# Supplementary material for: Benchmark Study for Calculations of pK a Values of Metal Ligands in Proteins
Source: J Chem Theory Comput. 2026 Jul 6;22(14):7420–35. doi: 10.1021/acs.jctc.6c00884 (PMC13421986; doi:10.1021/acs.jctc.6c00884)
Supplement: Supplementary file 1 [file ct6c00884_si_001.zip]

Archive with 652 entries (567 files):
- coords/
- __MACOSX/._coords
- coords/.DS_Store
- __MACOSX/coords/._.DS_Store
- coords/Mb-CmpII/
- __MACOSX/coords/._Mb-CmpII
- coords/CA-E106Q/
- __MACOSX/coords/._CA-E106Q
- coords/TLF-C55S/
- __MACOSX/coords/._TLF-C55S
- coords/ADH-NADH/
- __MACOSX/coords/._ADH-NADH
- coords/ADH-TFE/
- __MACOSX/coords/._ADH-TFE
- coords/CA-WT/
- __MACOSX/coords/._CA-WT
- coords/HNOX-WT/
- __MACOSX/coords/._HNOX-WT
- coords/HNOX-I5L/
- __MACOSX/coords/._HNOX-I5L
- coords/P450-CmpII/
- __MACOSX/coords/._P450-CmpII
- coords/ADH-NAD/
- __MACOSX/coords/._ADH-NAD
- coords/TLF-C59S/
- __MACOSX/coords/._TLF-C59S
- coords/ADH-apo/
- __MACOSX/coords/._ADH-apo
- coords/Mb-CmpII/1-Min_AH/
- __MACOSX/coords/Mb-CmpII/._1-Min_AH
- coords/Mb-CmpII/5-Big_AH/
- __MACOSX/coords/Mb-CmpII/._5-Big_AH
- coords/Mb-CmpII/comqum_A-.pdb
- __MACOSX/coords/Mb-CmpII/._comqum_A-.pdb
- coords/Mb-CmpII/3-Int_AH/
- __MACOSX/coords/Mb-CmpII/._3-Int_AH
- coords/Mb-CmpII/comqum_AH.pdb
- __MACOSX/coords/Mb-CmpII/._comqum_AH.pdb
- coords/Mb-CmpII/6-Big_A-/
- __MACOSX/coords/Mb-CmpII/._6-Big_A-
- coords/Mb-CmpII/4-Int_A-/
- __MACOSX/coords/Mb-CmpII/._4-Int_A-
- coords/Mb-CmpII/2-Min_A-/
- __MACOSX/coords/Mb-CmpII/._2-Min_A-
- coords/CA-E106Q/1-Min_AH/
- __MACOSX/coords/CA-E106Q/._1-Min_AH
- coords/CA-E106Q/5-Big_AH/
- __MACOSX/coords/CA-E106Q/._5-Big_AH
- coords/CA-E106Q/comqum_A-.pdb
- __MACOSX/coords/CA-E106Q/._comqum_A-.pdb
- coords/CA-E106Q/3-Int_AH/
- __MACOSX/coords/CA-E106Q/._3-Int_AH
- coords/CA-E106Q/comqum_AH.pdb
- __MACOSX/coords/CA-E106Q/._comqum_AH.pdb
- coords/CA-E106Q/6-Big_A-/
- __MACOSX/coords/CA-E106Q/._6-Big_A-
- coords/CA-E106Q/4-Int_A-/
- __MACOSX/coords/CA-E106Q/._4-Int_A-
- coords/CA-E106Q/2-Min_A-/
- __MACOSX/coords/CA-E106Q/._2-Min_A-
- coords/TLF-C55S/1-Min_AH/
- __MACOSX/coords/TLF-C55S/._1-Min_AH
- coords/TLF-C55S/5-Big_AH/
- __MACOSX/coords/TLF-C55S/._5-Big_AH
- coords/TLF-C55S/comqum_A-.pdb
- __MACOSX/coords/TLF-C55S/._comqum_A-.pdb
- coords/TLF-C55S/3-Int_AH/
- __MACOSX/coords/TLF-C55S/._3-Int_AH
- coords/TLF-C55S/comqum_AH.pdb
- __MACOSX/coords/TLF-C55S/._comqum_AH.pdb
- coords/TLF-C55S/6-Big_A-/
- __MACOSX/coords/TLF-C55S/._6-Big_A-
- coords/TLF-C55S/4-Int_A-/
- __MACOSX/coords/TLF-C55S/._4-Int_A-
- coords/TLF-C55S/2-Min_A-/
- __MACOSX/coords/TLF-C55S/._2-Min_A-
- coords/ADH-NADH/1-Min_AH/
- __MACOSX/coords/ADH-NADH/._1-Min_AH
- coords/ADH-NADH/5-Big_AH/
- __MACOSX/coords/ADH-NADH/._5-Big_AH
- coords/ADH-NADH/comqum_A-.pdb
- __MACOSX/coords/ADH-NADH/._comqum_A-.pdb
- coords/ADH-NADH/3-Int_AH/
- __MACOSX/coords/ADH-NADH/._3-Int_AH
- coords/ADH-NADH/comqum_AH.pdb
- __MACOSX/coords/ADH-NADH/._comqum_AH.pdb
- coords/ADH-NADH/6-Big_A-/
- __MACOSX/coords/ADH-NADH/._6-Big_A-
- coords/ADH-NADH/4-Int_A-/
- __MACOSX/coords/ADH-NADH/._4-Int_A-
- coords/ADH-NADH/2-Min_A-/
- __MACOSX/coords/ADH-NADH/._2-Min_A-
- coords/ADH-TFE/1-Min_AH/
- __MACOSX/coords/ADH-TFE/._1-Min_AH
- coords/ADH-TFE/5-Big_AH/
- __MACOSX/coords/ADH-TFE/._5-Big_AH
- coords/ADH-TFE/comqum_A-.pdb
- __MACOSX/coords/ADH-TFE/._comqum_A-.pdb
- coords/ADH-TFE/3-Int_AH/
- __MACOSX/coords/ADH-TFE/._3-Int_AH
- coords/ADH-TFE/comqum_AH.pdb
- __MACOSX/coords/ADH-TFE/._comqum_AH.pdb
- coords/ADH-TFE/6-Big_A-/
- __MACOSX/coords/ADH-TFE/._6-Big_A-
- coords/ADH-TFE/4-Int_A-/
- __MACOSX/coords/ADH-TFE/._4-Int_A-
- coords/ADH-TFE/2-Min_A-/
- __MACOSX/coords/ADH-TFE/._2-Min_A-
- coords/CA-WT/1-Min_AH/
- __MACOSX/coords/CA-WT/._1-Min_AH
- coords/CA-WT/5-Big_AH/
- __MACOSX/coords/CA-WT/._5-Big_AH
- coords/CA-WT/comqum_A-.pdb
- __MACOSX/coords/CA-WT/._comqum_A-.pdb
- coords/CA-WT/3-Int_AH/
- __MACOSX/coords/CA-WT/._3-Int_AH
- coords/CA-WT/comqum_AH.pdb
- __MACOSX/coords/CA-WT/._comqum_AH.pdb
- coords/CA-WT/6-Big_A-/
- __MACOSX/coords/CA-WT/._6-Big_A-
- coords/CA-WT/4-Int_A-/
- __MACOSX/coords/CA-WT/._4-Int_A-
- coords/CA-WT/2-Min_A-/
- __MACOSX/coords/CA-WT/._2-Min_A-
- coords/HNOX-WT/1-Min_AH/
- __MACOSX/coords/HNOX-WT/._1-Min_AH
- coords/HNOX-WT/5-Big_AH/
- __MACOSX/coords/HNOX-WT/._5-Big_AH
- coords/HNOX-WT/comqum_A-.pdb
- __MACOSX/coords/HNOX-WT/._comqum_A-.pdb
- coords/HNOX-WT/3-Int_AH/
- __MACOSX/coords/HNOX-WT/._3-Int_AH
- coords/HNOX-WT/comqum_AH.pdb
- __MACOSX/coords/HNOX-WT/._comqum_AH.pdb
- coords/HNOX-WT/6-Big_A-/
- __MACOSX/coords/HNOX-WT/._6-Big_A-
- coords/HNOX-WT/4-Int_A-/
- __MACOSX/coords/HNOX-WT/._4-Int_A-
- coords/HNOX-WT/2-Min_A-/
- __MACOSX/coords/HNOX-WT/._2-Min_A-
- coords/HNOX-I5L/1-Min_AH/
- __MACOSX/coords/HNOX-I5L/._1-Min_AH
- coords/HNOX-I5L/5-Big_AH/
- __MACOSX/coords/HNOX-I5L/._5-Big_AH
- coords/HNOX-I5L/comqum_A-.pdb
- __MACOSX/coords/HNOX-I5L/._comqum_A-.pdb
- coords/HNOX-I5L/3-Int_AH/
- __MACOSX/coords/HNOX-I5L/._3-Int_AH
- coords/HNOX-I5L/comqum_AH.pdb
- __MACOSX/coords/HNOX-I5L/._comqum_AH.pdb
- coords/HNOX-I5L/6-Big_A-/
- __MACOSX/coords/HNOX-I5L/._6-Big_A-
- coords/HNOX-I5L/4-Int_A-/
- __MACOSX/coords/HNOX-I5L/._4-Int_A-
- coords/HNOX-I5L/2-Min_A-/
- __MACOSX/coords/HNOX-I5L/._2-Min_A-
- coords/P450-CmpII/1-Min_AH/
- __MACOSX/coords/P450-CmpII/._1-Min_AH
- coords/P450-CmpII/5-Big_AH/
- __MACOSX/coords/P450-CmpII/._5-Big_AH
- coords/P450-CmpII/comqum_A-.pdb
- __MACOSX/coords/P450-CmpII/._comqum_A-.pdb
- coords/P450-CmpII/3-Int_AH/
- __MACOSX/coords/P450-CmpII/._3-Int_AH
- coords/P450-CmpII/comqum_AH.pdb
- __MACOSX/coords/P450-CmpII/._comqum_AH.pdb
- coords/P450-CmpII/6-Big_A-/
- __MACOSX/coords/P450-CmpII/._6-Big_A-
- coords/P450-CmpII/4-Int_A-/
- __MACOSX/coords/P450-CmpII/._4-Int_A-
- coords/P450-CmpII/2-Min_A-/
- __MACOSX/coords/P450-CmpII/._2-Min_A-
- coords/ADH-NAD/1-Min_AH/
- __MACOSX/coords/ADH-NAD/._1-Min_AH
- coords/ADH-NAD/5-Big_AH/
- __MACOSX/coords/ADH-NAD/._5-Big_AH
- coords/ADH-NAD/comqum_A-.pdb
- __MACOSX/coords/ADH-NAD/._comqum_A-.pdb
- coords/ADH-NAD/3-Int_AH/
- __MACOSX/coords/ADH-NAD/._3-Int_AH
- coords/ADH-NAD/comqum_AH.pdb
- __MACOSX/coords/ADH-NAD/._comqum_AH.pdb
- coords/ADH-NAD/6-Big_A-/
- __MACOSX/coords/ADH-NAD/._6-Big_A-
- coords/ADH-NAD/4-Int_A-/
- __MACOSX/coords/ADH-NAD/._4-Int_A-
- coords/ADH-NAD/2-Min_A-/
- __MACOSX/coords/ADH-NAD/._2-Min_A-
- coords/TLF-C59S/1-Min_AH/
- __MACOSX/coords/TLF-C59S/._1-Min_AH
- coords/TLF-C59S/5-Big_AH/
- __MACOSX/coords/TLF-C59S/._5-Big_AH
- coords/TLF-C59S/comqum_A-.pdb
- __MACOSX/coords/TLF-C59S/._comqum_A-.pdb
- coords/TLF-C59S/3-Int_AH/
- __MACOSX/coords/TLF-C59S/._3-Int_AH
- coords/TLF-C59S/comqum_AH.pdb
- __MACOSX/coords/TLF-C59S/._comqum_AH.pdb
- coords/TLF-C59S/6-Big_A-/
- __MACOSX/coords/TLF-C59S/._6-Big_A-
- coords/TLF-C59S/4-Int_A-/
- __MACOSX/coords/TLF-C59S/._4-Int_A-
- coords/TLF-C59S/2-Min_A-/
- __MACOSX/coords/TLF-C59S/._2-Min_A-
- coords/ADH-apo/1-Min_AH/
- __MACOSX/coords/ADH-apo/._1-Min_AH
- coords/ADH-apo/5-Big_AH/
- __MACOSX/coords/ADH-apo/._5-Big_AH
- coords/ADH-apo/comqum_A-.pdb
- __MACOSX/coords/ADH-apo/._comqum_A-.pdb
- coords/ADH-apo/3-Int_AH/
- __MACOSX/coords/ADH-apo/._3-Int_AH
- coords/ADH-apo/comqum_AH.pdb
- __MACOSX/coords/ADH-apo/._comqum_AH.pdb
- coords/ADH-apo/6-Big_A-/
- __MACOSX/coords/ADH-apo/._6-Big_A-
- coords/ADH-apo/4-Int_A-/
- __MACOSX/coords/ADH-apo/._4-Int_A-
- coords/ADH-apo/2-Min_A-/
- __MACOSX/coords/ADH-apo/._2-Min_A-
- coords/Mb-CmpII/1-Min_AH/pdb.in1
- __MACOSX/coords/Mb-CmpII/1-Min_AH/._pdb.in1
- coords/Mb-CmpII/1-Min_AH/comqum.dat
- __MACOSX/coords/Mb-CmpII/1-Min_AH/._comqum.dat
- coords/Mb-CmpII/1-Min_AH/control
- __MACOSX/coords/Mb-CmpII/1-Min_AH/._control
- coords/Mb-CmpII/5-Big_AH/pdb.in1
- __MACOSX/coords/Mb-CmpII/5-Big_AH/._pdb.in1
- coords/Mb-CmpII/5-Big_AH/comqum.dat
- __MACOSX/coords/Mb-CmpII/5-Big_AH/._comqum.dat
- coords/Mb-CmpII/5-Big_AH/control
- __MACOSX/coords/Mb-CmpII/5-Big_AH/._control
- coords/Mb-CmpII/3-Int_AH/pdb.in1
- __MACOSX/coords/Mb-CmpII/3-Int_AH/._pdb.in1
- coords/Mb-CmpII/3-Int_AH/comqum.dat
- __MACOSX/coords/Mb-CmpII/3-Int_AH/._comqum.dat
- coords/Mb-CmpII/3-Int_AH/control
- __MACOSX/coords/Mb-CmpII/3-Int_AH/._control
- coords/Mb-CmpII/6-Big_A-/pdb.in1
- __MACOSX/coords/Mb-CmpII/6-Big_A-/._pdb.in1
- coords/Mb-CmpII/6-Big_A-/comqum.dat
- __MACOSX/coords/Mb-CmpII/6-Big_A-/._comqum.dat
- coords/Mb-CmpII/6-Big_A-/control
- __MACOSX/coords/Mb-CmpII/6-Big_A-/._control
- coords/Mb-CmpII/4-Int_A-/pdb.in1
- __MACOSX/coords/Mb-CmpII/4-Int_A-/._pdb.in1
- coords/Mb-CmpII/4-Int_A-/comqum.dat
- __MACOSX/coords/Mb-CmpII/4-Int_A-/._comqum.dat
- coords/Mb-CmpII/4-Int_A-/control
- __MACOSX/coords/Mb-CmpII/4-Int_A-/._control
- coords/Mb-CmpII/2-Min_A-/pdb.in1
- __MACOSX/coords/Mb-CmpII/2-Min_A-/._pdb.in1
- coords/Mb-CmpII/2-Min_A-/comqum.dat
- __MACOSX/coords/Mb-CmpII/2-Min_A-/._comqum.dat
- coords/Mb-CmpII/2-Min_A-/control
- __MACOSX/coords/Mb-CmpII/2-Min_A-/._control
- coords/CA-E106Q/1-Min_AH/pdb.in1
- __MACOSX/coords/CA-E106Q/1-Min_AH/._pdb.in1
- coords/CA-E106Q/1-Min_AH/comqum.dat
- __MACOSX/coords/CA-E106Q/1-Min_AH/._comqum.dat
- coords/CA-E106Q/1-Min_AH/control
- __MACOSX/coords/CA-E106Q/1-Min_AH/._control
- coords/CA-E106Q/5-Big_AH/pdb.in1
- __MACOSX/coords/CA-E106Q/5-Big_AH/._pdb.in1
- coords/CA-E106Q/5-Big_AH/comqum.dat
- __MACOSX/coords/CA-E106Q/5-Big_AH/._comqum.dat
- coords/CA-E106Q/5-Big_AH/control
- __MACOSX/coords/CA-E106Q/5-Big_AH/._control
- coords/CA-E106Q/3-Int_AH/pdb.in1
- __MACOSX/coords/CA-E106Q/3-Int_AH/._pdb.in1
- coords/CA-E106Q/3-Int_AH/comqum.dat
- __MACOSX/coords/CA-E106Q/3-Int_AH/._comqum.dat
- coords/CA-E106Q/3-Int_AH/control
- __MACOSX/coords/CA-E106Q/3-Int_AH/._control
- coords/CA-E106Q/6-Big_A-/pdb.in1
- __MACOSX/coords/CA-E106Q/6-Big_A-/._pdb.in1
- coords/CA-E106Q/6-Big_A-/comqum.dat
- __MACOSX/coords/CA-E106Q/6-Big_A-/._comqum.dat
- coords/CA-E106Q/6-Big_A-/control
- __MACOSX/coords/CA-E106Q/6-Big_A-/._control
- coords/CA-E106Q/4-Int_A-/pdb.in1
- __MACOSX/coords/CA-E106Q/4-Int_A-/._pdb.in1
- coords/CA-E106Q/4-Int_A-/comqum.dat
- __MACOSX/coords/CA-E106Q/4-Int_A-/._comqum.dat
- coords/CA-E106Q/4-Int_A-/control
- __MACOSX/coords/CA-E106Q/4-Int_A-/._control
- coords/CA-E106Q/2-Min_A-/pdb.in1
- __MACOSX/coords/CA-E106Q/2-Min_A-/._pdb.in1
- coords/CA-E106Q/2-Min_A-/comqum.dat
- __MACOSX/coords/CA-E106Q/2-Min_A-/._comqum.dat
- coords/CA-E106Q/2-Min_A-/control
- __MACOSX/coords/CA-E106Q/2-Min_A-/._control
- coords/TLF-C55S/1-Min_AH/pdb.in1
- __MACOSX/coords/TLF-C55S/1-Min_AH/._pdb.in1
- coords/TLF-C55S/1-Min_AH/comqum.dat
- __MACOSX/coords/TLF-C55S/1-Min_AH/._comqum.dat
- coords/TLF-C55S/1-Min_AH/control
- __MACOSX/coords/TLF-C55S/1-Min_AH/._control
- coords/TLF-C55S/5-Big_AH/pdb.in1
- __MACOSX/coords/TLF-C55S/5-Big_AH/._pdb.in1
[truncated: 352 more entries]
