# Supplementary material for: Benchmark Study for Calculations of pK a Values of Metal Ligands in Proteins
Source: J Chem Theory Comput. 2026 Jul 6;22(14):7420–35. doi: 10.1021/acs.jctc.6c00884 (PMC13421986; doi:10.1021/acs.jctc.6c00884)
Supplement: Supplementary file 1 [file ct6c00884_si_001.zip › coords/Mb-CmpII/comqum_AH.pdb]

REMARK default_name
ATOM      1 N    GLY     1      -9.321 -18.451   5.172  0.294300
ATOM      2 H1   GLY     1      -9.986 -19.211   5.161  0.164200
ATOM      3 H2   GLY     1      -9.772 -17.630   5.548  0.164200
ATOM      4 H3   GLY     1      -8.554 -18.696   5.782  0.164200
ATOM      5 CA   GLY     1      -8.825 -18.175   3.802 -0.010000
ATOM      6 HA2  GLY     1      -8.053 -17.408   3.851  0.089500
ATOM      7 HA3  GLY     1      -8.386 -19.085   3.393  0.089500
ATOM      8 C    GLY     1      -9.909 -17.680   2.862  0.616300
ATOM      9 O    GLY     1     -11.026 -17.365   3.287 -0.572200
ATOM     10 N    LEU     2      -9.580 -17.599   1.576 -0.415700
ATOM     11 H    LEU     2      -8.625 -17.772   1.298  0.271900
ATOM     12 CA   LEU     2     -10.546 -17.204   0.548 -0.051800
ATOM     13 HA   LEU     2     -11.364 -16.634   0.989  0.092200
ATOM     14 CB   LEU     2      -9.888 -16.340  -0.524 -0.110200
ATOM     15 HB2  LEU     2      -8.923 -16.785  -0.767  0.045700
ATOM     16 HB3  LEU     2     -10.506 -16.387  -1.421  0.045700
ATOM     17 CG   LEU     2      -9.648 -14.866  -0.201  0.353100
ATOM     18 HG   LEU     2     -10.567 -14.431   0.191 -0.036100
ATOM     19 CD1  LEU     2      -8.533 -14.693   0.826 -0.412100
ATOM     20 1HD1 LEU     2      -7.657 -15.268   0.525  0.100000
ATOM     21 2HD1 LEU     2      -8.245 -13.644   0.895  0.100000
ATOM     22 3HD1 LEU     2      -8.864 -15.026   1.810  0.100000
ATOM     23 CD2  LEU     2      -9.283 -14.137  -1.483 -0.412100
ATOM     24 1HD2 LEU     2      -9.210 -13.068  -1.285  0.100000
ATOM     25 2HD2 LEU     2      -8.326 -14.500  -1.857  0.100000
ATOM     26 3HD2 LEU     2     -10.049 -14.293  -2.243  0.100000
ATOM     27 C    LEU     2     -11.134 -18.440  -0.102  0.597300
ATOM     28 O    LEU     2     -10.436 -19.447  -0.264 -0.567900
ATOM     29 N    SER     3     -12.407 -18.364  -0.470 -0.415700
ATOM     30 H    SER     3     -12.888 -17.481  -0.380  0.271900
ATOM     31 CA   SER     3     -13.047 -19.417  -1.239 -0.024900
ATOM     32 HA   SER     3     -12.797 -20.367  -0.768  0.084300
ATOM     33 CB   SER     3     -14.561 -19.222  -1.231  0.211700
ATOM     34 HB2  SER     3     -15.061 -20.084  -1.673  0.035200
ATOM     35 HB3  SER     3     -14.904 -19.103  -0.204  0.035200
ATOM     36 OG   SER     3     -14.892 -18.064  -1.976 -0.654600
ATOM     37 HG   SER     3     -15.802 -17.821  -1.789  0.427500
ATOM     38 C    SER     3     -12.536 -19.415  -2.678  0.597300
ATOM     39 O    SER     3     -11.906 -18.456  -3.129 -0.567900
ATOM     40 N    ASP     4     -12.820 -20.469  -3.430 -0.516300
ATOM     41 H    ASP     4     -13.497 -21.133  -3.083  0.293600
ATOM     42 CA   ASP     4     -12.489 -20.546  -4.838  0.038100
ATOM     43 HA   ASP     4     -11.411 -20.426  -4.943  0.088000
ATOM     44 CB   ASP     4     -12.899 -21.911  -5.415 -0.030300
ATOM     45 HB2  ASP     4     -13.967 -22.064  -5.258 -0.012200
ATOM     46 HB3  ASP     4     -12.700 -21.908  -6.487 -0.012200
ATOM     47 CG   ASP     4     -12.113 -23.070  -4.801  0.799400
ATOM     48 OD1  ASP     4     -10.878 -22.939  -4.621 -0.801400
ATOM     49 OD2  ASP     4     -12.718 -24.124  -4.500 -0.801400
ATOM     50 C    ASP     4     -13.139 -19.384  -5.599  0.536600
ATOM     51 O    ASP     4     -12.492 -18.725  -6.419 -0.581900
ATOM     52 N    GLY     5     -14.399 -19.086  -5.283 -0.415700
ATOM     53 H    GLY     5     -14.882 -19.655  -4.604  0.271900
ATOM     54 CA   GLY     5     -15.119 -17.960  -5.875 -0.025200
ATOM     55 HA2  GLY     5     -15.254 -17.993  -6.956  0.069800
ATOM     56 HA3  GLY     5     -16.111 -17.923  -5.425  0.069800
ATOM     57 C    GLY     5     -14.454 -16.625  -5.604  0.597300
ATOM     58 O    GLY     5     -14.321 -15.782  -6.498 -0.567900
ATOM     59 N    GLU     6     -14.010 -16.435  -4.368 -0.516300
ATOM     60 H    GLU     6     -14.164 -17.141  -3.663  0.293600
ATOM     61 CA   GLU     6     -13.322 -15.198  -4.001  0.039700
ATOM     62 HA   GLU     6     -13.938 -14.357  -4.318  0.110500
ATOM     63 CB   GLU     6     -13.152 -15.094  -2.485  0.056000
ATOM     64 HB2  GLU     6     -12.708 -16.025  -2.132 -0.017300
ATOM     65 HB3  GLU     6     -12.479 -14.269  -2.249 -0.017300
ATOM     66 CG   GLU     6     -14.484 -14.835  -1.788  0.013600
ATOM     67 HG2  GLU     6     -14.778 -13.806  -1.994 -0.042500
ATOM     68 HG3  GLU     6     -15.253 -15.483  -2.210 -0.042500
ATOM     69 CD   GLU     6     -14.441 -15.056  -0.288  0.805400
ATOM     70 OE1  GLU     6     -13.569 -15.793   0.220 -0.818800
ATOM     71 OE2  GLU     6     -15.303 -14.474   0.397 -0.818800
ATOM     72 C    GLU     6     -11.990 -15.045  -4.729  0.536600
ATOM     73 O    GLU     6     -11.685 -13.962  -5.236 -0.581900
ATOM     74 N    TRP     7     -11.212 -16.124  -4.834 -0.415700
ATOM     75 H    TRP     7     -11.485 -16.987  -4.386  0.271900
ATOM     76 CA   TRP     7      -9.962 -16.053  -5.584 -0.027500
ATOM     77 HA   TRP     7      -9.366 -15.236  -5.175  0.112300
ATOM     78 CB   TRP     7      -9.155 -17.351  -5.488 -0.005000
ATOM     79 HB2  TRP     7      -9.820 -18.207  -5.605  0.033900
ATOM     80 HB3  TRP     7      -8.436 -17.373  -6.307  0.033900
ATOM     81 CG   TRP     7      -8.389 -17.478  -4.206 -0.141500
ATOM     82 CD1  TRP     7      -8.505 -18.466  -3.279 -0.163800
ATOM     83 HD1  TRP     7      -9.190 -19.298  -3.358  0.206200
ATOM     84 NE1  TRP     7      -7.627 -18.240  -2.248 -0.341800
ATOM     85 HE1  TRP     7      -7.447 -18.899  -1.505  0.341200
ATOM     86 CE2  TRP     7      -6.928 -17.088  -2.465  0.138000
ATOM     87 CZ2  TRP     7      -5.953 -16.454  -1.703 -0.260100
ATOM     88 HZ2  TRP     7      -5.616 -16.872  -0.766  0.157200
ATOM     89 CH2  TRP     7      -5.404 -15.280  -2.196 -0.113400
ATOM     90 HH2  TRP     7      -4.651 -14.764  -1.617  0.141700
ATOM     91 CZ3  TRP     7      -5.813 -14.747  -3.432 -0.197200
ATOM     92 HZ3  TRP     7      -5.368 -13.832  -3.793  0.144700
ATOM     93 CE3  TRP     7      -6.795 -15.387  -4.200 -0.238700
ATOM     94 HE3  TRP     7      -7.099 -14.984  -5.154  0.170000
ATOM     95 CD2  TRP     7      -7.374 -16.576  -3.713  0.124300
ATOM     96 C    TRP     7     -10.220 -15.708  -7.047  0.597300
ATOM     97 O    TRP     7      -9.471 -14.928  -7.638 -0.567900
ATOM     98 N    GLN     8     -11.287 -16.256  -7.634 -0.415700
ATOM     99 H    GLN     8     -11.870 -16.890  -7.105  0.271900
ATOM    100 CA   GLN     8     -11.625 -15.938  -9.019 -0.003100
ATOM    101 HA   GLN     8     -10.764 -16.179  -9.643  0.085000
ATOM    102 CB   GLN     8     -12.814 -16.781  -9.489 -0.003600
ATOM    103 HB2  GLN     8     -12.599 -17.826  -9.266  0.017100
ATOM    104 HB3  GLN     8     -13.708 -16.501  -8.932  0.017100
ATOM    105 CG   GLN     8     -13.071 -16.668 -10.987 -0.064500
ATOM    106 HG2  GLN     8     -13.330 -15.644 -11.256  0.035200
ATOM    107 HG3  GLN     8     -12.144 -16.913 -11.505  0.035200
ATOM    108 CD   GLN     8     -14.172 -17.583 -11.454  0.695100
ATOM    109 OE1  GLN     8     -15.229 -17.707 -10.840 -0.608600
ATOM    110 NE2  GLN     8     -13.885 -18.219 -12.546 -0.940700
ATOM    111 1HE2 GLN     8     -14.206 -19.176 -12.567  0.425100
ATOM    112 2HE2 GLN     8     -13.030 -18.006 -13.039  0.425100
ATOM    113 C    GLN     8     -11.907 -14.446  -9.180  0.597300
ATOM    114 O    GLN     8     -11.461 -13.826 -10.144 -0.567900
ATOM    115 N    GLN     9     -12.623 -13.852  -8.226 -0.415700
ATOM    116 H    GLN     9     -12.968 -14.405  -7.455  0.271900
ATOM    117 CA   GLN     9     -12.873 -12.414  -8.244 -0.003100
ATOM    118 HA   GLN     9     -13.288 -12.150  -9.217  0.085000
ATOM    119 CB   GLN     9     -13.844 -12.014  -7.124 -0.003600
ATOM    120 HB2  GLN     9     -13.674 -12.635  -6.244  0.017100
ATOM    121 HB3  GLN     9     -13.643 -10.982  -6.837  0.017100
ATOM    122 CG   GLN     9     -15.324 -12.092  -7.491 -0.064500
ATOM    123 HG2  GLN     9     -15.605 -13.106  -7.773  0.035200
ATOM    124 HG3  GLN     9     -15.899 -11.834  -6.602  0.035200
ATOM    125 CD   GLN     9     -15.705 -11.132  -8.605  0.695100
ATOM    126 OE1  GLN     9     -15.439 -11.380  -9.779 -0.608600
ATOM    127 NE2  GLN     9     -16.323 -10.021  -8.252 -0.940700
ATOM    128 1HE2 GLN     9     -16.661  -9.393  -8.966  0.425100
ATOM    129 2HE2 GLN     9     -16.555  -9.834  -7.286  0.425100
ATOM    130 C    GLN     9     -11.577 -11.616  -8.122  0.597300
ATOM    131 O    GLN     9     -11.367 -10.648  -8.856 -0.567900
ATOM    132 N    VAL    10     -10.696 -12.029  -7.209 -0.415700
ATOM    133 H    VAL    10     -10.933 -12.813  -6.619  0.271900
ATOM    134 CA   VAL    10      -9.406 -11.356  -7.028 -0.087500
ATOM    135 HA   VAL    10      -9.583 -10.323  -6.726  0.096900
ATOM    136 CB   VAL    10      -8.547 -12.047  -5.953  0.298500
ATOM    137 HB   VAL    10      -8.488 -13.114  -6.167 -0.029700
ATOM    138 CG1  VAL    10      -7.109 -11.491  -5.953 -0.319200
ATOM    139 1HG1 VAL    10      -6.579 -11.757  -6.868  0.079100
ATOM    140 2HG1 VAL    10      -7.123 -10.407  -5.838  0.079100
ATOM    141 3HG1 VAL    10      -6.561 -11.924  -5.116  0.079100
ATOM    142 CG2  VAL    10      -9.180 -11.875  -4.571 -0.319200
ATOM    143 1HG2 VAL    10      -9.050 -10.849  -4.226  0.079100
ATOM    144 2HG2 VAL    10     -10.244 -12.110  -4.599  0.079100
ATOM    145 3HG2 VAL    10      -8.702 -12.562  -3.873  0.079100
ATOM    146 C    VAL    10      -8.634 -11.318  -8.342  0.597300
ATOM    147 O    VAL    10      -8.133 -10.265  -8.756 -0.567900
ATOM    148 N    LEU    11      -8.540 -12.471  -9.001 -0.415700
ATOM    149 H    LEU    11      -8.956 -13.303  -8.608  0.271900
ATOM    150 CA   LEU    11      -7.732 -12.571 -10.210 -0.051800
ATOM    151 HA   LEU    11      -6.826 -11.984 -10.059  0.092200
ATOM    152 CB   LEU    11      -7.309 -14.027 -10.462 -0.110200
ATOM    153 HB2  LEU    11      -8.195 -14.660 -10.496  0.045700
ATOM    154 HB3  LEU    11      -6.784 -14.087 -11.416  0.045700
ATOM    155 CG   LEU    11      -6.403 -14.572  -9.344  0.353100
ATOM    156 HG   LEU    11      -6.963 -14.625  -8.411 -0.036100
ATOM    157 CD1  LEU    11      -5.948 -15.981  -9.685 -0.412100
ATOM    158 1HD1 LEU    11      -6.822 -16.619  -9.822  0.100000
ATOM    159 2HD1 LEU    11      -5.368 -15.969 -10.608  0.100000
ATOM    160 3HD1 LEU    11      -5.344 -16.385  -8.873  0.100000
ATOM    161 CD2  LEU    11      -5.178 -13.681  -9.102 -0.412100
ATOM    162 1HD2 LEU    11      -5.469 -12.735  -8.645  0.100000
ATOM    163 2HD2 LEU    11      -4.494 -14.184  -8.418  0.100000
ATOM    164 3HD2 LEU    11      -4.668 -13.483 -10.045  0.100000
ATOM    165 C    LEU    11      -8.392 -11.904 -11.414  0.597300
ATOM    166 O    LEU    11      -7.691 -11.433 -12.311 -0.567900
ATOM    167 N    ASN    12      -9.721 -11.800 -11.402 -0.415700
ATOM    168 H    ASN    12     -10.241 -12.234 -10.652  0.271900
ATOM    169 CA   ASN    12     -10.440 -11.025 -12.408  0.014300
ATOM    170 HA   ASN    12     -10.093 -11.325 -13.397  0.104800
ATOM    171 CB   ASN    12     -11.943 -11.299 -12.312 -0.204100
ATOM    172 HB2  ASN    12     -12.123 -12.372 -12.372  0.079700
ATOM    173 HB3  ASN    12     -12.332 -10.954 -11.354  0.079700
ATOM    174 CG   ASN    12     -12.716 -10.645 -13.434  0.713000
ATOM    175 OD1  ASN    12     -13.457  -9.691 -13.208 -0.593100
ATOM    176 ND2  ASN    12     -12.547 -11.144 -14.641 -0.919100
ATOM    177 1HD2 ASN    12     -13.138 -10.777 -15.374  0.419600
ATOM    178 2HD2 ASN    12     -11.981 -11.970 -14.774  0.419600
ATOM    179 C    ASN    12     -10.161  -9.534 -12.244  0.597300
ATOM    180 O    ASN    12      -9.839  -8.845 -13.208 -0.567900
ATOM    181 N    VAL    13     -10.249  -9.039 -11.012 -0.415700
ATOM    182 H    VAL    13     -10.548  -9.636 -10.255  0.271900
ATOM    183 CA   VAL    13      -9.884  -7.655 -10.710 -0.087500
ATOM    184 HA   VAL    13     -10.519  -6.980 -11.283  0.096900
ATOM    185 CB   VAL    13     -10.065  -7.343  -9.210  0.298500
ATOM    186 HB   VAL    13      -9.559  -8.114  -8.629 -0.029700
ATOM    187 CG1  VAL    13      -9.442  -5.993  -8.840 -0.319200
ATOM    188 1HG1 VAL    13      -9.862  -5.209  -9.470  0.079100
ATOM    189 2HG1 VAL    13      -9.664  -5.764  -7.798  0.079100
ATOM    190 3HG1 VAL    13      -8.360  -6.006  -8.965  0.079100
ATOM    191 CG2  VAL    13     -11.535  -7.351  -8.826 -0.319200
ATOM    192 1HG2 VAL    13     -11.955  -8.313  -9.119  0.079100
ATOM    193 2HG2 VAL    13     -11.586  -7.332  -7.737  0.079100
ATOM    194 3HG2 VAL    13     -12.003  -6.436  -9.190  0.079100
ATOM    195 C    VAL    13      -8.440  -7.407 -11.128  0.597300
ATOM    196 O    VAL    13      -8.126  -6.376 -11.719 -0.567900
ATOM    197 N    TRP    14      -7.560  -8.369 -10.855 -0.415700
ATOM    198 H    TRP    14      -7.854  -9.165 -10.308  0.271900
ATOM    199 CA   TRP    14      -6.153  -8.197 -11.174 -0.027500
ATOM    200 HA   TRP    14      -5.825  -7.269 -10.706  0.112300
ATOM    201 CB   TRP    14      -5.311  -9.325 -10.586 -0.005000
ATOM    202 HB2  TRP    14      -5.639  -9.526  -9.566  0.033900
ATOM    203 HB3  TRP    14      -5.452 -10.237 -11.167  0.033900
ATOM    204 CG   TRP    14      -3.888  -8.935 -10.528 -0.141500
ATOM    205 CD1  TRP    14      -2.886  -9.368 -11.333 -0.163800
ATOM    206 HD1  TRP    14      -3.007 -10.090 -12.127  0.206200
ATOM    207 NE1  TRP    14      -1.712  -8.739 -11.001 -0.341800
ATOM    208 HE1  TRP    14      -0.834  -8.872 -11.481  0.341200
ATOM    209 CE2  TRP    14      -1.932  -7.863  -9.973  0.138000
ATOM    210 CZ2  TRP    14      -1.063  -7.016  -9.299 -0.260100
ATOM    211 HZ2  TRP    14      -0.037  -6.940  -9.628  0.157200
ATOM    212 CH2  TRP    14      -1.579  -6.237  -8.277 -0.113400
ATOM    213 HH2  TRP    14      -0.916  -5.578  -7.737  0.141700
ATOM    214 CZ3  TRP    14      -2.937  -6.303  -7.927 -0.197200
ATOM    215 HZ3  TRP    14      -3.311  -5.692  -7.119  0.144700
ATOM    216 CE3  TRP    14      -3.812  -7.155  -8.609 -0.238700
ATOM    217 HE3  TRP    14      -4.855  -7.212  -8.333  0.170000
ATOM    218 CD2  TRP    14      -3.309  -7.958  -9.646  0.124300
ATOM    219 C    TRP    14      -5.892  -8.018 -12.675  0.597300
ATOM    220 O    TRP    14      -4.954  -7.329 -13.075 -0.567900
ATOM    221 N    GLY    15      -6.741  -8.589 -13.524 -0.415700
ATOM    222 H    GLY    15      -7.510  -9.142 -13.174  0.271900
ATOM    223 CA   GLY    15      -6.629  -8.350 -14.966 -0.025200
ATOM    224 HA2  GLY    15      -5.673  -8.737 -15.319  0.069800
ATOM    225 HA3  GLY    15      -7.417  -8.886 -15.495  0.069800
ATOM    226 C    GLY    15      -6.720  -6.874 -15.334  0.597300
ATOM    227 O    GLY    15      -6.100  -6.420 -16.296 -0.567900
ATOM    228 N    LYS    16      -7.476  -6.100 -14.555 -0.347900
ATOM    229 H    LYS    16      -7.937  -6.510 -13.755  0.274700
ATOM    230 CA   LYS    16      -7.585  -4.658 -14.778 -0.240000
ATOM    231 HA   LYS    16      -7.845  -4.474 -15.820  0.142600
ATOM    232 CB   LYS    16      -8.666  -4.047 -13.874 -0.009400
ATOM    233 HB2  LYS    16      -8.342  -4.079 -12.834  0.036200
ATOM    234 HB3  LYS    16      -8.778  -2.999 -14.154  0.036200
ATOM    235 CG   LYS    16     -10.028  -4.734 -13.996  0.018700
ATOM    236 HG2  LYS    16     -10.310  -4.730 -15.049  0.010300
ATOM    237 HG3  LYS    16      -9.964  -5.763 -13.643  0.010300
ATOM    238 CD   LYS    16     -11.099  -3.992 -13.195 -0.047900
ATOM    239 HD2  LYS    16     -10.792  -3.932 -12.151  0.062100
ATOM    240 HD3  LYS    16     -11.205  -2.980 -13.586  0.062100
ATOM    241 CE   LYS    16     -12.461  -4.692 -13.265 -0.014300
ATOM    242 HE2  LYS    16     -12.379  -5.628 -12.711  0.113500
ATOM    243 HE3  LYS    16     -13.198  -4.084 -12.740  0.113500
ATOM    244 NZ   LYS    16     -12.945  -4.988 -14.641 -0.385400
ATOM    245 HZ1  LYS    16     -13.249  -4.134 -15.087  0.340000
ATOM    246 HZ2  LYS    16     -12.258  -5.457 -15.214  0.340000
ATOM    247 HZ3  LYS    16     -13.770  -5.569 -14.600  0.340000
ATOM    248 C    LYS    16      -6.242  -3.989 -14.524  0.734100
ATOM    249 O    LYS    16      -5.797  -3.141 -15.296 -0.589400
ATOM    250 N    VAL    17      -5.571  -4.409 -13.458 -0.415700
ATOM    251 H    VAL    17      -5.954  -5.164 -12.907  0.271900
ATOM    252 CA   VAL    17      -4.249  -3.886 -13.133 -0.087500
ATOM    253 HA   VAL    17      -4.297  -2.798 -13.092  0.096900
ATOM    254 CB   VAL    17      -3.795  -4.398 -11.750  0.298500
ATOM    255 HB   VAL    17      -3.786  -5.488 -11.751 -0.029700
ATOM    256 CG1  VAL    17      -2.374  -3.938 -11.437 -0.319200
ATOM    257 1HG1 VAL    17      -2.129  -4.191 -10.406  0.079100
ATOM    258 2HG1 VAL    17      -1.687  -4.489 -12.079  0.079100
ATOM    259 3HG1 VAL    17      -2.270  -2.864 -11.594  0.079100
ATOM    260 CG2  VAL    17      -4.767  -3.945 -10.652 -0.319200
ATOM    261 1HG2 VAL    17      -5.757  -4.367 -10.825  0.079100
ATOM    262 2HG2 VAL    17      -4.413  -4.298  -9.683  0.079100
ATOM    263 3HG2 VAL    17      -4.828  -2.857 -10.635  0.079100
ATOM    264 C    VAL    17      -3.232  -4.254 -14.221  0.597300
ATOM    265 O    VAL    17      -2.439  -3.412 -14.642 -0.567900
ATOM    266 N    GLU    18      -3.273  -5.499 -14.697 -0.516300
ATOM    267 H    GLU    18      -3.905  -6.160 -14.269  0.293600
ATOM    268 CA   GLU    18      -2.311  -5.986 -15.691  0.039700
ATOM    269 HA   GLU    18      -1.305  -5.792 -15.321  0.110500
ATOM    270 CB   GLU    18      -2.430  -7.497 -15.854  0.056000
ATOM    271 HB2  GLU    18      -3.468  -7.757 -16.061 -0.017300
ATOM    272 HB3  GLU    18      -1.796  -7.824 -16.679 -0.017300
ATOM    273 CG   GLU    18      -1.987  -8.233 -14.602  0.013600
ATOM    274 HG2  GLU    18      -0.957  -7.950 -14.383 -0.042500
ATOM    275 HG3  GLU    18      -2.605  -7.938 -13.754 -0.042500
ATOM    276 CD   GLU    18      -2.032  -9.731 -14.756  0.805400
ATOM    277 OE1  GLU    18      -2.727 -10.233 -15.664 -0.818800
ATOM    278 OE2  GLU    18      -1.353 -10.411 -13.963 -0.818800
ATOM    279 C    GLU    18      -2.393  -5.285 -17.046  0.536600
ATOM    280 O    GLU    18      -1.422  -5.308 -17.809 -0.581900
ATOM    281 N    ALA    19      -3.531  -4.655 -17.348 -0.415700
ATOM    282 H    ALA    19      -4.300  -4.685 -16.694  0.271900
ATOM    283 CA   ALA    19      -3.685  -3.906 -18.594  0.033700
ATOM    284 HA   ALA    19      -3.316  -4.516 -19.418  0.082300
ATOM    285 CB   ALA    19      -5.160  -3.601 -18.851 -0.182500
ATOM    286 HB1  ALA    19      -5.269  -3.077 -19.801  0.060300
ATOM    287 HB2  ALA    19      -5.730  -4.529 -18.892  0.060300
ATOM    288 HB3  ALA    19      -5.555  -2.977 -18.049  0.060300
ATOM    289 C    ALA    19      -2.858  -2.620 -18.567  0.597300
ATOM    290 O    ALA    19      -2.509  -2.085 -19.617 -0.567900
ATOM    291 N    ASP    20      -2.550  -2.117 -17.377 -0.516300
ATOM    292 H    ASP    20      -2.812  -2.625 -16.544  0.293600
ATOM    293 CA   ASP    20      -1.739  -0.919 -17.215  0.038100
ATOM    294 HA   ASP    20      -0.982  -0.878 -17.999  0.088000
ATOM    295 CB   ASP    20      -2.626   0.332 -17.293 -0.030300
ATOM    296 HB2  ASP    20      -3.139   0.344 -18.255 -0.012200
ATOM    297 HB3  ASP    20      -3.387   0.290 -16.513 -0.012200
ATOM    298 CG   ASP    20      -1.829   1.622 -17.162  0.799400
ATOM    299 OD1  ASP    20      -0.591   1.593 -17.317 -0.801400
ATOM    300 OD2  ASP    20      -2.446   2.673 -16.882 -0.801400
ATOM    301 C    ASP    20      -1.026  -0.988 -15.867  0.536600
ATOM    302 O    ASP    20      -1.382  -0.270 -14.928 -0.581900
ATOM    303 N    ILE    21      -0.016  -1.843 -15.769 -0.415700
ATOM    304 H    ILE    21       0.282  -2.312 -16.612  0.271900
ATOM    305 CA   ILE    21       0.719  -2.101 -14.524 -0.059700
ATOM    306 HA   ILE    21       0.002  -2.397 -13.758  0.086900
ATOM    307 CB   ILE    21       1.769  -3.242 -14.704  0.130300
ATOM    308 HB   ILE    21       2.317  -3.049 -15.627  0.018700
ATOM    309 CG2  ILE    21       2.809  -3.255 -13.565 -0.320400
ATOM    310 1HG2 ILE    21       2.317  -3.214 -12.593  0.088200
ATOM    311 2HG2 ILE    21       3.408  -4.163 -13.628  0.088200
ATOM    312 3HG2 ILE    21       3.479  -2.402 -13.674  0.088200
ATOM    313 CG1  ILE    21       1.082  -4.614 -14.844 -0.043000
ATOM    314 2HG1 ILE    21       0.221  -4.496 -15.502  0.023600
ATOM    315 3HG1 ILE    21       1.772  -5.313 -15.318  0.023600
ATOM    316 CD1  ILE    21       0.604  -5.234 -13.526 -0.066000
ATOM    317 1HD1 ILE    21      -0.115  -6.040 -13.679  0.018600
ATOM    318 2HD1 ILE    21       1.458  -5.652 -12.994  0.018600
ATOM    319 3HD1 ILE    21       0.178  -4.450 -12.900  0.018600
ATOM    320 C    ILE    21       1.409  -0.837 -14.018  0.597300
ATOM    321 O    ILE    21       1.357  -0.515 -12.828 -0.567900
ATOM    322 N    ALA    22       2.064  -0.117 -14.925 -0.415700
ATOM    323 H    ALA    22       2.035  -0.395 -15.896  0.271900
ATOM    324 CA   ALA    22       2.811   1.071 -14.548  0.033700
ATOM    325 HA   ALA    22       3.456   0.797 -13.714  0.082300
ATOM    326 CB   ALA    22       3.707   1.519 -15.685 -0.182500
ATOM    327 HB1  ALA    22       4.368   0.702 -15.976  0.060300
ATOM    328 HB2  ALA    22       3.108   1.822 -16.544  0.060300
ATOM    329 HB3  ALA    22       4.313   2.365 -15.361  0.060300
ATOM    330 C    ALA    22       1.893   2.204 -14.083  0.597300
ATOM    331 O    ALA    22       2.207   2.895 -13.118 -0.567900
ATOM    332 N    GLY    23       0.759   2.392 -14.751 -0.415700
ATOM    333 H    GLY    23       0.553   1.814 -15.553  0.271900
ATOM    334 CA   GLY    23      -0.194   3.436 -14.380 -0.025200
ATOM    335 HA2  GLY    23       0.309   4.402 -14.350  0.069800
ATOM    336 HA3  GLY    23      -0.984   3.471 -15.130  0.069800
ATOM    337 C    GLY    23      -0.824   3.162 -13.026  0.597300
ATOM    338 O    GLY    23      -0.907   4.047 -12.164 -0.567900
ATOM    339 N    HID    24      -1.242   1.914 -12.814 -0.415700
ATOM    340 H    HID    24      -1.136   1.219 -13.539  0.271900
ATOM    341 CA   HID    24      -1.760   1.514 -11.508  0.018800
ATOM    342 HA   HID    24      -2.560   2.197 -11.224  0.088100
ATOM    343 CB   HID    24      -2.338   0.094 -11.539 -0.046200
ATOM    344 HB2  HID    24      -1.622  -0.577 -12.013  0.040200
ATOM    345 HB3  HID    24      -2.484  -0.247 -10.514  0.040200
ATOM    346 CG   HID    24      -3.659  -0.008 -12.240 -0.026600
ATOM    347 ND1  HID    24      -3.786  -0.060 -13.604 -0.381100
ATOM    348 HD1  HID    24      -3.013  -0.093 -14.253  0.364900
ATOM    349 CE1  HID    24      -5.067  -0.153 -13.924  0.205700
ATOM    350 HE1  HID    24      -5.447  -0.110 -14.934  0.139200
ATOM    351 NE2  HID    24      -5.788  -0.182 -12.807 -0.572700
ATOM    352 CD2  HID    24      -4.919  -0.091 -11.729  0.129200
ATOM    353 HD2  HID    24      -5.184  -0.093 -10.682  0.114700
ATOM    354 C    HID    24      -0.684   1.625 -10.424  0.597300
ATOM    355 O    HID    24      -0.961   2.132  -9.338 -0.567900
ATOM    356 N    GLY    25       0.538   1.177 -10.714 -0.415700
ATOM    357 H    GLY    25       0.714   0.726 -11.600  0.271900
ATOM    358 CA   GLY    25       1.620   1.208  -9.734 -0.025200
ATOM    359 HA2  GLY    25       1.315   0.669  -8.837  0.069800
ATOM    360 HA3  GLY    25       2.492   0.702 -10.150  0.069800
ATOM    361 C    GLY    25       1.990   2.624  -9.328  0.597300
ATOM    362 O    GLY    25       2.144   2.917  -8.139 -0.567900
ATOM    363 N    GLN    26       2.097   3.512 -10.315 -0.415700
ATOM    364 H    GLN    26       1.996   3.192 -11.267  0.271900
ATOM    365 CA   GLN    26       2.355   4.926 -10.072 -0.003100
ATOM    366 HA   GLN    26       3.316   5.027  -9.568  0.085000
ATOM    367 CB   GLN    26       2.404   5.691 -11.399 -0.003600
ATOM    368 HB2  GLN    26       3.232   5.276 -11.973  0.017100
ATOM    369 HB3  GLN    26       1.480   5.493 -11.943  0.017100
ATOM    370 CG   GLN    26       2.569   7.196 -11.223 -0.064500
ATOM    371 HG2  GLN    26       1.878   7.539 -10.453  0.035200
ATOM    372 HG3  GLN    26       3.551   7.396 -10.793  0.035200
ATOM    373 CD   GLN    26       2.120   7.993 -12.432  0.695100
ATOM    374 OE1  GLN    26       0.986   7.855 -12.885 -0.608600
ATOM    375 NE2  GLN    26       2.974   8.850 -12.947 -0.940700
ATOM    376 1HE2 GLN    26       2.655   9.415 -13.721  0.425100
ATOM    377 2HE2 GLN    26       3.901   8.908 -12.551  0.425100
ATOM    378 C    GLN    26       1.284   5.521  -9.162  0.597300
ATOM    379 O    GLN    26       1.605   6.181  -8.169 -0.567900
ATOM    380 N    GLU    27       0.013   5.298  -9.500 -0.516300
ATOM    381 H    GLU    27      -0.201   4.741 -10.315  0.293600
ATOM    382 CA   GLU    27      -1.079   5.908  -8.737  0.039700
ATOM    383 HA   GLU    27      -0.887   6.977  -8.644  0.110500
ATOM    384 CB   GLU    27      -2.425   5.735  -9.448  0.056000
ATOM    385 HB2  GLU    27      -2.571   4.691  -9.725 -0.017300
ATOM    386 HB3  GLU    27      -3.205   6.011  -8.738 -0.017300
ATOM    387 CG   GLU    27      -2.558   6.620 -10.682  0.013600
ATOM    388 HG2  GLU    27      -2.271   7.639 -10.421 -0.042500
ATOM    389 HG3  GLU    27      -1.828   6.241 -11.397 -0.042500
ATOM    390 CD   GLU    27      -3.975   6.650 -11.250  0.805400
ATOM    391 OE1  GLU    27      -4.949   6.615 -10.467 -0.818800
ATOM    392 OE2  GLU    27      -4.106   6.728 -12.491 -0.818800
ATOM    393 C    GLU    27      -1.144   5.364  -7.310  0.536600
ATOM    394 O    GLU    27      -1.424   6.115  -6.368 -0.581900
ATOM    395 N    VAL    28      -0.847   4.074  -7.135 -0.415700
ATOM    396 H    VAL    28      -0.655   3.493  -7.939  0.271900
ATOM    397 CA   VAL    28      -0.810   3.484  -5.797 -0.087500
ATOM    398 HA   VAL    28      -1.754   3.673  -5.286  0.096900
ATOM    399 CB   VAL    28      -0.592   1.952  -5.840  0.298500
ATOM    400 HB   VAL    28       0.221   1.723  -6.529 -0.029700
ATOM    401 CG1  VAL    28      -0.209   1.408  -4.459 -0.319200
ATOM    402 1HG1 VAL    28      -0.938   1.719  -3.711  0.079100
ATOM    403 2HG1 VAL    28      -0.188   0.319  -4.496  0.079100
ATOM    404 3HG1 VAL    28       0.784   1.752  -4.170  0.079100
ATOM    405 CG2  VAL    28      -1.859   1.249  -6.330 -0.319200
ATOM    406 1HG2 VAL    28      -2.653   1.367  -5.592  0.079100
ATOM    407 2HG2 VAL    28      -2.202   1.678  -7.272  0.079100
ATOM    408 3HG2 VAL    28      -1.656   0.189  -6.485  0.079100
ATOM    409 C    VAL    28       0.260   4.164  -4.944  0.597300
ATOM    410 O    VAL    28      -0.003   4.556  -3.799 -0.567900
ATOM    411 N    LEU    29       1.467   4.322  -5.487 -0.415700
ATOM    412 H    LEU    29       1.635   4.004  -6.431  0.271900
ATOM    413 CA   LEU    29       2.549   4.948  -4.723 -0.051800
ATOM    414 HA   LEU    29       2.588   4.484  -3.737  0.092200
ATOM    415 CB   LEU    29       3.904   4.750  -5.410 -0.110200
ATOM    416 HB2  LEU    29       3.810   5.089  -6.442  0.045700
ATOM    417 HB3  LEU    29       4.643   5.382  -4.918  0.045700
ATOM    418 CG   LEU    29       4.423   3.307  -5.421  0.353100
ATOM    419 HG   LEU    29       3.682   2.661  -5.891 -0.036100
ATOM    420 CD1  LEU    29       5.701   3.218  -6.246 -0.412100
ATOM    421 1HD1 LEU    29       6.481   3.843  -5.809  0.100000
ATOM    422 2HD1 LEU    29       6.034   2.181  -6.291  0.100000
ATOM    423 3HD1 LEU    29       5.503   3.558  -7.262  0.100000
ATOM    424 CD2  LEU    29       4.669   2.786  -4.006 -0.412100
ATOM    425 1HD2 LEU    29       5.319   3.472  -3.463  0.100000
ATOM    426 2HD2 LEU    29       3.724   2.685  -3.472  0.100000
ATOM    427 3HD2 LEU    29       5.135   1.802  -4.055  0.100000
ATOM    428 C    LEU    29       2.279   6.429  -4.459  0.597300
ATOM    429 O    LEU    29       2.555   6.921  -3.369 -0.567900
ATOM    430 N    ILE    30       1.726   7.150  -5.434 -0.415700
ATOM    431 H    ILE    30       1.561   6.726  -6.336  0.271900
ATOM    432 CA   ILE    30       1.384   8.559  -5.213 -0.059700
ATOM    433 HA   ILE    30       2.266   9.065  -4.820  0.086900
ATOM    434 CB   ILE    30       0.988   9.273  -6.523  0.130300
ATOM    435 HB   ILE    30       0.244   8.670  -7.043  0.018700
ATOM    436 CG2  ILE    30       0.373  10.661  -6.236 -0.320400
ATOM    437 1HG2 ILE    30       1.067  11.270  -5.658  0.088200
ATOM    438 2HG2 ILE    30       0.136  11.173  -7.168  0.088200
ATOM    439 3HG2 ILE    30      -0.566  10.563  -5.691  0.088200
ATOM    440 CG1  ILE    30       2.243   9.397  -7.398 -0.043000
ATOM    441 2HG1 ILE    30       2.948  10.043  -6.875  0.023600
ATOM    442 3HG1 ILE    30       2.712   8.420  -7.507  0.023600
ATOM    443 CD1  ILE    30       2.002   9.942  -8.795 -0.066000
ATOM    444 1HD1 ILE    30       1.755  11.002  -8.732  0.018600
ATOM    445 2HD1 ILE    30       2.908   9.827  -9.390  0.018600
ATOM    446 3HD1 ILE    30       1.181   9.402  -9.267  0.018600
ATOM    447 C    ILE    30       0.317   8.706  -4.131  0.597300
ATOM    448 O    ILE    30       0.409   9.603  -3.286 -0.567900
ATOM    449 N    ARG    31      -0.687   7.826  -4.142 -0.347900
ATOM    450 H    ARG    31      -0.708   7.119  -4.863  0.274700
ATOM    451 CA   ARG    31      -1.720   7.826  -3.105 -0.263700
ATOM    452 HA   ARG    31      -2.176   8.815  -3.045  0.156000
ATOM    453 CB   ARG    31      -2.802   6.785  -3.427 -0.000700
ATOM    454 HB2  ARG    31      -3.256   7.020  -4.389  0.032700
ATOM    455 HB3  ARG    31      -2.328   5.808  -3.527  0.032700
ATOM    456 CG   ARG    31      -3.918   6.660  -2.385  0.039000
ATOM    457 HG2  ARG    31      -4.519   5.788  -2.644  0.028500
ATOM    458 HG3  ARG    31      -3.491   6.490  -1.397  0.028500
ATOM    459 CD   ARG    31      -4.835   7.871  -2.360  0.048600
ATOM    460 HD2  ARG    31      -4.257   8.774  -2.164  0.068700
ATOM    461 HD3  ARG    31      -5.292   7.920  -3.348  0.068700
ATOM    462 NE   ARG    31      -5.892   7.724  -1.357 -0.529500
ATOM    463 HE   ARG    31      -5.829   6.970  -0.687  0.345600
ATOM    464 CZ   ARG    31      -6.961   8.505  -1.274  0.807600
ATOM    465 NH1  ARG    31      -7.139   9.491  -2.125 -0.862700
ATOM    466 1HH1 ARG    31      -6.480   9.595  -2.884  0.447800
ATOM    467 2HH1 ARG    31      -7.982  10.046  -2.113  0.447800
ATOM    468 NH2  ARG    31      -7.855   8.301  -0.328 -0.862700
ATOM    469 1HH2 ARG    31      -7.720   7.593   0.379  0.447800
ATOM    470 2HH2 ARG    31      -8.680   8.883  -0.287  0.447800
ATOM    471 C    ARG    31      -1.088   7.596  -1.730  0.734100
ATOM    472 O    ARG    31      -1.391   8.307  -0.766 -0.589400
ATOM    473 N    LEU    32      -0.188   6.621  -1.640 -0.415700
ATOM    474 H    LEU    32      -0.001   6.054  -2.455  0.271900
ATOM    475 CA   LEU    32       0.522   6.330  -0.395 -0.051800
ATOM    476 HA   LEU    32      -0.198   6.063   0.378  0.092200
ATOM    477 CB   LEU    32       1.459   5.146  -0.641 -0.110200
ATOM    478 HB2  LEU    32       0.864   4.306  -1.000  0.045700
ATOM    479 HB3  LEU    32       2.143   5.411  -1.447  0.045700
ATOM    480 CG   LEU    32       2.302   4.681   0.545  0.353100
ATOM    481 HG   LEU    32       2.819   5.538   0.978 -0.036100
ATOM    482 CD1  LEU    32       1.428   4.037   1.616 -0.412100
ATOM    483 1HD1 LEU    32       0.795   4.800   2.069  0.100000
ATOM    484 2HD1 LEU    32       0.809   3.253   1.179  0.100000
ATOM    485 3HD1 LEU    32       2.059   3.600   2.390  0.100000
ATOM    486 CD2  LEU    32       3.355   3.706   0.052 -0.412100
ATOM    487 1HD2 LEU    32       2.879   2.824  -0.377  0.100000
ATOM    488 2HD2 LEU    32       3.977   4.188  -0.703  0.100000
ATOM    489 3HD2 LEU    32       3.995   3.418   0.886  0.100000
ATOM    490 C    LEU    32       1.334   7.529   0.102  0.597300
ATOM    491 O    LEU    32       1.231   7.928   1.270 -0.567900
ATOM    492 N    PHE    33       2.142   8.103  -0.793 -0.415700
ATOM    493 H    PHE    33       2.214   7.705  -1.718  0.271900
ATOM    494 CA   PHE    33       3.076   9.165  -0.416 -0.002400
ATOM    495 HA   PHE    33       3.610   8.874   0.489  0.097800
ATOM    496 CB   PHE    33       4.077   9.442  -1.542 -0.034300
ATOM    497 HB2  PHE    33       3.526   9.690  -2.449  0.029500
ATOM    498 HB3  PHE    33       4.673  10.313  -1.269  0.029500
ATOM    499 CG   PHE    33       5.035   8.314  -1.841  0.011800
ATOM    500 CD1  PHE    33       5.358   7.340  -0.888 -0.125600
ATOM    501 HD1  PHE    33       4.909   7.346   0.094  0.133000
ATOM    502 CE1  PHE    33       6.263   6.317  -1.192 -0.170400
ATOM    503 HE1  PHE    33       6.496   5.577  -0.440  0.143000
ATOM    504 CZ   PHE    33       6.871   6.274  -2.446 -0.107200
ATOM    505 HZ   PHE    33       7.575   5.491  -2.683  0.129700
ATOM    506 CE2  PHE    33       6.566   7.249  -3.396 -0.170400
ATOM    507 HE2  PHE    33       7.040   7.220  -4.366  0.143000
ATOM    508 CD2  PHE    33       5.657   8.264  -3.090 -0.125600
ATOM    509 HD2  PHE    33       5.433   9.017  -3.831  0.133000
ATOM    510 C    PHE    33       2.371  10.465  -0.056  0.597300
ATOM    511 O    PHE    33       2.805  11.174   0.850 -0.567900
ATOM    512 N    THR    34       1.299  10.795  -0.767 -0.415700
ATOM    513 H    THR    34       1.018  10.205  -1.538  0.271900
ATOM    514 CA   THR    34       0.575  12.045  -0.515 -0.038900
ATOM    515 HA   THR    34       1.300  12.830  -0.298  0.100700
ATOM    516 CB   THR    34      -0.223  12.512  -1.753  0.365400
ATOM    517 HB   THR    34      -0.735  13.443  -1.512  0.004300
ATOM    518 CG2  THR    34       0.707  12.758  -2.945 -0.243800
ATOM    519 1HG2 THR    34       1.353  13.608  -2.723  0.064200
ATOM    520 2HG2 THR    34       1.338  11.896  -3.161  0.064200
ATOM    521 3HG2 THR    34       0.114  12.998  -3.826  0.064200
ATOM    522 OG1  THR    34      -1.200  11.546  -2.118 -0.676100
ATOM    523 HG1  THR    34      -0.730  10.891  -2.639  0.410200
ATOM    524 C    THR    34      -0.319  11.924   0.716  0.597300
ATOM    525 O    THR    34      -0.458  12.875   1.488 -0.567900
ATOM    526 N    GLY    35      -0.912  10.749   0.916 -0.415700
ATOM    527 H    GLY    35      -0.818  10.016   0.227  0.271900
ATOM    528 CA   GLY    35      -1.756  10.510   2.078 -0.025200
ATOM    529 HA2  GLY    35      -2.474  11.320   2.202  0.069800
ATOM    530 HA3  GLY    35      -2.296   9.578   1.916  0.069800
ATOM    531 C    GLY    35      -0.942  10.357   3.350  0.597300
ATOM    532 O    GLY    35      -1.406  10.716   4.429 -0.567900
ATOM    533 N    HID    36       0.277   9.840   3.214 -0.415700
ATOM    534 H    HID    36       0.569   9.500   2.308  0.271900
ATOM    535 CA   HID    36       1.121   9.502   4.353  0.018800
ATOM    536 HA   HID    36       0.765  10.061   5.219  0.088100
ATOM    537 CB   HID    36       0.998   8.003   4.671 -0.046200
ATOM    538 HB2  HID    36       1.495   7.421   3.895  0.040200
ATOM    539 HB3  HID    36       1.491   7.796   5.621  0.040200
ATOM    540 CG   HID    36      -0.415   7.515   4.737 -0.026600
ATOM    541 ND1  HID    36      -1.208   7.621   5.841 -0.381100
ATOM    542 HD1  HID    36      -0.985   8.154   6.669  0.364900
ATOM    543 CE1  HID    36      -2.401   7.124   5.602  0.205700
ATOM    544 HE1  HID    36      -3.227   7.102   6.298  0.139200
ATOM    545 NE2  HID    36      -2.430   6.702   4.343 -0.572700
ATOM    546 CD2  HID    36      -1.188   6.947   3.776  0.129200
ATOM    547 HD2  HID    36      -0.879   6.732   2.763  0.114700
ATOM    548 C    HID    36       2.570   9.883   4.072  0.597300
ATOM    549 O    HID    36       3.379   9.008   3.757 -0.567900
ATOM    550 N    PRO    37       2.915  11.181   4.160 -0.254800
ATOM    551 CD   PRO    37       2.055  12.307   4.551  0.019200
ATOM    552 HD2  PRO    37       1.993  12.364   5.637  0.039100
ATOM    553 HD3  PRO    37       1.060  12.244   4.110  0.039100
ATOM    554 CG   PRO    37       2.785  13.510   4.009  0.018900
ATOM    555 HG2  PRO    37       2.553  14.404   4.588  0.021300
ATOM    556 HG3  PRO    37       2.534  13.650   2.958  0.021300
ATOM    557 CB   PRO    37       4.231  13.137   4.145 -0.007000
ATOM    558 HB2  PRO    37       4.543  13.284   5.179  0.025300
ATOM    559 HB3  PRO    37       4.861  13.723   3.476  0.025300
ATOM    560 CA   PRO    37       4.257  11.651   3.791 -0.026600
ATOM    561 HA   PRO    37       4.397  11.535   2.716  0.064100
ATOM    562 C    PRO    37       5.411  10.961   4.508  0.589600
ATOM    563 O    PRO    37       6.520  10.914   3.982 -0.574800
ATOM    564 N    GLU    38       5.171  10.409   5.696 -0.516300
ATOM    565 H    GLU    38       4.244  10.446   6.095  0.293600
ATOM    566 CA   GLU    38       6.213   9.678   6.415  0.039700
ATOM    567 HA   GLU    38       7.066  10.342   6.549  0.110500
ATOM    568 CB   GLU    38       5.741   9.242   7.808  0.056000
ATOM    569 HB2  GLU    38       6.614   8.845   8.327 -0.017300
ATOM    570 HB3  GLU    38       5.408  10.109   8.377 -0.017300
ATOM    571 CG   GLU    38       4.663   8.150   7.843  0.013600
ATOM    572 HG2  GLU    38       4.812   7.396   7.070 -0.042500
ATOM    573 HG3  GLU    38       4.771   7.649   8.806 -0.042500
ATOM    574 CD   GLU    38       3.240   8.684   7.804  0.805400
ATOM    575 OE1  GLU    38       2.984   9.749   7.197 -0.818800
ATOM    576 OE2  GLU    38       2.365   8.017   8.393 -0.818800
ATOM    577 C    GLU    38       6.707   8.483   5.603  0.536600
ATOM    578 O    GLU    38       7.864   8.084   5.724 -0.581900
ATOM    579 N    THR    39       5.849   7.938   4.739 -0.415700
ATOM    580 H    THR    39       4.926   8.336   4.643  0.271900
ATOM    581 CA   THR    39       6.214   6.767   3.944 -0.038900
ATOM    582 HA   THR    39       6.652   6.024   4.612  0.100700
ATOM    583 CB   THR    39       4.986   6.102   3.271  0.365400
ATOM    584 HB   THR    39       5.328   5.234   2.708  0.004300
ATOM    585 CG2  THR    39       3.960   5.641   4.311 -0.243800
ATOM    586 1HG2 THR    39       3.108   5.189   3.803  0.064200
ATOM    587 2HG2 THR    39       4.416   4.907   4.975  0.064200
ATOM    588 3HG2 THR    39       3.606   6.483   4.906  0.064200
ATOM    589 OG1  THR    39       4.378   6.976   2.330 -0.676100
ATOM    590 HG1  THR    39       3.903   7.652   2.819  0.410200
ATOM    591 C    THR    39       7.275   7.100   2.894  0.597300
ATOM    592 O    THR    39       8.131   6.267   2.581 -0.567900
ATOM    593 N    LEU    40       7.238   8.330   2.371 -0.415700
ATOM    594 H    LEU    40       6.531   8.975   2.696  0.271900
ATOM    595 CA   LEU    40       8.208   8.786   1.380 -0.051800
ATOM    596 HA   LEU    40       8.167   8.114   0.523  0.092200
ATOM    597 CB   LEU    40       7.864  10.212   0.934 -0.110200
ATOM    598 HB2  LEU    40       6.801  10.265   0.699  0.045700
ATOM    599 HB3  LEU    40       8.052  10.870   1.782  0.045700
ATOM    600 CG   LEU    40       8.652  10.751  -0.267  0.353100
ATOM    601 HG   LEU    40       9.719  10.601  -0.099 -0.036100
ATOM    602 CD1  LEU    40       8.253  10.026  -1.542 -0.412100
ATOM    603 1HD1 LEU    40       8.551   8.979  -1.496  0.100000
ATOM    604 2HD1 LEU    40       7.174  10.092  -1.678  0.100000
ATOM    605 3HD1 LEU    40       8.730  10.500  -2.400  0.100000
ATOM    606 CD2  LEU    40       8.416  12.237  -0.432 -0.412100
ATOM    607 1HD2 LEU    40       9.054  12.615  -1.231  0.100000
ATOM    608 2HD2 LEU    40       7.371  12.419  -0.682  0.100000
ATOM    609 3HD2 LEU    40       8.665  12.735   0.505  0.100000
ATOM    610 C    LEU    40       9.616   8.740   1.960  0.597300
ATOM    611 O    LEU    40      10.584   8.442   1.263 -0.567900
ATOM    612 N    GLU    41       9.723   9.014   3.259 -0.516300
ATOM    613 H    GLU    41       8.886   9.212   3.789  0.293600
ATOM    614 CA   GLU    41      11.012   9.084   3.937  0.039700
ATOM    615 HA   GLU    41      11.674   9.717   3.347  0.110500
ATOM    616 CB   GLU    41      10.855   9.703   5.330  0.056000
ATOM    617 HB2  GLU    41      10.186   9.095   5.940 -0.017300
ATOM    618 HB3  GLU    41      11.828   9.701   5.821 -0.017300
ATOM    619 CG   GLU    41      10.341  11.139   5.304  0.013600
ATOM    620 HG2  GLU    41       9.299  11.140   4.985 -0.042500
ATOM    621 HG3  GLU    41      10.372  11.529   6.321 -0.042500
ATOM    622 CD   GLU    41      11.162  12.047   4.399  0.805400
ATOM    623 OE1  GLU    41      12.394  12.083   4.585 -0.818800
ATOM    624 OE2  GLU    41      10.575  12.715   3.512 -0.818800
ATOM    625 C    GLU    41      11.711   7.736   4.027  0.536600
ATOM    626 O    GLU    41      12.918   7.681   4.262 -0.581900
ATOM    627 N    LYS    42      10.971   6.649   3.805 -0.347900
ATOM    628 H    LYS    42       9.987   6.763   3.603  0.274700
ATOM    629 CA   LYS    42      11.565   5.315   3.763 -0.240000
ATOM    630 HA   LYS    42      12.348   5.251   4.518  0.142600
ATOM    631 CB   LYS    42      10.513   4.229   4.023 -0.009400
ATOM    632 HB2  LYS    42       9.690   4.348   3.317  0.036200
ATOM    633 HB3  LYS    42      10.957   3.252   3.831  0.036200
ATOM    634 CG   LYS    42       9.953   4.216   5.443  0.018700
ATOM    635 HG2  LYS    42       9.538   5.199   5.660  0.010300
ATOM    636 HG3  LYS    42       9.154   3.476   5.494  0.010300
ATOM    637 CD   LYS    42      11.024   3.866   6.477 -0.047900
ATOM    638 HD2  LYS    42      11.445   2.885   6.257  0.062100
ATOM    639 HD3  LYS    42      11.814   4.617   6.457  0.062100
ATOM    640 CE   LYS    42      10.417   3.860   7.870 -0.014300
ATOM    641 HE2  LYS    42      10.147   4.879   8.143  0.113500
ATOM    642 HE3  LYS    42       9.505   3.263   7.864  0.113500
ATOM    643 NZ   LYS    42      11.338   3.298   8.887 -0.385400
ATOM    644 HZ1  LYS    42      11.509   2.320   8.705  0.340000
ATOM    645 HZ2  LYS    42      12.212   3.804   8.919  0.340000
ATOM    646 HZ3  LYS    42      10.912   3.356   9.801  0.340000
ATOM    647 C    LYS    42      12.274   5.059   2.446  0.734100
ATOM    648 O    LYS    42      13.042   4.107   2.344 -0.589400
ATOM    649 N    PHE    43      12.006   5.899   1.449 -0.415700
ATOM    650 H    PHE    43      11.388   6.680   1.618  0.271900
ATOM    651 CA   PHE    43      12.597   5.799   0.122 -0.002400
ATOM    652 HA   PHE    43      13.088   4.836  -0.013  0.097800
ATOM    653 CB   PHE    43      11.541   5.930  -0.973 -0.034300
ATOM    654 HB2  PHE    43      10.935   6.817  -0.788  0.029500
ATOM    655 HB3  PHE    43      12.049   6.072  -1.927  0.029500
ATOM    656 CG   PHE    43      10.630   4.750  -1.108  0.011800
ATOM    657 CD1  PHE    43       9.438   4.684  -0.389 -0.125600
ATOM    658 HD1  PHE    43       9.177   5.477   0.297  0.133000
ATOM    659 CE1  PHE    43       8.572   3.596  -0.555 -0.170400
ATOM    660 HE1  PHE    43       7.650   3.557   0.006  0.143000
ATOM    661 CZ   PHE    43       8.897   2.577  -1.449 -0.107200
ATOM    662 HZ   PHE    43       8.212   1.755  -1.596  0.129700
ATOM    663 CE2  PHE    43      10.087   2.639  -2.165 -0.170400
ATOM    664 HE2  PHE    43      10.367   1.860  -2.860  0.143000
ATOM    665 CD2  PHE    43      10.942   3.726  -2.004 -0.125600
ATOM    666 HD2  PHE    43      11.862   3.776  -2.568  0.133000
ATOM    667 C    PHE    43      13.595   6.924  -0.060  0.597300
ATOM    668 O    PHE    43      13.221   8.038  -0.438 -0.567900
ATOM    669 N    ASP    44      14.867   6.638   0.185 -0.516300
ATOM    670 H    ASP    44      15.116   5.712   0.502  0.293600
ATOM    671 CA   ASP    44      15.914   7.623  -0.075  0.038100
ATOM    672 HA   ASP    44      15.747   8.491   0.563  0.088000
ATOM    673 CB   ASP    44      17.297   7.040   0.238 -0.030300
ATOM    674 HB2  ASP    44      17.385   6.050  -0.208 -0.012200
ATOM    675 HB3  ASP    44      18.055   7.682  -0.211 -0.012200
ATOM    676 CG   ASP    44      17.579   6.958   1.736  0.799400
ATOM    677 OD1  ASP    44      16.801   7.511   2.548 -0.801400
ATOM    678 OD2  ASP    44      18.606   6.346   2.115 -0.801400
ATOM    679 C    ASP    44      15.846   8.122  -1.518  0.536600
ATOM    680 O    ASP    44      16.062   9.306  -1.774 -0.581900
ATOM    681 N    LYS    45      15.485   7.238  -2.452 -0.347900
ATOM    682 H    LYS    45      15.309   6.283  -2.175  0.274700
ATOM    683 CA   LYS    45      15.426   7.592  -3.870 -0.240000
ATOM    684 HA   LYS    45      16.250   8.276  -4.075  0.142600
ATOM    685 CB   LYS    45      15.658   6.356  -4.742 -0.009400
ATOM    686 HB2  LYS    45      15.948   6.702  -5.734  0.036200
ATOM    687 HB3  LYS    45      16.502   5.796  -4.342  0.036200
ATOM    688 CG   LYS    45      14.457   5.420  -4.892  0.018700
ATOM    689 HG2  LYS    45      14.123   5.022  -3.933  0.010300
ATOM    690 HG3  LYS    45      13.622   5.963  -5.334  0.010300
ATOM    691 CD   LYS    45      14.848   4.303  -5.839 -0.047900
ATOM    692 HD2  LYS    45      15.171   4.757  -6.776  0.062100
ATOM    693 HD3  LYS    45      15.685   3.737  -5.429  0.062100
ATOM    694 CE   LYS    45      13.707   3.358  -6.125 -0.014300
ATOM    695 HE2  LYS    45      13.476   2.773  -5.235  0.113500
ATOM    696 HE3  LYS    45      12.833   3.943  -6.411  0.113500
ATOM    697 NZ   LYS    45      14.102   2.474  -7.245 -0.385400
ATOM    698 HZ1  LYS    45      14.858   1.854  -6.994  0.340000
ATOM    699 HZ2  LYS    45      13.325   1.921  -7.577  0.340000
ATOM    700 HZ3  LYS    45      14.390   3.020  -8.046  0.340000
ATOM    701 C    LYS    45      14.162   8.349  -4.291  0.734100
ATOM    702 O    LYS    45      14.041   8.748  -5.445 -0.589400
ATOM    703 N    PHE    46      13.219   8.552  -3.376 -0.415700
ATOM    704 H    PHE    46      13.339   8.178  -2.445  0.271900
ATOM    705 CA   PHE    46      12.038   9.379  -3.667 -0.002400
ATOM    706 HA   PHE    46      12.134   9.818  -4.661  0.097800
ATOM    707 CB   PHE    46      10.753   8.544  -3.672 -0.034300
ATOM    708 HB2  PHE    46      10.615   8.110  -2.681  0.029500
ATOM    709 HB3  PHE    46       9.902   9.197  -3.864  0.029500
ATOM    710 CG   PHE    46      10.726   7.460  -4.716  0.011800
ATOM    711 CD1  PHE    46      11.070   7.733  -6.042 -0.125600
ATOM    712 HD1  PHE    46      11.351   8.730  -6.346  0.133000
ATOM    713 CE1  PHE    46      11.047   6.720  -6.999 -0.170400
ATOM    714 HE1  PHE    46      11.307   6.943  -8.024  0.143000
ATOM    715 CZ   PHE    46      10.661   5.435  -6.647 -0.107200
ATOM    716 HZ   PHE    46      10.640   4.659  -7.398  0.129700
ATOM    717 CE2  PHE    46      10.301   5.158  -5.334 -0.170400
ATOM    718 HE2  PHE    46       9.988   4.163  -5.052  0.143000
ATOM    719 CD2  PHE    46      10.331   6.169  -4.375 -0.125600
ATOM    720 HD2  PHE    46      10.009   5.958  -3.366  0.133000
ATOM    721 C    PHE    46      11.893  10.601  -2.766  0.597300
ATOM    722 O    PHE    46      10.982  11.405  -2.962 -0.567900
ATOM    723 N    LYS    47      12.803  10.772  -1.803 -0.347900
ATOM    724 H    LYS    47      13.470  10.033  -1.633  0.274700
ATOM    725 CA   LYS    47      12.788  11.923  -0.885 -0.240000
ATOM    726 HA   LYS    47      11.857  11.893  -0.321  0.142600
ATOM    727 CB   LYS    47      13.961  11.843   0.091 -0.009400
ATOM    728 HB2  LYS    47      14.857  11.526  -0.444  0.036200
ATOM    729 HB3  LYS    47      14.146  12.838   0.494  0.036200
ATOM    730 CG   LYS    47      13.709  10.925   1.266  0.018700
ATOM    731 HG2  LYS    47      12.828  11.267   1.808  0.010300
ATOM    732 HG3  LYS    47      13.536   9.903   0.929  0.010300
ATOM    733 CD   LYS    47      14.914  10.946   2.193 -0.047900
ATOM    734 HD2  LYS    47      15.802  10.642   1.639  0.062100
ATOM    735 HD3  LYS    47      15.058  11.959   2.568  0.062100
ATOM    736 CE   LYS    47      14.720  10.006   3.369 -0.014300
ATOM    737 HE2  LYS    47      13.887  10.371   3.969  0.113500
ATOM    738 HE3  LYS    47      14.465   9.012   3.002  0.113500
ATOM    739 NZ   LYS    47      15.938   9.929   4.217 -0.385400
ATOM    740 HZ1  LYS    47      15.691   9.574   5.129  0.340000
ATOM    741 HZ2  LYS    47      16.616   9.293   3.822  0.340000
ATOM    742 HZ3  LYS    47      16.369  10.836   4.326  0.340000
ATOM    743 C    LYS    47      12.820  13.291  -1.567  0.734100
ATOM    744 O    LYS    47      12.346  14.279  -0.995 -0.589400
ATOM    745 N    HID    48      13.395  13.348  -2.765 -0.415700
ATOM    746 H    HID    48      13.845  12.516  -3.120  0.271900
ATOM    747 CA   HID    48      13.535  14.592  -3.513  0.018800
ATOM    748 HA   HID    48      13.892  15.345  -2.810  0.088100
ATOM    749 CB   HID    48      14.561  14.426  -4.636 -0.046200
ATOM    750 HB2  HID    48      14.768  15.394  -5.093  0.040200
ATOM    751 HB3  HID    48      15.506  14.053  -4.240  0.040200
ATOM    752 CG   HID    48      14.100  13.502  -5.720 -0.026600
ATOM    753 ND1  HID    48      14.154  12.136  -5.620 -0.381100
ATOM    754 HD1  HID    48      14.576  11.613  -4.866  0.364900
ATOM    755 CE1  HID    48      13.663  11.593  -6.724  0.205700
ATOM    756 HE1  HID    48      13.605  10.537  -6.941  0.139200
ATOM    757 NE2  HID    48      13.278  12.568  -7.543 -0.572700
ATOM    758 CD2  HID    48      13.536  13.782  -6.926  0.129200
ATOM    759 HD2  HID    48      13.329  14.764  -7.323  0.114700
ATOM    760 C    HID    48      12.209  15.039  -4.125  0.597300
ATOM    761 O    HID    48      12.065  16.165  -4.594 -0.567900
ATOM    762 N    LEU    49      11.233  14.137  -4.167 -0.415700
ATOM    763 H    LEU    49      11.368  13.224  -3.756  0.271900
ATOM    764 CA   LEU    49       9.937  14.435  -4.754 -0.051800
ATOM    765 HA   LEU    49      10.083  15.020  -5.662  0.092200
ATOM    766 CB   LEU    49       9.188  13.155  -5.148 -0.110200
ATOM    767 HB2  LEU    49       9.069  12.535  -4.259  0.045700
ATOM    768 HB3  LEU    49       8.187  13.438  -5.473  0.045700
ATOM    769 CG   LEU    49       9.832  12.309  -6.254  0.353100
ATOM    770 HG   LEU    49      10.849  12.052  -5.960 -0.036100
ATOM    771 CD1  LEU    49       9.072  11.006  -6.429 -0.412100
ATOM    772 1HD1 LEU    49       9.543  10.395  -7.199  0.100000
ATOM    773 2HD1 LEU    49       9.080  10.454  -5.489  0.100000
ATOM    774 3HD1 LEU    49       8.035  11.202  -6.701  0.100000
ATOM    775 CD2  LEU    49       9.884  13.050  -7.582 -0.412100
ATOM    776 1HD2 LEU    49      10.678  13.797  -7.573  0.100000
ATOM    777 2HD2 LEU    49      10.050  12.316  -8.370  0.100000
ATOM    778 3HD2 LEU    49       8.921  13.534  -7.744  0.100000
ATOM    779 C    LEU    49       9.137  15.284  -3.781  0.597300
ATOM    780 O    LEU    49       8.505  14.777  -2.854 -0.567900
ATOM    781 N    LYS    50       9.189  16.593  -3.995 -0.347900
ATOM    782 H    LYS    50       9.753  16.923  -4.765  0.274700
ATOM    783 CA   LYS    50       8.615  17.557  -3.053 -0.240000
ATOM    784 HA   LYS    50       8.543  17.109  -2.062  0.142600
ATOM    785 CB   LYS    50       9.524  18.782  -2.955 -0.009400
ATOM    786 HB2  LYS    50       9.871  18.932  -3.978  0.036200
ATOM    787 HB3  LYS    50       8.994  19.661  -2.589  0.036200
ATOM    788 CG   LYS    50      10.812  18.553  -2.163  0.018700
ATOM    789 HG2  LYS    50      11.261  17.598  -2.432  0.010300
ATOM    790 HG3  LYS    50      11.519  19.339  -2.428  0.010300
ATOM    791 CD   LYS    50      10.567  18.595  -0.658 -0.047900
ATOM    792 HD2  LYS    50       9.929  19.454  -0.452  0.062100
ATOM    793 HD3  LYS    50      10.013  17.703  -0.363  0.062100
ATOM    794 CE   LYS    50      11.886  18.624   0.117 -0.014300
ATOM    795 HE2  LYS    50      12.427  17.693  -0.052  0.113500
ATOM    796 HE3  LYS    50      12.491  19.440  -0.276  0.113500
ATOM    797 NZ   LYS    50      11.684  18.841   1.575 -0.385400
ATOM    798 HZ1  LYS    50      12.570  18.917   2.053  0.340000
ATOM    799 HZ2  LYS    50      11.133  19.647   1.831  0.340000
ATOM    800 HZ3  LYS    50      11.200  18.049   1.974  0.340000
ATOM    801 C    LYS    50       7.189  17.965  -3.401  0.734100
ATOM    802 O    LYS    50       6.521  18.606  -2.587 -0.589400
ATOM    803 N    THR    51       6.724  17.603  -4.590 -0.415700
ATOM    804 H    THR    51       7.313  17.075  -5.218  0.271900
ATOM    805 CA   THR    51       5.357  17.899  -5.022 -0.038900
ATOM    806 HA   THR    51       4.729  18.121  -4.160  0.100700
ATOM    807 CB   THR    51       5.295  19.107  -5.981  0.365400
ATOM    808 HB   THR    51       4.252  19.360  -6.166  0.004300
ATOM    809 CG2  THR    51       5.985  20.348  -5.406 -0.243800
ATOM    810 1HG2 THR    51       7.065  20.203  -5.406  0.064200
ATOM    811 2HG2 THR    51       5.743  21.217  -6.018  0.064200
ATOM    812 3HG2 THR    51       5.645  20.523  -4.385  0.064200
ATOM    813 OG1  THR    51       5.900  18.713  -7.194 -0.676100
ATOM    814 HG1  THR    51       5.944  19.460  -7.795  0.410200
ATOM    815 C    THR    51       4.770  16.700  -5.739  0.597300
ATOM    816 O    THR    51       5.508  15.853  -6.252 -0.567900
ATOM    817 N    GLU    52       3.441  16.634  -5.808 -0.516300
ATOM    818 H    GLU    52       2.882  17.358  -5.382  0.293600
ATOM    819 CA   GLU    52       2.778  15.582  -6.584  0.039700
ATOM    820 HA   GLU    52       3.150  14.619  -6.234  0.110500
ATOM    821 CB   GLU    52       1.265  15.596  -6.360  0.056000
ATOM    822 HB2  GLU    52       1.114  15.478  -5.287 -0.017300
ATOM    823 HB3  GLU    52       0.846  16.555  -6.667 -0.017300
ATOM    824 CG   GLU    52       0.550  14.457  -7.093  0.013600
ATOM    825 HG2  GLU    52       0.609  14.629  -8.168 -0.042500
ATOM    826 HG3  GLU    52       1.063  13.521  -6.870 -0.042500
ATOM    827 CD   GLU    52      -0.901  14.326  -6.706  0.805400
ATOM    828 OE1  GLU    52      -1.275  14.816  -5.617 -0.818800
ATOM    829 OE2  GLU    52      -1.666  13.724  -7.493 -0.818800
ATOM    830 C    GLU    52       3.100  15.658  -8.080  0.536600
ATOM    831 O    GLU    52       3.239  14.623  -8.729 -0.581900
ATOM    832 N    ALA    53       3.254  16.860  -8.632 -0.415700
ATOM    833 H    ALA    53       3.230  17.676  -8.036  0.271900
ATOM    834 CA   ALA    53       3.673  17.023 -10.015  0.033700
ATOM    835 HA   ALA    53       2.937  16.564 -10.675  0.082300
ATOM    836 CB   ALA    53       3.802  18.491 -10.372 -0.182500
ATOM    837 HB1  ALA    53       4.411  18.622 -11.266  0.060300
ATOM    838 HB2  ALA    53       2.807  18.897 -10.558  0.060300
ATOM    839 HB3  ALA    53       4.228  19.029  -9.526  0.060300
ATOM    840 C    ALA    53       4.999  16.322 -10.232  0.597300
ATOM    841 O    ALA    53       5.162  15.599 -11.210 -0.567900
ATOM    842 N    GLU    54       5.941  16.518  -9.309 -0.516300
ATOM    843 H    GLU    54       5.753  17.122  -8.522  0.293600
ATOM    844 CA   GLU    54       7.243  15.870  -9.395  0.039700
ATOM    845 HA   GLU    54       7.688  16.088 -10.365  0.110500
ATOM    846 CB   GLU    54       8.190  16.390  -8.304  0.056000
ATOM    847 HB2  GLU    54       7.706  16.367  -7.327 -0.017300
ATOM    848 HB3  GLU    54       9.052  15.724  -8.268 -0.017300
ATOM    849 CG   GLU    54       8.717  17.796  -8.583  0.013600
ATOM    850 HG2  GLU    54       9.263  17.686  -9.519 -0.042500
ATOM    851 HG3  GLU    54       7.895  18.494  -8.741 -0.042500
ATOM    852 CD   GLU    54       9.670  18.313  -7.512  0.805400
ATOM    853 OE1  GLU    54      10.328  17.494  -6.832 -0.818800
ATOM    854 OE2  GLU    54       9.782  19.555  -7.368 -0.818800
ATOM    855 C    GLU    54       7.079  14.356  -9.313  0.536600
ATOM    856 O    GLU    54       7.723  13.616 -10.043 -0.581900
ATOM    857 N    MET    55       6.192  13.880  -8.440 -0.415700
ATOM    858 H    MET    55       5.701  14.528  -7.841  0.271900
ATOM    859 CA   MET    55       5.898  12.447  -8.349 -0.023700
ATOM    860 HA   MET    55       6.830  11.913  -8.163  0.088000
ATOM    861 CB   MET    55       4.906  12.141  -7.226  0.034200
ATOM    862 HB2  MET    55       3.956  12.646  -7.402  0.024100
ATOM    863 HB3  MET    55       4.733  11.065  -7.258  0.024100
ATOM    864 CG   MET    55       5.405  12.469  -5.833  0.001800
ATOM    865 HG2  MET    55       6.277  11.861  -5.592  0.044000
ATOM    866 HG3  MET    55       5.680  13.522  -5.775  0.044000
ATOM    867 SD   MET    55       4.113  12.134  -4.620 -0.273700
ATOM    868 CE   MET    55       4.781  12.969  -3.172 -0.053600
ATOM    869 HE1  MET    55       4.072  12.883  -2.349  0.068400
ATOM    870 HE2  MET    55       5.731  12.518  -2.885  0.068400
ATOM    871 HE3  MET    55       4.939  14.024  -3.397  0.068400
ATOM    872 C    MET    55       5.349  11.899  -9.661  0.597300
ATOM    873 O    MET    55       5.802  10.857 -10.145 -0.567900
ATOM    874 N    LYS    56       4.392  12.617 -10.256 -0.347900
ATOM    875 H    LYS    56       4.059  13.449  -9.791  0.274700
ATOM    876 CA   LYS    56       3.755  12.197 -11.510 -0.240000
ATOM    877 HA   LYS    56       3.376  11.181 -11.403  0.142600
ATOM    878 CB   LYS    56       2.580  13.124 -11.850 -0.009400
ATOM    879 HB2  LYS    56       2.947  14.149 -11.804  0.036200
ATOM    880 HB3  LYS    56       2.234  12.935 -12.866  0.036200
ATOM    881 CG   LYS    56       1.401  13.049 -10.881  0.018700
ATOM    882 HG2  LYS    56       1.744  12.829  -9.870  0.010300
ATOM    883 HG3  LYS    56       0.927  14.030 -10.852  0.010300
ATOM    884 CD   LYS    56       0.340  12.044 -11.316 -0.047900
ATOM    885 HD2  LYS    56      -0.066  12.341 -12.282  0.062100
ATOM    886 HD3  LYS    56       0.792  11.057 -11.418  0.062100
ATOM    887 CE   LYS    56      -0.784  11.981 -10.285 -0.014300
ATOM    888 HE2  LYS    56      -0.384  11.562  -9.361  0.113500
ATOM    889 HE3  LYS    56      -1.131  12.990 -10.066  0.113500
ATOM    890 NZ   LYS    56      -1.924  11.152 -10.753 -0.385400
ATOM    891 HZ1  LYS    56      -2.527  11.687 -11.361  0.340000
ATOM    892 HZ2  LYS    56      -1.614  10.362 -11.301  0.340000
ATOM    893 HZ3  LYS    56      -2.489  10.811  -9.989  0.340000
ATOM    894 C    LYS    56       4.752  12.163 -12.669  0.734100
ATOM    895 O    LYS    56       4.646  11.312 -13.559 -0.589400
ATOM    896 N    ALA    57       5.720  13.082 -12.649 -0.415700
ATOM    897 H    ALA    57       5.700  13.782 -11.921  0.271900
ATOM    898 CA   ALA    57       6.744  13.193 -13.693  0.033700
ATOM    899 HA   ALA    57       6.290  12.939 -14.651  0.082300
ATOM    900 CB   ALA    57       7.247  14.637 -13.783 -0.182500
ATOM    901 HB1  ALA    57       7.691  14.944 -12.836  0.060300
ATOM    902 HB2  ALA    57       7.997  14.715 -14.570  0.060300
ATOM    903 HB3  ALA    57       6.424  15.310 -14.024  0.060300
ATOM    904 C    ALA    57       7.919  12.232 -13.504  0.597300
ATOM    905 O    ALA    57       8.764  12.094 -14.386 -0.567900
ATOM    906 N    SER    58       7.981  11.554 -12.360 -0.415700
ATOM    907 H    SER    58       7.276  11.706 -11.653  0.271900
ATOM    908 CA   SER    58       9.094  10.657 -12.071 -0.024900
ATOM    909 HA   SER    58      10.014  11.123 -12.422  0.084300
ATOM    910 CB   SER    58       9.246  10.459 -10.568  0.211700
ATOM    911 HB2  SER    58       9.462  11.407 -10.075  0.035200
ATOM    912 HB3  SER    58       8.295  10.102 -10.172  0.035200
ATOM    913 OG   SER    58      10.232   9.480 -10.290 -0.654600
ATOM    914 HG   SER    58      11.100   9.891 -10.309  0.427500
ATOM    915 C    SER    58       8.947   9.306 -12.768  0.597300
ATOM    916 O    SER    58       8.081   8.491 -12.424 -0.567900
ATOM    917 N    GLU    59       9.819   9.048 -13.737 -0.516300
ATOM    918 H    GLU    59      10.578   9.693 -13.904  0.293600
ATOM    919 CA   GLU    59       9.806   7.772 -14.435  0.039700
ATOM    920 HA   GLU    59       8.776   7.525 -14.693  0.110500
ATOM    921 CB   GLU    59      10.628   7.860 -15.728  0.056000
ATOM    922 HB2  GLU    59      11.649   8.153 -15.482 -0.017300
ATOM    923 HB3  GLU    59      10.668   6.873 -16.189 -0.017300
ATOM    924 CG   GLU    59      10.065   8.854 -16.759  0.013600
ATOM    925 HG2  GLU    59      10.138   9.862 -16.351 -0.042500
ATOM    926 HG3  GLU    59      10.688   8.815 -17.652 -0.042500
ATOM    927 CD   GLU    59       8.618   8.557 -17.152  0.805400
ATOM    928 OE1  GLU    59       8.212   7.374 -17.158 -0.818800
ATOM    929 OE2  GLU    59       7.866   9.501 -17.468 -0.818800
ATOM    930 C    GLU    59      10.298   6.648 -13.527  0.536600
ATOM    931 O    GLU    59       9.848   5.508 -13.641 -0.581900
ATOM    932 N    ASP    60      11.187   6.973 -12.593 -0.516300
ATOM    933 H    ASP    60      11.537   7.919 -12.548  0.293600
ATOM    934 CA   ASP    60      11.652   5.972 -11.647  0.038100
ATOM    935 HA   ASP    60      11.917   5.085 -12.221  0.088000
ATOM    936 CB   ASP    60      12.882   6.455 -10.886 -0.030300
ATOM    937 HB2  ASP    60      13.572   6.948 -11.571 -0.012200
ATOM    938 HB3  ASP    60      12.577   7.176 -10.128 -0.012200
ATOM    939 CG   ASP    60      13.608   5.296 -10.248  0.799400
ATOM    940 OD1  ASP    60      13.916   4.342 -10.985 -0.801400
ATOM    941 OD2  ASP    60      13.839   5.310  -9.023 -0.801400
ATOM    942 C    ASP    60      10.565   5.548 -10.658  0.536600
ATOM    943 O    ASP    60      10.537   4.389 -10.233 -0.581900
ATOM    944 N    LEU    61       9.668   6.473 -10.298 -0.415700
ATOM    945 H    LEU    61       9.771   7.422 -10.630  0.271900
ATOM    946 CA   LEU    61       8.525   6.133  -9.449 -0.051800
ATOM    947 HA   LEU    61       8.893   5.627  -8.556  0.092200
ATOM    948 CB   LEU    61       7.778   7.398  -8.994 -0.110200
ATOM    949 HB2  LEU    61       8.532   8.038  -8.536  0.045700
ATOM    950 HB3  LEU    61       7.395   7.932  -9.864  0.045700
ATOM    951 CG   LEU    61       6.644   7.210  -7.973  0.353100
ATOM    952 HG   LEU    61       6.875   6.347  -7.348 -0.036100
ATOM    953 CD1  LEU    61       6.546   8.433  -7.066 -0.412100
ATOM    954 1HD1 LEU    61       6.398   9.326  -7.673  0.100000
ATOM    955 2HD1 LEU    61       5.706   8.315  -6.383  0.100000
ATOM    956 3HD1 LEU    61       7.464   8.535  -6.488  0.100000
ATOM    957 CD2  LEU    61       5.309   6.968  -8.667 -0.412100
ATOM    958 1HD2 LEU    61       5.380   6.205  -9.442  0.100000
ATOM    959 2HD2 LEU    61       4.573   6.646  -7.929  0.100000
ATOM    960 3HD2 LEU    61       4.954   7.905  -9.096  0.100000
ATOM    961 C    LEU    61       7.607   5.144 -10.158  0.597300
ATOM    962 O    LEU    61       7.147   4.176  -9.556 -0.567900
ATOM    963 N    LYS    62       7.365   5.367 -11.449 -0.347900
ATOM    964 H    LYS    62       7.775   6.183 -11.881  0.274700
ATOM    965 CA   LYS    62       6.553   4.444 -12.250 -0.240000
ATOM    966 HA   LYS    62       5.592   4.287 -11.759  0.142600
ATOM    967 CB   LYS    62       6.315   4.979 -13.667 -0.009400
ATOM    968 HB2  LYS    62       7.295   5.291 -14.026  0.036200
ATOM    969 HB3  LYS    62       5.925   4.185 -14.302  0.036200
ATOM    970 CG   LYS    62       5.407   6.200 -13.778  0.018700
ATOM    971 HG2  LYS    62       4.392   6.002 -13.435  0.010300
ATOM    972 HG3  LYS    62       5.907   6.976 -13.199  0.010300
ATOM    973 CD   LYS    62       5.364   6.703 -15.218 -0.047900
ATOM    974 HD2  LYS    62       6.364   6.597 -15.637  0.062100
ATOM    975 HD3  LYS    62       4.662   6.095 -15.788  0.062100
ATOM    976 CE   LYS    62       4.964   8.176 -15.295 -0.014300
ATOM    977 HE2  LYS    62       3.906   8.250 -15.043  0.113500
ATOM    978 HE3  LYS    62       5.534   8.755 -14.568  0.113500
ATOM    979 NZ   LYS    62       5.176   8.740 -16.650 -0.385400
ATOM    980 HZ1  LYS    62       6.154   8.885 -16.856  0.340000
ATOM    981 HZ2  LYS    62       4.827   8.099 -17.348  0.340000
ATOM    982 HZ3  LYS    62       4.689   9.615 -16.780  0.340000
ATOM    983 C    LYS    62       7.236   3.083 -12.326  0.734100
ATOM    984 O    LYS    62       6.582   2.051 -12.193 -0.589400
ATOM    985 N    LYS    63       8.553   3.084 -12.525 -0.347900
ATOM    986 H    LYS    63       9.012   3.967 -12.700  0.274700
ATOM    987 CA   LYS    63       9.341   1.855 -12.537 -0.240000
ATOM    988 HA   LYS    63       8.982   1.203 -13.332  0.142600
ATOM    989 CB   LYS    63      10.805   2.199 -12.808 -0.009400
ATOM    990 HB2  LYS    63      10.858   2.754 -13.745  0.036200
ATOM    991 HB3  LYS    63      11.168   2.853 -12.015  0.036200
ATOM    992 CG   LYS    63      11.739   1.006 -12.904  0.018700
ATOM    993 HG2  LYS    63      11.667   0.402 -12.000  0.010300
ATOM    994 HG3  LYS    63      11.476   0.388 -13.763  0.010300
ATOM    995 CD   LYS    63      13.165   1.517 -13.038 -0.047900
ATOM    996 HD2  LYS    63      13.229   2.111 -13.950  0.062100
ATOM    997 HD3  LYS    63      13.413   2.139 -12.178  0.062100
ATOM    998 CE   LYS    63      14.144   0.374 -13.137 -0.014300
ATOM    999 HE2  LYS    63      14.083  -0.206 -12.216  0.113500
ATOM   1000 HE3  LYS    63      13.866  -0.277 -13.966  0.113500
ATOM   1001 NZ   LYS    63      15.525   0.850 -13.325 -0.385400
ATOM   1002 HZ1  LYS    63      16.212   0.149 -13.084  0.340000
ATOM   1003 HZ2  LYS    63      15.684   1.036 -14.305  0.340000
ATOM   1004 HZ3  LYS    63      15.748   1.704 -12.833  0.340000
ATOM   1005 C    LYS    63       9.180   1.086 -11.228  0.734100
ATOM   1006 O    LYS    63       8.904  -0.117 -11.236 -0.589400
ATOM   1007 N    HIE    64       9.325   1.772 -10.094 -0.415700
ATOM   1008 H    HIE    64       9.579   2.749 -10.125  0.271900
ATOM   1009 CA   HIE    64       9.159   1.088  -8.815 -0.058100
ATOM   1010 HA   HIE    64       9.800   0.207  -8.815  0.136000
ATOM   1011 CB   HIE    64       9.572   1.953  -7.626 -0.007400
ATOM   1012 HB2  HIE    64      10.534   2.429  -7.816  0.036700
ATOM   1013 HB3  HIE    64       8.834   2.740  -7.470  0.036700
ATOM   1014 CG   HIE    64       9.706   1.143  -6.369  0.186800
ATOM   1015 ND1  HIE    64      10.696   0.194  -6.205 -0.543200
ATOM   1016 CE1  HIE    64      10.531  -0.392  -5.025  0.163500
ATOM   1017 HE1  HIE    64      11.152  -1.191  -4.647  0.143500
ATOM   1018 NE2  HIE    64       9.460   0.131  -4.434 -0.279500
ATOM   1019 HE2  HIE    64       9.021  -0.195  -3.585  0.333900
ATOM   1020 CD2  HIE    64       8.921   1.093  -5.261 -0.220700
ATOM   1021 HD2  HIE    64       8.031   1.680  -5.092  0.186200
ATOM   1022 C    HIE    64       7.723   0.596  -8.628  0.597300
ATOM   1023 O    HIE    64       7.498  -0.488  -8.090 -0.567900
ATOM   1024 N    GLY    65       6.744   1.369  -9.088 -0.415700
ATOM   1025 H    GLY    65       6.955   2.279  -9.472  0.271900
ATOM   1026 CA   GLY    65       5.353   0.925  -9.058 -0.025200
ATOM   1027 HA2  GLY    65       5.076   0.737  -8.021  0.069800
ATOM   1028 HA3  GLY    65       4.695   1.723  -9.400  0.069800
ATOM   1029 C    GLY    65       5.154  -0.386  -9.808  0.597300
ATOM   1030 O    GLY    65       4.427  -1.269  -9.345 -0.567900
ATOM   1031 N    THR    66       5.829  -0.530 -10.945 -0.415700
ATOM   1032 H    THR    66       6.328   0.260 -11.328  0.271900
ATOM   1033 CA   THR    66       5.800  -1.772 -11.709 -0.038900
ATOM   1034 HA   THR    66       4.758  -2.025 -11.905  0.100700
ATOM   1035 CB   THR    66       6.514  -1.602 -13.059  0.365400
ATOM   1036 HB   THR    66       7.522  -1.217 -12.902  0.004300
ATOM   1037 CG2  THR    66       6.622  -2.937 -13.781 -0.243800
ATOM   1038 1HG2 THR    66       7.343  -3.586 -13.284  0.064200
ATOM   1039 2HG2 THR    66       5.649  -3.425 -13.832  0.064200
ATOM   1040 3HG2 THR    66       6.982  -2.754 -14.794  0.064200
ATOM   1041 OG1  THR    66       5.785  -0.676 -13.857 -0.676100
ATOM   1042 HG1  THR    66       6.423  -0.237 -14.425  0.410200
ATOM   1043 C    THR    66       6.411  -2.926 -10.920  0.597300
ATOM   1044 O    THR    66       5.862  -4.030 -10.909 -0.567900
ATOM   1045 N    VAL    67       7.544  -2.680 -10.263 -0.415700
ATOM   1046 H    VAL    67       7.966  -1.767 -10.349  0.271900
ATOM   1047 CA   VAL    67       8.207  -3.707  -9.463 -0.087500
ATOM   1048 HA   VAL    67       8.385  -4.580 -10.092  0.096900
ATOM   1049 CB   VAL    67       9.573  -3.194  -8.945  0.298500
ATOM   1050 HB   VAL    67       9.442  -2.215  -8.486 -0.029700
ATOM   1051 CG1  VAL    67      10.152  -4.130  -7.880 -0.319200
ATOM   1052 1HG1 VAL    67      10.228  -5.146  -8.268  0.079100
ATOM   1053 2HG1 VAL    67      11.150  -3.790  -7.606  0.079100
ATOM   1054 3HG1 VAL    67       9.535  -4.118  -6.982  0.079100
ATOM   1055 CG2  VAL    67      10.577  -3.056 -10.096 -0.319200
ATOM   1056 1HG2 VAL    67      10.199  -2.372 -10.856  0.079100
ATOM   1057 2HG2 VAL    67      11.521  -2.661  -9.719  0.079100
ATOM   1058 3HG2 VAL    67      10.759  -4.028 -10.554  0.079100
ATOM   1059 C    VAL    67       7.271  -4.155  -8.325  0.597300
ATOM   1060 O    VAL    67       7.084  -5.355  -8.088 -0.567900
ATOM   1061 N    VAL    68       6.656  -3.191  -7.638 -0.415700
ATOM   1062 H    VAL    68       6.836  -2.228  -7.887  0.271900
ATOM   1063 CA   VAL    68       5.770  -3.492  -6.509 -0.087500
ATOM   1064 HA   VAL    68       6.310  -4.104  -5.787  0.096900
ATOM   1065 CB   VAL    68       5.314  -2.199  -5.806  0.298500
ATOM   1066 HB   VAL    68       4.913  -1.510  -6.550 -0.029700
ATOM   1067 CG1  VAL    68       4.209  -2.482  -4.790 -0.319200
ATOM   1068 1HG1 VAL    68       4.503  -3.296  -4.128  0.079100
ATOM   1069 2HG1 VAL    68       4.009  -1.587  -4.199  0.079100
ATOM   1070 3HG1 VAL    68       3.281  -2.751  -5.293  0.079100
ATOM   1071 CG2  VAL    68       6.502  -1.523  -5.123 -0.319200
ATOM   1072 1HG2 VAL    68       6.906  -2.214  -4.383  0.079100
ATOM   1073 2HG2 VAL    68       7.289  -1.298  -5.842  0.079100
ATOM   1074 3HG2 VAL    68       6.182  -0.594  -4.650  0.079100
ATOM   1075 C    VAL    68       4.560  -4.314  -6.957  0.597300
ATOM   1076 O    VAL    68       4.271  -5.362  -6.378 -0.567900
ATOM   1077 N    LEU    69       3.849  -3.864  -7.990 -0.415700
ATOM   1078 H    LEU    69       4.101  -3.003  -8.453  0.271900
ATOM   1079 CA   LEU    69       2.636  -4.582  -8.384 -0.051800
ATOM   1080 HA   LEU    69       2.101  -4.873  -7.480  0.092200
ATOM   1081 CB   LEU    69       1.694  -3.701  -9.218 -0.110200
ATOM   1082 HB2  LEU    69       2.227  -3.328 -10.093  0.045700
ATOM   1083 HB3  LEU    69       0.878  -4.332  -9.571  0.045700
ATOM   1084 CG   LEU    69       1.072  -2.510  -8.466  0.353100
ATOM   1085 HG   LEU    69       1.845  -1.756  -8.316 -0.036100
ATOM   1086 CD1  LEU    69      -0.047  -1.890  -9.296 -0.412100
ATOM   1087 1HD1 LEU    69      -0.880  -2.587  -9.382  0.100000
ATOM   1088 2HD1 LEU    69      -0.399  -0.978  -8.813  0.100000
ATOM   1089 3HD1 LEU    69       0.331  -1.645 -10.288  0.100000
ATOM   1090 CD2  LEU    69       0.524  -2.889  -7.093 -0.412100
ATOM   1091 1HD2 LEU    69       1.318  -3.220  -6.424  0.100000
ATOM   1092 2HD2 LEU    69       0.072  -2.008  -6.638  0.100000
ATOM   1093 3HD2 LEU    69      -0.242  -3.659  -7.187  0.100000
ATOM   1094 C    LEU    69       2.920  -5.909  -9.068  0.597300
ATOM   1095 O    LEU    69       2.115  -6.829  -8.964 -0.567900
ATOM   1096 N    THR    70       4.070  -6.034  -9.729 -0.415700
ATOM   1097 H    THR    70       4.678  -5.234  -9.829  0.271900
ATOM   1098 CA   THR    70       4.464  -7.323 -10.313 -0.038900
ATOM   1099 HA   THR    70       3.657  -7.691 -10.947  0.100700
ATOM   1100 CB   THR    70       5.722  -7.192 -11.179  0.365400
ATOM   1101 HB   THR    70       6.519  -6.737 -10.591  0.004300
ATOM   1102 CG2  THR    70       6.202  -8.560 -11.688 -0.243800
ATOM   1103 1HG2 THR    70       5.404  -9.037 -12.257  0.064200
ATOM   1104 2HG2 THR    70       7.059  -8.407 -12.344  0.064200
ATOM   1105 3HG2 THR    70       6.516  -9.207 -10.869  0.064200
ATOM   1106 OG1  THR    70       5.435  -6.329 -12.273 -0.676100
ATOM   1107 HG1  THR    70       5.491  -5.443 -11.908  0.410200
ATOM   1108 C    THR    70       4.696  -8.345  -9.203  0.597300
ATOM   1109 O    THR    70       4.249  -9.493  -9.305 -0.567900
ATOM   1110 N    ALA    71       5.367  -7.927  -8.129 -0.415700
ATOM   1111 H    ALA    71       5.722  -6.982  -8.088  0.271900
ATOM   1112 CA   ALA    71       5.611  -8.821  -7.000  0.033700
ATOM   1113 HA   ALA    71       6.098  -9.731  -7.353  0.082300
ATOM   1114 CB   ALA    71       6.526  -8.148  -5.985 -0.182500
ATOM   1115 HB1  ALA    71       7.496  -7.970  -6.450  0.060300
ATOM   1116 HB2  ALA    71       6.103  -7.198  -5.658  0.060300
ATOM   1117 HB3  ALA    71       6.665  -8.802  -5.125  0.060300
ATOM   1118 C    ALA    71       4.285  -9.222  -6.339  0.597300
ATOM   1119 O    ALA    71       4.036 -10.404  -6.068 -0.567900
ATOM   1120 N    LEU    72       3.415  -8.238  -6.102 -0.415700
ATOM   1121 H    LEU    72       3.673  -7.281  -6.299  0.271900
ATOM   1122 CA   LEU    72       2.115  -8.535  -5.499 -0.051800
ATOM   1123 HA   LEU    72       2.297  -9.055  -4.558  0.092200
ATOM   1124 CB   LEU    72       1.350  -7.242  -5.198 -0.110200
ATOM   1125 HB2  LEU    72       1.946  -6.631  -4.519  0.045700
ATOM   1126 HB3  LEU    72       1.235  -6.686  -6.129  0.045700
ATOM   1127 CG   LEU    72      -0.040  -7.438  -4.576  0.353100
ATOM   1128 HG   LEU    72      -0.662  -8.008  -5.266 -0.036100
ATOM   1129 CD1  LEU    72       0.029  -8.197  -3.243 -0.412100
ATOM   1130 1HD1 LEU    72       0.373  -9.219  -3.399  0.100000
ATOM   1131 2HD1 LEU    72       0.702  -7.682  -2.557  0.100000
ATOM   1132 3HD1 LEU    72      -0.967  -8.233  -2.800  0.100000
ATOM   1133 CD2  LEU    72      -0.708  -6.079  -4.384 -0.412100
ATOM   1134 1HD2 LEU    72      -0.138  -5.480  -3.673  0.100000
ATOM   1135 2HD2 LEU    72      -0.765  -5.554  -5.337  0.100000
ATOM   1136 3HD2 LEU    72      -1.719  -6.224  -4.002  0.100000
ATOM   1137 C    LEU    72       1.269  -9.463  -6.379  0.597300
ATOM   1138 O    LEU    72       0.626 -10.396  -5.886 -0.567900
ATOM   1139 N    GLY    73       1.283  -9.223  -7.687 -0.415700
ATOM   1140 H    GLY    73       1.756  -8.401  -8.036  0.271900
ATOM   1141 CA   GLY    73       0.543 -10.058  -8.628 -0.025200
ATOM   1142 HA2  GLY    73      -0.519 -10.027  -8.385  0.069800
ATOM   1143 HA3  GLY    73       0.678  -9.665  -9.636  0.069800
ATOM   1144 C    GLY    73       1.003 -11.507  -8.615  0.597300
ATOM   1145 O    GLY    73       0.184 -12.424  -8.653 -0.567900
ATOM   1146 N    GLY    74       2.319 -11.717  -8.539 -0.415700
ATOM   1147 H    GLY    74       2.946 -10.927  -8.502  0.271900
ATOM   1148 CA   GLY    74       2.872 -13.069  -8.415 -0.025200
ATOM   1149 HA2  GLY    74       2.595 -13.660  -9.288  0.069800
ATOM   1150 HA3  GLY    74       3.958 -13.021  -8.344  0.069800
ATOM   1151 C    GLY    74       2.367 -13.758  -7.160  0.597300
ATOM   1152 O    GLY    74       1.996 -14.932  -7.182 -0.567900
ATOM   1153 N    ILE    75       2.330 -13.014  -6.058 -0.415700
ATOM   1154 H    ILE    75       2.688 -12.071  -6.097  0.271900
ATOM   1155 CA   ILE    75       1.806 -13.530  -4.796 -0.059700
ATOM   1156 HA   ILE    75       2.326 -14.460  -4.570  0.086900
ATOM   1157 CB   ILE    75       2.089 -12.537  -3.648  0.130300
ATOM   1158 HB   ILE    75       1.794 -11.535  -3.960  0.018700
ATOM   1159 CG2  ILE    75       1.280 -12.880  -2.392 -0.320400
ATOM   1160 1HG2 ILE    75       1.583 -12.238  -1.565  0.088200
ATOM   1161 2HG2 ILE    75       0.217 -12.713  -2.567  0.088200
ATOM   1162 3HG2 ILE    75       1.458 -13.919  -2.114  0.088200
ATOM   1163 CG1  ILE    75       3.597 -12.527  -3.363 -0.043000
ATOM   1164 2HG1 ILE    75       3.881 -13.480  -2.917  0.023600
ATOM   1165 3HG1 ILE    75       4.148 -12.425  -4.299  0.023600
ATOM   1166 CD1  ILE    75       4.071 -11.408  -2.451 -0.066000
ATOM   1167 1HD1 ILE    75       3.711 -11.569  -1.435  0.018600
ATOM   1168 2HD1 ILE    75       5.161 -11.405  -2.428  0.018600
ATOM   1169 3HD1 ILE    75       3.719 -10.446  -2.824  0.018600
ATOM   1170 C    ILE    75       0.325 -13.878  -4.919  0.597300
ATOM   1171 O    ILE    75      -0.087 -14.978  -4.535 -0.567900
ATOM   1172 N    LEU    76      -0.483 -12.971  -5.471 -0.415700
ATOM   1173 H    LEU    76      -0.102 -12.091  -5.786  0.271900
ATOM   1174 CA   LEU    76      -1.924 -13.219  -5.577 -0.051800
ATOM   1175 HA   LEU    76      -2.314 -13.440  -4.583  0.092200
ATOM   1176 CB   LEU    76      -2.663 -11.989  -6.115 -0.110200
ATOM   1177 HB2  LEU    76      -2.229 -11.734  -7.081  0.045700
ATOM   1178 HB3  LEU    76      -3.704 -12.257  -6.291  0.045700
ATOM   1179 CG   LEU    76      -2.639 -10.734  -5.232  0.353100
ATOM   1180 HG   LEU    76      -1.611 -10.465  -4.989 -0.036100
ATOM   1181 CD1  LEU    76      -3.276  -9.577  -5.979 -0.412100
ATOM   1182 1HD1 LEU    76      -2.715  -9.376  -6.891  0.100000
ATOM   1183 2HD1 LEU    76      -4.309  -9.814  -6.234  0.100000
ATOM   1184 3HD1 LEU    76      -3.254  -8.680  -5.360  0.100000
ATOM   1185 CD2  LEU    76      -3.370 -10.968  -3.912 -0.412100
ATOM   1186 1HD2 LEU    76      -4.388 -11.298  -4.119  0.100000
ATOM   1187 2HD2 LEU    76      -2.846 -11.712  -3.312  0.100000
ATOM   1188 3HD2 LEU    76      -3.406 -10.036  -3.347  0.100000
ATOM   1189 C    LEU    76      -2.257 -14.438  -6.428  0.597300
ATOM   1190 O    LEU    76      -3.192 -15.175  -6.113 -0.567900
ATOM   1191 N    LYS    77      -1.493 -14.662  -7.494 -0.347900
ATOM   1192 H    LYS    77      -0.796 -13.979  -7.757  0.274700
ATOM   1193 CA   LYS    77      -1.740 -15.816  -8.361 -0.240000
ATOM   1194 HA   LYS    77      -2.808 -15.847  -8.580  0.142600
ATOM   1195 CB   LYS    77      -1.017 -15.662  -9.695 -0.009400
ATOM   1196 HB2  LYS    77       0.038 -15.453  -9.518  0.036200
ATOM   1197 HB3  LYS    77      -1.100 -16.585 -10.270  0.036200
ATOM   1198 CG   LYS    77      -1.641 -14.531 -10.496  0.018700
ATOM   1199 HG2  LYS    77      -2.673 -14.796 -10.726  0.010300
ATOM   1200 HG3  LYS    77      -1.654 -13.609  -9.915  0.010300
ATOM   1201 CD   LYS    77      -0.902 -14.287 -11.779 -0.047900
ATOM   1202 HD2  LYS    77       0.137 -14.045 -11.556  0.062100
ATOM   1203 HD3  LYS    77      -0.942 -15.185 -12.395  0.062100
ATOM   1204 CE   LYS    77      -1.555 -13.139 -12.516 -0.014300
ATOM   1205 HE2  LYS    77      -2.631 -13.300 -12.587  0.113500
ATOM   1206 HE3  LYS    77      -1.387 -12.214 -11.964  0.113500
ATOM   1207 NZ   LYS    77      -0.971 -13.024 -13.861 -0.385400
ATOM   1208 HZ1  LYS    77      -1.202 -13.802 -14.462  0.340000
ATOM   1209 HZ2  LYS    77      -1.284 -12.153 -14.266  0.340000
ATOM   1210 HZ3  LYS    77       0.031 -12.928 -13.781  0.340000
ATOM   1211 C    LYS    77      -1.450 -17.152  -7.683  0.734100
ATOM   1212 O    LYS    77      -1.901 -18.181  -8.175 -0.589400
ATOM   1213 N    LYS    78      -0.764 -17.135  -6.538 -0.347900
ATOM   1214 H    LYS    78      -0.385 -16.256  -6.216  0.274700
ATOM   1215 CA   LYS    78      -0.558 -18.342  -5.728 -0.240000
ATOM   1216 HA   LYS    78      -0.451 -19.214  -6.373  0.142600
ATOM   1217 CB   LYS    78       0.698 -18.200  -4.861 -0.009400
ATOM   1218 HB2  LYS    78       0.623 -17.304  -4.245  0.036200
ATOM   1219 HB3  LYS    78       0.737 -19.056  -4.188  0.036200
ATOM   1220 CG   LYS    78       2.011 -18.171  -5.652  0.018700
ATOM   1221 HG2  LYS    78       1.997 -17.332  -6.348  0.010300
ATOM   1222 HG3  LYS    78       2.837 -18.027  -4.955  0.010300
ATOM   1223 CD   LYS    78       2.233 -19.467  -6.432 -0.047900
ATOM   1224 HD2  LYS    78       2.317 -20.304  -5.739  0.062100
ATOM   1225 HD3  LYS    78       1.390 -19.648  -7.099  0.062100
ATOM   1226 CE   LYS    78       3.481 -19.397  -7.300 -0.014300
ATOM   1227 HE2  LYS    78       3.586 -18.388  -7.698  0.113500
ATOM   1228 HE3  LYS    78       4.347 -19.607  -6.673  0.113500
ATOM   1229 NZ   LYS    78       3.425 -20.365  -8.424 -0.385400
ATOM   1230 HZ1  LYS    78       2.644 -20.182  -9.038  0.340000
ATOM   1231 HZ2  LYS    78       4.262 -20.343  -8.988  0.340000
ATOM   1232 HZ3  LYS    78       3.324 -21.306  -8.072  0.340000
ATOM   1233 C    LYS    78      -1.767 -18.685  -4.863  0.734100
ATOM   1234 O    LYS    78      -1.798 -19.734  -4.223 -0.589400
ATOM   1235 N    LYS    79      -2.759 -17.799  -4.806 -0.347900
ATOM   1236 H    LYS    79      -2.692 -16.950  -5.349  0.274700
ATOM   1237 CA   LYS    79      -4.010 -18.061  -4.084 -0.240000
ATOM   1238 HA   LYS    79      -4.554 -17.119  -4.008  0.142600
ATOM   1239 CB   LYS    79      -4.900 -19.042  -4.862 -0.009400
ATOM   1240 HB2  LYS    79      -4.371 -19.987  -4.988  0.036200
ATOM   1241 HB3  LYS    79      -5.818 -19.201  -4.295  0.036200
ATOM   1242 CG   LYS    79      -5.334 -18.508  -6.227  0.018700
ATOM   1243 HG2  LYS    79      -6.096 -17.738  -6.106  0.010300
ATOM   1244 HG3  LYS    79      -4.482 -18.053  -6.732  0.010300
ATOM   1245 CD   LYS    79      -5.847 -19.618  -7.135 -0.047900
ATOM   1246 HD2  LYS    79      -6.020 -19.196  -8.125  0.062100
ATOM   1247 HD3  LYS    79      -5.071 -20.377  -7.233  0.062100
ATOM   1248 CE   LYS    79      -7.125 -20.267  -6.657 -0.014300
ATOM   1249 HE2  LYS    79      -7.008 -20.597  -5.624  0.113500
ATOM   1250 HE3  LYS    79      -7.945 -19.550  -6.699  0.113500
ATOM   1251 NZ   LYS    79      -7.425 -21.450  -7.521 -0.385400
ATOM   1252 HZ1  LYS    79      -7.677 -21.205  -8.468  0.340000
ATOM   1253 HZ2  LYS    79      -6.664 -22.114  -7.541  0.340000
ATOM   1254 HZ3  LYS    79      -8.215 -21.955  -7.144  0.340000
ATOM   1255 C    LYS    79      -3.749 -18.529  -2.651  0.734100
ATOM   1256 O    LYS    79      -4.323 -19.504  -2.171 -0.589400
ATOM   1257 N    GLY    80      -2.856 -17.826  -1.967 -0.415700
ATOM   1258 H    GLY    80      -2.487 -16.984  -2.386  0.271900
ATOM   1259 CA   GLY    80      -2.558 -18.109  -0.569 -0.025200
ATOM   1260 HA2  GLY    80      -2.246 -17.166  -0.120  0.069800
ATOM   1261 HA3  GLY    80      -3.458 -18.372  -0.014  0.069800
ATOM   1262 C    GLY    80      -1.406 -19.079  -0.343  0.597300
ATOM   1263 O    GLY    80      -0.859 -19.124   0.759 -0.567900
ATOM   1264 N    HID    81      -1.003 -19.825  -1.374 -0.415700
ATOM   1265 H    HID    81      -1.508 -19.785  -2.248  0.271900
ATOM   1266 CA   HID    81       0.129 -20.750  -1.286  0.018800
ATOM   1267 HA   HID    81       0.226 -21.126  -0.268  0.088100
ATOM   1268 CB   HID    81      -0.080 -21.941  -2.214 -0.046200
ATOM   1269 HB2  HID    81      -0.162 -21.596  -3.245  0.040200
ATOM   1270 HB3  HID    81       0.789 -22.595  -2.148  0.040200
ATOM   1271 CG   HID    81      -1.288 -22.749  -1.877 -0.026600
ATOM   1272 ND1  HID    81      -1.301 -23.700  -0.891 -0.381100
ATOM   1273 HD1  HID    81      -0.554 -23.914  -0.245  0.364900
ATOM   1274 CE1  HID    81      -2.509 -24.243  -0.826  0.205700
ATOM   1275 HE1  HID    81      -2.820 -25.016  -0.139  0.139200
ATOM   1276 NE2  HID    81      -3.291 -23.666  -1.734 -0.572700
ATOM   1277 CD2  HID    81      -2.540 -22.713  -2.405  0.129200
ATOM   1278 HD2  HID    81      -2.876 -22.077  -3.211  0.114700
ATOM   1279 C    HID    81       1.409 -20.021  -1.642  0.597300
ATOM   1280 O    HID    81       2.081 -20.350  -2.619 -0.567900
ATOM   1281 N    HIP    82       1.721 -19.002  -0.849 -0.347900
ATOM   1282 H    HIP    82       1.150 -18.868  -0.026  0.274700
ATOM   1283 CA   HIP    82       2.708 -17.986  -1.214 -0.135400
ATOM   1284 HA   HIP    82       3.151 -18.243  -2.176  0.121200
ATOM   1285 CB   HIP    82       2.024 -16.627  -1.386 -0.041400
ATOM   1286 HB2  HIP    82       2.764 -15.868  -1.636  0.081000
ATOM   1287 HB3  HIP    82       1.345 -16.697  -2.235  0.081000
ATOM   1288 CG   HIP    82       1.236 -16.176  -0.185 -0.001200
ATOM   1289 ND1  HIP    82       0.029 -15.527  -0.290 -0.151300
ATOM   1290 HD1  HIP    82      -0.469 -15.322  -1.145  0.386600
ATOM   1291 CE1  HIP    82      -0.429 -15.258   0.931 -0.017000
ATOM   1292 HE1  HIP    82      -1.379 -14.798   1.162  0.268100
ATOM   1293 NE2  HIP    82       0.447 -15.719   1.820 -0.171800
ATOM   1294 HE2  HIP    82       0.303 -15.737   2.820  0.391100
ATOM   1295 CD2  HIP    82       1.499 -16.302   1.149 -0.114100
ATOM   1296 HD2  HIP    82       2.357 -16.767   1.612  0.231700
ATOM   1297 C    HIP    82       3.874 -17.874  -0.246  0.734100
ATOM   1298 O    HIP    82       4.570 -16.867  -0.249 -0.589400
ATOM   1299 N    GLU    83       4.092 -18.883   0.590 -0.516300
ATOM   1300 H    GLU    83       3.522 -19.715   0.540  0.293600
ATOM   1301 CA   GLU    83       5.185 -18.829   1.570  0.039700
ATOM   1302 HA   GLU    83       4.961 -18.048   2.296  0.110500
ATOM   1303 CB   GLU    83       5.286 -20.157   2.340  0.056000
ATOM   1304 HB2  GLU    83       4.398 -20.280   2.961 -0.017300
ATOM   1305 HB3  GLU    83       5.295 -20.966   1.610 -0.017300
ATOM   1306 CG   GLU    83       6.549 -20.315   3.195  0.013600
ATOM   1307 HG2  GLU    83       6.581 -21.342   3.559 -0.042500
ATOM   1308 HG3  GLU    83       7.416 -20.178   2.549 -0.042500
ATOM   1309 CD   GLU    83       6.604 -19.384   4.403  0.805400
ATOM   1310 OE1  GLU    83       5.559 -18.820   4.804 -0.818800
ATOM   1311 OE2  GLU    83       7.706 -19.220   4.969 -0.818800
ATOM   1312 C    GLU    83       6.533 -18.449   0.941  0.536600
ATOM   1313 O    GLU    83       7.215 -17.552   1.441 -0.581900
ATOM   1314 N    ALA    84       6.915 -19.116  -0.150 -0.415700
ATOM   1315 H    ALA    84       6.320 -19.843  -0.521  0.271900
ATOM   1316 CA   ALA    84       8.223 -18.893  -0.772  0.033700
ATOM   1317 HA   ALA    84       8.984 -19.003  -0.000  0.082300
ATOM   1318 CB   ALA    84       8.486 -19.946  -1.854 -0.182500
ATOM   1319 HB1  ALA    84       7.734 -19.871  -2.640  0.060300
ATOM   1320 HB2  ALA    84       9.471 -19.790  -2.295  0.060300
ATOM   1321 HB3  ALA    84       8.450 -20.944  -1.417  0.060300
ATOM   1322 C    ALA    84       8.354 -17.479  -1.350  0.597300
ATOM   1323 O    ALA    84       9.424 -16.880  -1.334 -0.567900
ATOM   1324 N    GLU    85       7.258 -16.944  -1.871 -0.516300
ATOM   1325 H    GLU    85       6.421 -17.504  -1.942  0.293600
ATOM   1326 CA   GLU    85       7.227 -15.609  -2.460  0.039700
ATOM   1327 HA   GLU    85       8.125 -15.436  -3.054  0.110500
ATOM   1328 CB   GLU    85       6.002 -15.451  -3.370  0.056000
ATOM   1329 HB2  GLU    85       5.086 -15.640  -2.811 -0.017300
ATOM   1330 HB3  GLU    85       5.967 -14.404  -3.672 -0.017300
ATOM   1331 CG   GLU    85       6.026 -16.272  -4.654  0.013600
ATOM   1332 HG2  GLU    85       5.325 -15.819  -5.354 -0.042500
ATOM   1333 HG3  GLU    85       7.021 -16.209  -5.094 -0.042500
ATOM   1334 CD   GLU    85       5.638 -17.729  -4.469  0.805400
ATOM   1335 OE1  GLU    85       5.171 -18.095  -3.373 -0.818800
ATOM   1336 OE2  GLU    85       5.796 -18.499  -5.436 -0.818800
ATOM   1337 C    GLU    85       7.174 -14.540  -1.377  0.536600
ATOM   1338 O    GLU    85       7.806 -13.489  -1.501 -0.581900
ATOM   1339 N    LEU    86       6.416 -14.809  -0.318 -0.415700
ATOM   1340 H    LEU    86       5.939 -15.699  -0.281  0.271900
ATOM   1341 CA   LEU    86       6.119 -13.803   0.685 -0.051800
ATOM   1342 HA   LEU    86       6.041 -12.836   0.187  0.092200
ATOM   1343 CB   LEU    86       4.754 -14.087   1.332 -0.110200
ATOM   1344 HB2  LEU    86       4.041 -14.164   0.511  0.045700
ATOM   1345 HB3  LEU    86       4.779 -15.063   1.816  0.045700
ATOM   1346 CG   LEU    86       4.239 -13.042   2.329  0.353100
ATOM   1347 HG   LEU    86       4.644 -12.067   2.055 -0.036100
ATOM   1348 CD1  LEU    86       2.723 -12.938   2.235 -0.412100
ATOM   1349 1HD1 LEU    86       2.280 -13.888   2.534  0.100000
ATOM   1350 2HD1 LEU    86       2.363 -12.157   2.905  0.100000
ATOM   1351 3HD1 LEU    86       2.424 -12.687   1.217  0.100000
ATOM   1352 CD2  LEU    86       4.669 -13.371   3.767 -0.412100
ATOM   1353 1HD2 LEU    86       5.754 -13.356   3.868  0.100000
ATOM   1354 2HD2 LEU    86       4.261 -12.619   4.443  0.100000
ATOM   1355 3HD2 LEU    86       4.289 -14.349   4.059  0.100000
ATOM   1356 C    LEU    86       7.232 -13.668   1.719  0.597300
ATOM   1357 O    LEU    86       7.582 -12.545   2.092 -0.567900
ATOM   1358 N    LYS    87       7.809 -14.787   2.168 -0.347900
ATOM   1359 H    LYS    87       7.512 -15.682   1.807  0.274700
ATOM   1360 CA   LYS    87       8.837 -14.741   3.224 -0.240000
ATOM   1361 HA   LYS    87       8.355 -14.357   4.123  0.142600
ATOM   1362 CB   LYS    87       9.363 -16.145   3.567 -0.009400
ATOM   1363 HB2  LYS    87       8.516 -16.791   3.800  0.036200
ATOM   1364 HB3  LYS    87       9.868 -16.573   2.701  0.036200
ATOM   1365 CG   LYS    87      10.318 -16.159   4.770  0.018700
ATOM   1366 HG2  LYS    87      11.108 -15.424   4.615  0.010300
ATOM   1367 HG3  LYS    87       9.774 -15.904   5.680  0.010300
ATOM   1368 CD   LYS    87      10.979 -17.514   4.932 -0.047900
ATOM   1369 HD2  LYS    87      10.227 -18.230   5.262  0.062100
ATOM   1370 HD3  LYS    87      11.388 -17.825   3.970  0.062100
ATOM   1371 CE   LYS    87      12.093 -17.449   5.968 -0.014300
ATOM   1372 HE2  LYS    87      12.804 -16.672   5.686  0.113500
ATOM   1373 HE3  LYS    87      11.665 -17.183   6.935  0.113500
ATOM   1374 NZ   LYS    87      12.799 -18.747   6.071 -0.385400
ATOM   1375 HZ1  LYS    87      13.480 -18.723   6.817  0.340000
ATOM   1376 HZ2  LYS    87      12.155 -19.500   6.268  0.340000
ATOM   1377 HZ3  LYS    87      13.275 -18.963   5.206  0.340000
ATOM   1378 C    LYS    87       9.984 -13.755   2.932  0.734100
ATOM   1379 O    LYS    87      10.270 -12.908   3.780 -0.589400
ATOM   1380 N    PRO    88      10.635 -13.830   1.754 -0.254800
ATOM   1381 CD   PRO    88      10.450 -14.818   0.684  0.019200
ATOM   1382 HD2  PRO    88       9.413 -15.065   0.460  0.039100
ATOM   1383 HD3  PRO    88      11.019 -15.716   0.927  0.039100
ATOM   1384 CG   PRO    88      11.050 -14.147  -0.519  0.018900
ATOM   1385 HG2  PRO    88      10.321 -13.474  -0.971  0.021300
ATOM   1386 HG3  PRO    88      11.395 -14.873  -1.255  0.021300
ATOM   1387 CB   PRO    88      12.194 -13.337   0.033 -0.007000
ATOM   1388 HB2  PRO    88      12.435 -12.495  -0.615  0.025300
ATOM   1389 HB3  PRO    88      13.070 -13.977   0.142  0.025300
ATOM   1390 CA   PRO    88      11.722 -12.894   1.421 -0.026600
ATOM   1391 HA   PRO    88      12.521 -12.999   2.154  0.064100
ATOM   1392 C    PRO    88      11.309 -11.420   1.395  0.589600
ATOM   1393 O    PRO    88      12.084 -10.542   1.774 -0.574800
ATOM   1394 N    LEU    89      10.081 -11.146   0.960 -0.415700
ATOM   1395 H    LEU    89       9.483 -11.906   0.668  0.271900
ATOM   1396 CA   LEU    89       9.548  -9.787   0.919 -0.051800
ATOM   1397 HA   LEU    89      10.271  -9.150   0.411  0.092200
ATOM   1398 CB   LEU    89       8.214  -9.802   0.158 -0.110200
ATOM   1399 HB2  LEU    89       8.333 -10.447  -0.713  0.045700
ATOM   1400 HB3  LEU    89       7.463 -10.274   0.790  0.045700
ATOM   1401 CG   LEU    89       7.645  -8.472  -0.346  0.353100
ATOM   1402 HG   LEU    89       7.575  -7.774   0.489 -0.036100
ATOM   1403 CD1  LEU    89       8.541  -7.869  -1.420 -0.412100
ATOM   1404 1HD1 LEU    89       8.637  -8.562  -2.255  0.100000
ATOM   1405 2HD1 LEU    89       8.088  -6.943  -1.775  0.100000
ATOM   1406 3HD1 LEU    89       9.534  -7.667  -1.019  0.100000
ATOM   1407 CD2  LEU    89       6.244  -8.697  -0.901 -0.412100
ATOM   1408 1HD2 LEU    89       6.293  -9.335  -1.782  0.100000
ATOM   1409 2HD2 LEU    89       5.619  -9.173  -0.146  0.100000
ATOM   1410 3HD2 LEU    89       5.797  -7.739  -1.166  0.100000
ATOM   1411 C    LEU    89       9.340  -9.261   2.336  0.597300
ATOM   1412 O    LEU    89       9.681  -8.121   2.655 -0.567900
ATOM   1413 N    ALA    90       8.778 -10.108   3.195 -0.415700
ATOM   1414 H    ALA    90       8.502 -11.028   2.882  0.271900
ATOM   1415 CA   ALA    90       8.556  -9.722   4.571  0.033700
ATOM   1416 HA   ALA    90       7.954  -8.814   4.606  0.082300
ATOM   1417 CB   ALA    90       7.827 -10.828   5.300 -0.182500
ATOM   1418 HB1  ALA    90       6.881 -11.041   4.801  0.060300
ATOM   1419 HB2  ALA    90       8.429 -11.736   5.326  0.060300
ATOM   1420 HB3  ALA    90       7.625 -10.505   6.321  0.060300
ATOM   1421 C    ALA    90       9.899  -9.436   5.228  0.597300
ATOM   1422 O    ALA    90      10.062  -8.430   5.913 -0.567900
ATOM   1423 N    GLN    91      10.882 -10.298   4.982 -0.415700
ATOM   1424 H    GLN    91      10.696 -11.127   4.437  0.271900
ATOM   1425 CA   GLN    91      12.178 -10.130   5.614 -0.003100
ATOM   1426 HA   GLN    91      12.011  -9.907   6.668  0.085000
ATOM   1427 CB   GLN    91      12.960 -11.445   5.570 -0.003600
ATOM   1428 HB2  GLN    91      13.076 -11.765   4.534  0.017100
ATOM   1429 HB3  GLN    91      13.947 -11.269   5.998  0.017100
ATOM   1430 CG   GLN    91      12.249 -12.551   6.389 -0.064500
ATOM   1431 HG2  GLN    91      11.867 -12.118   7.314  0.035200
ATOM   1432 HG3  GLN    91      11.373 -12.932   5.864  0.035200
ATOM   1433 CD   GLN    91      13.122 -13.739   6.753  0.695100
ATOM   1434 OE1  GLN    91      14.008 -14.140   6.001 -0.608600
ATOM   1435 NE2  GLN    91      12.862 -14.323   7.913 -0.940700
ATOM   1436 1HE2 GLN    91      13.505 -15.014   8.271  0.425100
ATOM   1437 2HE2 GLN    91      12.078 -14.007   8.465  0.425100
ATOM   1438 C    GLN    91      12.953  -8.921   5.075  0.597300
ATOM   1439 O    GLN    91      13.569  -8.194   5.859 -0.567900
ATOM   1440 N    SER    92      12.888  -8.643   3.769 -0.415700
ATOM   1441 H    SER    92      12.397  -9.251   3.129  0.271900
ATOM   1442 CA   SER    92      13.555  -7.441   3.265 -0.024900
ATOM   1443 HA   SER    92      14.578  -7.424   3.641  0.084300
ATOM   1444 CB   SER    92      13.642  -7.427   1.737  0.211700
ATOM   1445 HB2  SER    92      14.375  -6.676   1.444  0.035200
ATOM   1446 HB3  SER    92      13.975  -8.399   1.372  0.035200
ATOM   1447 OG   SER    92      12.396  -7.089   1.165 -0.654600
ATOM   1448 HG   SER    92      12.515  -7.069   0.213  0.427500
ATOM   1449 C    SER    92      12.870  -6.185   3.789  0.597300
ATOM   1450 O    SER    92      13.533  -5.215   4.150 -0.567900
ATOM   1451 N    HID    93      11.540  -6.197   3.875 -0.415700
ATOM   1452 H    HID    93      11.028  -7.012   3.571  0.271900
ATOM   1453 CA   HID    93      10.826  -5.013   4.334  0.018800
ATOM   1454 HA   HID    93      11.296  -4.158   3.849  0.088100
ATOM   1455 CB   HID    93       9.377  -5.015   3.837 -0.046200
ATOM   1456 HB2  HID    93       8.916  -5.984   4.031  0.040200
ATOM   1457 HB3  HID    93       8.815  -4.261   4.388  0.040200
ATOM   1458 CG   HID    93       9.285  -4.686   2.369 -0.026600
ATOM   1459 ND1  HID    93       9.820  -5.474   1.381 -0.381100
ATOM   1460 HD1  HID    93      10.314  -6.341   1.536  0.364900
ATOM   1461 CE1  HID    93       9.631  -4.900   0.204  0.205700
ATOM   1462 HE1  HID    93       9.999  -5.332  -0.715  0.139200
ATOM   1463 NE2  HID    93       8.976  -3.729   0.370 -0.572700
ATOM   1464 CD2  HID    93       8.770  -3.590   1.753  0.129200
ATOM   1465 HD2  HID    93       8.282  -2.780   2.276  0.114700
ATOM   1466 C    HID    93      10.997  -4.736   5.829  0.597300
ATOM   1467 O    HID    93      11.048  -3.572   6.229 -0.567900
ATOM   1468 N    ALA    94      11.156  -5.776   6.644 -0.415700
ATOM   1469 H    ALA    94      11.038  -6.716   6.293  0.271900
ATOM   1470 CA   ALA    94      11.446  -5.568   8.057  0.033700
ATOM   1471 HA   ALA    94      10.845  -4.743   8.438  0.082300
ATOM   1472 CB   ALA    94      11.073  -6.809   8.867 -0.182500
ATOM   1473 HB1  ALA    94      11.500  -7.702   8.410  0.060300
ATOM   1474 HB2  ALA    94      11.453  -6.715   9.884  0.060300
ATOM   1475 HB3  ALA    94       9.988  -6.905   8.918  0.060300
ATOM   1476 C    ALA    94      12.909  -5.198   8.285  0.597300
ATOM   1477 O    ALA    94      13.195  -4.157   8.861 -0.567900
ATOM   1478 N    THR    95      13.827  -6.026   7.800 -0.415700
ATOM   1479 H    THR    95      13.538  -6.875   7.335  0.271900
ATOM   1480 CA   THR    95      15.228  -5.913   8.196 -0.038900
ATOM   1481 HA   THR    95      15.271  -5.598   9.239  0.100700
ATOM   1482 CB   THR    95      15.907  -7.290   8.179  0.365400
ATOM   1483 HB   THR    95      16.137  -7.585   7.155  0.004300
ATOM   1484 CG2  THR    95      17.176  -7.267   9.012 -0.243800
ATOM   1485 1HG2 THR    95      17.150  -6.502   9.787  0.064200
ATOM   1486 2HG2 THR    95      17.320  -8.233   9.497  0.064200
ATOM   1487 3HG2 THR    95      18.013  -7.145   8.324  0.064200
ATOM   1488 OG1  THR    95      15.028  -8.261   8.743 -0.676100
ATOM   1489 HG1  THR    95      15.374  -9.131   8.530  0.410200
ATOM   1490 C    THR    95      16.001  -4.863   7.403  0.597300
ATOM   1491 O    THR    95      16.847  -4.159   7.967 -0.567900
ATOM   1492 N    LYS    96      15.720  -4.741   6.108 -0.347900
ATOM   1493 H    LYS    96      15.021  -5.333   5.682  0.274700
ATOM   1494 CA   LYS    96      16.458  -3.781   5.286 -0.240000
ATOM   1495 HA   LYS    96      17.427  -3.583   5.743  0.142600
ATOM   1496 CB   LYS    96      16.739  -4.344   3.890 -0.009400
ATOM   1497 HB2  LYS    96      17.246  -5.300   4.021  0.036200
ATOM   1498 HB3  LYS    96      15.812  -4.525   3.345  0.036200
ATOM   1499 CG   LYS    96      17.621  -3.421   3.055  0.018700
ATOM   1500 HG2  LYS    96      17.045  -2.568   2.695  0.010300
ATOM   1501 HG3  LYS    96      18.425  -3.056   3.694  0.010300
ATOM   1502 CD   LYS    96      18.240  -4.159   1.883 -0.047900
ATOM   1503 HD2  LYS    96      18.593  -5.139   2.204  0.062100
ATOM   1504 HD3  LYS    96      17.492  -4.302   1.103  0.062100
ATOM   1505 CE   LYS    96      19.444  -3.390   1.361 -0.014300
ATOM   1506 HE2  LYS    96      20.128  -3.181   2.183  0.113500
ATOM   1507 HE3  LYS    96      19.963  -4.022   0.640  0.113500
ATOM   1508 NZ   LYS    96      19.044  -2.125   0.690 -0.385400
ATOM   1509 HZ1  LYS    96      19.833  -1.695   0.231  0.340000
ATOM   1510 HZ2  LYS    96      18.342  -2.281  -0.019  0.340000
ATOM   1511 HZ3  LYS    96      18.703  -1.448   1.358  0.340000
ATOM   1512 C    LYS    96      15.742  -2.443   5.212  0.734100
ATOM   1513 O    LYS    96      16.334  -1.399   5.504 -0.589400
ATOM   1514 N    HIE    97      14.464  -2.478   4.843 -0.415700
ATOM   1515 H    HIE    97      14.079  -3.372   4.576  0.271900
ATOM   1516 CA   HIE    97      13.730  -1.251   4.540 -0.058100
ATOM   1517 HA   HIE    97      14.436  -0.506   4.172  0.136000
ATOM   1518 CB   HIE    97      12.718  -1.487   3.411 -0.007400
ATOM   1519 HB2  HIE    97      11.942  -2.153   3.787  0.036700
ATOM   1520 HB3  HIE    97      12.264  -0.539   3.123  0.036700
ATOM   1521 CG   HIE    97      13.311  -2.129   2.188  0.186800
ATOM   1522 ND1  HIE    97      14.501  -1.730   1.631 -0.543200
ATOM   1523 CE1  HIE    97      14.765  -2.491   0.582  0.163500
ATOM   1524 HE1  HIE    97      15.723  -2.585   0.091  0.143500
ATOM   1525 NE2  HIE    97      13.780  -3.362   0.432 -0.279500
ATOM   1526 HE2  HIE    97      13.774  -4.095  -0.264  0.333900
ATOM   1527 CD2  HIE    97      12.855  -3.162   1.432 -0.220700
ATOM   1528 HD2  HIE    97      11.979  -3.763   1.627  0.186200
ATOM   1529 C    HIE    97      13.070  -0.616   5.756  0.597300
ATOM   1530 O    HIE    97      12.703   0.558   5.710 -0.567900
ATOM   1531 N    LYS    98      12.922  -1.393   6.834 -0.347900
ATOM   1532 H    LYS    98      13.195  -2.363   6.771  0.274700
ATOM   1533 CA   LYS    98      12.353  -0.915   8.101 -0.240000
ATOM   1534 HA   LYS    98      12.282  -1.765   8.779  0.142600
ATOM   1535 CB   LYS    98      13.262   0.142   8.761 -0.009400
ATOM   1536 HB2  LYS    98      13.103   1.100   8.267  0.036200
ATOM   1537 HB3  LYS    98      12.966   0.256   9.804  0.036200
ATOM   1538 CG   LYS    98      14.763  -0.109   8.671  0.018700
ATOM   1539 HG2  LYS    98      15.089  -0.226   7.637  0.010300
ATOM   1540 HG3  LYS    98      15.270   0.769   9.071  0.010300
ATOM   1541 CD   LYS    98      15.191  -1.305   9.505 -0.047900
ATOM   1542 HD2  LYS    98      14.734  -1.258  10.493  0.062100
ATOM   1543 HD3  LYS    98      14.859  -2.204   8.985  0.062100
ATOM   1544 CE   LYS    98      16.708  -1.342   9.655 -0.014300
ATOM   1545 HE2  LYS    98      17.164  -1.317   8.665  0.113500
ATOM   1546 HE3  LYS    98      17.027  -0.456  10.204  0.113500
ATOM   1547 NZ   LYS    98      17.147  -2.558  10.380 -0.385400
ATOM   1548 HZ1  LYS    98      18.146  -2.532  10.530  0.340000
ATOM   1549 HZ2  LYS    98      16.697  -2.613  11.283  0.340000
ATOM   1550 HZ3  LYS    98      16.898  -3.380   9.848  0.340000
ATOM   1551 C    LYS    98      10.933  -0.366   7.934  0.734100
ATOM   1552 O    LYS    98      10.637   0.750   8.364 -0.589400
ATOM   1553 N    ILE    99      10.058  -1.152   7.308 -0.415700
ATOM   1554 H    ILE    99      10.368  -2.069   7.018  0.271900
ATOM   1555 CA   ILE    99       8.693  -0.727   6.997 -0.059700
ATOM   1556 HA   ILE    99       8.649   0.362   6.985  0.086900
ATOM   1557 CB   ILE    99       8.272  -1.204   5.584  0.130300
ATOM   1558 HB   ILE    99       8.216  -2.292   5.585  0.018700
ATOM   1559 CG2  ILE    99       6.883  -0.676   5.217 -0.320400
ATOM   1560 1HG2 ILE    99       6.860   0.411   5.290  0.088200
ATOM   1561 2HG2 ILE    99       6.619  -0.970   4.201  0.088200
ATOM   1562 3HG2 ILE    99       6.136  -1.097   5.891  0.088200
ATOM   1563 CG1  ILE    99       9.300  -0.811   4.512 -0.043000
ATOM   1564 2HG1 ILE    99      10.203  -1.396   4.687  0.023600
ATOM   1565 3HG1 ILE    99       8.913  -1.079   3.529  0.023600
ATOM   1566 CD1  ILE    99       9.683   0.664   4.495 -0.066000
ATOM   1567 1HD1 ILE    99      10.214   0.936   5.407  0.018600
ATOM   1568 2HD1 ILE    99      10.333   0.863   3.643  0.018600
ATOM   1569 3HD1 ILE    99       8.791   1.286   4.425  0.018600
ATOM   1570 C    ILE    99       7.716  -1.254   8.042  0.597300
ATOM   1571 O    ILE    99       7.425  -2.452   8.041 -0.567900
ATOM   1572 N    PRO   100       7.184  -0.388   8.920 -0.254800
ATOM   1573 CD   PRO   100       7.428   1.053   9.046  0.019200
ATOM   1574 HD2  PRO   100       7.013   1.574   8.183  0.039100
ATOM   1575 HD3  PRO   100       8.489   1.278   9.161  0.039100
ATOM   1576 CG   PRO   100       6.692   1.457  10.289  0.018900
ATOM   1577 HG2  PRO   100       6.138   2.382  10.132  0.021300
ATOM   1578 HG3  PRO   100       7.398   1.582  11.109  0.021300
ATOM   1579 CB   PRO   100       5.782   0.335  10.690 -0.007000
ATOM   1580 HB2  PRO   100       4.756   0.618  10.452  0.025300
ATOM   1581 HB3  PRO   100       5.860   0.139  11.759  0.025300
ATOM   1582 CA   PRO   100       6.202  -0.886   9.882 -0.026600
ATOM   1583 HA   PRO   100       6.669  -1.625  10.534  0.064100
ATOM   1584 C    PRO   100       4.981  -1.472   9.175  0.589600
ATOM   1585 O    PRO   100       4.615  -1.027   8.082 -0.574800
ATOM   1586 N    ILE   101       4.315  -2.432   9.797 -0.415700
ATOM   1587 H    ILE   101       4.446  -2.514  10.795  0.271900
ATOM   1588 CA   ILE   101       3.152  -3.095   9.223 -0.059700
ATOM   1589 HA   ILE   101       3.471  -3.508   8.266  0.086900
ATOM   1590 CB   ILE   101       2.651  -4.281  10.096  0.130300
ATOM   1591 HB   ILE   101       3.519  -4.897  10.329  0.018700
ATOM   1592 CG2  ILE   101       2.090  -3.811  11.446 -0.320400
ATOM   1593 1HG2 ILE   101       2.697  -3.007  11.859  0.088200
ATOM   1594 2HG2 ILE   101       1.076  -3.434  11.311  0.088200
ATOM   1595 3HG2 ILE   101       2.050  -4.652  12.138  0.088200
ATOM   1596 CG1  ILE   101       1.657  -5.166   9.319 -0.043000
ATOM   1597 2HG1 ILE   101       1.119  -5.782  10.040  0.023600
ATOM   1598 3HG1 ILE   101       0.913  -4.566   8.796  0.023600
ATOM   1599 CD1  ILE   101       2.341  -6.125   8.349 -0.066000
ATOM   1600 1HD1 ILE   101       3.052  -6.756   8.883  0.018600
ATOM   1601 2HD1 ILE   101       1.586  -6.759   7.885  0.018600
ATOM   1602 3HD1 ILE   101       2.862  -5.568   7.570  0.018600
ATOM   1603 C    ILE   101       2.053  -2.076   8.907  0.597300
ATOM   1604 O    ILE   101       1.320  -2.238   7.935 -0.567900
ATOM   1605 N    LYS   102       1.972  -0.996   9.689 -0.347900
ATOM   1606 H    LYS   102       2.588  -0.933  10.487  0.274700
ATOM   1607 CA   LYS   102       1.048   0.111   9.415 -0.240000
ATOM   1608 HA   LYS   102       0.032  -0.264   9.537  0.142600
ATOM   1609 CB   LYS   102       1.317   1.275  10.383 -0.009400
ATOM   1610 HB2  LYS   102       1.355   0.888  11.401  0.036200
ATOM   1611 HB3  LYS   102       2.295   1.700  10.160  0.036200
ATOM   1612 CG   LYS   102       0.277   2.394  10.320  0.018700
ATOM   1613 HG2  LYS   102       0.648   3.247  10.889  0.010300
ATOM   1614 HG3  LYS   102       0.107   2.709   9.291  0.010300
ATOM   1615 CD   LYS   102      -1.014   1.910  10.939 -0.047900
ATOM   1616 HD2  LYS   102      -1.370   1.079  10.331  0.062100
ATOM   1617 HD3  LYS   102      -0.805   1.541  11.943  0.062100
ATOM   1618 CE   LYS   102      -2.079   2.975  11.057 -0.014300
ATOM   1619 HE2  LYS   102      -1.740   3.777  11.712  0.113500
ATOM   1620 HE3  LYS   102      -2.271   3.386  10.066  0.113500
ATOM   1621 NZ   LYS   102      -3.310   2.343  11.585 -0.385400
ATOM   1622 HZ1  LYS   102      -3.591   1.577  10.990  0.340000
ATOM   1623 HZ2  LYS   102      -3.184   1.978  12.519  0.340000
ATOM   1624 HZ3  LYS   102      -4.064   3.014  11.612  0.340000
ATOM   1625 C    LYS   102       1.156   0.614   7.982  0.734100
ATOM   1626 O    LYS   102       0.152   0.942   7.347 -0.589400
ATOM   1627 N    TYR   103       2.380   0.680   7.466 -0.415700
ATOM   1628 H    TYR   103       3.175   0.344   7.989  0.271900
ATOM   1629 CA   TYR   103       2.565   1.192   6.107 -0.001400
ATOM   1630 HA   TYR   103       1.980   2.104   5.992  0.087600
ATOM   1631 CB   TYR   103       4.029   1.547   5.820 -0.015200
ATOM   1632 HB2  TYR   103       4.632   0.652   5.968  0.029500
ATOM   1633 HB3  TYR   103       4.099   1.841   4.772  0.029500
ATOM   1634 CG   TYR   103       4.624   2.682   6.638 -0.001100
ATOM   1635 CD1  TYR   103       3.910   3.308   7.673 -0.190600
ATOM   1636 HD1  TYR   103       2.880   3.063   7.885  0.169900
ATOM   1637 CE1  TYR   103       4.489   4.331   8.431 -0.234100
ATOM   1638 HE1  TYR   103       3.918   4.822   9.206  0.165600
ATOM   1639 CZ   TYR   103       5.797   4.735   8.164  0.322600
ATOM   1640 OH   TYR   103       6.373   5.725   8.901 -0.557900
ATOM   1641 HH   TYR   103       5.836   5.934   9.669  0.399200
ATOM   1642 CE2  TYR   103       6.520   4.118   7.143 -0.234100
ATOM   1643 HE2  TYR   103       7.539   4.411   6.938  0.165600
ATOM   1644 CD2  TYR   103       5.933   3.102   6.386 -0.190600
ATOM   1645 HD2  TYR   103       6.497   2.638   5.591  0.169900
ATOM   1646 C    TYR   103       2.030   0.203   5.066  0.597300
ATOM   1647 O    TYR   103       1.619   0.609   3.979 -0.567900
ATOM   1648 N    LEU   104       2.028  -1.095   5.394 -0.415700
ATOM   1649 H    LEU   104       2.345  -1.363   6.315  0.271900
ATOM   1650 CA   LEU   104       1.436  -2.123   4.531 -0.051800
ATOM   1651 HA   LEU   104       1.765  -1.952   3.506  0.092200
ATOM   1652 CB   LEU   104       1.857  -3.538   4.967 -0.110200
ATOM   1653 HB2  LEU   104       1.873  -3.609   6.054  0.045700
ATOM   1654 HB3  LEU   104       1.069  -4.221   4.648  0.045700
ATOM   1655 CG   LEU   104       3.167  -4.140   4.439  0.353100
ATOM   1656 HG   LEU   104       3.233  -5.152   4.838 -0.036100
ATOM   1657 CD1  LEU   104       3.170  -4.255   2.915 -0.412100
ATOM   1658 1HD1 LEU   104       4.034  -4.836   2.594  0.100000
ATOM   1659 2HD1 LEU   104       2.264  -4.770   2.594  0.100000
ATOM   1660 3HD1 LEU   104       3.208  -3.264   2.463  0.100000
ATOM   1661 CD2  LEU   104       4.395  -3.384   4.927 -0.412100
ATOM   1662 1HD2 LEU   104       4.403  -2.376   4.513  0.100000
ATOM   1663 2HD2 LEU   104       4.382  -3.323   6.015  0.100000
ATOM   1664 3HD2 LEU   104       5.298  -3.914   4.625  0.100000
ATOM   1665 C    LEU   104      -0.086  -2.012   4.539  0.597300
ATOM   1666 O    LEU   104      -0.750  -2.280   3.527 -0.567900
ATOM   1667 N    GLU   105      -0.642  -1.616   5.685 -0.516300
ATOM   1668 H    GLU   105      -0.051  -1.466   6.491  0.293600
ATOM   1669 CA   GLU   105      -2.059  -1.292   5.771  0.039700
ATOM   1670 HA   GLU   105      -2.659  -2.132   5.422  0.110500
ATOM   1671 CB   GLU   105      -2.435  -0.979   7.219  0.056000
ATOM   1672 HB2  GLU   105      -2.127  -1.806   7.859 -0.017300
ATOM   1673 HB3  GLU   105      -1.899  -0.083   7.533 -0.017300
ATOM   1674 CG   GLU   105      -3.920  -0.708   7.426  0.013600
ATOM   1675 HG2  GLU   105      -4.293  -0.054   6.637 -0.042500
ATOM   1676 HG3  GLU   105      -4.460  -1.653   7.368 -0.042500
ATOM   1677 CD   GLU   105      -4.192  -0.032   8.757  0.805400
ATOM   1678 OE1  GLU   105      -3.270   0.129   9.581 -0.818800
ATOM   1679 OE2  GLU   105      -5.353   0.359   8.978 -0.818800
ATOM   1680 C    GLU   105      -2.344  -0.098   4.863  0.536600
ATOM   1681 O    GLU   105      -3.271  -0.140   4.052 -0.581900
ATOM   1682 N    PHE   106      -1.522   0.952   4.964 -0.415700
ATOM   1683 H    PHE   106      -0.829   0.972   5.698  0.271900
ATOM   1684 CA   PHE   106      -1.698   2.134   4.112 -0.002400
ATOM   1685 HA   PHE   106      -2.675   2.579   4.299  0.097800
ATOM   1686 CB   PHE   106      -0.611   3.186   4.355 -0.034300
ATOM   1687 HB2  PHE   106       0.369   2.753   4.153  0.029500
ATOM   1688 HB3  PHE   106      -0.769   3.993   3.639  0.029500
ATOM   1689 CG   PHE   106      -0.597   3.825   5.722  0.011800
ATOM   1690 CD1  PHE   106      -1.734   3.878   6.528 -0.125600
ATOM   1691 HD1  PHE   106      -2.618   3.315   6.268  0.133000
ATOM   1692 CE1  PHE   106      -1.697   4.505   7.778 -0.170400
ATOM   1693 HE1  PHE   106      -2.586   4.530   8.391  0.143000
ATOM   1694 CZ   PHE   106      -0.515   5.088   8.232 -0.107200
ATOM   1695 HZ   PHE   106      -0.486   5.578   9.194  0.129700
ATOM   1696 CE2  PHE   106       0.627   5.049   7.440 -0.170400
ATOM   1697 HE2  PHE   106       1.533   5.527   7.779  0.143000
ATOM   1698 CD2  PHE   106       0.577   4.426   6.184 -0.125600
ATOM   1699 HD2  PHE   106       1.458   4.430   5.560  0.133000
ATOM   1700 C    PHE   106      -1.696   1.779   2.623  0.597300
ATOM   1701 O    PHE   106      -2.557   2.241   1.867 -0.567900
ATOM   1702 N    ILE   107      -0.739   0.963   2.173 -0.415700
ATOM   1703 H    ILE   107      -0.009   0.662   2.804  0.271900
ATOM   1704 CA   ILE   107      -0.648   0.666   0.733 -0.059700
ATOM   1705 HA   ILE   107      -0.781   1.610   0.205  0.086900
ATOM   1706 CB   ILE   107       0.748   0.129   0.326  0.130300
ATOM   1707 HB   ILE   107       1.493   0.683   0.897  0.018700
ATOM   1708 CG2  ILE   107       0.910  -1.365   0.665 -0.320400
ATOM   1709 1HG2 ILE   107       1.943  -1.678   0.514  0.088200
ATOM   1710 2HG2 ILE   107       0.655  -1.527   1.713  0.088200
ATOM   1711 3HG2 ILE   107       0.263  -1.979   0.039  0.088200
ATOM   1712 CG1  ILE   107       1.014   0.389  -1.166 -0.043000
ATOM   1713 2HG1 ILE   107       0.290  -0.159  -1.769  0.023600
ATOM   1714 3HG1 ILE   107       0.884   1.453  -1.364  0.023600
ATOM   1715 CD1  ILE   107       2.419  -0.007  -1.617 -0.066000
ATOM   1716 1HD1 ILE   107       3.168   0.447  -0.967  0.018600
ATOM   1717 2HD1 ILE   107       2.535  -1.091  -1.610  0.018600
ATOM   1718 3HD1 ILE   107       2.579   0.348  -2.636  0.018600
ATOM   1719 C    ILE   107      -1.797  -0.244   0.286  0.597300
ATOM   1720 O    ILE   107      -2.266  -0.142  -0.851 -0.567900
ATOM   1721 N    SER   108      -2.278  -1.107   1.183 -0.415700
ATOM   1722 H    SER   108      -1.876  -1.127   2.110  0.271900
ATOM   1723 CA   SER   108      -3.437  -1.956   0.885 -0.024900
ATOM   1724 HA   SER   108      -3.241  -2.530  -0.020  0.084300
ATOM   1725 CB   SER   108      -3.705  -2.942   2.030  0.211700
ATOM   1726 HB2  SER   108      -3.879  -2.397   2.958  0.035200
ATOM   1727 HB3  SER   108      -4.606  -3.508   1.792  0.035200
ATOM   1728 OG   SER   108      -2.631  -3.855   2.212 -0.654600
ATOM   1729 HG   SER   108      -1.882  -3.340   2.519  0.427500
ATOM   1730 C    SER   108      -4.678  -1.097   0.637  0.597300
ATOM   1731 O    SER   108      -5.404  -1.275  -0.350 -0.567900
ATOM   1732 N    ASP   109      -4.896  -0.130   1.527 -0.516300
ATOM   1733 H    ASP   109      -4.289  -0.048   2.330  0.293600
ATOM   1734 CA   ASP   109      -5.981   0.831   1.363  0.038100
ATOM   1735 HA   ASP   109      -6.923   0.290   1.271  0.088000
ATOM   1736 CB   ASP   109      -6.061   1.750   2.588 -0.030300
ATOM   1737 HB2  ASP   109      -5.078   2.174   2.792 -0.012200
ATOM   1738 HB3  ASP   109      -6.739   2.574   2.366 -0.012200
ATOM   1739 CG   ASP   109      -6.586   1.036   3.833  0.799400
ATOM   1740 OD1  ASP   109      -7.124  -0.086   3.724 -0.801400
ATOM   1741 OD2  ASP   109      -6.496   1.620   4.935 -0.801400
ATOM   1742 C    ASP   109      -5.819   1.648   0.079  0.536600
ATOM   1743 O    ASP   109      -6.803   1.907  -0.623 -0.581900
ATOM   1744 N    ALA   110      -4.584   2.033  -0.251 -0.415700
ATOM   1745 H    ALA   110      -3.820   1.833   0.378  0.271900
ATOM   1746 CA   ALA   110      -4.329   2.777  -1.487  0.033700
ATOM   1747 HA   ALA   110      -4.946   3.675  -1.480  0.082300
ATOM   1748 CB   ALA   110      -2.867   3.213  -1.569 -0.182500
ATOM   1749 HB1  ALA   110      -2.208   2.351  -1.468  0.060300
ATOM   1750 HB2  ALA   110      -2.678   3.673  -2.539  0.060300
ATOM   1751 HB3  ALA   110      -2.633   3.946  -0.797  0.060300
ATOM   1752 C    ALA   110      -4.714   1.978  -2.735  0.597300
ATOM   1753 O    ALA   110      -5.252   2.536  -3.690 -0.567900
ATOM   1754 N    ILE   111      -4.455   0.673  -2.724 -0.415700
ATOM   1755 H    ILE   111      -3.981   0.275  -1.927  0.271900
ATOM   1756 CA   ILE   111      -4.813  -0.187  -3.852 -0.059700
ATOM   1757 HA   ILE   111      -4.389   0.228  -4.766  0.086900
ATOM   1758 CB   ILE   111      -4.247  -1.606  -3.659  0.130300
ATOM   1759 HB   ILE   111      -4.484  -1.949  -2.652  0.018700
ATOM   1760 CG2  ILE   111      -4.876  -2.599  -4.653 -0.320400
ATOM   1761 1HG2 ILE   111      -4.742  -2.245  -5.675  0.088200
ATOM   1762 2HG2 ILE   111      -4.414  -3.582  -4.555  0.088200
ATOM   1763 3HG2 ILE   111      -5.938  -2.732  -4.449  0.088200
ATOM   1764 CG1  ILE   111      -2.717  -1.564  -3.804 -0.043000
ATOM   1765 2HG1 ILE   111      -2.458  -1.442  -4.855  0.023600
ATOM   1766 3HG1 ILE   111      -2.310  -0.705  -3.270  0.023600
ATOM   1767 CD1  ILE   111      -2.023  -2.802  -3.279 -0.066000
ATOM   1768 1HD1 ILE   111      -2.293  -2.966  -2.236  0.018600
ATOM   1769 2HD1 ILE   111      -2.298  -3.677  -3.868  0.018600
ATOM   1770 3HD1 ILE   111      -0.943  -2.665  -3.345  0.018600
ATOM   1771 C    ILE   111      -6.324  -0.209  -4.057  0.597300
ATOM   1772 O    ILE   111      -6.793  -0.053  -5.186 -0.567900
ATOM   1773 N    ILE   112      -7.088  -0.356  -2.971 -0.415700
ATOM   1774 H    ILE   112      -6.646  -0.487  -2.073  0.271900
ATOM   1775 CA   ILE   112      -8.551  -0.309  -3.075 -0.059700
ATOM   1776 HA   ILE   112      -8.871  -1.046  -3.812  0.086900
ATOM   1777 CB   ILE   112      -9.226  -0.637  -1.710  0.130300
ATOM   1778 HB   ILE   112      -8.796   0.015  -0.950  0.018700
ATOM   1779 CG2  ILE   112     -10.740  -0.356  -1.723 -0.320400
ATOM   1780 1HG2 ILE   112     -10.931   0.714  -1.810  0.088200
ATOM   1781 2HG2 ILE   112     -11.224  -0.869  -2.554  0.088200
ATOM   1782 3HG2 ILE   112     -11.190  -0.697  -0.791  0.088200
ATOM   1783 CG1  ILE   112      -8.934  -2.089  -1.276 -0.043000
ATOM   1784 2HG1 ILE   112      -7.866  -2.200  -1.092  0.023600
ATOM   1785 3HG1 ILE   112      -9.439  -2.277  -0.329  0.023600
ATOM   1786 CD1  ILE   112      -9.366  -3.175  -2.269 -0.066000
ATOM   1787 1HD1 ILE   112      -8.774  -3.125  -3.183  0.018600
ATOM   1788 2HD1 ILE   112      -9.206  -4.150  -1.807  0.018600
ATOM   1789 3HD1 ILE   112     -10.426  -3.077  -2.500  0.018600
ATOM   1790 C    ILE   112      -9.018   1.039  -3.624  0.597300
ATOM   1791 O    ILE   112      -9.884   1.090  -4.508 -0.567900
ATOM   1792 N    HID   113      -8.425   2.123  -3.123 -0.415700
ATOM   1793 H    HID   113      -7.736   2.027  -2.391  0.271900
ATOM   1794 CA   HID   113      -8.785   3.449  -3.609  0.018800
ATOM   1795 HA   HID   113      -9.856   3.587  -3.458  0.088100
ATOM   1796 CB   HID   113      -8.052   4.548  -2.838 -0.046200
ATOM   1797 HB2  HID   113      -8.325   4.489  -1.785  0.040200
ATOM   1798 HB3  HID   113      -6.976   4.394  -2.917  0.040200
ATOM   1799 CG   HID   113      -8.380   5.916  -3.350 -0.026600
ATOM   1800 ND1  HID   113      -9.481   6.626  -2.945 -0.381100
ATOM   1801 HD1  HID   113     -10.130   6.374  -2.213  0.364900
ATOM   1802 CE1  HID   113      -9.522   7.778  -3.602  0.205700
ATOM   1803 HE1  HID   113     -10.263   8.553  -3.469  0.139200
ATOM   1804 NE2  HID   113      -8.488   7.831  -4.439 -0.572700
ATOM   1805 CD2  HID   113      -7.759   6.663  -4.301  0.129200
ATOM   1806 HD2  HID   113      -6.870   6.388  -4.849  0.114700
ATOM   1807 C    HID   113      -8.518   3.610  -5.110  0.597300
ATOM   1808 O    HID   113      -9.360   4.123  -5.852 -0.567900
ATOM   1809 N    VAL   114      -7.339   3.179  -5.551 -0.415700
ATOM   1810 H    VAL   114      -6.682   2.787  -4.892  0.271900
ATOM   1811 CA   VAL   114      -6.933   3.348  -6.945 -0.087500
ATOM   1812 HA   VAL   114      -7.082   4.387  -7.238  0.096900
ATOM   1813 CB   VAL   114      -5.433   3.039  -7.115  0.298500
ATOM   1814 HB   VAL   114      -5.216   2.079  -6.646 -0.029700
ATOM   1815 CG1  VAL   114      -5.038   2.940  -8.594 -0.319200
ATOM   1816 1HG1 VAL   114      -5.322   3.855  -9.115  0.079100
ATOM   1817 2HG1 VAL   114      -3.959   2.812  -8.673  0.079100
ATOM   1818 3HG1 VAL   114      -5.516   2.083  -9.068  0.079100
ATOM   1819 CG2  VAL   114      -4.599   4.118  -6.430 -0.319200
ATOM   1820 1HG2 VAL   114      -4.549   5.014  -7.049  0.079100
ATOM   1821 2HG2 VAL   114      -4.991   4.373  -5.445  0.079100
ATOM   1822 3HG2 VAL   114      -3.583   3.740  -6.318  0.079100
ATOM   1823 C    VAL   114      -7.814   2.503  -7.862  0.597300
ATOM   1824 O    VAL   114      -8.179   2.941  -8.960 -0.567900
ATOM   1825 N    LEU   115      -8.208   1.316  -7.405 -0.415700
ATOM   1826 H    LEU   115      -7.884   0.976  -6.511  0.271900
ATOM   1827 CA   LEU   115      -9.100   0.500  -8.221 -0.051800
ATOM   1828 HA   LEU   115      -8.647   0.384  -9.206  0.092200
ATOM   1829 CB   LEU   115      -9.297  -0.893  -7.619 -0.110200
ATOM   1830 HB2  LEU   115      -9.552  -0.773  -6.566  0.045700
ATOM   1831 HB3  LEU   115     -10.141  -1.381  -8.108  0.045700
ATOM   1832 CG   LEU   115      -8.068  -1.802  -7.741  0.353100
ATOM   1833 HG   LEU   115      -7.174  -1.251  -7.448 -0.036100
ATOM   1834 CD1  LEU   115      -8.206  -2.988  -6.798 -0.412100
ATOM   1835 1HD1 LEU   115      -8.275  -2.627  -5.772  0.100000
ATOM   1836 2HD1 LEU   115      -9.110  -3.547  -7.041  0.100000
ATOM   1837 3HD1 LEU   115      -7.335  -3.638  -6.886  0.100000
ATOM   1838 CD2  LEU   115      -7.866  -2.284  -9.174 -0.412100
ATOM   1839 1HD2 LEU   115      -7.031  -2.984  -9.202  0.100000
ATOM   1840 2HD2 LEU   115      -8.766  -2.790  -9.525  0.100000
ATOM   1841 3HD2 LEU   115      -7.639  -1.446  -9.834  0.100000
ATOM   1842 C    LEU   115     -10.436   1.212  -8.460  0.597300
ATOM   1843 O    LEU   115     -10.919   1.247  -9.591 -0.567900
ATOM   1844 N    HID   116     -11.012   1.811  -7.419 -0.415700
ATOM   1845 H    HID   116     -10.598   1.728  -6.502  0.271900
ATOM   1846 CA   HID   116     -12.236   2.593  -7.601  0.018800
ATOM   1847 HA   HID   116     -12.971   1.988  -8.133  0.088100
ATOM   1848 CB   HID   116     -12.827   3.008  -6.251 -0.046200
ATOM   1849 HB2  HID   116     -12.019   3.308  -5.583  0.040200
ATOM   1850 HB3  HID   116     -13.493   3.860  -6.389  0.040200
ATOM   1851 CG   HID   116     -13.623   1.930  -5.588 -0.026600
ATOM   1852 ND1  HID   116     -14.753   1.387  -6.138 -0.381100
ATOM   1853 HD1  HID   116     -15.202   1.659  -7.001  0.364900
ATOM   1854 CE1  HID   116     -15.240   0.462  -5.324  0.205700
ATOM   1855 HE1  HID   116     -16.128  -0.124  -5.507  0.139200
ATOM   1856 NE2  HID   116     -14.473   0.403  -4.242 -0.572700
ATOM   1857 CD2  HID   116     -13.443   1.318  -4.386  0.129200
ATOM   1858 HD2  HID   116     -12.645   1.507  -3.683  0.114700
ATOM   1859 C    HID   116     -12.011   3.840  -8.445  0.597300
ATOM   1860 O    HID   116     -12.862   4.197  -9.266 -0.567900
ATOM   1861 N    SER   117     -10.882   4.521  -8.242 -0.415700
ATOM   1862 H    SER   117     -10.239   4.210  -7.528  0.271900
ATOM   1863 CA   SER   117     -10.611   5.765  -8.973 -0.024900
ATOM   1864 HA   SER   117     -11.464   6.432  -8.849  0.084300
ATOM   1865 CB   SER   117      -9.386   6.481  -8.407  0.211700
ATOM   1866 HB2  SER   117      -9.535   6.665  -7.343  0.035200
ATOM   1867 HB3  SER   117      -8.500   5.858  -8.530  0.035200
ATOM   1868 OG   SER   117      -9.192   7.711  -9.080 -0.654600
ATOM   1869 HG   SER   117      -8.502   7.582  -9.735  0.427500
ATOM   1870 C    SER   117     -10.428   5.542 -10.468  0.597300
ATOM   1871 O    SER   117     -10.871   6.356 -11.287 -0.567900
ATOM   1872 N    LYS   118      -9.770   4.442 -10.825 -0.347900
ATOM   1873 H    LYS   118      -9.370   3.857 -10.105  0.274700
ATOM   1874 CA   LYS   118      -9.483   4.149 -12.226 -0.240000
ATOM   1875 HA   LYS   118      -9.376   5.077 -12.787  0.142600
ATOM   1876 CB   LYS   118      -8.158   3.388 -12.336 -0.009400
ATOM   1877 HB2  LYS   118      -8.183   2.556 -11.632  0.036200
ATOM   1878 HB3  LYS   118      -8.041   2.929 -13.318  0.036200
ATOM   1879 CG   LYS   118      -6.936   4.255 -12.013  0.018700
ATOM   1880 HG2  LYS   118      -6.972   5.195 -12.564  0.010300
ATOM   1881 HG3  LYS   118      -6.980   4.505 -10.953  0.010300
ATOM   1882 CD   LYS   118      -5.626   3.515 -12.257 -0.047900
ATOM   1883 HD2  LYS   118      -4.832   4.011 -11.698  0.062100
ATOM   1884 HD3  LYS   118      -5.713   2.495 -11.883  0.062100
ATOM   1885 CE   LYS   118      -5.242   3.492 -13.731 -0.014300
ATOM   1886 HE2  LYS   118      -4.318   2.927 -13.856  0.113500
ATOM   1887 HE3  LYS   118      -6.024   2.985 -14.296  0.113500
ATOM   1888 NZ   LYS   118      -5.064   4.862 -14.264 -0.385400
ATOM   1889 HZ1  LYS   118      -4.827   4.857 -15.246  0.340000
ATOM   1890 HZ2  LYS   118      -5.882   5.431 -14.095  0.340000
ATOM   1891 HZ3  LYS   118      -4.324   5.355 -13.785  0.340000
ATOM   1892 C    LYS   118     -10.611   3.383 -12.890  0.734100
ATOM   1893 O    LYS   118     -10.686   3.394 -14.110 -0.589400
ATOM   1894 N    HIE   119     -11.474   2.741 -12.110 -0.415700
ATOM   1895 H    HIE   119     -11.304   2.735 -11.115  0.271900
ATOM   1896 CA   HIE   119     -12.549   1.882 -12.622 -0.058100
ATOM   1897 HA   HIE   119     -12.777   1.986 -13.683  0.136000
ATOM   1898 CB   HIE   119     -12.156   0.407 -12.514 -0.007400
ATOM   1899 HB2  HIE   119     -12.222   0.081 -11.476  0.036700
ATOM   1900 HB3  HIE   119     -12.842  -0.201 -13.103  0.036700
ATOM   1901 CG   HIE   119     -10.769   0.119 -12.995  0.186800
ATOM   1902 ND1  HIE   119     -10.469  -0.103 -14.323 -0.543200
ATOM   1903 CE1  HIE   119      -9.161  -0.303 -14.428  0.163500
ATOM   1904 HE1  HIE   119      -8.635  -0.475 -15.356  0.143500
ATOM   1905 NE2  HIE   119      -8.612  -0.214 -13.222 -0.279500
ATOM   1906 HE2  HIE   119      -7.623  -0.295 -13.031  0.333900
ATOM   1907 CD2  HIE   119      -9.601   0.053 -12.305 -0.220700
ATOM   1908 HD2  HIE   119      -9.484   0.191 -11.240  0.186200
ATOM   1909 C    HIE   119     -13.881   2.161 -11.942  0.597300
ATOM   1910 O    HIE   119     -14.515   1.226 -11.439 -0.567900
ATOM   1911 N    PRO   120     -14.323   3.434 -11.908 -0.254800
ATOM   1912 CD   PRO   120     -13.784   4.615 -12.605  0.019200
ATOM   1913 HD2  PRO   120     -13.505   4.395 -13.635  0.039100
ATOM   1914 HD3  PRO   120     -12.939   5.021 -12.050  0.039100
ATOM   1915 CG   PRO   120     -14.924   5.599 -12.581  0.018900
ATOM   1916 HG2  PRO   120     -15.605   5.398 -13.408  0.021300
ATOM   1917 HG3  PRO   120     -14.568   6.628 -12.624  0.021300
ATOM   1918 CB   PRO   120     -15.607   5.295 -11.255 -0.007000
ATOM   1919 HB2  PRO   120     -16.641   5.642 -11.245  0.025300
ATOM   1920 HB3  PRO   120     -15.051   5.774 -10.448  0.025300
ATOM   1921 CA   PRO   120     -15.502   3.778 -11.118 -0.026600
ATOM   1922 HA   PRO   120     -15.362   3.505 -10.072  0.064100
ATOM   1923 C    PRO   120     -16.742   3.102 -11.672  0.589600
ATOM   1924 O    PRO   120     -16.994   3.163 -12.881 -0.574800
ATOM   1925 N    GLY   121     -17.506   2.450 -10.803 -0.415700
ATOM   1926 H    GLY   121     -17.224   2.393  -9.835  0.271900
ATOM   1927 CA   GLY   121     -18.682   1.703 -11.243 -0.025200
ATOM   1928 HA2  GLY   121     -19.352   1.572 -10.393  0.069800
ATOM   1929 HA3  GLY   121     -19.211   2.263 -12.014  0.069800
ATOM   1930 C    GLY   121     -18.351   0.323 -11.794  0.597300
ATOM   1931 O    GLY   121     -19.267  -0.444 -12.108 -0.567900
ATOM   1932 N    ASP   122     -17.059  -0.003 -11.891 -0.516300
ATOM   1933 H    ASP   122     -16.355   0.673 -11.630  0.293600
ATOM   1934 CA   ASP   122     -16.595  -1.285 -12.427  0.038100
ATOM   1935 HA   ASP   122     -17.463  -1.895 -12.675  0.088000
ATOM   1936 CB   ASP   122     -15.809  -1.064 -13.721 -0.030300
ATOM   1937 HB2  ASP   122     -16.358  -0.386 -14.374 -0.012200
ATOM   1938 HB3  ASP   122     -14.860  -0.581 -13.488 -0.012200
ATOM   1939 CG   ASP   122     -15.564  -2.356 -14.475  0.799400
ATOM   1940 OD1  ASP   122     -16.462  -3.203 -14.540 -0.801400
ATOM   1941 OD2  ASP   122     -14.443  -2.553 -14.977 -0.801400
ATOM   1942 C    ASP   122     -15.770  -2.095 -11.418  0.536600
ATOM   1943 O    ASP   122     -15.034  -3.008 -11.786 -0.581900
ATOM   1944 N    PHE   123     -15.890  -1.761 -10.139 -0.415700
ATOM   1945 H    PHE   123     -16.595  -1.080  -9.894  0.271900
ATOM   1946 CA   PHE   123     -15.233  -2.498  -9.069 -0.002400
ATOM   1947 HA   PHE   123     -14.862  -3.451  -9.445  0.097800
ATOM   1948 CB   PHE   123     -14.053  -1.674  -8.529 -0.034300
ATOM   1949 HB2  PHE   123     -13.388  -1.449  -9.363  0.029500
ATOM   1950 HB3  PHE   123     -14.413  -0.725  -8.132  0.029500
ATOM   1951 CG   PHE   123     -13.233  -2.357  -7.469  0.011800
ATOM   1952 CD1  PHE   123     -12.961  -3.726  -7.517 -0.125600
ATOM   1953 HD1  PHE   123     -13.333  -4.341  -8.323  0.133000
ATOM   1954 CE1  PHE   123     -12.185  -4.326  -6.522 -0.170400
ATOM   1955 HE1  PHE   123     -11.987  -5.387  -6.555  0.143000
ATOM   1956 CZ   PHE   123     -11.657  -3.552  -5.483 -0.107200
ATOM   1957 HZ   PHE   123     -11.045  -4.011  -4.721  0.129700
ATOM   1958 CE2  PHE   123     -11.916  -2.186  -5.443 -0.170400
ATOM   1959 HE2  PHE   123     -11.500  -1.571  -4.658  0.143000
ATOM   1960 CD2  PHE   123     -12.694  -1.597  -6.434 -0.125600
ATOM   1961 HD2  PHE   123     -12.864  -0.531  -6.405  0.133000
ATOM   1962 C    PHE   123     -16.314  -2.772  -8.031  0.597300
ATOM   1963 O    PHE   123     -16.497  -2.003  -7.084 -0.567900
ATOM   1964 N    GLY   124     -17.067  -3.845  -8.260 -0.415700
ATOM   1965 H    GLY   124     -16.800  -4.467  -9.010  0.271900
ATOM   1966 CA   GLY   124     -18.298  -4.126  -7.529 -0.025200
ATOM   1967 HA2  GLY   124     -18.943  -3.247  -7.552  0.069800
ATOM   1968 HA3  GLY   124     -18.813  -4.953  -8.018  0.069800
ATOM   1969 C    GLY   124     -18.080  -4.532  -6.086  0.597300
ATOM   1970 O    GLY   124     -16.952  -4.785  -5.656 -0.567900
ATOM   1971 N    ALA   125     -19.174  -4.602  -5.334 -0.415700
ATOM   1972 H    ALA   125     -20.075  -4.390  -5.738  0.271900
ATOM   1973 CA   ALA   125     -19.085  -4.899  -3.914  0.033700
ATOM   1974 HA   ALA   125     -18.443  -4.152  -3.446  0.082300
ATOM   1975 CB   ALA   125     -20.466  -4.807  -3.269 -0.182500
ATOM   1976 HB1  ALA   125     -20.378  -4.971  -2.195  0.060300
ATOM   1977 HB2  ALA   125     -20.885  -3.815  -3.433  0.060300
ATOM   1978 HB3  ALA   125     -21.134  -5.563  -3.683  0.060300
ATOM   1979 C    ALA   125     -18.457  -6.264  -3.645  0.597300
ATOM   1980 O    ALA   125     -17.661  -6.409  -2.719 -0.567900
ATOM   1981 N    ASP   126     -18.787  -7.263  -4.446 -0.516300
ATOM   1982 H    ASP   126     -19.260  -7.034  -5.308  0.293600
ATOM   1983 CA   ASP   126     -18.224  -8.602  -4.327  0.038100
ATOM   1984 HA   ASP   126     -18.351  -8.926  -3.295  0.088000
ATOM   1985 CB   ASP   126     -18.960  -9.631  -5.210 -0.030300
ATOM   1986 HB2  ASP   126     -18.378 -10.551  -5.145 -0.012200
ATOM   1987 HB3  ASP   126     -19.919  -9.853  -4.742 -0.012200
ATOM   1988 CG   ASP   126     -19.077  -9.243  -6.693  0.799400
ATOM   1989 OD1  ASP   126     -18.572  -8.182  -7.106 -0.801400
ATOM   1990 OD2  ASP   126     -19.673 -10.038  -7.460 -0.801400
ATOM   1991 C    ASP   126     -16.716  -8.566  -4.596  0.536600
ATOM   1992 O    ASP   126     -15.920  -9.131  -3.834 -0.581900
ATOM   1993 N    ALA   127     -16.325  -7.854  -5.652 -0.415700
ATOM   1994 H    ALA   127     -17.041  -7.429  -6.224  0.271900
ATOM   1995 CA   ALA   127     -14.926  -7.688  -6.030  0.033700
ATOM   1996 HA   ALA   127     -14.478  -8.676  -6.144  0.082300
ATOM   1997 CB   ALA   127     -14.831  -6.971  -7.388 -0.182500
ATOM   1998 HB1  ALA   127     -15.279  -7.580  -8.173  0.060300
ATOM   1999 HB2  ALA   127     -15.348  -6.013  -7.342  0.060300
ATOM   2000 HB3  ALA   127     -13.785  -6.784  -7.634  0.060300
ATOM   2001 C    ALA   127     -14.125  -6.959  -4.946  0.597300
ATOM   2002 O    ALA   127     -13.020  -7.390  -4.588 -0.567900
ATOM   2003 N    GLN   128     -14.682  -5.883  -4.388 -0.415700
ATOM   2004 H    GLN   128     -15.555  -5.521  -4.742  0.271900
ATOM   2005 CA   GLN   128     -14.006  -5.214  -3.276 -0.003100
ATOM   2006 HA   GLN   128     -13.004  -4.946  -3.612  0.085000
ATOM   2007 CB   GLN   128     -14.705  -3.916  -2.867 -0.003600
ATOM   2008 HB2  GLN   128     -14.701  -3.237  -3.720  0.017100
ATOM   2009 HB3  GLN   128     -15.739  -4.131  -2.597  0.017100
ATOM   2010 CG   GLN   128     -14.001  -3.254  -1.675 -0.064500
ATOM   2011 HG2  GLN   128     -14.055  -3.907  -0.805  0.035200
ATOM   2012 HG3  GLN   128     -12.951  -3.087  -1.920  0.035200
ATOM   2013 CD   GLN   128     -14.600  -1.928  -1.275  0.695100
ATOM   2014 OE1  GLN   128     -15.267  -1.265  -2.059 -0.608600
ATOM   2015 NE2  GLN   128     -14.356  -1.519  -0.039 -0.940700
ATOM   2016 1HE2 GLN   128     -14.809  -0.674   0.278  0.425100
ATOM   2017 2HE2 GLN   128     -13.734  -2.036   0.566  0.425100
ATOM   2018 C    GLN   128     -13.830  -6.137  -2.070  0.597300
ATOM   2019 O    GLN   128     -12.753  -6.166  -1.465 -0.567900
ATOM   2020 N    GLY   129     -14.871  -6.893  -1.716 -0.415700
ATOM   2021 H    GLY   129     -15.736  -6.814  -2.231  0.271900
ATOM   2022 CA   GLY   129     -14.770  -7.860  -0.618 -0.025200
ATOM   2023 HA2  GLY   129     -14.612  -7.328   0.321  0.069800
ATOM   2024 HA3  GLY   129     -15.702  -8.419  -0.548  0.069800
ATOM   2025 C    GLY   129     -13.632  -8.850  -0.831  0.597300
ATOM   2026 O    GLY   129     -12.803  -9.078   0.058 -0.567900
ATOM   2027 N    ALA   130     -13.579  -9.438  -2.024 -0.415700
ATOM   2028 H    ALA   130     -14.278  -9.216  -2.718  0.271900
ATOM   2029 CA   ALA   130     -12.589 -10.463  -2.322  0.033700
ATOM   2030 HA   ALA   130     -12.637 -11.228  -1.547  0.082300
ATOM   2031 CB   ALA   130     -12.902 -11.129  -3.662 -0.182500
ATOM   2032 HB1  ALA   130     -12.257 -11.999  -3.784  0.060300
ATOM   2033 HB2  ALA   130     -13.936 -11.474  -3.672  0.060300
ATOM   2034 HB3  ALA   130     -12.745 -10.430  -4.483  0.060300
ATOM   2035 C    ALA   130     -11.175  -9.890  -2.314  0.597300
ATOM   2036 O    ALA   130     -10.279 -10.455  -1.687 -0.567900
ATOM   2037 N    MET   131     -10.971  -8.762  -2.998 -0.415700
ATOM   2038 H    MET   131     -11.737  -8.338  -3.502  0.271900
ATOM   2039 CA   MET   131      -9.658  -8.120  -3.014 -0.023700
ATOM   2040 HA   MET   131      -8.929  -8.847  -3.373  0.088000
ATOM   2041 CB   MET   131      -9.647  -6.926  -3.973  0.034200
ATOM   2042 HB2  MET   131     -10.016  -7.251  -4.946  0.024100
ATOM   2043 HB3  MET   131     -10.333  -6.165  -3.601  0.024100
ATOM   2044 CG   MET   131      -8.267  -6.294  -4.164  0.001800
ATOM   2045 HG2  MET   131      -8.358  -5.457  -4.856  0.044000
ATOM   2046 HG3  MET   131      -7.940  -5.888  -3.206  0.044000
ATOM   2047 SD   MET   131      -6.972  -7.413  -4.769 -0.273700
ATOM   2048 CE   MET   131      -7.476  -7.611  -6.469 -0.053600
ATOM   2049 HE1  MET   131      -7.465  -6.637  -6.959  0.068400
ATOM   2050 HE2  MET   131      -6.782  -8.278  -6.982  0.068400
ATOM   2051 HE3  MET   131      -8.478  -8.037  -6.514  0.068400
ATOM   2052 C    MET   131      -9.201  -7.699  -1.624  0.597300
ATOM   2053 O    MET   131      -8.027  -7.862  -1.287 -0.567900
ATOM   2054 N    THR   132     -10.122  -7.187  -0.808 -0.415700
ATOM   2055 H    THR   132     -11.065  -7.064  -1.147  0.271900
ATOM   2056 CA   THR   132      -9.814  -6.846   0.585 -0.038900
ATOM   2057 HA   THR   132      -8.993  -6.130   0.594  0.100700
ATOM   2058 CB   THR   132     -11.023  -6.183   1.269  0.365400
ATOM   2059 HB   THR   132     -11.892  -6.836   1.190  0.004300
ATOM   2060 CG2  THR   132     -10.753  -5.855   2.732 -0.243800
ATOM   2061 1HG2 THR   132     -11.606  -5.321   3.149  0.064200
ATOM   2062 2HG2 THR   132     -10.610  -6.769   3.309  0.064200
ATOM   2063 3HG2 THR   132      -9.857  -5.239   2.811  0.064200
ATOM   2064 OG1  THR   132     -11.301  -4.971   0.592 -0.676100
ATOM   2065 HG1  THR   132     -11.731  -5.234  -0.225  0.410200
ATOM   2066 C    THR   132      -9.337  -8.066   1.366  0.597300
ATOM   2067 O    THR   132      -8.319  -7.992   2.055 -0.567900
ATOM   2068 N    LYS   133     -10.037  -9.197   1.244 -0.347900
ATOM   2069 H    LYS   133     -10.858  -9.212   0.655  0.274700
ATOM   2070 CA   LYS   133      -9.594 -10.435   1.895 -0.240000
ATOM   2071 HA   LYS   133      -9.527 -10.264   2.970  0.142600
ATOM   2072 CB   LYS   133     -10.564 -11.594   1.638 -0.009400
ATOM   2073 HB2  LYS   133     -10.860 -11.614   0.589  0.036200
ATOM   2074 HB3  LYS   133     -10.035 -12.522   1.853  0.036200
ATOM   2075 CG   LYS   133     -11.809 -11.597   2.527  0.018700
ATOM   2076 HG2  LYS   133     -11.518 -11.529   3.575  0.010300
ATOM   2077 HG3  LYS   133     -12.403 -10.717   2.278  0.010300
ATOM   2078 CD   LYS   133     -12.695 -12.842   2.314 -0.047900
ATOM   2079 HD2  LYS   133     -13.669 -12.627   2.754  0.062100
ATOM   2080 HD3  LYS   133     -12.833 -13.017   1.247  0.062100
ATOM   2081 CE   LYS   133     -12.135 -14.099   2.977 -0.014300
ATOM   2082 HE2  LYS   133     -11.229 -14.412   2.459  0.113500
ATOM   2083 HE3  LYS   133     -11.877 -13.864   4.010  0.113500
ATOM   2084 NZ   LYS   133     -13.136 -15.173   2.956 -0.385400
ATOM   2085 HZ1  LYS   133     -13.983 -14.918   3.443  0.340000
ATOM   2086 HZ2  LYS   133     -13.411 -15.395   2.010  0.340000
ATOM   2087 HZ3  LYS   133     -12.796 -16.034   3.360  0.340000
ATOM   2088 C    LYS   133      -8.195 -10.841   1.441  0.734100
ATOM   2089 O    LYS   133      -7.370 -11.251   2.257 -0.589400
ATOM   2090 N    ALA   134      -7.909 -10.730   0.145 -0.415700
ATOM   2091 H    ALA   134      -8.628 -10.427  -0.497  0.271900
ATOM   2092 CA   ALA   134      -6.599 -11.131  -0.365  0.033700
ATOM   2093 HA   ALA   134      -6.399 -12.151  -0.038  0.082300
ATOM   2094 CB   ALA   134      -6.587 -11.108  -1.892 -0.182500
ATOM   2095 HB1  ALA   134      -6.741 -10.096  -2.265  0.060300
ATOM   2096 HB2  ALA   134      -5.628 -11.488  -2.245  0.060300
ATOM   2097 HB3  ALA   134      -7.377 -11.757  -2.271  0.060300
ATOM   2098 C    ALA   134      -5.487 -10.245   0.185  0.597300
ATOM   2099 O    ALA   134      -4.403 -10.735   0.522 -0.567900
ATOM   2100 N    LEU   135      -5.756  -8.941   0.264 -0.415700
ATOM   2101 H    LEU   135      -6.644  -8.588  -0.062  0.271900
ATOM   2102 CA   LEU   135      -4.767  -8.007   0.789 -0.051800
ATOM   2103 HA   LEU   135      -3.799  -8.218   0.335  0.092200
ATOM   2104 CB   LEU   135      -5.153  -6.565   0.449 -0.110200
ATOM   2105 HB2  LEU   135      -6.164  -6.390   0.814  0.045700
ATOM   2106 HB3  LEU   135      -4.488  -5.884   0.980  0.045700
ATOM   2107 CG   LEU   135      -5.105  -6.220  -1.045  0.353100
ATOM   2108 HG   LEU   135      -5.673  -6.958  -1.611 -0.036100
ATOM   2109 CD1  LEU   135      -5.759  -4.860  -1.274 -0.412100
ATOM   2110 1HD1 LEU   135      -5.213  -4.084  -0.738  0.100000
ATOM   2111 2HD1 LEU   135      -5.761  -4.624  -2.338  0.100000
ATOM   2112 3HD1 LEU   135      -6.790  -4.878  -0.921  0.100000
ATOM   2113 CD2  LEU   135      -3.676  -6.220  -1.598 -0.412100
ATOM   2114 1HD2 LEU   135      -3.696  -5.900  -2.639  0.100000
ATOM   2115 2HD2 LEU   135      -3.052  -5.533  -1.026  0.100000
ATOM   2116 3HD2 LEU   135      -3.251  -7.223  -1.555  0.100000
ATOM   2117 C    LEU   135      -4.571  -8.174   2.295  0.597300
ATOM   2118 O    LEU   135      -3.455  -8.014   2.804 -0.567900
ATOM   2119 N    GLU   136      -5.646  -8.508   3.008 -0.516300
ATOM   2120 H    GLU   136      -6.557  -8.494   2.574  0.293600
ATOM   2121 CA   GLU   136      -5.543  -8.783   4.443  0.039700
ATOM   2122 HA   GLU   136      -5.020  -7.967   4.941  0.110500
ATOM   2123 CB   GLU   136      -6.929  -8.922   5.071  0.056000
ATOM   2124 HB2  GLU   136      -7.515  -9.595   4.445 -0.017300
ATOM   2125 HB3  GLU   136      -6.837  -9.369   6.061 -0.017300
ATOM   2126 CG   GLU   136      -7.647  -7.592   5.224  0.013600
ATOM   2127 HG2  GLU   136      -7.104  -6.999   5.959 -0.042500
ATOM   2128 HG3  GLU   136      -7.632  -7.042   4.284 -0.042500
ATOM   2129 CD   GLU   136      -9.088  -7.751   5.674  0.805400
ATOM   2130 OE1  GLU   136      -9.714  -8.788   5.386 -0.818800
ATOM   2131 OE2  GLU   136      -9.602  -6.812   6.322 -0.818800
ATOM   2132 C    GLU   136      -4.732 -10.051   4.690  0.536600
ATOM   2133 O    GLU   136      -3.922 -10.093   5.609 -0.581900
ATOM   2134 N    LEU   137      -4.924 -11.082   3.866 -0.415700
ATOM   2135 H    LEU   137      -5.655 -11.019   3.172  0.271900
ATOM   2136 CA   LEU   137      -4.158 -12.322   3.996 -0.051800
ATOM   2137 HA   LEU   137      -4.286 -12.703   5.009  0.092200
ATOM   2138 CB   LEU   137      -4.683 -13.362   2.994 -0.110200
ATOM   2139 HB2  LEU   137      -5.737 -13.540   3.203  0.045700
ATOM   2140 HB3  LEU   137      -4.615 -12.940   1.992  0.045700
ATOM   2141 CG   LEU   137      -3.953 -14.716   2.999  0.353100
ATOM   2142 HG   LEU   137      -2.892 -14.554   2.809 -0.036100
ATOM   2143 CD1  LEU   137      -4.084 -15.455   4.335 -0.412100
ATOM   2144 1HD1 LEU   137      -3.763 -16.490   4.220  0.100000
ATOM   2145 2HD1 LEU   137      -3.462 -14.949   5.074  0.100000
ATOM   2146 3HD1 LEU   137      -5.125 -15.437   4.657  0.100000
ATOM   2147 CD2  LEU   137      -4.480 -15.578   1.868 -0.412100
ATOM   2148 1HD2 LEU   137      -4.285 -15.098   0.909  0.100000
ATOM   2149 2HD2 LEU   137      -4.003 -16.557   1.883  0.100000
ATOM   2150 3HD2 LEU   137      -5.558 -15.663   2.005  0.100000
ATOM   2151 C    LEU   137      -2.667 -12.056   3.774  0.597300
ATOM   2152 O    LEU   137      -1.817 -12.521   4.532 -0.567900
ATOM   2153 N    PHE   138      -2.358 -11.294   2.726 -0.415700
ATOM   2154 H    PHE   138      -3.120 -10.930   2.172  0.271900
ATOM   2155 CA   PHE   138      -0.999 -10.852   2.428 -0.002400
ATOM   2156 HA   PHE   138      -0.373 -11.719   2.215  0.097800
ATOM   2157 CB   PHE   138      -1.078  -9.968   1.181 -0.034300
ATOM   2158 HB2  PHE   138      -1.302 -10.595   0.319  0.029500
ATOM   2159 HB3  PHE   138      -1.913  -9.274   1.279  0.029500
ATOM   2160 CG   PHE   138       0.160  -9.169   0.870  0.011800
ATOM   2161 CD1  PHE   138       1.271  -9.770   0.280 -0.125600
ATOM   2162 HD1  PHE   138       1.268 -10.833   0.088  0.133000
ATOM   2163 CE1  PHE   138       2.396  -9.004  -0.050 -0.170400
ATOM   2164 HE1  PHE   138       3.259  -9.468  -0.504  0.143000
ATOM   2165 CZ   PHE   138       2.403  -7.627   0.202 -0.107200
ATOM   2166 HZ   PHE   138       3.262  -7.030  -0.067  0.129700
ATOM   2167 CE2  PHE   138       1.289  -7.022   0.778 -0.170400
ATOM   2168 HE2  PHE   138       1.271  -5.954   0.936  0.143000
ATOM   2169 CD2  PHE   138       0.168  -7.792   1.095 -0.125600
ATOM   2170 HD2  PHE   138      -0.698  -7.308   1.522  0.133000
ATOM   2171 C    PHE   138      -0.374 -10.126   3.626  0.597300
ATOM   2172 O    PHE   138       0.691 -10.510   4.106 -0.567900
ATOM   2173 N    ARG   139      -1.072  -9.113   4.139 -0.347900
ATOM   2174 H    ARG   139      -1.952  -8.866   3.709  0.274700
ATOM   2175 CA   ARG   139      -0.607  -8.319   5.280 -0.263700
ATOM   2176 HA   ARG   139       0.362  -7.879   5.044  0.156000
ATOM   2177 CB   ARG   139      -1.636  -7.215   5.546 -0.000700
ATOM   2178 HB2  ARG   139      -1.830  -6.734   4.587  0.032700
ATOM   2179 HB3  ARG   139      -2.578  -7.646   5.886  0.032700
ATOM   2180 CG   ARG   139      -1.186  -6.162   6.530  0.039000
ATOM   2181 HG2  ARG   139      -1.377  -6.481   7.555  0.028500
ATOM   2182 HG3  ARG   139      -0.116  -5.997   6.403  0.028500
ATOM   2183 CD   ARG   139      -1.889  -4.846   6.226  0.048600
ATOM   2184 HD2  ARG   139      -1.325  -4.070   6.744  0.068700
ATOM   2185 HD3  ARG   139      -1.823  -4.610   5.164  0.068700
ATOM   2186 NE   ARG   139      -3.269  -4.757   6.725 -0.529500
ATOM   2187 HE   ARG   139      -3.372  -4.656   7.724  0.345600
ATOM   2188 CZ   ARG   139      -4.370  -4.740   5.978  0.807600
ATOM   2189 NH1  ARG   139      -4.307  -4.850   4.658 -0.862700
ATOM   2190 1HH1 ARG   139      -3.427  -4.926   4.168  0.447800
ATOM   2191 2HH1 ARG   139      -5.161  -4.854   4.120  0.447800
ATOM   2192 NH2  ARG   139      -5.548  -4.619   6.559 -0.862700
ATOM   2193 1HH2 ARG   139      -5.620  -4.489   7.558  0.447800
ATOM   2194 2HH2 ARG   139      -6.389  -4.584   6.001  0.447800
ATOM   2195 C    ARG   139      -0.431  -9.168   6.527  0.734100
ATOM   2196 O    ARG   139       0.537  -9.004   7.280 -0.589400
ATOM   2197 N    ASN   140      -1.374 -10.078   6.746 -0.415700
ATOM   2198 H    ASN   140      -2.179 -10.120   6.137  0.271900
ATOM   2199 CA   ASN   140      -1.358 -10.888   7.945  0.014300
ATOM   2200 HA   ASN   140      -1.184 -10.217   8.787  0.104800
ATOM   2201 CB   ASN   140      -2.707 -11.564   8.139 -0.204100
ATOM   2202 HB2  ASN   140      -3.496 -10.821   8.022  0.079700
ATOM   2203 HB3  ASN   140      -2.865 -12.337   7.387  0.079700
ATOM   2204 CG   ASN   140      -2.840 -12.115   9.522  0.713000
ATOM   2205 OD1  ASN   140      -2.902 -13.317   9.704 -0.593100
ATOM   2206 ND2  ASN   140      -2.842 -11.231  10.486 -0.919100
ATOM   2207 1HD2 ASN   140      -3.200 -11.519  11.385  0.419600
ATOM   2208 2HD2 ASN   140      -2.826 -10.246  10.261  0.419600
ATOM   2209 C    ASN   140      -0.228 -11.907   7.943  0.597300
ATOM   2210 O    ASN   140       0.400 -12.156   8.975 -0.567900
ATOM   2211 N    ASP   141       0.050 -12.488   6.784 -0.516300
ATOM   2212 H    ASP   141      -0.539 -12.314   5.982  0.293600
ATOM   2213 CA   ASP   141       1.172 -13.406   6.664  0.038100
ATOM   2214 HA   ASP   141       1.139 -14.095   7.508  0.088000
ATOM   2215 CB   ASP   141       1.058 -14.219   5.369 -0.030300
ATOM   2216 HB2  ASP   141       0.835 -13.541   4.545 -0.012200
ATOM   2217 HB3  ASP   141       2.015 -14.690   5.144 -0.012200
ATOM   2218 CG   ASP   141      -0.023 -15.305   5.444  0.799400
ATOM   2219 OD1  ASP   141      -0.601 -15.537   6.526 -0.801400
ATOM   2220 OD2  ASP   141      -0.284 -15.965   4.416 -0.801400
ATOM   2221 C    ASP   141       2.508 -12.670   6.791  0.536600
ATOM   2222 O    ASP   141       3.451 -13.193   7.393 -0.581900
ATOM   2223 N    ILE   142       2.595 -11.442   6.279 -0.415700
ATOM   2224 H    ILE   142       1.815 -11.071   5.754  0.271900
ATOM   2225 CA   ILE   142       3.774 -10.599   6.527 -0.059700
ATOM   2226 HA   ILE   142       4.670 -11.149   6.237  0.086900
ATOM   2227 CB   ILE   142       3.741  -9.275   5.713  0.130300
ATOM   2228 HB   ILE   142       2.792  -8.769   5.895  0.018700
ATOM   2229 CG2  ILE   142       4.882  -8.340   6.163 -0.320400
ATOM   2230 1HG2 ILE   142       4.870  -7.402   5.607  0.088200
ATOM   2231 2HG2 ILE   142       4.777  -8.062   7.211  0.088200
ATOM   2232 3HG2 ILE   142       5.849  -8.823   6.022  0.088200
ATOM   2233 CG1  ILE   142       3.873  -9.570   4.210 -0.043000
ATOM   2234 2HG1 ILE   142       4.848 -10.016   4.015  0.023600
ATOM   2235 3HG1 ILE   142       3.120 -10.298   3.909  0.023600
ATOM   2236 CD1  ILE   142       3.717  -8.344   3.317 -0.066000
ATOM   2237 1HD1 ILE   142       2.747  -7.876   3.487  0.018600
ATOM   2238 2HD1 ILE   142       4.513  -7.619   3.490  0.018600
ATOM   2239 3HD1 ILE   142       3.781  -8.669   2.279  0.018600
ATOM   2240 C    ILE   142       3.904 -10.311   8.027  0.597300
ATOM   2241 O    ILE   142       5.000 -10.402   8.584 -0.567900
ATOM   2242 N    ALA   143       2.793  -9.972   8.684 -0.415700
ATOM   2243 H    ALA   143       1.932  -9.851   8.169  0.271900
ATOM   2244 CA   ALA   143       2.794  -9.684  10.119  0.033700
ATOM   2245 HA   ALA   143       3.445  -8.827  10.291  0.082300
ATOM   2246 CB   ALA   143       1.390  -9.301  10.604 -0.182500
ATOM   2247 HB1  ALA   143       0.681 -10.102  10.398  0.060300
ATOM   2248 HB2  ALA   143       1.393  -9.115  11.678  0.060300
ATOM   2249 HB3  ALA   143       1.056  -8.398  10.093  0.060300
ATOM   2250 C    ALA   143       3.347 -10.848  10.943  0.597300
ATOM   2251 O    ALA   143       4.080 -10.626  11.912 -0.567900
ATOM   2252 N    ALA   144       3.013 -12.086  10.571 -0.415700
ATOM   2253 H    ALA   144       2.364 -12.218   9.808  0.271900
ATOM   2254 CA   ALA   144       3.550 -13.255  11.276  0.033700
ATOM   2255 HA   ALA   144       3.310 -13.159  12.335  0.082300
ATOM   2256 CB   ALA   144       2.900 -14.537  10.751 -0.182500
ATOM   2257 HB1  ALA   144       3.279 -15.396  11.303  0.060300
ATOM   2258 HB2  ALA   144       1.819 -14.484  10.873  0.060300
ATOM   2259 HB3  ALA   144       3.128 -14.667   9.693  0.060300
ATOM   2260 C    ALA   144       5.080 -13.326  11.163  0.597300
ATOM   2261 O    ALA   144       5.778 -13.621  12.143 -0.567900
ATOM   2262 N    LYS   145       5.609 -13.021   9.974 -0.347900
ATOM   2263 H    LYS   145       4.991 -12.779   9.213  0.274700
ATOM   2264 CA   LYS   145       7.061 -12.984   9.770 -0.240000
ATOM   2265 HA   LYS   145       7.505 -13.904  10.150  0.142600
ATOM   2266 CB   LYS   145       7.387 -12.846   8.275 -0.009400
ATOM   2267 HB2  LYS   145       6.919 -11.919   7.942  0.036200
ATOM   2268 HB3  LYS   145       8.442 -12.694   8.049  0.036200
ATOM   2269 CG   LYS   145       6.815 -13.942   7.376  0.018700
ATOM   2270 HG2  LYS   145       5.729 -13.978   7.471  0.010300
ATOM   2271 HG3  LYS   145       7.056 -13.704   6.340  0.010300
ATOM   2272 CD   LYS   145       7.370 -15.319   7.717 -0.047900
ATOM   2273 HD2  LYS   145       8.455 -15.250   7.648  0.062100
ATOM   2274 HD3  LYS   145       7.083 -15.596   8.731  0.062100
ATOM   2275 CE   LYS   145       6.860 -16.385   6.746 -0.014300
ATOM   2276 HE2  LYS   145       5.779 -16.292   6.641  0.113500
ATOM   2277 HE3  LYS   145       7.318 -16.230   5.769  0.113500
ATOM   2278 NZ   LYS   145       7.177 -17.743   7.235 -0.385400
ATOM   2279 HZ1  LYS   145       6.627 -17.983   8.047  0.340000
ATOM   2280 HZ2  LYS   145       6.998 -18.414   6.501  0.340000
ATOM   2281 HZ3  LYS   145       8.155 -17.845   7.465  0.340000
ATOM   2282 C    LYS   145       7.698 -11.835  10.545  0.734100
ATOM   2283 O    LYS   145       8.791 -11.986  11.096 -0.589400
ATOM   2284 N    TYR   146       7.021 -10.690  10.589 -0.415700
ATOM   2285 H    TYR   146       6.169 -10.602  10.054  0.271900
ATOM   2286 CA   TYR   146       7.488  -9.557  11.390 -0.001400
ATOM   2287 HA   TYR   146       8.491  -9.265  11.078  0.087600
ATOM   2288 CB   TYR   146       6.549  -8.363  11.220 -0.015200
ATOM   2289 HB2  TYR   146       5.511  -8.693  11.194  0.029500
ATOM   2290 HB3  TYR   146       6.673  -7.734  12.102  0.029500
ATOM   2291 CG   TYR   146       6.818  -7.458  10.032 -0.001100
ATOM   2292 CD1  TYR   146       7.466  -7.915   8.882 -0.190600
ATOM   2293 HD1  TYR   146       7.790  -8.942   8.795  0.169900
ATOM   2294 CE1  TYR   146       7.694  -7.053   7.800 -0.234100
ATOM   2295 HE1  TYR   146       8.176  -7.397   6.897  0.165600
ATOM   2296 CZ   TYR   146       7.280  -5.725   7.872  0.322600
ATOM   2297 OH   TYR   146       7.514  -4.867   6.833 -0.557900
ATOM   2298 HH   TYR   146       7.444  -3.969   7.166  0.399200
ATOM   2299 CE2  TYR   146       6.629  -5.267   9.015 -0.234100
ATOM   2300 HE2  TYR   146       6.277  -4.248   9.080  0.165600
ATOM   2301 CD2  TYR   146       6.398  -6.132  10.072 -0.190600
ATOM   2302 HD2  TYR   146       5.892  -5.730  10.938  0.169900
ATOM   2303 C    TYR   146       7.568  -9.937  12.869  0.597300
ATOM   2304 O    TYR   146       8.549  -9.615  13.551 -0.567900
ATOM   2305 N    LYS   147       6.558 -10.650  13.373 -0.347900
ATOM   2306 H    LYS   147       5.750 -10.850  12.801  0.274700
ATOM   2307 CA   LYS   147       6.595 -11.082  14.775 -0.240000
ATOM   2308 HA   LYS   147       6.757 -10.206  15.402  0.142600
ATOM   2309 CB   LYS   147       5.270 -11.719  15.201 -0.009400
ATOM   2310 HB2  LYS   147       4.473 -10.996  15.031  0.036200
ATOM   2311 HB3  LYS   147       5.071 -12.598  14.587  0.036200
ATOM   2312 CG   LYS   147       5.265 -12.126  16.684  0.018700
ATOM   2313 HG2  LYS   147       6.026 -12.887  16.856  0.010300
ATOM   2314 HG3  LYS   147       5.504 -11.258  17.299  0.010300
ATOM   2315 CD   LYS   147       3.911 -12.690  17.104 -0.047900
ATOM   2316 HD2  LYS   147       3.180 -11.884  17.050  0.062100
ATOM   2317 HD3  LYS   147       3.600 -13.476  16.415  0.062100
ATOM   2318 CE   LYS   147       3.923 -13.224  18.536 -0.014300
ATOM   2319 HE2  LYS   147       4.580 -12.602  19.144  0.113500
ATOM   2320 HE3  LYS   147       2.915 -13.143  18.943  0.113500
ATOM   2321 NZ   LYS   147       4.347 -14.645  18.596 -0.385400
ATOM   2322 HZ1  LYS   147       3.709 -15.229  18.074  0.340000
ATOM   2323 HZ2  LYS   147       5.249 -14.792  18.166  0.340000
ATOM   2324 HZ3  LYS   147       4.379 -14.987  19.545  0.340000
ATOM   2325 C    LYS   147       7.768 -12.026  15.051  0.734100
ATOM   2326 O    LYS   147       8.447 -11.893  16.074 -0.589400
ATOM   2327 N    GLU   148       8.011 -12.963  14.134 -0.516300
ATOM   2328 H    GLU   148       7.386 -13.048  13.345  0.293600
ATOM   2329 CA   GLU   148       9.167 -13.859  14.232  0.039700
ATOM   2330 HA   GLU   148       9.042 -14.530  15.081  0.110500
ATOM   2331 CB   GLU   148       9.343 -14.697  12.959  0.056000
ATOM   2332 HB2  GLU   148       9.463 -14.057  12.085 -0.017300
ATOM   2333 HB3  GLU   148      10.276 -15.247  13.083 -0.017300
ATOM   2334 CG   GLU   148       8.259 -15.724  12.690  0.013600
ATOM   2335 HG2  GLU   148       8.140 -16.336  13.584 -0.042500
ATOM   2336 HG3  GLU   148       7.303 -15.240  12.489 -0.042500
ATOM   2337 CD   GLU   148       8.593 -16.637  11.515  0.805400
ATOM   2338 OE1  GLU   148       9.680 -16.492  10.911 -0.818800
ATOM   2339 OE2  GLU   148       7.759 -17.515  11.198 -0.818800
ATOM   2340 C    GLU   148      10.448 -13.064  14.459  0.536600
ATOM   2341 O    GLU   148      11.251 -13.398  15.337 -0.581900
ATOM   2342 N    LEU   149      10.619 -11.997  13.675 -0.415700
ATOM   2343 H    LEU   149       9.919 -11.798  12.975  0.271900
ATOM   2344 CA   LEU   149      11.802 -11.136  13.727 -0.051800
ATOM   2345 HA   LEU   149      12.690 -11.755  13.856  0.092200
ATOM   2346 CB   LEU   149      11.931 -10.363  12.406 -0.110200
ATOM   2347 HB2  LEU   149      11.045  -9.736  12.307  0.045700
ATOM   2348 HB3  LEU   149      12.789  -9.694  12.464  0.045700
ATOM   2349 CG   LEU   149      12.061 -11.207  11.132  0.353100
ATOM   2350 HG   LEU   149      11.303 -11.990  11.135 -0.036100
ATOM   2351 CD1  LEU   149      11.836 -10.345   9.888 -0.412100
ATOM   2352 1HD1 LEU   149      12.015 -10.943   8.994  0.100000
ATOM   2353 2HD1 LEU   149      10.813  -9.967   9.875  0.100000
ATOM   2354 3HD1 LEU   149      12.538  -9.511   9.885  0.100000
ATOM   2355 CD2  LEU   149      13.420 -11.896  11.067 -0.412100
ATOM   2356 1HD2 LEU   149      13.536 -12.578  11.910  0.100000
ATOM   2357 2HD2 LEU   149      13.504 -12.469  10.144  0.100000
ATOM   2358 3HD2 LEU   149      14.208 -11.143  11.089  0.100000
ATOM   2359 C    LEU   149      11.787 -10.144  14.891  0.597300
ATOM   2360 O    LEU   149      12.801  -9.497  15.164 -0.567900
ATOM   2361 N    GLY   150      10.650 -10.011  15.566 -0.415700
ATOM   2362 H    GLY   150       9.862 -10.593  15.319  0.271900
ATOM   2363 CA   GLY   150      10.487  -9.026  16.630 -0.025200
ATOM   2364 HA2  GLY   150       9.531  -9.198  17.125  0.069800
ATOM   2365 HA3  GLY   150      11.286  -9.130  17.365  0.069800
ATOM   2366 C    GLY   150      10.497  -7.605  16.092  0.597300
ATOM   2367 O    GLY   150      10.850  -6.672  16.812 -0.567900
ATOM   2368 N    PHE   151      10.126  -7.438  14.823 -0.415700
ATOM   2369 H    PHE   151       9.770  -8.230  14.307  0.271900
ATOM   2370 CA   PHE   151      10.173  -6.132  14.183 -0.002400
ATOM   2371 HA   PHE   151      10.998  -5.560  14.609  0.097800
ATOM   2372 CB   PHE   151      10.435  -6.254  12.679 -0.034300
ATOM   2373 HB2  PHE   151      11.415  -6.706  12.529  0.029500
ATOM   2374 HB3  PHE   151       9.691  -6.920  12.242  0.029500
ATOM   2375 CG   PHE   151      10.401  -4.928  11.971  0.011800
ATOM   2376 CD1  PHE   151      11.446  -4.018  12.131 -0.125600
ATOM   2377 HD1  PHE   151      12.303  -4.280  12.734  0.133000
ATOM   2378 CE1  PHE   151      11.411  -2.781  11.492 -0.170400
ATOM   2379 HE1  PHE   151      12.215  -2.075  11.634  0.143000
ATOM   2380 CZ   PHE   151      10.318  -2.447  10.700 -0.107200
ATOM   2381 HZ   PHE   151      10.254  -1.461  10.264  0.129700
ATOM   2382 CE2  PHE   151       9.277  -3.351  10.536 -0.170400
ATOM   2383 HE2  PHE   151       8.385  -3.079   9.992  0.143000
ATOM   2384 CD2  PHE   151       9.316  -4.583  11.171 -0.125600
ATOM   2385 HD2  PHE   151       8.490  -5.272  11.077  0.133000
ATOM   2386 C    PHE   151       8.896  -5.355  14.425  0.597300
ATOM   2387 O    PHE   151       7.794  -5.882  14.254 -0.567900
ATOM   2388 N    GLN   152       9.049  -4.094  14.798 -0.415700
ATOM   2389 H    GLN   152       9.990  -3.738  14.891  0.271900
ATOM   2390 CA   GLN   152       7.934  -3.175  14.986 -0.003100
ATOM   2391 HA   GLN   152       7.000  -3.661  14.705  0.085000
ATOM   2392 CB   GLN   152       7.830  -2.762  16.461 -0.003600
ATOM   2393 HB2  GLN   152       8.819  -2.460  16.807  0.017100
ATOM   2394 HB3  GLN   152       7.175  -1.895  16.555  0.017100
ATOM   2395 CG   GLN   152       7.319  -3.883  17.381 -0.064500
ATOM   2396 HG2  GLN   152       7.868  -4.804  17.186  0.035200
ATOM   2397 HG3  GLN   152       7.513  -3.592  18.413  0.035200
ATOM   2398 CD   GLN   152       5.826  -4.140  17.249  0.695100
ATOM   2399 OE1  GLN   152       5.105  -3.410  16.564 -0.608600
ATOM   2400 NE2  GLN   152       5.339  -5.174  17.917 -0.940700
ATOM   2401 1HE2 GLN   152       4.352  -5.377  17.839  0.425100
ATOM   2402 2HE2 GLN   152       5.969  -5.803  18.394  0.425100
ATOM   2403 C    GLN   152       8.054  -1.954  14.080  0.597300
ATOM   2404 O    GLN   152       7.088  -1.578  13.409 -0.567900
ATOM   2405 N    GLY   153       9.233  -1.341  14.052 -0.382100
ATOM   2406 H    GLY   153       9.998  -1.733  14.582  0.268100
ATOM   2407 CA   GLY   153       9.478  -0.140  13.254 -0.249300
ATOM   2408 HA2  GLY   153       9.057  -0.263  12.256  0.105600
ATOM   2409 HA3  GLY   153       9.007   0.726  13.719  0.105600
ATOM   2410 C    GLY   153      10.958   0.153  13.084  0.723100
ATOM   2411 O    GLY   153      11.797  -0.407  13.800 -0.785500
ATOM   2412 OXT  GLY   153      11.342   0.964  12.233 -0.785500
ATOM   2413 FE   FE4   154       8.300  -2.327  -1.149  4.000000
ATOM   2414 O3   HEM   155      15.360   1.982  -2.939 -0.849372
ATOM   2415 C34  HEM   155      14.675   1.108  -3.475  0.840014
ATOM   2416 O4   HEM   155      14.963   0.577  -4.554 -0.849372
ATOM   2417 C33  HEM   155      13.393   0.695  -2.786 -0.044937
ATOM   2418 H29  HEM   155      12.910   1.598  -2.391 -0.034690
ATOM   2419 H30  HEM   155      12.709   0.286  -3.539 -0.034690
ATOM   2420 C32  HEM   155      13.574  -0.329  -1.654  0.213949
ATOM   2421 H27  HEM   155      14.014  -1.267  -2.015 -0.035374
ATOM   2422 H28  HEM   155      14.233   0.072  -0.874 -0.035374
ATOM   2423 C29  HEM   155      12.159  -0.531  -1.086 -0.456038
ATOM   2424 C30  HEM   155      11.227  -1.535  -1.474  0.717088
ATOM   2425 C1   HEM   155      11.439  -2.532  -2.375 -0.883746
ATOM   2426 H1   HEM   155      12.460  -2.599  -2.747  0.292774
ATOM   2427 N4   HEM   155      10.006  -1.349  -0.787 -0.679564
ATOM   2428 C28  HEM   155      11.481   0.313  -0.129  0.026120
ATOM   2429 C31  HEM   155      12.045   1.553   0.608 -0.116768
ATOM   2430 H24  HEM   155      12.397   1.289   1.613  0.028375
ATOM   2431 H25  HEM   155      12.895   1.983   0.064  0.028375
ATOM   2432 H26  HEM   155      11.290   2.342   0.709  0.028375
ATOM   2433 C27  HEM   155      10.167  -0.248   0.032  0.419451
ATOM   2434 C4   HEM   155       9.143   0.264   0.848 -0.596380
ATOM   2435 H4   HEM   155       9.422   1.161   1.397  0.140500
ATOM   2436 C23  HEM   155       7.826  -0.093   0.908  0.458514
ATOM   2437 C22  HEM   155       6.797   0.601   1.620 -0.337868
ATOM   2438 C21  HEM   155       5.645  -0.112   1.419  0.106214
ATOM   2439 C24  HEM   155       4.240   0.175   1.962 -0.233127
ATOM   2440 H18  HEM   155       3.555  -0.677   1.869  0.048728
ATOM   2441 H19  HEM   155       4.284   0.403   3.034  0.048728
ATOM   2442 H20  HEM   155       3.788   1.032   1.446  0.048728
ATOM   2443 C25  HEM   155       7.025   1.860   2.406  0.139195
ATOM   2444 C26  HEM   155       6.061   2.658   2.881 -0.699180
ATOM   2445 H22  HEM   155       4.997   2.482   2.742  0.167891
ATOM   2446 H23  HEM   155       6.336   3.553   3.435  0.167891
ATOM   2447 H21  HEM   155       8.056   2.171   2.560  0.093618
ATOM   2448 N3   HEM   155       7.307  -1.208   0.266 -0.474221
ATOM   2449 C20  HEM   155       5.979  -1.226   0.581  0.133892
ATOM   2450 C3   HEM   155       5.091  -2.214   0.098 -0.328632
ATOM   2451 H3   HEM   155       4.064  -2.172   0.455  0.119559
ATOM   2452 C16  HEM   155       5.347  -3.192  -0.827  0.248368
ATOM   2453 C15  HEM   155       4.377  -4.127  -1.317 -0.297816
ATOM   2454 C14  HEM   155       5.032  -4.908  -2.220  0.033724
ATOM   2455 C17  HEM   155       4.465  -6.090  -3.022 -0.192636
ATOM   2456 H12  HEM   155       3.688  -6.617  -2.454  0.038677
ATOM   2457 H13  HEM   155       5.232  -6.827  -3.287  0.038677
ATOM   2458 H14  HEM   155       4.001  -5.731  -3.949  0.038677
ATOM   2459 C18  HEM   155       2.940  -4.219  -0.912  0.112656
ATOM   2460 C19  HEM   155       1.959  -4.419  -1.808 -0.636756
ATOM   2461 H16  HEM   155       2.170  -4.547  -2.868  0.146604
ATOM   2462 H17  HEM   155       0.915  -4.445  -1.505  0.146604
ATOM   2463 H15  HEM   155       2.704  -4.037   0.135  0.088696
ATOM   2464 N2   HEM   155       6.575  -3.400  -1.434 -0.385255
ATOM   2465 C13  HEM   155       6.379  -4.447  -2.283  0.241420
ATOM   2466 C2   HEM   155       7.381  -4.976  -3.114 -0.496815
ATOM   2467 H2   HEM   155       7.094  -5.805  -3.757  0.160568
ATOM   2468 C8   HEM   155       8.678  -4.577  -3.217  0.345203
ATOM   2469 C7   HEM   155       9.678  -5.191  -4.034  0.007801
ATOM   2470 C9   HEM   155       9.452  -6.377  -4.967 -0.133785
ATOM   2471 H5   HEM   155      10.366  -6.663  -5.501  0.034394
ATOM   2472 H6   HEM   155       8.697  -6.131  -5.724  0.034394
ATOM   2473 H7   HEM   155       9.108  -7.256  -4.408  0.034394
ATOM   2474 N1   HEM   155       9.232  -3.526  -2.484 -0.603995
ATOM   2475 C5   HEM   155      10.547  -3.486  -2.870  0.675906
ATOM   2476 C6   HEM   155      10.827  -4.505  -3.819 -0.443839
ATOM   2477 C10  HEM   155      12.200  -4.778  -4.439  0.274750
ATOM   2478 H8   HEM   155      12.874  -3.918  -4.341 -0.051013
ATOM   2479 H9   HEM   155      12.092  -4.951  -5.517 -0.051013
ATOM   2480 C11  HEM   155      12.828  -6.022  -3.779 -0.058334
ATOM   2481 H10  HEM   155      13.807  -6.226  -4.230 -0.036197
ATOM   2482 H11  HEM   155      12.213  -6.900  -4.013 -0.036197
ATOM   2483 C12  HEM   155      12.984  -5.923  -2.258  0.827432
ATOM   2484 O2   HEM   155      12.413  -6.761  -1.530 -0.841974
ATOM   2485 O1   HEM   155      13.709  -5.022  -1.793 -0.841974
ATOM   2486 O1   XOH   156       7.847  -1.182  -2.362 -1.183505
ATOM   2487 H1   XOH   156       7.360  -0.623  -3.004  0.183505
HETATM 2488 O    WAT   157      16.696  -8.558  -0.678 -0.834000
HETATM 2489 H1   WAT   157      17.114  -8.681   0.174  0.417000
HETATM 2490 H2   WAT   157      16.361  -7.662  -0.653  0.417000
HETATM 2491 O    WAT   158      -8.059 -14.996   5.001 -0.834000
HETATM 2492 H1   WAT   158      -8.869 -15.013   5.510  0.417000
HETATM 2493 H2   WAT   158      -7.979 -14.088   4.708  0.417000
HETATM 2494 O    WAT   159      -9.680 -21.299  -1.900 -0.834000
HETATM 2495 H1   WAT   159     -10.318 -21.379  -2.609  0.417000
HETATM 2496 H2   WAT   159     -10.041 -20.620  -1.329  0.417000
HETATM 2497 O    WAT   160      -6.527 -17.716   1.252 -0.834000
HETATM 2498 H1   WAT   160      -5.779 -18.033   1.759  0.417000
HETATM 2499 H2   WAT   160      -6.786 -18.464   0.714  0.417000
HETATM 2500 O    WAT   161     -13.507 -21.196  -8.853 -0.834000
HETATM 2501 H1   WAT   161     -12.671 -20.875  -8.515  0.417000
HETATM 2502 H2   WAT   161     -13.284 -21.611  -9.687  0.417000
HETATM 2503 O    WAT   162     -13.038 -19.573   2.291 -0.834000
HETATM 2504 H1   WAT   162     -12.144 -19.748   2.587  0.417000
HETATM 2505 H2   WAT   162     -13.252 -20.315   1.725  0.417000
HETATM 2506 O    WAT   163      -9.622 -21.290  -6.473 -0.834000
HETATM 2507 H1   WAT   163     -10.116 -21.818  -5.845  0.417000
HETATM 2508 H2   WAT   163     -10.290 -20.907  -7.042  0.417000
HETATM 2509 O    WAT   164      -8.459 -24.061  -5.019 -0.834000
HETATM 2510 H1   WAT   164      -9.333 -23.670  -5.036  0.417000
HETATM 2511 H2   WAT   164      -8.336 -24.334  -4.110  0.417000
HETATM 2512 O    WAT   165     -13.558 -22.263  -1.888 -0.834000
HETATM 2513 H1   WAT   165     -13.177 -23.140  -1.940  0.417000
HETATM 2514 H2   WAT   165     -14.486 -22.393  -2.084  0.417000
HETATM 2515 O    WAT   166     -11.265 -20.033  -8.054 -0.834000
HETATM 2516 H1   WAT   166     -10.751 -19.509  -8.669  0.417000
HETATM 2517 H2   WAT   166     -11.700 -19.389  -7.496  0.417000
HETATM 2518 O    WAT   167     -15.799 -15.262  -8.492 -0.834000
HETATM 2519 H1   WAT   167     -15.106 -15.441  -7.857  0.417000
HETATM 2520 H2   WAT   167     -16.612 -15.411  -8.007  0.417000
HETATM 2521 O    WAT   168     -17.412 -14.608  -0.647 -0.834000
HETATM 2522 H1   WAT   168     -16.570 -14.526  -0.200  0.417000
HETATM 2523 H2   WAT   168     -17.371 -15.461  -1.081  0.417000
HETATM 2524 O    WAT   169     -14.814 -11.485  -0.138 -0.834000
HETATM 2525 H1   WAT   169     -15.300 -11.319  -0.946  0.417000
HETATM 2526 H2   WAT   169     -14.955 -12.415   0.039  0.417000
HETATM 2527 O    WAT   170      -7.407 -19.603  -0.007 -0.834000
HETATM 2528 H1   WAT   170      -8.359 -19.701   0.033  0.417000
HETATM 2529 H2   WAT   170      -7.078 -20.498  -0.090  0.417000
HETATM 2530 O    WAT   171     -15.526 -19.510 -13.485 -0.834000
HETATM 2531 H1   WAT   171     -15.427 -18.558 -13.475  0.417000
HETATM 2532 H2   WAT   171     -16.453 -19.656 -13.295  0.417000
HETATM 2533 O    WAT   172     -15.132 -19.167  -8.723 -0.834000
HETATM 2534 H1   WAT   172     -15.056 -18.610  -9.498  0.417000
HETATM 2535 H2   WAT   172     -14.445 -19.824  -8.832  0.417000
HETATM 2536 O    WAT   173     -10.066 -14.682 -12.070 -0.834000
HETATM 2537 H1   WAT   173     -10.357 -14.290 -12.894  0.417000
HETATM 2538 H2   WAT   173     -10.636 -14.295 -11.406  0.417000
HETATM 2539 O    WAT   174     -13.753  -8.942 -10.211 -0.834000
HETATM 2540 H1   WAT   174     -14.289  -9.637  -9.828  0.417000
HETATM 2541 H2   WAT   174     -13.646  -9.199 -11.126  0.417000
HETATM 2542 O    WAT   175     -17.116 -15.311  -4.565 -0.834000
HETATM 2543 H1   WAT   175     -17.368 -15.579  -5.449  0.417000
HETATM 2544 H2   WAT   175     -17.803 -15.667  -4.001  0.417000
HETATM 2545 O    WAT   176      -3.277   9.863  -4.857 -0.834000
HETATM 2546 H1   WAT   176      -4.211   9.850  -4.648  0.417000
HETATM 2547 H2   WAT   176      -3.026  10.783  -4.773  0.417000
HETATM 2548 O    WAT   177      -4.935 -12.007 -12.705 -0.834000
HETATM 2549 H1   WAT   177      -4.746 -11.862 -13.632  0.417000
HETATM 2550 H2   WAT   177      -5.826 -11.677 -12.588  0.417000
HETATM 2551 O    WAT   178      -7.430 -11.316 -14.798 -0.834000
HETATM 2552 H1   WAT   178      -6.501 -11.502 -14.937  0.417000
HETATM 2553 H2   WAT   178      -7.555 -11.414 -13.854  0.417000
HETATM 2554 O    WAT   179       6.345  14.008   1.288 -0.834000
HETATM 2555 H1   WAT   179       6.873  13.584   1.964  0.417000
HETATM 2556 H2   WAT   179       6.985  14.385   0.685  0.417000
HETATM 2557 O    WAT   180      -5.176  10.899   0.711 -0.834000
HETATM 2558 H1   WAT   180      -4.660  10.816  -0.091  0.417000
HETATM 2559 H2   WAT   180      -5.265  11.844   0.842  0.417000
HETATM 2560 O    WAT   181      -9.837  -8.903 -15.720 -0.834000
HETATM 2561 H1   WAT   181      -9.800  -8.954 -14.765  0.417000
HETATM 2562 H2   WAT   181     -10.501  -8.237 -15.899  0.417000
HETATM 2563 O    WAT   182      -4.935  -7.610 -18.063 -0.834000
HETATM 2564 H1   WAT   182      -5.458  -7.494 -18.856  0.417000
HETATM 2565 H2   WAT   182      -5.402  -7.114 -17.392  0.417000
HETATM 2566 O    WAT   183      -6.714  -1.180 -16.417 -0.834000
HETATM 2567 H1   WAT   183      -6.275  -1.908 -15.977  0.417000
HETATM 2568 H2   WAT   183      -7.205  -1.592 -17.128  0.417000
HETATM 2569 O    WAT   184      -4.469 -11.871 -15.278 -0.834000
HETATM 2570 H1   WAT   184      -3.803 -11.201 -15.433  0.417000
HETATM 2571 H2   WAT   184      -4.313 -12.525 -15.960  0.417000
HETATM 2572 O    WAT   185       0.615  -3.499 -17.720 -0.834000
HETATM 2573 H1   WAT   185       1.418  -4.019 -17.732  0.417000
HETATM 2574 H2   WAT   185      -0.090  -4.146 -17.728  0.417000
HETATM 2575 O    WAT   186      -2.349  -7.384 -19.171 -0.834000
HETATM 2576 H1   WAT   186      -3.210  -7.462 -18.759  0.417000
HETATM 2577 H2   WAT   186      -1.967  -6.600 -18.777  0.417000
HETATM 2578 O    WAT   187       0.763  -9.003 -12.275 -0.834000
HETATM 2579 H1   WAT   187       1.378  -8.510 -12.818  0.417000
HETATM 2580 H2   WAT   187       0.217  -9.478 -12.902  0.417000
HETATM 2581 O    WAT   188      -0.086   4.108 -17.797 -0.834000
HETATM 2582 H1   WAT   188      -0.297   3.202 -17.570  0.417000
HETATM 2583 H2   WAT   188      -0.855   4.421 -18.273  0.417000
HETATM 2584 O    WAT   189       1.432   0.055 -17.733 -0.834000
HETATM 2585 H1   WAT   189       1.460   0.082 -18.689  0.417000
HETATM 2586 H2   WAT   189       0.715   0.643 -17.498  0.417000
HETATM 2587 O    WAT   190       0.234   7.255 -15.423 -0.834000
HETATM 2588 H1   WAT   190       0.675   8.054 -15.134  0.417000
HETATM 2589 H2   WAT   190      -0.379   7.051 -14.717  0.417000
HETATM 2590 O    WAT   191      -5.547   7.007  -7.891 -0.834000
HETATM 2591 H1   WAT   191      -4.674   7.238  -7.572  0.417000
HETATM 2592 H2   WAT   191      -5.417   6.798  -8.816  0.417000
HETATM 2593 O    WAT   192      -2.863   8.114  -6.749 -0.834000
HETATM 2594 H1   WAT   192      -2.906   8.697  -5.990  0.417000
HETATM 2595 H2   WAT   192      -2.316   7.384  -6.460  0.417000
HETATM 2596 O    WAT   193      -1.607   6.532 -13.656 -0.834000
HETATM 2597 H1   WAT   193      -1.194   6.080 -12.920  0.417000
HETATM 2598 H2   WAT   193      -2.467   6.792 -13.325  0.417000
HETATM 2599 O    WAT   194      -4.427 -22.696  -5.637 -0.834000
HETATM 2600 H1   WAT   194      -3.951 -22.319  -6.377  0.417000
HETATM 2601 H2   WAT   194      -5.197 -23.106  -6.031  0.417000
HETATM 2602 O    WAT   195      11.276 -19.144   1.776 -0.834000
HETATM 2603 H1   WAT   195      11.926 -19.841   1.859  0.417000
HETATM 2604 H2   WAT   195      10.597 -19.373   2.412  0.417000
HETATM 2605 O    WAT   196      -6.317   5.477   0.720 -0.834000
HETATM 2606 H1   WAT   196      -7.083   5.113   1.165  0.417000
HETATM 2607 H2   WAT   196      -5.613   5.413   1.366  0.417000
HETATM 2608 O    WAT   197      -5.807   9.884  -4.478 -0.834000
HETATM 2609 H1   WAT   197      -6.161  10.762  -4.622  0.417000
HETATM 2610 H2   WAT   197      -6.169   9.359  -5.191  0.417000
HETATM 2611 O    WAT   198      -2.993   7.084   1.137 -0.834000
HETATM 2612 H1   WAT   198      -2.342   7.390   0.506  0.417000
HETATM 2613 H2   WAT   198      -2.839   6.141   1.201  0.417000
HETATM 2614 O    WAT   199       3.815  13.339   0.233 -0.834000
HETATM 2615 H1   WAT   199       3.494  12.495   0.552  0.417000
HETATM 2616 H2   WAT   199       4.681  13.432   0.631  0.417000
HETATM 2617 O    WAT   200      -1.324  13.662   3.704 -0.834000
HETATM 2618 H1   WAT   200      -0.985  13.336   2.871  0.417000
HETATM 2619 H2   WAT   200      -2.250  13.418   3.698  0.417000
HETATM 2620 O    WAT   201      -3.697  11.080  -1.406 -0.834000
HETATM 2621 H1   WAT   201      -2.760  11.063  -1.600  0.417000
HETATM 2622 H2   WAT   201      -3.999  11.919  -1.756  0.417000
HETATM 2623 O    WAT   202       7.679  12.828   3.251 -0.834000
HETATM 2624 H1   WAT   202       8.614  12.647   3.345  0.417000
HETATM 2625 H2   WAT   202       7.248  12.039   3.580  0.417000
HETATM 2626 O    WAT   203      -0.091   8.407   7.965 -0.834000
HETATM 2627 H1   WAT   203       0.838   8.204   8.077  0.417000
HETATM 2628 H2   WAT   203      -0.502   8.104   8.775  0.417000
HETATM 2629 O    WAT   204       8.478   6.523   7.550 -0.834000
HETATM 2630 H1   WAT   204       7.649   6.369   8.005  0.417000
HETATM 2631 H2   WAT   204       8.256   7.135   6.848  0.417000
HETATM 2632 O    WAT   205       0.697  10.834   7.287 -0.834000
HETATM 2633 H1   WAT   205       1.599  10.530   7.186  0.417000
HETATM 2634 H2   WAT   205       0.197  10.041   7.481  0.417000
HETATM 2635 O    WAT   206      13.264  13.935   3.517 -0.834000
HETATM 2636 H1   WAT   206      12.881  14.597   4.092  0.417000
HETATM 2637 H2   WAT   206      12.920  13.104   3.847  0.417000
HETATM 2638 O    WAT   207      14.982   3.722   0.898 -0.834000
HETATM 2639 H1   WAT   207      14.228   3.749   1.487  0.417000
HETATM 2640 H2   WAT   207      15.729   3.552   1.472  0.417000
HETATM 2641 O    WAT   208       9.361   2.995  10.888 -0.834000
HETATM 2642 H1   WAT   208       9.836   2.345  11.407  0.417000
HETATM 2643 H2   WAT   208       8.737   3.382  11.501  0.417000
HETATM 2644 O    WAT   209      13.700   4.159   8.144 -0.834000
HETATM 2645 H1   WAT   209      14.232   3.793   8.850  0.417000
HETATM 2646 H2   WAT   209      14.264   4.815   7.734  0.417000
HETATM 2647 O    WAT   210     -20.868  -4.320  -9.344 -0.834000
HETATM 2648 H1   WAT   210     -20.160  -3.946  -9.870  0.417000
HETATM 2649 H2   WAT   210     -21.669  -4.029  -9.780  0.417000
HETATM 2650 O    WAT   211     -18.608  -0.111 -15.407 -0.834000
HETATM 2651 H1   WAT   211     -18.621  -1.029 -15.138  0.417000
HETATM 2652 H2   WAT   211     -19.481   0.215 -15.188  0.417000
HETATM 2653 O    WAT   212      15.493  11.092  -3.471 -0.834000
HETATM 2654 H1   WAT   212      15.714  10.472  -2.776  0.417000
HETATM 2655 H2   WAT   212      16.125  10.907  -4.166  0.417000
HETATM 2656 O    WAT   213      10.637  14.250   1.126 -0.834000
HETATM 2657 H1   WAT   213      10.741  13.623   1.842  0.417000
HETATM 2658 H2   WAT   213      11.231  13.935   0.444  0.417000
HETATM 2659 O    WAT   214     -11.438 -12.682   6.075 -0.834000
HETATM 2660 H1   WAT   214     -12.028 -11.973   6.330  0.417000
HETATM 2661 H2   WAT   214     -11.774 -13.451   6.535  0.417000
HETATM 2662 O    WAT   215      11.785  12.120  -9.936 -0.834000
HETATM 2663 H1   WAT   215      12.116  12.472  -9.110  0.417000
HETATM 2664 H2   WAT   215      12.350  11.370 -10.121  0.417000
HETATM 2665 O    WAT   216      13.858  17.432  -3.857 -0.834000
HETATM 2666 H1   WAT   216      14.277  17.714  -4.670  0.417000
HETATM 2667 H2   WAT   216      13.065  16.978  -4.141  0.417000
HETATM 2668 O    WAT   217      16.306  13.568  -1.900 -0.834000
HETATM 2669 H1   WAT   217      16.176  12.719  -2.322  0.417000
HETATM 2670 H2   WAT   217      16.501  13.354  -0.987  0.417000
HETATM 2671 O    WAT   218       8.032  15.173  -0.322 -0.834000
HETATM 2672 H1   WAT   218       8.882  14.935   0.047  0.417000
HETATM 2673 H2   WAT   218       8.112  14.976  -1.256  0.417000
HETATM 2674 O    WAT   219       4.458  16.265  -1.862 -0.834000
HETATM 2675 H1   WAT   219       5.071  16.983  -1.705  0.417000
HETATM 2676 H2   WAT   219       4.689  15.605  -1.209  0.417000
HETATM 2677 O    WAT   220      10.679  21.009   1.090 -0.834000
HETATM 2678 H1   WAT   220      10.754  21.841   1.557  0.417000
HETATM 2679 H2   WAT   220      10.889  21.224   0.181  0.417000
HETATM 2680 O    WAT   221       6.034  20.353  -8.764 -0.834000
HETATM 2681 H1   WAT   221       5.225  20.708  -9.133  0.417000
HETATM 2682 H2   WAT   221       6.650  21.085  -8.789  0.417000
HETATM 2683 O    WAT   222      -3.375  15.483  -6.364 -0.834000
HETATM 2684 H1   WAT   222      -3.730  14.689  -6.764  0.417000
HETATM 2685 H2   WAT   222      -2.516  15.220  -6.032  0.417000
HETATM 2686 O    WAT   223       3.933  15.798 -13.302 -0.834000
HETATM 2687 H1   WAT   223       4.456  15.729 -12.504  0.417000
HETATM 2688 H2   WAT   223       4.048  16.705 -13.586  0.417000
HETATM 2689 O    WAT   224       2.188  18.894  -7.398 -0.834000
HETATM 2690 H1   WAT   224       1.998  18.874  -6.460  0.417000
HETATM 2691 H2   WAT   224       1.417  18.501  -7.807  0.417000
HETATM 2692 O    WAT   225      10.089  19.801 -10.195 -0.834000
HETATM 2693 H1   WAT   225      10.026  19.879  -9.243  0.417000
HETATM 2694 H2   WAT   225      10.790  20.405 -10.439  0.417000
HETATM 2695 O    WAT   226      11.791  19.659  -5.643 -0.834000
HETATM 2696 H1   WAT   226      11.994  18.753  -5.410  0.417000
HETATM 2697 H2   WAT   226      11.159  19.587  -6.358  0.417000
HETATM 2698 O    WAT   227       9.487  20.874  -5.078 -0.834000
HETATM 2699 H1   WAT   227       9.229  20.396  -5.866  0.417000
HETATM 2700 H2   WAT   227      10.405  20.636  -4.944  0.417000
HETATM 2701 O    WAT   228       9.883  13.657 -10.907 -0.834000
HETATM 2702 H1   WAT   228       9.019  13.530 -10.514  0.417000
HETATM 2703 H2   WAT   228      10.429  12.979 -10.509  0.417000
HETATM 2704 O    WAT   229       5.341   8.427 -11.524 -0.834000
HETATM 2705 H1   WAT   229       6.226   8.291 -11.864  0.417000
HETATM 2706 H2   WAT   229       5.427   9.162 -10.918  0.417000
HETATM 2707 O    WAT   230       8.063  11.824 -16.699 -0.834000
HETATM 2708 H1   WAT   230       8.422  11.782 -15.812  0.417000
HETATM 2709 H2   WAT   230       8.008  10.910 -16.978  0.417000
HETATM 2710 O    WAT   231       8.632   4.900 -15.870 -0.834000
HETATM 2711 H1   WAT   231       9.227   5.048 -15.135  0.417000
HETATM 2712 H2   WAT   231       8.579   5.748 -16.310  0.417000
HETATM 2713 O    WAT   232      14.039   7.370  -7.765 -0.834000
HETATM 2714 H1   WAT   232      13.568   7.292  -6.936  0.417000
HETATM 2715 H2   WAT   232      13.924   6.519  -8.187  0.417000
HETATM 2716 O    WAT   233      14.051   4.548 -13.441 -0.834000
HETATM 2717 H1   WAT   233      13.988   4.397 -12.498  0.417000
HETATM 2718 H2   WAT   233      14.452   5.414 -13.519  0.417000
HETATM 2719 O    WAT   234      15.269   2.425 -10.279 -0.834000
HETATM 2720 H1   WAT   234      16.117   2.517 -10.716  0.417000
HETATM 2721 H2   WAT   234      14.773   3.196 -10.556  0.417000
HETATM 2722 O    WAT   235       1.625   5.513 -16.525 -0.834000
HETATM 2723 H1   WAT   235       1.102   6.126 -16.008  0.417000
HETATM 2724 H2   WAT   235       0.980   4.967 -16.974  0.417000
HETATM 2725 O    WAT   236       5.795   6.656 -18.134 -0.834000
HETATM 2726 H1   WAT   236       6.661   6.848 -17.776  0.417000
HETATM 2727 H2   WAT   236       5.966   6.351 -19.025  0.417000
HETATM 2728 O    WAT   237       3.906  10.912 -16.043 -0.834000
HETATM 2729 H1   WAT   237       4.002  11.664 -16.627  0.417000
HETATM 2730 H2   WAT   237       4.195  11.234 -15.189  0.417000
HETATM 2731 O    WAT   238       4.052   1.932 -11.546 -0.834000
HETATM 2732 H1   WAT   238       4.916   1.870 -11.953  0.417000
HETATM 2733 H2   WAT   238       3.493   2.310 -12.225  0.417000
HETATM 2734 O    WAT   239      15.773   2.665 -14.792 -0.834000
HETATM 2735 H1   WAT   239      16.370   3.132 -15.376  0.417000
HETATM 2736 H2   WAT   239      15.187   3.344 -14.456  0.417000
HETATM 2737 O    WAT   240       7.523   0.447 -15.372 -0.834000
HETATM 2738 H1   WAT   240       8.474   0.438 -15.480  0.417000
HETATM 2739 H2   WAT   240       7.243   1.265 -15.781  0.417000
HETATM 2740 O    WAT   241       8.407  -7.348  -9.039 -0.834000
HETATM 2741 H1   WAT   241       8.777  -7.009  -9.854  0.417000
HETATM 2742 H2   WAT   241       7.980  -6.591  -8.637  0.417000
HETATM 2743 O    WAT   242       5.241  -6.831 -14.653 -0.834000
HETATM 2744 H1   WAT   242       5.900  -7.513 -14.782  0.417000
HETATM 2745 H2   WAT   242       5.313  -6.600 -13.727  0.417000
HETATM 2746 O    WAT   243       5.721 -11.616  -9.220 -0.834000
HETATM 2747 H1   WAT   243       6.579 -11.192  -9.253  0.417000
HETATM 2748 H2   WAT   243       5.095 -10.896  -9.298  0.417000
HETATM 2749 O    WAT   244       2.696 -10.357 -11.420 -0.834000
HETATM 2750 H1   WAT   244       3.085  -9.933 -10.656  0.417000
HETATM 2751 H2   WAT   244       1.967  -9.787 -11.665  0.417000
HETATM 2752 O    WAT   245       2.590 -16.355  -9.090 -0.834000
HETATM 2753 H1   WAT   245       2.256 -15.850  -8.348  0.417000
HETATM 2754 H2   WAT   245       3.536 -16.387  -8.952  0.417000
HETATM 2755 O    WAT   246       1.799 -12.446 -12.802 -0.834000
HETATM 2756 H1   WAT   246       2.316 -13.181 -12.474  0.417000
HETATM 2757 H2   WAT   246       2.116 -11.690 -12.308  0.417000
HETATM 2758 O    WAT   247      -0.450 -19.973  -8.712 -0.834000
HETATM 2759 H1   WAT   247      -1.048 -19.257  -8.499  0.417000
HETATM 2760 H2   WAT   247       0.273 -19.551  -9.177  0.417000
HETATM 2761 O    WAT   248      -1.285 -21.585  -5.630 -0.834000
HETATM 2762 H1   WAT   248      -1.958 -21.548  -6.309  0.417000
HETATM 2763 H2   WAT   248      -1.550 -20.920  -4.994  0.417000
HETATM 2764 O    WAT   249      -4.131 -20.482   0.290 -0.834000
HETATM 2765 H1   WAT   249      -4.102 -21.433   0.392  0.417000
HETATM 2766 H2   WAT   249      -4.294 -20.346  -0.643  0.417000
HETATM 2767 O    WAT   250      -6.475 -23.692  -6.764 -0.834000
HETATM 2768 H1   WAT   250      -6.314 -24.536  -7.187  0.417000
HETATM 2769 H2   WAT   250      -7.171 -23.871  -6.132  0.417000
HETATM 2770 O    WAT   251      -5.665 -21.271  -2.998 -0.834000
HETATM 2771 H1   WAT   251      -5.112 -20.546  -2.704  0.417000
HETATM 2772 H2   WAT   251      -5.157 -21.695  -3.689  0.417000
HETATM 2773 O    WAT   252      -1.830 -17.788   3.016 -0.834000
HETATM 2774 H1   WAT   252      -1.349 -17.243   3.638  0.417000
HETATM 2775 H2   WAT   252      -1.154 -18.298   2.571  0.417000
HETATM 2776 O    WAT   253      -6.170 -24.616  -2.086 -0.834000
HETATM 2777 H1   WAT   253      -5.297 -24.235  -1.994  0.417000
HETATM 2778 H2   WAT   253      -6.761 -23.945  -1.744  0.417000
HETATM 2779 O    WAT   254      -1.774 -14.853  -2.343 -0.834000
HETATM 2780 H1   WAT   254      -2.266 -14.065  -2.109  0.417000
HETATM 2781 H2   WAT   254      -1.461 -14.684  -3.231  0.417000
HETATM 2782 O    WAT   255       9.584 -20.100   3.606 -0.834000
HETATM 2783 H1   WAT   255      10.143 -20.432   4.309  0.417000
HETATM 2784 H2   WAT   255       8.846 -19.693   4.060  0.417000
HETATM 2785 O    WAT   256       3.403 -16.726   4.411 -0.834000
HETATM 2786 H1   WAT   256       4.140 -17.330   4.496  0.417000
HETATM 2787 H2   WAT   256       2.644 -17.292   4.267  0.417000
HETATM 2788 O    WAT   257      11.414 -17.809  -0.476 -0.834000
HETATM 2789 H1   WAT   257      11.236 -18.177   0.389  0.417000
HETATM 2790 H2   WAT   257      10.594 -17.386  -0.731  0.417000
HETATM 2791 O    WAT   258       4.565 -20.282  -3.354 -0.834000
HETATM 2792 H1   WAT   258       4.833 -19.363  -3.391  0.417000
HETATM 2793 H2   WAT   258       3.618 -20.250  -3.220  0.417000
HETATM 2794 O    WAT   259       9.324 -12.128  -3.356 -0.834000
HETATM 2795 H1   WAT   259       8.887 -12.431  -2.559  0.417000
HETATM 2796 H2   WAT   259       8.803 -12.497  -4.069  0.417000
HETATM 2797 O    WAT   260      13.691 -18.592   3.407 -0.834000
HETATM 2798 H1   WAT   260      14.634 -18.663   3.554  0.417000
HETATM 2799 H2   WAT   260      13.463 -19.386   2.924  0.417000
HETATM 2800 O    WAT   261      14.442 -11.005   1.758 -0.834000
HETATM 2801 H1   WAT   261      14.449 -11.851   2.205  0.417000
HETATM 2802 H2   WAT   261      13.518 -10.754   1.735  0.417000
HETATM 2803 O    WAT   262      14.443 -13.490   3.200 -0.834000
HETATM 2804 H1   WAT   262      14.105 -14.325   2.877  0.417000
HETATM 2805 H2   WAT   262      14.472 -13.595   4.151  0.417000
HETATM 2806 O    WAT   263      15.802  -9.618   3.585 -0.834000
HETATM 2807 H1   WAT   263      15.277 -10.135   2.974  0.417000
HETATM 2808 H2   WAT   263      16.446  -9.176   3.033  0.417000
HETATM 2809 O    WAT   264      14.593  -4.054  10.727 -0.834000
HETATM 2810 H1   WAT   264      13.974  -3.951  10.004  0.417000
HETATM 2811 H2   WAT   264      14.443  -4.945  11.045  0.417000
HETATM 2812 O    WAT   265      19.313  -5.284   9.011 -0.834000
HETATM 2813 H1   WAT   265      19.802  -4.572   8.597  0.417000
HETATM 2814 H2   WAT   265      18.469  -5.288   8.560  0.417000
HETATM 2815 O    WAT   266      16.829  -1.435  -1.395 -0.834000
HETATM 2816 H1   WAT   266      16.636  -0.603  -0.962  0.417000
HETATM 2817 H2   WAT   266      17.376  -1.194  -2.143  0.417000
HETATM 2818 O    WAT   267      13.737   2.312   4.129 -0.834000
HETATM 2819 H1   WAT   267      13.069   1.869   4.652  0.417000
HETATM 2820 H2   WAT   267      13.241   2.870   3.530  0.417000
HETATM 2821 O    WAT   268      15.631   0.466   2.052 -0.834000
HETATM 2822 H1   WAT   268      15.721   0.823   1.168  0.417000
HETATM 2823 H2   WAT   268      15.171  -0.365   1.929  0.417000
HETATM 2824 O    WAT   269      19.115   0.844   7.972 -0.834000
HETATM 2825 H1   WAT   269      19.220   0.031   7.477  0.417000
HETATM 2826 H2   WAT   269      19.712   0.751   8.715  0.417000
HETATM 2827 O    WAT   270      -4.732   4.403  10.391 -0.834000
HETATM 2828 H1   WAT   270      -5.608   4.625  10.704  0.417000
HETATM 2829 H2   WAT   270      -4.346   5.243  10.143  0.417000
HETATM 2830 O    WAT   271      -5.666   0.580  11.315 -0.834000
HETATM 2831 H1   WAT   271      -5.599  -0.297  11.693  0.417000
HETATM 2832 H2   WAT   271      -5.528   0.448  10.377  0.417000
HETATM 2833 O    WAT   272      -2.863   4.701   1.498 -0.834000
HETATM 2834 H1   WAT   272      -2.713   3.756   1.518  0.417000
HETATM 2835 H2   WAT   272      -3.476   4.862   2.215  0.417000
HETATM 2836 O    WAT   273      -8.933   2.662   0.444 -0.834000
HETATM 2837 H1   WAT   273      -8.153   2.375  -0.031  0.417000
HETATM 2838 H2   WAT   273      -8.617   3.348   1.031  0.417000
HETATM 2839 O    WAT   274      -9.931   0.040   4.603 -0.834000
HETATM 2840 H1   WAT   274      -8.977   0.004   4.533  0.417000
HETATM 2841 H2   WAT   274     -10.115  -0.212   5.508  0.417000
HETATM 2842 O    WAT   275      -4.637   3.283   5.363 -0.834000
HETATM 2843 H1   WAT   275      -4.605   3.270   6.319  0.417000
HETATM 2844 H2   WAT   275      -5.264   2.597   5.134  0.417000
HETATM 2845 O    WAT   276      -7.764  -2.191   2.003 -0.834000
HETATM 2846 H1   WAT   276      -8.596  -1.806   1.729  0.417000
HETATM 2847 H2   WAT   276      -7.366  -1.526   2.565  0.417000
HETATM 2848 O    WAT   277      -7.233   7.479 -10.890 -0.834000
HETATM 2849 H1   WAT   277      -7.210   7.876 -11.761  0.417000
HETATM 2850 H2   WAT   277      -6.365   7.093 -10.779  0.417000
HETATM 2851 O    WAT   278     -12.520   3.070 -15.444 -0.834000
HETATM 2852 H1   WAT   278     -12.723   3.977 -15.674  0.417000
HETATM 2853 H2   WAT   278     -11.725   3.130 -14.914  0.417000
HETATM 2854 O    WAT   279      -7.174   5.889 -15.014 -0.834000
HETATM 2855 H1   WAT   279      -7.593   5.062 -15.255  0.417000
HETATM 2856 H2   WAT   279      -7.888   6.526 -15.009  0.417000
HETATM 2857 O    WAT   280      -2.804   5.137 -15.614 -0.834000
HETATM 2858 H1   WAT   280      -2.358   4.430 -16.080  0.417000
HETATM 2859 H2   WAT   280      -2.100   5.613 -15.172  0.417000
HETATM 2860 O    WAT   281      -8.251   3.607 -15.536 -0.834000
HETATM 2861 H1   WAT   281      -9.148   3.349 -15.328  0.417000
HETATM 2862 H2   WAT   281      -7.871   2.836 -15.957  0.417000
HETATM 2863 O    WAT   282     -19.155  -3.106 -10.943 -0.834000
HETATM 2864 H1   WAT   282     -18.563  -3.708 -11.394  0.417000
HETATM 2865 H2   WAT   282     -19.297  -2.396 -11.569  0.417000
HETATM 2866 O    WAT   283     -16.174   1.018  -8.354 -0.834000
HETATM 2867 H1   WAT   283     -15.555   0.547  -8.911  0.417000
HETATM 2868 H2   WAT   283     -16.904   0.411  -8.239  0.417000
HETATM 2869 O    WAT   284     -13.629  -6.004 -10.671 -0.834000
HETATM 2870 H1   WAT   284     -13.474  -6.846 -10.243  0.417000
HETATM 2871 H2   WAT   284     -14.526  -5.774 -10.429  0.417000
HETATM 2872 O    WAT   285     -17.393  -4.619 -12.302 -0.834000
HETATM 2873 H1   WAT   285     -16.858  -4.097 -12.901  0.417000
HETATM 2874 H2   WAT   285     -17.490  -5.464 -12.741  0.417000
HETATM 2875 O    WAT   286     -18.550  -2.745 -15.196 -0.834000
HETATM 2876 H1   WAT   286     -18.480  -2.958 -16.126  0.417000
HETATM 2877 H2   WAT   286     -17.693  -2.970 -14.833  0.417000
HETATM 2878 O    WAT   287     -17.831  -1.628  -4.963 -0.834000
HETATM 2879 H1   WAT   287     -17.259  -1.865  -5.693  0.417000
HETATM 2880 H2   WAT   287     -18.107  -0.732  -5.156  0.417000
HETATM 2881 O    WAT   288     -16.073  -5.796 -10.103 -0.834000
HETATM 2882 H1   WAT   288     -16.725  -6.430  -9.805  0.417000
HETATM 2883 H2   WAT   288     -16.479  -5.372 -10.859  0.417000
HETATM 2884 O    WAT   289     -16.305 -11.070  -2.321 -0.834000
HETATM 2885 H1   WAT   289     -16.474 -11.728  -2.995  0.417000
HETATM 2886 H2   WAT   289     -16.149 -10.262  -2.809  0.417000
HETATM 2887 O    WAT   290     -17.926  -7.395  -9.357 -0.834000
HETATM 2888 H1   WAT   290     -18.156  -7.572  -8.445  0.417000
HETATM 2889 H2   WAT   290     -18.557  -7.903  -9.867  0.417000
HETATM 2890 O    WAT   291     -21.757  -9.219  -6.044 -0.834000
HETATM 2891 H1   WAT   291     -21.150  -9.555  -6.704  0.417000
HETATM 2892 H2   WAT   291     -21.438  -8.337  -5.852  0.417000
HETATM 2893 O    WAT   292     -20.766  -6.850  -5.957 -0.834000
HETATM 2894 H1   WAT   292     -21.239  -6.018  -5.935  0.417000
HETATM 2895 H2   WAT   292     -20.610  -7.013  -6.887  0.417000
HETATM 2896 O    WAT   293     -17.525  -2.042  -2.319 -0.834000
HETATM 2897 H1   WAT   293     -17.671  -2.019  -3.264  0.417000
HETATM 2898 H2   WAT   293     -16.645  -1.684  -2.204  0.417000
HETATM 2899 O    WAT   294     -13.299  -8.370   2.537 -0.834000
HETATM 2900 H1   WAT   294     -14.102  -8.885   2.622  0.417000
HETATM 2901 H2   WAT   294     -12.962  -8.593   1.670  0.417000
HETATM 2902 O    WAT   295     -11.955  -2.754   1.603 -0.834000
HETATM 2903 H1   WAT   295     -11.583  -3.546   1.215  0.417000
HETATM 2904 H2   WAT   295     -11.252  -2.106   1.544  0.417000
HETATM 2905 O    WAT   296      -8.025 -12.553   4.266 -0.834000
HETATM 2906 H1   WAT   296      -7.717 -11.998   3.549  0.417000
HETATM 2907 H2   WAT   296      -8.532 -11.963   4.824  0.417000
HETATM 2908 O    WAT   297     -14.426 -14.688   5.059 -0.834000
HETATM 2909 H1   WAT   297     -14.460 -13.764   5.304  0.417000
HETATM 2910 H2   WAT   297     -15.275 -15.039   5.327  0.417000
HETATM 2911 O    WAT   298     -14.184 -17.189   2.140 -0.834000
HETATM 2912 H1   WAT   298     -14.029 -16.821   1.269  0.417000
HETATM 2913 H2   WAT   298     -13.816 -18.071   2.096  0.417000
HETATM 2914 O    WAT   299      -2.613 -12.832  -0.364 -0.834000
HETATM 2915 H1   WAT   299      -2.053 -12.058  -0.426  0.417000
HETATM 2916 H2   WAT   299      -3.440 -12.502  -0.014  0.417000
HETATM 2917 O    WAT   300     -12.121  -8.401   4.959 -0.834000
HETATM 2918 H1   WAT   300     -12.275  -8.460   4.016  0.417000
HETATM 2919 H2   WAT   300     -11.177  -8.525   5.056  0.417000
HETATM 2920 O    WAT   301      -9.388 -11.169   5.620 -0.834000
HETATM 2921 H1   WAT   301      -9.595 -10.237   5.546  0.417000
HETATM 2922 H2   WAT   301     -10.237 -11.595   5.737  0.417000
HETATM 2923 O    WAT   302      -7.884  -6.572   8.768 -0.834000
HETATM 2924 H1   WAT   302      -7.422  -5.738   8.687  0.417000
HETATM 2925 H2   WAT   302      -8.442  -6.613   7.991  0.417000
HETATM 2926 O    WAT   303      -6.880  -4.697   2.971 -0.834000
HETATM 2927 H1   WAT   303      -7.426  -4.670   3.757  0.417000
HETATM 2928 H2   WAT   303      -7.157  -3.936   2.461  0.417000
HETATM 2929 O    WAT   304      -8.007  -4.201   5.379 -0.834000
HETATM 2930 H1   WAT   304      -8.931  -4.386   5.547  0.417000
HETATM 2931 H2   WAT   304      -7.923  -3.258   5.519  0.417000
HETATM 2932 O    WAT   305      -0.142 -12.405  11.416 -0.834000
HETATM 2933 H1   WAT   305       0.048 -12.275  10.486  0.417000
HETATM 2934 H2   WAT   305      -0.349 -13.337  11.490  0.417000
HETATM 2935 O    WAT   306      -4.155 -14.857  11.052 -0.834000
HETATM 2936 H1   WAT   306      -3.782 -14.739  11.926  0.417000
HETATM 2937 H2   WAT   306      -3.602 -14.324  10.481  0.417000
HETATM 2938 O    WAT   307      -2.261 -11.631  12.794 -0.834000
HETATM 2939 H1   WAT   307      -2.485 -12.532  13.026  0.417000
HETATM 2940 H2   WAT   307      -1.525 -11.715  12.189  0.417000
HETATM 2941 O    WAT   308       3.343 -15.712   7.119 -0.834000
HETATM 2942 H1   WAT   308       3.410 -15.892   6.181  0.417000
HETATM 2943 H2   WAT   308       3.498 -14.771   7.193  0.417000
HETATM 2944 O    WAT   309       0.966 -16.507   8.232 -0.834000
HETATM 2945 H1   WAT   309       0.309 -16.151   7.635  0.417000
HETATM 2946 H2   WAT   309       1.801 -16.197   7.882  0.417000
HETATM 2947 O    WAT   310       1.337 -18.155   4.094 -0.834000
HETATM 2948 H1   WAT   310       0.654 -17.548   4.380  0.417000
HETATM 2949 H2   WAT   310       1.057 -19.007   4.430  0.417000
HETATM 2950 O    WAT   311      -2.787 -14.816   7.432 -0.834000
HETATM 2951 H1   WAT   311      -1.916 -15.033   7.099  0.417000
HETATM 2952 H2   WAT   311      -2.620 -14.343   8.248  0.417000
HETATM 2953 O    WAT   312      -2.230 -17.441   6.156 -0.834000
HETATM 2954 H1   WAT   312      -1.546 -16.775   6.226  0.417000
HETATM 2955 H2   WAT   312      -3.022 -16.950   5.937  0.417000
HETATM 2956 O    WAT   313       3.331  -8.242  13.158 -0.834000
HETATM 2957 H1   WAT   313       4.119  -7.999  13.645  0.417000
HETATM 2958 H2   WAT   313       3.482  -9.150  12.897  0.417000
HETATM 2959 O    WAT   314       4.836 -17.293   8.797 -0.834000
HETATM 2960 H1   WAT   314       4.226 -17.973   9.083  0.417000
HETATM 2961 H2   WAT   314       4.298 -16.689   8.285  0.417000
HETATM 2962 O    WAT   315       2.297 -15.973  16.694 -0.834000
HETATM 2963 H1   WAT   315       1.427 -15.848  17.073  0.417000
HETATM 2964 H2   WAT   315       2.248 -15.548  15.838  0.417000
HETATM 2965 O    WAT   316      12.383 -18.614  11.365 -0.834000
HETATM 2966 H1   WAT   316      13.299 -18.862  11.493  0.417000
HETATM 2967 H2   WAT   316      12.407 -17.665  11.245  0.417000
HETATM 2968 O    WAT   317      10.202 -13.579   9.192 -0.834000
HETATM 2969 H1   WAT   317      10.114 -14.450   9.580  0.417000
HETATM 2970 H2   WAT   317       9.942 -12.978   9.890  0.417000
HETATM 2971 O    WAT   318       9.567 -17.328   8.194 -0.834000
HETATM 2972 H1   WAT   318      10.208 -18.037   8.251  0.417000
HETATM 2973 H2   WAT   318       9.511 -16.984   9.085  0.417000
HETATM 2974 O    WAT   319       7.363 -19.496   9.398 -0.834000
HETATM 2975 H1   WAT   319       7.500 -18.746   9.976  0.417000
HETATM 2976 H2   WAT   319       6.902 -20.136   9.941  0.417000
HETATM 2977 O    WAT   320      11.318  -4.288  17.485 -0.834000
HETATM 2978 H1   WAT   320      11.097  -5.170  17.185  0.417000
HETATM 2979 H2   WAT   320      11.356  -3.765  16.684  0.417000
HETATM 2980 O    WAT   321       5.533  -7.377  14.365 -0.834000
HETATM 2981 H1   WAT   321       6.422  -7.023  14.356  0.417000
HETATM 2982 H2   WAT   321       5.419  -7.716  15.254  0.417000
HETATM 2983 O    WAT   322       4.991  -5.580  12.947 -0.834000
HETATM 2984 H1   WAT   322       5.286  -6.224  13.592  0.417000
HETATM 2985 H2   WAT   322       4.242  -5.995  12.520  0.417000
HETATM 2986 O    WAT   323       4.630  -0.618  14.220 -0.834000
HETATM 2987 H1   WAT   323       5.512  -0.866  13.945  0.417000
HETATM 2988 H2   WAT   323       4.128  -1.432  14.180  0.417000
HETATM 2989 O    WAT   324      11.405  -2.846  15.052 -0.834000
HETATM 2990 H1   WAT   324      12.157  -3.426  14.931  0.417000
HETATM 2991 H2   WAT   324      11.661  -2.030  14.623  0.417000
HETATM 2992 O    WAT   325       3.053  -3.223  14.317 -0.834000
HETATM 2993 H1   WAT   325       3.412  -3.845  13.685  0.417000
HETATM 2994 H2   WAT   325       3.522  -3.410  15.131  0.417000
HETATM 2995 O    WAT   326       5.220  -3.219  11.992 -0.834000
HETATM 2996 H1   WAT   326       5.230  -4.107  12.348  0.417000
HETATM 2997 H2   WAT   326       5.955  -2.781  12.421  0.417000
HETATM 2998 O    WAT   327      17.377   2.748  -4.005 -0.834000
HETATM 2999 H1   WAT   327      16.543   2.432  -3.657  0.417000
HETATM 3000 H2   WAT   327      17.703   3.351  -3.337  0.417000
HETATM 3001 O    WAT   328      15.358  -2.075  -4.074 -0.834000
HETATM 3002 H1   WAT   328      15.216  -1.196  -4.424  0.417000
HETATM 3003 H2   WAT   328      15.808  -1.931  -3.241  0.417000
HETATM 3004 O    WAT   329      14.574   4.139  -1.816 -0.834000
HETATM 3005 H1   WAT   329      14.735   3.924  -0.897  0.417000
HETATM 3006 H2   WAT   329      14.871   3.367  -2.298  0.417000
HETATM 3007 O    WAT   330      15.716  -4.540  -3.577 -0.834000
HETATM 3008 H1   WAT   330      15.562  -3.647  -3.883  0.417000
HETATM 3009 H2   WAT   330      15.005  -4.708  -2.959  0.417000
HETATM 3010 O    WAT   331      15.956  -6.102  -0.505 -0.834000
HETATM 3011 H1   WAT   331      16.631  -5.486  -0.791  0.417000
HETATM 3012 H2   WAT   331      15.153  -5.789  -0.922  0.417000
HETATM 3013 O    WAT   332      16.587   1.054  -0.603 -0.834000
HETATM 3014 H1   WAT   332      16.155   1.440  -1.365  0.417000
HETATM 3015 H2   WAT   332      17.204   1.726  -0.313  0.417000
HETATM 3016 O    WAT   333       4.303  21.029  -2.332 -0.834000
HETATM 3017 H1   WAT   333       4.360  20.430  -1.587  0.417000
HETATM 3018 H2   WAT   333       3.395  20.961  -2.626  0.417000
HETATM 3019 O    WAT   334       1.884  18.413   0.140 -0.834000
HETATM 3020 H1   WAT   334       2.727  18.849   0.007  0.417000
HETATM 3021 H2   WAT   334       2.020  17.857   0.907  0.417000
HETATM 3022 O    WAT   335      -9.053 -23.279   7.425 -0.834000
HETATM 3023 H1   WAT   335      -9.562 -23.335   8.234  0.417000
HETATM 3024 H2   WAT   335      -8.331 -22.688   7.638  0.417000
HETATM 3025 O    WAT   336     -14.124 -21.324   4.533 -0.834000
HETATM 3026 H1   WAT   336     -14.341 -22.035   3.930  0.417000
HETATM 3027 H2   WAT   336     -13.810 -20.618   3.968  0.417000
HETATM 3028 O    WAT   337      12.397   2.138  -9.357 -0.834000
HETATM 3029 H1   WAT   337      13.128   2.003  -9.959  0.417000
HETATM 3030 H2   WAT   337      11.942   2.907  -9.701  0.417000
HETATM 3031 O    WAT   338      -8.315  14.047  -4.008 -0.834000
HETATM 3032 H1   WAT   338      -7.675  14.447  -3.419  0.417000
HETATM 3033 H2   WAT   338      -7.840  13.329  -4.426  0.417000
HETATM 3034 O    WAT   339       9.580  14.998   4.471 -0.834000
HETATM 3035 H1   WAT   339       9.851  14.169   4.077  0.417000
HETATM 3036 H2   WAT   339       8.760  14.792   4.921  0.417000
HETATM 3037 O    WAT   340      11.709 -19.719 -19.131 -0.834000
HETATM 3038 H1   WAT   340      11.344 -20.072 -19.943  0.417000
HETATM 3039 H2   WAT   340      10.949 -19.594 -18.562  0.417000
HETATM 3040 O    WAT   341     -16.574 -20.134   1.588 -0.834000
HETATM 3041 H1   WAT   341     -17.230 -19.566   1.185  0.417000
HETATM 3042 H2   WAT   341     -16.508 -20.882   0.995  0.417000
HETATM 3043 O    WAT   342       8.677 -19.107  14.788 -0.834000
HETATM 3044 H1   WAT   342       9.529 -18.680  14.707  0.417000
HETATM 3045 H2   WAT   342       8.463 -19.387  13.898  0.417000
HETATM 3046 O    WAT   343     -12.465  -2.257 -23.017 -0.834000
HETATM 3047 H1   WAT   343     -13.081  -1.528 -22.947  0.417000
HETATM 3048 H2   WAT   343     -11.880  -2.149 -22.267  0.417000
HETATM 3049 O    WAT   344      -8.520  -3.663  11.657 -0.834000
HETATM 3050 H1   WAT   344      -9.166  -3.271  12.244  0.417000
HETATM 3051 H2   WAT   344      -8.457  -3.049  10.925  0.417000
HETATM 3052 O    WAT   345     -15.248  -7.690 -17.171 -0.834000
HETATM 3053 H1   WAT   345     -14.502  -7.406 -17.700  0.417000
HETATM 3054 H2   WAT   345     -15.406  -6.961 -16.570  0.417000
HETATM 3055 O    WAT   346      20.796  17.163  -5.643 -0.834000
HETATM 3056 H1   WAT   346      21.266  16.534  -6.190  0.417000
HETATM 3057 H2   WAT   346      19.975  17.320  -6.109  0.417000
HETATM 3058 O    WAT   347      -2.352 -22.980  14.433 -0.834000
HETATM 3059 H1   WAT   347      -2.926 -23.407  13.797  0.417000
HETATM 3060 H2   WAT   347      -1.676 -23.631  14.620  0.417000
HETATM 3061 O    WAT   348     -21.497  12.100  -9.660 -0.834000
HETATM 3062 H1   WAT   348     -21.699  11.379 -10.257  0.417000
HETATM 3063 H2   WAT   348     -20.822  11.749  -9.080  0.417000
HETATM 3064 O    WAT   349      -2.672  21.764  -9.546 -0.834000
HETATM 3065 H1   WAT   349      -2.081  21.240  -9.004  0.417000
HETATM 3066 H2   WAT   349      -2.785  22.579  -9.057  0.417000
HETATM 3067 O    WAT   350      10.292 -11.081  23.903 -0.834000
HETATM 3068 H1   WAT   350       9.394 -10.924  24.195  0.417000
HETATM 3069 H2   WAT   350      10.491 -11.966  24.207  0.417000
HETATM 3070 O    WAT   351      -1.433   7.752  10.423 -0.834000
HETATM 3071 H1   WAT   351      -1.320   8.492  11.019  0.417000
HETATM 3072 H2   WAT   351      -0.940   7.039  10.830  0.417000
HETATM 3073 O    WAT   352       8.197 -13.924 -21.807 -0.834000
HETATM 3074 H1   WAT   352       8.208 -14.880 -21.854  0.417000
HETATM 3075 H2   WAT   352       8.192 -13.638 -22.720  0.417000
HETATM 3076 O    WAT   353      -4.971   8.076  23.629 -0.834000
HETATM 3077 H1   WAT   353      -4.582   7.520  24.304  0.417000
HETATM 3078 H2   WAT   353      -5.915   7.979  23.755  0.417000
HETATM 3079 O    WAT   354       0.076  24.716  14.027 -0.834000
HETATM 3080 H1   WAT   354      -0.356  24.443  13.217  0.417000
HETATM 3081 H2   WAT   354      -0.644  24.923  14.623  0.417000
HETATM 3082 O    WAT   355       3.877   4.597  28.200 -0.834000
HETATM 3083 H1   WAT   355       3.378   4.073  27.573  0.417000
HETATM 3084 H2   WAT   355       4.182   5.350  27.694  0.417000
HETATM 3085 O    WAT   356     -14.748 -14.537 -13.396 -0.834000
HETATM 3086 H1   WAT   356     -15.071 -13.773 -13.873  0.417000
HETATM 3087 H2   WAT   356     -14.846 -14.303 -12.473  0.417000
HETATM 3088 O    WAT   357     -16.008 -16.784 -14.376 -0.834000
HETATM 3089 H1   WAT   357     -15.642 -16.012 -13.944  0.417000
HETATM 3090 H2   WAT   357     -15.615 -16.778 -15.249  0.417000
HETATM 3091 O    WAT   358       0.169   5.919  11.658 -0.834000
HETATM 3092 H1   WAT   358       1.006   6.321  11.426  0.417000
HETATM 3093 H2   WAT   358       0.389   5.288  12.343  0.417000
HETATM 3094 O    WAT   359      -1.784  -3.416  26.712 -0.834000
HETATM 3095 H1   WAT   359      -1.196  -2.836  27.196  0.417000
HETATM 3096 H2   WAT   359      -1.597  -4.289  27.058  0.417000
HETATM 3097 O    WAT   360      17.834  17.611  10.088 -0.834000
HETATM 3098 H1   WAT   360      17.939  17.016  10.831  0.417000
HETATM 3099 H2   WAT   360      17.355  17.099   9.437  0.417000
HETATM 3100 O    WAT   361     -21.327   3.601 -14.537 -0.834000
HETATM 3101 H1   WAT   361     -21.124   2.707 -14.813  0.417000
HETATM 3102 H2   WAT   361     -20.479   3.978 -14.303  0.417000
HETATM 3103 O    WAT   362     -18.137  16.141  12.260 -0.834000
HETATM 3104 H1   WAT   362     -19.086  16.183  12.378  0.417000
HETATM 3105 H2   WAT   362     -17.854  15.436  12.842  0.417000
HETATM 3106 O    WAT   363     -12.254  -1.508 -15.983 -0.834000
HETATM 3107 H1   WAT   363     -11.744  -1.033 -15.327  0.417000
HETATM 3108 H2   WAT   363     -13.057  -1.760 -15.526  0.417000
HETATM 3109 O    WAT   364       8.939  23.802  -5.755 -0.834000
HETATM 3110 H1   WAT   364       8.664  23.363  -4.950  0.417000
HETATM 3111 H2   WAT   364       8.301  24.506  -5.874  0.417000
HETATM 3112 O    WAT   365      18.380   8.466   4.591 -0.834000
HETATM 3113 H1   WAT   365      19.234   8.055   4.724  0.417000
HETATM 3114 H2   WAT   365      17.961   7.934   3.914  0.417000
HETATM 3115 O    WAT   366      -8.046 -17.923  23.167 -0.834000
HETATM 3116 H1   WAT   366      -8.324 -18.837  23.209  0.417000
HETATM 3117 H2   WAT   366      -7.989 -17.732  22.231  0.417000
HETATM 3118 O    WAT   367      23.807  -2.807  -3.727 -0.834000
HETATM 3119 H1   WAT   367      23.731  -2.340  -2.895  0.417000
HETATM 3120 H2   WAT   367      22.972  -2.649  -4.167  0.417000
HETATM 3121 O    WAT   368      11.967 -13.942 -15.785 -0.834000
HETATM 3122 H1   WAT   368      12.212 -14.138 -16.689  0.417000
HETATM 3123 H2   WAT   368      11.010 -13.974 -15.784  0.417000
HETATM 3124 O    WAT   369       3.559 -23.821 -17.036 -0.834000
HETATM 3125 H1   WAT   369       2.666 -23.854 -17.380  0.417000
HETATM 3126 H2   WAT   369       4.091 -23.534 -17.778  0.417000
HETATM 3127 O    WAT   370       2.102 -26.569   7.792 -0.834000
HETATM 3128 H1   WAT   370       2.757 -26.034   7.344  0.417000
HETATM 3129 H2   WAT   370       1.338 -26.546   7.216  0.417000
HETATM 3130 O    WAT   371      -3.261 -19.115 -10.481 -0.834000
HETATM 3131 H1   WAT   371      -3.294 -18.428 -11.147  0.417000
HETATM 3132 H2   WAT   371      -2.927 -18.676  -9.699  0.417000
HETATM 3133 O    WAT   372      -6.686 -17.130   5.915 -0.834000
HETATM 3134 H1   WAT   372      -6.193 -16.802   6.667  0.417000
HETATM 3135 H2   WAT   372      -7.097 -16.352   5.539  0.417000
HETATM 3136 O    WAT   373     -14.542   9.232  11.422 -0.834000
HETATM 3137 H1   WAT   373     -13.948   9.106  10.683  0.417000
HETATM 3138 H2   WAT   373     -13.985   9.568  12.124  0.417000
HETATM 3139 O    WAT   374      20.341   0.249  18.862 -0.834000
HETATM 3140 H1   WAT   374      20.579   1.025  18.354  0.417000
HETATM 3141 H2   WAT   374      20.313   0.555  19.768  0.417000
HETATM 3142 O    WAT   375      -5.045 -26.293  -4.143 -0.834000
HETATM 3143 H1   WAT   375      -5.765 -26.729  -4.600  0.417000
HETATM 3144 H2   WAT   375      -5.472 -25.784  -3.454  0.417000
HETATM 3145 O    WAT   376      -0.198  10.048 -27.807 -0.834000
HETATM 3146 H1   WAT   376      -0.541  10.886 -28.117  0.417000
HETATM 3147 H2   WAT   376      -0.847   9.404 -28.090  0.417000
HETATM 3148 O    WAT   377     -20.737 -19.103  -1.345 -0.834000
HETATM 3149 H1   WAT   377     -21.477 -19.438  -0.840  0.417000
HETATM 3150 H2   WAT   377     -21.123 -18.459  -1.938  0.417000
HETATM 3151 O    WAT   378      15.839  -7.839 -17.462 -0.834000
HETATM 3152 H1   WAT   378      15.061  -7.327 -17.680  0.417000
HETATM 3153 H2   WAT   378      16.545  -7.427 -17.960  0.417000
HETATM 3154 O    WAT   379     -10.361 -21.357   5.775 -0.834000
HETATM 3155 H1   WAT   379      -9.826 -22.019   6.214  0.417000
HETATM 3156 H2   WAT   379     -11.216 -21.420   6.201  0.417000
HETATM 3157 O    WAT   380      18.141  -4.990 -16.710 -0.834000
HETATM 3158 H1   WAT   380      18.433  -4.101 -16.912  0.417000
HETATM 3159 H2   WAT   380      17.743  -4.920 -15.843  0.417000
HETATM 3160 O    WAT   381      16.140  16.247   8.264 -0.834000
HETATM 3161 H1   WAT   381      15.647  17.032   8.503  0.417000
HETATM 3162 H2   WAT   381      15.589  15.805   7.618  0.417000
HETATM 3163 O    WAT   382      16.697  22.564  -0.881 -0.834000
HETATM 3164 H1   WAT   382      16.085  22.180  -1.509  0.417000
HETATM 3165 H2   WAT   382      17.178  23.219  -1.386  0.417000
HETATM 3166 O    WAT   383      27.062   0.637  -4.661 -0.834000
HETATM 3167 H1   WAT   383      27.979   0.414  -4.502  0.417000
HETATM 3168 H2   WAT   383      26.625  -0.208  -4.768  0.417000
HETATM 3169 O    WAT   384      11.040   2.272  18.467 -0.834000
HETATM 3170 H1   WAT   384      10.525   1.742  17.858  0.417000
HETATM 3171 H2   WAT   384      10.615   2.141  19.315  0.417000
HETATM 3172 O    WAT   385      22.019 -14.517  13.585 -0.834000
HETATM 3173 H1   WAT   385      22.725 -14.785  12.997  0.417000
HETATM 3174 H2   WAT   385      21.521 -15.320  13.743  0.417000
HETATM 3175 O    WAT   386       9.408  -6.414 -11.441 -0.834000
HETATM 3176 H1   WAT   386      10.365  -6.411 -11.481  0.417000
HETATM 3177 H2   WAT   386       9.131  -6.118 -12.308  0.417000
HETATM 3178 O    WAT   387     -16.950  24.025   2.008 -0.834000
HETATM 3179 H1   WAT   387     -17.012  23.090   2.200  0.417000
HETATM 3180 H2   WAT   387     -17.215  24.455   2.822  0.417000
HETATM 3181 O    WAT   388      12.097   1.311 -27.358 -0.834000
HETATM 3182 H1   WAT   388      11.641   1.902 -27.957  0.417000
HETATM 3183 H2   WAT   388      12.416   0.603 -27.918  0.417000
HETATM 3184 O    WAT   389       4.661 -11.492 -12.964 -0.834000
HETATM 3185 H1   WAT   389       4.265 -11.206 -13.787  0.417000
HETATM 3186 H2   WAT   389       4.095 -11.125 -12.285  0.417000
HETATM 3187 O    WAT   390      14.222  -6.830  11.116 -0.834000
HETATM 3188 H1   WAT   390      14.749  -7.271  11.782  0.417000
HETATM 3189 H2   WAT   390      14.318  -7.374  10.334  0.417000
HETATM 3190 O    WAT   391     -10.934  18.278   1.812 -0.834000
HETATM 3191 H1   WAT   391     -10.667  17.826   1.012  0.417000
HETATM 3192 H2   WAT   391     -10.895  19.207   1.587  0.417000
HETATM 3193 O    WAT   392      -9.066  16.777 -19.608 -0.834000
HETATM 3194 H1   WAT   392      -8.553  17.194 -18.916  0.417000
HETATM 3195 H2   WAT   392      -9.972  17.010 -19.409  0.417000
HETATM 3196 O    WAT   393      15.054 -13.715  15.110 -0.834000
HETATM 3197 H1   WAT   393      14.818 -12.934  15.609  0.417000
HETATM 3198 H2   WAT   393      15.498 -13.377  14.332  0.417000
HETATM 3199 O    WAT   394       6.062  17.509   7.349 -0.834000
HETATM 3200 H1   WAT   394       5.555  18.321   7.349  0.417000
HETATM 3201 H2   WAT   394       5.729  17.020   6.597  0.417000
HETATM 3202 O    WAT   395      -3.915 -24.433  12.555 -0.834000
HETATM 3203 H1   WAT   395      -4.724 -24.802  12.202  0.417000
HETATM 3204 H2   WAT   395      -3.237 -25.062  12.310  0.417000
HETATM 3205 O    WAT   396      18.109  13.015  -9.838 -0.834000
HETATM 3206 H1   WAT   396      18.735  12.292  -9.860  0.417000
HETATM 3207 H2   WAT   396      17.276  12.604  -9.606  0.417000
HETATM 3208 O    WAT   397     -19.283  20.165  -7.048 -0.834000
HETATM 3209 H1   WAT   397     -18.792  19.815  -6.304  0.417000
HETATM 3210 H2   WAT   397     -19.116  19.545  -7.758  0.417000
HETATM 3211 O    WAT   398      -1.312 -18.855  16.680 -0.834000
HETATM 3212 H1   WAT   398      -1.817 -19.664  16.764  0.417000
HETATM 3213 H2   WAT   398      -1.117 -18.599  17.581  0.417000
HETATM 3214 O    WAT   399     -27.237  -4.798 -11.796 -0.834000
HETATM 3215 H1   WAT   399     -26.611  -4.667 -12.507  0.417000
HETATM 3216 H2   WAT   399     -28.043  -5.073 -12.234  0.417000
HETATM 3217 O    WAT   400       0.903  28.722  -5.373 -0.834000
HETATM 3218 H1   WAT   400       0.643  29.445  -4.802  0.417000
HETATM 3219 H2   WAT   400       0.867  27.948  -4.810  0.417000
HETATM 3220 O    WAT   401       7.370  22.689  -9.229 -0.834000
HETATM 3221 H1   WAT   401       8.211  22.570  -8.789  0.417000
HETATM 3222 H2   WAT   401       7.069  23.551  -8.943  0.417000
HETATM 3223 O    WAT   402     -24.099   2.749  14.954 -0.834000
HETATM 3224 H1   WAT   402     -24.123   1.887  14.539  0.417000
HETATM 3225 H2   WAT   402     -23.167   2.951  15.032  0.417000
HETATM 3226 O    WAT   403      -8.752  15.775  22.001 -0.834000
HETATM 3227 H1   WAT   403      -8.144  16.497  21.845  0.417000
HETATM 3228 H2   WAT   403      -8.768  15.293  21.175  0.417000
HETATM 3229 O    WAT   404     -21.613 -16.457   7.372 -0.834000
HETATM 3230 H1   WAT   404     -21.714 -16.533   6.423  0.417000
HETATM 3231 H2   WAT   404     -22.472 -16.692   7.724  0.417000
HETATM 3232 O    WAT   405      -2.256 -14.942  16.056 -0.834000
HETATM 3233 H1   WAT   405      -2.788 -14.510  16.724  0.417000
HETATM 3234 H2   WAT   405      -1.425 -15.125  16.494  0.417000
HETATM 3235 O    WAT   406      25.701  -6.772   9.841 -0.834000
HETATM 3236 H1   WAT   406      26.265  -6.936  10.596  0.417000
HETATM 3237 H2   WAT   406      25.585  -7.632   9.437  0.417000
HETATM 3238 O    WAT   407      14.936   3.011  10.340 -0.834000
HETATM 3239 H1   WAT   407      14.777   2.274  10.930  0.417000
HETATM 3240 H2   WAT   407      15.782   2.817   9.936  0.417000
HETATM 3241 O    WAT   408     -17.498  18.628  15.318 -0.834000
HETATM 3242 H1   WAT   408     -17.703  19.206  16.054  0.417000
HETATM 3243 H2   WAT   408     -18.346  18.442  14.916  0.417000
HETATM 3244 O    WAT   409      18.029  -8.481  -8.590 -0.834000
HETATM 3245 H1   WAT   409      18.202  -9.307  -8.139  0.417000
HETATM 3246 H2   WAT   409      17.432  -8.011  -8.007  0.417000
HETATM 3247 O    WAT   410      25.015 -13.161  10.643 -0.834000
HETATM 3248 H1   WAT   410      24.509 -12.379  10.420  0.417000
HETATM 3249 H2   WAT   410      25.571 -13.312   9.879  0.417000
HETATM 3250 O    WAT   411      -8.165 -14.809   8.097 -0.834000
HETATM 3251 H1   WAT   411      -8.315 -13.865   8.148  0.417000
HETATM 3252 H2   WAT   411      -7.239 -14.893   7.870  0.417000
HETATM 3253 O    WAT   412      17.391 -12.545 -16.578 -0.834000
HETATM 3254 H1   WAT   412      16.885 -13.326 -16.802  0.417000
HETATM 3255 H2   WAT   412      16.950 -11.833 -17.042  0.417000
HETATM 3256 O    WAT   413      22.104   3.918  19.832 -0.834000
HETATM 3257 H1   WAT   413      22.865   3.370  20.023  0.417000
HETATM 3258 H2   WAT   413      21.658   3.467  19.115  0.417000
HETATM 3259 O    WAT   414     -10.744  -4.583  21.254 -0.834000
HETATM 3260 H1   WAT   414     -10.518  -4.707  22.176  0.417000
HETATM 3261 H2   WAT   414     -10.047  -5.028  20.774  0.417000
HETATM 3262 O    WAT   415       4.848  28.311  -0.719 -0.834000
HETATM 3263 H1   WAT   415       5.334  27.730  -0.134  0.417000
HETATM 3264 H2   WAT   415       5.226  28.152  -1.584  0.417000
HETATM 3265 O    WAT   416       8.224  23.160   2.266 -0.834000
HETATM 3266 H1   WAT   416       8.720  23.947   2.490  0.417000
HETATM 3267 H2   WAT   416       8.453  22.531   2.950  0.417000
HETATM 3268 O    WAT   417      16.682 -17.227   6.351 -0.834000
HETATM 3269 H1   WAT   417      17.365 -17.380   7.003  0.417000
HETATM 3270 H2   WAT   417      15.862 -17.322   6.835  0.417000
HETATM 3271 O    WAT   418     -15.005  -2.143 -17.544 -0.834000
HETATM 3272 H1   WAT   418     -15.007  -1.187 -17.591  0.417000
HETATM 3273 H2   WAT   418     -14.780  -2.337 -16.635  0.417000
HETATM 3274 O    WAT   419      21.951  -4.596  13.324 -0.834000
HETATM 3275 H1   WAT   419      21.094  -4.696  12.911  0.417000
HETATM 3276 H2   WAT   419      21.754  -4.404  14.241  0.417000
HETATM 3277 O    WAT   420      14.659  -9.696  20.895 -0.834000
HETATM 3278 H1   WAT   420      15.092  -9.054  20.332  0.417000
HETATM 3279 H2   WAT   420      14.148  -9.170  21.510  0.417000
HETATM 3280 O    WAT   421       1.716  -4.318 -27.033 -0.834000
HETATM 3281 H1   WAT   421       1.990  -3.439 -27.294  0.417000
HETATM 3282 H2   WAT   421       2.081  -4.892 -27.707  0.417000
HETATM 3283 O    WAT   422       9.414   4.015  22.699 -0.834000
HETATM 3284 H1   WAT   422      10.232   4.044  23.194  0.417000
HETATM 3285 H2   WAT   422       9.295   4.909  22.379  0.417000
HETATM 3286 O    WAT   423     -10.870  10.712 -26.055 -0.834000
HETATM 3287 H1   WAT   423     -11.312  10.736 -25.207  0.417000
HETATM 3288 H2   WAT   423     -11.406  11.267 -26.621  0.417000
HETATM 3289 O    WAT   424      -9.776   6.004 -21.951 -0.834000
HETATM 3290 H1   WAT   424      -9.700   5.964 -22.904  0.417000
HETATM 3291 H2   WAT   424      -9.065   6.583 -21.678  0.417000
HETATM 3292 O    WAT   425      -5.708 -10.058  24.291 -0.834000
HETATM 3293 H1   WAT   425      -5.396  -9.289  23.813  0.417000
HETATM 3294 H2   WAT   425      -6.557 -10.256  23.896  0.417000
HETATM 3295 O    WAT   426     -22.218  -4.031  16.409 -0.834000
HETATM 3296 H1   WAT   426     -22.514  -4.911  16.174  0.417000
HETATM 3297 H2   WAT   426     -22.699  -3.823  17.209  0.417000
HETATM 3298 O    WAT   427       1.601   9.130  24.921 -0.834000
HETATM 3299 H1   WAT   427       1.404   8.390  24.346  0.417000
HETATM 3300 H2   WAT   427       1.294   9.897  24.439  0.417000
HETATM 3301 O    WAT   428      11.813  -2.572  19.512 -0.834000
HETATM 3302 H1   WAT   428      11.723  -3.148  18.752  0.417000
HETATM 3303 H2   WAT   428      10.922  -2.484  19.852  0.417000
HETATM 3304 O    WAT   429      22.044  -6.126  -1.159 -0.834000
HETATM 3305 H1   WAT   429      22.953  -5.886  -0.979  0.417000
HETATM 3306 H2   WAT   429      21.863  -6.847  -0.555  0.417000
HETATM 3307 O    WAT   430     -10.259  -2.604  27.274 -0.834000
HETATM 3308 H1   WAT   430      -9.950  -2.488  28.172  0.417000
HETATM 3309 H2   WAT   430     -10.993  -3.214  27.349  0.417000
HETATM 3310 O    WAT   431     -24.858  -9.791  11.234 -0.834000
HETATM 3311 H1   WAT   431     -24.694  -9.839  10.292  0.417000
HETATM 3312 H2   WAT   431     -24.091 -10.202  11.632  0.417000
HETATM 3313 O    WAT   432      22.341   4.995  12.543 -0.834000
HETATM 3314 H1   WAT   432      21.885   5.523  13.199  0.417000
HETATM 3315 H2   WAT   432      22.218   5.474  11.723  0.417000
HETATM 3316 O    WAT   433      -6.390  -3.368  13.350 -0.834000
HETATM 3317 H1   WAT   433      -5.639  -3.513  12.774  0.417000
HETATM 3318 H2   WAT   433      -7.153  -3.496  12.786  0.417000
HETATM 3319 O    WAT   434      -3.813  12.400   8.122 -0.834000
HETATM 3320 H1   WAT   434      -4.269  11.573   7.965  0.417000
HETATM 3321 H2   WAT   434      -2.982  12.308   7.657  0.417000
HETATM 3322 O    WAT   435     -13.514 -25.367  -6.715 -0.834000
HETATM 3323 H1   WAT   435     -14.031 -24.714  -7.187  0.417000
HETATM 3324 H2   WAT   435     -13.237 -24.920  -5.914  0.417000
HETATM 3325 O    WAT   436       6.295 -21.282 -12.863 -0.834000
HETATM 3326 H1   WAT   436       6.638 -22.165 -12.727  0.417000
HETATM 3327 H2   WAT   436       7.049 -20.777 -13.168  0.417000
HETATM 3328 O    WAT   437      -0.583 -15.045  12.049 -0.834000
HETATM 3329 H1   WAT   437      -0.749 -15.674  11.347  0.417000
HETATM 3330 H2   WAT   437       0.047 -15.484  12.620  0.417000
HETATM 3331 O    WAT   438       2.537  11.880  11.550 -0.834000
HETATM 3332 H1   WAT   438       1.957  12.113  10.826  0.417000
HETATM 3333 H2   WAT   438       2.210  11.034  11.856  0.417000
HETATM 3334 O    WAT   439      18.581   6.201  -7.070 -0.834000
HETATM 3335 H1   WAT   439      17.904   5.956  -7.701  0.417000
HETATM 3336 H2   WAT   439      18.829   5.376  -6.652  0.417000
HETATM 3337 O    WAT   440      15.680   3.419 -18.353 -0.834000
HETATM 3338 H1   WAT   440      16.441   3.599 -17.801  0.417000
HETATM 3339 H2   WAT   440      16.001   3.532 -19.248  0.417000
HETATM 3340 O    WAT   441       2.622  16.346  11.829 -0.834000
HETATM 3341 H1   WAT   441       3.485  16.744  11.719  0.417000
HETATM 3342 H2   WAT   441       2.788  15.546  12.327  0.417000
HETATM 3343 O    WAT   442       1.941  14.701  20.922 -0.834000
HETATM 3344 H1   WAT   442       1.699  14.615  20.000  0.417000
HETATM 3345 H2   WAT   442       1.106  14.776  21.383  0.417000
HETATM 3346 O    WAT   443      -6.576  14.364 -10.231 -0.834000
HETATM 3347 H1   WAT   443      -6.587  13.693  -9.548  0.417000
HETATM 3348 H2   WAT   443      -6.911  13.919 -11.009  0.417000
HETATM 3349 O    WAT   444      -2.221  26.544  -4.489 -0.834000
HETATM 3350 H1   WAT   444      -2.190  26.983  -5.339  0.417000
HETATM 3351 H2   WAT   444      -1.304  26.474  -4.223  0.417000
HETATM 3352 O    WAT   445       3.960   5.150 -22.720 -0.834000
HETATM 3353 H1   WAT   445       4.397   4.470 -22.207  0.417000
HETATM 3354 H2   WAT   445       3.037   5.078 -22.477  0.417000
HETATM 3355 O    WAT   446      13.829  -3.908 -19.759 -0.834000
HETATM 3356 H1   WAT   446      13.093  -3.403 -19.413  0.417000
HETATM 3357 H2   WAT   446      14.602  -3.389 -19.536  0.417000
HETATM 3358 O    WAT   447       2.537 -19.608 -16.200 -0.834000
HETATM 3359 H1   WAT   447       1.799 -19.737 -15.605  0.417000
HETATM 3360 H2   WAT   447       3.310 -19.659 -15.636  0.417000
HETATM 3361 O    WAT   448       6.299   3.268  25.818 -0.834000
HETATM 3362 H1   WAT   448       6.878   2.778  25.234  0.417000
HETATM 3363 H2   WAT   448       6.863   3.933  26.212  0.417000
HETATM 3364 O    WAT   449      -0.987  27.595   6.313 -0.834000
HETATM 3365 H1   WAT   449      -0.880  26.870   6.929  0.417000
HETATM 3366 H2   WAT   449      -1.868  27.927   6.484  0.417000
HETATM 3367 O    WAT   450      14.418 -24.254  -7.992 -0.834000
HETATM 3368 H1   WAT   450      14.951 -23.746  -8.604  0.417000
HETATM 3369 H2   WAT   450      13.598 -23.764  -7.926  0.417000
HETATM 3370 O    WAT   451     -18.485  18.316  -8.898 -0.834000
HETATM 3371 H1   WAT   451     -17.570  18.043  -8.841  0.417000
HETATM 3372 H2   WAT   451     -18.685  18.293  -9.834  0.417000
HETATM 3373 O    WAT   452       4.560  24.879  11.068 -0.834000
HETATM 3374 H1   WAT   452       4.926  24.652  10.213  0.417000
HETATM 3375 H2   WAT   452       3.851  25.490  10.871  0.417000
HETATM 3376 O    WAT   453     -21.904 -13.961   4.224 -0.834000
HETATM 3377 H1   WAT   453     -21.972 -14.908   4.344  0.417000
HETATM 3378 H2   WAT   453     -22.764 -13.625   4.478  0.417000
HETATM 3379 O    WAT   454      12.725  17.184  -7.855 -0.834000
HETATM 3380 H1   WAT   454      11.906  17.240  -7.363  0.417000
HETATM 3381 H2   WAT   454      12.542  16.558  -8.556  0.417000
HETATM 3382 O    WAT   455      -3.773  27.003 -13.524 -0.834000
HETATM 3383 H1   WAT   455      -4.690  27.267 -13.596  0.417000
HETATM 3384 H2   WAT   455      -3.766  26.083 -13.789  0.417000
HETATM 3385 O    WAT   456      11.092 -16.392  19.331 -0.834000
HETATM 3386 H1   WAT   456      11.836 -16.637  19.881  0.417000
HETATM 3387 H2   WAT   456      11.487 -15.988  18.559  0.417000
HETATM 3388 O    WAT   457      -7.410   2.338  19.660 -0.834000
HETATM 3389 H1   WAT   457      -6.746   2.253  18.976  0.417000
HETATM 3390 H2   WAT   457      -7.887   3.136  19.433  0.417000
HETATM 3391 O    WAT   458       8.399 -19.803 -13.766 -0.834000
HETATM 3392 H1   WAT   458       7.936 -19.173 -14.318  0.417000
HETATM 3393 H2   WAT   458       8.786 -19.273 -13.070  0.417000
HETATM 3394 O    WAT   459     -12.295   7.302  -6.241 -0.834000
HETATM 3395 H1   WAT   459     -12.982   6.985  -6.828  0.417000
HETATM 3396 H2   WAT   459     -12.288   6.673  -5.519  0.417000
HETATM 3397 O    WAT   460      -3.276 -24.709   8.467 -0.834000
HETATM 3398 H1   WAT   460      -3.227 -25.620   8.757  0.417000
HETATM 3399 H2   WAT   460      -3.889 -24.724   7.732  0.417000
HETATM 3400 O    WAT   461      17.809  18.234  -9.697 -0.834000
HETATM 3401 H1   WAT   461      18.299  17.862 -10.430  0.417000
HETATM 3402 H2   WAT   461      16.966  18.485 -10.075  0.417000
HETATM 3403 O    WAT   462      27.025  -1.768   8.834 -0.834000
HETATM 3404 H1   WAT   462      27.533  -1.735   8.024  0.417000
HETATM 3405 H2   WAT   462      26.806  -2.693   8.943  0.417000
HETATM 3406 O    WAT   463     -24.779  13.587  -2.770 -0.834000
HETATM 3407 H1   WAT   463     -25.677  13.255  -2.748  0.417000
HETATM 3408 H2   WAT   463     -24.871  14.534  -2.664  0.417000
HETATM 3409 O    WAT   464      -8.535  -3.420  25.344 -0.834000
HETATM 3410 H1   WAT   464      -7.737  -3.706  25.788  0.417000
HETATM 3411 H2   WAT   464      -9.080  -3.056  26.042  0.417000
HETATM 3412 O    WAT   465      20.618  -8.799  17.664 -0.834000
HETATM 3413 H1   WAT   465      21.574  -8.840  17.660  0.417000
HETATM 3414 H2   WAT   465      20.356  -9.385  18.374  0.417000
HETATM 3415 O    WAT   466     -18.664   0.928  -5.479 -0.834000
HETATM 3416 H1   WAT   466     -18.261   1.695  -5.886  0.417000
HETATM 3417 H2   WAT   466     -18.950   1.235  -4.619  0.417000
HETATM 3418 O    WAT   467      20.960  17.277   4.317 -0.834000
HETATM 3419 H1   WAT   467      20.671  18.031   4.831  0.417000
HETATM 3420 H2   WAT   467      20.153  16.905   3.962  0.417000
HETATM 3421 O    WAT   468      17.476 -18.902  -1.600 -0.834000
HETATM 3422 H1   WAT   468      16.588 -18.981  -1.252  0.417000
HETATM 3423 H2   WAT   468      17.393 -18.291  -2.332  0.417000
HETATM 3424 O    WAT   469       7.717 -25.285  10.116 -0.834000
HETATM 3425 H1   WAT   469       8.497 -25.133  10.650  0.417000
HETATM 3426 H2   WAT   469       7.361 -26.112  10.442  0.417000
HETATM 3427 O    WAT   470     -16.392  -4.340  19.273 -0.834000
HETATM 3428 H1   WAT   470     -16.987  -3.906  18.663  0.417000
HETATM 3429 H2   WAT   470     -15.557  -3.887  19.156  0.417000
HETATM 3430 O    WAT   471     -20.747  20.484   8.544 -0.834000
HETATM 3431 H1   WAT   471     -20.059  21.121   8.739  0.417000
HETATM 3432 H2   WAT   471     -20.431  20.019   7.770  0.417000
HETATM 3433 O    WAT   472      -4.430 -14.745 -13.052 -0.834000
HETATM 3434 H1   WAT   472      -4.648 -13.837 -12.842  0.417000
HETATM 3435 H2   WAT   472      -4.875 -14.912 -13.883  0.417000
HETATM 3436 O    WAT   473      -9.860   3.354 -25.185 -0.834000
HETATM 3437 H1   WAT   473      -9.601   4.262 -25.030  0.417000
HETATM 3438 H2   WAT   473     -10.716   3.419 -25.609  0.417000
HETATM 3439 O    WAT   474     -11.941   3.192  15.801 -0.834000
HETATM 3440 H1   WAT   474     -11.344   3.555  15.146  0.417000
HETATM 3441 H2   WAT   474     -12.109   2.298  15.503  0.417000
HETATM 3442 O    WAT   475      -6.374  -2.389  18.544 -0.834000
HETATM 3443 H1   WAT   475      -5.799  -3.005  18.091  0.417000
HETATM 3444 H2   WAT   475      -5.884  -1.566  18.552  0.417000
HETATM 3445 O    WAT   476       3.469   1.598  13.059 -0.834000
HETATM 3446 H1   WAT   476       2.567   1.535  13.374  0.417000
HETATM 3447 H2   WAT   476       3.914   0.848  13.455  0.417000
HETATM 3448 O    WAT   477      10.383 -10.270 -13.726 -0.834000
HETATM 3449 H1   WAT   477       9.866 -11.007 -13.401  0.417000
HETATM 3450 H2   WAT   477      11.130 -10.220 -13.130  0.417000
HETATM 3451 O    WAT   478      16.273  16.386 -16.393 -0.834000
HETATM 3452 H1   WAT   478      16.107  16.964 -15.649  0.417000
HETATM 3453 H2   WAT   478      16.981  16.813 -16.876  0.417000
HETATM 3454 O    WAT   479     -16.812  -0.936  13.687 -0.834000
HETATM 3455 H1   WAT   479     -17.531  -0.326  13.521  0.417000
HETATM 3456 H2   WAT   479     -17.230  -1.690  14.103  0.417000
HETATM 3457 O    WAT   480       4.344 -29.167   0.743 -0.834000
HETATM 3458 H1   WAT   480       3.880 -29.511   1.506  0.417000
HETATM 3459 H2   WAT   480       3.840 -29.482  -0.006  0.417000
HETATM 3460 O    WAT   481     -13.041   6.279   2.308 -0.834000
HETATM 3461 H1   WAT   481     -13.267   7.209   2.291  0.417000
HETATM 3462 H2   WAT   481     -13.746   5.853   1.820  0.417000
HETATM 3463 O    WAT   482      -8.402 -15.773 -23.351 -0.834000
HETATM 3464 H1   WAT   482      -7.722 -15.185 -23.022  0.417000
HETATM 3465 H2   WAT   482      -8.782 -15.305 -24.095  0.417000
HETATM 3466 O    WAT   483      17.601  13.248 -13.604 -0.834000
HETATM 3467 H1   WAT   483      16.903  12.939 -13.028  0.417000
HETATM 3468 H2   WAT   483      18.156  13.787 -13.040  0.417000
HETATM 3469 O    WAT   484      18.571   9.785  12.322 -0.834000
HETATM 3470 H1   WAT   484      17.895  10.446  12.471  0.417000
HETATM 3471 H2   WAT   484      19.393  10.276  12.336  0.417000
HETATM 3472 O    WAT   485      12.225   8.300  16.462 -0.834000
HETATM 3473 H1   WAT   485      11.777   7.875  15.730  0.417000
HETATM 3474 H2   WAT   485      11.520   8.576  17.047  0.417000
HETATM 3475 O    WAT   486      20.592   1.063 -13.978 -0.834000
HETATM 3476 H1   WAT   486      21.488   1.071 -14.316  0.417000
HETATM 3477 H2   WAT   486      20.236   0.221 -14.260  0.417000
HETATM 3478 O    WAT   487      15.532 -22.526  -9.916 -0.834000
HETATM 3479 H1   WAT   487      16.262 -21.913  -9.821  0.417000
HETATM 3480 H2   WAT   487      14.750 -21.977  -9.870  0.417000
HETATM 3481 O    WAT   488      17.451  21.661  -6.829 -0.834000
HETATM 3482 H1   WAT   488      18.334  21.295  -6.776  0.417000
HETATM 3483 H2   WAT   488      17.539  22.414  -7.413  0.417000
HETATM 3484 O    WAT   489     -17.433   9.119  -8.101 -0.834000
HETATM 3485 H1   WAT   489     -16.536   9.163  -8.431  0.417000
HETATM 3486 H2   WAT   489     -17.809   8.351  -8.530  0.417000
HETATM 3487 O    WAT   490       3.004 -22.462  14.927 -0.834000
HETATM 3488 H1   WAT   490       3.539 -23.199  15.222  0.417000
HETATM 3489 H2   WAT   490       3.593 -21.709  14.962  0.417000
HETATM 3490 O    WAT   491      13.389   0.953 -20.093 -0.834000
HETATM 3491 H1   WAT   491      12.628   0.407 -20.291  0.417000
HETATM 3492 H2   WAT   491      13.424   0.977 -19.137  0.417000
HETATM 3493 O    WAT   492      -9.246 -13.965  19.078 -0.834000
HETATM 3494 H1   WAT   492      -9.556 -13.990  19.983  0.417000
HETATM 3495 H2   WAT   492     -10.046 -13.973  18.551  0.417000
HETATM 3496 O    WAT   493     -12.588  20.274 -10.597 -0.834000
HETATM 3497 H1   WAT   493     -13.448  20.180 -10.187  0.417000
HETATM 3498 H2   WAT   493     -12.694  20.999 -11.213  0.417000
HETATM 3499 O    WAT   494       7.385 -21.683 -20.007 -0.834000
HETATM 3500 H1   WAT   494       7.384 -20.774 -19.709  0.417000
HETATM 3501 H2   WAT   494       7.077 -21.639 -20.912  0.417000
HETATM 3502 O    WAT   495       1.055  11.545 -25.741 -0.834000
HETATM 3503 H1   WAT   495       0.586  11.059 -26.419  0.417000
HETATM 3504 H2   WAT   495       0.937  11.023 -24.948  0.417000
HETATM 3505 O    WAT   496      13.681 -11.526  19.109 -0.834000
HETATM 3506 H1   WAT   496      12.780 -11.647  19.409  0.417000
HETATM 3507 H2   WAT   496      14.060 -10.907  19.734  0.417000
HETATM 3508 O    WAT   497     -11.031 -26.211  -4.319 -0.834000
HETATM 3509 H1   WAT   497     -10.400 -25.789  -3.735  0.417000
HETATM 3510 H2   WAT   497     -11.677 -25.529  -4.504  0.417000
HETATM 3511 O    WAT   498     -17.344  17.076   9.749 -0.834000
HETATM 3512 H1   WAT   498     -17.656  16.830  10.620  0.417000
HETATM 3513 H2   WAT   498     -17.431  18.029   9.723  0.417000
HETATM 3514 O    WAT   499      -5.529  22.669 -19.505 -0.834000
HETATM 3515 H1   WAT   499      -4.840  22.083 -19.192  0.417000
HETATM 3516 H2   WAT   499      -5.734  23.221 -18.749  0.417000
HETATM 3517 O    WAT   500     -25.248   4.621  11.197 -0.834000
HETATM 3518 H1   WAT   500     -25.571   5.517  11.294  0.417000
HETATM 3519 H2   WAT   500     -25.629   4.318  10.373  0.417000
HETATM 3520 O    WAT   501       5.800 -24.329   2.186 -0.834000
HETATM 3521 H1   WAT   501       5.366 -25.103   1.824  0.417000
HETATM 3522 H2   WAT   501       6.416 -24.679   2.829  0.417000
HETATM 3523 O    WAT   502     -14.682  11.389  22.455 -0.834000
HETATM 3524 H1   WAT   502     -14.085  12.134  22.396  0.417000
HETATM 3525 H2   WAT   502     -14.891  11.176  21.546  0.417000
HETATM 3526 O    WAT   503      -7.209 -27.796  -6.392 -0.834000
HETATM 3527 H1   WAT   503      -6.800 -27.152  -6.970  0.417000
HETATM 3528 H2   WAT   503      -7.242 -28.598  -6.913  0.417000
HETATM 3529 O    WAT   504     -24.187  -2.137   8.363 -0.834000
HETATM 3530 H1   WAT   504     -23.419  -1.903   7.841  0.417000
HETATM 3531 H2   WAT   504     -24.887  -1.580   8.022  0.417000
HETATM 3532 O    WAT   505       8.250 -23.277  -7.570 -0.834000
HETATM 3533 H1   WAT   505       8.319 -23.354  -6.619  0.417000
HETATM 3534 H2   WAT   505       8.351 -24.173  -7.891  0.417000
HETATM 3535 O    WAT   506      -3.853  -2.133  22.822 -0.834000
HETATM 3536 H1   WAT   506      -4.424  -2.818  22.476  0.417000
HETATM 3537 H2   WAT   506      -3.096  -2.605  23.170  0.417000
HETATM 3538 O    WAT   507     -11.161  12.123  19.747 -0.834000
HETATM 3539 H1   WAT   507     -10.960  12.099  20.683  0.417000
HETATM 3540 H2   WAT   507     -11.876  12.755  19.672  0.417000
HETATM 3541 O    WAT   508       4.502 -24.519  16.050 -0.834000
HETATM 3542 H1   WAT   508       5.222 -24.523  16.681  0.417000
HETATM 3543 H2   WAT   508       3.754 -24.862  16.538  0.417000
HETATM 3544 O    WAT   509     -27.487  -6.359  -9.568 -0.834000
HETATM 3545 H1   WAT   509     -27.356  -5.793 -10.329  0.417000
HETATM 3546 H2   WAT   509     -26.991  -5.936  -8.867  0.417000
HETATM 3547 O    WAT   510       7.664  21.492 -15.841 -0.834000
HETATM 3548 H1   WAT   510       7.571  20.794 -15.191  0.417000
HETATM 3549 H2   WAT   510       8.516  21.884 -15.651  0.417000
HETATM 3550 O    WAT   511      -0.092 -12.106  21.973 -0.834000
HETATM 3551 H1   WAT   511       0.468 -11.331  22.028  0.417000
HETATM 3552 H2   WAT   511      -0.924 -11.828  22.357  0.417000
HETATM 3553 O    WAT   512      -3.798  10.268 -22.391 -0.834000
HETATM 3554 H1   WAT   512      -3.644  11.209 -22.472  0.417000
HETATM 3555 H2   WAT   512      -3.130   9.866 -22.946  0.417000
HETATM 3556 O    WAT   513       7.741  -3.074 -22.093 -0.834000
HETATM 3557 H1   WAT   513       7.207  -3.338 -22.842  0.417000
HETATM 3558 H2   WAT   513       7.814  -3.865 -21.559  0.417000
HETATM 3559 O    WAT   514      -2.655  13.051 -26.342 -0.834000
HETATM 3560 H1   WAT   514      -3.115  12.265 -26.049  0.417000
HETATM 3561 H2   WAT   514      -2.389  13.489 -25.533  0.417000
HETATM 3562 O    WAT   515     -15.690  14.914  -5.065 -0.834000
HETATM 3563 H1   WAT   515     -16.442  14.736  -5.629  0.417000
HETATM 3564 H2   WAT   515     -15.259  15.666  -5.472  0.417000
HETATM 3565 O    WAT   516     -22.522  -9.194  16.566 -0.834000
HETATM 3566 H1   WAT   516     -23.222  -9.326  17.206  0.417000
HETATM 3567 H2   WAT   516     -22.134 -10.062  16.453  0.417000
HETATM 3568 O    WAT   517       6.295  10.011 -27.383 -0.834000
HETATM 3569 H1   WAT   517       5.521  10.077 -27.942  0.417000
HETATM 3570 H2   WAT   517       6.016   9.456 -26.654  0.417000
HETATM 3571 O    WAT   518     -18.003   7.146 -19.579 -0.834000
HETATM 3572 H1   WAT   518     -18.356   8.032 -19.492  0.417000
HETATM 3573 H2   WAT   518     -18.455   6.641 -18.903  0.417000
HETATM 3574 O    WAT   519     -23.155  17.885  -2.186 -0.834000
HETATM 3575 H1   WAT   519     -22.685  17.348  -2.824  0.417000
HETATM 3576 H2   WAT   519     -22.599  17.874  -1.407  0.417000
HETATM 3577 O    WAT   520       7.212 -22.882   0.331 -0.834000
HETATM 3578 H1   WAT   520       6.681 -23.368   0.961  0.417000
HETATM 3579 H2   WAT   520       6.583 -22.559  -0.315  0.417000
HETATM 3580 O    WAT   521      -4.943  18.192  -9.162 -0.834000
HETATM 3581 H1   WAT   521      -5.368  18.540  -8.378  0.417000
HETATM 3582 H2   WAT   521      -5.372  18.645  -9.888  0.417000
HETATM 3583 O    WAT   522       4.079  24.563  -9.250 -0.834000
HETATM 3584 H1   WAT   522       4.955  24.759  -8.918  0.417000
HETATM 3585 H2   WAT   522       3.860  25.311  -9.804  0.417000
HETATM 3586 O    WAT   523     -29.702  -0.791   6.173 -0.834000
HETATM 3587 H1   WAT   523     -29.326  -1.521   5.682  0.417000
HETATM 3588 H2   WAT   523     -29.330  -0.877   7.052  0.417000
HETATM 3589 O    WAT   524     -11.121 -24.778  -0.040 -0.834000
HETATM 3590 H1   WAT   524     -11.810 -24.812  -0.704  0.417000
HETATM 3591 H2   WAT   524     -11.265 -25.558   0.495  0.417000
HETATM 3592 O    WAT   525      22.939 -10.038  -6.587 -0.834000
HETATM 3593 H1   WAT   525      22.646 -10.948  -6.537  0.417000
HETATM 3594 H2   WAT   525      22.691  -9.755  -7.467  0.417000
HETATM 3595 O    WAT   526     -12.178  17.757   5.596 -0.834000
HETATM 3596 H1   WAT   526     -12.483  18.479   6.145  0.417000
HETATM 3597 H2   WAT   526     -12.382  16.969   6.101  0.417000
HETATM 3598 O    WAT   527      11.729  22.590  12.434 -0.834000
HETATM 3599 H1   WAT   527      11.470  23.303  11.851  0.417000
HETATM 3600 H2   WAT   527      12.560  22.878  12.811  0.417000
HETATM 3601 O    WAT   528      -2.951  23.904   6.477 -0.834000
HETATM 3602 H1   WAT   528      -2.717  22.984   6.601  0.417000
HETATM 3603 H2   WAT   528      -2.981  24.017   5.527  0.417000
HETATM 3604 O    WAT   529      -8.622  24.702   0.047 -0.834000
HETATM 3605 H1   WAT   529      -8.465  25.494  -0.467  0.417000
HETATM 3606 H2   WAT   529      -7.748  24.396   0.289  0.417000
HETATM 3607 O    WAT   530      -2.772   9.011  26.339 -0.834000
HETATM 3608 H1   WAT   530      -3.522   9.602  26.409  0.417000
HETATM 3609 H2   WAT   530      -3.133   8.209  25.962  0.417000
HETATM 3610 O    WAT   531     -14.689  20.678   2.622 -0.834000
HETATM 3611 H1   WAT   531     -14.105  21.336   2.999  0.417000
HETATM 3612 H2   WAT   531     -14.269  19.842   2.824  0.417000
HETATM 3613 O    WAT   532      -5.698  20.902   4.522 -0.834000
HETATM 3614 H1   WAT   532      -6.357  20.218   4.644  0.417000
HETATM 3615 H2   WAT   532      -4.866  20.469   4.712  0.417000
HETATM 3616 O    WAT   533      15.126  -1.233  16.764 -0.834000
HETATM 3617 H1   WAT   533      14.712  -1.024  17.602  0.417000
HETATM 3618 H2   WAT   533      15.950  -0.746  16.777  0.417000
HETATM 3619 O    WAT   534     -18.625 -18.729   0.395 -0.834000
HETATM 3620 H1   WAT   534     -19.418 -18.941  -0.097  0.417000
HETATM 3621 H2   WAT   534     -18.943 -18.315   1.197  0.417000
HETATM 3622 O    WAT   535      -7.600  -5.320 -26.527 -0.834000
HETATM 3623 H1   WAT   535      -8.439  -4.868 -26.609  0.417000
HETATM 3624 H2   WAT   535      -6.973  -4.627 -26.320  0.417000
HETATM 3625 O    WAT   536     -25.201   5.152  -3.113 -0.834000
HETATM 3626 H1   WAT   536     -25.166   5.689  -3.904  0.417000
HETATM 3627 H2   WAT   536     -24.862   5.722  -2.422  0.417000
HETATM 3628 O    WAT   537       4.699  25.611  -4.421 -0.834000
HETATM 3629 H1   WAT   537       3.807  25.438  -4.724  0.417000
HETATM 3630 H2   WAT   537       4.974  24.794  -4.006  0.417000
HETATM 3631 O    WAT   538     -23.636 -10.095 -13.158 -0.834000
HETATM 3632 H1   WAT   538     -24.574 -10.035 -12.977  0.417000
HETATM 3633 H2   WAT   538     -23.586 -10.400 -14.063  0.417000
HETATM 3634 O    WAT   539      24.193  -3.134   0.786 -0.834000
HETATM 3635 H1   WAT   539      24.741  -2.599   1.360  0.417000
HETATM 3636 H2   WAT   539      23.994  -2.562   0.044  0.417000
HETATM 3637 O    WAT   540       2.817  16.849   2.236 -0.834000
HETATM 3638 H1   WAT   540       2.574  16.925   3.158  0.417000
HETATM 3639 H2   WAT   540       3.763  16.701   2.249  0.417000
HETATM 3640 O    WAT   541      24.336   8.756 -10.286 -0.834000
HETATM 3641 H1   WAT   541      24.254   9.566 -10.791  0.417000
HETATM 3642 H2   WAT   541      24.635   9.042  -9.423  0.417000
HETATM 3643 O    WAT   542     -14.201  -4.091 -19.229 -0.834000
HETATM 3644 H1   WAT   542     -14.533  -3.388 -18.671  0.417000
HETATM 3645 H2   WAT   542     -14.723  -4.028 -20.029  0.417000
HETATM 3646 O    WAT   543      16.123  -6.869 -12.453 -0.834000
HETATM 3647 H1   WAT   543      16.459  -7.558 -11.880  0.417000
HETATM 3648 H2   WAT   543      15.860  -7.328 -13.251  0.417000
HETATM 3649 O    WAT   544     -10.018  -4.899  15.294 -0.834000
HETATM 3650 H1   WAT   544      -9.070  -5.029  15.317  0.417000
HETATM 3651 H2   WAT   544     -10.372  -5.757  15.061  0.417000
HETATM 3652 O    WAT   545       7.229  -8.673 -15.139 -0.834000
HETATM 3653 H1   WAT   545       7.245  -9.506 -14.668  0.417000
HETATM 3654 H2   WAT   545       8.138  -8.373 -15.126  0.417000
HETATM 3655 O    WAT   546     -10.431   2.115  26.491 -0.834000
HETATM 3656 H1   WAT   546     -10.800   1.276  26.216  0.417000
HETATM 3657 H2   WAT   546      -9.494   2.035  26.314  0.417000
HETATM 3658 O    WAT   547     -17.431 -17.249  -1.543 -0.834000
HETATM 3659 H1   WAT   547     -18.151 -17.029  -2.135  0.417000
HETATM 3660 H2   WAT   547     -17.835 -17.791  -0.865  0.417000
HETATM 3661 O    WAT   548      15.100  -6.517  25.233 -0.834000
HETATM 3662 H1   WAT   548      14.377  -6.232  24.673  0.417000
HETATM 3663 H2   WAT   548      15.855  -6.556  24.646  0.417000
HETATM 3664 O    WAT   549      -7.298   8.225  14.907 -0.834000
HETATM 3665 H1   WAT   549      -7.883   7.479  15.046  0.417000
HETATM 3666 H2   WAT   549      -6.927   8.402  15.771  0.417000
HETATM 3667 O    WAT   550     -19.570   1.701  -3.005 -0.834000
HETATM 3668 H1   WAT   550     -19.701   0.901  -2.497  0.417000
HETATM 3669 H2   WAT   550     -18.930   2.203  -2.502  0.417000
HETATM 3670 O    WAT   551      -7.745  -9.883  13.957 -0.834000
HETATM 3671 H1   WAT   551      -7.065 -10.530  14.142  0.417000
HETATM 3672 H2   WAT   551      -8.104 -10.148  13.110  0.417000
HETATM 3673 O    WAT   552       7.496  19.693 -11.243 -0.834000
HETATM 3674 H1   WAT   552       6.967  19.583 -10.452  0.417000
HETATM 3675 H2   WAT   552       8.401  19.669 -10.930  0.417000
HETATM 3676 O    WAT   553       1.815  17.857  15.343 -0.834000
HETATM 3677 H1   WAT   553       1.310  17.226  15.855  0.417000
HETATM 3678 H2   WAT   553       2.726  17.586  15.458  0.417000
HETATM 3679 O    WAT   554     -21.336   7.439  -1.927 -0.834000
HETATM 3680 H1   WAT   554     -21.289   8.374  -2.126  0.417000
HETATM 3681 H2   WAT   554     -20.873   7.348  -1.094  0.417000
HETATM 3682 O    WAT   555       4.981  21.928 -18.478 -0.834000
HETATM 3683 H1   WAT   555       5.885  21.670 -18.661  0.417000
HETATM 3684 H2   WAT   555       5.049  22.517 -17.726  0.417000
HETATM 3685 O    WAT   556      17.916 -15.920   1.727 -0.834000
HETATM 3686 H1   WAT   556      17.974 -16.689   2.293  0.417000
HETATM 3687 H2   WAT   556      18.703 -15.961   1.184  0.417000
HETATM 3688 O    WAT   557      29.187   5.672   1.046 -0.834000
HETATM 3689 H1   WAT   557      29.091   6.206   1.835  0.417000
HETATM 3690 H2   WAT   557      30.094   5.808   0.774  0.417000
HETATM 3691 O    WAT   558     -23.358  15.742  -6.182 -0.834000
HETATM 3692 H1   WAT   558     -23.992  16.445  -6.323  0.417000
HETATM 3693 H2   WAT   558     -22.833  15.729  -6.982  0.417000
HETATM 3694 O    WAT   559      23.681  17.291   8.081 -0.834000
HETATM 3695 H1   WAT   559      23.119  16.836   7.453  0.417000
HETATM 3696 H2   WAT   559      24.177  17.914   7.550  0.417000
HETATM 3697 O    WAT   560       8.211   2.853  15.073 -0.834000
HETATM 3698 H1   WAT   560       8.003   3.217  14.212  0.417000
HETATM 3699 H2   WAT   560       7.380   2.868  15.547  0.417000
HETATM 3700 O    WAT   561      -0.161  -1.814  28.198 -0.834000
HETATM 3701 H1   WAT   561       0.631  -2.338  28.317  0.417000
HETATM 3702 H2   WAT   561      -0.440  -1.597  29.087  0.417000
HETATM 3703 O    WAT   562     -16.939  -6.675  22.901 -0.834000
HETATM 3704 H1   WAT   562     -16.896  -5.745  22.677  0.417000
HETATM 3705 H2   WAT   562     -16.828  -7.128  22.065  0.417000
HETATM 3706 O    WAT   563      -7.196 -16.841  16.587 -0.834000
HETATM 3707 H1   WAT   563      -7.880 -16.441  16.049  0.417000
HETATM 3708 H2   WAT   563      -6.592 -17.231  15.955  0.417000
HETATM 3709 O    WAT   564      -5.104  -8.736  26.695 -0.834000
HETATM 3710 H1   WAT   564      -5.256  -9.363  25.988  0.417000
HETATM 3711 H2   WAT   564      -5.954  -8.317  26.831  0.417000
HETATM 3712 O    WAT   565      -7.668 -11.803  18.516 -0.834000
HETATM 3713 H1   WAT   565      -8.347 -11.172  18.275  0.417000
HETATM 3714 H2   WAT   565      -8.149 -12.605  18.720  0.417000
HETATM 3715 O    WAT   566     -24.238  -2.961  -2.638 -0.834000
HETATM 3716 H1   WAT   566     -24.685  -2.714  -1.829  0.417000
HETATM 3717 H2   WAT   566     -23.451  -2.416  -2.654  0.417000
HETATM 3718 O    WAT   567     -17.690  -1.635  21.981 -0.834000
HETATM 3719 H1   WAT   567     -18.361  -0.953  22.022  0.417000
HETATM 3720 H2   WAT   567     -17.042  -1.297  21.363  0.417000
HETATM 3721 O    WAT   568      21.122   2.552  17.625 -0.834000
HETATM 3722 H1   WAT   568      21.771   2.305  16.966  0.417000
HETATM 3723 H2   WAT   568      20.518   3.132  17.162  0.417000
HETATM 3724 O    WAT   569       7.506  16.838 -23.644 -0.834000
HETATM 3725 H1   WAT   569       7.067  17.496 -24.184  0.417000
HETATM 3726 H2   WAT   569       7.389  17.148 -22.746  0.417000
HETATM 3727 O    WAT   570      -5.230  17.563   3.721 -0.834000
HETATM 3728 H1   WAT   570      -6.064  18.014   3.849  0.417000
HETATM 3729 H2   WAT   570      -4.582  18.136   4.131  0.417000
HETATM 3730 O    WAT   571     -13.466  26.411   8.380 -0.834000
HETATM 3731 H1   WAT   571     -12.944  25.609   8.363  0.417000
HETATM 3732 H2   WAT   571     -12.821  27.118   8.385  0.417000
HETATM 3733 O    WAT   572      14.631  21.409 -12.386 -0.834000
HETATM 3734 H1   WAT   572      14.242  21.827 -13.154  0.417000
HETATM 3735 H2   WAT   572      15.508  21.789 -12.325  0.417000
HETATM 3736 O    WAT   573      -9.084   1.248   9.218 -0.834000
HETATM 3737 H1   WAT   573      -9.857   1.652   8.822  0.417000
HETATM 3738 H2   WAT   573      -8.519   1.033   8.476  0.417000
HETATM 3739 O    WAT   574     -10.538 -13.693 -21.069 -0.834000
HETATM 3740 H1   WAT   574     -10.174 -12.900 -21.463  0.417000
HETATM 3741 H2   WAT   574      -9.981 -13.860 -20.309  0.417000
HETATM 3742 O    WAT   575       2.457 -25.479  10.352 -0.834000
HETATM 3743 H1   WAT   575       3.171 -25.930  10.805  0.417000
HETATM 3744 H2   WAT   575       2.329 -25.982   9.548  0.417000
HETATM 3745 O    WAT   576       5.476  15.358  17.607 -0.834000
HETATM 3746 H1   WAT   576       6.380  15.263  17.305  0.417000
HETATM 3747 H2   WAT   576       5.555  15.706  18.495  0.417000
HETATM 3748 O    WAT   577       1.516 -15.510 -16.315 -0.834000
HETATM 3749 H1   WAT   577       2.171 -14.841 -16.517  0.417000
HETATM 3750 H2   WAT   577       1.282 -15.880 -17.166  0.417000
HETATM 3751 O    WAT   578       3.191   8.879  17.633 -0.834000
HETATM 3752 H1   WAT   578       3.880   8.265  17.378  0.417000
HETATM 3753 H2   WAT   578       2.376   8.438  17.395  0.417000
HETATM 3754 O    WAT   579      18.964  -8.058   5.999 -0.834000
HETATM 3755 H1   WAT   579      18.310  -8.757   6.011  0.417000
HETATM 3756 H2   WAT   579      19.701  -8.412   6.498  0.417000
HETATM 3757 O    WAT   580      -1.082  22.410 -17.912 -0.834000
HETATM 3758 H1   WAT   580      -0.938  22.578 -16.981  0.417000
HETATM 3759 H2   WAT   580      -1.018  23.271 -18.324  0.417000
HETATM 3760 O    WAT   581     -22.394  -2.862 -16.178 -0.834000
HETATM 3761 H1   WAT   581     -22.664  -2.097 -15.671  0.417000
HETATM 3762 H2   WAT   581     -21.867  -3.379 -15.569  0.417000
HETATM 3763 O    WAT   582     -23.864   9.793  -1.230 -0.834000
HETATM 3764 H1   WAT   582     -23.008  10.022  -1.592  0.417000
HETATM 3765 H2   WAT   582     -23.732   9.799  -0.282  0.417000
HETATM 3766 O    WAT   583      -8.719  13.767  23.888 -0.834000
HETATM 3767 H1   WAT   583      -8.674  14.506  23.282  0.417000
HETATM 3768 H2   WAT   583      -9.222  14.098  24.632  0.417000
HETATM 3769 O    WAT   584      16.107 -10.532 -18.003 -0.834000
HETATM 3770 H1   WAT   584      15.207 -10.684 -18.289  0.417000
HETATM 3771 H2   WAT   584      16.114  -9.622 -17.708  0.417000
HETATM 3772 O    WAT   585      29.041   1.083   0.363 -0.834000
HETATM 3773 H1   WAT   585      28.718   1.881   0.782  0.417000
HETATM 3774 H2   WAT   585      29.817   1.364  -0.122  0.417000
HETATM 3775 O    WAT   586      14.006 -18.288 -19.914 -0.834000
HETATM 3776 H1   WAT   586      14.391 -17.878 -19.140  0.417000
HETATM 3777 H2   WAT   586      13.167 -18.636 -19.609  0.417000
HETATM 3778 O    WAT   587      -8.292  19.410  11.571 -0.834000
HETATM 3779 H1   WAT   587      -7.569  19.528  10.955  0.417000
HETATM 3780 H2   WAT   587      -8.539  18.490  11.478  0.417000
HETATM 3781 O    WAT   588       3.646  12.319   7.848 -0.834000
HETATM 3782 H1   WAT   588       3.356  11.420   7.691  0.417000
HETATM 3783 H2   WAT   588       2.855  12.847   7.739  0.417000
HETATM 3784 O    WAT   589     -21.257  -3.629  20.539 -0.834000
HETATM 3785 H1   WAT   589     -20.758  -3.975  19.799  0.417000
HETATM 3786 H2   WAT   589     -21.272  -4.346  21.173  0.417000
HETATM 3787 O    WAT   590      17.165 -17.167  -3.729 -0.834000
HETATM 3788 H1   WAT   590      16.986 -17.064  -4.664  0.417000
HETATM 3789 H2   WAT   590      16.537 -16.586  -3.300  0.417000
HETATM 3790 O    WAT   591     -20.097   7.231   0.517 -0.834000
HETATM 3791 H1   WAT   591     -20.168   6.337   0.851  0.417000
HETATM 3792 H2   WAT   591     -20.351   7.784   1.256  0.417000
HETATM 3793 O    WAT   592     -11.619   0.723  19.382 -0.834000
HETATM 3794 H1   WAT   592     -11.509   1.609  19.038  0.417000
HETATM 3795 H2   WAT   592     -10.745   0.472  19.681  0.417000
HETATM 3796 O    WAT   593     -20.693  12.566  12.495 -0.834000
HETATM 3797 H1   WAT   593     -21.648  12.513  12.520  0.417000
HETATM 3798 H2   WAT   593     -20.506  13.193  11.797  0.417000
HETATM 3799 O    WAT   594      20.221  -5.969  20.043 -0.834000
HETATM 3800 H1   WAT   594      21.176  -6.009  20.102  0.417000
HETATM 3801 H2   WAT   594      20.042  -5.924  19.103  0.417000
HETATM 3802 O    WAT   595       3.412  26.669 -10.858 -0.834000
HETATM 3803 H1   WAT   595       2.604  26.363 -11.270  0.417000
HETATM 3804 H2   WAT   595       4.056  26.672 -11.566  0.417000
HETATM 3805 O    WAT   596     -10.294  -4.980  23.926 -0.834000
HETATM 3806 H1   WAT   596     -11.186  -4.941  24.270  0.417000
HETATM 3807 H2   WAT   596      -9.802  -4.361  24.467  0.417000
HETATM 3808 O    WAT   597      -8.794 -25.762  12.485 -0.834000
HETATM 3809 H1   WAT   597      -9.448 -25.654  11.795  0.417000
HETATM 3810 H2   WAT   597      -9.115 -26.497  13.007  0.417000
HETATM 3811 O    WAT   598       4.456  14.010  23.968 -0.834000
HETATM 3812 H1   WAT   598       3.529  13.808  24.094  0.417000
HETATM 3813 H2   WAT   598       4.776  14.225  24.844  0.417000
HETATM 3814 O    WAT   599      23.900  -1.411  -1.343 -0.834000
HETATM 3815 H1   WAT   599      24.697  -0.885  -1.400  0.417000
HETATM 3816 H2   WAT   599      23.188  -0.774  -1.395  0.417000
HETATM 3817 O    WAT   600      -2.251 -18.413   8.823 -0.834000
HETATM 3818 H1   WAT   600      -2.186 -19.354   8.658  0.417000
HETATM 3819 H2   WAT   600      -2.243 -18.016   7.952  0.417000
HETATM 3820 O    WAT   601       1.527  14.199   7.646 -0.834000
HETATM 3821 H1   WAT   601       1.580  14.975   8.203  0.417000
HETATM 3822 H2   WAT   601       1.152  14.518   6.825  0.417000
HETATM 3823 O    WAT   602     -19.365   9.684 -16.417 -0.834000
HETATM 3824 H1   WAT   602     -18.961   9.704 -17.285  0.417000
HETATM 3825 H2   WAT   602     -20.287   9.492 -16.586  0.417000
HETATM 3826 O    WAT   603       2.219 -22.495 -10.025 -0.834000
HETATM 3827 H1   WAT   603       1.816 -23.210  -9.533  0.417000
HETATM 3828 H2   WAT   603       3.113 -22.793 -10.193  0.417000
HETATM 3829 O    WAT   604     -21.889  -7.234  10.497 -0.834000
HETATM 3830 H1   WAT   604     -22.347  -7.405   9.674  0.417000
HETATM 3831 H2   WAT   604     -22.437  -6.590  10.946  0.417000
HETATM 3832 O    WAT   605      22.256   6.864 -10.256 -0.834000
HETATM 3833 H1   WAT   605      21.820   7.045  -9.423  0.417000
HETATM 3834 H2   WAT   605      23.028   7.430 -10.249  0.417000
HETATM 3835 O    WAT   606     -10.755   7.940 -26.123 -0.834000
HETATM 3836 H1   WAT   606     -10.582   8.878 -26.048  0.417000
HETATM 3837 H2   WAT   606     -11.709   7.875 -26.173  0.417000
HETATM 3838 O    WAT   607     -11.173  16.318   9.299 -0.834000
HETATM 3839 H1   WAT   607     -10.344  15.850   9.197  0.417000
HETATM 3840 H2   WAT   607     -11.565  15.940  10.087  0.417000
HETATM 3841 O    WAT   608     -11.379  -6.674 -16.489 -0.834000
HETATM 3842 H1   WAT   608     -12.047  -6.732 -17.172  0.417000
HETATM 3843 H2   WAT   608     -10.682  -6.148 -16.880  0.417000
HETATM 3844 O    WAT   609     -25.070  15.663   0.266 -0.834000
HETATM 3845 H1   WAT   609     -25.880  16.049   0.598  0.417000
HETATM 3846 H2   WAT   609     -25.093  15.831  -0.676  0.417000
HETATM 3847 O    WAT   610       3.131   9.743  20.297 -0.834000
HETATM 3848 H1   WAT   610       3.286   9.560  19.370  0.417000
HETATM 3849 H2   WAT   610       3.308  10.679  20.389  0.417000
HETATM 3850 O    WAT   611      22.046  17.835  -1.518 -0.834000
HETATM 3851 H1   WAT   611      21.422  17.947  -0.801  0.417000
HETATM 3852 H2   WAT   611      21.628  17.205  -2.104  0.417000
HETATM 3853 O    WAT   612      15.954  -2.419 -19.078 -0.834000
HETATM 3854 H1   WAT   612      15.904  -1.526 -19.420  0.417000
HETATM 3855 H2   WAT   612      16.674  -2.822 -19.562  0.417000
HETATM 3856 O    WAT   613     -18.153 -10.750  20.091 -0.834000
HETATM 3857 H1   WAT   613     -17.606 -10.394  19.390  0.417000
HETATM 3858 H2   WAT   613     -18.728 -10.027  20.338  0.417000
HETATM 3859 O    WAT   614      21.135   6.880  14.310 -0.834000
HETATM 3860 H1   WAT   614      21.315   6.768  15.244  0.417000
HETATM 3861 H2   WAT   614      20.247   7.235  14.278  0.417000
HETATM 3862 O    WAT   615      -9.176 -21.679 -12.636 -0.834000
HETATM 3863 H1   WAT   615      -9.831 -21.019 -12.407  0.417000
HETATM 3864 H2   WAT   615      -9.642 -22.290 -13.206  0.417000
HETATM 3865 O    WAT   616       8.113  19.570  14.863 -0.834000
HETATM 3866 H1   WAT   616       7.534  20.172  15.331  0.417000
HETATM 3867 H2   WAT   616       8.548  20.117  14.209  0.417000
HETATM 3868 O    WAT   617      24.332 -15.977   7.812 -0.834000
HETATM 3869 H1   WAT   617      25.098 -16.370   8.229  0.417000
HETATM 3870 H2   WAT   617      24.688 -15.269   7.274  0.417000
HETATM 3871 O    WAT   618      -2.937 -27.241   9.447 -0.834000
HETATM 3872 H1   WAT   618      -3.653 -27.804   9.742  0.417000
HETATM 3873 H2   WAT   618      -2.535 -26.922  10.254  0.417000
HETATM 3874 O    WAT   619       3.089 -23.572  -1.179 -0.834000
HETATM 3875 H1   WAT   619       2.849 -24.295  -0.599  0.417000
HETATM 3876 H2   WAT   619       2.721 -23.815  -2.029  0.417000
HETATM 3877 O    WAT   620       1.710  20.505 -21.392 -0.834000
HETATM 3878 H1   WAT   620       1.174  20.404 -20.606  0.417000
HETATM 3879 H2   WAT   620       1.460  19.768 -21.949  0.417000
HETATM 3880 O    WAT   621      19.891   2.741   6.101 -0.834000
HETATM 3881 H1   WAT   621      19.135   3.318   6.206  0.417000
HETATM 3882 H2   WAT   621      19.754   2.047   6.746  0.417000
HETATM 3883 O    WAT   622       8.166  12.091 -23.291 -0.834000
HETATM 3884 H1   WAT   622       7.798  11.255 -23.578  0.417000
HETATM 3885 H2   WAT   622       7.504  12.739 -23.531  0.417000
HETATM 3886 O    WAT   623      -4.594  23.678  14.848 -0.834000
HETATM 3887 H1   WAT   623      -4.547  23.333  13.956  0.417000
HETATM 3888 H2   WAT   623      -4.871  22.932  15.379  0.417000
HETATM 3889 O    WAT   624       6.256 -18.285 -21.699 -0.834000
HETATM 3890 H1   WAT   624       6.217 -18.730 -22.546  0.417000
HETATM 3891 H2   WAT   624       5.346 -18.254 -21.402  0.417000
HETATM 3892 O    WAT   625      -4.014  19.270  16.690 -0.834000
HETATM 3893 H1   WAT   625      -4.579  18.698  16.171  0.417000
HETATM 3894 H2   WAT   625      -3.821  18.764  17.480  0.417000
HETATM 3895 O    WAT   626       3.549  22.502  12.082 -0.834000
HETATM 3896 H1   WAT   626       4.115  21.815  11.729  0.417000
HETATM 3897 H2   WAT   626       3.925  23.317  11.748  0.417000
HETATM 3898 O    WAT   627     -12.105  23.272 -14.833 -0.834000
HETATM 3899 H1   WAT   627     -11.311  23.580 -14.396  0.417000
HETATM 3900 H2   WAT   627     -12.562  24.072 -15.092  0.417000
HETATM 3901 O    WAT   628      -8.198  27.213   5.506 -0.834000
HETATM 3902 H1   WAT   628      -8.364  26.272   5.570  0.417000
HETATM 3903 H2   WAT   628      -8.778  27.512   4.806  0.417000
HETATM 3904 O    WAT   629      12.240  11.170 -19.456 -0.834000
HETATM 3905 H1   WAT   629      11.615  11.611 -18.879  0.417000
HETATM 3906 H2   WAT   629      12.791  11.876 -19.795  0.417000
HETATM 3907 O    WAT   630      11.562   2.633 -17.138 -0.834000
HETATM 3908 H1   WAT   630      11.723   3.425 -16.625  0.417000
HETATM 3909 H2   WAT   630      12.428   2.242 -17.253  0.417000
HETATM 3910 O    WAT   631       0.620  11.371  23.657 -0.834000
HETATM 3911 H1   WAT   631       1.106  12.173  23.852  0.417000
HETATM 3912 H2   WAT   631       0.164  11.560  22.837  0.417000
HETATM 3913 O    WAT   632     -19.993 -14.290   7.759 -0.834000
HETATM 3914 H1   WAT   632     -20.615 -15.015   7.696  0.417000
HETATM 3915 H2   WAT   632     -19.778 -14.079   6.851  0.417000
HETATM 3916 O    WAT   633      -8.254  17.985 -12.304 -0.834000
HETATM 3917 H1   WAT   633      -8.288  17.404 -11.543  0.417000
HETATM 3918 H2   WAT   633      -9.139  17.956 -12.667  0.417000
HETATM 3919 O    WAT   634       0.952 -16.270 -18.883 -0.834000
HETATM 3920 H1   WAT   634       0.921 -15.413 -19.308  0.417000
HETATM 3921 H2   WAT   634       0.377 -16.821 -19.414  0.417000
HETATM 3922 O    WAT   635       0.467  26.399  -3.879 -0.834000
HETATM 3923 H1   WAT   635       1.117  25.903  -4.377  0.417000
HETATM 3924 H2   WAT   635       0.341  25.892  -3.077  0.417000
HETATM 3925 O    WAT   636       0.653 -19.022  14.824 -0.834000
HETATM 3926 H1   WAT   636       0.242 -19.706  14.295  0.417000
HETATM 3927 H2   WAT   636       0.033 -18.864  15.535  0.417000
HETATM 3928 O    WAT   637       2.610  -5.270 -24.606 -0.834000
HETATM 3929 H1   WAT   637       2.944  -4.461 -24.219  0.417000
HETATM 3930 H2   WAT   637       2.270  -5.005 -25.460  0.417000
HETATM 3931 O    WAT   638      -2.981 -21.107  16.392 -0.834000
HETATM 3932 H1   WAT   638      -2.674 -21.777  15.781  0.417000
HETATM 3933 H2   WAT   638      -3.859 -20.886  16.083  0.417000
HETATM 3934 O    WAT   639     -20.359 -11.842   8.847 -0.834000
HETATM 3935 H1   WAT   639     -20.190 -12.723   8.515  0.417000
HETATM 3936 H2   WAT   639     -21.310 -11.804   8.953  0.417000
HETATM 3937 O    WAT   640      -0.837  15.337   0.373 -0.834000
HETATM 3938 H1   WAT   640      -0.820  14.557   0.927  0.417000
HETATM 3939 H2   WAT   640       0.083  15.510   0.174  0.417000
HETATM 3940 O    WAT   641      -2.148  21.295   6.671 -0.834000
HETATM 3941 H1   WAT   641      -2.245  21.054   7.592  0.417000
HETATM 3942 H2   WAT   641      -1.237  21.087   6.464  0.417000
HETATM 3943 O    WAT   642      15.222   2.358  22.713 -0.834000
HETATM 3944 H1   WAT   642      15.698   2.344  23.543  0.417000
HETATM 3945 H2   WAT   642      14.839   3.234  22.671  0.417000
HETATM 3946 O    WAT   643     -16.509  10.926  12.291 -0.834000
HETATM 3947 H1   WAT   643     -16.079  11.780  12.334  0.417000
HETATM 3948 H2   WAT   643     -15.861  10.351  11.882  0.417000
HETATM 3949 O    WAT   644      11.163  19.169 -19.560 -0.834000
HETATM 3950 H1   WAT   644      11.717  19.228 -18.782  0.417000
HETATM 3951 H2   WAT   644      11.221  20.036 -19.963  0.417000
HETATM 3952 O    WAT   645       1.320  -9.565  19.383 -0.834000
HETATM 3953 H1   WAT   645       0.728 -10.173  18.940  0.417000
HETATM 3954 H2   WAT   645       1.061  -8.701  19.061  0.417000
HETATM 3955 O    WAT   646     -13.204  -6.587 -18.564 -0.834000
HETATM 3956 H1   WAT   646     -13.539  -5.740 -18.859  0.417000
HETATM 3957 H2   WAT   646     -12.734  -6.935 -19.322  0.417000
HETATM 3958 O    WAT   647      11.644 -10.430  -6.897 -0.834000
HETATM 3959 H1   WAT   647      11.784 -11.371  -6.786  0.417000
HETATM 3960 H2   WAT   647      11.214 -10.154  -6.088  0.417000
HETATM 3961 O    WAT   648       1.274  16.246   9.466 -0.834000
HETATM 3962 H1   WAT   648       1.757  16.254  10.292  0.417000
HETATM 3963 H2   WAT   648       0.376  16.028   9.716  0.417000
HETATM 3964 O    WAT   649     -27.017   2.283   4.420 -0.834000
HETATM 3965 H1   WAT   649     -27.103   3.158   4.043  0.417000
HETATM 3966 H2   WAT   649     -26.752   1.730   3.685  0.417000
HETATM 3967 O    WAT   650      25.595  -1.646 -10.270 -0.834000
HETATM 3968 H1   WAT   650      25.570  -1.762  -9.320  0.417000
HETATM 3969 H2   WAT   650      25.592  -2.537 -10.621  0.417000
HETATM 3970 O    WAT   651      15.367  -4.611 -21.991 -0.834000
HETATM 3971 H1   WAT   651      15.487  -5.539 -21.789  0.417000
HETATM 3972 H2   WAT   651      14.662  -4.329 -21.409  0.417000
HETATM 3973 O    WAT   652     -16.481   7.149   4.815 -0.834000
HETATM 3974 H1   WAT   652     -16.462   6.665   5.641  0.417000
HETATM 3975 H2   WAT   652     -15.906   7.899   4.964  0.417000
HETATM 3976 O    WAT   653      17.172 -10.130   5.861 -0.834000
HETATM 3977 H1   WAT   653      16.585  -9.901   5.141  0.417000
HETATM 3978 H2   WAT   653      17.677 -10.874   5.532  0.417000
HETATM 3979 O    WAT   654     -14.412   4.331  15.940 -0.834000
HETATM 3980 H1   WAT   654     -14.331   4.973  15.234  0.417000
HETATM 3981 H2   WAT   654     -13.540   3.943  16.012  0.417000
HETATM 3982 O    WAT   655      18.537  -7.091  12.667 -0.834000
HETATM 3983 H1   WAT   655      19.208  -7.718  12.397  0.417000
HETATM 3984 H2   WAT   655      18.863  -6.245  12.363  0.417000
HETATM 3985 O    WAT   656       4.034   7.754 -21.805 -0.834000
HETATM 3986 H1   WAT   656       4.070   6.838 -22.081  0.417000
HETATM 3987 H2   WAT   656       4.949   8.002 -21.677  0.417000
HETATM 3988 O    WAT   657       7.709  23.640  12.794 -0.834000
HETATM 3989 H1   WAT   657       6.888  23.918  13.201  0.417000
HETATM 3990 H2   WAT   657       7.465  23.405  11.899  0.417000
HETATM 3991 O    WAT   658       3.016  12.495 -27.417 -0.834000
HETATM 3992 H1   WAT   658       3.687  12.857 -26.838  0.417000
HETATM 3993 H2   WAT   658       2.316  12.215 -26.826  0.417000
HETATM 3994 O    WAT   659       1.574  -7.085  22.843 -0.834000
HETATM 3995 H1   WAT   659       2.109  -6.558  22.250  0.417000
HETATM 3996 H2   WAT   659       0.715  -6.664  22.829  0.417000
HETATM 3997 O    WAT   660      -4.459  -3.671  11.460 -0.834000
HETATM 3998 H1   WAT   660      -3.810  -2.979  11.331  0.417000
HETATM 3999 H2   WAT   660      -3.941  -4.469  11.567  0.417000
HETATM 4000 O    WAT   661       7.471 -22.907  13.321 -0.834000
HETATM 4001 H1   WAT   661       7.301 -22.408  14.120  0.417000
HETATM 4002 H2   WAT   661       6.941 -23.698  13.416  0.417000
HETATM 4003 O    WAT   662     -19.551  13.739  17.443 -0.834000
HETATM 4004 H1   WAT   662     -20.177  14.464  17.452  0.417000
HETATM 4005 H2   WAT   662     -19.562  13.424  16.539  0.417000
HETATM 4006 O    WAT   663     -11.843  18.685  13.649 -0.834000
HETATM 4007 H1   WAT   663     -12.392  18.309  12.962  0.417000
HETATM 4008 H2   WAT   663     -11.034  18.176  13.616  0.417000
HETATM 4009 O    WAT   664      15.291 -10.198 -23.251 -0.834000
HETATM 4010 H1   WAT   664      16.082  -9.870 -22.823  0.417000
HETATM 4011 H2   WAT   664      14.772 -10.572 -22.539  0.417000
HETATM 4012 O    WAT   665     -11.616   0.575 -26.305 -0.834000
HETATM 4013 H1   WAT   665     -10.663   0.552 -26.389  0.417000
HETATM 4014 H2   WAT   665     -11.837   1.506 -26.340  0.417000
HETATM 4015 O    WAT   666      18.095  15.598  -2.602 -0.834000
HETATM 4016 H1   WAT   666      17.459  14.898  -2.453  0.417000
HETATM 4017 H2   WAT   666      17.672  16.173  -3.240  0.417000
HETATM 4018 O    WAT   667      -7.298 -22.250  -1.116 -0.834000
HETATM 4019 H1   WAT   667      -8.179 -22.023  -1.412  0.417000
HETATM 4020 H2   WAT   667      -6.721 -21.913  -1.801  0.417000
HETATM 4021 O    WAT   668      -7.525   8.913 -13.259 -0.834000
HETATM 4022 H1   WAT   668      -8.031   9.684 -13.001  0.417000
HETATM 4023 H2   WAT   668      -8.069   8.479 -13.916  0.417000
HETATM 4024 O    WAT   669     -15.424  -9.945   2.023 -0.834000
HETATM 4025 H1   WAT   669     -15.819 -10.593   2.607  0.417000
HETATM 4026 H2   WAT   669     -15.180 -10.444   1.243  0.417000
HETATM 4027 O    WAT   670      28.061   6.114  -8.109 -0.834000
HETATM 4028 H1   WAT   670      28.902   6.300  -7.691  0.417000
HETATM 4029 H2   WAT   670      28.199   6.329  -9.032  0.417000
HETATM 4030 O    WAT   671      21.418  10.544   2.914 -0.834000
HETATM 4031 H1   WAT   671      20.867   9.824   2.607  0.417000
HETATM 4032 H2   WAT   671      21.190  10.643   3.838  0.417000
HETATM 4033 O    WAT   672      23.320  -5.496   9.544 -0.834000
HETATM 4034 H1   WAT   672      23.391  -4.762  10.154  0.417000
HETATM 4035 H2   WAT   672      24.135  -5.984   9.661  0.417000
HETATM 4036 O    WAT   673      25.746  -1.694   2.513 -0.834000
HETATM 4037 H1   WAT   673      26.620  -1.356   2.318  0.417000
HETATM 4038 H2   WAT   673      25.873  -2.262   3.273  0.417000
HETATM 4039 O    WAT   674      -1.506  17.670 -22.027 -0.834000
HETATM 4040 H1   WAT   674      -1.862  18.366 -21.474  0.417000
HETATM 4041 H2   WAT   674      -1.452  16.909 -21.448  0.417000
HETATM 4042 O    WAT   675      -9.350   6.011 -24.685 -0.834000
HETATM 4043 H1   WAT   675      -9.818   6.691 -25.170  0.417000
HETATM 4044 H2   WAT   675      -8.428   6.259 -24.755  0.417000
HETATM 4045 O    WAT   676     -14.898  11.153   3.503 -0.834000
HETATM 4046 H1   WAT   676     -14.621  12.034   3.252  0.417000
HETATM 4047 H2   WAT   676     -15.835  11.131   3.307  0.417000
HETATM 4048 O    WAT   677      13.967 -16.865  -0.285 -0.834000
HETATM 4049 H1   WAT   677      13.051 -17.113  -0.413  0.417000
HETATM 4050 H2   WAT   677      14.444 -17.694  -0.298  0.417000
HETATM 4051 O    WAT   678      12.126  11.000  11.946 -0.834000
HETATM 4052 H1   WAT   678      12.073  11.908  12.245  0.417000
HETATM 4053 H2   WAT   678      12.922  10.660  12.355  0.417000
HETATM 4054 O    WAT   679     -14.133   7.597  24.989 -0.834000
HETATM 4055 H1   WAT   679     -14.552   8.015  24.237  0.417000
HETATM 4056 H2   WAT   679     -14.850   7.427  25.599  0.417000
HETATM 4057 O    WAT   680       3.174  14.028  13.175 -0.834000
HETATM 4058 H1   WAT   680       2.594  13.903  13.925  0.417000
HETATM 4059 H2   WAT   680       2.968  13.300  12.588  0.417000
HETATM 4060 O    WAT   681     -20.841  16.913   5.718 -0.834000
HETATM 4061 H1   WAT   681     -20.089  16.399   5.422  0.417000
HETATM 4062 H2   WAT   681     -20.475  17.771   5.931  0.417000
HETATM 4063 O    WAT   682      24.521  -0.598   8.397 -0.834000
HETATM 4064 H1   WAT   682      25.372  -0.930   8.685  0.417000
HETATM 4065 H2   WAT   682      24.453  -0.875   7.484  0.417000
HETATM 4066 O    WAT   683      -6.364  23.496   5.344 -0.834000
HETATM 4067 H1   WAT   683      -6.136  22.590   5.139  0.417000
HETATM 4068 H2   WAT   683      -6.066  23.996   4.584  0.417000
HETATM 4069 O    WAT   684       6.696   6.495  24.812 -0.834000
HETATM 4070 H1   WAT   684       6.808   5.971  24.019  0.417000
HETATM 4071 H2   WAT   684       7.290   6.097  25.448  0.417000
HETATM 4072 O    WAT   685       7.192  -5.947  25.473 -0.834000
HETATM 4073 H1   WAT   685       7.386  -6.777  25.038  0.417000
HETATM 4074 H2   WAT   685       7.133  -6.171  26.402  0.417000
HETATM 4075 O    WAT   686      -2.935   5.397  17.291 -0.834000
HETATM 4076 H1   WAT   686      -2.844   4.573  16.814  0.417000
HETATM 4077 H2   WAT   686      -3.817   5.363  17.662  0.417000
HETATM 4078 O    WAT   687       2.749  10.791  26.819 -0.834000
HETATM 4079 H1   WAT   687       2.363  10.183  26.188  0.417000
HETATM 4080 H2   WAT   687       3.667  10.859  26.554  0.417000
HETATM 4081 O    WAT   688     -21.972  -0.719 -11.164 -0.834000
HETATM 4082 H1   WAT   688     -21.984  -0.431 -10.251  0.417000
HETATM 4083 H2   WAT   688     -21.069  -0.574 -11.449  0.417000
HETATM 4084 O    WAT   689     -13.278  -5.983   5.635 -0.834000
HETATM 4085 H1   WAT   689     -13.798  -5.882   4.838  0.417000
HETATM 4086 H2   WAT   689     -12.874  -6.846   5.549  0.417000
HETATM 4087 O    WAT   690      10.694  -6.970  21.000 -0.834000
HETATM 4088 H1   WAT   690      10.804  -7.918  21.082  0.417000
HETATM 4089 H2   WAT   690      11.442  -6.687  20.475  0.417000
HETATM 4090 O    WAT   691      -2.005  17.144 -24.715 -0.834000
HETATM 4091 H1   WAT   691      -1.970  17.419 -23.799  0.417000
HETATM 4092 H2   WAT   691      -1.267  17.592 -25.129  0.417000
HETATM 4093 O    WAT   692     -12.956  16.881  20.064 -0.834000
HETATM 4094 H1   WAT   692     -12.698  17.560  19.440  0.417000
HETATM 4095 H2   WAT   692     -12.340  16.977  20.790  0.417000
HETATM 4096 O    WAT   693      23.652   8.314 -16.248 -0.834000
HETATM 4097 H1   WAT   693      23.651   8.328 -15.290  0.417000
HETATM 4098 H2   WAT   693      23.504   9.225 -16.501  0.417000
HETATM 4099 O    WAT   694      12.445 -23.423   8.741 -0.834000
HETATM 4100 H1   WAT   694      12.100 -24.059   8.114  0.417000
HETATM 4101 H2   WAT   694      11.670 -23.085   9.190  0.417000
HETATM 4102 O    WAT   695       2.690  28.559   3.786 -0.834000
HETATM 4103 H1   WAT   695       2.217  28.903   4.544  0.417000
HETATM 4104 H2   WAT   695       3.100  29.328   3.390  0.417000
HETATM 4105 O    WAT   696       9.609   0.908  16.528 -0.834000
HETATM 4106 H1   WAT   696      10.159   0.480  15.872  0.417000
HETATM 4107 H2   WAT   696       9.101   1.550  16.032  0.417000
HETATM 4108 O    WAT   697      11.595  10.876  24.647 -0.834000
HETATM 4109 H1   WAT   697      11.445  10.069  24.154  0.417000
HETATM 4110 H2   WAT   697      11.777  10.581  25.539  0.417000
HETATM 4111 O    WAT   698      -9.066   5.672   8.532 -0.834000
HETATM 4112 H1   WAT   698      -8.237   5.571   8.066  0.417000
HETATM 4113 H2   WAT   698      -9.712   5.248   7.968  0.417000
HETATM 4114 O    WAT   699      15.645   3.825 -25.533 -0.834000
HETATM 4115 H1   WAT   699      14.846   3.706 -25.019  0.417000
HETATM 4116 H2   WAT   699      15.485   3.337 -26.341  0.417000
HETATM 4117 O    WAT   700      17.724  -8.800   1.818 -0.834000
HETATM 4118 H1   WAT   700      18.328  -8.237   2.301  0.417000
HETATM 4119 H2   WAT   700      18.062  -9.686   1.952  0.417000
HETATM 4120 O    WAT   701      -1.587  25.478 -16.211 -0.834000
HETATM 4121 H1   WAT   701      -1.255  25.317 -17.094  0.417000
HETATM 4122 H2   WAT   701      -1.431  24.657 -15.744  0.417000
HETATM 4123 O    WAT   702      -2.078  17.906   8.492 -0.834000
HETATM 4124 H1   WAT   702      -1.686  17.869   7.619  0.417000
HETATM 4125 H2   WAT   702      -1.705  17.155   8.953  0.417000
HETATM 4126 O    WAT   703      14.921 -19.510  11.777 -0.834000
HETATM 4127 H1   WAT   703      15.457 -19.547  10.985  0.417000
HETATM 4128 H2   WAT   703      15.434 -18.983  12.390  0.417000
HETATM 4129 O    WAT   704       0.945  29.511   5.751 -0.834000
HETATM 4130 H1   WAT   704       0.418  30.292   5.587  0.417000
HETATM 4131 H2   WAT   704       0.306  28.832   5.969  0.417000
HETATM 4132 O    WAT   705       7.431 -19.436  -9.859 -0.834000
HETATM 4133 H1   WAT   705       6.545 -19.604 -10.180  0.417000
HETATM 4134 H2   WAT   705       7.304 -18.911  -9.068  0.417000
HETATM 4135 O    WAT   706      14.221 -13.861 -20.433 -0.834000
HETATM 4136 H1   WAT   706      15.151 -14.048 -20.299  0.417000
HETATM 4137 H2   WAT   706      14.203 -12.961 -20.758  0.417000
HETATM 4138 O    WAT   707     -28.401  -5.359   6.039 -0.834000
HETATM 4139 H1   WAT   707     -28.973  -5.832   5.435  0.417000
HETATM 4140 H2   WAT   707     -28.807  -5.481   6.898  0.417000
HETATM 4141 O    WAT   708      -6.917  25.403 -10.598 -0.834000
HETATM 4142 H1   WAT   708      -7.465  26.137 -10.318  0.417000
HETATM 4143 H2   WAT   708      -7.135  24.697  -9.990  0.417000
HETATM 4144 O    WAT   709      11.499  -9.087  -2.323 -0.834000
HETATM 4145 H1   WAT   709      11.862  -8.257  -2.013  0.417000
HETATM 4146 H2   WAT   709      12.254  -9.672  -2.382  0.417000
HETATM 4147 O    WAT   710       4.801  26.178 -13.243 -0.834000
HETATM 4148 H1   WAT   710       4.947  25.237 -13.342  0.417000
HETATM 4149 H2   WAT   710       4.067  26.369 -13.827  0.417000
HETATM 4150 O    WAT   711       6.527  24.500   6.169 -0.834000
HETATM 4151 H1   WAT   711       6.657  25.421   6.395  0.417000
HETATM 4152 H2   WAT   711       7.409  24.131   6.153  0.417000
HETATM 4153 O    WAT   712       9.445 -18.617 -11.520 -0.834000
HETATM 4154 H1   WAT   712       9.594 -17.696 -11.305  0.417000
HETATM 4155 H2   WAT   712       8.755 -18.895 -10.917  0.417000
HETATM 4156 O    WAT   713      13.599   9.644 -17.647 -0.834000
HETATM 4157 H1   WAT   713      13.160  10.090 -18.371  0.417000
HETATM 4158 H2   WAT   713      13.465  10.220 -16.894  0.417000
HETATM 4159 O    WAT   714       5.472  16.323   2.464 -0.834000
HETATM 4160 H1   WAT   714       6.172  16.939   2.248  0.417000
HETATM 4161 H2   WAT   714       5.736  15.504   2.044  0.417000
HETATM 4162 O    WAT   715      -6.168 -14.473 -19.939 -0.834000
HETATM 4163 H1   WAT   715      -5.543 -13.784 -19.711  0.417000
HETATM 4164 H2   WAT   715      -5.748 -15.283 -19.649  0.417000
HETATM 4165 O    WAT   716      -2.715   9.681 -15.105 -0.834000
HETATM 4166 H1   WAT   716      -2.700   9.314 -15.989  0.417000
HETATM 4167 H2   WAT   716      -3.503   9.313 -14.707  0.417000
HETATM 4168 O    WAT   717     -24.919 -13.627 -11.432 -0.834000
HETATM 4169 H1   WAT   717     -24.196 -14.223 -11.630  0.417000
HETATM 4170 H2   WAT   717     -24.573 -13.049 -10.752  0.417000
HETATM 4171 O    WAT   718      -2.759 -13.593 -26.180 -0.834000
HETATM 4172 H1   WAT   718      -3.588 -13.839 -25.771  0.417000
HETATM 4173 H2   WAT   718      -2.646 -12.669 -25.953  0.417000
HETATM 4174 O    WAT   719       1.504   5.363  16.005 -0.834000
HETATM 4175 H1   WAT   719       1.250   6.227  16.330  0.417000
HETATM 4176 H2   WAT   719       1.524   4.810  16.786  0.417000
HETATM 4177 O    WAT   720     -20.706  -4.203 -14.500 -0.834000
HETATM 4178 H1   WAT   720     -20.285  -5.006 -14.804  0.417000
HETATM 4179 H2   WAT   720     -20.013  -3.542 -14.532  0.417000
HETATM 4180 O    WAT   721     -12.394  15.060  11.433 -0.834000
HETATM 4181 H1   WAT   721     -12.558  14.137  11.238  0.417000
HETATM 4182 H2   WAT   721     -11.929  15.049  12.269  0.417000
HETATM 4183 O    WAT   722      -6.695  11.080 -25.003 -0.834000
HETATM 4184 H1   WAT   722      -6.852  12.010 -24.836  0.417000
HETATM 4185 H2   WAT   722      -7.257  10.873 -25.749  0.417000
HETATM 4186 O    WAT   723      17.061 -11.237  15.321 -0.834000
HETATM 4187 H1   WAT   723      16.247 -11.209  15.823  0.417000
HETATM 4188 H2   WAT   723      17.505 -10.417  15.538  0.417000
HETATM 4189 O    WAT   724       3.126  21.844 -12.433 -0.834000
HETATM 4190 H1   WAT   724       2.218  21.831 -12.128  0.417000
HETATM 4191 H2   WAT   724       3.647  21.742 -11.636  0.417000
HETATM 4192 O    WAT   725       1.950   3.748 -19.727 -0.834000
HETATM 4193 H1   WAT   725       2.696   4.003 -19.184  0.417000
HETATM 4194 H2   WAT   725       1.209   3.727 -19.122  0.417000
HETATM 4195 O    WAT   726      -5.998  20.076  -2.622 -0.834000
HETATM 4196 H1   WAT   726      -5.071  20.255  -2.466  0.417000
HETATM 4197 H2   WAT   726      -6.368  19.955  -1.748  0.417000
HETATM 4198 O    WAT   727     -23.609  -9.843  -2.280 -0.834000
HETATM 4199 H1   WAT   727     -24.465  -9.889  -2.706  0.417000
HETATM 4200 H2   WAT   727     -23.026 -10.332  -2.860  0.417000
HETATM 4201 O    WAT   728       0.263  23.034  -4.011 -0.834000
HETATM 4202 H1   WAT   728      -0.541  22.547  -4.193  0.417000
HETATM 4203 H2   WAT   728       0.031  23.618  -3.290  0.417000
HETATM 4204 O    WAT   729     -17.564  -3.117 -17.806 -0.834000
HETATM 4205 H1   WAT   729     -17.915  -2.288 -18.131  0.417000
HETATM 4206 H2   WAT   729     -16.624  -2.961 -17.718  0.417000
HETATM 4207 O    WAT   730     -14.749 -10.330 -16.371 -0.834000
HETATM 4208 H1   WAT   730     -14.260 -10.637 -17.135  0.417000
HETATM 4209 H2   WAT   730     -14.999  -9.433 -16.590  0.417000
HETATM 4210 O    WAT   731     -12.889  -5.169  13.790 -0.834000
HETATM 4211 H1   WAT   731     -12.428  -5.918  14.167  0.417000
HETATM 4212 H2   WAT   731     -13.048  -5.420  12.880  0.417000
HETATM 4213 O    WAT   732      19.083   5.563  11.465 -0.834000
HETATM 4214 H1   WAT   732      18.493   6.244  11.140  0.417000
HETATM 4215 H2   WAT   732      19.959   5.881  11.246  0.417000
HETATM 4216 O    WAT   733      -4.988   3.477 -16.911 -0.834000
HETATM 4217 H1   WAT   733      -5.567   2.718 -16.831  0.417000
HETATM 4218 H2   WAT   733      -4.106   3.113 -16.843  0.417000
HETATM 4219 O    WAT   734       2.470   7.988 -17.562 -0.834000
HETATM 4220 H1   WAT   734       1.972   8.561 -16.979  0.417000
HETATM 4221 H2   WAT   734       2.164   7.106 -17.350  0.417000
HETATM 4222 O    WAT   735       6.541  21.351  16.210 -0.834000
HETATM 4223 H1   WAT   735       7.182  22.028  16.427  0.417000
HETATM 4224 H2   WAT   735       5.716  21.826  16.107  0.417000
HETATM 4225 O    WAT   736     -20.792 -15.469  -7.423 -0.834000
HETATM 4226 H1   WAT   736     -21.139 -16.262  -7.830  0.417000
HETATM 4227 H2   WAT   736     -21.455 -15.220  -6.780  0.417000
HETATM 4228 O    WAT   737       0.410  -2.791  14.570 -0.834000
HETATM 4229 H1   WAT   737       1.322  -2.931  14.313  0.417000
HETATM 4230 H2   WAT   737       0.424  -2.817  15.527  0.417000
HETATM 4231 O    WAT   738      20.423 -10.491   0.710 -0.834000
HETATM 4232 H1   WAT   738      19.685 -10.831   1.217  0.417000
HETATM 4233 H2   WAT   738      20.133 -10.543  -0.200  0.417000
HETATM 4234 O    WAT   739     -15.433   1.536  -1.722 -0.834000
HETATM 4235 H1   WAT   739     -15.608   1.069  -0.905  0.417000
HETATM 4236 H2   WAT   739     -15.184   0.850  -2.341  0.417000
HETATM 4237 O    WAT   740      10.796  11.434 -23.163 -0.834000
HETATM 4238 H1   WAT   740      11.196  12.185 -22.724  0.417000
HETATM 4239 H2   WAT   740       9.870  11.666 -23.238  0.417000
HETATM 4240 O    WAT   741      -9.886  17.303   4.147 -0.834000
HETATM 4241 H1   WAT   741     -10.221  17.621   3.309  0.417000
HETATM 4242 H2   WAT   741     -10.603  17.448   4.763  0.417000
HETATM 4243 O    WAT   742       2.554 -20.868  10.633 -0.834000
HETATM 4244 H1   WAT   742       2.421 -20.156  10.007  0.417000
HETATM 4245 H2   WAT   742       2.741 -21.633  10.089  0.417000
HETATM 4246 O    WAT   743      -5.536  14.943  15.724 -0.834000
HETATM 4247 H1   WAT   743      -5.957  14.230  15.242  0.417000
HETATM 4248 H2   WAT   743      -5.665  14.718  16.645  0.417000
HETATM 4249 O    WAT   744      -6.139  -3.150 -25.631 -0.834000
HETATM 4250 H1   WAT   744      -6.383  -2.275 -25.932  0.417000
HETATM 4251 H2   WAT   744      -5.188  -3.180 -25.728  0.417000
HETATM 4252 O    WAT   745     -19.710  -0.596  -1.498 -0.834000
HETATM 4253 H1   WAT   745     -19.493  -0.469  -0.575  0.417000
HETATM 4254 H2   WAT   745     -18.999  -1.139  -1.839  0.417000
HETATM 4255 O    WAT   746     -13.611   8.225  -2.098 -0.834000
HETATM 4256 H1   WAT   746     -14.495   8.039  -2.414  0.417000
HETATM 4257 H2   WAT   746     -13.173   8.638  -2.841  0.417000
HETATM 4258 O    WAT   747      15.454  -3.942  16.578 -0.834000
HETATM 4259 H1   WAT   747      15.296  -3.016  16.760  0.417000
HETATM 4260 H2   WAT   747      16.273  -3.953  16.083  0.417000
HETATM 4261 O    WAT   748      19.665  -4.792  11.670 -0.834000
HETATM 4262 H1   WAT   748      19.796  -3.849  11.571  0.417000
HETATM 4263 H2   WAT   748      19.589  -5.119  10.774  0.417000
HETATM 4264 O    WAT   749     -17.124  -2.446   1.749 -0.834000
HETATM 4265 H1   WAT   749     -17.447  -2.326   2.642  0.417000
HETATM 4266 H2   WAT   749     -16.207  -2.700   1.858  0.417000
HETATM 4267 O    WAT   750      25.121   4.467  -0.808 -0.834000
HETATM 4268 H1   WAT   750      24.335   5.007  -0.892  0.417000
HETATM 4269 H2   WAT   750      25.839   5.097  -0.746  0.417000
HETATM 4270 O    WAT   751      16.887  22.539  -4.254 -0.834000
HETATM 4271 H1   WAT   751      16.277  22.002  -3.748  0.417000
HETATM 4272 H2   WAT   751      17.114  21.996  -5.009  0.417000
HETATM 4273 O    WAT   752     -10.247 -28.134  -0.633 -0.834000
HETATM 4274 H1   WAT   752      -9.600 -28.707  -0.221  0.417000
HETATM 4275 H2   WAT   752     -10.779 -27.811   0.094  0.417000
HETATM 4276 O    WAT   753      17.779 -14.826   5.407 -0.834000
HETATM 4277 H1   WAT   753      17.310 -15.639   5.596  0.417000
HETATM 4278 H2   WAT   753      18.622 -15.112   5.055  0.417000
HETATM 4279 O    WAT   754      24.023   7.860   0.736 -0.834000
HETATM 4280 H1   WAT   754      24.950   7.996   0.540  0.417000
HETATM 4281 H2   WAT   754      23.648   8.741   0.741  0.417000
HETATM 4282 O    WAT   755     -28.313   2.745   9.784 -0.834000
HETATM 4283 H1   WAT   755     -27.521   3.079   9.363  0.417000
HETATM 4284 H2   WAT   755     -29.001   2.868   9.131  0.417000
HETATM 4285 O    WAT   756      22.465   3.586   5.531 -0.834000
HETATM 4286 H1   WAT   756      21.562   3.425   5.805  0.417000
HETATM 4287 H2   WAT   756      22.651   2.894   4.897  0.417000
HETATM 4288 O    WAT   757      16.825 -18.816 -11.692 -0.834000
HETATM 4289 H1   WAT   757      15.942 -18.512 -11.482  0.417000
HETATM 4290 H2   WAT   757      16.721 -19.310 -12.505  0.417000
HETATM 4291 O    WAT   758      18.734  -2.448 -11.151 -0.834000
HETATM 4292 H1   WAT   758      19.516  -2.068 -10.751  0.417000
HETATM 4293 H2   WAT   758      19.057  -3.211 -11.630  0.417000
HETATM 4294 O    WAT   759       2.123  -8.946 -18.587 -0.834000
HETATM 4295 H1   WAT   759       2.721  -8.993 -19.333  0.417000
HETATM 4296 H2   WAT   759       2.517  -8.295 -18.006  0.417000
HETATM 4297 O    WAT   760       6.973   6.385  18.811 -0.834000
HETATM 4298 H1   WAT   760       7.923   6.328  18.711  0.417000
HETATM 4299 H2   WAT   760       6.845   6.980  19.550  0.417000
HETATM 4300 O    WAT   761     -17.723  19.295  -4.999 -0.834000
HETATM 4301 H1   WAT   761     -18.052  19.884  -4.321  0.417000
HETATM 4302 H2   WAT   761     -16.776  19.274  -4.860  0.417000
HETATM 4303 O    WAT   762      18.329   0.060   2.328 -0.834000
HETATM 4304 H1   WAT   762      18.825   0.762   2.749  0.417000
HETATM 4305 H2   WAT   762      17.417   0.344   2.384  0.417000
HETATM 4306 O    WAT   763       3.424  28.813  -9.050 -0.834000
HETATM 4307 H1   WAT   763       3.242  28.051  -9.600  0.417000
HETATM 4308 H2   WAT   763       4.379  28.862  -9.018  0.417000
HETATM 4309 O    WAT   764     -12.173   1.181   3.641 -0.834000
HETATM 4310 H1   WAT   764     -11.350   0.837   3.990  0.417000
HETATM 4311 H2   WAT   764     -11.993   1.337   2.714  0.417000
HETATM 4312 O    WAT   765     -21.318  12.119  -4.200 -0.834000
HETATM 4313 H1   WAT   765     -22.103  12.356  -4.695  0.417000
HETATM 4314 H2   WAT   765     -20.596  12.263  -4.812  0.417000
HETATM 4315 O    WAT   766     -12.116   5.480   4.713 -0.834000
HETATM 4316 H1   WAT   766     -12.332   5.748   3.820  0.417000
HETATM 4317 H2   WAT   766     -12.406   6.211   5.259  0.417000
HETATM 4318 O    WAT   767     -13.118  10.508  13.401 -0.834000
HETATM 4319 H1   WAT   767     -13.553  10.881  14.167  0.417000
HETATM 4320 H2   WAT   767     -12.493   9.880  13.763  0.417000
HETATM 4321 O    WAT   768      -6.646  12.450  -8.177 -0.834000
HETATM 4322 H1   WAT   768      -6.568  11.583  -8.575  0.417000
HETATM 4323 H2   WAT   768      -5.768  12.644  -7.851  0.417000
HETATM 4324 O    WAT   769       7.287   2.761 -16.841 -0.834000
HETATM 4325 H1   WAT   769       7.607   3.530 -16.369  0.417000
HETATM 4326 H2   WAT   769       7.939   2.611 -17.525  0.417000
HETATM 4327 O    WAT   770     -21.005  -2.082 -18.386 -0.834000
HETATM 4328 H1   WAT   770     -20.848  -2.832 -18.960  0.417000
HETATM 4329 H2   WAT   770     -21.518  -2.439 -17.661  0.417000
HETATM 4330 O    WAT   771     -18.093 -13.189 -15.799 -0.834000
HETATM 4331 H1   WAT   771     -17.312 -12.865 -15.349  0.417000
HETATM 4332 H2   WAT   771     -18.757 -13.249 -15.113  0.417000
HETATM 4333 O    WAT   772       0.523   0.076  20.815 -0.834000
HETATM 4334 H1   WAT   772       0.110   0.165  19.956  0.417000
HETATM 4335 H2   WAT   772       1.422  -0.192  20.622  0.417000
HETATM 4336 O    WAT   773     -12.865 -18.065  19.884 -0.834000
HETATM 4337 H1   WAT   773     -11.952 -18.028  19.601  0.417000
HETATM 4338 H2   WAT   773     -13.312 -18.547  19.188  0.417000
HETATM 4339 O    WAT   774      21.047   2.446   0.230 -0.834000
HETATM 4340 H1   WAT   774      21.104   3.078   0.947  0.417000
HETATM 4341 H2   WAT   774      21.175   2.969  -0.561  0.417000
HETATM 4342 O    WAT   775      15.064  18.620  -1.772 -0.834000
HETATM 4343 H1   WAT   775      15.249  17.914  -1.153  0.417000
HETATM 4344 H2   WAT   775      14.596  18.192  -2.490  0.417000
HETATM 4345 O    WAT   776      -0.897   7.268 -17.992 -0.834000
HETATM 4346 H1   WAT   776      -0.516   7.243 -17.114  0.417000
HETATM 4347 H2   WAT   776      -1.728   7.729 -17.879  0.417000
HETATM 4348 O    WAT   777     -12.346  15.749  -8.766 -0.834000
HETATM 4349 H1   WAT   777     -12.233  16.223  -7.942  0.417000
HETATM 4350 H2   WAT   777     -12.429  16.435  -9.428  0.417000
HETATM 4351 O    WAT   778      17.406   2.672 -11.902 -0.834000
HETATM 4352 H1   WAT   778      17.392   3.538 -12.310  0.417000
HETATM 4353 H2   WAT   778      18.333   2.501 -11.736  0.417000
HETATM 4354 O    WAT   779      -6.374 -11.451 -25.554 -0.834000
HETATM 4355 H1   WAT   779      -6.422 -11.276 -24.615  0.417000
HETATM 4356 H2   WAT   779      -7.165 -11.049 -25.913  0.417000
HETATM 4357 O    WAT   780       9.616   2.017  20.824 -0.834000
HETATM 4358 H1   WAT   780       9.546   2.767  21.415  0.417000
HETATM 4359 H2   WAT   780       8.722   1.867  20.519  0.417000
HETATM 4360 O    WAT   781     -11.303   7.511  -0.792 -0.834000
HETATM 4361 H1   WAT   781     -10.985   8.379  -0.544  0.417000
HETATM 4362 H2   WAT   781     -12.145   7.676  -1.216  0.417000
HETATM 4363 O    WAT   782       8.630 -25.818  -8.448 -0.834000
HETATM 4364 H1   WAT   782       9.583 -25.803  -8.359  0.417000
HETATM 4365 H2   WAT   782       8.374 -26.687  -8.139  0.417000
HETATM 4366 O    WAT   783       2.294  20.366 -14.646 -0.834000
HETATM 4367 H1   WAT   783       1.345  20.406 -14.527  0.417000
HETATM 4368 H2   WAT   783       2.645  20.949 -13.972  0.417000
HETATM 4369 O    WAT   784       2.227  20.444   8.495 -0.834000
HETATM 4370 H1   WAT   784       1.984  20.348   9.416  0.417000
HETATM 4371 H2   WAT   784       2.477  21.364   8.409  0.417000
HETATM 4372 O    WAT   785      18.271   3.006   0.242 -0.834000
HETATM 4373 H1   WAT   785      19.168   2.719   0.411  0.417000
HETATM 4374 H2   WAT   785      17.921   3.221   1.106  0.417000
HETATM 4375 O    WAT   786     -13.718  21.541  15.477 -0.834000
HETATM 4376 H1   WAT   786     -13.207  21.683  14.680  0.417000
HETATM 4377 H2   WAT   786     -13.629  20.605  15.656  0.417000
HETATM 4378 O    WAT   787      -8.630  21.259  19.213 -0.834000
HETATM 4379 H1   WAT   787      -9.042  22.005  18.776  0.417000
HETATM 4380 H2   WAT   787      -8.888  20.501  18.688  0.417000
HETATM 4381 O    WAT   788      -3.222  -0.590 -24.997 -0.834000
HETATM 4382 H1   WAT   788      -2.448  -0.280 -24.527  0.417000
HETATM 4383 H2   WAT   788      -3.440   0.124 -25.597  0.417000
HETATM 4384 O    WAT   789      11.376  20.297   4.143 -0.834000
HETATM 4385 H1   WAT   789      12.096  20.844   3.830  0.417000
HETATM 4386 H2   WAT   789      11.723  19.866   4.923  0.417000
HETATM 4387 O    WAT   790      19.619 -18.590  -4.154 -0.834000
HETATM 4388 H1   WAT   790      19.189 -19.370  -4.504  0.417000
HETATM 4389 H2   WAT   790      18.898 -18.015  -3.895  0.417000
HETATM 4390 O    WAT   791       5.569  19.212  17.608 -0.834000
HETATM 4391 H1   WAT   791       6.325  18.981  18.148  0.417000
HETATM 4392 H2   WAT   791       5.850  19.988  17.122  0.417000
HETATM 4393 O    WAT   792      -0.538  25.894  -8.426 -0.834000
HETATM 4394 H1   WAT   792       0.255  25.374  -8.292  0.417000
HETATM 4395 H2   WAT   792      -0.394  26.341  -9.260  0.417000
HETATM 4396 O    WAT   793      -9.054   0.222  20.145 -0.834000
HETATM 4397 H1   WAT   793      -9.273   0.290  21.074  0.417000
HETATM 4398 H2   WAT   793      -8.453   0.950  19.986  0.417000
HETATM 4399 O    WAT   794      14.213  18.828   2.890 -0.834000
HETATM 4400 H1   WAT   794      14.365  18.758   3.832  0.417000
HETATM 4401 H2   WAT   794      15.029  19.188   2.541  0.417000
HETATM 4402 O    WAT   795      14.530 -11.335  16.461 -0.834000
HETATM 4403 H1   WAT   795      13.983 -10.633  16.110  0.417000
HETATM 4404 H2   WAT   795      14.288 -11.387  17.386  0.417000
HETATM 4405 O    WAT   796      24.412   2.898  -7.637 -0.834000
HETATM 4406 H1   WAT   796      25.353   3.074  -7.631  0.417000
HETATM 4407 H2   WAT   796      24.024   3.655  -7.197  0.417000
HETATM 4408 O    WAT   797     -11.697  13.355   3.149 -0.834000
HETATM 4409 H1   WAT   797     -12.622  13.461   2.931  0.417000
HETATM 4410 H2   WAT   797     -11.677  13.335   4.106  0.417000
HETATM 4411 O    WAT   798     -16.258  16.919   5.929 -0.834000
HETATM 4412 H1   WAT   798     -16.436  17.823   6.188  0.417000
HETATM 4413 H2   WAT   798     -15.863  16.520   6.705  0.417000
HETATM 4414 O    WAT   799      15.032  12.661 -17.741 -0.834000
HETATM 4415 H1   WAT   799      15.689  13.079 -17.185  0.417000
HETATM 4416 H2   WAT   799      14.340  12.396 -17.135  0.417000
HETATM 4417 O    WAT   800      -1.884  11.926  17.118 -0.834000
HETATM 4418 H1   WAT   800      -1.083  11.789  17.624  0.417000
HETATM 4419 H2   WAT   800      -1.579  12.247  16.269  0.417000
HETATM 4420 O    WAT   801      -6.831   1.494 -16.689 -0.834000
HETATM 4421 H1   WAT   801      -7.314   1.627 -17.505  0.417000
HETATM 4422 H2   WAT   801      -6.760   0.544 -16.604  0.417000
HETATM 4423 O    WAT   802       9.854  16.040  22.065 -0.834000
HETATM 4424 H1   WAT   802       9.423  15.208  21.870  0.417000
HETATM 4425 H2   WAT   802      10.640  15.795  22.553  0.417000
HETATM 4426 O    WAT   803       5.122 -27.902  -5.253 -0.834000
HETATM 4427 H1   WAT   803       5.160 -27.869  -6.208  0.417000
HETATM 4428 H2   WAT   803       4.835 -27.026  -4.994  0.417000
HETATM 4429 O    WAT   804       6.900   8.004  21.000 -0.834000
HETATM 4430 H1   WAT   804       6.059   8.040  21.456  0.417000
HETATM 4431 H2   WAT   804       7.082   8.913  20.763  0.417000
HETATM 4432 O    WAT   805      19.702  -3.867  -6.594 -0.834000
HETATM 4433 H1   WAT   805      18.854  -3.646  -6.978  0.417000
HETATM 4434 H2   WAT   805      20.307  -3.874  -7.336  0.417000
HETATM 4435 O    WAT   806      10.672  23.320 -10.186 -0.834000
HETATM 4436 H1   WAT   806      10.330  22.968  -9.364  0.417000
HETATM 4437 H2   WAT   806      11.367  22.711 -10.436  0.417000
HETATM 4438 O    WAT   807     -10.560  11.206 -21.624 -0.834000
HETATM 4439 H1   WAT   807     -10.046  11.907 -22.024  0.417000
HETATM 4440 H2   WAT   807     -11.142  10.906 -22.322  0.417000
HETATM 4441 O    WAT   808     -27.816   6.666   9.097 -0.834000
HETATM 4442 H1   WAT   808     -27.808   7.518   9.533  0.417000
HETATM 4443 H2   WAT   808     -26.950   6.594   8.696  0.417000
HETATM 4444 O    WAT   809       3.471 -13.074 -25.543 -0.834000
HETATM 4445 H1   WAT   809       4.415 -13.124 -25.693  0.417000
HETATM 4446 H2   WAT   809       3.258 -12.149 -25.667  0.417000
HETATM 4447 O    WAT   810     -24.780  12.822   9.957 -0.834000
HETATM 4448 H1   WAT   810     -24.625  12.422   9.101  0.417000
HETATM 4449 H2   WAT   810     -24.741  13.764   9.791  0.417000
HETATM 4450 O    WAT   811      -2.164  19.771 -20.327 -0.834000
HETATM 4451 H1   WAT   811      -1.300  19.898 -19.935  0.417000
HETATM 4452 H2   WAT   811      -2.779  19.978 -19.623  0.417000
HETATM 4453 O    WAT   812     -14.180 -20.299 -15.669 -0.834000
HETATM 4454 H1   WAT   812     -14.659 -20.049 -14.879  0.417000
HETATM 4455 H2   WAT   812     -14.794 -20.131 -16.384  0.417000
HETATM 4456 O    WAT   813      11.978  10.979 -25.572 -0.834000
HETATM 4457 H1   WAT   813      11.949  11.908 -25.802  0.417000
HETATM 4458 H2   WAT   813      11.670  10.948 -24.666  0.417000
HETATM 4459 O    WAT   814      -5.662   7.411   7.572 -0.834000
HETATM 4460 H1   WAT   814      -6.047   6.571   7.322  0.417000
HETATM 4461 H2   WAT   814      -5.061   7.196   8.285  0.417000
HETATM 4462 O    WAT   815      25.251  -0.812  14.068 -0.834000
HETATM 4463 H1   WAT   815      24.312  -0.686  13.932  0.417000
HETATM 4464 H2   WAT   815      25.620   0.070  14.020  0.417000
HETATM 4465 O    WAT   816     -28.860   9.634  -1.414 -0.834000
HETATM 4466 H1   WAT   816     -29.363   9.231  -2.121  0.417000
HETATM 4467 H2   WAT   816     -27.994   9.786  -1.793  0.417000
HETATM 4468 O    WAT   817       7.103  22.887  10.221 -0.834000
HETATM 4469 H1   WAT   817       6.440  23.339   9.700  0.417000
HETATM 4470 H2   WAT   817       6.981  21.960  10.014  0.417000
HETATM 4471 O    WAT   818     -22.099  -1.708   6.534 -0.834000
HETATM 4472 H1   WAT   818     -22.258  -1.361   5.656  0.417000
HETATM 4473 H2   WAT   818     -21.966  -2.646   6.400  0.417000
HETATM 4474 O    WAT   819      20.562   1.032  10.276 -0.834000
HETATM 4475 H1   WAT   819      21.367   1.245  10.750  0.417000
HETATM 4476 H2   WAT   819      19.918   1.658  10.607  0.417000
HETATM 4477 O    WAT   820     -26.522   0.771  -2.577 -0.834000
HETATM 4478 H1   WAT   820     -26.988   0.110  -2.064  0.417000
HETATM 4479 H2   WAT   820     -25.600   0.641  -2.354  0.417000
HETATM 4480 O    WAT   821     -15.438  13.769   9.858 -0.834000
HETATM 4481 H1   WAT   821     -14.958  13.009   9.530  0.417000
HETATM 4482 H2   WAT   821     -15.366  13.705  10.811  0.417000
HETATM 4483 O    WAT   822     -13.180  19.915   6.966 -0.834000
HETATM 4484 H1   WAT   822     -13.162  19.778   7.913  0.417000
HETATM 4485 H2   WAT   822     -13.932  20.489   6.821  0.417000
HETATM 4486 O    WAT   823       9.759 -15.928 -11.009 -0.834000
HETATM 4487 H1   WAT   823       9.570 -15.489 -10.180  0.417000
HETATM 4488 H2   WAT   823       9.146 -15.537 -11.632  0.417000
HETATM 4489 O    WAT   824      13.240 -21.015  -9.750 -0.834000
HETATM 4490 H1   WAT   824      12.726 -20.794 -10.527  0.417000
HETATM 4491 H2   WAT   824      13.417 -20.171  -9.333  0.417000
HETATM 4492 O    WAT   825     -21.382  11.975   3.771 -0.834000
HETATM 4493 H1   WAT   825     -21.587  12.425   2.951  0.417000
HETATM 4494 H2   WAT   825     -20.546  12.351   4.048  0.417000
HETATM 4495 O    WAT   826      10.169 -21.707 -14.681 -0.834000
HETATM 4496 H1   WAT   826       9.608 -21.071 -14.237  0.417000
HETATM 4497 H2   WAT   826       9.702 -21.914 -15.491  0.417000
HETATM 4498 O    WAT   827      13.785 -11.294 -21.269 -0.834000
HETATM 4499 H1   WAT   827      12.901 -11.320 -21.635  0.417000
HETATM 4500 H2   WAT   827      13.665 -10.978 -20.373  0.417000
HETATM 4501 O    WAT   828     -23.853   2.980  -4.054 -0.834000
HETATM 4502 H1   WAT   828     -24.108   3.035  -4.975  0.417000
HETATM 4503 H2   WAT   828     -24.295   3.721  -3.639  0.417000
HETATM 4504 O    WAT   829     -18.964   0.678  13.255 -0.834000
HETATM 4505 H1   WAT   829     -19.457   0.493  12.456  0.417000
HETATM 4506 H2   WAT   829     -19.600   0.562  13.961  0.417000
HETATM 4507 O    WAT   830      11.138   6.998 -22.558 -0.834000
HETATM 4508 H1   WAT   830      11.262   7.875 -22.196  0.417000
HETATM 4509 H2   WAT   830      11.220   6.414 -21.805  0.417000
HETATM 4510 O    WAT   831       0.729 -20.548   5.260 -0.834000
HETATM 4511 H1   WAT   831      -0.209 -20.439   5.418  0.417000
HETATM 4512 H2   WAT   831       1.041 -21.053   6.011  0.417000
HETATM 4513 O    WAT   832     -20.011 -20.269  -9.969 -0.834000
HETATM 4514 H1   WAT   832     -19.066 -20.422  -9.940  0.417000
HETATM 4515 H2   WAT   832     -20.098 -19.369 -10.281  0.417000
HETATM 4516 O    WAT   833      -9.167  24.717  -3.956 -0.834000
HETATM 4517 H1   WAT   833      -8.219  24.655  -3.836  0.417000
HETATM 4518 H2   WAT   833      -9.304  25.582  -4.343  0.417000
HETATM 4519 O    WAT   834      -7.748 -16.814 -14.359 -0.834000
HETATM 4520 H1   WAT   834      -7.248 -16.098 -14.751  0.417000
HETATM 4521 H2   WAT   834      -8.579 -16.815 -14.835  0.417000
HETATM 4522 O    WAT   835       0.607   2.005 -28.078 -0.834000
HETATM 4523 H1   WAT   835       1.477   2.132 -27.700  0.417000
HETATM 4524 H2   WAT   835       0.085   2.725 -27.724  0.417000
HETATM 4525 O    WAT   836       4.296  19.295 -18.152 -0.834000
HETATM 4526 H1   WAT   836       4.484  20.230 -18.227  0.417000
HETATM 4527 H2   WAT   836       4.917  18.978 -17.495  0.417000
HETATM 4528 O    WAT   837      14.085   1.434 -17.388 -0.834000
HETATM 4529 H1   WAT   837      14.566   2.182 -17.742  0.417000
HETATM 4530 H2   WAT   837      14.733   0.953 -16.874  0.417000
HETATM 4531 O    WAT   838     -21.269   5.099 -18.518 -0.834000
HETATM 4532 H1   WAT   838     -20.458   5.300 -18.051  0.417000
HETATM 4533 H2   WAT   838     -20.982   4.659 -19.318  0.417000
HETATM 4534 O    WAT   839     -11.373   1.619   1.056 -0.834000
HETATM 4535 H1   WAT   839     -10.566   2.050   0.775  0.417000
HETATM 4536 H2   WAT   839     -12.059   2.030   0.531  0.417000
HETATM 4537 O    WAT   840       9.367 -19.800 -17.614 -0.834000
HETATM 4538 H1   WAT   840       8.662 -19.495 -18.185  0.417000
HETATM 4539 H2   WAT   840       9.082 -20.667 -17.325  0.417000
HETATM 4540 O    WAT   841      10.171  -6.779 -22.156 -0.834000
HETATM 4541 H1   WAT   841      10.095  -6.361 -23.013  0.417000
HETATM 4542 H2   WAT   841      11.111  -6.783 -21.973  0.417000
HETATM 4543 O    WAT   842      -8.523  20.072 -15.677 -0.834000
HETATM 4544 H1   WAT   842      -9.231  20.461 -16.191  0.417000
HETATM 4545 H2   WAT   842      -8.521  20.568 -14.858  0.417000
HETATM 4546 O    WAT   843       5.696 -13.358  21.690 -0.834000
HETATM 4547 H1   WAT   843       4.939 -13.944  21.696  0.417000
HETATM 4548 H2   WAT   843       5.948 -13.283  22.610  0.417000
HETATM 4549 O    WAT   844       0.655 -23.477  -5.674 -0.834000
HETATM 4550 H1   WAT   844       0.044 -22.744  -5.596  0.417000
HETATM 4551 H2   WAT   844       0.175 -24.135  -6.177  0.417000
HETATM 4552 O    WAT   845      -4.800  -0.090  18.557 -0.834000
HETATM 4553 H1   WAT   845      -5.034   0.801  18.299  0.417000
HETATM 4554 H2   WAT   845      -4.479  -0.004  19.454  0.417000
HETATM 4555 O    WAT   846      -4.687   3.646 -23.070 -0.834000
HETATM 4556 H1   WAT   846      -5.336   4.194 -22.628  0.417000
HETATM 4557 H2   WAT   846      -3.867   3.832 -22.613  0.417000
HETATM 4558 O    WAT   847      -6.294  19.545 -11.148 -0.834000
HETATM 4559 H1   WAT   847      -6.810  20.333 -10.981  0.417000
HETATM 4560 H2   WAT   847      -6.900  18.952 -11.593  0.417000
HETATM 4561 O    WAT   848      -0.744  -3.927 -25.789 -0.834000
HETATM 4562 H1   WAT   848      -0.446  -3.237 -25.196  0.417000
HETATM 4563 H2   WAT   848       0.016  -4.112 -26.342  0.417000
HETATM 4564 O    WAT   849       0.890  14.093 -24.427 -0.834000
HETATM 4565 H1   WAT   849       1.097  14.075 -23.493  0.417000
HETATM 4566 H2   WAT   849       1.029  13.193 -24.721  0.417000
HETATM 4567 O    WAT   850       7.991 -23.516 -12.502 -0.834000
HETATM 4568 H1   WAT   850       7.640 -24.100 -11.830  0.417000
HETATM 4569 H2   WAT   850       8.828 -23.218 -12.147  0.417000
HETATM 4570 O    WAT   851       3.143 -17.819 -18.249 -0.834000
HETATM 4571 H1   WAT   851       2.883 -18.421 -17.552  0.417000
HETATM 4572 H2   WAT   851       2.370 -17.275 -18.397  0.417000
HETATM 4573 O    WAT   852      -3.380  -3.099 -26.026 -0.834000
HETATM 4574 H1   WAT   852      -3.308  -2.197 -25.713  0.417000
HETATM 4575 H2   WAT   852      -2.489  -3.444 -25.968  0.417000
HETATM 4576 O    WAT   853       3.584 -15.090  21.422 -0.834000
HETATM 4577 H1   WAT   853       3.932 -15.895  21.806  0.417000
HETATM 4578 H2   WAT   853       2.751 -14.950  21.873  0.417000
HETATM 4579 O    WAT   854      10.104  15.910 -15.685 -0.834000
HETATM 4580 H1   WAT   854      10.330  15.366 -14.931  0.417000
HETATM 4581 H2   WAT   854      10.693  15.613 -16.379  0.417000
HETATM 4582 O    WAT   855      10.865 -20.917   5.913 -0.834000
HETATM 4583 H1   WAT   855      11.114 -21.822   5.725  0.417000
HETATM 4584 H2   WAT   855      10.221 -20.988   6.619  0.417000
HETATM 4585 O    WAT   856     -22.044  10.329 -11.722 -0.834000
HETATM 4586 H1   WAT   856     -22.828  10.489 -12.247  0.417000
HETATM 4587 H2   WAT   856     -21.889   9.388 -11.803  0.417000
HETATM 4588 O    WAT   857       7.909  10.103  18.202 -0.834000
HETATM 4589 H1   WAT   857       7.470  10.672  17.571  0.417000
HETATM 4590 H2   WAT   857       7.609  10.416  19.056  0.417000
HETATM 4591 O    WAT   858      18.380 -11.433   2.211 -0.834000
HETATM 4592 H1   WAT   858      18.496 -11.662   3.133  0.417000
HETATM 4593 H2   WAT   858      17.798 -12.112   1.868  0.417000
HETATM 4594 O    WAT   859     -22.264 -16.650   4.708 -0.834000
HETATM 4595 H1   WAT   859     -23.089 -16.777   4.240  0.417000
HETATM 4596 H2   WAT   859     -21.766 -17.449   4.537  0.417000
HETATM 4597 O    WAT   860     -13.151  19.629   9.736 -0.834000
HETATM 4598 H1   WAT   860     -13.317  18.913  10.349  0.417000
HETATM 4599 H2   WAT   860     -13.404  20.418  10.215  0.417000
HETATM 4600 O    WAT   861      -1.907  19.118  12.786 -0.834000
HETATM 4601 H1   WAT   861      -1.057  18.684  12.715  0.417000
HETATM 4602 H2   WAT   861      -1.710  19.967  13.182  0.417000
HETATM 4603 O    WAT   862     -22.868  15.617   4.298 -0.834000
HETATM 4604 H1   WAT   862     -22.134  16.057   4.725  0.417000
HETATM 4605 H2   WAT   862     -22.703  15.730   3.362  0.417000
HETATM 4606 O    WAT   863       9.435 -22.127   1.748 -0.834000
HETATM 4607 H1   WAT   863       9.343 -21.376   2.334  0.417000
HETATM 4608 H2   WAT   863       8.585 -22.198   1.314  0.417000
HETATM 4609 O    WAT   864      23.176  -9.173  -4.010 -0.834000
HETATM 4610 H1   WAT   864      23.099  -9.481  -4.913  0.417000
HETATM 4611 H2   WAT   864      22.613  -8.401  -3.972  0.417000
HETATM 4612 O    WAT   865       8.691  -9.770 -19.673 -0.834000
HETATM 4613 H1   WAT   865       8.919  -9.702 -20.601  0.417000
HETATM 4614 H2   WAT   865       7.752  -9.952 -19.670  0.417000
HETATM 4615 O    WAT   866       0.681   7.719  17.215 -0.834000
HETATM 4616 H1   WAT   866      -0.191   7.806  16.831  0.417000
HETATM 4617 H2   WAT   866       0.600   8.107  18.086  0.417000
HETATM 4618 O    WAT   867      18.415 -21.499   0.766 -0.834000
HETATM 4619 H1   WAT   867      18.874 -20.660   0.810  0.417000
HETATM 4620 H2   WAT   867      18.357 -21.691  -0.170  0.417000
HETATM 4621 O    WAT   868      -1.299  21.612  13.763 -0.834000
HETATM 4622 H1   WAT   868      -1.614  22.391  13.304  0.417000
HETATM 4623 H2   WAT   868      -0.345  21.670  13.706  0.417000
HETATM 4624 O    WAT   869       4.161 -25.391  -4.737 -0.834000
HETATM 4625 H1   WAT   869       4.826 -24.779  -4.421  0.417000
HETATM 4626 H2   WAT   869       3.387 -25.198  -4.208  0.417000
HETATM 4627 O    WAT   870      -7.521  23.411  -8.867 -0.834000
HETATM 4628 H1   WAT   870      -8.369  23.600  -8.466  0.417000
HETATM 4629 H2   WAT   870      -7.008  23.008  -8.167  0.417000
HETATM 4630 O    WAT   871      -1.596 -23.995 -17.095 -0.834000
HETATM 4631 H1   WAT   871      -2.462 -24.013 -17.503  0.417000
HETATM 4632 H2   WAT   871      -1.616 -23.227 -16.524  0.417000
HETATM 4633 O    WAT   872      -5.461  10.750  22.800 -0.834000
HETATM 4634 H1   WAT   872      -5.171   9.901  23.133  0.417000
HETATM 4635 H2   WAT   872      -5.987  10.537  22.029  0.417000
HETATM 4636 O    WAT   873      16.131 -22.127  -3.897 -0.834000
HETATM 4637 H1   WAT   873      16.049 -22.937  -4.400  0.417000
HETATM 4638 H2   WAT   873      15.230 -21.824  -3.783  0.417000
HETATM 4639 O    WAT   874      -6.411  24.550  -3.516 -0.834000
HETATM 4640 H1   WAT   874      -6.494  25.500  -3.427  0.417000
HETATM 4641 H2   WAT   874      -5.468  24.394  -3.544  0.417000
HETATM 4642 O    WAT   875     -22.774  16.894   7.778 -0.834000
HETATM 4643 H1   WAT   875     -23.416  17.525   7.451  0.417000
HETATM 4644 H2   WAT   875     -22.140  16.807   7.067  0.417000
HETATM 4645 O    WAT   876      -8.351  16.619  11.204 -0.834000
HETATM 4646 H1   WAT   876      -7.399  16.569  11.291  0.417000
HETATM 4647 H2   WAT   876      -8.538  16.194  10.367  0.417000
HETATM 4648 O    WAT   877      17.162  15.606  14.765 -0.834000
HETATM 4649 H1   WAT   877      16.278  15.845  15.042  0.417000
HETATM 4650 H2   WAT   877      17.732  15.963  15.446  0.417000
HETATM 4651 O    WAT   878      19.394   6.455 -14.286 -0.834000
HETATM 4652 H1   WAT   878      20.056   5.889 -14.683  0.417000
HETATM 4653 H2   WAT   878      19.890   7.033 -13.706  0.417000
HETATM 4654 O    WAT   879      26.625   2.328  11.275 -0.834000
HETATM 4655 H1   WAT   879      25.852   2.195  10.727  0.417000
HETATM 4656 H2   WAT   879      27.233   1.641  11.003  0.417000
HETATM 4657 O    WAT   880       0.876   1.165  29.772 -0.834000
HETATM 4658 H1   WAT   880       0.349   1.872  29.400  0.417000
HETATM 4659 H2   WAT   880       1.545   0.990  29.110  0.417000
HETATM 4660 O    WAT   881       0.325   5.422 -24.445 -0.834000
HETATM 4661 H1   WAT   881       0.895   5.373 -23.677  0.417000
HETATM 4662 H2   WAT   881      -0.466   5.857 -24.128  0.417000
HETATM 4663 O    WAT   882     -23.578   9.308   1.521 -0.834000
HETATM 4664 H1   WAT   882     -23.901   8.408   1.569  0.417000
HETATM 4665 H2   WAT   882     -22.788   9.308   2.062  0.417000
HETATM 4666 O    WAT   883      10.118   0.595 -15.998 -0.834000
HETATM 4667 H1   WAT   883      10.476   1.396 -16.381  0.417000
HETATM 4668 H2   WAT   883      10.865  -0.001 -15.948  0.417000
HETATM 4669 O    WAT   884     -11.513  -3.068  19.104 -0.834000
HETATM 4670 H1   WAT   884     -10.691  -2.632  18.878  0.417000
HETATM 4671 H2   WAT   884     -11.324  -3.524  19.925  0.417000
HETATM 4672 O    WAT   885      23.436 -17.288  -2.396 -0.834000
HETATM 4673 H1   WAT   885      22.997 -18.134  -2.491  0.417000
HETATM 4674 H2   WAT   885      23.779 -17.097  -3.270  0.417000
HETATM 4675 O    WAT   886     -10.248  16.912  -0.484 -0.834000
HETATM 4676 H1   WAT   886     -10.580  16.052  -0.226  0.417000
HETATM 4677 H2   WAT   886     -10.861  17.215  -1.154  0.417000
HETATM 4678 O    WAT   887     -10.204 -16.880 -15.727 -0.834000
HETATM 4679 H1   WAT   887     -10.984 -16.727 -15.194  0.417000
HETATM 4680 H2   WAT   887     -10.351 -16.364 -16.520  0.417000
HETATM 4681 O    WAT   888      -3.627  20.046 -11.498 -0.834000
HETATM 4682 H1   WAT   888      -3.362  20.633 -10.790  0.417000
HETATM 4683 H2   WAT   888      -4.555  19.879 -11.336  0.417000
HETATM 4684 O    WAT   889     -26.048  -5.060  -7.663 -0.834000
HETATM 4685 H1   WAT   889     -25.335  -5.406  -7.126  0.417000
HETATM 4686 H2   WAT   889     -25.676  -4.284  -8.082  0.417000
HETATM 4687 O    WAT   890       9.435  16.885  17.965 -0.834000
HETATM 4688 H1   WAT   890       8.826  17.475  18.411  0.417000
HETATM 4689 H2   WAT   890       8.873  16.309  17.447  0.417000
HETATM 4690 O    WAT   891      -8.388  -7.724 -27.733 -0.834000
HETATM 4691 H1   WAT   891      -7.868  -7.785 -28.534  0.417000
HETATM 4692 H2   WAT   891      -8.074  -6.929 -27.303  0.417000
HETATM 4693 O    WAT   892      16.270 -18.934   4.256 -0.834000
HETATM 4694 H1   WAT   892      16.427 -18.323   4.975  0.417000
HETATM 4695 H2   WAT   892      17.049 -18.860   3.704  0.417000
HETATM 4696 O    WAT   893      -8.373  26.970  -1.403 -0.834000
HETATM 4697 H1   WAT   893      -7.775  27.014  -2.150  0.417000
HETATM 4698 H2   WAT   893      -7.969  27.529  -0.740  0.417000
HETATM 4699 O    WAT   894      -7.539   5.248  10.795 -0.834000
HETATM 4700 H1   WAT   894      -7.584   4.300  10.913  0.417000
HETATM 4701 H2   WAT   894      -8.151   5.431  10.082  0.417000
HETATM 4702 O    WAT   895      15.295  -8.180 -25.063 -0.834000
HETATM 4703 H1   WAT   895      14.512  -7.684 -24.825  0.417000
HETATM 4704 H2   WAT   895      15.304  -8.920 -24.456  0.417000
HETATM 4705 O    WAT   896      24.034  12.022   8.979 -0.834000
HETATM 4706 H1   WAT   896      24.164  12.970   8.945  0.417000
HETATM 4707 H2   WAT   896      24.562  11.734   9.724  0.417000
HETATM 4708 O    WAT   897     -14.464 -14.098  17.615 -0.834000
HETATM 4709 H1   WAT   897     -14.213 -13.401  18.221  0.417000
HETATM 4710 H2   WAT   897     -15.072 -14.642  18.115  0.417000
HETATM 4711 O    WAT   898      12.301  24.393  -0.544 -0.834000
HETATM 4712 H1   WAT   898      12.860  24.793  -1.210  0.417000
HETATM 4713 H2   WAT   898      11.756  25.113  -0.226  0.417000
HETATM 4714 O    WAT   899      17.491  -6.067  20.684 -0.834000
HETATM 4715 H1   WAT   899      18.420  -6.109  20.461  0.417000
HETATM 4716 H2   WAT   899      17.262  -5.143  20.586  0.417000
HETATM 4717 O    WAT   900     -12.593  25.556  -0.023 -0.834000
HETATM 4718 H1   WAT   900     -12.047  26.189  -0.489  0.417000
HETATM 4719 H2   WAT   900     -13.454  25.634  -0.436  0.417000
HETATM 4720 O    WAT   901     -12.185  -4.521  16.927 -0.834000
HETATM 4721 H1   WAT   901     -11.418  -4.506  16.356  0.417000
HETATM 4722 H2   WAT   901     -11.925  -4.005  17.691  0.417000
HETATM 4723 O    WAT   902     -14.057  19.887  -2.010 -0.834000
HETATM 4724 H1   WAT   902     -14.736  19.973  -1.341  0.417000
HETATM 4725 H2   WAT   902     -13.567  20.708  -1.962  0.417000
HETATM 4726 O    WAT   903     -16.598 -12.586  16.513 -0.834000
HETATM 4727 H1   WAT   903     -15.896 -13.158  16.823  0.417000
HETATM 4728 H2   WAT   903     -16.326 -12.329  15.631  0.417000
HETATM 4729 O    WAT   904       9.445 -18.486  18.732 -0.834000
HETATM 4730 H1   WAT   904       9.958 -17.709  18.955  0.417000
HETATM 4731 H2   WAT   904       9.202 -18.864  19.577  0.417000
HETATM 4732 O    WAT   905     -18.662 -12.464  -6.760 -0.834000
HETATM 4733 H1   WAT   905     -18.994 -11.620  -7.066  0.417000
HETATM 4734 H2   WAT   905     -19.304 -12.753  -6.112  0.417000
HETATM 4735 O    WAT   906       3.103   2.547  22.338 -0.834000
HETATM 4736 H1   WAT   906       2.199   2.341  22.574  0.417000
HETATM 4737 H2   WAT   906       3.446   3.025  23.093  0.417000
HETATM 4738 O    WAT   907      16.529 -14.719  11.561 -0.834000
HETATM 4739 H1   WAT   907      17.061 -15.182  12.208  0.417000
HETATM 4740 H2   WAT   907      16.350 -13.869  11.963  0.417000
HETATM 4741 O    WAT   908     -12.160  17.581 -10.852 -0.834000
HETATM 4742 H1   WAT   908     -11.600  17.447 -11.616  0.417000
HETATM 4743 H2   WAT   908     -12.191  18.531 -10.741  0.417000
HETATM 4744 O    WAT   909      16.646 -10.386  11.023 -0.834000
HETATM 4745 H1   WAT   909      17.590 -10.544  11.000  0.417000
HETATM 4746 H2   WAT   909      16.363 -10.501  10.115  0.417000
HETATM 4747 O    WAT   910      22.105 -15.012 -11.143 -0.834000
HETATM 4748 H1   WAT   910      23.014 -14.972 -10.847  0.417000
HETATM 4749 H2   WAT   910      21.862 -15.933 -11.050  0.417000
HETATM 4750 O    WAT   911      12.776 -25.714  -1.849 -0.834000
HETATM 4751 H1   WAT   911      11.896 -26.081  -1.769  0.417000
HETATM 4752 H2   WAT   911      12.793 -25.320  -2.721  0.417000
HETATM 4753 O    WAT   912      -8.725  -5.790  19.829 -0.834000
HETATM 4754 H1   WAT   912      -9.124  -6.660  19.857  0.417000
HETATM 4755 H2   WAT   912      -8.141  -5.819  19.072  0.417000
HETATM 4756 O    WAT   913      12.039  -5.255  27.026 -0.834000
HETATM 4757 H1   WAT   913      11.952  -6.195  26.867  0.417000
HETATM 4758 H2   WAT   913      11.625  -4.844  26.267  0.417000
HETATM 4759 O    WAT   914      18.067 -15.696  13.683 -0.834000
HETATM 4760 H1   WAT   914      18.944 -16.077  13.724  0.417000
HETATM 4761 H2   WAT   914      18.127 -14.898  14.208  0.417000
HETATM 4762 O    WAT   915      -7.611 -25.272   6.251 -0.834000
HETATM 4763 H1   WAT   915      -7.709 -25.168   5.304  0.417000
HETATM 4764 H2   WAT   915      -8.230 -24.645   6.626  0.417000
HETATM 4765 O    WAT   916      12.737 -20.936 -15.197 -0.834000
HETATM 4766 H1   WAT   916      11.855 -21.276 -15.048  0.417000
HETATM 4767 H2   WAT   916      12.714 -20.047 -14.845  0.417000
HETATM 4768 O    WAT   917      14.552 -15.800   9.831 -0.834000
HETATM 4769 H1   WAT   917      13.757 -15.785  10.364  0.417000
HETATM 4770 H2   WAT   917      15.233 -15.451  10.407  0.417000
HETATM 4771 O    WAT   918      -5.196  26.591  11.417 -0.834000
HETATM 4772 H1   WAT   918      -5.330  27.047  10.586  0.417000
HETATM 4773 H2   WAT   918      -5.556  25.716  11.271  0.417000
HETATM 4774 O    WAT   919      -3.290   3.170 -30.144 -0.834000
HETATM 4775 H1   WAT   919      -2.990   2.404 -29.655  0.417000
HETATM 4776 H2   WAT   919      -2.495   3.531 -30.535  0.417000
HETATM 4777 O    WAT   920      -3.366  -5.136  15.138 -0.834000
HETATM 4778 H1   WAT   920      -3.744  -5.871  14.655  0.417000
HETATM 4779 H2   WAT   920      -2.489  -5.033  14.768  0.417000
HETATM 4780 O    WAT   921     -14.155  11.537   8.984 -0.834000
HETATM 4781 H1   WAT   921     -14.919  11.146   8.560  0.417000
HETATM 4782 H2   WAT   921     -13.425  11.330   8.400  0.417000
HETATM 4783 O    WAT   922      -0.635 -17.868  19.157 -0.834000
HETATM 4784 H1   WAT   922       0.004 -18.419  19.609  0.417000
HETATM 4785 H2   WAT   922      -1.355 -17.776  19.781  0.417000
HETATM 4786 O    WAT   923      10.566  -9.748  21.442 -0.834000
HETATM 4787 H1   WAT   923      10.485 -10.062  22.342  0.417000
HETATM 4788 H2   WAT   923      10.966 -10.478  20.969  0.417000
HETATM 4789 O    WAT   924      -7.963  11.327   5.450 -0.834000
HETATM 4790 H1   WAT   924      -7.713  11.473   4.538  0.417000
HETATM 4791 H2   WAT   924      -7.956  10.375   5.551  0.417000
HETATM 4792 O    WAT   925      11.164  10.402  20.541 -0.834000
HETATM 4793 H1   WAT   925      12.072  10.682  20.655  0.417000
HETATM 4794 H2   WAT   925      10.989   9.844  21.299  0.417000
HETATM 4795 O    WAT   926      27.232  -6.443  -9.974 -0.834000
HETATM 4796 H1   WAT   926      27.639  -5.802 -10.557  0.417000
HETATM 4797 H2   WAT   926      27.740  -7.243 -10.107  0.417000
HETATM 4798 O    WAT   927      25.967   1.876  13.912 -0.834000
HETATM 4799 H1   WAT   927      26.312   2.028  13.032  0.417000
HETATM 4800 H2   WAT   927      25.317   2.567  14.038  0.417000
HETATM 4801 O    WAT   928       1.556   3.904  18.326 -0.834000
HETATM 4802 H1   WAT   928       0.770   4.287  18.716  0.417000
HETATM 4803 H2   WAT   928       2.245   4.060  18.973  0.417000
HETATM 4804 O    WAT   929      18.289 -11.711  20.523 -0.834000
HETATM 4805 H1   WAT   929      18.002 -11.222  19.752  0.417000
HETATM 4806 H2   WAT   929      18.467 -12.592  20.196  0.417000
HETATM 4807 O    WAT   930     -11.770   4.045  11.687 -0.834000
HETATM 4808 H1   WAT   930     -11.991   3.159  11.973  0.417000
HETATM 4809 H2   WAT   930     -12.121   4.104  10.798  0.417000
HETATM 4810 O    WAT   931     -14.384   3.460 -24.416 -0.834000
HETATM 4811 H1   WAT   931     -15.232   3.021 -24.349  0.417000
HETATM 4812 H2   WAT   931     -13.867   3.091 -23.699  0.417000
HETATM 4813 O    WAT   932     -24.510 -12.699  -5.466 -0.834000
HETATM 4814 H1   WAT   932     -23.886 -12.092  -5.068  0.417000
HETATM 4815 H2   WAT   932     -25.217 -12.771  -4.826  0.417000
HETATM 4816 O    WAT   933     -24.500  -3.292   3.782 -0.834000
HETATM 4817 H1   WAT   933     -24.219  -4.128   4.152  0.417000
HETATM 4818 H2   WAT   933     -23.732  -2.726   3.857  0.417000
HETATM 4819 O    WAT   934     -16.806   1.982 -15.473 -0.834000
HETATM 4820 H1   WAT   934     -17.427   1.257 -15.400  0.417000
HETATM 4821 H2   WAT   934     -16.747   2.336 -14.585  0.417000
HETATM 4822 O    WAT   935     -13.205  18.939  16.044 -0.834000
HETATM 4823 H1   WAT   935     -12.602  18.737  15.329  0.417000
HETATM 4824 H2   WAT   935     -12.674  18.856  16.836  0.417000
HETATM 4825 O    WAT   936     -16.366   6.969  21.235 -0.834000
HETATM 4826 H1   WAT   936     -15.633   6.702  20.681  0.417000
HETATM 4827 H2   WAT   936     -15.995   7.630  21.820  0.417000
HETATM 4828 O    WAT   937     -12.068  10.836   7.340 -0.834000
HETATM 4829 H1   WAT   937     -11.499  10.240   6.854  0.417000
HETATM 4830 H2   WAT   937     -11.972  11.677   6.893  0.417000
HETATM 4831 O    WAT   938       6.629  -3.543  28.197 -0.834000
HETATM 4832 H1   WAT   938       6.730  -4.477  28.015  0.417000
HETATM 4833 H2   WAT   938       6.366  -3.505  29.117  0.417000
HETATM 4834 O    WAT   939      27.292  -0.045 -11.665 -0.834000
HETATM 4835 H1   WAT   939      27.478  -0.571 -12.443  0.417000
HETATM 4836 H2   WAT   939      26.739  -0.608 -11.123  0.417000
HETATM 4837 O    WAT   940     -21.307   1.157 -20.711 -0.834000
HETATM 4838 H1   WAT   940     -22.236   1.051 -20.911  0.417000
HETATM 4839 H2   WAT   940     -20.869   0.492 -21.242  0.417000
HETATM 4840 O    WAT   941       8.983  19.892   8.960 -0.834000
HETATM 4841 H1   WAT   941       8.951  19.383   8.150  0.417000
HETATM 4842 H2   WAT   941       8.074  20.142   9.121  0.417000
HETATM 4843 O    WAT   942       9.063  -5.646 -14.170 -0.834000
HETATM 4844 H1   WAT   942       9.391  -6.478 -14.513  0.417000
HETATM 4845 H2   WAT   942       8.340  -5.416 -14.754  0.417000
HETATM 4846 O    WAT   943      -8.067 -14.399  25.532 -0.834000
HETATM 4847 H1   WAT   943      -8.693 -15.106  25.375  0.417000
HETATM 4848 H2   WAT   943      -8.059 -13.902  24.714  0.417000
HETATM 4849 O    WAT   944     -10.883  -4.627   5.921 -0.834000
HETATM 4850 H1   WAT   944     -10.379  -5.428   6.065  0.417000
HETATM 4851 H2   WAT   944     -11.793  -4.921   5.879  0.417000
HETATM 4852 O    WAT   945     -25.700 -14.233   2.314 -0.834000
HETATM 4853 H1   WAT   945     -25.662 -13.514   1.684  0.417000
HETATM 4854 H2   WAT   945     -26.623 -14.282   2.565  0.417000
HETATM 4855 O    WAT   946      25.027   8.587  11.945 -0.834000
HETATM 4856 H1   WAT   946      25.448   8.451  12.794  0.417000
HETATM 4857 H2   WAT   946      24.090   8.566  12.137  0.417000
HETATM 4858 O    WAT   947      10.424 -13.111 -20.350 -0.834000
HETATM 4859 H1   WAT   947      10.823 -12.582 -21.041  0.417000
HETATM 4860 H2   WAT   947       9.628 -13.463 -20.749  0.417000
HETATM 4861 O    WAT   948       3.716  -1.466 -17.684 -0.834000
HETATM 4862 H1   WAT   948       2.860  -1.046 -17.596  0.417000
HETATM 4863 H2   WAT   948       4.146  -0.988 -18.393  0.417000
HETATM 4864 O    WAT   949      15.708 -15.326 -14.688 -0.834000
HETATM 4865 H1   WAT   949      15.528 -16.264 -14.743  0.417000
HETATM 4866 H2   WAT   949      15.788 -15.043 -15.599  0.417000
HETATM 4867 O    WAT   950      11.006  26.130  -3.659 -0.834000
HETATM 4868 H1   WAT   950      10.866  26.970  -4.096  0.417000
HETATM 4869 H2   WAT   950      10.320  26.089  -2.993  0.417000
HETATM 4870 O    WAT   951     -15.800  -4.559 -25.273 -0.834000
HETATM 4871 H1   WAT   951     -15.709  -3.705 -25.696  0.417000
HETATM 4872 H2   WAT   951     -15.136  -4.556 -24.583  0.417000
HETATM 4873 O    WAT   952       9.001  13.167  12.331 -0.834000
HETATM 4874 H1   WAT   952       9.935  13.335  12.455  0.417000
HETATM 4875 H2   WAT   952       8.566  13.885  12.791  0.417000
HETATM 4876 O    WAT   953     -23.452   9.179  15.665 -0.834000
HETATM 4877 H1   WAT   953     -23.958   8.405  15.910  0.417000
HETATM 4878 H2   WAT   953     -22.634   8.829  15.312  0.417000
HETATM 4879 O    WAT   954     -20.103   0.220  17.856 -0.834000
HETATM 4880 H1   WAT   954     -19.151   0.161  17.928  0.417000
HETATM 4881 H2   WAT   954     -20.431  -0.224  18.638  0.417000
HETATM 4882 O    WAT   955      20.050  -1.378  -1.874 -0.834000
HETATM 4883 H1   WAT   955      20.264  -2.270  -2.145  0.417000
HETATM 4884 H2   WAT   955      19.476  -1.048  -2.565  0.417000
HETATM 4885 O    WAT   956      14.057  13.179 -20.235 -0.834000
HETATM 4886 H1   WAT   956      14.771  13.576 -20.733  0.417000
HETATM 4887 H2   WAT   956      14.408  13.082 -19.349  0.417000
HETATM 4888 O    WAT   957     -11.104  21.597  -6.997 -0.834000
HETATM 4889 H1   WAT   957     -11.987  21.402  -6.684  0.417000
HETATM 4890 H2   WAT   957     -10.586  21.709  -6.200  0.417000
HETATM 4891 O    WAT   958       9.666 -15.297  23.494 -0.834000
HETATM 4892 H1   WAT   958       9.817 -15.002  22.596  0.417000
HETATM 4893 H2   WAT   958       9.944 -14.560  24.038  0.417000
HETATM 4894 O    WAT   959      -1.039 -17.884 -13.710 -0.834000
HETATM 4895 H1   WAT   959      -1.790 -17.688 -13.149  0.417000
HETATM 4896 H2   WAT   959      -1.386 -17.831 -14.601  0.417000
HETATM 4897 O    WAT   960      20.608  -8.581  11.667 -0.834000
HETATM 4898 H1   WAT   960      21.460  -8.878  11.989  0.417000
HETATM 4899 H2   WAT   960      20.807  -8.127  10.848  0.417000
HETATM 4900 O    WAT   961     -22.627  -7.563 -13.235 -0.834000
HETATM 4901 H1   WAT   961     -23.088  -8.402 -13.211  0.417000
HETATM 4902 H2   WAT   961     -22.087  -7.609 -14.024  0.417000
HETATM 4903 O    WAT   962       5.949  13.591   8.427 -0.834000
HETATM 4904 H1   WAT   962       5.126  13.156   8.203  0.417000
HETATM 4905 H2   WAT   962       6.317  13.059   9.133  0.417000
HETATM 4906 O    WAT   963      15.340  19.111 -10.899 -0.834000
HETATM 4907 H1   WAT   963      14.761  19.282 -10.156  0.417000
HETATM 4908 H2   WAT   963      15.223  19.869 -11.472  0.417000
HETATM 4909 O    WAT   964     -11.387  21.142   5.222 -0.834000
HETATM 4910 H1   WAT   964     -12.023  21.648   4.717  0.417000
HETATM 4911 H2   WAT   964     -11.920  20.605   5.809  0.417000
HETATM 4912 O    WAT   965     -21.735  -8.378 -18.118 -0.834000
HETATM 4913 H1   WAT   965     -22.530  -8.853 -18.362  0.417000
HETATM 4914 H2   WAT   965     -21.846  -7.510 -18.507  0.417000
HETATM 4915 O    WAT   966      -0.808  16.842  -3.929 -0.834000
HETATM 4916 H1   WAT   966       0.054  16.690  -3.542  0.417000
HETATM 4917 H2   WAT   966      -0.957  16.081  -4.490  0.417000
HETATM 4918 O    WAT   967      23.425  -0.843 -18.271 -0.834000
HETATM 4919 H1   WAT   967      23.890  -0.684 -19.092  0.417000
HETATM 4920 H2   WAT   967      23.200   0.030 -17.950  0.417000
HETATM 4921 O    WAT   968      23.205 -12.920  -0.513 -0.834000
HETATM 4922 H1   WAT   968      22.885 -12.274  -1.143  0.417000
HETATM 4923 H2   WAT   968      22.852 -13.753  -0.824  0.417000
HETATM 4924 O    WAT   969     -24.237   1.543 -17.954 -0.834000
HETATM 4925 H1   WAT   969     -23.327   1.253 -17.894  0.417000
HETATM 4926 H2   WAT   969     -24.184   2.427 -18.318  0.417000
HETATM 4927 O    WAT   970      -0.094 -26.483 -13.869 -0.834000
HETATM 4928 H1   WAT   970       0.438 -26.119 -13.161  0.417000
HETATM 4929 H2   WAT   970       0.159 -27.405 -13.909  0.417000
HETATM 4930 O    WAT   971      23.793   4.702 -13.835 -0.834000
HETATM 4931 H1   WAT   971      24.434   5.400 -13.699  0.417000
HETATM 4932 H2   WAT   971      24.314   3.949 -14.111  0.417000
HETATM 4933 O    WAT   972     -15.488 -16.926  10.977 -0.834000
HETATM 4934 H1   WAT   972     -16.141 -16.304  10.656  0.417000
HETATM 4935 H2   WAT   972     -15.589 -16.909  11.929  0.417000
HETATM 4936 O    WAT   973      25.548 -11.868   4.495 -0.834000
HETATM 4937 H1   WAT   973      24.608 -11.690   4.521  0.417000
HETATM 4938 H2   WAT   973      25.956 -11.032   4.719  0.417000
HETATM 4939 O    WAT   974     -16.857   3.849 -17.462 -0.834000
HETATM 4940 H1   WAT   974     -16.794   3.207 -16.755  0.417000
HETATM 4941 H2   WAT   974     -16.175   4.491 -17.265  0.417000
HETATM 4942 O    WAT   975       0.687  10.974 -20.926 -0.834000
HETATM 4943 H1   WAT   975       1.109  10.165 -20.636  0.417000
HETATM 4944 H2   WAT   975       1.194  11.670 -20.509  0.417000
HETATM 4945 O    WAT   976       0.547  18.528  22.884 -0.834000
HETATM 4946 H1   WAT   976       0.101  19.208  23.388  0.417000
HETATM 4947 H2   WAT   976       1.290  18.976  22.480  0.417000
HETATM 4948 O    WAT   977       8.525  23.188  16.798 -0.834000
HETATM 4949 H1   WAT   977       7.923  23.927  16.709  0.417000
HETATM 4950 H2   WAT   977       9.337  23.489  16.391  0.417000
HETATM 4951 O    WAT   978      -5.580  14.431  18.432 -0.834000
HETATM 4952 H1   WAT   978      -5.692  15.266  18.888  0.417000
HETATM 4953 H2   WAT   978      -4.683  14.166  18.636  0.417000
HETATM 4954 O    WAT   979      21.524  -4.356  16.071 -0.834000
HETATM 4955 H1   WAT   979      21.500  -3.500  16.499  0.417000
HETATM 4956 H2   WAT   979      20.908  -4.891  16.572  0.417000
HETATM 4957 O    WAT   980      15.084  -4.651 -10.961 -0.834000
HETATM 4958 H1   WAT   980      15.460  -5.407 -11.411  0.417000
HETATM 4959 H2   WAT   980      14.367  -4.367 -11.528  0.417000
HETATM 4960 O    WAT   981      20.588   8.069   1.616 -0.834000
HETATM 4961 H1   WAT   981      19.849   7.494   1.817  0.417000
HETATM 4962 H2   WAT   981      21.347   7.622   1.990  0.417000
HETATM 4963 O    WAT   982       3.062 -18.486  16.071 -0.834000
HETATM 4964 H1   WAT   982       2.262 -18.793  15.644  0.417000
HETATM 4965 H2   WAT   982       2.864 -17.585  16.328  0.417000
HETATM 4966 O    WAT   983     -23.952 -15.574  -3.253 -0.834000
HETATM 4967 H1   WAT   983     -23.976 -14.934  -2.542  0.417000
HETATM 4968 H2   WAT   983     -24.871 -15.722  -3.473  0.417000
HETATM 4969 O    WAT   984      -7.770  -5.548 -21.687 -0.834000
HETATM 4970 H1   WAT   984      -7.952  -5.965 -22.529  0.417000
HETATM 4971 H2   WAT   984      -7.415  -4.689 -21.917  0.417000
HETATM 4972 O    WAT   985      -1.334  15.487   9.740 -0.834000
HETATM 4973 H1   WAT   985      -1.912  14.927  10.258  0.417000
HETATM 4974 H2   WAT   985      -1.454  15.186   8.839  0.417000
HETATM 4975 O    WAT   986     -11.221  13.188  -1.703 -0.834000
HETATM 4976 H1   WAT   986     -11.032  13.582  -0.851  0.417000
HETATM 4977 H2   WAT   986     -11.493  13.924  -2.251  0.417000
HETATM 4978 O    WAT   987      26.492   9.100   6.309 -0.834000
HETATM 4979 H1   WAT   987      25.568   9.319   6.426  0.417000
HETATM 4980 H2   WAT   987      26.957   9.917   6.492  0.417000
HETATM 4981 O    WAT   988      -8.711 -13.959 -19.031 -0.834000
HETATM 4982 H1   WAT   988      -8.590 -13.229 -18.424  0.417000
HETATM 4983 H2   WAT   988      -7.830 -14.152 -19.352  0.417000
HETATM 4984 O    WAT   989      21.588 -20.448   0.843 -0.834000
HETATM 4985 H1   WAT   989      20.943 -19.746   0.756  0.417000
HETATM 4986 H2   WAT   989      21.541 -20.920   0.012  0.417000
HETATM 4987 O    WAT   990      25.535 -11.582   0.160 -0.834000
HETATM 4988 H1   WAT   990      24.783 -12.139  -0.041  0.417000
HETATM 4989 H2   WAT   990      25.159 -10.713   0.301  0.417000
HETATM 4990 O    WAT   991      -5.504  24.888   3.148 -0.834000
HETATM 4991 H1   WAT   991      -5.447  25.841   3.084  0.417000
HETATM 4992 H2   WAT   991      -5.780  24.606   2.276  0.417000
HETATM 4993 O    WAT   992      18.613 -18.359   2.951 -0.834000
HETATM 4994 H1   WAT   992      19.390 -18.308   3.508  0.417000
HETATM 4995 H2   WAT   992      18.951 -18.604   2.090  0.417000
HETATM 4996 O    WAT   993       4.696  19.874   7.172 -0.834000
HETATM 4997 H1   WAT   993       4.566  19.860   6.223  0.417000
HETATM 4998 H2   WAT   993       3.832  20.079   7.529  0.417000
HETATM 4999 O    WAT   994      17.777  -0.070 -18.201 -0.834000
HETATM 5000 H1   WAT   994      18.343   0.702 -18.203  0.417000
HETATM 5001 H2   WAT   994      17.223   0.036 -18.974  0.417000
HETATM 5002 O    WAT   995      18.573  16.311   3.459 -0.834000
HETATM 5003 H1   WAT   995      18.313  16.711   2.629  0.417000
HETATM 5004 H2   WAT   995      17.807  16.414   4.024  0.417000
HETATM 5005 O    WAT   996     -18.517  12.371   7.262 -0.834000
HETATM 5006 H1   WAT   996     -18.300  13.165   7.750  0.417000
HETATM 5007 H2   WAT   996     -19.269  12.002   7.725  0.417000
HETATM 5008 O    WAT   997     -25.443  -4.328   1.417 -0.834000
HETATM 5009 H1   WAT   997     -24.708  -4.865   1.122  0.417000
HETATM 5010 H2   WAT   997     -25.165  -3.987   2.267  0.417000
HETATM 5011 O    WAT   998      28.047  -2.958  -3.222 -0.834000
HETATM 5012 H1   WAT   998      28.183  -2.216  -2.632  0.417000
HETATM 5013 H2   WAT   998      27.365  -2.662  -3.825  0.417000
HETATM 5014 O    WAT   999      21.090   5.717 -19.386 -0.834000
HETATM 5015 H1   WAT   999      20.243   5.272 -19.361  0.417000
HETATM 5016 H2   WAT   999      21.130   6.202 -18.561  0.417000
HETATM 5017 O    WAT  1000      16.014  20.576   7.476 -0.834000
HETATM 5018 H1   WAT  1000      16.922  20.307   7.612  0.417000
HETATM 5019 H2   WAT  1000      15.886  21.303   8.086  0.417000
HETATM 5020 O    WAT  1001     -15.348  10.599  19.908 -0.834000
HETATM 5021 H1   WAT  1001     -14.965   9.808  19.530  0.417000
HETATM 5022 H2   WAT  1001     -15.176  11.282  19.261  0.417000
HETATM 5023 O    WAT  1002      17.405   4.210 -16.375 -0.834000
HETATM 5024 H1   WAT  1002      18.247   3.831 -16.123  0.417000
HETATM 5025 H2   WAT  1002      17.499   5.145 -16.190  0.417000
HETATM 5026 O    WAT  1003     -16.497   5.337  -1.245 -0.834000
HETATM 5027 H1   WAT  1003     -15.954   5.382  -2.033  0.417000
HETATM 5028 H2   WAT  1003     -16.924   6.193  -1.200  0.417000
HETATM 5029 O    WAT  1004      -2.269  20.477   9.271 -0.834000
HETATM 5030 H1   WAT  1004      -2.973  20.478   9.920  0.417000
HETATM 5031 H2   WAT  1004      -2.165  19.556   9.031  0.417000
HETATM 5032 O    WAT  1005      14.318 -14.188  19.090 -0.834000
HETATM 5033 H1   WAT  1005      14.455 -14.431  20.006  0.417000
HETATM 5034 H2   WAT  1005      14.201 -13.238  19.109  0.417000
HETATM 5035 O    WAT  1006     -28.945  -5.286  -1.511 -0.834000
HETATM 5036 H1   WAT  1006     -28.648  -5.309  -0.602  0.417000
HETATM 5037 H2   WAT  1006     -28.159  -5.477  -2.024  0.417000
HETATM 5038 O    WAT  1007       6.357 -26.223   6.423 -0.834000
HETATM 5039 H1   WAT  1007       6.089 -27.134   6.304  0.417000
HETATM 5040 H2   WAT  1007       5.536 -25.748   6.555  0.417000
HETATM 5041 O    WAT  1008      -8.309 -29.094  -4.290 -0.834000
HETATM 5042 H1   WAT  1008      -7.900 -28.631  -5.021  0.417000
HETATM 5043 H2   WAT  1008      -8.377 -28.437  -3.598  0.417000
HETATM 5044 O    WAT  1009      17.281   3.869   6.289 -0.834000
HETATM 5045 H1   WAT  1009      17.658   4.451   5.629  0.417000
HETATM 5046 H2   WAT  1009      16.875   3.165   5.784  0.417000
HETATM 5047 O    WAT  1010       9.785  25.390  13.101 -0.834000
HETATM 5048 H1   WAT  1010       9.029  24.808  13.025  0.417000
HETATM 5049 H2   WAT  1010      10.310  25.204  12.323  0.417000
HETATM 5050 O    WAT  1011       5.916  -5.878  21.518 -0.834000
HETATM 5051 H1   WAT  1011       6.733  -5.524  21.168  0.417000
HETATM 5052 H2   WAT  1011       6.046  -6.826  21.519  0.417000
HETATM 5053 O    WAT  1012      19.347   9.855 -12.214 -0.834000
HETATM 5054 H1   WAT  1012      19.891   9.077 -12.341  0.417000
HETATM 5055 H2   WAT  1012      18.608   9.548 -11.690  0.417000
HETATM 5056 O    WAT  1013     -17.917   4.598 -23.908 -0.834000
HETATM 5057 H1   WAT  1013     -18.824   4.751 -23.643  0.417000
HETATM 5058 H2   WAT  1013     -17.396   4.908 -23.167  0.417000
HETATM 5059 O    WAT  1014       6.521 -13.953  -8.001 -0.834000
HETATM 5060 H1   WAT  1014       7.384 -14.097  -8.387  0.417000
HETATM 5061 H2   WAT  1014       6.195 -13.161  -8.428  0.417000
HETATM 5062 O    WAT  1015      27.800   4.142   4.293 -0.834000
HETATM 5063 H1   WAT  1015      27.589   5.072   4.370  0.417000
HETATM 5064 H2   WAT  1015      27.282   3.721   4.979  0.417000
HETATM 5065 O    WAT  1016     -22.714  -1.118   3.586 -0.834000
HETATM 5066 H1   WAT  1016     -23.142  -1.135   2.730  0.417000
HETATM 5067 H2   WAT  1016     -22.682  -0.190   3.819  0.417000
HETATM 5068 O    WAT  1017     -24.932   6.729  -5.353 -0.834000
HETATM 5069 H1   WAT  1017     -25.321   7.592  -5.212  0.417000
HETATM 5070 H2   WAT  1017     -25.307   6.431  -6.182  0.417000
HETATM 5071 O    WAT  1018      11.831 -24.988 -11.910 -0.834000
HETATM 5072 H1   WAT  1018      11.292 -24.303 -11.514  0.417000
HETATM 5073 H2   WAT  1018      12.713 -24.615 -11.932  0.417000
HETATM 5074 O    WAT  1019      -7.152 -23.136   1.509 -0.834000
HETATM 5075 H1   WAT  1019      -6.224 -23.082   1.739  0.417000
HETATM 5076 H2   WAT  1019      -7.180 -22.923   0.576  0.417000
HETATM 5077 O    WAT  1020      -4.146  13.705  -2.276 -0.834000
HETATM 5078 H1   WAT  1020      -5.031  14.053  -2.385  0.417000
HETATM 5079 H2   WAT  1020      -3.679  14.385  -1.790  0.417000
HETATM 5080 O    WAT  1021      -8.051  -6.631 -24.194 -0.834000
HETATM 5081 H1   WAT  1021      -9.004  -6.690 -24.263  0.417000
HETATM 5082 H2   WAT  1021      -7.778  -6.202 -25.005  0.417000
HETATM 5083 O    WAT  1022      -9.294  20.931   3.378 -0.834000
HETATM 5084 H1   WAT  1022      -9.901  21.051   4.108  0.417000
HETATM 5085 H2   WAT  1022      -9.849  20.955   2.598  0.417000
HETATM 5086 O    WAT  1023      11.492 -21.117  -5.847 -0.834000
HETATM 5087 H1   WAT  1023      10.586 -21.123  -5.539  0.417000
HETATM 5088 H2   WAT  1023      11.521 -20.410  -6.492  0.417000
HETATM 5089 O    WAT  1024      19.323  17.262 -11.811 -0.834000
HETATM 5090 H1   WAT  1024      19.261  16.308 -11.863  0.417000
HETATM 5091 H2   WAT  1024      20.260  17.446 -11.876  0.417000
HETATM 5092 O    WAT  1025       7.382   2.376 -27.713 -0.834000
HETATM 5093 H1   WAT  1025       7.625   3.274 -27.938  0.417000
HETATM 5094 H2   WAT  1025       7.432   2.346 -26.758  0.417000
HETATM 5095 O    WAT  1026     -14.950   9.589 -23.297 -0.834000
HETATM 5096 H1   WAT  1026     -14.824   8.714 -22.931  0.417000
HETATM 5097 H2   WAT  1026     -15.746   9.516 -23.824  0.417000
HETATM 5098 O    WAT  1027       3.174  -5.448  21.191 -0.834000
HETATM 5099 H1   WAT  1027       4.116  -5.616  21.225  0.417000
HETATM 5100 H2   WAT  1027       3.070  -4.586  21.593  0.417000
HETATM 5101 O    WAT  1028     -23.544 -10.912 -15.740 -0.834000
HETATM 5102 H1   WAT  1028     -22.679 -11.087 -16.111  0.417000
HETATM 5103 H2   WAT  1028     -24.019 -11.737 -15.839  0.417000
HETATM 5104 O    WAT  1029      10.788  -3.361 -24.908 -0.834000
HETATM 5105 H1   WAT  1029      10.364  -4.215 -24.827  0.417000
HETATM 5106 H2   WAT  1029      11.687  -3.563 -25.167  0.417000
HETATM 5107 O    WAT  1030      19.128   3.781  -5.844 -0.834000
HETATM 5108 H1   WAT  1030      20.000   3.685  -5.460  0.417000
HETATM 5109 H2   WAT  1030      18.539   3.378  -5.206  0.417000
HETATM 5110 O    WAT  1031     -25.431   6.292   7.835 -0.834000
HETATM 5111 H1   WAT  1031     -24.500   6.249   8.055  0.417000
HETATM 5112 H2   WAT  1031     -25.479   6.928   7.122  0.417000
HETATM 5113 O    WAT  1032       1.352  -4.735  19.285 -0.834000
HETATM 5114 H1   WAT  1032       2.052  -5.027  19.869  0.417000
HETATM 5115 H2   WAT  1032       0.649  -4.460  19.874  0.417000
HETATM 5116 O    WAT  1033      10.397 -22.664 -11.293 -0.834000
HETATM 5117 H1   WAT  1033      10.061 -22.296 -10.476  0.417000
HETATM 5118 H2   WAT  1033      10.881 -21.945 -11.698  0.417000
HETATM 5119 O    WAT  1034      28.597  -4.257   3.236 -0.834000
HETATM 5120 H1   WAT  1034      28.570  -4.816   2.460  0.417000
HETATM 5121 H2   WAT  1034      29.163  -3.527   2.986  0.417000
HETATM 5122 O    WAT  1035      11.487 -19.192   8.786 -0.834000
HETATM 5123 H1   WAT  1035      11.704 -18.962   9.690  0.417000
HETATM 5124 H2   WAT  1035      12.136 -19.853   8.545  0.417000
HETATM 5125 O    WAT  1036       1.205 -12.388  13.885 -0.834000
HETATM 5126 H1   WAT  1036       0.843 -12.372  12.999  0.417000
HETATM 5127 H2   WAT  1036       1.571 -13.268  13.978  0.417000
HETATM 5128 O    WAT  1037      18.228  18.846 -13.792 -0.834000
HETATM 5129 H1   WAT  1037      17.327  18.559 -13.937  0.417000
HETATM 5130 H2   WAT  1037      18.523  18.337 -13.037  0.417000
HETATM 5131 O    WAT  1038      19.232  -7.510 -16.276 -0.834000
HETATM 5132 H1   WAT  1038      19.644  -7.690 -17.120  0.417000
HETATM 5133 H2   WAT  1038      18.815  -6.655 -16.390  0.417000
HETATM 5134 O    WAT  1039     -10.458  14.676  -5.490 -0.834000
HETATM 5135 H1   WAT  1039     -10.175  14.242  -6.294  0.417000
HETATM 5136 H2   WAT  1039      -9.748  14.516  -4.868  0.417000
HETATM 5137 O    WAT  1040     -24.328 -13.831  -1.173 -0.834000
HETATM 5138 H1   WAT  1040     -23.529 -13.343  -0.975  0.417000
HETATM 5139 H2   WAT  1040     -25.034 -13.290  -0.817  0.417000
HETATM 5140 O    WAT  1041      28.735   3.409   7.543 -0.834000
HETATM 5141 H1   WAT  1041      29.191   2.634   7.215  0.417000
HETATM 5142 H2   WAT  1041      27.836   3.308   7.232  0.417000
HETATM 5143 O    WAT  1042     -10.557   9.030   5.877 -0.834000
HETATM 5144 H1   WAT  1042      -9.643   8.816   6.062  0.417000
HETATM 5145 H2   WAT  1042     -10.609   9.055   4.922  0.417000
HETATM 5146 O    WAT  1043      22.639   2.168  11.764 -0.834000
HETATM 5147 H1   WAT  1043      22.548   3.089  12.008  0.417000
HETATM 5148 H2   WAT  1043      23.325   2.164  11.095  0.417000
HETATM 5149 O    WAT  1044     -16.007   0.730   0.853 -0.834000
HETATM 5150 H1   WAT  1044     -16.930   0.481   0.908  0.417000
HETATM 5151 H2   WAT  1044     -15.869   1.302   1.608  0.417000
HETATM 5152 O    WAT  1045      -1.586  -2.192  17.335 -0.834000
HETATM 5153 H1   WAT  1045      -0.671  -2.464  17.257  0.417000
HETATM 5154 H2   WAT  1045      -2.008  -2.903  17.817  0.417000
HETATM 5155 O    WAT  1046     -23.231  -7.488   8.153 -0.834000
HETATM 5156 H1   WAT  1046     -22.701  -7.576   7.361  0.417000
HETATM 5157 H2   WAT  1046     -23.647  -6.630   8.069  0.417000
HETATM 5158 O    WAT  1047      12.702  -5.960  19.316 -0.834000
HETATM 5159 H1   WAT  1047      13.407  -6.291  18.760  0.417000
HETATM 5160 H2   WAT  1047      12.166  -5.425  18.731  0.417000
HETATM 5161 O    WAT  1048      -6.013 -21.066  10.507 -0.834000
HETATM 5162 H1   WAT  1048      -5.316 -21.720  10.456  0.417000
HETATM 5163 H2   WAT  1048      -5.554 -20.232  10.600  0.417000
HETATM 5164 O    WAT  1049      23.517  13.015 -13.318 -0.834000
HETATM 5165 H1   WAT  1049      22.882  12.952 -14.032  0.417000
HETATM 5166 H2   WAT  1049      24.206  13.584 -13.661  0.417000
HETATM 5167 O    WAT  1050       3.706  23.656  18.565 -0.834000
HETATM 5168 H1   WAT  1050       3.872  23.117  17.792  0.417000
HETATM 5169 H2   WAT  1050       3.180  23.098  19.138  0.417000
HETATM 5170 O    WAT  1051      -1.139  12.711  28.045 -0.834000
HETATM 5171 H1   WAT  1051      -0.875  12.063  28.699  0.417000
HETATM 5172 H2   WAT  1051      -1.191  12.217  27.226  0.417000
HETATM 5173 O    WAT  1052      13.263 -21.031   2.303 -0.834000
HETATM 5174 H1   WAT  1052      14.062 -21.135   1.785  0.417000
HETATM 5175 H2   WAT  1052      13.260 -21.786   2.892  0.417000
HETATM 5176 O    WAT  1053       1.358   5.248 -21.890 -0.834000
HETATM 5177 H1   WAT  1053       0.833   5.956 -21.515  0.417000
HETATM 5178 H2   WAT  1053       1.529   4.661 -21.154  0.417000
HETATM 5179 O    WAT  1054     -14.732   6.974 -22.427 -0.834000
HETATM 5180 H1   WAT  1054     -13.944   6.676 -21.972  0.417000
HETATM 5181 H2   WAT  1054     -15.442   6.468 -22.033  0.417000
HETATM 5182 O    WAT  1055      -7.622  18.902   4.177 -0.834000
HETATM 5183 H1   WAT  1055      -8.144  19.641   3.867  0.417000
HETATM 5184 H2   WAT  1055      -8.263  18.215   4.361  0.417000
HETATM 5185 O    WAT  1056       5.126  17.416  11.549 -0.834000
HETATM 5186 H1   WAT  1056       5.663  17.453  12.341  0.417000
HETATM 5187 H2   WAT  1056       5.663  16.938  10.918  0.417000
HETATM 5188 O    WAT  1057      12.244 -15.912  11.251 -0.834000
HETATM 5189 H1   WAT  1057      11.299 -16.053  11.187  0.417000
HETATM 5190 H2   WAT  1057      12.369 -15.523  12.117  0.417000
HETATM 5191 O    WAT  1058      25.557  -6.916   1.782 -0.834000
HETATM 5192 H1   WAT  1058      25.250  -7.737   1.397  0.417000
HETATM 5193 H2   WAT  1058      26.346  -7.158   2.266  0.417000
HETATM 5194 O    WAT  1059      -5.140  16.275   1.194 -0.834000
HETATM 5195 H1   WAT  1059      -5.865  16.698   0.735  0.417000
HETATM 5196 H2   WAT  1059      -5.071  16.750   2.022  0.417000
HETATM 5197 O    WAT  1060     -11.225 -12.778 -17.014 -0.834000
HETATM 5198 H1   WAT  1060     -11.880 -12.233 -17.450  0.417000
HETATM 5199 H2   WAT  1060     -10.396 -12.324 -17.164  0.417000
HETATM 5200 O    WAT  1061      23.108   1.277  -4.052 -0.834000
HETATM 5201 H1   WAT  1061      23.861   1.744  -3.689  0.417000
HETATM 5202 H2   WAT  1061      22.670   0.899  -3.290  0.417000
HETATM 5203 O    WAT  1062     -11.593   4.419  -1.704 -0.834000
HETATM 5204 H1   WAT  1062     -12.285   3.816  -1.431  0.417000
HETATM 5205 H2   WAT  1062     -11.180   4.695  -0.886  0.417000
HETATM 5206 O    WAT  1063      21.103   6.584  17.033 -0.834000
HETATM 5207 H1   WAT  1063      20.482   6.949  17.663  0.417000
HETATM 5208 H2   WAT  1063      21.902   6.440  17.540  0.417000
HETATM 5209 O    WAT  1064      -7.487   2.546  11.005 -0.834000
HETATM 5210 H1   WAT  1064      -6.789   1.904  11.131  0.417000
HETATM 5211 H2   WAT  1064      -8.067   2.144  10.358  0.417000
HETATM 5212 O    WAT  1065      -2.893 -17.420  15.025 -0.834000
HETATM 5213 H1   WAT  1065      -2.326 -17.934  15.599  0.417000
HETATM 5214 H2   WAT  1065      -2.757 -16.514  15.303  0.417000
HETATM 5215 O    WAT  1066     -23.702  13.065  -5.232 -0.834000
HETATM 5216 H1   WAT  1066     -23.647  13.934  -5.629  0.417000
HETATM 5217 H2   WAT  1066     -24.069  13.221  -4.362  0.417000
HETATM 5218 O    WAT  1067       6.969 -25.211 -10.607 -0.834000
HETATM 5219 H1   WAT  1067       6.932 -26.024 -11.112  0.417000
HETATM 5220 H2   WAT  1067       7.500 -25.428  -9.842  0.417000
HETATM 5221 O    WAT  1068      -3.522  28.441   7.001 -0.834000
HETATM 5222 H1   WAT  1068      -3.213  29.339   7.118  0.417000
HETATM 5223 H2   WAT  1068      -4.231  28.513   6.362  0.417000
HETATM 5224 O    WAT  1069      11.898   6.721  11.731 -0.834000
HETATM 5225 H1   WAT  1069      11.387   6.946  10.954  0.417000
HETATM 5226 H2   WAT  1069      12.153   5.809  11.594  0.417000
HETATM 5227 O    WAT  1070      -8.654 -11.791 -17.271 -0.834000
HETATM 5228 H1   WAT  1070      -8.282 -11.672 -16.397  0.417000
HETATM 5229 H2   WAT  1070      -8.593 -10.927 -17.677  0.417000
HETATM 5230 O    WAT  1071      14.025 -25.226  10.014 -0.834000
HETATM 5231 H1   WAT  1071      13.504 -24.547   9.585  0.417000
HETATM 5232 H2   WAT  1071      13.411 -25.947  10.153  0.417000
HETATM 5233 O    WAT  1072     -28.265  -1.150   8.529 -0.834000
HETATM 5234 H1   WAT  1072     -27.445  -1.014   8.056  0.417000
HETATM 5235 H2   WAT  1072     -28.148  -0.677   9.353  0.417000
HETATM 5236 O    WAT  1073     -17.759   7.773  -0.918 -0.834000
HETATM 5237 H1   WAT  1073     -17.482   8.564  -0.455  0.417000
HETATM 5238 H2   WAT  1073     -18.591   7.535  -0.509  0.417000
HETATM 5239 O    WAT  1074       8.019 -14.817 -12.768 -0.834000
HETATM 5240 H1   WAT  1074       8.223 -15.311 -13.562  0.417000
HETATM 5241 H2   WAT  1074       7.071 -14.688 -12.803  0.417000
HETATM 5242 O    WAT  1075       7.537  20.971 -18.527 -0.834000
HETATM 5243 H1   WAT  1075       7.834  20.077 -18.698  0.417000
HETATM 5244 H2   WAT  1075       7.632  21.078 -17.580  0.417000
HETATM 5245 O    WAT  1076      14.893 -10.468  -5.096 -0.834000
HETATM 5246 H1   WAT  1076      15.823 -10.690  -5.126  0.417000
HETATM 5247 H2   WAT  1076      14.727 -10.020  -5.925  0.417000
HETATM 5248 O    WAT  1077     -16.952   0.623 -19.779 -0.834000
HETATM 5249 H1   WAT  1077     -16.753   0.046 -20.517  0.417000
HETATM 5250 H2   WAT  1077     -17.630   0.159 -19.289  0.417000
HETATM 5251 O    WAT  1078       5.895  12.853  21.895 -0.834000
HETATM 5252 H1   WAT  1078       5.529  13.227  22.697  0.417000
HETATM 5253 H2   WAT  1078       5.136  12.705  21.332  0.417000
HETATM 5254 O    WAT  1079      -6.131  23.712   0.695 -0.834000
HETATM 5255 H1   WAT  1079      -6.344  22.865   1.087  0.417000
HETATM 5256 H2   WAT  1079      -5.485  23.506   0.019  0.417000
HETATM 5257 O    WAT  1080     -18.683  -0.644 -18.147 -0.834000
HETATM 5258 H1   WAT  1080     -18.669  -0.339 -17.240  0.417000
HETATM 5259 H2   WAT  1080     -19.549  -1.038 -18.255  0.417000
HETATM 5260 O    WAT  1081      -8.459  -0.514  13.312 -0.834000
HETATM 5261 H1   WAT  1081      -9.001  -1.256  13.578  0.417000
HETATM 5262 H2   WAT  1081      -7.611  -0.676  13.725  0.417000
HETATM 5263 O    WAT  1082      -0.798 -25.942  -3.304 -0.834000
HETATM 5264 H1   WAT  1082      -1.322 -26.682  -3.610  0.417000
HETATM 5265 H2   WAT  1082      -1.315 -25.170  -3.535  0.417000
HETATM 5266 O    WAT  1083      -4.750   3.831  13.677 -0.834000
HETATM 5267 H1   WAT  1083      -5.487   4.440  13.631  0.417000
HETATM 5268 H2   WAT  1083      -5.081   3.095  14.192  0.417000
HETATM 5269 O    WAT  1084      11.817  15.580 -10.026 -0.834000
HETATM 5270 H1   WAT  1084      11.547  16.319 -10.571  0.417000
HETATM 5271 H2   WAT  1084      11.138  14.920 -10.165  0.417000
HETATM 5272 O    WAT  1085      12.022  12.911   8.339 -0.834000
HETATM 5273 H1   WAT  1085      11.826  12.055   8.721  0.417000
HETATM 5274 H2   WAT  1085      11.170  13.250   8.065  0.417000
HETATM 5275 O    WAT  1086      -3.826  20.639  20.012 -0.834000
HETATM 5276 H1   WAT  1086      -3.172  21.337  19.989  0.417000
HETATM 5277 H2   WAT  1086      -4.629  21.053  19.697  0.417000
HETATM 5278 O    WAT  1087     -15.218  24.139   5.075 -0.834000
HETATM 5279 H1   WAT  1087     -16.098  24.366   4.773  0.417000
HETATM 5280 H2   WAT  1087     -14.842  24.972   5.361  0.417000
HETATM 5281 O    WAT  1088      -2.514  23.673   0.964 -0.834000
HETATM 5282 H1   WAT  1088      -1.717  23.252   0.643  0.417000
HETATM 5283 H2   WAT  1088      -3.161  23.518   0.275  0.417000
HETATM 5284 O    WAT  1089     -18.532  -9.058   2.941 -0.834000
HETATM 5285 H1   WAT  1089     -17.789  -8.504   2.705  0.417000
HETATM 5286 H2   WAT  1089     -18.741  -9.535   2.138  0.417000
HETATM 5287 O    WAT  1090      -6.702 -18.991  18.318 -0.834000
HETATM 5288 H1   WAT  1090      -7.042 -19.771  17.880  0.417000
HETATM 5289 H2   WAT  1090      -6.879 -18.276  17.707  0.417000
HETATM 5290 O    WAT  1091      14.856  20.822  -6.950 -0.834000
HETATM 5291 H1   WAT  1091      15.786  21.046  -6.922  0.417000
HETATM 5292 H2   WAT  1091      14.405  21.663  -6.871  0.417000
HETATM 5293 O    WAT  1092      -9.904 -11.461 -24.705 -0.834000
HETATM 5294 H1   WAT  1092     -10.824 -11.353 -24.946  0.417000
HETATM 5295 H2   WAT  1092      -9.422 -10.987 -25.384  0.417000
HETATM 5296 O    WAT  1093     -10.544  19.012   9.013 -0.834000
HETATM 5297 H1   WAT  1093     -11.401  19.354   9.268  0.417000
HETATM 5298 H2   WAT  1093     -10.644  18.061   9.051  0.417000
HETATM 5299 O    WAT  1094      -2.785   0.870  14.080 -0.834000
HETATM 5300 H1   WAT  1094      -3.242   0.342  14.735  0.417000
HETATM 5301 H2   WAT  1094      -2.092   0.297  13.753  0.417000
HETATM 5302 O    WAT  1095      16.393  22.420  11.654 -0.834000
HETATM 5303 H1   WAT  1095      16.906  21.615  11.727  0.417000
HETATM 5304 H2   WAT  1095      17.020  23.121  11.833  0.417000
HETATM 5305 O    WAT  1096      26.112   7.203  -4.206 -0.834000
HETATM 5306 H1   WAT  1096      26.761   6.557  -3.927  0.417000
HETATM 5307 H2   WAT  1096      26.006   7.047  -5.144  0.417000
HETATM 5308 O    WAT  1097       1.393  -6.552  14.126 -0.834000
HETATM 5309 H1   WAT  1097       1.917  -7.161  13.605  0.417000
HETATM 5310 H2   WAT  1097       1.652  -6.727  15.031  0.417000
HETATM 5311 O    WAT  1098     -25.007  -2.886  -8.932 -0.834000
HETATM 5312 H1   WAT  1098     -25.780  -2.638  -9.439  0.417000
HETATM 5313 H2   WAT  1098     -24.327  -3.034  -9.589  0.417000
HETATM 5314 O    WAT  1099      -4.135  23.076  -1.183 -0.834000
HETATM 5315 H1   WAT  1099      -3.895  22.187  -1.444  0.417000
HETATM 5316 H2   WAT  1099      -3.984  23.605  -1.967  0.417000
HETATM 5317 O    WAT  1100     -18.772 -10.668  10.766 -0.834000
HETATM 5318 H1   WAT  1100     -19.279 -11.122  10.092  0.417000
HETATM 5319 H2   WAT  1100     -19.427 -10.201  11.284  0.417000
HETATM 5320 O    WAT  1101      21.132   7.786 -12.611 -0.834000
HETATM 5321 H1   WAT  1101      21.381   7.400 -11.772  0.417000
HETATM 5322 H2   WAT  1101      21.964   8.002 -13.032  0.417000
HETATM 5323 O    WAT  1102      13.396  -8.158  22.716 -0.834000
HETATM 5324 H1   WAT  1102      13.152  -8.700  23.466  0.417000
HETATM 5325 H2   WAT  1102      13.257  -7.259  23.014  0.417000
HETATM 5326 O    WAT  1103      28.340  -0.674  -1.709 -0.834000
HETATM 5327 H1   WAT  1103      27.439  -0.351  -1.724  0.417000
HETATM 5328 H2   WAT  1103      28.743  -0.226  -0.964  0.417000
HETATM 5329 O    WAT  1104      -0.326  23.590 -12.602 -0.834000
HETATM 5330 H1   WAT  1104      -1.235  23.640 -12.306  0.417000
HETATM 5331 H2   WAT  1104       0.051  22.867 -12.100  0.417000
HETATM 5332 O    WAT  1105      28.128   7.610   7.969 -0.834000
HETATM 5333 H1   WAT  1105      27.497   7.403   8.658  0.417000
HETATM 5334 H2   WAT  1105      27.624   8.102   7.321  0.417000
HETATM 5335 O    WAT  1106      10.354   9.019  18.301 -0.834000
HETATM 5336 H1   WAT  1106      10.691   9.525  19.041  0.417000
HETATM 5337 H2   WAT  1106       9.482   9.378  18.142  0.417000
HETATM 5338 O    WAT  1107      -9.407 -14.150 -25.302 -0.834000
HETATM 5339 H1   WAT  1107      -8.946 -14.108 -26.140  0.417000
HETATM 5340 H2   WAT  1107      -9.519 -13.236 -25.043  0.417000
HETATM 5341 O    WAT  1108     -22.695   5.332 -16.163 -0.834000
HETATM 5342 H1   WAT  1108     -22.309   4.700 -15.556  0.417000
HETATM 5343 H2   WAT  1108     -22.180   5.241 -16.964  0.417000
HETATM 5344 O    WAT  1109     -10.965   3.132  18.318 -0.834000
HETATM 5345 H1   WAT  1109     -11.255   3.132  17.406  0.417000
HETATM 5346 H2   WAT  1109     -10.079   3.495  18.288  0.417000
HETATM 5347 O    WAT  1110       8.958  11.007   8.700 -0.834000
HETATM 5348 H1   WAT  1110       9.045  11.830   8.219  0.417000
HETATM 5349 H2   WAT  1110       9.859  10.721   8.850  0.417000
HETATM 5350 O    WAT  1111      11.457  20.947   8.362 -0.834000
HETATM 5351 H1   WAT  1111      10.596  20.671   8.676  0.417000
HETATM 5352 H2   WAT  1111      11.999  20.982   9.150  0.417000
HETATM 5353 O    WAT  1112       0.255   5.021  26.978 -0.834000
HETATM 5354 H1   WAT  1112       0.812   5.786  27.123  0.417000
HETATM 5355 H2   WAT  1112      -0.300   5.267  26.238  0.417000
HETATM 5356 O    WAT  1113       3.131   2.467 -27.002 -0.834000
HETATM 5357 H1   WAT  1113       3.331   3.402 -26.971  0.417000
HETATM 5358 H2   WAT  1113       3.259   2.165 -26.102  0.417000
HETATM 5359 O    WAT  1114      25.474 -14.179   6.021 -0.834000
HETATM 5360 H1   WAT  1114      25.368 -14.864   5.362  0.417000
HETATM 5361 H2   WAT  1114      25.537 -13.368   5.516  0.417000
HETATM 5362 O    WAT  1115      21.381 -16.879  -5.438 -0.834000
HETATM 5363 H1   WAT  1115      20.879 -17.491  -4.900  0.417000
HETATM 5364 H2   WAT  1115      21.082 -17.045  -6.332  0.417000
HETATM 5365 O    WAT  1116     -12.569  -1.585  10.882 -0.834000
HETATM 5366 H1   WAT  1116     -12.569  -1.979  11.754  0.417000
HETATM 5367 H2   WAT  1116     -11.786  -1.036  10.867  0.417000
HETATM 5368 O    WAT  1117      -3.699  24.288  -3.697 -0.834000
HETATM 5369 H1   WAT  1117      -3.631  23.760  -4.493  0.417000
HETATM 5370 H2   WAT  1117      -3.170  25.065  -3.879  0.417000
HETATM 5371 O    WAT  1118      -1.600  19.015  -5.582 -0.834000
HETATM 5372 H1   WAT  1118      -1.226  18.352  -5.003  0.417000
HETATM 5373 H2   WAT  1118      -2.030  18.513  -6.275  0.417000
HETATM 5374 O    WAT  1119       8.751   0.137 -19.451 -0.834000
HETATM 5375 H1   WAT  1119       8.436  -0.339 -18.684  0.417000
HETATM 5376 H2   WAT  1119       8.878   1.034 -19.141  0.417000
HETATM 5377 O    WAT  1120     -18.813 -20.139  12.877 -0.834000
HETATM 5378 H1   WAT  1120     -18.965 -19.888  11.965  0.417000
HETATM 5379 H2   WAT  1120     -19.374 -19.552  13.383  0.417000
HETATM 5380 O    WAT  1121       5.059  13.591 -25.904 -0.834000
HETATM 5381 H1   WAT  1121       5.812  13.257 -26.390  0.417000
HETATM 5382 H2   WAT  1121       5.399  13.769 -25.027  0.417000
HETATM 5383 O    WAT  1122      14.343  -0.887  14.087 -0.834000
HETATM 5384 H1   WAT  1122      14.527  -0.931  15.025  0.417000
HETATM 5385 H2   WAT  1122      13.407  -0.690  14.036  0.417000
HETATM 5386 O    WAT  1123     -13.688   0.656  21.131 -0.834000
HETATM 5387 H1   WAT  1123     -12.963   0.591  20.510  0.417000
HETATM 5388 H2   WAT  1123     -13.307   0.399  21.971  0.417000
HETATM 5389 O    WAT  1124     -21.246  10.196  -2.232 -0.834000
HETATM 5390 H1   WAT  1124     -21.381  10.782  -2.977  0.417000
HETATM 5391 H2   WAT  1124     -20.379  10.429  -1.898  0.417000
HETATM 5392 O    WAT  1125     -23.168  14.122 -10.165 -0.834000
HETATM 5393 H1   WAT  1125     -24.044  13.758 -10.033  0.417000
HETATM 5394 H2   WAT  1125     -22.575  13.403  -9.947  0.417000
HETATM 5395 O    WAT  1126       5.331 -14.140 -13.053 -0.834000
HETATM 5396 H1   WAT  1126       4.586 -14.607 -12.675  0.417000
HETATM 5397 H2   WAT  1126       5.122 -13.214 -12.929  0.417000
HETATM 5398 O    WAT  1127       0.805  24.450   9.137 -0.834000
HETATM 5399 H1   WAT  1127       0.067  24.890   8.715  0.417000
HETATM 5400 H2   WAT  1127       0.420  23.673   9.542  0.417000
HETATM 5401 O    WAT  1128     -17.490 -14.346   8.835 -0.834000
HETATM 5402 H1   WAT  1128     -18.413 -14.390   8.585  0.417000
HETATM 5403 H2   WAT  1128     -17.485 -14.545   9.771  0.417000
HETATM 5404 O    WAT  1129     -16.652   9.966  14.875 -0.834000
HETATM 5405 H1   WAT  1129     -17.577   9.915  15.115  0.417000
HETATM 5406 H2   WAT  1129     -16.656  10.262  13.965  0.417000
HETATM 5407 O    WAT  1130     -21.544  -5.851  13.566 -0.834000
HETATM 5408 H1   WAT  1130     -22.027  -6.061  14.365  0.417000
HETATM 5409 H2   WAT  1130     -22.222  -5.712  12.905  0.417000
HETATM 5410 O    WAT  1131     -10.382   7.547  10.146 -0.834000
HETATM 5411 H1   WAT  1131     -10.003   6.869   9.588  0.417000
HETATM 5412 H2   WAT  1131      -9.697   8.212  10.215  0.417000
HETATM 5413 O    WAT  1132      23.019  -5.379 -15.299 -0.834000
HETATM 5414 H1   WAT  1132      22.493  -6.157 -15.115  0.417000
HETATM 5415 H2   WAT  1132      23.874  -5.571 -14.914  0.417000
HETATM 5416 O    WAT  1133      19.175  12.084  -6.384 -0.834000
HETATM 5417 H1   WAT  1133      19.674  12.326  -5.603  0.417000
HETATM 5418 H2   WAT  1133      19.754  11.491  -6.863  0.417000
HETATM 5419 O    WAT  1134      24.159   3.894  14.329 -0.834000
HETATM 5420 H1   WAT  1134      23.585   4.304  13.682  0.417000
HETATM 5421 H2   WAT  1134      24.670   4.618  14.691  0.417000
HETATM 5422 O    WAT  1135      10.744   8.640  22.904 -0.834000
HETATM 5423 H1   WAT  1135       9.956   9.163  23.051  0.417000
HETATM 5424 H2   WAT  1135      10.420   7.815  22.544  0.417000
HETATM 5425 O    WAT  1136      16.015  -7.307  -7.045 -0.834000
HETATM 5426 H1   WAT  1136      15.361  -8.006  -7.057  0.417000
HETATM 5427 H2   WAT  1136      15.586  -6.570  -7.480  0.417000
HETATM 5428 O    WAT  1137     -10.570  10.053  24.198 -0.834000
HETATM 5429 H1   WAT  1137      -9.768  10.198  24.701  0.417000
HETATM 5430 H2   WAT  1137     -11.231   9.841  24.858  0.417000
HETATM 5431 O    WAT  1138      14.305  17.394  13.478 -0.834000
HETATM 5432 H1   WAT  1138      14.434  16.898  14.286  0.417000
HETATM 5433 H2   WAT  1138      13.619  16.918  13.011  0.417000
HETATM 5434 O    WAT  1139      -5.540 -18.131  14.806 -0.834000
HETATM 5435 H1   WAT  1139      -4.618 -17.874  14.831  0.417000
HETATM 5436 H2   WAT  1139      -5.523 -19.087  14.849  0.417000
HETATM 5437 O    WAT  1140     -18.058   5.070  14.411 -0.834000
HETATM 5438 H1   WAT  1140     -17.741   4.180  14.257  0.417000
HETATM 5439 H2   WAT  1140     -17.571   5.368  15.179  0.417000
HETATM 5440 O    WAT  1141      26.127  -1.964  -4.937 -0.834000
HETATM 5441 H1   WAT  1141      25.301  -2.264  -4.558  0.417000
HETATM 5442 H2   WAT  1141      25.970  -1.959  -5.881  0.417000
HETATM 5443 O    WAT  1142       2.953 -22.803  -7.039 -0.834000
HETATM 5444 H1   WAT  1142       3.341 -23.660  -7.214  0.417000
HETATM 5445 H2   WAT  1142       2.187 -22.992  -6.497  0.417000
HETATM 5446 O    WAT  1143     -17.577  16.695   2.290 -0.834000
HETATM 5447 H1   WAT  1143     -16.683  16.561   2.603  0.417000
HETATM 5448 H2   WAT  1143     -17.677  16.069   1.573  0.417000
HETATM 5449 O    WAT  1144       9.478  12.521  24.035 -0.834000
HETATM 5450 H1   WAT  1144       9.382  13.199  24.704  0.417000
HETATM 5451 H2   WAT  1144      10.266  12.042  24.291  0.417000
HETATM 5452 O    WAT  1145      -0.962  18.168   5.948 -0.834000
HETATM 5453 H1   WAT  1145      -0.450  17.466   5.548  0.417000
HETATM 5454 H2   WAT  1145      -0.371  18.921   5.955  0.417000
HETATM 5455 O    WAT  1146      23.581   7.591  -3.340 -0.834000
HETATM 5456 H1   WAT  1146      23.470   8.533  -3.464  0.417000
HETATM 5457 H2   WAT  1146      24.485   7.419  -3.605  0.417000
HETATM 5458 O    WAT  1147      22.302  -1.946   9.513 -0.834000
HETATM 5459 H1   WAT  1147      22.953  -1.342   9.156  0.417000
HETATM 5460 H2   WAT  1147      22.783  -2.461  10.161  0.417000
HETATM 5461 O    WAT  1148     -17.861  22.424  -7.602 -0.834000
HETATM 5462 H1   WAT  1148     -18.362  22.727  -8.360  0.417000
HETATM 5463 H2   WAT  1148     -18.317  21.633  -7.314  0.417000
HETATM 5464 O    WAT  1149       5.967 -23.426   9.111 -0.834000
HETATM 5465 H1   WAT  1149       6.293 -23.256   8.227  0.417000
HETATM 5466 H2   WAT  1149       6.523 -24.133   9.438  0.417000
HETATM 5467 O    WAT  1150       5.883 -25.129  13.774 -0.834000
HETATM 5468 H1   WAT  1150       5.292 -24.935  14.502  0.417000
HETATM 5469 H2   WAT  1150       6.630 -25.568  14.182  0.417000
HETATM 5470 O    WAT  1151     -11.601 -13.840  17.592 -0.834000
HETATM 5471 H1   WAT  1151     -11.632 -12.886  17.519  0.417000
HETATM 5472 H2   WAT  1151     -12.519 -14.112  17.566  0.417000
HETATM 5473 O    WAT  1152      15.845  -2.806  12.907 -0.834000
HETATM 5474 H1   WAT  1152      15.356  -2.105  13.339  0.417000
HETATM 5475 H2   WAT  1152      15.183  -3.290  12.414  0.417000
HETATM 5476 O    WAT  1153     -15.076 -13.884 -10.761 -0.834000
HETATM 5477 H1   WAT  1153     -15.155 -12.986 -10.440  0.417000
HETATM 5478 H2   WAT  1153     -15.313 -14.428 -10.010  0.417000
HETATM 5479 O    WAT  1154     -19.044 -17.287   2.704 -0.834000
HETATM 5480 H1   WAT  1154     -19.178 -16.393   2.389  0.417000
HETATM 5481 H2   WAT  1154     -18.165 -17.277   3.083  0.417000
HETATM 5482 O    WAT  1155      13.402 -18.499  -8.546 -0.834000
HETATM 5483 H1   WAT  1155      12.497 -18.739  -8.345  0.417000
HETATM 5484 H2   WAT  1155      13.642 -17.873  -7.863  0.417000
HETATM 5485 O    WAT  1156       7.845   0.228  28.247 -0.834000
HETATM 5486 H1   WAT  1156       7.702   0.577  29.127  0.417000
HETATM 5487 H2   WAT  1156       8.238  -0.633  28.392  0.417000
HETATM 5488 O    WAT  1157       3.209 -23.093   9.213 -0.834000
HETATM 5489 H1   WAT  1157       2.896 -23.894   9.633  0.417000
HETATM 5490 H2   WAT  1157       4.155 -23.218   9.135  0.417000
HETATM 5491 O    WAT  1158       9.311  21.360  13.100 -0.834000
HETATM 5492 H1   WAT  1158      10.196  21.700  12.972  0.417000
HETATM 5493 H2   WAT  1158       8.750  22.135  13.075  0.417000
HETATM 5494 O    WAT  1159      -8.824  15.015   8.886 -0.834000
HETATM 5495 H1   WAT  1159      -8.856  14.741   7.970  0.417000
HETATM 5496 H2   WAT  1159      -8.369  14.302   9.334  0.417000
HETATM 5497 O    WAT  1160       9.839  -3.193 -17.231 -0.834000
HETATM 5498 H1   WAT  1160       9.119  -2.566 -17.296  0.417000
HETATM 5499 H2   WAT  1160       9.491  -3.998 -17.614  0.417000
HETATM 5500 O    WAT  1161      26.009   2.364 -11.871 -0.834000
HETATM 5501 H1   WAT  1161      26.490   1.548 -11.732  0.417000
HETATM 5502 H2   WAT  1161      25.272   2.315 -11.262  0.417000
HETATM 5503 O    WAT  1162     -20.620   5.603  15.244 -0.834000
HETATM 5504 H1   WAT  1162     -19.707   5.469  14.988  0.417000
HETATM 5505 H2   WAT  1162     -21.028   4.745  15.134  0.417000
HETATM 5506 O    WAT  1163      24.524  -9.028   0.347 -0.834000
HETATM 5507 H1   WAT  1163      23.599  -8.786   0.384  0.417000
HETATM 5508 H2   WAT  1163      24.772  -8.887  -0.567  0.417000
HETATM 5509 O    WAT  1164      15.364 -24.771   5.916 -0.834000
HETATM 5510 H1   WAT  1164      16.152 -24.881   5.383  0.417000
HETATM 5511 H2   WAT  1164      15.692 -24.496   6.773  0.417000
HETATM 5512 O    WAT  1165       8.796 -20.994  -5.139 -0.834000
HETATM 5513 H1   WAT  1165       7.881 -20.926  -5.411  0.417000
HETATM 5514 H2   WAT  1165       8.844 -21.823  -4.664  0.417000
HETATM 5515 O    WAT  1166     -10.158   1.997 -22.843 -0.834000
HETATM 5516 H1   WAT  1166      -9.426   1.384 -22.777  0.417000
HETATM 5517 H2   WAT  1166     -10.021   2.444 -23.678  0.417000
HETATM 5518 O    WAT  1167       2.714  24.516  14.859 -0.834000
HETATM 5519 H1   WAT  1167       1.859  24.529  14.428  0.417000
HETATM 5520 H2   WAT  1167       2.586  25.019  15.663  0.417000
HETATM 5521 O    WAT  1168      17.616   9.673  18.568 -0.834000
HETATM 5522 H1   WAT  1168      18.299   9.790  17.908  0.417000
HETATM 5523 H2   WAT  1168      16.839  10.079  18.182  0.417000
HETATM 5524 O    WAT  1169       0.667  12.394   9.601 -0.834000
HETATM 5525 H1   WAT  1169       0.622  11.677   8.969  0.417000
HETATM 5526 H2   WAT  1169       0.895  13.162   9.077  0.417000
HETATM 5527 O    WAT  1170     -26.403  -1.452   4.477 -0.834000
HETATM 5528 H1   WAT  1170     -27.218  -1.942   4.588  0.417000
HETATM 5529 H2   WAT  1170     -25.757  -2.115   4.233  0.417000
HETATM 5530 O    WAT  1171      -5.127   8.451  13.258 -0.834000
HETATM 5531 H1   WAT  1171      -5.472   8.278  12.382  0.417000
HETATM 5532 H2   WAT  1171      -5.866   8.287  13.843  0.417000
HETATM 5533 O    WAT  1172      10.043 -26.502  -1.416 -0.834000
HETATM 5534 H1   WAT  1172       9.956 -26.880  -2.291  0.417000
HETATM 5535 H2   WAT  1172       9.809 -27.215  -0.822  0.417000
HETATM 5536 O    WAT  1173      19.142  -1.644  15.741 -0.834000
HETATM 5537 H1   WAT  1173      18.578  -0.984  16.145  0.417000
HETATM 5538 H2   WAT  1173      19.867  -1.750  16.357  0.417000
HETATM 5539 O    WAT  1174       5.672  -3.319 -17.419 -0.834000
HETATM 5540 H1   WAT  1174       5.450  -3.783 -18.226  0.417000
HETATM 5541 H2   WAT  1174       4.944  -2.712 -17.283  0.417000
HETATM 5542 O    WAT  1175      16.005   0.044 -20.342 -0.834000
HETATM 5543 H1   WAT  1175      15.119   0.408 -20.345  0.417000
HETATM 5544 H2   WAT  1175      16.306   0.140 -21.245  0.417000
HETATM 5545 O    WAT  1176      22.898  20.071  -2.879 -0.834000
HETATM 5546 H1   WAT  1176      22.388  20.769  -2.468  0.417000
HETATM 5547 H2   WAT  1176      22.655  19.281  -2.397  0.417000
HETATM 5548 O    WAT  1177      23.014   1.861  15.763 -0.834000
HETATM 5549 H1   WAT  1177      23.390   2.600  15.285  0.417000
HETATM 5550 H2   WAT  1177      22.849   1.200  15.091  0.417000
HETATM 5551 O    WAT  1178      16.679   5.122  -8.825 -0.834000
HETATM 5552 H1   WAT  1178      15.729   5.111  -8.941  0.417000
HETATM 5553 H2   WAT  1178      16.924   4.199  -8.765  0.417000
HETATM 5554 O    WAT  1179     -25.843   7.282  11.652 -0.834000
HETATM 5555 H1   WAT  1179     -26.531   7.853  11.311  0.417000
HETATM 5556 H2   WAT  1179     -25.038   7.791  11.554  0.417000
HETATM 5557 O    WAT  1180     -18.251   0.115 -23.570 -0.834000
HETATM 5558 H1   WAT  1180     -17.645  -0.220 -22.910  0.417000
HETATM 5559 H2   WAT  1180     -18.221  -0.533 -24.274  0.417000
HETATM 5560 O    WAT  1181      -0.660 -15.167 -25.348 -0.834000
HETATM 5561 H1   WAT  1181       0.071 -14.996 -25.943  0.417000
HETATM 5562 H2   WAT  1181      -1.379 -14.640 -25.695  0.417000
HETATM 5563 O    WAT  1182       3.856 -25.101   6.255 -0.834000
HETATM 5564 H1   WAT  1182       3.810 -25.525   5.398  0.417000
HETATM 5565 H2   WAT  1182       3.897 -24.165   6.056  0.417000
HETATM 5566 O    WAT  1183      21.082 -12.549 -10.561 -0.834000
HETATM 5567 H1   WAT  1183      21.898 -12.060 -10.450  0.417000
HETATM 5568 H2   WAT  1183      21.363 -13.428 -10.817  0.417000
HETATM 5569 O    WAT  1184      10.897  15.455 -20.443 -0.834000
HETATM 5570 H1   WAT  1184      11.170  14.701 -20.965  0.417000
HETATM 5571 H2   WAT  1184      11.414  16.184 -20.785  0.417000
HETATM 5572 O    WAT  1185     -21.920  -1.987  -5.404 -0.834000
HETATM 5573 H1   WAT  1185     -21.963  -1.753  -4.477  0.417000
HETATM 5574 H2   WAT  1185     -22.746  -1.670  -5.770  0.417000
HETATM 5575 O    WAT  1186     -13.013 -26.818   7.382 -0.834000
HETATM 5576 H1   WAT  1186     -12.834 -26.006   6.908  0.417000
HETATM 5577 H2   WAT  1186     -13.201 -26.536   8.277  0.417000
HETATM 5578 O    WAT  1187      20.235 -15.571   4.496 -0.834000
HETATM 5579 H1   WAT  1187      20.392 -16.510   4.591  0.417000
HETATM 5580 H2   WAT  1187      20.713 -15.328   3.702  0.417000
HETATM 5581 O    WAT  1188       0.417  20.702  18.051 -0.834000
HETATM 5582 H1   WAT  1188       0.428  19.807  18.391  0.417000
HETATM 5583 H2   WAT  1188      -0.409  20.766  17.572  0.417000
HETATM 5584 O    WAT  1189      21.333   4.037  -1.987 -0.834000
HETATM 5585 H1   WAT  1189      21.908   4.753  -1.717  0.417000
HETATM 5586 H2   WAT  1189      21.539   3.900  -2.912  0.417000
HETATM 5587 O    WAT  1190      18.625   8.212  -5.194 -0.834000
HETATM 5588 H1   WAT  1190      18.597   7.602  -5.931  0.417000
HETATM 5589 H2   WAT  1190      18.839   7.665  -4.438  0.417000
HETATM 5590 O    WAT  1191      10.806  -4.522  24.721 -0.834000
HETATM 5591 H1   WAT  1191      10.513  -5.355  24.352  0.417000
HETATM 5592 H2   WAT  1191      10.031  -3.961  24.689  0.417000
HETATM 5593 O    WAT  1192      -3.830  27.772  -2.648 -0.834000
HETATM 5594 H1   WAT  1192      -3.325  27.347  -3.341  0.417000
HETATM 5595 H2   WAT  1192      -3.324  27.612  -1.851  0.417000
HETATM 5596 O    WAT  1193      -7.228  19.795  -0.168 -0.834000
HETATM 5597 H1   WAT  1193      -8.048  20.159  -0.502  0.417000
HETATM 5598 H2   WAT  1193      -7.027  20.325   0.603  0.417000
HETATM 5599 O    WAT  1194      13.334   7.582  23.503 -0.834000
HETATM 5600 H1   WAT  1194      12.431   7.893  23.428  0.417000
HETATM 5601 H2   WAT  1194      13.643   7.942  24.334  0.417000
HETATM 5602 O    WAT  1195       5.138  -1.684  26.770 -0.834000
HETATM 5603 H1   WAT  1195       5.373  -0.806  27.072  0.417000
HETATM 5604 H2   WAT  1195       5.666  -2.272  27.311  0.417000
HETATM 5605 O    WAT  1196      -5.926  -0.925  14.497 -0.834000
HETATM 5606 H1   WAT  1196      -5.164  -0.962  15.076  0.417000
HETATM 5607 H2   WAT  1196      -6.046  -1.828  14.202  0.417000
HETATM 5608 O    WAT  1197      10.093  25.253   3.108 -0.834000
HETATM 5609 H1   WAT  1197      10.490  25.396   3.966  0.417000
HETATM 5610 H2   WAT  1197      10.638  24.580   2.700  0.417000
HETATM 5611 O    WAT  1198      -5.902  24.124  10.397 -0.834000
HETATM 5612 H1   WAT  1198      -5.708  24.238   9.467  0.417000
HETATM 5613 H2   WAT  1198      -6.793  23.776  10.415  0.417000
HETATM 5614 O    WAT  1199       6.391   9.113  15.364 -0.834000
HETATM 5615 H1   WAT  1199       7.195   8.809  14.942  0.417000
HETATM 5616 H2   WAT  1199       6.606   9.989  15.685  0.417000
HETATM 5617 O    WAT  1200      -6.266 -22.682 -15.254 -0.834000
HETATM 5618 H1   WAT  1200      -5.723 -23.381 -14.890  0.417000
HETATM 5619 H2   WAT  1200      -7.013 -23.137 -15.642  0.417000
HETATM 5620 O    WAT  1201      -6.979   5.331  13.560 -0.834000
HETATM 5621 H1   WAT  1201      -7.350   5.460  12.687  0.417000
HETATM 5622 H2   WAT  1201      -7.668   5.620  14.158  0.417000
HETATM 5623 O    WAT  1202       3.636  -2.934 -23.688 -0.834000
HETATM 5624 H1   WAT  1202       3.627  -2.646 -22.775  0.417000
HETATM 5625 H2   WAT  1202       3.272  -2.195 -24.176  0.417000
HETATM 5626 O    WAT  1203     -22.555   4.448  11.062 -0.834000
HETATM 5627 H1   WAT  1203     -23.504   4.538  11.147  0.417000
HETATM 5628 H2   WAT  1203     -22.357   3.603  11.466  0.417000
HETATM 5629 O    WAT  1204     -18.077 -16.082  -7.061 -0.834000
HETATM 5630 H1   WAT  1204     -18.926 -15.643  -7.114  0.417000
HETATM 5631 H2   WAT  1204     -18.285 -17.014  -7.126  0.417000
HETATM 5632 O    WAT  1205      25.414  11.192  11.180 -0.834000
HETATM 5633 H1   WAT  1205      25.069  11.647  11.948  0.417000
HETATM 5634 H2   WAT  1205      25.333  10.263  11.396  0.417000
HETATM 5635 O    WAT  1206      -2.304  15.931  17.667 -0.834000
HETATM 5636 H1   WAT  1206      -2.511  15.155  18.188  0.417000
HETATM 5637 H2   WAT  1206      -2.651  16.662  18.178  0.417000
HETATM 5638 O    WAT  1207      -6.061   2.655 -27.364 -0.834000
HETATM 5639 H1   WAT  1207      -6.808   2.406 -27.908  0.417000
HETATM 5640 H2   WAT  1207      -5.741   3.468 -27.755  0.417000
HETATM 5641 O    WAT  1208       3.948  21.878  -9.763 -0.834000
HETATM 5642 H1   WAT  1208       3.111  21.709  -9.330  0.417000
HETATM 5643 H2   WAT  1208       4.105  22.812  -9.623  0.417000
HETATM 5644 O    WAT  1209      -4.954   4.792 -28.682 -0.834000
HETATM 5645 H1   WAT  1209      -5.237   5.517 -29.239  0.417000
HETATM 5646 H2   WAT  1209      -4.363   4.281 -29.235  0.417000
HETATM 5647 O    WAT  1210       2.607   0.770  27.670 -0.834000
HETATM 5648 H1   WAT  1210       3.556   0.894  27.665  0.417000
HETATM 5649 H2   WAT  1210       2.468  -0.037  27.174  0.417000
HETATM 5650 O    WAT  1211       3.604  18.320  19.324 -0.834000
HETATM 5651 H1   WAT  1211       4.176  17.613  19.622  0.417000
HETATM 5652 H2   WAT  1211       4.130  18.802  18.687  0.417000
HETATM 5653 O    WAT  1212      28.927  10.575   0.487 -0.834000
HETATM 5654 H1   WAT  1212      29.625  10.262  -0.089  0.417000
HETATM 5655 H2   WAT  1212      28.176  10.020   0.275  0.417000
HETATM 5656 O    WAT  1213      20.123  21.081  -6.770 -0.834000
HETATM 5657 H1   WAT  1213      20.792  20.589  -6.295  0.417000
HETATM 5658 H2   WAT  1213      20.365  21.998  -6.645  0.417000
HETATM 5659 O    WAT  1214     -25.461  10.316  -8.777 -0.834000
HETATM 5660 H1   WAT  1214     -25.225   9.448  -9.105  0.417000
HETATM 5661 H2   WAT  1214     -24.952  10.414  -7.972  0.417000
HETATM 5662 O    WAT  1215      -1.808  20.974  16.430 -0.834000
HETATM 5663 H1   WAT  1215      -2.563  20.386  16.469  0.417000
HETATM 5664 H2   WAT  1215      -1.686  21.146  15.497  0.417000
HETATM 5665 O    WAT  1216      -3.696  24.360 -14.178 -0.834000
HETATM 5666 H1   WAT  1216      -3.419  23.972 -13.348  0.417000
HETATM 5667 H2   WAT  1216      -3.784  23.616 -14.774  0.417000
HETATM 5668 O    WAT  1217     -15.845  19.346 -12.302 -0.834000
HETATM 5669 H1   WAT  1217     -16.699  19.132 -12.677  0.417000
HETATM 5670 H2   WAT  1217     -15.591  20.163 -12.732  0.417000
HETATM 5671 O    WAT  1218      -0.932   9.586  12.409 -0.834000
HETATM 5672 H1   WAT  1218      -1.072  10.527  12.308  0.417000
HETATM 5673 H2   WAT  1218       0.014   9.495  12.521  0.417000
HETATM 5674 O    WAT  1219     -22.442 -11.196  -4.371 -0.834000
HETATM 5675 H1   WAT  1219     -22.245 -10.451  -4.939  0.417000
HETATM 5676 H2   WAT  1219     -21.711 -11.798  -4.504  0.417000
HETATM 5677 O    WAT  1220     -16.203   2.258  16.677 -0.834000
HETATM 5678 H1   WAT  1220     -16.651   2.231  15.832  0.417000
HETATM 5679 H2   WAT  1220     -15.456   2.838  16.534  0.417000
HETATM 5680 O    WAT  1221      12.981  19.764  16.563 -0.834000
HETATM 5681 H1   WAT  1221      12.920  20.719  16.540  0.417000
HETATM 5682 H2   WAT  1221      12.073  19.465  16.509  0.417000
HETATM 5683 O    WAT  1222     -12.686 -22.315 -11.156 -0.834000
HETATM 5684 H1   WAT  1222     -12.029 -22.912 -10.798  0.417000
HETATM 5685 H2   WAT  1222     -13.334 -22.888 -11.566  0.417000
HETATM 5686 O    WAT  1223     -18.461  -3.640  -0.295 -0.834000
HETATM 5687 H1   WAT  1223     -18.158  -3.163  -1.068  0.417000
HETATM 5688 H2   WAT  1223     -17.979  -3.247   0.433  0.417000
HETATM 5689 O    WAT  1224     -25.393   2.146   6.575 -0.834000
HETATM 5690 H1   WAT  1224     -26.018   2.185   5.851  0.417000
HETATM 5691 H2   WAT  1224     -24.620   2.607   6.248  0.417000
HETATM 5692 O    WAT  1225     -20.816  -9.292  11.939 -0.834000
HETATM 5693 H1   WAT  1225     -21.537  -9.884  12.155  0.417000
HETATM 5694 H2   WAT  1225     -21.222  -8.600  11.417  0.417000
HETATM 5695 O    WAT  1226      16.343  13.676  11.101 -0.834000
HETATM 5696 H1   WAT  1226      15.451  13.830  10.791  0.417000
HETATM 5697 H2   WAT  1226      16.874  13.664  10.305  0.417000
HETATM 5698 O    WAT  1227       5.749   3.949  18.919 -0.834000
HETATM 5699 H1   WAT  1227       4.919   4.110  19.368  0.417000
HETATM 5700 H2   WAT  1227       6.180   4.803  18.898  0.417000
HETATM 5701 O    WAT  1228      -8.581 -21.535  11.621 -0.834000
HETATM 5702 H1   WAT  1228      -8.420 -22.092  12.383  0.417000
HETATM 5703 H2   WAT  1228      -7.709 -21.327  11.288  0.417000
HETATM 5704 O    WAT  1229       5.215  11.435  12.094 -0.834000
HETATM 5705 H1   WAT  1229       5.866  11.626  11.419  0.417000
HETATM 5706 H2   WAT  1229       4.376  11.647  11.684  0.417000
HETATM 5707 O    WAT  1230      20.695  -1.514   4.028 -0.834000
HETATM 5708 H1   WAT  1230      20.882  -1.070   3.200  0.417000
HETATM 5709 H2   WAT  1230      21.445  -2.092   4.165  0.417000
HETATM 5710 O    WAT  1231       0.807   6.962  23.419 -0.834000
HETATM 5711 H1   WAT  1231       0.165   6.568  24.010  0.417000
HETATM 5712 H2   WAT  1231       0.363   6.996  22.572  0.417000
HETATM 5713 O    WAT  1232      15.804  -4.233 -24.677 -0.834000
HETATM 5714 H1   WAT  1232      16.310  -5.030 -24.836  0.417000
HETATM 5715 H2   WAT  1232      15.609  -4.256 -23.740  0.417000
HETATM 5716 O    WAT  1233       7.276  14.543   6.204 -0.834000
HETATM 5717 H1   WAT  1233       6.805  14.164   6.946  0.417000
HETATM 5718 H2   WAT  1233       6.616  15.056   5.737  0.417000
HETATM 5719 O    WAT  1234     -17.017   0.749   4.963 -0.834000
HETATM 5720 H1   WAT  1234     -16.589   1.264   4.279  0.417000
HETATM 5721 H2   WAT  1234     -16.382   0.728   5.679  0.417000
HETATM 5722 O    WAT  1235      -8.038  -2.104   9.437 -0.834000
HETATM 5723 H1   WAT  1235      -7.781  -1.213   9.198  0.417000
HETATM 5724 H2   WAT  1235      -8.765  -2.309   8.848  0.417000
HETATM 5725 O    WAT  1236     -20.078   0.684   3.246 -0.834000
HETATM 5726 H1   WAT  1236     -19.716   1.137   4.007  0.417000
HETATM 5727 H2   WAT  1236     -21.005   0.921   3.245  0.417000
HETATM 5728 O    WAT  1237       8.878  21.423   4.279 -0.834000
HETATM 5729 H1   WAT  1237       9.737  21.008   4.204  0.417000
HETATM 5730 H2   WAT  1237       8.263  20.692   4.336  0.417000
HETATM 5731 O    WAT  1238       7.533  18.047   1.962 -0.834000
HETATM 5732 H1   WAT  1238       8.381  17.612   1.879  0.417000
HETATM 5733 H2   WAT  1238       7.480  18.617   1.195  0.417000
HETATM 5734 O    WAT  1239      13.094 -24.358  -4.250 -0.834000
HETATM 5735 H1   WAT  1239      13.127 -23.425  -4.041  0.417000
HETATM 5736 H2   WAT  1239      13.953 -24.549  -4.626  0.417000
HETATM 5737 O    WAT  1240      -7.172  12.317  18.954 -0.834000
HETATM 5738 H1   WAT  1240      -7.396  11.998  18.080  0.417000
HETATM 5739 H2   WAT  1240      -6.564  13.039  18.797  0.417000
HETATM 5740 O    WAT  1241      13.431 -10.492 -18.695 -0.834000
HETATM 5741 H1   WAT  1241      13.038  -9.634 -18.860  0.417000
HETATM 5742 H2   WAT  1241      12.999 -10.805 -17.901  0.417000
HETATM 5743 O    WAT  1242     -17.103 -20.140  -7.017 -0.834000
HETATM 5744 H1   WAT  1242     -16.378 -19.762  -7.515  0.417000
HETATM 5745 H2   WAT  1242     -17.842 -19.557  -7.189  0.417000
HETATM 5746 O    WAT  1243      -5.259 -12.232  17.176 -0.834000
HETATM 5747 H1   WAT  1243      -4.662 -12.822  17.637  0.417000
HETATM 5748 H2   WAT  1243      -6.047 -12.218  17.719  0.417000
HETATM 5749 O    WAT  1244     -17.518   3.267 -20.024 -0.834000
HETATM 5750 H1   WAT  1244     -17.269   3.518 -19.134  0.417000
HETATM 5751 H2   WAT  1244     -17.289   2.340 -20.085  0.417000
HETATM 5752 O    WAT  1245       1.995   8.528 -28.381 -0.834000
HETATM 5753 H1   WAT  1245       1.241   9.090 -28.203  0.417000
HETATM 5754 H2   WAT  1245       2.030   7.930 -27.635  0.417000
HETATM 5755 O    WAT  1246      25.085  -5.170  -3.161 -0.834000
HETATM 5756 H1   WAT  1246      24.934  -5.296  -2.224  0.417000
HETATM 5757 H2   WAT  1246      24.714  -4.308  -3.350  0.417000
HETATM 5758 O    WAT  1247      -5.561  13.321 -14.347 -0.834000
HETATM 5759 H1   WAT  1247      -4.984  12.858 -14.954  0.417000
HETATM 5760 H2   WAT  1247      -5.440  14.247 -14.559  0.417000
HETATM 5761 O    WAT  1248     -10.116   0.296  22.674 -0.834000
HETATM 5762 H1   WAT  1248      -9.630  -0.503  22.875  0.417000
HETATM 5763 H2   WAT  1248     -11.014   0.105  22.946  0.417000
HETATM 5764 O    WAT  1249      -8.010  14.745   1.299 -0.834000
HETATM 5765 H1   WAT  1249      -7.825  15.512   0.756  0.417000
HETATM 5766 H2   WAT  1249      -7.215  14.214   1.241  0.417000
HETATM 5767 O    WAT  1250       4.729 -20.026  22.436 -0.834000
HETATM 5768 H1   WAT  1250       4.329 -19.997  21.567  0.417000
HETATM 5769 H2   WAT  1250       5.340 -20.761  22.395  0.417000
HETATM 5770 O    WAT  1251      13.008  -7.215 -21.820 -0.834000
HETATM 5771 H1   WAT  1251      13.926  -7.223 -21.547  0.417000
HETATM 5772 H2   WAT  1251      13.041  -7.098 -22.769  0.417000
HETATM 5773 O    WAT  1252     -18.739   8.777   4.306 -0.834000
HETATM 5774 H1   WAT  1252     -18.976   8.801   5.233  0.417000
HETATM 5775 H2   WAT  1252     -18.019   8.148   4.259  0.417000
HETATM 5776 O    WAT  1253      -0.184   2.808 -23.213 -0.834000
HETATM 5777 H1   WAT  1253      -0.001   3.563 -23.772  0.417000
HETATM 5778 H2   WAT  1253       0.652   2.614 -22.790  0.417000
HETATM 5779 O    WAT  1254      -5.812 -11.726  14.551 -0.834000
HETATM 5780 H1   WAT  1254      -6.153 -12.504  14.108  0.417000
HETATM 5781 H2   WAT  1254      -5.627 -12.020  15.443  0.417000
HETATM 5782 O    WAT  1255      19.629  -3.828  21.736 -0.834000
HETATM 5783 H1   WAT  1255      18.802  -3.606  21.308  0.417000
HETATM 5784 H2   WAT  1255      19.993  -4.534  21.203  0.417000
HETATM 5785 O    WAT  1256     -13.979   6.458   8.332 -0.834000
HETATM 5786 H1   WAT  1256     -13.751   7.152   8.951  0.417000
HETATM 5787 H2   WAT  1256     -13.587   6.737   7.505  0.417000
HETATM 5788 O    WAT  1257       6.061 -10.425 -19.552 -0.834000
HETATM 5789 H1   WAT  1257       5.997 -11.350 -19.792  0.417000
HETATM 5790 H2   WAT  1257       5.307 -10.015 -19.977  0.417000
HETATM 5791 O    WAT  1258      13.672 -23.100  14.981 -0.834000
HETATM 5792 H1   WAT  1258      13.450 -22.771  14.109  0.417000
HETATM 5793 H2   WAT  1258      14.260 -22.438  15.344  0.417000
HETATM 5794 O    WAT  1259     -19.329  -5.222   6.073 -0.834000
HETATM 5795 H1   WAT  1259     -18.531  -4.770   6.348  0.417000
HETATM 5796 H2   WAT  1259     -19.245  -6.101   6.443  0.417000
HETATM 5797 O    WAT  1260       9.349 -10.195 -25.117 -0.834000
HETATM 5798 H1   WAT  1260       8.511 -10.238 -25.579  0.417000
HETATM 5799 H2   WAT  1260       9.766 -11.037 -25.299  0.417000
HETATM 5800 O    WAT  1261      -4.022  12.968   3.853 -0.834000
HETATM 5801 H1   WAT  1261      -4.542  13.585   4.367  0.417000
HETATM 5802 H2   WAT  1261      -4.172  12.121   4.274  0.417000
HETATM 5803 O    WAT  1262       1.537 -17.141 -22.161 -0.834000
HETATM 5804 H1   WAT  1262       1.276 -16.250 -22.395  0.417000
HETATM 5805 H2   WAT  1262       0.812 -17.472 -21.632  0.417000
HETATM 5806 O    WAT  1263     -10.158  23.387  -1.776 -0.834000
HETATM 5807 H1   WAT  1263      -9.719  23.828  -1.049  0.417000
HETATM 5808 H2   WAT  1263      -9.916  23.898  -2.548  0.417000
HETATM 5809 O    WAT  1264     -25.612  12.841  -9.815 -0.834000
HETATM 5810 H1   WAT  1264     -26.119  12.671 -10.609  0.417000
HETATM 5811 H2   WAT  1264     -25.484  11.977  -9.424  0.417000
HETATM 5812 O    WAT  1265      -8.530  -6.384  11.399 -0.834000
HETATM 5813 H1   WAT  1265      -8.563  -5.435  11.519  0.417000
HETATM 5814 H2   WAT  1265      -8.259  -6.502  10.489  0.417000
HETATM 5815 O    WAT  1266     -10.617 -20.668   3.168 -0.834000
HETATM 5816 H1   WAT  1266     -10.575 -21.006   4.063  0.417000
HETATM 5817 H2   WAT  1266     -10.404 -21.422   2.618  0.417000
HETATM 5818 O    WAT  1267     -18.206   6.496  -5.640 -0.834000
HETATM 5819 H1   WAT  1267     -17.948   7.396  -5.440  0.417000
HETATM 5820 H2   WAT  1267     -19.015   6.364  -5.146  0.417000
HETATM 5821 O    WAT  1268       0.894  18.132  18.885 -0.834000
HETATM 5822 H1   WAT  1268       1.837  18.162  19.045  0.417000
HETATM 5823 H2   WAT  1268       0.787  17.467  18.205  0.417000
HETATM 5824 O    WAT  1269     -23.000  -3.249 -10.754 -0.834000
HETATM 5825 H1   WAT  1269     -22.680  -2.394 -11.043  0.417000
HETATM 5826 H2   WAT  1269     -23.024  -3.778 -11.552  0.417000
HETATM 5827 O    WAT  1270      -3.876   6.449  25.587 -0.834000
HETATM 5828 H1   WAT  1270      -4.284   6.548  26.447  0.417000
HETATM 5829 H2   WAT  1270      -3.949   5.515  25.393  0.417000
HETATM 5830 O    WAT  1271       4.064  14.084 -15.527 -0.834000
HETATM 5831 H1   WAT  1271       4.047  14.679 -14.778  0.417000
HETATM 5832 H2   WAT  1271       4.908  14.249 -15.946  0.417000
HETATM 5833 O    WAT  1272      25.872   0.451  -1.500 -0.834000
HETATM 5834 H1   WAT  1272      25.876   0.974  -0.698  0.417000
HETATM 5835 H2   WAT  1272      25.671   1.079  -2.194  0.417000
HETATM 5836 O    WAT  1273      13.742 -16.538  -6.588 -0.834000
HETATM 5837 H1   WAT  1273      13.614 -15.799  -7.183  0.417000
HETATM 5838 H2   WAT  1273      13.398 -16.232  -5.749  0.417000
HETATM 5839 O    WAT  1274       1.440  13.189  27.020 -0.834000
HETATM 5840 H1   WAT  1274       1.875  12.336  27.030  0.417000
HETATM 5841 H2   WAT  1274       0.584  13.024  27.416  0.417000
HETATM 5842 O    WAT  1275      22.290   8.265   7.004 -0.834000
HETATM 5843 H1   WAT  1275      21.636   8.557   7.640  0.417000
HETATM 5844 H2   WAT  1275      22.802   9.050   6.810  0.417000
HETATM 5845 O    WAT  1276      18.644 -12.887  -3.098 -0.834000
HETATM 5846 H1   WAT  1276      19.251 -13.583  -3.349  0.417000
HETATM 5847 H2   WAT  1276      18.017 -13.315  -2.515  0.417000
HETATM 5848 O    WAT  1277      13.667   1.783  17.833 -0.834000
HETATM 5849 H1   WAT  1277      12.786   2.087  18.049  0.417000
HETATM 5850 H2   WAT  1277      13.706   0.893  18.183  0.417000
HETATM 5851 O    WAT  1278     -11.770 -10.423 -20.661 -0.834000
HETATM 5852 H1   WAT  1278     -12.318 -10.549 -21.436  0.417000
HETATM 5853 H2   WAT  1278     -10.907 -10.745 -20.922  0.417000
HETATM 5854 O    WAT  1279     -10.617 -23.470  15.076 -0.834000
HETATM 5855 H1   WAT  1279      -9.793 -23.432  14.591  0.417000
HETATM 5856 H2   WAT  1279     -11.286 -23.596  14.403  0.417000
HETATM 5857 O    WAT  1280       2.526  26.396  10.028 -0.834000
HETATM 5858 H1   WAT  1280       1.974  27.015  10.506  0.417000
HETATM 5859 H2   WAT  1280       1.918  25.729   9.709  0.417000
HETATM 5860 O    WAT  1281     -22.070   9.635 -17.062 -0.834000
HETATM 5861 H1   WAT  1281     -22.195  10.556 -17.293  0.417000
HETATM 5862 H2   WAT  1281     -22.876   9.389 -16.609  0.417000
HETATM 5863 O    WAT  1282     -16.510 -23.383   8.426 -0.834000
HETATM 5864 H1   WAT  1282     -15.717 -22.943   8.732  0.417000
HETATM 5865 H2   WAT  1282     -17.191 -22.712   8.477  0.417000
HETATM 5866 O    WAT  1283     -26.783  10.649   6.421 -0.834000
HETATM 5867 H1   WAT  1283     -27.682  10.565   6.739  0.417000
HETATM 5868 H2   WAT  1283     -26.784  11.460   5.913  0.417000
HETATM 5869 O    WAT  1284     -24.102  -4.861   7.760 -0.834000
HETATM 5870 H1   WAT  1284     -23.332  -4.693   7.217  0.417000
HETATM 5871 H2   WAT  1284     -24.316  -4.010   8.142  0.417000
HETATM 5872 O    WAT  1285     -14.144 -10.364  22.476 -0.834000
HETATM 5873 H1   WAT  1285     -14.906 -10.791  22.867  0.417000
HETATM 5874 H2   WAT  1285     -14.496  -9.885  21.726  0.417000
HETATM 5875 O    WAT  1286      17.422   0.348  16.579 -0.834000
HETATM 5876 H1   WAT  1286      17.349   0.948  15.836  0.417000
HETATM 5877 H2   WAT  1286      17.211   0.885  17.342  0.417000
HETATM 5878 O    WAT  1287      29.041   7.206   3.272 -0.834000
HETATM 5879 H1   WAT  1287      29.263   8.137   3.242  0.417000
HETATM 5880 H2   WAT  1287      28.214   7.172   3.752  0.417000
HETATM 5881 O    WAT  1288     -13.416   9.061   2.357 -0.834000
HETATM 5882 H1   WAT  1288     -13.661   9.307   1.466  0.417000
HETATM 5883 H2   WAT  1288     -13.854   9.705   2.913  0.417000
HETATM 5884 O    WAT  1289       1.550   9.776 -15.464 -0.834000
HETATM 5885 H1   WAT  1289       2.345  10.230 -15.743  0.417000
HETATM 5886 H2   WAT  1289       0.893  10.469 -15.385  0.417000
HETATM 5887 O    WAT  1290      19.433 -18.776   0.343 -0.834000
HETATM 5888 H1   WAT  1290      18.786 -18.797  -0.362  0.417000
HETATM 5889 H2   WAT  1290      19.808 -17.897   0.298  0.417000
HETATM 5890 O    WAT  1291     -11.875   6.694  12.398 -0.834000
HETATM 5891 H1   WAT  1291     -11.849   5.757  12.208  0.417000
HETATM 5892 H2   WAT  1291     -11.406   7.100  11.669  0.417000
HETATM 5893 O    WAT  1292       2.293   3.240  26.438 -0.834000
HETATM 5894 H1   WAT  1292       1.466   3.690  26.611  0.417000
HETATM 5895 H2   WAT  1292       2.183   2.376  26.835  0.417000
HETATM 5896 O    WAT  1293     -24.075  -0.351   1.252 -0.834000
HETATM 5897 H1   WAT  1293     -23.585   0.363   0.845  0.417000
HETATM 5898 H2   WAT  1293     -24.844   0.073   1.633  0.417000
HETATM 5899 O    WAT  1294      -2.950 -11.914 -21.749 -0.834000
HETATM 5900 H1   WAT  1294      -3.210 -11.264 -22.401  0.417000
HETATM 5901 H2   WAT  1294      -2.054 -11.673 -21.514  0.417000
HETATM 5902 O    WAT  1295     -18.139   2.549  21.674 -0.834000
HETATM 5903 H1   WAT  1295     -18.083   3.440  22.020  0.417000
HETATM 5904 H2   WAT  1295     -17.773   2.611  20.792  0.417000
HETATM 5905 O    WAT  1296      13.592 -14.376  -8.305 -0.834000
HETATM 5906 H1   WAT  1296      13.085 -13.791  -7.742  0.417000
HETATM 5907 H2   WAT  1296      13.411 -14.070  -9.194  0.417000
HETATM 5908 O    WAT  1297     -21.370   3.005  14.653 -0.834000
HETATM 5909 H1   WAT  1297     -21.470   2.799  13.723  0.417000
HETATM 5910 H2   WAT  1297     -21.098   2.180  15.054  0.417000
HETATM 5911 O    WAT  1298     -18.776   7.157  19.924 -0.834000
HETATM 5912 H1   WAT  1298     -17.943   7.152  20.395  0.417000
HETATM 5913 H2   WAT  1298     -18.792   6.322  19.456  0.417000
HETATM 5914 O    WAT  1299      21.844  13.792  -2.068 -0.834000
HETATM 5915 H1   WAT  1299      21.455  14.608  -2.381  0.417000
HETATM 5916 H2   WAT  1299      22.668  14.060  -1.661  0.417000
HETATM 5917 O    WAT  1300      26.460  -3.370   4.680 -0.834000
HETATM 5918 H1   WAT  1300      27.157  -3.771   4.161  0.417000
HETATM 5919 H2   WAT  1300      26.039  -4.105   5.125  0.417000
HETATM 5920 O    WAT  1301       7.940  22.345  -0.447 -0.834000
HETATM 5921 H1   WAT  1301       7.595  23.204  -0.691  0.417000
HETATM 5922 H2   WAT  1301       8.235  22.453   0.458  0.417000
HETATM 5923 O    WAT  1302       8.385  12.363 -20.585 -0.834000
HETATM 5924 H1   WAT  1302       8.384  12.245 -21.535  0.417000
HETATM 5925 H2   WAT  1302       8.397  13.313 -20.462  0.417000
HETATM 5926 O    WAT  1303     -11.830 -27.079   1.370 -0.834000
HETATM 5927 H1   WAT  1303     -12.770 -27.253   1.322  0.417000
HETATM 5928 H2   WAT  1303     -11.600 -27.258   2.281  0.417000
HETATM 5929 O    WAT  1304       3.145 -13.586 -17.610 -0.834000
HETATM 5930 H1   WAT  1304       3.189 -13.512 -18.563  0.417000
HETATM 5931 H2   WAT  1304       2.715 -12.779 -17.327  0.417000
HETATM 5932 O    WAT  1305      14.529  18.010  18.004 -0.834000
HETATM 5933 H1   WAT  1305      14.064  18.694  17.523  0.417000
HETATM 5934 H2   WAT  1305      13.937  17.776  18.719  0.417000
HETATM 5935 O    WAT  1306      12.776  19.105 -17.343 -0.834000
HETATM 5936 H1   WAT  1306      13.129  18.227 -17.489  0.417000
HETATM 5937 H2   WAT  1306      13.416  19.529 -16.771  0.417000
HETATM 5938 O    WAT  1307      20.952  -0.249  -7.016 -0.834000
HETATM 5939 H1   WAT  1307      21.880  -0.024  -6.948  0.417000
HETATM 5940 H2   WAT  1307      20.636   0.263  -7.760  0.417000
HETATM 5941 O    WAT  1308      -1.813 -21.508 -10.505 -0.834000
HETATM 5942 H1   WAT  1308      -1.109 -21.113  -9.990  0.417000
HETATM 5943 H2   WAT  1308      -2.416 -20.785 -10.680  0.417000
HETATM 5944 O    WAT  1309      -9.507 -11.302 -21.944 -0.834000
HETATM 5945 H1   WAT  1309      -9.525 -11.305 -22.901  0.417000
HETATM 5946 H2   WAT  1309      -8.746 -10.767 -21.720  0.417000
HETATM 5947 O    WAT  1310     -11.058 -17.503  10.283 -0.834000
HETATM 5948 H1   WAT  1310     -10.151 -17.259  10.096  0.417000
HETATM 5949 H2   WAT  1310     -10.988 -18.197  10.938  0.417000
HETATM 5950 O    WAT  1311     -29.553   1.932   5.525 -0.834000
HETATM 5951 H1   WAT  1311     -29.678   1.000   5.700  0.417000
HETATM 5952 H2   WAT  1311     -28.646   2.001   5.228  0.417000
HETATM 5953 O    WAT  1312     -18.827  15.161 -15.016 -0.834000
HETATM 5954 H1   WAT  1312     -18.991  15.325 -14.088  0.417000
HETATM 5955 H2   WAT  1312     -17.988  14.701 -15.034  0.417000
HETATM 5956 O    WAT  1313      -0.116 -24.408   1.657 -0.834000
HETATM 5957 H1   WAT  1313      -0.957 -24.732   1.980  0.417000
HETATM 5958 H2   WAT  1313       0.183 -23.802   2.335  0.417000
HETATM 5959 O    WAT  1314       4.602 -20.018  12.162 -0.834000
HETATM 5960 H1   WAT  1314       3.806 -20.225  11.672  0.417000
HETATM 5961 H2   WAT  1314       5.269 -20.595  11.789  0.417000
HETATM 5962 O    WAT  1315     -19.223 -13.309  17.043 -0.834000
HETATM 5963 H1   WAT  1315     -19.058 -14.250  17.095  0.417000
HETATM 5964 H2   WAT  1315     -18.384 -12.933  16.774  0.417000
HETATM 5965 O    WAT  1316      -5.958 -16.812  10.711 -0.834000
HETATM 5966 H1   WAT  1316      -5.429 -17.609  10.667  0.417000
HETATM 5967 H2   WAT  1316      -5.326 -16.114  10.884  0.417000
HETATM 5968 O    WAT  1317       8.694 -22.367 -16.839 -0.834000
HETATM 5969 H1   WAT  1317       8.129 -22.956 -16.340  0.417000
HETATM 5970 H2   WAT  1317       8.888 -22.845 -17.645  0.417000
HETATM 5971 O    WAT  1318     -25.540 -15.956   0.070 -0.834000
HETATM 5972 H1   WAT  1318     -25.045 -15.344  -0.475  0.417000
HETATM 5973 H2   WAT  1318     -25.723 -15.468   0.873  0.417000
HETATM 5974 O    WAT  1319      -5.164   2.977   8.113 -0.834000
HETATM 5975 H1   WAT  1319      -5.262   2.067   8.393  0.417000
HETATM 5976 H2   WAT  1319      -4.950   3.453   8.916  0.417000
HETATM 5977 O    WAT  1320       3.943  26.300   2.804 -0.834000
HETATM 5978 H1   WAT  1320       3.522  27.067   3.191  0.417000
HETATM 5979 H2   WAT  1320       3.992  25.666   3.520  0.417000
HETATM 5980 O    WAT  1321      -3.194  15.905  -0.782 -0.834000
HETATM 5981 H1   WAT  1321      -3.806  16.035  -0.058  0.417000
HETATM 5982 H2   WAT  1321      -2.359  15.705  -0.358  0.417000
HETATM 5983 O    WAT  1322     -17.529  11.437  -3.972 -0.834000
HETATM 5984 H1   WAT  1322     -17.968  11.351  -3.125  0.417000
HETATM 5985 H2   WAT  1322     -18.166  11.888  -4.527  0.417000
HETATM 5986 O    WAT  1323      -1.617   6.491 -22.782 -0.834000
HETATM 5987 H1   WAT  1323      -1.179   6.810 -21.993  0.417000
HETATM 5988 H2   WAT  1323      -2.057   5.687 -22.503  0.417000
HETATM 5989 O    WAT  1324       8.169  22.505  -3.376 -0.834000
HETATM 5990 H1   WAT  1324       8.368  22.327  -2.457  0.417000
HETATM 5991 H2   WAT  1324       8.624  21.814  -3.857  0.417000
HETATM 5992 O    WAT  1325     -27.870  -1.179  -1.059 -0.834000
HETATM 5993 H1   WAT  1325     -27.064  -1.605  -0.767  0.417000
HETATM 5994 H2   WAT  1325     -28.223  -0.769  -0.270  0.417000
HETATM 5995 O    WAT  1326     -10.685   6.945  27.224 -0.834000
HETATM 5996 H1   WAT  1326      -9.806   6.752  26.897  0.417000
HETATM 5997 H2   WAT  1326     -11.172   6.130  27.097  0.417000
HETATM 5998 O    WAT  1327      -3.768   3.796  24.902 -0.834000
HETATM 5999 H1   WAT  1327      -3.787   3.045  25.495  0.417000
HETATM 6000 H2   WAT  1327      -3.011   3.637  24.338  0.417000
HETATM 6001 O    WAT  1328      25.990   7.139   9.742 -0.834000
HETATM 6002 H1   WAT  1328      26.336   6.362  10.182  0.417000
HETATM 6003 H2   WAT  1328      25.689   7.703  10.455  0.417000
HETATM 6004 O    WAT  1329     -21.974 -13.508  11.231 -0.834000
HETATM 6005 H1   WAT  1329     -22.605 -14.084  11.662  0.417000
HETATM 6006 H2   WAT  1329     -22.421 -13.213  10.438  0.417000
HETATM 6007 O    WAT  1330      19.896  -6.172  17.346 -0.834000
HETATM 6008 H1   WAT  1330      20.196  -7.079  17.415  0.417000
HETATM 6009 H2   WAT  1330      19.212  -6.196  16.678  0.417000
HETATM 6010 O    WAT  1331       6.516  14.121 -16.963 -0.834000
HETATM 6011 H1   WAT  1331       6.188  14.105 -17.862  0.417000
HETATM 6012 H2   WAT  1331       7.068  13.342 -16.895  0.417000
HETATM 6013 O    WAT  1332      -6.254  24.315 -17.485 -0.834000
HETATM 6014 H1   WAT  1332      -5.575  24.964 -17.301  0.417000
HETATM 6015 H2   WAT  1332      -6.483  23.958 -16.627  0.417000
HETATM 6016 O    WAT  1333     -21.673   0.567 -18.079 -0.834000
HETATM 6017 H1   WAT  1333     -21.421   0.923 -18.930  0.417000
HETATM 6018 H2   WAT  1333     -21.570  -0.380 -18.176  0.417000
HETATM 6019 O    WAT  1334      -1.255   8.362  28.598 -0.834000
HETATM 6020 H1   WAT  1334      -1.822   7.682  28.963  0.417000
HETATM 6021 H2   WAT  1334      -1.678   8.611  27.776  0.417000
HETATM 6022 O    WAT  1335       9.203  -1.631 -26.466 -0.834000
HETATM 6023 H1   WAT  1335       9.899  -2.128 -26.036  0.417000
HETATM 6024 H2   WAT  1335       8.500  -2.268 -26.599  0.417000
HETATM 6025 O    WAT  1336      -1.617   3.527  23.225 -0.834000
HETATM 6026 H1   WAT  1336      -2.058   3.280  22.412  0.417000
HETATM 6027 H2   WAT  1336      -0.806   3.019  23.221  0.417000
HETATM 6028 O    WAT  1337      12.411 -18.461 -14.103 -0.834000
HETATM 6029 H1   WAT  1337      11.775 -18.210 -14.773  0.417000
HETATM 6030 H2   WAT  1337      12.330 -17.785 -13.430  0.417000
HETATM 6031 O    WAT  1338      10.996   7.050  14.348 -0.834000
HETATM 6032 H1   WAT  1338      11.353   6.982  13.463  0.417000
HETATM 6033 H2   WAT  1338      10.806   6.146  14.600  0.417000
HETATM 6034 O    WAT  1339       5.826   3.482  29.743 -0.834000
HETATM 6035 H1   WAT  1339       6.549   4.084  29.567  0.417000
HETATM 6036 H2   WAT  1339       5.122   3.778  29.166  0.417000
HETATM 6037 O    WAT  1340      10.947 -19.411  -7.940 -0.834000
HETATM 6038 H1   WAT  1340      10.327 -18.920  -7.401  0.417000
HETATM 6039 H2   WAT  1340      10.399 -20.010  -8.448  0.417000
HETATM 6040 O    WAT  1341       0.431  -0.209  24.823 -0.834000
HETATM 6041 H1   WAT  1341      -0.159   0.070  25.523  0.417000
HETATM 6042 H2   WAT  1341       1.184  -0.586  25.280  0.417000
HETATM 6043 O    WAT  1342       0.238 -27.045  -1.021 -0.834000
HETATM 6044 H1   WAT  1342       0.329 -27.930  -1.373  0.417000
HETATM 6045 H2   WAT  1342      -0.176 -26.548  -1.726  0.417000
HETATM 6046 O    WAT  1343     -21.909  -2.120  12.458 -0.834000
HETATM 6047 H1   WAT  1343     -22.656  -2.428  11.944  0.417000
HETATM 6048 H2   WAT  1343     -22.261  -1.990  13.338  0.417000
HETATM 6049 O    WAT  1344      18.044  10.684 -21.413 -0.834000
HETATM 6050 H1   WAT  1344      17.336  10.350 -21.963  0.417000
HETATM 6051 H2   WAT  1344      17.658  10.750 -20.539  0.417000
HETATM 6052 O    WAT  1345       4.440 -22.426   5.665 -0.834000
HETATM 6053 H1   WAT  1345       4.066 -21.632   6.048  0.417000
HETATM 6054 H2   WAT  1345       5.333 -22.460   6.010  0.417000
HETATM 6055 O    WAT  1346     -21.172   0.935 -15.417 -0.834000
HETATM 6056 H1   WAT  1346     -21.284   0.942 -16.367  0.417000
HETATM 6057 H2   WAT  1346     -21.878   0.374 -15.096  0.417000
HETATM 6058 O    WAT  1347      19.820   1.073  21.463 -0.834000
HETATM 6059 H1   WAT  1347      18.864   1.062  21.409  0.417000
HETATM 6060 H2   WAT  1347      20.051   0.213  21.814  0.417000
HETATM 6061 O    WAT  1348      -8.921 -10.377  11.561 -0.834000
HETATM 6062 H1   WAT  1348      -9.372 -11.175  11.285  0.417000
HETATM 6063 H2   WAT  1348      -9.528  -9.670  11.342  0.417000
HETATM 6064 O    WAT  1349     -21.503   6.945  11.797 -0.834000
HETATM 6065 H1   WAT  1349     -21.910   6.097  11.621  0.417000
HETATM 6066 H2   WAT  1349     -20.563   6.761  11.812  0.417000
HETATM 6067 O    WAT  1350      21.360   6.941  10.655 -0.834000
HETATM 6068 H1   WAT  1350      21.076   7.475   9.914  0.417000
HETATM 6069 H2   WAT  1350      21.783   7.562  11.249  0.417000
HETATM 6070 O    WAT  1351     -12.121  15.318  -3.194 -0.834000
HETATM 6071 H1   WAT  1351     -12.020  16.257  -3.041  0.417000
HETATM 6072 H2   WAT  1351     -11.659  15.159  -4.017  0.417000
HETATM 6073 O    WAT  1352      -4.637 -10.785 -27.643 -0.834000
HETATM 6074 H1   WAT  1352      -5.305 -11.089 -27.028  0.417000
HETATM 6075 H2   WAT  1352      -4.852 -11.225 -28.466  0.417000
HETATM 6076 O    WAT  1353      -0.088  18.021  -8.712 -0.834000
HETATM 6077 H1   WAT  1353      -0.935  17.697  -8.405  0.417000
HETATM 6078 H2   WAT  1353       0.017  17.631  -9.580  0.417000
HETATM 6079 O    WAT  1354       7.098  19.718  -0.187 -0.834000
HETATM 6080 H1   WAT  1354       6.919  19.417  -1.078  0.417000
HETATM 6081 H2   WAT  1354       7.412  20.615  -0.296  0.417000
HETATM 6082 O    WAT  1355      -3.843  -9.673 -23.357 -0.834000
HETATM 6083 H1   WAT  1355      -3.237  -9.188 -22.797  0.417000
HETATM 6084 H2   WAT  1355      -4.413  -9.001 -23.731  0.417000
HETATM 6085 O    WAT  1356      27.266   5.041  10.983 -0.834000
HETATM 6086 H1   WAT  1356      28.138   4.905  10.612  0.417000
HETATM 6087 H2   WAT  1356      26.954   4.160  11.190  0.417000
HETATM 6088 O    WAT  1357     -15.137  16.265   3.473 -0.834000
HETATM 6089 H1   WAT  1357     -14.524  16.978   3.292  0.417000
HETATM 6090 H2   WAT  1357     -15.458  16.443   4.357  0.417000
HETATM 6091 O    WAT  1358      12.931  -1.280  -7.447 -0.834000
HETATM 6092 H1   WAT  1358      12.175  -0.726  -7.254  0.417000
HETATM 6093 H2   WAT  1358      13.367  -0.844  -8.179  0.417000
HETATM 6094 O    WAT  1359      18.647   4.437 -19.445 -0.834000
HETATM 6095 H1   WAT  1359      18.151   5.200 -19.149  0.417000
HETATM 6096 H2   WAT  1359      18.139   4.093 -20.180  0.417000
HETATM 6097 O    WAT  1360       7.715  -1.466 -17.399 -0.834000
HETATM 6098 H1   WAT  1360       6.972  -2.068 -17.438  0.417000
HETATM 6099 H2   WAT  1360       7.524  -0.896 -16.654  0.417000
HETATM 6100 O    WAT  1361      14.833 -22.523 -14.539 -0.834000
HETATM 6101 H1   WAT  1361      14.711 -23.227 -15.177  0.417000
HETATM 6102 H2   WAT  1361      14.111 -21.918 -14.710  0.417000
HETATM 6103 O    WAT  1362       3.935 -26.817   4.055 -0.834000
HETATM 6104 H1   WAT  1362       3.029 -27.122   3.999  0.417000
HETATM 6105 H2   WAT  1362       4.191 -26.660   3.146  0.417000
HETATM 6106 O    WAT  1363      -4.010  10.893 -25.596 -0.834000
HETATM 6107 H1   WAT  1363      -3.810   9.995 -25.861  0.417000
HETATM 6108 H2   WAT  1363      -4.940  10.874 -25.370  0.417000
HETATM 6109 O    WAT  1364       7.046  24.923  -0.846 -0.834000
HETATM 6110 H1   WAT  1364       6.718  25.530  -0.182  0.417000
HETATM 6111 H2   WAT  1364       7.743  25.407  -1.289  0.417000
HETATM 6112 O    WAT  1365     -19.188   6.937 -12.045 -0.834000
HETATM 6113 H1   WAT  1365     -19.126   6.187 -12.636  0.417000
HETATM 6114 H2   WAT  1365     -20.097   7.228 -12.121  0.417000
HETATM 6115 O    WAT  1366      15.609  16.405  -0.219 -0.834000
HETATM 6116 H1   WAT  1366      14.875  16.184   0.354  0.417000
HETATM 6117 H2   WAT  1366      15.888  15.566  -0.585  0.417000
HETATM 6118 O    WAT  1367      18.691   5.255   4.467 -0.834000
HETATM 6119 H1   WAT  1367      19.414   5.723   4.883  0.417000
HETATM 6120 H2   WAT  1367      18.580   5.688   3.621  0.417000
HETATM 6121 O    WAT  1368      -0.916 -22.345 -21.383 -0.834000
HETATM 6122 H1   WAT  1368      -0.987 -21.928 -22.241  0.417000
HETATM 6123 H2   WAT  1368      -0.882 -21.616 -20.764  0.417000
HETATM 6124 O    WAT  1369     -21.048  -3.957   0.703 -0.834000
HETATM 6125 H1   WAT  1369     -20.896  -3.464   1.509  0.417000
HETATM 6126 H2   WAT  1369     -20.232  -3.869   0.211  0.417000
HETATM 6127 O    WAT  1370      -0.155  24.596  -1.793 -0.834000
HETATM 6128 H1   WAT  1370      -0.271  23.803  -1.269  0.417000
HETATM 6129 H2   WAT  1370       0.025  25.283  -1.151  0.417000
HETATM 6130 O    WAT  1371     -15.152  19.760  -9.682 -0.834000
HETATM 6131 H1   WAT  1371     -15.367  18.941  -9.235  0.417000
HETATM 6132 H2   WAT  1371     -15.493  19.645 -10.569  0.417000
HETATM 6133 O    WAT  1372      -9.855 -18.734  -9.964 -0.834000
HETATM 6134 H1   WAT  1372     -10.340 -19.233 -10.621  0.417000
HETATM 6135 H2   WAT  1372      -9.342 -18.105 -10.471  0.417000
HETATM 6136 O    WAT  1373       0.768 -13.636 -19.931 -0.834000
HETATM 6137 H1   WAT  1373       1.707 -13.516 -20.072  0.417000
HETATM 6138 H2   WAT  1373       0.361 -12.911 -20.404  0.417000
HETATM 6139 O    WAT  1374     -12.430  10.389  -8.737 -0.834000
HETATM 6140 H1   WAT  1374     -12.515  11.322  -8.540  0.417000
HETATM 6141 H2   WAT  1374     -11.801  10.065  -8.092  0.417000
HETATM 6142 O    WAT  1375      12.458  10.034 -13.051 -0.834000
HETATM 6143 H1   WAT  1375      12.449  10.978 -13.213  0.417000
HETATM 6144 H2   WAT  1375      13.373   9.833 -12.856  0.417000
HETATM 6145 O    WAT  1376      17.854 -19.028  -7.326 -0.834000
HETATM 6146 H1   WAT  1376      17.314 -18.304  -7.009  0.417000
HETATM 6147 H2   WAT  1376      17.937 -19.613  -6.573  0.417000
HETATM 6148 O    WAT  1377      -4.074  20.276  11.311 -0.834000
HETATM 6149 H1   WAT  1377      -4.229  21.103  11.766  0.417000
HETATM 6150 H2   WAT  1377      -3.470  19.799  11.881  0.417000
HETATM 6151 O    WAT  1378       1.784 -24.685  -3.469 -0.834000
HETATM 6152 H1   WAT  1378       1.049 -25.270  -3.287  0.417000
HETATM 6153 H2   WAT  1378       1.486 -24.148  -4.204  0.417000
[truncated: 385,325 more chars]
