# Supplementary material for: Benchmark Study for Calculations of pK a Values of Metal Ligands in Proteins
Source: J Chem Theory Comput. 2026 Jul 6;22(14):7420–35. doi: 10.1021/acs.jctc.6c00884 (PMC13421986; doi:10.1021/acs.jctc.6c00884)
Supplement: Supplementary file 1 [file ct6c00884_si_001.zip › coords/CA-E106Q/comqum_AH.pdb]

REMARK default_name
2ILI
ATOM      1  N   HID     1      12.041  12.894  16.659  0.154200
ATOM      2  H1  HID     1      11.060  13.108  16.770  0.196300
ATOM      3  H2  HID     1      12.332  13.142  15.724  0.196300
ATOM      4  H3  HID     1      12.540  13.495  17.298  0.196300
ATOM      5  CA  HID     1      12.317  11.466  16.956  0.096400
ATOM      6  HA  HID     1      12.408  10.912  16.021  0.095800
ATOM      7  CB  HID     1      13.634  11.339  17.705  0.025900
ATOM      8  HB2 HID     1      13.859  10.282  17.848  0.020900
ATOM      9  HB3 HID     1      14.433  11.765  17.098  0.020900
ATOM     10  CG  HID     1      13.627  12.026  19.041 -0.039900
ATOM     11  ND1 HID     1      12.967  11.553  20.148 -0.381900
ATOM     12  HD1 HID     1      12.386  10.728  20.205  0.363200
ATOM     13  CE1 HID     1      13.188  12.325  21.182  0.212700
ATOM     14  HE1 HID     1      12.805  12.172  22.180  0.138500
ATOM     15  NE2 HID     1      13.886  13.373  20.769 -0.571100
ATOM     16  CD2 HID     1      14.176  13.204  19.423  0.104600
ATOM     17  HD2 HID     1      14.772  13.860  18.805  0.129900
ATOM     18  C   HID     1      11.199  10.802  17.765  0.612300
ATOM     19  O   HID     1      10.570  11.543  18.539 -0.571300
ATOM     20  N   HID     2      10.995   9.481  17.609 -0.415700
ATOM     21  H   HID     2      11.804   8.984  17.266  0.271900
ATOM     22  CA  HID     2       9.781   8.903  17.013  0.018800
ATOM     23  HA  HID     2       9.124   8.570  17.817  0.088100
ATOM     24  CB  HID     2       9.051   9.954  16.165 -0.046200
ATOM     25  HB2 HID     2       8.152   9.496  15.752  0.040200
ATOM     26  HB3 HID     2       8.718  10.785  16.787  0.040200
ATOM     27  CG  HID     2       9.862  10.466  15.014 -0.026600
ATOM     28  ND1 HID     2      10.039   9.772  13.848 -0.381100
ATOM     29  HD1 HID     2       9.715   8.834  13.659  0.364900
ATOM     30  CE1 HID     2      10.795  10.480  13.022  0.205700
ATOM     31  HE1 HID     2      11.101  10.175  12.032  0.139200
ATOM     32  NE2 HID     2      11.120  11.624  13.614 -0.572700
ATOM     33  CD2 HID     2      10.518  11.638  14.854  0.129200
ATOM     34  HD2 HID     2      10.196  12.528  15.374  0.114700
ATOM     35  C   HID     2      10.153   7.683  16.148  0.597300
ATOM     36  O   HID     2      11.280   7.603  15.656 -0.567900
ATOM     37  N   TRP     3       9.232   6.739  15.949 -0.415700
ATOM     38  H   TRP     3       8.320   6.803  16.378  0.271900
ATOM     39  CA  TRP     3       9.535   5.606  15.076 -0.027500
ATOM     40  HA  TRP     3      10.393   5.071  15.481  0.112300
ATOM     41  CB  TRP     3       8.330   4.684  14.980 -0.005000
ATOM     42  HB2 TRP     3       8.616   3.750  14.496  0.033900
ATOM     43  HB3 TRP     3       7.943   4.467  15.976  0.033900
ATOM     44  CG  TRP     3       7.140   5.269  14.280 -0.141500
ATOM     45  CD1 TRP     3       6.105   5.975  14.802 -0.163800
ATOM     46  HD1 TRP     3       5.987   6.210  15.850  0.206200
ATOM     47  NE1 TRP     3       5.219   6.323  13.832 -0.341800
ATOM     48  HE1 TRP     3       4.326   6.765  13.999  0.341200
ATOM     49  CE2 TRP     3       5.641   5.816  12.631  0.138000
ATOM     50  CZ2 TRP     3       5.075   5.891  11.363 -0.260100
ATOM     51  HZ2 TRP     3       4.151   6.430  11.212  0.157200
ATOM     52  CH2 TRP     3       5.715   5.274  10.307 -0.113400
ATOM     53  HH2 TRP     3       5.300   5.320   9.311  0.141700
ATOM     54  CZ3 TRP     3       6.927   4.595  10.546 -0.197200
ATOM     55  HZ3 TRP     3       7.422   4.114   9.715  0.144700
ATOM     56  CE3 TRP     3       7.517   4.509  11.807 -0.238700
ATOM     57  HE3 TRP     3       8.438   3.965  11.958  0.170000
ATOM     58  CD2 TRP     3       6.861   5.137  12.879  0.124300
ATOM     59  C   TRP     3       9.906   6.091  13.690  0.597300
ATOM     60  O   TRP     3       9.483   7.167  13.236 -0.567900
ATOM     61  N   GLY     4      10.684   5.274  12.990 -0.415700
ATOM     62  H   GLY     4      11.045   4.429  13.410  0.271900
ATOM     63  CA  GLY     4      11.015   5.557  11.601 -0.025200
ATOM     64  HA2 GLY     4      10.123   5.840  11.042  0.069800
ATOM     65  HA3 GLY     4      11.736   6.373  11.557  0.069800
ATOM     66  C   GLY     4      11.606   4.312  10.970  0.597300
ATOM     67  O   GLY     4      11.219   3.185  11.287 -0.567900
ATOM     68  N   TYR     5      12.548   4.538  10.067 -0.415700
ATOM     69  H   TYR     5      12.758   5.486   9.788  0.271900
ATOM     70  CA  TYR     5      13.187   3.433   9.360 -0.001400
ATOM     71  HA  TYR     5      12.869   2.473   9.766  0.087600
ATOM     72  CB  TYR     5      12.783   3.479   7.883 -0.015200
ATOM     73  HB2 TYR     5      13.063   4.440   7.453  0.029500
ATOM     74  HB3 TYR     5      13.317   2.702   7.336  0.029500
ATOM     75  CG  TYR     5      11.300   3.241   7.675 -0.001100
ATOM     76  CD1 TYR     5      10.419   4.312   7.575 -0.190600
ATOM     77  HD1 TYR     5      10.805   5.318   7.656  0.169900
ATOM     78  CE1 TYR     5       9.059   4.122   7.377 -0.234100
ATOM     79  HE1 TYR     5       8.396   4.973   7.315  0.165600
ATOM     80  CZ  TYR     5       8.571   2.819   7.295  0.322600
ATOM     81  OH  TYR     5       7.236   2.637   7.093 -0.557900
ATOM     82  HH  TYR     5       6.857   3.375   6.609  0.399200
ATOM     83  CE2 TYR     5       9.440   1.743   7.384 -0.234100
ATOM     84  HE2 TYR     5       9.050   0.739   7.311  0.165600
ATOM     85  CD2 TYR     5      10.799   1.943   7.570 -0.190600
ATOM     86  HD2 TYR     5      11.472   1.102   7.642  0.169900
ATOM     87  C   TYR     5      14.700   3.484   9.504  0.597300
ATOM     88  O   TYR     5      15.392   2.900   8.673 -0.567900
ATOM     89  N   GLY     6      15.206   4.201  10.498 -0.415700
ATOM     90  H   GLY     6      14.600   4.616  11.191  0.271900
ATOM     91  CA  GLY     6      16.673   4.295  10.686 -0.025200
ATOM     92  HA2 GLY     6      17.182   4.217   9.725  0.069800
ATOM     93  HA3 GLY     6      16.940   5.276  11.078  0.069800
ATOM     94  C   GLY     6      17.173   3.167  11.581  0.597300
ATOM     95  O   GLY     6      16.377   2.394  12.077 -0.567900
ATOM     96  N   LYS     7      18.477   3.086  11.834 -0.347900
ATOM     97  H   LYS     7      19.086   3.756  11.386  0.274700
ATOM     98  CA  LYS     7      19.094   2.042  12.673 -0.240000
ATOM     99  HA  LYS     7      18.841   1.056  12.284  0.142600
ATOM    100  CB  LYS     7      20.622   2.186  12.680 -0.009400
ATOM    101  HB2 LYS     7      20.978   1.909  11.688  0.036200
ATOM    102  HB3 LYS     7      20.875   3.234  12.839  0.036200
ATOM    103  CG  LYS     7      21.391   1.367  13.713  0.018700
ATOM    104  HG2 LYS     7      21.173   1.771  14.702  0.010300
ATOM    105  HG3 LYS     7      21.030   0.339  13.683  0.010300
ATOM    106  CD  LYS     7      22.907   1.353  13.497 -0.047900
ATOM    107  HD2 LYS     7      23.189   0.330  13.245  0.062100
ATOM    108  HD3 LYS     7      23.169   1.975  12.641  0.062100
ATOM    109  CE  LYS     7      23.746   1.809  14.681 -0.014300
ATOM    110  HE2 LYS     7      23.946   2.875  14.566  0.113500
ATOM    111  HE3 LYS     7      23.123   1.711  15.570  0.113500
ATOM    112  NZ  LYS     7      25.017   1.087  14.958 -0.385400
ATOM    113  HZ1 LYS     7      24.827   0.112  15.141  0.340000
ATOM    114  HZ2 LYS     7      25.635   1.152  14.161  0.340000
ATOM    115  HZ3 LYS     7      25.468   1.478  15.773  0.340000
ATOM    116  C   LYS     7      18.578   2.113  14.102  0.734100
ATOM    117  O   LYS     7      18.423   1.093  14.792 -0.589400
ATOM    118  N   HID     8      18.284   3.329  14.541 -0.415700
ATOM    119  H   HID     8      18.357   4.144  13.948  0.271900
ATOM    120  CA  HID     8      17.940   3.455  15.949  0.018800
ATOM    121  HA  HID     8      18.312   2.609  16.527  0.088100
ATOM    122  CB  HID     8      18.643   4.696  16.511 -0.046200
ATOM    123  HB2 HID     8      18.375   5.583  15.937  0.040200
ATOM    124  HB3 HID     8      18.359   4.847  17.553  0.040200
ATOM    125  CG  HID     8      20.128   4.447  16.432 -0.026600
ATOM    126  ND1 HID     8      20.842   3.595  17.250 -0.381100
ATOM    127  HD1 HID     8      20.448   3.105  18.040  0.364900
ATOM    128  CE1 HID     8      22.126   3.592  16.916  0.205700
ATOM    129  HE1 HID     8      22.914   3.056  17.425  0.139200
ATOM    130  NE2 HID     8      22.268   4.401  15.865 -0.572700
ATOM    131  CD2 HID     8      21.020   4.937  15.536  0.129200
ATOM    132  HD2 HID     8      20.805   5.631  14.737  0.114700
ATOM    133  C   HID     8      16.446   3.492  16.186  0.597300
ATOM    134  O   HID     8      16.009   3.429  17.337 -0.567900
ATOM    135  N   ASN     9      15.627   3.598  15.136 -0.415700
ATOM    136  H   ASN     9      16.008   3.750  14.213  0.271900
ATOM    137  CA  ASN     9      14.193   3.753  15.346  0.014300
ATOM    138  HA  ASN     9      13.915   3.373  16.330  0.104800
ATOM    139  CB  ASN     9      13.783   5.222  15.257 -0.204100
ATOM    140  HB2 ASN     9      12.736   5.326  15.540  0.079700
ATOM    141  HB3 ASN     9      14.362   5.793  15.982  0.079700
ATOM    142  CG  ASN     9      13.958   5.812  13.872  0.713000
ATOM    143  OD1 ASN     9      14.454   5.143  12.972 -0.593100
ATOM    144  ND2 ASN     9      13.540   7.050  13.674 -0.919100
ATOM    145 1HD2 ASN     9      13.711   7.489  12.781  0.419600
ATOM    146 2HD2 ASN     9      13.109   7.541  14.445  0.419600
ATOM    147  C   ASN     9      13.365   2.939  14.356  0.597300
ATOM    148  O   ASN     9      12.150   3.129  14.285 -0.567900
ATOM    149  N   GLY    10      14.020   2.027  13.652 -0.415700
ATOM    150  H   GLY    10      15.018   1.940  13.780  0.271900
ATOM    151  CA  GLY    10      13.422   1.199  12.625 -0.025200
ATOM    152  HA2 GLY    10      12.810   1.827  11.977  0.069800
ATOM    153  HA3 GLY    10      14.199   0.792  11.977  0.069800
ATOM    154  C   GLY    10      12.573   0.057  13.144  0.597300
ATOM    155  O   GLY    10      12.297  -0.083  14.335 -0.567900
ATOM    156  N   PRO    11      12.095  -0.752  12.199 -0.254800
ATOM    157  CD  PRO    11      12.309  -0.613  10.750  0.019200
ATOM    158  HD2 PRO    11      13.312  -0.949  10.487  0.039100
ATOM    159  HD3 PRO    11      12.134   0.405  10.401  0.039100
ATOM    160  CG  PRO    11      11.280  -1.544  10.140  0.018900
ATOM    161  HG2 PRO    11      11.630  -1.968   9.199  0.021300
ATOM    162  HG3 PRO    11      10.343  -1.009   9.988  0.021300
ATOM    163  CB  PRO    11      11.094  -2.612  11.204 -0.007000
ATOM    164  HB2 PRO    11      11.922  -3.319  11.160  0.025300
ATOM    165  HB3 PRO    11      10.142  -3.130  11.092  0.025300
ATOM    166  CA  PRO    11      11.144  -1.819  12.509 -0.026600
ATOM    167  HA  PRO    11      10.165  -1.375  12.689  0.064100
ATOM    168  C   PRO    11      11.487  -2.711  13.674  0.589600
ATOM    169  O   PRO    11      10.555  -3.157  14.356 -0.574800
ATOM    170  N   GLU    12      12.753  -3.007  13.906 -0.516300
ATOM    171  H   GLU    12      13.489  -2.638  13.320  0.293600
ATOM    172  CA  GLU    12      13.083  -3.870  15.044  0.039700
ATOM    173  HA  GLU    12      12.424  -4.739  15.049  0.110500
ATOM    174  CB  GLU    12      14.523  -4.368  14.859  0.056000
ATOM    175  HB2 GLU    12      15.210  -3.522  14.892 -0.017300
ATOM    176  HB3 GLU    12      14.774  -5.028  15.689 -0.017300
ATOM    177  CG  GLU    12      14.737  -5.139  13.546  0.013600
ATOM    178  HG2 GLU    12      14.796  -4.417  12.732 -0.042500
ATOM    179  HG3 GLU    12      15.720  -5.608  13.595 -0.042500
ATOM    180  CD  GLU    12      13.709  -6.202  13.162  0.805400
ATOM    181  OE1 GLU    12      13.493  -7.112  14.010 -0.818800
ATOM    182  OE2 GLU    12      13.155  -6.133  12.012 -0.818800
ATOM    183  C   GLU    12      12.900  -3.174  16.395  0.536600
ATOM    184  O   GLU    12      12.985  -3.820  17.459 -0.581900
ATOM    185  N   HIE    13      12.663  -1.855  16.375 -0.415700
ATOM    186  H   HIE    13      12.661  -1.354  15.498  0.271900
ATOM    187  CA  HIE    13      12.451  -1.129  17.632 -0.058100
ATOM    188  HA  HIE    13      12.836  -1.690  18.484  0.136000
ATOM    189  CB  HIE    13      13.138   0.238  17.624 -0.007400
ATOM    190  HB2 HIE    13      12.784   0.827  16.779  0.036700
ATOM    191  HB3 HIE    13      12.867   0.756  18.544  0.036700
ATOM    192  CG  HIE    13      14.637   0.159  17.578  0.186800
ATOM    193  ND1 HIE    13      15.374   0.138  18.739 -0.543200
ATOM    194  CE1 HIE    13      16.638   0.072  18.379  0.163500
ATOM    195  HE1 HIE    13      17.449   0.014  19.090  0.143500
ATOM    196  NE2 HIE    13      16.756   0.051  17.063 -0.279500
ATOM    197  HE2 HIE    13      17.643   0.055  16.581  0.333900
ATOM    198  CD2 HIE    13      15.491   0.101  16.517 -0.220700
ATOM    199  HD2 HIE    13      15.221   0.086  15.472  0.186200
ATOM    200  C   HIE    13      10.982  -0.851  17.889  0.597300
ATOM    201  O   HIE    13      10.647  -0.464  19.006 -0.567900
ATOM    202  N   TRP    14      10.119  -0.980  16.893 -0.415700
ATOM    203  H   TRP    14      10.448  -1.294  15.991  0.271900
ATOM    204  CA  TRP    14       8.737  -0.506  17.023 -0.027500
ATOM    205  HA  TRP    14       8.730   0.564  17.229  0.112300
ATOM    206  CB  TRP    14       7.995  -0.745  15.722 -0.005000
ATOM    207  HB2 TRP    14       8.057  -1.798  15.449  0.033900
ATOM    208  HB3 TRP    14       6.944  -0.490  15.864  0.033900
ATOM    209  CG  TRP    14       8.520   0.091  14.584 -0.141500
ATOM    210  CD1 TRP    14       9.448   1.085  14.612 -0.163800
ATOM    211  HD1 TRP    14       9.997   1.378  15.495  0.206200
ATOM    212  NE1 TRP    14       9.645   1.594  13.348 -0.341800
ATOM    213  HE1 TRP    14      10.362   2.261  13.102  0.341200
ATOM    214  CE2 TRP    14       8.823   0.944  12.458  0.138000
ATOM    215  CZ2 TRP    14       8.665   1.113  11.078 -0.260100
ATOM    216  HZ2 TRP    14       9.229   1.855  10.531  0.157200
ATOM    217  CH2 TRP    14       7.741   0.285  10.441 -0.113400
ATOM    218  HH2 TRP    14       7.580   0.386   9.378  0.141700
ATOM    219  CZ3 TRP    14       7.022  -0.680  11.175 -0.197200
ATOM    220  HZ3 TRP    14       6.316  -1.312  10.658  0.144700
ATOM    221  CE3 TRP    14       7.188  -0.849  12.541 -0.238700
ATOM    222  HE3 TRP    14       6.644  -1.609  13.082  0.170000
ATOM    223  CD2 TRP    14       8.100  -0.024  13.204  0.124300
ATOM    224  C   TRP    14       8.003  -1.186  18.168  0.597300
ATOM    225  O   TRP    14       7.114  -0.555  18.740 -0.567900
ATOM    226  N   HID    15       8.341  -2.453  18.462 -0.415700
ATOM    227  H   HID    15       8.953  -2.969  17.847  0.271900
ATOM    228  CA  HID    15       7.575  -3.153  19.502  0.018800
ATOM    229  HA  HID    15       6.530  -3.166  19.192  0.088100
ATOM    230  CB  HID    15       8.036  -4.609  19.655 -0.046200
ATOM    231  HB2 HID    15       7.318  -5.152  20.269  0.040200
ATOM    232  HB3 HID    15       8.074  -5.088  18.677  0.040200
ATOM    233  CG  HID    15       9.404  -4.680  20.286 -0.026600
ATOM    234  ND1 HID    15       9.597  -4.993  21.599 -0.381100
ATOM    235  HD1 HID    15       8.870  -5.136  22.286  0.364900
ATOM    236  CE1 HID    15      10.884  -4.962  21.896  0.205700
ATOM    237  HE1 HID    15      11.328  -5.160  22.861  0.139200
ATOM    238  NE2 HID    15      11.548  -4.614  20.797 -0.572700
ATOM    239  CD2 HID    15      10.625  -4.410  19.758  0.129200
ATOM    240  HD2 HID    15      10.838  -4.123  18.738  0.114700
ATOM    241  C   HID    15       7.643  -2.457  20.858  0.597300
ATOM    242  O   HID    15       6.734  -2.646  21.655 -0.567900
ATOM    243  N   LYS    16       8.681  -1.670  21.146 -0.347900
ATOM    244  H   LYS    16       9.414  -1.529  20.466  0.274700
ATOM    245  CA  LYS    16       8.746  -1.035  22.472 -0.240000
ATOM    246  HA  LYS    16       8.645  -1.798  23.244  0.142600
ATOM    247  CB  LYS    16      10.118  -0.381  22.621 -0.009400
ATOM    248  HB2 LYS    16      10.306   0.275  21.772  0.036200
ATOM    249  HB3 LYS    16      10.117   0.216  23.533  0.036200
ATOM    250  CG  LYS    16      11.227  -1.431  22.737  0.018700
ATOM    251  HG2 LYS    16      11.071  -2.009  23.648  0.010300
ATOM    252  HG3 LYS    16      11.210  -2.109  21.883  0.010300
ATOM    253  CD  LYS    16      12.590  -0.732  22.818 -0.047900
ATOM    254  HD2 LYS    16      12.514   0.207  23.367  0.062100
ATOM    255  HD3 LYS    16      13.290  -1.393  23.330  0.062100
ATOM    256  CE  LYS    16      13.082  -0.507  21.384 -0.014300
ATOM    257  HE2 LYS    16      13.275  -1.475  20.923  0.113500
ATOM    258  HE3 LYS    16      12.319   0.013  20.804  0.113500
ATOM    259  NZ  LYS    16      14.328   0.296  21.401 -0.385400
ATOM    260  HZ1 LYS    16      14.137   1.264  21.615  0.340000
ATOM    261  HZ2 LYS    16      14.994  -0.055  22.074  0.340000
ATOM    262  HZ3 LYS    16      14.781   0.282  20.498  0.340000
ATOM    263  C   LYS    16       7.629  -0.017  22.674  0.734100
ATOM    264  O   LYS    16       7.058   0.094  23.748 -0.589400
ATOM    265  N   ASP    17       7.304   0.763  21.646 -0.516300
ATOM    266  H   ASP    17       7.788   0.690  20.763  0.293600
ATOM    267  CA  ASP    17       6.149   1.658  21.780  0.038100
ATOM    268  HA  ASP    17       6.003   1.953  22.819  0.088000
ATOM    269  CB  ASP    17       6.332   2.944  20.977 -0.030300
ATOM    270  HB2 ASP    17       6.745   2.701  19.998 -0.012200
ATOM    271  HB3 ASP    17       5.359   3.403  20.804 -0.012200
ATOM    272  CG  ASP    17       7.194   3.990  21.654  0.799400
ATOM    273  OD1 ASP    17       7.334   4.004  22.882 -0.801400
ATOM    274  OD2 ASP    17       7.740   4.857  20.953 -0.801400
ATOM    275  C   ASP    17       4.849   1.017  21.334  0.536600
ATOM    276  O   ASP    17       3.787   1.513  21.734 -0.581900
ATOM    277  N   PHE    18       4.928  -0.004  20.478 -0.415700
ATOM    278  H   PHE    18       5.836  -0.268  20.123  0.271900
ATOM    279  CA  PHE    18       3.751  -0.611  19.860 -0.002400
ATOM    280  HA  PHE    18       2.841  -0.268  20.353  0.097800
ATOM    281  CB  PHE    18       3.638  -0.218  18.377 -0.034300
ATOM    282  HB2 PHE    18       4.490  -0.611  17.823  0.029500
ATOM    283  HB3 PHE    18       2.730  -0.650  17.955  0.029500
ATOM    284  CG  PHE    18       3.596   1.290  18.205  0.011800
ATOM    285  CD1 PHE    18       2.404   1.996  18.368 -0.125600
ATOM    286  HD1 PHE    18       1.486   1.477  18.597  0.133000
ATOM    287  CE1 PHE    18       2.417   3.383  18.239 -0.170400
ATOM    288  HE1 PHE    18       1.500   3.943  18.352  0.143000
ATOM    289  CZ  PHE    18       3.611   4.048  17.980 -0.107200
ATOM    290  HZ  PHE    18       3.605   5.122  17.871  0.129700
ATOM    291  CE2 PHE    18       4.791   3.361  17.797 -0.170400
ATOM    292  HE2 PHE    18       5.706   3.875  17.542  0.143000
ATOM    293  CD2 PHE    18       4.780   1.974  17.890 -0.125600
ATOM    294  HD2 PHE    18       5.702   1.428  17.752  0.133000
ATOM    295  C   PHE    18       3.838  -2.109  20.027  0.597300
ATOM    296  O   PHE    18       4.225  -2.800  19.081 -0.567900
ATOM    297  N   PRO    19       3.526  -2.640  21.210 -0.254800
ATOM    298  CD  PRO    19       3.120  -1.902  22.419  0.019200
ATOM    299  HD2 PRO    19       2.285  -1.228  22.227  0.039100
ATOM    300  HD3 PRO    19       3.972  -1.358  22.826  0.039100
ATOM    301  CG  PRO    19       2.703  -2.979  23.376  0.018900
ATOM    302  HG2 PRO    19       1.616  -3.055  23.347  0.021300
ATOM    303  HG3 PRO    19       3.009  -2.735  24.393  0.021300
ATOM    304  CB  PRO    19       3.275  -4.272  22.896 -0.007000
ATOM    305  HB2 PRO    19       2.519  -5.055  22.962  0.025300
ATOM    306  HB3 PRO    19       4.156  -4.613  23.438  0.025300
ATOM    307  CA  PRO    19       3.739  -4.063  21.455 -0.026600
ATOM    308  HA  PRO    19       4.804  -4.285  21.382  0.064100
ATOM    309  C   PRO    19       2.987  -4.989  20.509  0.589600
ATOM    310  O   PRO    19       3.409  -6.139  20.357 -0.574800
ATOM    311  N   ILE    20       1.928  -4.498  19.853 -0.415700
ATOM    312  H   ILE    20       1.634  -3.546  20.016  0.271900
ATOM    313  CA  ILE    20       1.214  -5.300  18.852 -0.059700
ATOM    314  HA  ILE    20       0.938  -6.231  19.346  0.086900
ATOM    315  CB  ILE    20      -0.044  -4.592  18.330  0.130300
ATOM    316  HB  ILE    20      -0.522  -4.088  19.170  0.018700
ATOM    317  CG2 ILE    20       0.329  -3.536  17.282 -0.320400
ATOM    318 1HG2 ILE    20       0.632  -4.011  16.349  0.088200
ATOM    319 2HG2 ILE    20      -0.546  -2.922  17.067  0.088200
ATOM    320 3HG2 ILE    20       1.128  -2.890  17.643  0.088200
ATOM    321  CG1 ILE    20      -1.077  -5.569  17.753 -0.043000
ATOM    322 2HG1 ILE    20      -1.957  -4.997  17.460  0.023600
ATOM    323 3HG1 ILE    20      -0.690  -6.058  16.859  0.023600
ATOM    324  CD1 ILE    20      -1.512  -6.632  18.742 -0.066000
ATOM    325 1HD1 ILE    20      -2.381  -7.153  18.341  0.018600
ATOM    326 2HD1 ILE    20      -0.727  -7.374  18.891  0.018600
ATOM    327 3HD1 ILE    20      -1.796  -6.167  19.686  0.018600
ATOM    328  C   ILE    20       2.136  -5.657  17.694  0.597300
ATOM    329  O   ILE    20       1.809  -6.540  16.901 -0.567900
ATOM    330  N   ALA    21       3.301  -5.020  17.580 -0.415700
ATOM    331  H   ALA    21       3.520  -4.261  18.210  0.271900
ATOM    332  CA  ALA    21       4.270  -5.381  16.554  0.033700
ATOM    333  HA  ALA    21       3.833  -5.166  15.579  0.082300
ATOM    334  CB  ALA    21       5.564  -4.578  16.715 -0.182500
ATOM    335  HB1 ALA    21       5.357  -3.508  16.729  0.060300
ATOM    336  HB2 ALA    21       6.033  -4.854  17.660  0.060300
ATOM    337  HB3 ALA    21       6.258  -4.802  15.905  0.060300
ATOM    338  C   ALA    21       4.626  -6.855  16.601  0.597300
ATOM    339  O   ALA    21       5.045  -7.380  15.575 -0.567900
ATOM    340  N   LYS    22       4.503  -7.501  17.764 -0.347900
ATOM    341  H   LYS    22       4.176  -6.993  18.574  0.274700
ATOM    342  CA  LYS    22       4.776  -8.938  17.881 -0.240000
ATOM    343  HA  LYS    22       5.299  -9.308  16.999  0.142600
ATOM    344  CB  LYS    22       5.648  -9.238  19.115 -0.009400
ATOM    345  HB2 LYS    22       5.172  -8.835  20.009  0.036200
ATOM    346  HB3 LYS    22       5.756 -10.315  19.236  0.036200
ATOM    347  CG  LYS    22       7.048  -8.649  18.931  0.018700
ATOM    348  HG2 LYS    22       7.525  -9.096  18.059  0.010300
ATOM    349  HG3 LYS    22       6.985  -7.570  18.794  0.010300
ATOM    350  CD  LYS    22       7.875  -8.946  20.183 -0.047900
ATOM    351  HD2 LYS    22       7.358  -8.527  21.046  0.062100
ATOM    352  HD3 LYS    22       7.960 -10.021  20.339  0.062100
ATOM    353  CE  LYS    22       9.247  -8.300  20.101 -0.014300
ATOM    354  HE2 LYS    22       9.205  -7.385  19.510  0.113500
ATOM    355  HE3 LYS    22       9.575  -8.041  21.107  0.113500
ATOM    356  NZ  LYS    22      10.203  -9.270  19.520 -0.385400
ATOM    357  HZ1 LYS    22      11.132  -8.875  19.560  0.340000
ATOM    358  HZ2 LYS    22      10.222 -10.141  20.031  0.340000
ATOM    359  HZ3 LYS    22      10.001  -9.479  18.552  0.340000
ATOM    360  C   LYS    22       3.480  -9.729  17.962  0.734100
ATOM    361  O   LYS    22       3.458 -10.825  18.515 -0.589400
ATOM    362  N   GLY    23       2.399  -9.197  17.390 -0.415700
ATOM    363  H   GLY    23       2.483  -8.280  16.976  0.271900
ATOM    364  CA  GLY    23       1.051  -9.755  17.469 -0.025200
ATOM    365  HA2 GLY    23       0.833 -10.044  18.497  0.069800
ATOM    366  HA3 GLY    23       0.333  -8.989  17.174  0.069800
ATOM    367  C   GLY    23       0.858 -10.962  16.571  0.597300
ATOM    368  O   GLY    23       1.755 -11.467  15.885 -0.567900
ATOM    369  N   GLU    24      -0.390 -11.417  16.562 -0.516300
ATOM    370  H   GLU    24      -1.102 -10.925  17.083  0.293600
ATOM    371  CA  GLU    24      -0.752 -12.634  15.847  0.039700
ATOM    372  HA  GLU    24       0.098 -13.315  15.838  0.110500
ATOM    373  CB  GLU    24      -1.902 -13.327  16.588  0.056000
ATOM    374  HB2 GLU    24      -2.761 -12.657  16.611 -0.017300
ATOM    375  HB3 GLU    24      -2.204 -14.220  16.040 -0.017300
ATOM    376  CG  GLU    24      -1.523 -13.759  18.007  0.013600
ATOM    377  HG2 GLU    24      -1.296 -12.878  18.607 -0.042500
ATOM    378  HG3 GLU    24      -2.387 -14.244  18.460 -0.042500
ATOM    379  CD  GLU    24      -0.345 -14.719  18.042  0.805400
ATOM    380  OE1 GLU    24       0.631 -14.487  18.786 -0.818800
ATOM    381  OE2 GLU    24      -0.405 -15.753  17.337 -0.818800
ATOM    382  C   GLU    24      -1.147 -12.425  14.397  0.536600
ATOM    383  O   GLU    24      -1.282 -13.393  13.660 -0.581900
ATOM    384  N   ARG    25      -1.322 -11.191  13.956 -0.347900
ATOM    385  H   ARG    25      -1.223 -10.410  14.589  0.274700
ATOM    386  CA  ARG    25      -1.736 -10.969  12.567 -0.263700
ATOM    387  HA  ARG    25      -1.367 -11.798  11.962  0.156000
ATOM    388  CB  ARG    25      -3.254 -10.931  12.395 -0.000700
ATOM    389  HB2 ARG    25      -3.467 -10.799  11.334  0.032700
ATOM    390  HB3 ARG    25      -3.614 -11.926  12.655  0.032700
ATOM    391  CG  ARG    25      -4.095  -9.958  13.163  0.039000
ATOM    392  HG2 ARG    25      -4.014 -10.207  14.221  0.028500
ATOM    393  HG3 ARG    25      -3.658  -8.976  12.983  0.028500
ATOM    394  CD  ARG    25      -5.579  -9.926  12.767  0.048600
ATOM    395  HD2 ARG    25      -5.958 -10.942  12.656  0.068700
ATOM    396  HD3 ARG    25      -6.098  -9.438  13.592  0.068700
ATOM    397  NE  ARG    25      -5.801  -9.123  11.537 -0.529500
ATOM    398  HE  ARG    25      -5.022  -8.692  11.061  0.345600
ATOM    399  CZ  ARG    25      -7.028  -8.854  11.131  0.807600
ATOM    400  NH1 ARG    25      -8.092  -9.290  11.811 -0.862700
ATOM    401 1HH1 ARG    25      -7.980  -9.750  12.703  0.447800
ATOM    402 2HH1 ARG    25      -8.994  -9.250  11.357  0.447800
ATOM    403  NH2 ARG    25      -7.199  -8.163  10.043 -0.862700
ATOM    404 1HH2 ARG    25      -6.406  -7.812   9.525  0.447800
ATOM    405 2HH2 ARG    25      -8.142  -7.905   9.791  0.447800
ATOM    406  C   ARG    25      -1.059  -9.727  12.001  0.734100
ATOM    407  O   ARG    25      -1.692  -8.822  11.456 -0.589400
ATOM    408  N   GLN    26       0.263  -9.727  12.107 -0.415700
ATOM    409  H   GLN    26       0.718 -10.501  12.569  0.271900
ATOM    410  CA  GLN    26       1.057  -8.595  11.613 -0.003100
ATOM    411  HA  GLN    26       0.488  -7.676  11.757  0.085000
ATOM    412  CB  GLN    26       2.358  -8.488  12.426 -0.003600
ATOM    413  HB2 GLN    26       2.902  -9.433  12.434  0.017100
ATOM    414  HB3 GLN    26       3.018  -7.751  11.968  0.017100
ATOM    415  CG  GLN    26       2.041  -8.037  13.873 -0.064500
ATOM    416  HG2 GLN    26       1.254  -8.650  14.313  0.035200
ATOM    417  HG3 GLN    26       2.933  -8.161  14.486  0.035200
ATOM    418  CD  GLN    26       1.640  -6.570  13.881  0.695100
ATOM    419  OE1 GLN    26       2.449  -5.692  13.563 -0.608600
ATOM    420  NE2 GLN    26       0.372  -6.270  14.158 -0.940700
ATOM    421 1HE2 GLN    26       0.095  -5.300  14.218  0.425100
ATOM    422 2HE2 GLN    26      -0.229  -6.998  14.516  0.425100
ATOM    423  C   GLN    26       1.360  -8.720  10.122  0.597300
ATOM    424  O   GLN    26       1.458  -9.813   9.539 -0.567900
ATOM    425  N   SER    27       1.573  -7.567   9.514 -0.415700
ATOM    426  H   SER    27       1.414  -6.718  10.038  0.271900
ATOM    427  CA  SER    27       1.915  -7.458   8.099 -0.024900
ATOM    428  HA  SER    27       2.068  -8.450   7.672  0.084300
ATOM    429  CB  SER    27       0.771  -6.743   7.357  0.211700
ATOM    430  HB2 SER    27       0.557  -5.802   7.863  0.035200
ATOM    431  HB3 SER    27       1.050  -6.528   6.325  0.035200
ATOM    432  OG  SER    27      -0.385  -7.585   7.365 -0.654600
ATOM    433  HG  SER    27      -1.016  -7.204   6.750  0.427500
ATOM    434  C   SER    27       3.176  -6.631   7.943  0.597300
ATOM    435  O   SER    27       3.509  -5.821   8.814 -0.567900
ATOM    436  N   PRO    28       3.884  -6.765   6.823 -0.254800
ATOM    437  CD  PRO    28       5.139  -6.017   6.635  0.019200
ATOM    438  HD2 PRO    28       5.832  -6.178   7.461  0.039100
ATOM    439  HD3 PRO    28       4.927  -4.955   6.507  0.039100
ATOM    440  CG  PRO    28       5.705  -6.591   5.353  0.018900
ATOM    441  HG2 PRO    28       6.357  -7.437   5.575  0.021300
ATOM    442  HG3 PRO    28       6.259  -5.831   4.803  0.021300
ATOM    443  CB  PRO    28       4.463  -7.068   4.598 -0.007000
ATOM    444  HB2 PRO    28       4.713  -7.804   3.834  0.025300
ATOM    445  HB3 PRO    28       3.938  -6.221   4.157  0.025300
ATOM    446  CA  PRO    28       3.605  -7.674   5.712 -0.026600
ATOM    447  HA  PRO    28       2.557  -7.668   5.411  0.064100
ATOM    448  C   PRO    28       4.041  -9.102   6.035  0.589600
ATOM    449  O   PRO    28       4.557  -9.361   7.122 -0.574800
ATOM    450  N   VAL    29       3.837  -9.978   5.061 -0.415700
ATOM    451  H   VAL    29       3.516  -9.663   4.157  0.271900
ATOM    452  CA  VAL    29       4.272 -11.366   5.159 -0.087500
ATOM    453  HA  VAL    29       5.037 -11.477   5.928  0.096900
ATOM    454  CB  VAL    29       3.112 -12.319   5.482  0.298500
ATOM    455  HB  VAL    29       3.507 -13.332   5.556 -0.029700
ATOM    456  CG1 VAL    29       2.529 -11.972   6.867 -0.319200
ATOM    457 1HG1 VAL    29       3.323 -11.966   7.614  0.079100
ATOM    458 2HG1 VAL    29       2.037 -11.000   6.850  0.079100
ATOM    459 3HG1 VAL    29       1.799 -12.731   7.148  0.079100
ATOM    460  CG2 VAL    29       2.023 -12.319   4.397 -0.319200
ATOM    461 1HG2 VAL    29       1.203 -12.966   4.710  0.079100
ATOM    462 2HG2 VAL    29       1.636 -11.311   4.245  0.079100
ATOM    463 3HG2 VAL    29       2.417 -12.713   3.461  0.079100
ATOM    464  C   VAL    29       4.888 -11.751   3.825  0.597300
ATOM    465  O   VAL    29       4.654 -11.095   2.806 -0.567900
ATOM    466  N   ASP    30       5.668 -12.825   3.851 -0.516300
ATOM    467  H   ASP    30       5.842 -13.298   4.727  0.293600
ATOM    468  CA  ASP    30       6.052 -13.511   2.625  0.038100
ATOM    469  HA  ASP    30       6.315 -12.773   1.866  0.088000
ATOM    470  CB  ASP    30       7.254 -14.404   2.876 -0.030300
ATOM    471  HB2 ASP    30       8.078 -13.797   3.249 -0.012200
ATOM    472  HB3 ASP    30       7.006 -15.138   3.642 -0.012200
ATOM    473  CG  ASP    30       7.695 -15.086   1.585  0.799400
ATOM    474  OD1 ASP    30       7.997 -14.371   0.599 -0.801400
ATOM    475  OD2 ASP    30       7.751 -16.327   1.599 -0.801400
ATOM    476  C   ASP    30       4.879 -14.338   2.119  0.536600
ATOM    477  O   ASP    30       4.224 -15.050   2.886 -0.581900
ATOM    478  N   ILE    31       4.609 -14.223   0.825 -0.415700
ATOM    479  H   ILE    31       5.201 -13.642   0.249  0.271900
ATOM    480  CA  ILE    31       3.577 -14.999   0.166 -0.059700
ATOM    481  HA  ILE    31       2.852 -15.368   0.892  0.086900
ATOM    482  CB  ILE    31       2.831 -14.151  -0.851  0.130300
ATOM    483  HB  ILE    31       3.560 -13.755  -1.558  0.018700
ATOM    484  CG2 ILE    31       1.845 -15.012  -1.639 -0.320400
ATOM    485 1HG2 ILE    31       2.368 -15.767  -2.226  0.088200
ATOM    486 2HG2 ILE    31       1.141 -15.503  -0.967  0.088200
ATOM    487 3HG2 ILE    31       1.292 -14.390  -2.343  0.088200
ATOM    488  CG1 ILE    31       2.150 -12.952  -0.161 -0.043000
ATOM    489 2HG1 ILE    31       1.293 -13.305   0.414  0.023600
ATOM    490 3HG1 ILE    31       2.842 -12.472   0.531  0.023600
ATOM    491  CD1 ILE    31       1.683 -11.853  -1.128 -0.066000
ATOM    492 1HD1 ILE    31       0.887 -12.228  -1.772  0.018600
ATOM    493 2HD1 ILE    31       1.298 -11.011  -0.552  0.018600
ATOM    494 3HD1 ILE    31       2.522 -11.513  -1.734  0.018600
ATOM    495  C   ILE    31       4.273 -16.176  -0.489  0.597300
ATOM    496  O   ILE    31       4.946 -16.030  -1.505 -0.567900
ATOM    497  N   ASP    32       4.094 -17.346   0.105 -0.516300
ATOM    498  H   ASP    32       3.596 -17.381   0.982  0.293600
ATOM    499  CA  ASP    32       4.614 -18.589  -0.443  0.038100
ATOM    500  HA  ASP    32       5.570 -18.396  -0.931  0.088000
ATOM    501  CB  ASP    32       4.859 -19.567   0.724 -0.030300
ATOM    502  HB2 ASP    32       5.456 -19.079   1.494 -0.012200
ATOM    503  HB3 ASP    32       3.920 -19.897   1.168 -0.012200
ATOM    504  CG  ASP    32       5.627 -20.729   0.157  0.799400
ATOM    505  OD1 ASP    32       4.984 -21.607  -0.430 -0.801400
ATOM    506  OD2 ASP    32       6.868 -20.754   0.230 -0.801400
ATOM    507  C   ASP    32       3.619 -19.083  -1.471  0.536600
ATOM    508  O   ASP    32       2.517 -19.538  -1.102 -0.581900
ATOM    509  N   THR    33       3.943 -18.912  -2.749 -0.415700
ATOM    510  H   THR    33       4.860 -18.563  -2.992  0.271900
ATOM    511  CA  THR    33       2.946 -19.161  -3.792 -0.038900
ATOM    512  HA  THR    33       2.058 -18.571  -3.566  0.100700
ATOM    513  CB  THR    33       3.481 -18.705  -5.162  0.365400
ATOM    514  HB  THR    33       2.694 -18.834  -5.905  0.004300
ATOM    515  CG2 THR    33       3.920 -17.250  -5.153 -0.243800
ATOM    516 1HG2 THR    33       3.090 -16.626  -4.821  0.064200
ATOM    517 2HG2 THR    33       4.766 -17.097  -4.483  0.064200
ATOM    518 3HG2 THR    33       4.204 -16.953  -6.163  0.064200
ATOM    519  OG1 THR    33       4.592 -19.523  -5.514 -0.676100
ATOM    520  HG1 THR    33       5.392 -19.129  -5.159  0.410200
ATOM    521  C   THR    33       2.529 -20.603  -3.897  0.597300
ATOM    522  O   THR    33       1.402 -20.867  -4.327 -0.567900
ATOM    523  N   HID    34       3.404 -21.521  -3.486 -0.415700
ATOM    524  H   HID    34       4.343 -21.244  -3.236  0.271900
ATOM    525  CA  HID    34       3.050 -22.924  -3.563  0.018800
ATOM    526  HA  HID    34       2.546 -23.123  -4.509  0.088100
ATOM    527  CB  HID    34       4.337 -23.742  -3.504 -0.046200
ATOM    528  HB2 HID    34       4.968 -23.427  -2.673  0.040200
ATOM    529  HB3 HID    34       4.096 -24.799  -3.391  0.040200
ATOM    530  CG  HID    34       5.035 -23.540  -4.817 -0.026600
ATOM    531  ND1 HID    34       6.171 -22.792  -4.990 -0.381100
ATOM    532  HD1 HID    34       6.556 -22.173  -4.291  0.364900
ATOM    533  CE1 HID    34       6.507 -22.805  -6.271  0.205700
ATOM    534  HE1 HID    34       7.333 -22.259  -6.704  0.139200
ATOM    535  NE2 HID    34       5.626 -23.535  -6.946 -0.572700
ATOM    536  CD2 HID    34       4.677 -24.018  -6.044  0.129200
ATOM    537  HD2 HID    34       3.897 -24.736  -6.252  0.114700
ATOM    538  C   HID    34       2.118 -23.333  -2.440  0.597300
ATOM    539  O   HID    34       1.326 -24.257  -2.591 -0.567900
ATOM    540  N   THR    35       2.171 -22.626  -1.310 -0.415700
ATOM    541  H   THR    35       2.859 -21.890  -1.235  0.271900
ATOM    542  CA  THR    35       1.348 -22.961  -0.151 -0.038900
ATOM    543  HA  THR    35       1.142 -24.031  -0.133  0.100700
ATOM    544  CB  THR    35       2.125 -22.615   1.120  0.365400
ATOM    545  HB  THR    35       2.434 -21.570   1.101  0.004300
ATOM    546  CG2 THR    35       1.322 -22.879   2.394 -0.243800
ATOM    547 1HG2 THR    35       1.987 -22.860   3.258  0.064200
ATOM    548 2HG2 THR    35       0.568 -22.104   2.531  0.064200
ATOM    549 3HG2 THR    35       0.843 -23.856   2.331  0.064200
ATOM    550  OG1 THR    35       3.279 -23.452   1.137 -0.676100
ATOM    551  HG1 THR    35       3.892 -23.038   0.525  0.410200
ATOM    552  C   THR    35       0.009 -22.242  -0.158  0.597300
ATOM    553  O   THR    35      -0.957 -22.687   0.469 -0.567900
ATOM    554  N   ALA    36      -0.087 -21.106  -0.843 -0.415700
ATOM    555  H   ALA    36       0.729 -20.728  -1.304  0.271900
ATOM    556  CA  ALA    36      -1.341 -20.379  -0.923  0.033700
ATOM    557  HA  ALA    36      -1.679 -20.142   0.086  0.082300
ATOM    558  CB  ALA    36      -1.149 -19.081  -1.698 -0.182500
ATOM    559  HB1 ALA    36      -0.796 -19.293  -2.707  0.060300
ATOM    560  HB2 ALA    36      -2.100 -18.550  -1.753  0.060300
ATOM    561  HB3 ALA    36      -0.420 -18.451  -1.188  0.060300
ATOM    562  C   ALA    36      -2.336 -21.297  -1.601  0.597300
ATOM    563  O   ALA    36      -1.966 -22.009  -2.527 -0.567900
ATOM    564  N   LYS    37      -3.563 -21.287  -1.094 -0.347900
ATOM    565  H   LYS    37      -3.823 -20.682  -0.328  0.274700
ATOM    566  CA  LYS    37      -4.521 -22.199  -1.720 -0.240000
ATOM    567  HA  LYS    37      -3.976 -22.880  -2.373  0.142600
ATOM    568  CB  LYS    37      -5.213 -23.093  -0.716 -0.009400
ATOM    569  HB2 LYS    37      -4.473 -23.476  -0.013  0.036200
ATOM    570  HB3 LYS    37      -5.955 -22.520  -0.160  0.036200
ATOM    571  CG  LYS    37      -5.897 -24.286  -1.398  0.018700
ATOM    572  HG2 LYS    37      -6.608 -23.914  -2.136  0.010300
ATOM    573  HG3 LYS    37      -5.133 -24.890  -1.888  0.010300
ATOM    574  CD  LYS    37      -6.635 -25.155  -0.403 -0.047900
ATOM    575  HD2 LYS    37      -5.916 -25.590   0.291  0.062100
ATOM    576  HD3 LYS    37      -7.332 -24.543   0.169  0.062100
ATOM    577  CE  LYS    37      -7.427 -26.284  -1.071 -0.014300
ATOM    578  HE2 LYS    37      -7.126 -27.228  -0.617  0.113500
ATOM    579  HE3 LYS    37      -8.479 -26.128  -0.834  0.113500
ATOM    580  NZ  LYS    37      -7.286 -26.379  -2.545 -0.385400
ATOM    581  HZ1 LYS    37      -6.348 -26.650  -2.806  0.340000
ATOM    582  HZ2 LYS    37      -7.907 -27.075  -2.932  0.340000
ATOM    583  HZ3 LYS    37      -7.511 -25.508  -3.004  0.340000
ATOM    584  C   LYS    37      -5.571 -21.421  -2.485  0.734100
ATOM    585  O   LYS    37      -6.137 -20.438  -1.997 -0.589400
ATOM    586  N   TYR    38      -5.872 -21.873  -3.678 -0.415700
ATOM    587  H   TYR    38      -5.279 -22.566  -4.112  0.271900
ATOM    588  CA  TYR    38      -6.957 -21.360  -4.459 -0.001400
ATOM    589  HA  TYR    38      -6.792 -20.300  -4.652  0.087600
ATOM    590  CB  TYR    38      -7.025 -22.096  -5.784 -0.015200
ATOM    591  HB2 TYR    38      -6.149 -21.837  -6.378  0.029500
ATOM    592  HB3 TYR    38      -7.000 -23.171  -5.606  0.029500
ATOM    593  CG  TYR    38      -8.265 -21.734  -6.575 -0.001100
ATOM    594  CD1 TYR    38      -8.553 -20.410  -6.921 -0.190600
ATOM    595  HD1 TYR    38      -7.877 -19.622  -6.624  0.169900
ATOM    596  CE1 TYR    38      -9.691 -20.103  -7.644 -0.234100
ATOM    597  HE1 TYR    38      -9.918 -19.082  -7.912  0.165600
ATOM    598  CZ  TYR    38     -10.542 -21.132  -8.031  0.322600
ATOM    599  OH  TYR    38     -11.663 -20.878  -8.767 -0.557900
ATOM    600  HH  TYR    38     -12.071 -21.695  -9.063  0.399200
ATOM    601  CE2 TYR    38     -10.252 -22.454  -7.695 -0.234100
ATOM    602  HE2 TYR    38     -10.905 -23.255  -8.009  0.165600
ATOM    603  CD2 TYR    38      -9.114 -22.762  -6.962 -0.190600
ATOM    604  HD2 TYR    38      -8.895 -23.789  -6.711  0.169900
ATOM    605  C   TYR    38      -8.253 -21.553  -3.695  0.597300
ATOM    606  O   TYR    38      -8.559 -22.628  -3.190 -0.567900
ATOM    607  N   ASP    39      -9.012 -20.480  -3.593 -0.516300
ATOM    608  H   ASP    39      -8.689 -19.615  -4.002  0.293600
ATOM    609  CA  ASP    39     -10.297 -20.482  -2.917  0.038100
ATOM    610  HA  ASP    39     -10.481 -21.450  -2.452  0.088000
ATOM    611  CB  ASP    39     -10.269 -19.468  -1.777 -0.030300
ATOM    612  HB2 ASP    39      -9.424 -19.693  -1.126 -0.012200
ATOM    613  HB3 ASP    39     -10.122 -18.464  -2.177 -0.012200
ATOM    614  CG  ASP    39     -11.547 -19.523  -0.954  0.799400
ATOM    615  OD1 ASP    39     -12.510 -20.216  -1.368 -0.801400
ATOM    616  OD2 ASP    39     -11.536 -18.851   0.104 -0.801400
ATOM    617  C   ASP    39     -11.368 -20.157  -3.926  0.536600
ATOM    618  O   ASP    39     -11.543 -18.998  -4.305 -0.581900
ATOM    619  N   PRO    40     -12.084 -21.193  -4.381 -0.254800
ATOM    620  CD  PRO    40     -12.031 -22.601  -3.954  0.019200
ATOM    621  HD2 PRO    40     -12.039 -22.712  -2.870  0.039100
ATOM    622  HD3 PRO    40     -11.172 -23.099  -4.404  0.039100
ATOM    623  CG  PRO    40     -13.331 -23.139  -4.526  0.018900
ATOM    624  HG2 PRO    40     -14.161 -22.882  -3.868  0.021300
ATOM    625  HG3 PRO    40     -13.278 -24.219  -4.666  0.021300
ATOM    626  CB  PRO    40     -13.469 -22.414  -5.844 -0.007000
ATOM    627  HB2 PRO    40     -14.486 -22.467  -6.233  0.025300
ATOM    628  HB3 PRO    40     -12.763 -22.824  -6.566  0.025300
ATOM    629  CA  PRO    40     -13.070 -20.987  -5.455 -0.026600
ATOM    630  HA  PRO    40     -12.625 -20.471  -6.306  0.064100
ATOM    631  C   PRO    40     -14.272 -20.189  -4.967  0.589600
ATOM    632  O   PRO    40     -15.171 -19.769  -5.704 -0.574800
ATOM    633  N   SER    41     -14.352 -19.986  -3.656 -0.415700
ATOM    634  H   SER    41     -13.637 -20.306  -3.019  0.271900
ATOM    635  CA  SER    41     -15.494 -19.215  -3.178 -0.024900
ATOM    636  HA  SER    41     -16.376 -19.373  -3.799  0.084300
ATOM    637  CB  SER    41     -15.871 -19.672  -1.779  0.211700
ATOM    638  HB2 SER    41     -16.827 -19.233  -1.495  0.035200
ATOM    639  HB3 SER    41     -15.955 -20.759  -1.742  0.035200
ATOM    640  OG  SER    41     -14.872 -19.226  -0.880 -0.654600
ATOM    641  HG  SER    41     -14.042 -19.669  -1.071  0.427500
ATOM    642  C   SER    41     -15.165 -17.728  -3.192  0.597300
ATOM    643  O   SER    41     -16.068 -16.916  -2.997 -0.567900
ATOM    644  N   LEU    42     -13.914 -17.311  -3.382 -0.415700
ATOM    645  H   LEU    42     -13.176 -17.989  -3.506  0.271900
ATOM    646  CA  LEU    42     -13.609 -15.873  -3.467 -0.051800
ATOM    647  HA  LEU    42     -13.990 -15.380  -2.573  0.092200
ATOM    648  CB  LEU    42     -12.123 -15.632  -3.590 -0.110200
ATOM    649  HB2 LEU    42     -11.692 -16.295  -4.340  0.045700
ATOM    650  HB3 LEU    42     -11.963 -14.612  -3.941  0.045700
ATOM    651  CG  LEU    42     -11.322 -15.839  -2.318  0.353100
ATOM    652  HG  LEU    42     -11.610 -16.788  -1.865 -0.036100
ATOM    653  CD1 LEU    42      -9.825 -15.883  -2.635 -0.412100
ATOM    654 1HD1 LEU    42      -9.506 -14.930  -3.056  0.100000
ATOM    655 2HD1 LEU    42      -9.265 -16.084  -1.722  0.100000
ATOM    656 3HD1 LEU    42      -9.620 -16.670  -3.362  0.100000
ATOM    657  CD2 LEU    42     -11.600 -14.723  -1.313 -0.412100
ATOM    658 1HD2 LEU    42     -12.650 -14.721  -1.018  0.100000
ATOM    659 2HD2 LEU    42     -11.002 -14.889  -0.417  0.100000
ATOM    660 3HD2 LEU    42     -11.337 -13.757  -1.743  0.100000
ATOM    661  C   LEU    42     -14.330 -15.283  -4.673  0.597300
ATOM    662  O   LEU    42     -14.430 -15.947  -5.706 -0.567900
ATOM    663  N   LYS    43     -14.864 -14.076  -4.522 -0.347900
ATOM    664  H   LYS    43     -14.677 -13.563  -3.673  0.274700
ATOM    665  CA  LYS    43     -15.715 -13.456  -5.552 -0.240000
ATOM    666  HA  LYS    43     -16.128 -14.210  -6.222  0.142600
ATOM    667  CB  LYS    43     -16.858 -12.682  -4.891 -0.009400
ATOM    668  HB2 LYS    43     -16.458 -12.022  -4.122  0.036200
ATOM    669  HB3 LYS    43     -17.302 -12.031  -5.644  0.036200
ATOM    670  CG  LYS    43     -17.989 -13.552  -4.346  0.018700
ATOM    671  HG2 LYS    43     -18.911 -13.297  -4.870  0.010300
ATOM    672  HG3 LYS    43     -17.777 -14.603  -4.543  0.010300
ATOM    673  CD  LYS    43     -18.229 -13.380  -2.849 -0.047900
ATOM    674  HD2 LYS    43     -18.560 -12.361  -2.649  0.062100
ATOM    675  HD3 LYS    43     -19.029 -14.059  -2.552  0.062100
ATOM    676  CE  LYS    43     -16.986 -13.680  -2.009 -0.014300
ATOM    677  HE2 LYS    43     -16.505 -14.569  -2.415  0.113500
ATOM    678  HE3 LYS    43     -16.306 -12.837  -2.138  0.113500
ATOM    679  NZ  LYS    43     -17.226 -13.900  -0.559 -0.385400
ATOM    680  HZ1 LYS    43     -17.766 -14.738  -0.395  0.340000
ATOM    681  HZ2 LYS    43     -16.351 -14.043  -0.076  0.340000
ATOM    682  HZ3 LYS    43     -17.715 -13.130  -0.126  0.340000
ATOM    683  C   LYS    43     -14.846 -12.527  -6.370  0.734100
ATOM    684  O   LYS    43     -13.873 -12.125  -5.751 -0.589400
ATOM    685  N   PRO    44     -15.106 -12.152  -7.637 -0.254800
ATOM    686  CD  PRO    44     -16.216 -12.543  -8.495  0.019200
ATOM    687  HD2 PRO    44     -17.119 -12.022  -8.178  0.039100
ATOM    688  HD3 PRO    44     -16.370 -13.622  -8.494  0.039100
ATOM    689  CG  PRO    44     -15.791 -12.064  -9.864  0.018900
ATOM    690  HG2 PRO    44     -16.654 -11.809 -10.480  0.021300
ATOM    691  HG3 PRO    44     -15.212 -12.847 -10.353  0.021300
ATOM    692  CB  PRO    44     -14.902 -10.870  -9.641 -0.007000
ATOM    693  HB2 PRO    44     -15.519  -9.978  -9.538  0.025300
ATOM    694  HB3 PRO    44     -14.183 -10.743 -10.451  0.025300
ATOM    695  CA  PRO    44     -14.222 -11.194  -8.310 -0.026600
ATOM    696  HA  PRO    44     -13.244 -11.642  -8.487  0.064100
ATOM    697  C   PRO    44     -14.103  -9.940  -7.447  0.589600
ATOM    698  O   PRO    44     -15.038  -9.535  -6.773 -0.574800
ATOM    699  N   LEU    45     -12.929  -9.343  -7.453 -0.415700
ATOM    700  H   LEU    45     -12.182  -9.773  -7.979  0.271900
ATOM    701  CA  LEU    45     -12.676  -8.035  -6.894 -0.051800
ATOM    702  HA  LEU    45     -13.043  -7.997  -5.869  0.092200
ATOM    703  CB  LEU    45     -11.178  -7.772  -6.967 -0.110200
ATOM    704  HB2 LEU    45     -10.703  -8.646  -7.414  0.045700
ATOM    705  HB3 LEU    45     -11.020  -6.987  -7.707  0.045700
ATOM    706  CG  LEU    45     -10.256  -7.476  -5.820  0.353100
ATOM    707  HG  LEU    45      -9.761  -8.400  -5.521 -0.036100
ATOM    708  CD1 LEU    45      -9.169  -6.465  -6.177 -0.412100
ATOM    709 1HD1 LEU    45      -9.622  -5.508  -6.435  0.100000
ATOM    710 2HD1 LEU    45      -8.490  -6.322  -5.336  0.100000
ATOM    711 3HD1 LEU    45      -8.594  -6.836  -7.026  0.100000
ATOM    712  CD2 LEU    45     -11.031  -6.975  -4.591 -0.412100
ATOM    713 1HD2 LEU    45     -11.578  -7.795  -4.126  0.100000
ATOM    714 2HD2 LEU    45     -10.336  -6.544  -3.871  0.100000
ATOM    715 3HD2 LEU    45     -11.732  -6.193  -4.883  0.100000
ATOM    716  C   LEU    45     -13.401  -6.989  -7.740  0.597300
ATOM    717  O   LEU    45     -13.399  -7.075  -8.973 -0.567900
ATOM    718  N   SER    46     -14.007  -6.007  -7.098 -0.415700
ATOM    719  H   SER    46     -14.008  -6.020  -6.088  0.271900
ATOM    720  CA  SER    46     -14.660  -4.874  -7.736 -0.024900
ATOM    721  HA  SER    46     -14.603  -4.964  -8.821  0.084300
ATOM    722  CB  SER    46     -16.142  -4.826  -7.342  0.211700
ATOM    723  HB2 SER    46     -16.650  -5.686  -7.778  0.035200
ATOM    724  HB3 SER    46     -16.229  -4.884  -6.257  0.035200
ATOM    725  OG  SER    46     -16.762  -3.647  -7.792 -0.654600
ATOM    726  HG  SER    46     -16.590  -2.956  -7.148  0.427500
ATOM    727  C   SER    46     -13.926  -3.621  -7.310  0.597300
ATOM    728  O   SER    46     -14.014  -3.224  -6.154 -0.567900
ATOM    729  N   VAL    47     -13.213  -3.022  -8.256 -0.415700
ATOM    730  H   VAL    47     -13.222  -3.404  -9.191  0.271900
ATOM    731  CA  VAL    47     -12.485  -1.783  -8.039 -0.087500
ATOM    732  HA  VAL    47     -12.454  -1.534  -6.978  0.096900
ATOM    733  CB  VAL    47     -11.047  -1.896  -8.567  0.298500
ATOM    734  HB  VAL    47     -11.051  -2.075  -9.642 -0.029700
ATOM    735  CG1 VAL    47     -10.327  -0.585  -8.298 -0.319200
ATOM    736 1HG1 VAL    47     -10.376  -0.339  -7.237  0.079100
ATOM    737 2HG1 VAL    47      -9.281  -0.688  -8.586  0.079100
ATOM    738 3HG1 VAL    47     -10.758   0.225  -8.885  0.079100
ATOM    739  CG2 VAL    47     -10.386  -3.099  -7.895 -0.319200
ATOM    740 1HG2 VAL    47      -9.342  -3.152  -8.203  0.079100
ATOM    741 2HG2 VAL    47     -10.423  -2.994  -6.810  0.079100
ATOM    742 3HG2 VAL    47     -10.868  -4.029  -8.196  0.079100
ATOM    743  C   VAL    47     -13.238  -0.698  -8.778  0.597300
ATOM    744  O   VAL    47     -13.285  -0.753 -10.005 -0.567900
ATOM    745  N   SER    48     -13.894   0.204  -8.067 -0.415700
ATOM    746  H   SER    48     -13.868   0.185  -7.057  0.271900
ATOM    747  CA  SER    48     -14.750   1.166  -8.761 -0.024900
ATOM    748  HA  SER    48     -14.724   1.019  -9.841  0.084300
ATOM    749  CB  SER    48     -16.218   1.011  -8.360  0.211700
ATOM    750  HB2 SER    48     -16.359   1.366  -7.339  0.035200
ATOM    751  HB3 SER    48     -16.828   1.608  -9.037  0.035200
ATOM    752  OG  SER    48     -16.623  -0.338  -8.426 -0.654600
ATOM    753  HG  SER    48     -16.356  -0.777  -7.615  0.427500
ATOM    754  C   SER    48     -14.213   2.558  -8.482  0.597300
ATOM    755  O   SER    48     -14.538   3.180  -7.473 -0.567900
ATOM    756  N   TYR    49     -13.343   3.036  -9.353 -0.415700
ATOM    757  H   TYR    49     -13.086   2.461 -10.142  0.271900
ATOM    758  CA  TYR    49     -12.607   4.267  -9.151 -0.001400
ATOM    759  HA  TYR    49     -12.818   4.694  -8.170  0.087600
ATOM    760  CB  TYR    49     -11.098   3.988  -9.241 -0.015200
ATOM    761  HB2 TYR    49     -10.921   3.388 -10.134  0.029500
ATOM    762  HB3 TYR    49     -10.564   4.930  -9.364  0.029500
ATOM    763  CG  TYR    49     -10.457   3.285  -8.073 -0.001100
ATOM    764  CD1 TYR    49     -11.071   3.043  -6.846 -0.190600
ATOM    765  HD1 TYR    49     -12.093   3.350  -6.675  0.169900
ATOM    766  CE1 TYR    49     -10.396   2.375  -5.822 -0.234100
ATOM    767  HE1 TYR    49     -10.887   2.183  -4.880  0.165600
ATOM    768  CZ  TYR    49      -9.081   1.946  -6.011  0.322600
ATOM    769  OH  TYR    49      -8.397   1.308  -5.017 -0.557900
ATOM    770  HH  TYR    49      -8.884   1.274  -4.191  0.399200
ATOM    771  CE2 TYR    49      -8.454   2.182  -7.241 -0.234100
ATOM    772  HE2 TYR    49      -7.439   1.849  -7.401  0.165600
ATOM    773  CD2 TYR    49      -9.153   2.845  -8.234 -0.190600
ATOM    774  HD2 TYR    49      -8.664   3.007  -9.183  0.169900
ATOM    775  C   TYR    49     -13.013   5.349 -10.137  0.597300
ATOM    776  O   TYR    49     -12.393   6.405 -10.092 -0.567900
ATOM    777  N   ASP    50     -14.017   5.160 -10.971 -0.516300
ATOM    778  H   ASP    50     -14.583   4.326 -10.892  0.293600
ATOM    779  CA  ASP    50     -14.383   6.150 -11.982  0.038100
ATOM    780  HA  ASP    50     -13.515   6.356 -12.608  0.088000
ATOM    781  CB  ASP    50     -15.470   5.519 -12.857 -0.030300
ATOM    782  HB2 ASP    50     -15.729   6.199 -13.668 -0.012200
ATOM    783  HB3 ASP    50     -15.118   4.579 -13.282 -0.012200
ATOM    784  CG  ASP    50     -16.663   5.282 -11.956  0.799400
ATOM    785  OD1 ASP    50     -16.593   4.387 -11.094 -0.801400
ATOM    786  OD2 ASP    50     -17.642   6.036 -12.065 -0.801400
ATOM    787  C   ASP    50     -14.811   7.472 -11.350  0.536600
ATOM    788  O   ASP    50     -14.642   8.532 -11.950 -0.581900
ATOM    789  N   GLN    51     -15.360   7.491 -10.146 -0.415700
ATOM    790  H   GLN    51     -15.574   6.633  -9.658  0.271900
ATOM    791  CA  GLN    51     -15.676   8.809  -9.564 -0.003100
ATOM    792  HA  GLN    51     -15.678   9.608 -10.305  0.085000
ATOM    793  CB  GLN    51     -17.092   8.737  -9.007 -0.003600
ATOM    794  HB2 GLN    51     -17.149   7.898  -8.313  0.017100
ATOM    795  HB3 GLN    51     -17.339   9.633  -8.438  0.017100
ATOM    796  CG  GLN    51     -18.108   8.508 -10.135 -0.064500
ATOM    797  HG2 GLN    51     -17.746   7.700 -10.771  0.035200
ATOM    798  HG3 GLN    51     -19.080   8.256  -9.711  0.035200
ATOM    799  CD  GLN    51     -18.245   9.759 -10.978  0.695100
ATOM    800  OE1 GLN    51     -18.163   9.709 -12.205 -0.608600
ATOM    801  NE2 GLN    51     -18.427  10.905 -10.326 -0.940700
ATOM    802 1HE2 GLN    51     -18.528  11.736 -10.891  0.425100
ATOM    803 2HE2 GLN    51     -18.530  10.924  -9.322  0.425100
ATOM    804  C   GLN    51     -14.681   9.259  -8.504  0.597300
ATOM    805  O   GLN    51     -14.975  10.118  -7.671 -0.567900
ATOM    806  N   ALA    52     -13.478   8.701  -8.484 -0.415700
ATOM    807  H   ALA    52     -13.233   8.018  -9.185  0.271900
ATOM    808  CA  ALA    52     -12.495   9.088  -7.488  0.033700
ATOM    809  HA  ALA    52     -12.885   8.834  -6.502  0.082300
ATOM    810  CB  ALA    52     -11.241   8.291  -7.755 -0.182500
ATOM    811  HB1 ALA    52     -11.469   7.248  -7.971  0.060300
ATOM    812  HB2 ALA    52     -10.665   8.751  -8.559  0.060300
ATOM    813  HB3 ALA    52     -10.614   8.311  -6.863  0.060300
ATOM    814  C   ALA    52     -12.205  10.588  -7.508  0.597300
ATOM    815  O   ALA    52     -12.084  11.190  -8.585 -0.567900
ATOM    816  N   THR    53     -12.083  11.191  -6.319 -0.415700
ATOM    817  H   THR    53     -12.222  10.662  -5.470  0.271900
ATOM    818  CA  THR    53     -11.752  12.630  -6.210 -0.038900
ATOM    819  HA  THR    53     -11.552  13.048  -7.196  0.100700
ATOM    820  CB  THR    53     -12.838  13.521  -5.553  0.365400
ATOM    821  HB  THR    53     -13.001  13.204  -4.523  0.004300
ATOM    822  CG2 THR    53     -12.409  14.992  -5.601 -0.243800
ATOM    823 1HG2 THR    53     -13.178  15.602  -5.127  0.064200
ATOM    824 2HG2 THR    53     -11.476  15.156  -5.063  0.064200
ATOM    825 3HG2 THR    53     -12.304  15.310  -6.639  0.064200
ATOM    826  OG1 THR    53     -14.062  13.506  -6.224 -0.676100
ATOM    827  HG1 THR    53     -13.909  13.709  -7.149  0.410200
ATOM    828  C   THR    53     -10.482  12.787  -5.391  0.597300
ATOM    829  O   THR    53     -10.545  12.782  -4.156 -0.567900
ATOM    830  N   SER    54      -9.341  12.887  -6.076 -0.415700
ATOM    831  H   SER    54      -9.328  12.916  -7.086  0.271900
ATOM    832  CA  SER    54      -8.108  13.165  -5.333 -0.024900
ATOM    833  HA  SER    54      -8.084  12.541  -4.440  0.084300
ATOM    834  CB  SER    54      -6.826  12.862  -6.110  0.211700
ATOM    835  HB2 SER    54      -5.960  13.012  -5.466  0.035200
ATOM    836  HB3 SER    54      -6.844  11.825  -6.444  0.035200
ATOM    837  OG  SER    54      -6.737  13.715  -7.238 -0.654600
ATOM    838  HG  SER    54      -6.155  14.429  -6.967  0.427500
ATOM    839  C   SER    54      -8.143  14.611  -4.902  0.597300
ATOM    840  O   SER    54      -8.729  15.461  -5.544 -0.567900
ATOM    841  N   LEU    55      -7.475  14.903  -3.798 -0.415700
ATOM    842  H   LEU    55      -7.057  14.158  -3.259  0.271900
ATOM    843  CA  LEU    55      -7.438  16.283  -3.292 -0.051800
ATOM    844  HA  LEU    55      -7.925  16.969  -3.984  0.092200
ATOM    845  CB  LEU    55      -8.140  16.372  -1.928 -0.110200
ATOM    846  HB2 LEU    55      -7.696  15.628  -1.267  0.045700
ATOM    847  HB3 LEU    55      -7.972  17.356  -1.492  0.045700
ATOM    848  CG  LEU    55      -9.656  16.117  -2.017  0.353100
ATOM    849  HG  LEU    55      -9.850  15.185  -2.548 -0.036100
ATOM    850  CD1 LEU    55     -10.229  15.974  -0.615 -0.412100
ATOM    851 1HD1 LEU    55      -9.783  15.114  -0.117  0.100000
ATOM    852 2HD1 LEU    55     -10.010  16.877  -0.044  0.100000
ATOM    853 3HD1 LEU    55     -11.310  15.845  -0.660  0.100000
ATOM    854  CD2 LEU    55     -10.298  17.255  -2.790 -0.412100
ATOM    855 1HD2 LEU    55     -10.017  17.226  -3.843  0.100000
ATOM    856 2HD2 LEU    55     -11.382  17.150  -2.742  0.100000
ATOM    857 3HD2 LEU    55     -10.022  18.215  -2.354  0.100000
ATOM    858  C   LEU    55      -6.045  16.831  -3.128  0.597300
ATOM    859  O   LEU    55      -5.794  17.990  -3.467 -0.567900
ATOM    860  N   ARG    56      -5.119  16.046  -2.582 -0.347900
ATOM    861  H   ARG    56      -5.350  15.092  -2.343  0.274700
ATOM    862  CA  ARG    56      -3.871  16.616  -2.059 -0.263700
ATOM    863  HA  ARG    56      -3.504  17.406  -2.714  0.156000
ATOM    864  CB  ARG    56      -4.153  17.180  -0.659 -0.000700
ATOM    865  HB2 ARG    56      -5.075  17.759  -0.699  0.032700
ATOM    866  HB3 ARG    56      -4.326  16.341   0.015  0.032700
ATOM    867  CG  ARG    56      -3.076  18.083  -0.089  0.039000
ATOM    868  HG2 ARG    56      -2.128  17.554   0.015  0.028500
ATOM    869  HG3 ARG    56      -2.933  18.930  -0.760  0.028500
ATOM    870  CD  ARG    56      -3.521  18.617   1.277  0.048600
ATOM    871  HD2 ARG    56      -2.897  19.482   1.504  0.068700
ATOM    872  HD3 ARG    56      -4.561  18.938   1.237  0.068700
ATOM    873  NE  ARG    56      -3.342  17.568   2.273 -0.529500
ATOM    874  HE  ARG    56      -3.695  16.645   2.066  0.345600
ATOM    875  CZ  ARG    56      -2.854  17.750   3.490  0.807600
ATOM    876  NH1 ARG    56      -2.731  16.692   4.267 -0.862700
ATOM    877 1HH1 ARG    56      -2.939  15.778   3.891  0.447800
ATOM    878 2HH1 ARG    56      -2.383  16.797   5.210  0.447800
ATOM    879  NH2 ARG    56      -2.499  18.936   3.929 -0.862700
ATOM    880 1HH2 ARG    56      -2.667  19.757   3.366  0.447800
ATOM    881 2HH2 ARG    56      -2.170  19.056   4.876  0.447800
ATOM    882  C   ARG    56      -2.827  15.530  -1.994  0.734100
ATOM    883  O   ARG    56      -3.185  14.356  -1.902 -0.589400
ATOM    884  N   ILE    57      -1.569  15.922  -1.991 -0.415700
ATOM    885  H   ILE    57      -1.357  16.902  -2.112  0.271900
ATOM    886  CA  ILE    57      -0.479  14.991  -1.775 -0.059700
ATOM    887  HA  ILE    57      -0.895  14.032  -1.467  0.086900
ATOM    888  CB  ILE    57       0.317  14.757  -3.086  0.130300
ATOM    889  HB  ILE    57      -0.404  14.436  -3.838  0.018700
ATOM    890  CG2 ILE    57       0.991  16.029  -3.620 -0.320400
ATOM    891 1HG2 ILE    57       1.352  15.869  -4.636  0.088200
ATOM    892 2HG2 ILE    57       0.276  16.850  -3.661  0.088200
ATOM    893 3HG2 ILE    57       1.826  16.318  -2.981  0.088200
ATOM    894  CG1 ILE    57       1.327  13.609  -2.911 -0.043000
ATOM    895 2HG1 ILE    57       2.067  13.865  -2.153  0.023600
ATOM    896 3HG1 ILE    57       0.787  12.727  -2.564  0.023600
ATOM    897  CD1 ILE    57       2.043  13.240  -4.217 -0.066000
ATOM    898 1HD1 ILE    57       2.765  14.015  -4.474  0.018600
ATOM    899 2HD1 ILE    57       2.590  12.305  -4.095  0.018600
ATOM    900 3HD1 ILE    57       1.325  13.125  -5.029  0.018600
ATOM    901  C   ILE    57       0.353  15.556  -0.631  0.597300
ATOM    902  O   ILE    57       0.627  16.758  -0.581 -0.567900
ATOM    903  N   LEU    58       0.734  14.694   0.301 -0.415700
ATOM    904  H   LEU    58       0.430  13.736   0.206  0.271900
ATOM    905  CA  LEU    58       1.384  15.083   1.548 -0.051800
ATOM    906  HA  LEU    58       1.675  16.133   1.512  0.092200
ATOM    907  CB  LEU    58       0.409  14.862   2.725 -0.110200
ATOM    908  HB2 LEU    58      -0.435  15.544   2.619  0.045700
ATOM    909  HB3 LEU    58       0.020  13.846   2.658  0.045700
ATOM    910  CG  LEU    58       1.044  15.040   4.126  0.353100
ATOM    911  HG  LEU    58       1.965  14.463   4.208 -0.036100
ATOM    912  CD1 LEU    58       1.368  16.508   4.359 -0.412100
ATOM    913 1HD1 LEU    58       0.453  17.090   4.466  0.100000
ATOM    914 2HD1 LEU    58       1.965  16.599   5.267  0.100000
ATOM    915 3HD1 LEU    58       1.968  16.909   3.542  0.100000
ATOM    916  CD2 LEU    58       0.105  14.496   5.206 -0.412100
ATOM    917 1HD2 LEU    58      -0.069  13.434   5.035  0.100000
ATOM    918 2HD2 LEU    58       0.566  14.625   6.185  0.100000
ATOM    919 3HD2 LEU    58      -0.847  15.027   5.188  0.100000
ATOM    920  C   LEU    58       2.631  14.241   1.795  0.597300
ATOM    921  O   LEU    58       2.536  13.017   1.767 -0.567900
ATOM    922  N   ASN    59       3.758  14.871   2.086 -0.415700
ATOM    923  H   ASN    59       3.769  15.881   2.111  0.271900
ATOM    924  CA  ASN    59       4.914  14.161   2.627  0.014300
ATOM    925  HA  ASN    59       4.965  13.140   2.249  0.104800
ATOM    926  CB  ASN    59       6.199  14.908   2.222 -0.204100
ATOM    927  HB2 ASN    59       6.270  14.906   1.135  0.079700
ATOM    928  HB3 ASN    59       6.160  15.943   2.562  0.079700
ATOM    929  CG  ASN    59       7.446  14.254   2.790  0.713000
ATOM    930  OD1 ASN    59       7.412  13.582   3.831 -0.593100
ATOM    931  ND2 ASN    59       8.567  14.453   2.119 -0.919100
ATOM    932 1HD2 ASN    59       9.427  14.096   2.509  0.419600
ATOM    933 2HD2 ASN    59       8.552  15.036   1.294  0.419600
ATOM    934  C   ASN    59       4.728  14.131   4.137  0.597300
ATOM    935  O   ASN    59       4.772  15.190   4.785 -0.567900
ATOM    936  N   ASN    60       4.496  12.943   4.705 -0.415700
ATOM    937  H   ASN    60       4.535  12.104   4.144  0.271900
ATOM    938  CA  ASN    60       4.220  12.838   6.141  0.014300
ATOM    939  HA  ASN    60       3.940  13.820   6.524  0.104800
ATOM    940  CB  ASN    60       3.029  11.922   6.422 -0.204100
ATOM    941  HB2 ASN    60       2.816  11.894   7.491  0.079700
ATOM    942  HB3 ASN    60       2.149  12.313   5.913  0.079700
ATOM    943  CG  ASN    60       3.292  10.516   5.944  0.713000
ATOM    944  OD1 ASN    60       4.445  10.106   5.754 -0.593100
ATOM    945  ND2 ASN    60       2.210   9.774   5.752 -0.919100
ATOM    946 1HD2 ASN    60       2.343   8.827   5.425  0.419600
ATOM    947 2HD2 ASN    60       1.301  10.162   5.956  0.419600
ATOM    948  C   ASN    60       5.467  12.436   6.924  0.597300
ATOM    949  O   ASN    60       5.370  12.124   8.121 -0.567900
ATOM    950  N   GLY    61       6.637  12.447   6.286 -0.415700
ATOM    951  H   GLY    61       6.686  12.764   5.328  0.271900
ATOM    952  CA  GLY    61       7.858  12.073   6.966 -0.025200
ATOM    953  HA2 GLY    61       8.688  12.604   6.499  0.069800
ATOM    954  HA3 GLY    61       7.815  12.373   8.013  0.069800
ATOM    955  C   GLY    61       8.164  10.586   6.923  0.597300
ATOM    956  O   GLY    61       9.258  10.180   7.340 -0.567900
ATOM    957  N   HID    62       7.258   9.759   6.416 -0.415700
ATOM    958  H   HID    62       6.339  10.107   6.184  0.271900
ATOM    959  CA  HID    62       7.559   8.334   6.235  0.018800
ATOM    960  HA  HID    62       8.637   8.181   6.286  0.088100
ATOM    961  CB  HID    62       6.956   7.436   7.327 -0.046200
ATOM    962  HB2 HID    62       7.060   6.404   6.992  0.040200
ATOM    963  HB3 HID    62       7.535   7.554   8.243  0.040200
ATOM    964  CG  HID    62       5.514   7.591   7.686 -0.026600
ATOM    965  ND1 HID    62       4.498   6.796   7.218 -0.381100
ATOM    966  HD1 HID    62       4.608   6.092   6.502  0.364900
ATOM    967  CE1 HID    62       3.346   7.194   7.740  0.205700
ATOM    968  HE1 HID    62       2.394   6.843   7.369  0.139200
ATOM    969  NE2 HID    62       3.575   8.223   8.542 -0.572700
ATOM    970  CD2 HID    62       4.951   8.482   8.534  0.129200
ATOM    971  HD2 HID    62       5.467   9.260   9.076  0.114700
ATOM    972  C   HID    62       7.192   7.853   4.844  0.597300
ATOM    973  O   HID    62       7.720   6.824   4.437 -0.567900
ATOM    974  N   ALA    63       6.337   8.539   4.125 -0.415700
ATOM    975  H   ALA    63       5.882   9.336   4.547  0.271900
ATOM    976  CA  ALA    63       5.993   8.270   2.758  0.033700
ATOM    977  HA  ALA    63       6.897   8.082   2.179  0.082300
ATOM    978  CB  ALA    63       5.067   7.055   2.638 -0.182500
ATOM    979  HB1 ALA    63       4.058   7.332   2.944  0.060300
ATOM    980  HB2 ALA    63       5.046   6.692   1.611  0.060300
ATOM    981  HB3 ALA    63       5.405   6.256   3.299  0.060300
ATOM    982  C   ALA    63       5.319   9.539   2.231  0.597300
ATOM    983  O   ALA    63       5.307  10.562   2.913 -0.567900
ATOM    984  N   PHE    64       4.773   9.481   1.025 -0.415700
ATOM    985  H   PHE    64       4.796   8.611   0.513  0.271900
ATOM    986  CA  PHE    64       3.833  10.511   0.606 -0.002400
ATOM    987  HA  PHE    64       3.739  11.225   1.424  0.097800
ATOM    988  CB  PHE    64       4.307  11.291  -0.632 -0.034300
ATOM    989  HB2 PHE    64       3.582  12.078  -0.837  0.029500
ATOM    990  HB3 PHE    64       5.252  11.781  -0.393  0.029500
ATOM    991  CG  PHE    64       4.479  10.461  -1.877  0.011800
ATOM    992  CD1 PHE    64       3.386  10.209  -2.700 -0.125600
ATOM    993  HD1 PHE    64       2.416  10.616  -2.457  0.133000
ATOM    994  CE1 PHE    64       3.533   9.397  -3.818 -0.170400
ATOM    995  HE1 PHE    64       2.682   9.193  -4.452  0.143000
ATOM    996  CZ  PHE    64       4.796   8.871  -4.128 -0.107200
ATOM    997  HZ  PHE    64       4.921   8.252  -5.005  0.129700
ATOM    998  CE2 PHE    64       5.891   9.117  -3.291 -0.170400
ATOM    999  HE2 PHE    64       6.857   8.691  -3.521  0.143000
ATOM   1000  CD2 PHE    64       5.729   9.927  -2.160 -0.125600
ATOM   1001  HD2 PHE    64       6.557  10.105  -1.490  0.133000
ATOM   1002  C   PHE    64       2.467   9.872   0.403  0.597300
ATOM   1003  O   PHE    64       2.350   8.784  -0.180 -0.567900
ATOM   1004  N   ASN    65       1.428  10.557   0.848 -0.415700
ATOM   1005  H   ASN    65       1.586  11.453   1.287  0.271900
ATOM   1006  CA  ASN    65       0.058  10.091   0.665  0.014300
ATOM   1007  HA  ASN    65       0.043   9.054   0.330  0.104800
ATOM   1008  CB  ASN    65      -0.746  10.184   1.970 -0.204100
ATOM   1009  HB2 ASN    65      -0.629  11.178   2.401  0.079700
ATOM   1010  HB3 ASN    65      -1.805  10.039   1.755  0.079700
ATOM   1011  CG  ASN    65      -0.353   9.145   2.988  0.713000
ATOM   1012  OD1 ASN    65       0.484   8.298   2.729 -0.593100
ATOM   1013  ND2 ASN    65      -0.945   9.254   4.159 -0.919100
ATOM   1014 1HD2 ASN    65      -0.678   8.621   4.899  0.419600
ATOM   1015 2HD2 ASN    65      -1.589  10.016   4.319  0.419600
ATOM   1016  C   ASN    65      -0.653  10.944  -0.369  0.597300
ATOM   1017  O   ASN    65      -0.674  12.179  -0.228 -0.567900
ATOM   1018  N   VAL    66      -1.254  10.287  -1.351 -0.415700
ATOM   1019  H   VAL    66      -1.193   9.279  -1.370  0.271900
ATOM   1020  CA  VAL    66      -2.233  10.943  -2.217 -0.087500
ATOM   1021  HA  VAL    66      -2.049  12.017  -2.247  0.096900
ATOM   1022  CB  VAL    66      -2.170  10.428  -3.655  0.298500
ATOM   1023  HB  VAL    66      -2.285   9.345  -3.638 -0.029700
ATOM   1024  CG1 VAL    66      -3.321  11.013  -4.490 -0.319200
ATOM   1025 1HG1 VAL    66      -3.324  12.099  -4.395  0.079100
ATOM   1026 2HG1 VAL    66      -3.198  10.734  -5.536  0.079100
ATOM   1027 3HG1 VAL    66      -4.278  10.631  -4.136  0.079100
ATOM   1028  CG2 VAL    66      -0.809  10.747  -4.276 -0.319200
ATOM   1029 1HG2 VAL    66      -0.659  11.826  -4.291  0.079100
ATOM   1030 2HG2 VAL    66      -0.011  10.270  -3.707  0.079100
ATOM   1031 3HG2 VAL    66      -0.778  10.378  -5.301  0.079100
ATOM   1032  C   VAL    66      -3.586  10.714  -1.574  0.597300
ATOM   1033  O   VAL    66      -4.040   9.568  -1.447 -0.567900
ATOM   1034  N   GLU    67      -4.226  11.798  -1.171 -0.516300
ATOM   1035  H   GLU    67      -3.810  12.698  -1.363  0.293600
ATOM   1036  CA  GLU    67      -5.447  11.784  -0.398  0.039700
ATOM   1037  HA  GLU    67      -5.543  10.835   0.131  0.110500
ATOM   1038  CB  GLU    67      -5.401  12.914   0.633  0.056000
ATOM   1039  HB2 GLU    67      -5.293  13.843   0.072 -0.017300
ATOM   1040  HB3 GLU    67      -6.330  12.908   1.202 -0.017300
ATOM   1041  CG  GLU    67      -4.219  12.734   1.596  0.013600
ATOM   1042  HG2 GLU    67      -4.408  11.901   2.273 -0.042500
ATOM   1043  HG3 GLU    67      -3.300  12.516   1.052 -0.042500
ATOM   1044  CD  GLU    67      -3.985  14.014   2.380  0.805400
ATOM   1045  OE1 GLU    67      -3.148  13.974   3.303 -0.818800
ATOM   1046  OE2 GLU    67      -4.575  15.062   2.077 -0.818800
ATOM   1047  C   GLU    67      -6.672  11.996  -1.254  0.536600
ATOM   1048  O   GLU    67      -6.606  12.803  -2.186 -0.581900
ATOM   1049  N   PHE    68      -7.760  11.324  -0.907 -0.415700
ATOM   1050  H   PHE    68      -7.732  10.709  -0.107  0.271900
ATOM   1051  CA  PHE    68      -9.012  11.406  -1.648 -0.002400
ATOM   1052  HA  PHE    68      -8.899  12.068  -2.506  0.097800
ATOM   1053  CB  PHE    68      -9.408  10.002  -2.143 -0.034300
ATOM   1054  HB2 PHE    68      -9.352   9.286  -1.323  0.029500
ATOM   1055  HB3 PHE    68     -10.438  10.026  -2.501  0.029500
ATOM   1056  CG  PHE    68      -8.479   9.577  -3.266  0.011800
ATOM   1057  CD1 PHE    68      -7.183   9.111  -2.990 -0.125600
ATOM   1058  HD1 PHE    68      -6.843   9.035  -1.967  0.133000
ATOM   1059  CE1 PHE    68      -6.313   8.786  -4.031 -0.170400
ATOM   1060  HE1 PHE    68      -5.307   8.470  -3.800  0.143000
ATOM   1061  CZ  PHE    68      -6.747   8.890  -5.353 -0.107200
ATOM   1062  HZ  PHE    68      -6.077   8.644  -6.163  0.129700
ATOM   1063  CE2 PHE    68      -8.044   9.347  -5.652 -0.170400
ATOM   1064  HE2 PHE    68      -8.367   9.455  -6.676  0.143000
ATOM   1065  CD2 PHE    68      -8.906   9.675  -4.592 -0.125600
ATOM   1066  HD2 PHE    68      -9.903  10.033  -4.806  0.133000
ATOM   1067  C   PHE    68     -10.128  11.952  -0.793  0.597300
ATOM   1068  O   PHE    68     -10.114  11.850   0.440 -0.567900
ATOM   1069  N   ASP    69     -11.155  12.480  -1.451 -0.516300
ATOM   1070  H   ASP    69     -11.117  12.570  -2.456  0.293600
ATOM   1071  CA  ASP    69     -12.369  12.827  -0.739  0.038100
ATOM   1072  HA  ASP    69     -12.133  13.380   0.170  0.088000
ATOM   1073  CB  ASP    69     -13.267  13.682  -1.621 -0.030300
ATOM   1074  HB2 ASP    69     -12.770  14.623  -1.858 -0.012200
ATOM   1075  HB3 ASP    69     -13.445  13.147  -2.554 -0.012200
ATOM   1076  CG  ASP    69     -14.636  13.967  -1.002  0.799400
ATOM   1077  OD1 ASP    69     -14.859  13.660   0.193 -0.801400
ATOM   1078  OD2 ASP    69     -15.484  14.515  -1.751 -0.801400
ATOM   1079  C   ASP    69     -13.101  11.537  -0.394  0.536600
ATOM   1080  O   ASP    69     -13.594  10.861  -1.328 -0.581900
ATOM   1081  N   ASP    70     -13.156  11.183   0.888 -0.516300
ATOM   1082  H   ASP    70     -12.657  11.711   1.590  0.293600
ATOM   1083  CA  ASP    70     -13.859   9.959   1.301  0.038100
ATOM   1084  HA  ASP    70     -14.188   9.395   0.428  0.088000
ATOM   1085  CB  ASP    70     -12.962   9.040   2.122 -0.030300
ATOM   1086  HB2 ASP    70     -13.489   8.117   2.363 -0.012200
ATOM   1087  HB3 ASP    70     -12.092   8.780   1.520 -0.012200
ATOM   1088  CG  ASP    70     -12.473   9.704   3.395  0.799400
ATOM   1089  OD1 ASP    70     -12.603  10.936   3.532 -0.801400
ATOM   1090  OD2 ASP    70     -11.947   8.973   4.261 -0.801400
ATOM   1091  C   ASP    70     -15.121  10.299   2.096  0.536600
ATOM   1092  O   ASP    70     -15.556   9.489   2.922 -0.581900
ATOM   1093  N   SER    71     -15.712  11.462   1.822 -0.415700
ATOM   1094  H   SER    71     -15.285  12.082   1.148  0.271900
ATOM   1095  CA  SER    71     -16.958  11.881   2.478 -0.024900
ATOM   1096  HA  SER    71     -16.970  11.497   3.498  0.084300
ATOM   1097  CB  SER    71     -16.996  13.403   2.576  0.211700
ATOM   1098  HB2 SER    71     -17.784  13.692   3.272  0.035200
ATOM   1099  HB3 SER    71     -16.045  13.778   2.955  0.035200
ATOM   1100  OG  SER    71     -17.274  13.960   1.318 -0.654600
ATOM   1101  HG  SER    71     -16.435  13.951   0.853  0.427500
ATOM   1102  C   SER    71     -18.218  11.352   1.784  0.597300
ATOM   1103  O   SER    71     -19.326  11.588   2.270 -0.567900
ATOM   1104  N   GLN    72     -18.052  10.613   0.697 -0.415700
ATOM   1105  H   GLN    72     -17.112  10.450   0.365  0.271900
ATOM   1106  CA  GLN    72     -19.103   9.874   0.033 -0.003100
ATOM   1107  HA  GLN    72     -19.873   9.568   0.741  0.085000
ATOM   1108  CB  GLN    72     -19.713  10.725  -1.065 -0.003600
ATOM   1109  HB2 GLN    72     -18.933  10.964  -1.788  0.017100
ATOM   1110  HB3 GLN    72     -20.457  10.113  -1.575  0.017100
ATOM   1111  CG  GLN    72     -20.374  12.017  -0.641 -0.064500
ATOM   1112  HG2 GLN    72     -21.162  11.825   0.086  0.035200
ATOM   1113  HG3 GLN    72     -19.646  12.714  -0.225  0.035200
ATOM   1114  CD  GLN    72     -20.980  12.563  -1.921  0.695100
ATOM   1115  OE1 GLN    72     -21.964  11.989  -2.394 -0.608600
ATOM   1116  NE2 GLN    72     -20.349  13.586  -2.462 -0.940700
ATOM   1117 1HE2 GLN    72     -20.600  13.927  -3.379  0.425100
ATOM   1118 2HE2 GLN    72     -19.557  13.992  -1.984  0.425100
ATOM   1119  C   GLN    72     -18.543   8.652  -0.657  0.597300
ATOM   1120  O   GLN    72     -17.343   8.632  -0.841 -0.567900
ATOM   1121  N   ASP    73     -19.342   7.696  -1.064 -0.516300
ATOM   1122  H   ASP    73     -20.312   7.958  -1.172  0.293600
ATOM   1123  CA  ASP    73     -18.921   6.522  -1.818  0.038100
ATOM   1124  HA  ASP    73     -18.016   6.117  -1.366  0.088000
ATOM   1125  CB  ASP    73     -19.978   5.434  -1.825 -0.030300
ATOM   1126  HB2 ASP    73     -20.939   5.846  -2.132 -0.012200
ATOM   1127  HB3 ASP    73     -19.698   4.680  -2.560 -0.012200
ATOM   1128  CG  ASP    73     -20.118   4.715  -0.504  0.799400
ATOM   1129  OD1 ASP    73     -21.102   3.950  -0.404 -0.801400
ATOM   1130  OD2 ASP    73     -19.269   4.869   0.394 -0.801400
ATOM   1131  C   ASP    73     -18.579   6.874  -3.260  0.536600
ATOM   1132  O   ASP    73     -19.292   6.672  -4.240 -0.581900
ATOM   1133  N   LYS    74     -17.398   7.442  -3.435 -0.347900
ATOM   1134  H   LYS    74     -16.859   7.680  -2.615  0.274700
ATOM   1135  CA  LYS    74     -16.916   7.775  -4.778 -0.240000
ATOM   1136  HA  LYS    74     -17.733   7.885  -5.491  0.142600
ATOM   1137  CB  LYS    74     -16.124   9.075  -4.759 -0.009400
ATOM   1138  HB2 LYS    74     -15.283   8.985  -4.071  0.036200
ATOM   1139  HB3 LYS    74     -15.725   9.230  -5.761  0.036200
ATOM   1140  CG  LYS    74     -16.945  10.288  -4.325  0.018700
ATOM   1141  HG2 LYS    74     -17.759  10.422  -5.037  0.010300
ATOM   1142  HG3 LYS    74     -17.361  10.129  -3.330  0.010300
ATOM   1143  CD  LYS    74     -16.068  11.548  -4.311 -0.047900
ATOM   1144  HD2 LYS    74     -15.407  11.530  -3.445  0.062100
ATOM   1145  HD3 LYS    74     -15.469  11.557  -5.221  0.062100
ATOM   1146  CE  LYS    74     -16.942  12.804  -4.290 -0.014300
ATOM   1147  HE2 LYS    74     -17.662  12.725  -5.105  0.113500
ATOM   1148  HE3 LYS    74     -17.504  12.840  -3.357  0.113500
ATOM   1149  NZ  LYS    74     -16.169  14.061  -4.458 -0.385400
ATOM   1150  HZ1 LYS    74     -16.756  14.863  -4.639  0.340000
ATOM   1151  HZ2 LYS    74     -15.679  14.275  -3.601  0.340000
ATOM   1152  HZ3 LYS    74     -15.514  13.992  -5.224  0.340000
ATOM   1153  C   LYS    74     -16.049   6.618  -5.230  0.734100
ATOM   1154  O   LYS    74     -16.400   5.777  -6.030 -0.589400
ATOM   1155  N   ALA    75     -14.879   6.457  -4.684 -0.415700
ATOM   1156  H   ALA    75     -14.592   7.094  -3.955  0.271900
ATOM   1157  CA  ALA    75     -13.966   5.398  -5.089  0.033700
ATOM   1158  HA  ALA    75     -14.175   5.040  -6.097  0.082300
ATOM   1159  CB  ALA    75     -12.607   6.061  -5.106 -0.182500
ATOM   1160  HB1 ALA    75     -12.424   6.599  -4.176  0.060300
ATOM   1161  HB2 ALA    75     -11.824   5.314  -5.241  0.060300
ATOM   1162  HB3 ALA    75     -12.563   6.760  -5.941  0.060300
ATOM   1163  C   ALA    75     -14.074   4.243  -4.095  0.597300
ATOM   1164  O   ALA    75     -13.726   4.407  -2.918 -0.567900
ATOM   1165  N   VAL    76     -14.567   3.083  -4.509 -0.415700
ATOM   1166  H   VAL    76     -14.811   2.948  -5.480  0.271900
ATOM   1167  CA  VAL    76     -14.761   2.006  -3.551 -0.087500
ATOM   1168  HA  VAL    76     -14.172   2.212  -2.657  0.096900
ATOM   1169  CB  VAL    76     -16.213   1.918  -3.087  0.298500
ATOM   1170  HB  VAL    76     -16.270   1.163  -2.303 -0.029700
ATOM   1171  CG1 VAL    76     -16.766   3.225  -2.494 -0.319200
ATOM   1172 1HG1 VAL    76     -16.845   3.996  -3.261  0.079100
ATOM   1173 2HG1 VAL    76     -17.755   3.045  -2.073  0.079100
ATOM   1174 3HG1 VAL    76     -16.109   3.571  -1.695  0.079100
ATOM   1175  CG2 VAL    76     -17.097   1.467  -4.234 -0.319200
ATOM   1176 1HG2 VAL    76     -16.869   0.434  -4.498  0.079100
ATOM   1177 2HG2 VAL    76     -18.140   1.538  -3.927  0.079100
ATOM   1178 3HG2 VAL    76     -16.962   2.108  -5.105  0.079100
ATOM   1179  C   VAL    76     -14.241   0.669  -4.064  0.597300
ATOM   1180  O   VAL    76     -14.164   0.356  -5.251 -0.567900
ATOM   1181  N   LEU    77     -13.884  -0.121  -3.061 -0.415700
ATOM   1182  H   LEU    77     -13.974   0.216  -2.113  0.271900
ATOM   1183  CA  LEU    77     -13.461  -1.490  -3.247 -0.051800
ATOM   1184  HA  LEU    77     -13.388  -1.723  -4.309  0.092200
ATOM   1185  CB  LEU    77     -12.078  -1.641  -2.604 -0.110200
ATOM   1186  HB2 LEU    77     -11.428  -0.865  -3.009  0.045700
ATOM   1187  HB3 LEU    77     -12.179  -1.447  -1.536  0.045700
ATOM   1188  CG  LEU    77     -11.383  -2.983  -2.793  0.353100
ATOM   1189  HG  LEU    77     -12.043  -3.783  -2.457 -0.036100
ATOM   1190  CD1 LEU    77     -11.070  -3.205  -4.273 -0.412100
ATOM   1191 1HD1 LEU    77     -11.986  -3.393  -4.833  0.100000
ATOM   1192 2HD1 LEU    77     -10.556  -2.329  -4.670  0.100000
ATOM   1193 3HD1 LEU    77     -10.419  -4.073  -4.380  0.100000
ATOM   1194  CD2 LEU    77     -10.135  -3.010  -1.914 -0.412100
ATOM   1195 1HD2 LEU    77     -10.411  -2.883  -0.868  0.100000
ATOM   1196 2HD2 LEU    77      -9.627  -3.966  -2.040  0.100000
ATOM   1197 3HD2 LEU    77      -9.456  -2.211  -2.213  0.100000
ATOM   1198  C   LEU    77     -14.500  -2.386  -2.610  0.597300
ATOM   1199  O   LEU    77     -14.905  -2.144  -1.465 -0.567900
ATOM   1200  N   LYS    78     -14.909  -3.420  -3.338 -0.347900
ATOM   1201  H   LYS    78     -14.519  -3.546  -4.261  0.274700
ATOM   1202  CA  LYS    78     -15.914  -4.370  -2.895 -0.240000
ATOM   1203  HA  LYS    78     -15.923  -4.449  -1.808  0.142600
ATOM   1204  CB  LYS    78     -17.321  -3.991  -3.392 -0.009400
ATOM   1205  HB2 LYS    78     -17.354  -4.107  -4.475  0.036200
ATOM   1206  HB3 LYS    78     -18.039  -4.691  -2.965  0.036200
ATOM   1207  CG  LYS    78     -17.795  -2.590  -3.064  0.018700
ATOM   1208  HG2 LYS    78     -17.745  -2.443  -1.985  0.010300
ATOM   1209  HG3 LYS    78     -17.137  -1.872  -3.553  0.010300
ATOM   1210  CD  LYS    78     -19.240  -2.358  -3.539 -0.047900
ATOM   1211  HD2 LYS    78     -19.363  -2.682  -4.572  0.062100
ATOM   1212  HD3 LYS    78     -19.938  -2.887  -2.890  0.062100
ATOM   1213  CE  LYS    78     -19.461  -0.841  -3.446 -0.014300
ATOM   1214  HE2 LYS    78     -19.256  -0.547  -2.416  0.113500
ATOM   1215  HE3 LYS    78     -18.718  -0.375  -4.092  0.113500
ATOM   1216  NZ  LYS    78     -20.797  -0.298  -3.813 -0.385400
ATOM   1217  HZ1 LYS    78     -21.513  -0.574  -3.156  0.340000
ATOM   1218  HZ2 LYS    78     -20.778   0.710  -3.873  0.340000
ATOM   1219  HZ3 LYS    78     -21.080  -0.638  -4.721  0.340000
ATOM   1220  C   LYS    78     -15.567  -5.732  -3.480  0.734100
ATOM   1221  O   LYS    78     -14.672  -5.863  -4.328 -0.589400
ATOM   1222  N   GLY    79     -16.308  -6.762  -3.079 -0.415700
ATOM   1223  H   GLY    79     -17.021  -6.629  -2.376  0.271900
ATOM   1224  CA  GLY    79     -16.107  -8.076  -3.672 -0.025200
ATOM   1225  HA2 GLY    79     -16.954  -8.720  -3.436  0.069800
ATOM   1226  HA3 GLY    79     -16.042  -7.984  -4.756  0.069800
ATOM   1227  C   GLY    79     -14.846  -8.726  -3.154  0.597300
ATOM   1228  O   GLY    79     -14.306  -8.373  -2.107 -0.567900
ATOM   1229  N   GLY    80     -14.350  -9.711  -3.894 -0.415700
ATOM   1230  H   GLY    80     -14.771  -9.940  -4.783  0.271900
ATOM   1231  CA  GLY    80     -13.204 -10.464  -3.429 -0.025200
ATOM   1232  HA2 GLY    80     -12.857 -11.227  -4.125  0.069800
ATOM   1233  HA3 GLY    80     -12.374  -9.765  -3.334  0.069800
ATOM   1234  C   GLY    80     -13.524 -11.117  -2.106  0.597300
ATOM   1235  O   GLY    80     -14.558 -11.764  -1.975 -0.567900
ATOM   1236  N   PRO    81     -12.636 -10.973  -1.112 -0.254800
ATOM   1237  CD  PRO    81     -11.331 -10.272  -1.189  0.019200
ATOM   1238  HD2 PRO    81     -11.445  -9.236  -1.510  0.039100
ATOM   1239  HD3 PRO    81     -10.661 -10.815  -1.855  0.039100
ATOM   1240  CG  PRO    81     -10.802 -10.311   0.225  0.018900
ATOM   1241  HG2 PRO    81     -11.123  -9.421   0.767  0.021300
ATOM   1242  HG3 PRO    81      -9.715 -10.392   0.235  0.021300
ATOM   1243  CB  PRO    81     -11.478 -11.542   0.807 -0.007000
ATOM   1244  HB2 PRO    81     -11.484 -11.516   1.896  0.025300
ATOM   1245  HB3 PRO    81     -10.953 -12.437   0.474  0.025300
ATOM   1246  CA  PRO    81     -12.885 -11.531   0.204 -0.026600
ATOM   1247  HA  PRO    81     -13.297 -12.539   0.157  0.064100
ATOM   1248  C   PRO    81     -13.774 -10.639   1.071  0.589600
ATOM   1249  O   PRO    81     -14.051 -11.011   2.216 -0.574800
ATOM   1250  N   LEU    82     -14.148  -9.461   0.547 -0.415700
ATOM   1251  H   LEU    82     -13.926  -9.225  -0.410  0.271900
ATOM   1252  CA  LEU    82     -14.743  -8.439   1.390 -0.051800
ATOM   1253  HA  LEU    82     -14.312  -8.488   2.390  0.092200
ATOM   1254  CB  LEU    82     -14.457  -7.067   0.787 -0.110200
ATOM   1255  HB2 LEU    82     -14.965  -6.987  -0.174  0.045700
ATOM   1256  HB3 LEU    82     -14.889  -6.303   1.434  0.045700
ATOM   1257  CG  LEU    82     -12.968  -6.759   0.598  0.353100
ATOM   1258  HG  LEU    82     -12.503  -7.531  -0.015 -0.036100
ATOM   1259  CD1 LEU    82     -12.797  -5.442  -0.144 -0.412100
ATOM   1260 1HD1 LEU    82     -13.279  -5.512  -1.119  0.100000
ATOM   1261 2HD1 LEU    82     -13.247  -4.628   0.424  0.100000
ATOM   1262 3HD1 LEU    82     -11.737  -5.235  -0.292  0.100000
ATOM   1263  CD2 LEU    82     -12.223  -6.695   1.938 -0.412100
ATOM   1264 1HD2 LEU    82     -12.253  -7.673   2.419  0.100000
ATOM   1265 2HD2 LEU    82     -11.179  -6.433   1.768  0.100000
ATOM   1266 3HD2 LEU    82     -12.681  -5.955   2.594  0.100000
ATOM   1267  C   LEU    82     -16.256  -8.587   1.506  0.597300
ATOM   1268  O   LEU    82     -16.939  -8.962   0.550 -0.567900
ATOM   1269  N   ASP    83     -16.756  -8.249   2.679 -0.516300
ATOM   1270  H   ASP    83     -16.120  -7.941   3.401  0.293600
ATOM   1271  CA  ASP    83     -18.188  -8.097   2.924  0.038100
ATOM   1272  HA  ASP    83     -18.783  -8.530   2.120  0.088000
ATOM   1273  CB  ASP    83     -18.530  -8.800   4.241 -0.030300
ATOM   1274  HB2 ASP    83     -17.820  -8.508   5.016 -0.012200
ATOM   1275  HB3 ASP    83     -19.526  -8.486   4.554 -0.012200
ATOM   1276  CG  ASP    83     -18.533 -10.319   4.074  0.799400
ATOM   1277  OD1 ASP    83     -18.666 -10.871   2.949 -0.801400
ATOM   1278  OD2 ASP    83     -18.388 -11.002   5.119 -0.801400
ATOM   1279  C   ASP    83     -18.439  -6.602   2.967  0.536600
ATOM   1280  O   ASP    83     -17.813  -5.859   3.731 -0.581900
ATOM   1281  N   GLY    84     -19.311  -6.040   2.161 -0.415700
ATOM   1282  H   GLY    84     -19.861  -6.581   1.509  0.271900
ATOM   1283  CA  GLY    84     -19.546  -4.608   2.332 -0.025200
ATOM   1284  HA2 GLY    84     -20.576  -4.394   2.049  0.069800
ATOM   1285  HA3 GLY    84     -19.429  -4.276   3.364  0.069800
ATOM   1286  C   GLY    84     -18.648  -3.773   1.423  0.597300
ATOM   1287  O   GLY    84     -18.036  -4.277   0.479 -0.567900
ATOM   1288  N   THR    85     -18.647  -2.483   1.707 -0.415700
ATOM   1289  H   THR    85     -19.108  -2.194   2.558  0.271900
ATOM   1290  CA  THR    85     -18.093  -1.454   0.859 -0.038900
ATOM   1291  HA  THR    85     -17.690  -1.896  -0.052  0.100700
ATOM   1292  CB  THR    85     -19.218  -0.469   0.505  0.365400
ATOM   1293  HB  THR    85     -19.671  -0.059   1.408  0.004300
ATOM   1294  CG2 THR    85     -18.656   0.663  -0.347 -0.243800
ATOM   1295 1HG2 THR    85     -17.994   0.271  -1.119  0.064200
ATOM   1296 2HG2 THR    85     -19.479   1.208  -0.810  0.064200
ATOM   1297 3HG2 THR    85     -18.104   1.366   0.277  0.064200
ATOM   1298  OG1 THR    85     -20.201  -1.166  -0.241 -0.676100
ATOM   1299  HG1 THR    85     -20.828  -1.530   0.388  0.410200
ATOM   1300  C   THR    85     -16.980  -0.720   1.576  0.597300
ATOM   1301  O   THR    85     -17.148  -0.323   2.729 -0.567900
ATOM   1302  N   TYR    86     -15.850  -0.589   0.897 -0.415700
ATOM   1303  H   TYR    86     -15.745  -1.024  -0.009  0.271900
ATOM   1304  CA  TYR    86     -14.692   0.081   1.477 -0.001400
ATOM   1305  HA  TYR    86     -14.949   0.414   2.482  0.087600
ATOM   1306  CB  TYR    86     -13.525  -0.880   1.604 -0.015200
ATOM   1307  HB2 TYR    86     -13.277  -1.282   0.622  0.029500
ATOM   1308  HB3 TYR    86     -12.673  -0.294   1.950  0.029500
ATOM   1309  CG  TYR    86     -13.686  -2.032   2.569 -0.001100
ATOM   1310  CD1 TYR    86     -14.595  -3.083   2.374 -0.190600
ATOM   1311  HD1 TYR    86     -15.223  -3.110   1.496  0.169900
ATOM   1312  CE1 TYR    86     -14.693  -4.110   3.312 -0.234100
ATOM   1313  HE1 TYR    86     -15.412  -4.905   3.182  0.165600
ATOM   1314  CZ  TYR    86     -13.847  -4.120   4.433  0.322600
ATOM   1315  OH  TYR    86     -13.903  -5.151   5.325 -0.557900
ATOM   1316  HH  TYR    86     -14.280  -5.959   4.967  0.399200
ATOM   1317  CE2 TYR    86     -12.934  -3.090   4.638 -0.234100
ATOM   1318  HE2 TYR    86     -12.314  -3.095   5.523  0.165600
ATOM   1319  CD2 TYR    86     -12.873  -2.049   3.710 -0.190600
ATOM   1320  HD2 TYR    86     -12.175  -1.244   3.884  0.169900
ATOM   1321  C   TYR    86     -14.298   1.283   0.637  0.597300
ATOM   1322  O   TYR    86     -14.046   1.179  -0.553 -0.567900
ATOM   1323  N   ARG    87     -14.202   2.432   1.287 -0.347900
ATOM   1324  H   ARG    87     -14.366   2.440   2.283  0.274700
ATOM   1325  CA  ARG    87     -13.945   3.696   0.600 -0.263700
ATOM   1326  HA  ARG    87     -14.322   3.672  -0.423  0.156000
ATOM   1327  CB  ARG    87     -14.609   4.824   1.369 -0.000700
ATOM   1328  HB2 ARG    87     -14.414   4.703   2.434  0.032700
ATOM   1329  HB3 ARG    87     -14.114   5.748   1.069  0.032700
ATOM   1330  CG  ARG    87     -16.071   5.034   1.170  0.039000
ATOM   1331  HG2 ARG    87     -16.320   4.937   0.113  0.028500
ATOM   1332  HG3 ARG    87     -16.600   4.255   1.718  0.028500
ATOM   1333  CD  ARG    87     -16.388   6.464   1.603  0.048600
ATOM   1334  HD2 ARG    87     -15.898   6.665   2.555  0.068700
ATOM   1335  HD3 ARG    87     -16.071   7.180   0.845  0.068700
ATOM   1336  NE  ARG    87     -17.813   6.442   1.742 -0.529500
ATOM   1337  HE  ARG    87     -18.293   5.760   1.173  0.345600
ATOM   1338  CZ  ARG    87     -18.532   7.139   2.544  0.807600
ATOM   1339  NH1 ARG    87     -17.904   8.015   3.277 -0.862700
ATOM   1340 1HH1 ARG    87     -16.912   8.135   3.126  0.447800
ATOM   1341 2HH1 ARG    87     -18.418   8.836   3.560  0.447800
ATOM   1342  NH2 ARG    87     -19.799   6.908   2.493 -0.862700
ATOM   1343 1HH2 ARG    87     -20.121   6.251   1.796  0.447800
ATOM   1344 2HH2 ARG    87     -20.446   7.442   3.055  0.447800
ATOM   1345  C   ARG    87     -12.485   4.035   0.563  0.734100
ATOM   1346  O   ARG    87     -11.814   3.992   1.594 -0.589400
ATOM   1347  N   LEU    88     -11.983   4.438  -0.612 -0.415700
ATOM   1348  H   LEU    88     -12.590   4.484  -1.418  0.271900
ATOM   1349  CA  LEU    88     -10.588   4.842  -0.751 -0.051800
ATOM   1350  HA  LEU    88      -9.947   4.059  -0.345  0.092200
ATOM   1351  CB  LEU    88     -10.293   5.012  -2.244 -0.110200
ATOM   1352  HB2 LEU    88     -10.465   4.068  -2.761  0.045700
ATOM   1353  HB3 LEU    88     -10.997   5.743  -2.642  0.045700
ATOM   1354  CG  LEU    88      -8.879   5.499  -2.562  0.353100
ATOM   1355  HG  LEU    88      -8.671   6.412  -2.003 -0.036100
ATOM   1356  CD1 LEU    88      -7.824   4.449  -2.185 -0.412100
ATOM   1357 1HD1 LEU    88      -7.840   4.255  -1.112  0.100000
ATOM   1358 2HD1 LEU    88      -8.014   3.521  -2.725  0.100000
ATOM   1359 3HD1 LEU    88      -6.833   4.819  -2.446  0.100000
ATOM   1360  CD2 LEU    88      -8.757   5.837  -4.053 -0.412100
ATOM   1361 1HD2 LEU    88      -9.462   6.629  -4.308  0.100000
ATOM   1362 2HD2 LEU    88      -7.748   6.193  -4.261  0.100000
ATOM   1363 3HD2 LEU    88      -8.958   4.955  -4.661  0.100000
ATOM   1364  C   LEU    88     -10.346   6.130   0.018  0.597300
ATOM   1365  O   LEU    88     -11.016   7.133  -0.220 -0.567900
ATOM   1366  N   ILE    89      -9.345   6.125   0.894 -0.415700
ATOM   1367  H   ILE    89      -8.853   5.260   1.068  0.271900
ATOM   1368  CA  ILE    89      -8.956   7.337   1.616 -0.059700
ATOM   1369  HA  ILE    89      -9.676   8.131   1.416  0.086900
ATOM   1370  CB  ILE    89      -8.992   7.131   3.148  0.130300
ATOM   1371  HB  ILE    89     -10.038   6.978   3.415  0.018700
ATOM   1372  CG2 ILE    89      -8.209   5.896   3.597 -0.320400
ATOM   1373 1HG2 ILE    89      -7.162   5.959   3.301  0.088200
ATOM   1374 2HG2 ILE    89      -8.258   5.776   4.679  0.088200
ATOM   1375 3HG2 ILE    89      -8.655   4.999   3.167  0.088200
ATOM   1376  CG1 ILE    89      -8.496   8.393   3.886 -0.043000
ATOM   1377 2HG1 ILE    89      -7.425   8.524   3.735  0.023600
ATOM   1378 3HG1 ILE    89      -9.028   9.262   3.498  0.023600
ATOM   1379  CD1 ILE    89      -8.761   8.295   5.405 -0.066000
ATOM   1380 1HD1 ILE    89      -8.079   7.587   5.876  0.018600
ATOM   1381 2HD1 ILE    89      -8.585   9.273   5.853  0.018600
ATOM   1382 3HD1 ILE    89      -9.793   8.001   5.596  0.018600
ATOM   1383  C   ILE    89      -7.611   7.878   1.129  0.597300
ATOM   1384  O   ILE    89      -7.452   9.096   1.016 -0.567900
ATOM   1385  N   GLN    90      -6.635   7.013   0.834 -0.415700
ATOM   1386  H   GLN    90      -6.782   6.017   0.904  0.271900
ATOM   1387  CA  GLN    90      -5.344   7.501   0.364 -0.003100
ATOM   1388  HA  GLN    90      -5.546   8.239  -0.413  0.085000
ATOM   1389  CB  GLN    90      -4.466   8.142   1.454 -0.003600
ATOM   1390  HB2 GLN    90      -3.486   8.401   1.053  0.017100
ATOM   1391  HB3 GLN    90      -4.935   9.086   1.732  0.017100
ATOM   1392  CG  GLN    90      -4.320   7.321   2.734 -0.064500
ATOM   1393  HG2 GLN    90      -4.288   8.023   3.567  0.035200
ATOM   1394  HG3 GLN    90      -5.184   6.678   2.902  0.035200
ATOM   1395  CD  GLN    90      -3.065   6.473   2.842  0.695100
ATOM   1396  OE1 GLN    90      -2.353   6.224   1.881 -0.608600
ATOM   1397  NE2 GLN    90      -2.823   5.992   4.046 -0.940700
ATOM   1398 1HE2 GLN    90      -1.996   5.434   4.202  0.425100
ATOM   1399 2HE2 GLN    90      -3.447   6.216   4.808  0.425100
ATOM   1400  C   GLN    90      -4.607   6.351  -0.273  0.597300
ATOM   1401  O   GLN    90      -4.911   5.189   0.001 -0.567900
ATOM   1402  N   PHE    91      -3.644   6.664  -1.123 -0.415700
ATOM   1403  H   PHE    91      -3.455   7.637  -1.312  0.271900
ATOM   1404  CA  PHE    91      -2.631   5.671  -1.458 -0.002400
ATOM   1405  HA  PHE    91      -2.749   4.826  -0.779  0.097800
ATOM   1406  CB  PHE    91      -2.778   5.155  -2.909 -0.034300
ATOM   1407  HB2 PHE    91      -2.136   4.282  -3.027  0.029500
ATOM   1408  HB3 PHE    91      -3.805   4.810  -3.031  0.029500
ATOM   1409  CG  PHE    91      -2.437   6.133  -4.023  0.011800
ATOM   1410  CD1 PHE    91      -1.107   6.457  -4.349 -0.125600
ATOM   1411  HD1 PHE    91      -0.295   6.007  -3.796  0.133000
ATOM   1412  CE1 PHE    91      -0.811   7.345  -5.382 -0.170400
ATOM   1413  HE1 PHE    91       0.211   7.604  -5.619  0.143000
ATOM   1414  CZ  PHE    91      -1.866   7.896  -6.113 -0.107200
ATOM   1415  HZ  PHE    91      -1.657   8.583  -6.920  0.129700
ATOM   1416  CE2 PHE    91      -3.186   7.581  -5.803 -0.170400
ATOM   1417  HE2 PHE    91      -3.984   8.019  -6.384  0.143000
ATOM   1418  CD2 PHE    91      -3.479   6.704  -4.752 -0.125600
ATOM   1419  HD2 PHE    91      -4.505   6.455  -4.525  0.133000
ATOM   1420  C   PHE    91      -1.260   6.254  -1.149  0.597300
ATOM   1421  O   PHE    91      -1.023   7.466  -1.127 -0.567900
ATOM   1422  N   HID    92      -0.314   5.334  -1.016 -0.415700
ATOM   1423  H   HID    92      -0.568   4.359  -1.085  0.271900
ATOM   1424  CA  HID    92       1.085   5.671  -0.829  0.018800
ATOM   1425  HA  HID    92       1.340   6.536  -1.440  0.088100
ATOM   1426  CB  HID    92       1.390   6.004   0.642 -0.046200
ATOM   1427  HB2 HID    92       2.430   6.302   0.778  0.040200
ATOM   1428  HB3 HID    92       0.741   6.833   0.926  0.040200
ATOM   1429  CG  HID    92       1.090   4.804   1.517 -0.026600
ATOM   1430  ND1 HID    92      -0.145   4.572   2.072 -0.381100
ATOM   1431  HD1 HID    92      -0.937   5.191   1.986  0.364900
ATOM   1432  CE1 HID    92      -0.092   3.401   2.727  0.205700
ATOM   1433  HE1 HID    92      -0.923   2.992   3.282  0.139200
ATOM   1434  NE2 HID    92       1.138   2.839   2.620 -0.572700
ATOM   1435  CD2 HID    92       1.886   3.744   1.842  0.129200
ATOM   1436  HD2 HID    92       2.920   3.644   1.547  0.114700
ATOM   1437  C   HID    92       1.922   4.489  -1.303  0.597300
ATOM   1438  O   HID    92       1.391   3.426  -1.630 -0.567900
ATOM   1439  N   PHE    93       3.228   4.652  -1.261 -0.415700
ATOM   1440  H   PHE    93       3.607   5.525  -0.921  0.271900
ATOM   1441  CA  PHE    93       4.180   3.635  -1.666 -0.002400
ATOM   1442  HA  PHE    93       3.652   2.706  -1.879  0.097800
ATOM   1443  CB  PHE    93       4.941   4.058  -2.927 -0.034300
ATOM   1444  HB2 PHE    93       5.525   4.951  -2.703  0.029500
ATOM   1445  HB3 PHE    93       5.645   3.270  -3.195  0.029500
ATOM   1446  CG  PHE    93       4.093   4.360  -4.141  0.011800
ATOM   1447  CD1 PHE    93       3.471   5.602  -4.242 -0.125600
ATOM   1448  HD1 PHE    93       3.589   6.333  -3.455  0.133000
ATOM   1449  CE1 PHE    93       2.725   5.921  -5.369 -0.170400
ATOM   1450  HE1 PHE    93       2.267   6.896  -5.449  0.143000
ATOM   1451  CZ  PHE    93       2.562   4.987  -6.395 -0.107200
ATOM   1452  HZ  PHE    93       1.959   5.234  -7.256  0.129700
ATOM   1453  CE2 PHE    93       3.188   3.742  -6.313 -0.170400
ATOM   1454  HE2 PHE    93       3.076   3.027  -7.115  0.143000
ATOM   1455  CD2 PHE    93       3.943   3.430  -5.187 -0.125600
ATOM   1456  HD2 PHE    93       4.424   2.465  -5.121  0.133000
ATOM   1457  C   PHE    93       5.196   3.390  -0.565  0.597300
ATOM   1458  O   PHE    93       5.419   4.224   0.324 -0.567900
ATOM   1459  N   HID    94       5.831   2.228  -0.656 -0.415700
ATOM   1460  H   HID    94       5.548   1.597  -1.393  0.271900
ATOM   1461  CA  HID    94       7.049   1.885   0.053  0.018800
ATOM   1462  HA  HID    94       7.398   2.735   0.640  0.088100
ATOM   1463  CB  HID    94       6.841   0.685   0.981 -0.046200
ATOM   1464  HB2 HID    94       6.637  -0.204   0.384  0.040200
ATOM   1465  HB3 HID    94       7.759   0.517   1.543  0.040200
ATOM   1466  CG  HID    94       5.703   0.892   1.934 -0.026600
ATOM   1467  ND1 HID    94       5.878   1.329   3.218 -0.381100
ATOM   1468  HD1 HID    94       6.744   1.682   3.598  0.364900
ATOM   1469  CE1 HID    94       4.690   1.428   3.817  0.205700
ATOM   1470  HE1 HID    94       4.551   1.793   4.824  0.139200
ATOM   1471  NE2 HID    94       3.714   1.100   2.943 -0.572700
ATOM   1472  CD2 HID    94       4.352   0.752   1.737  0.129200
ATOM   1473  HD2 HID    94       3.891   0.452   0.808  0.114700
ATOM   1474  C   HID    94       8.090   1.547  -0.995  0.597300
ATOM   1475  O   HID    94       7.748   0.887  -1.987 -0.567900
ATOM   1476  N   TRP    95       9.336   1.969  -0.817 -0.415700
ATOM   1477  H   TRP    95       9.590   2.492   0.008  0.271900
ATOM   1478  CA  TRP    95      10.346   1.725  -1.827 -0.027500
ATOM   1479  HA  TRP    95      10.164   0.762  -2.304  0.112300
ATOM   1480  CB  TRP    95      10.314   2.810  -2.911 -0.005000
ATOM   1481  HB2 TRP    95      11.021   2.557  -3.702  0.033900
ATOM   1482  HB3 TRP    95       9.323   2.812  -3.366  0.033900
ATOM   1483  CG  TRP    95      10.598   4.200  -2.440 -0.141500
ATOM   1484  CD1 TRP    95      11.814   4.796  -2.412 -0.163800
ATOM   1485  HD1 TRP    95      12.737   4.332  -2.726  0.206200
ATOM   1486  NE1 TRP    95      11.682   6.070  -1.911 -0.341800
ATOM   1487  HE1 TRP    95      12.442   6.688  -1.665  0.341200
ATOM   1488  CE2 TRP    95      10.364   6.319  -1.598  0.138000
ATOM   1489  CZ2 TRP    95       9.753   7.454  -1.080 -0.260100
ATOM   1490  HZ2 TRP    95      10.329   8.343  -0.869  0.157200
ATOM   1491  CH2 TRP    95       8.386   7.398  -0.863 -0.113400
ATOM   1492  HH2 TRP    95       7.886   8.267  -0.461  0.141700
ATOM   1493  CZ3 TRP    95       7.632   6.250  -1.160 -0.197200
ATOM   1494  HZ3 TRP    95       6.570   6.241  -0.966  0.144700
ATOM   1495  CE3 TRP    95       8.254   5.108  -1.680 -0.238700
ATOM   1496  HE3 TRP    95       7.686   4.222  -1.923  0.170000
ATOM   1497  CD2 TRP    95       9.647   5.144  -1.912  0.124300
ATOM   1498  C   TRP    95      11.734   1.656  -1.216  0.597300
ATOM   1499  O   TRP    95      11.943   1.953  -0.032 -0.567900
ATOM   1500  N   GLY    96      12.681   1.228  -2.050 -0.415700
ATOM   1501  H   GLY    96      12.465   1.036  -3.018  0.271900
ATOM   1502  CA  GLY    96      14.025   0.941  -1.578 -0.025200
ATOM   1503  HA2 GLY    96      14.026   0.871  -0.490  0.069800
ATOM   1504  HA3 GLY    96      14.368  -0.016  -1.970  0.069800
ATOM   1505  C   GLY    96      15.016   2.001  -2.008  0.597300
ATOM   1506  O   GLY    96      14.742   2.916  -2.788 -0.567900
ATOM   1507  N   SER    97      16.222   1.834  -1.512 -0.415700
ATOM   1508  H   SER    97      16.367   1.134  -0.798  0.271900
ATOM   1509  CA  SER    97      17.369   2.604  -1.976 -0.024900
ATOM   1510  HA  SER    97      17.067   3.632  -2.180  0.084300
ATOM   1511  CB  SER    97      18.405   2.640  -0.856  0.211700
ATOM   1512  HB2 SER    97      19.302   3.155  -1.200  0.035200
ATOM   1513  HB3 SER    97      18.005   3.197  -0.008  0.035200
ATOM   1514  OG  SER    97      18.743   1.344  -0.433 -0.654600
ATOM   1515  HG  SER    97      18.275   1.221   0.397  0.427500
ATOM   1516  C   SER    97      17.967   2.043  -3.252  0.597300
ATOM   1517  O   SER    97      18.674   2.776  -3.930 -0.567900
ATOM   1518  N   LEU    98      17.659   0.797  -3.584 -0.415700
ATOM   1519  H   LEU    98      17.026   0.293  -2.979  0.271900
ATOM   1520  CA  LEU    98      18.131   0.068  -4.764 -0.051800
ATOM   1521  HA  LEU    98      18.486   0.768  -5.521  0.092200
ATOM   1522  CB  LEU    98      19.255  -0.934  -4.425 -0.110200
ATOM   1523  HB2 LEU    98      18.816  -1.730  -3.822  0.045700
ATOM   1524  HB3 LEU    98      19.644  -1.390  -5.335  0.045700
ATOM   1525  CG  LEU    98      20.391  -0.318  -3.610  0.353100
ATOM   1526  HG  LEU    98      20.048   0.497  -2.974 -0.036100
ATOM   1527  CD1 LEU    98      21.169  -1.264  -2.691 -0.412100
ATOM   1528 1HD1 LEU    98      20.520  -1.601  -1.882  0.100000
ATOM   1529 2HD1 LEU    98      21.517  -2.129  -3.256  0.100000
ATOM   1530 3HD1 LEU    98      22.028  -0.743  -2.269  0.100000
ATOM   1531  CD2 LEU    98      21.375   0.243  -4.617 -0.412100
ATOM   1532 1HD2 LEU    98      20.878   0.962  -5.270  0.100000
ATOM   1533 2HD2 LEU    98      22.180   0.762  -4.098  0.100000
ATOM   1534 3HD2 LEU    98      21.808  -0.555  -5.220  0.100000
ATOM   1535  C   LEU    98      16.958  -0.706  -5.325  0.597300
ATOM   1536  O   LEU    98      16.041  -1.032  -4.574 -0.567900
ATOM   1537  N   ASP    99      17.000  -1.103  -6.592 -0.516300
ATOM   1538  H   ASP    99      17.608  -0.568  -7.196  0.293600
ATOM   1539  CA  ASP    99      15.846  -1.767  -7.190  0.038100
ATOM   1540  HA  ASP    99      14.962  -1.162  -6.989  0.088000
ATOM   1541  CB  ASP    99      15.957  -1.916  -8.712 -0.030300
ATOM   1542  HB2 ASP    99      16.810  -2.561  -8.922 -0.012200
ATOM   1543  HB3 ASP    99      15.065  -2.426  -9.078 -0.012200
ATOM   1544  CG  ASP    99      16.081  -0.621  -9.483  0.799400
ATOM   1545  OD1 ASP    99      15.770   0.486  -9.010 -0.801400
ATOM   1546  OD2 ASP    99      16.566  -0.730 -10.612 -0.801400
ATOM   1547  C   ASP    99      15.577  -3.146  -6.588  0.536600
ATOM   1548  O   ASP    99      14.452  -3.634  -6.684 -0.581900
ATOM   1549  N   GLY   100      16.593  -3.755  -5.977 -0.415700
ATOM   1550  H   GLY   100      17.509  -3.333  -6.027  0.271900
ATOM   1551  CA  GLY   100      16.451  -5.078  -5.404 -0.025200
ATOM   1552  HA2 GLY   100      15.935  -5.722  -6.117  0.069800
ATOM   1553  HA3 GLY   100      17.446  -5.494  -5.251  0.069800
ATOM   1554  C   GLY   100      15.710  -5.147  -4.080  0.597300
ATOM   1555  O   GLY   100      15.587  -6.227  -3.506 -0.567900
ATOM   1556  N   GLN   101      15.188  -4.047  -3.569 -0.415700
ATOM   1557  H   GLN   101      15.262  -3.171  -4.067  0.271900
ATOM   1558  CA  GLN   101      14.455  -4.072  -2.314 -0.003100
ATOM   1559  HA  GLN   101      13.852  -4.979  -2.267  0.085000
ATOM   1560  CB  GLN   101      15.343  -4.022  -1.063 -0.003600
ATOM   1561  HB2 GLN   101      14.729  -4.102  -0.166  0.017100
ATOM   1562  HB3 GLN   101      16.000  -4.892  -1.100  0.017100
ATOM   1563  CG  GLN   101      16.165  -2.721  -1.009 -0.064500
ATOM   1564  HG2 GLN   101      16.648  -2.519  -1.965  0.035200
ATOM   1565  HG3 GLN   101      15.515  -1.883  -0.755  0.035200
ATOM   1566  CD  GLN   101      17.238  -2.891   0.040  0.695100
ATOM   1567  OE1 GLN   101      17.871  -3.952   0.171 -0.608600
ATOM   1568  NE2 GLN   101      17.488  -1.877   0.830 -0.940700
ATOM   1569 1HE2 GLN   101      18.209  -1.982   1.529  0.425100
ATOM   1570 2HE2 GLN   101      16.923  -1.041   0.788  0.425100
ATOM   1571  C   GLN   101      13.490  -2.889  -2.344  0.597300
ATOM   1572  O   GLN   101      13.660  -1.958  -3.137 -0.567900
ATOM   1573  N   GLY   102      12.501  -2.925  -1.450 -0.415700
ATOM   1574  H   GLY   102      12.404  -3.715  -0.828  0.271900
ATOM   1575  CA  GLY   102      11.542  -1.839  -1.380 -0.025200
ATOM   1576  HA2 GLY   102      11.856  -1.137  -0.608  0.069800
ATOM   1577  HA3 GLY   102      11.492  -1.310  -2.332  0.069800
ATOM   1578  C   GLY   102      10.139  -2.301  -1.059  0.597300
ATOM   1579  O   GLY   102       9.397  -1.606  -0.369 -0.567900
ATOM   1580  N   SER   103       9.746  -3.487  -1.541 -0.415700
ATOM   1581  H   SER   103      10.352  -4.023  -2.146  0.271900
ATOM   1582  CA  SER   103       8.414  -3.973  -1.206 -0.024900
ATOM   1583  HA  SER   103       7.718  -3.139  -1.306  0.084300
ATOM   1584  CB  SER   103       7.941  -5.043  -2.185  0.211700
ATOM   1585  HB2 SER   103       6.887  -5.258  -2.013  0.035200
ATOM   1586  HB3 SER   103       8.037  -4.633  -3.191  0.035200
ATOM   1587  OG  SER   103       8.679  -6.254  -2.088 -0.654600
ATOM   1588  HG  SER   103       8.148  -6.867  -1.574  0.427500
ATOM   1589  C   SER   103       8.352  -4.457   0.239  0.597300
ATOM   1590  O   SER   103       9.362  -4.781   0.870 -0.567900
ATOM   1591  N   GLN   104       7.124  -4.490   0.739 -0.415700
ATOM   1592  H   GLN   104       6.361  -4.320   0.100  0.271900
ATOM   1593  CA  GLN   104       6.770  -4.924   2.076 -0.003100
ATOM   1594  HA  GLN   104       7.605  -4.775   2.761  0.085000
ATOM   1595  CB  GLN   104       5.576  -4.088   2.534 -0.003600
ATOM   1596  HB2 GLN   104       4.738  -4.195   1.847  0.017100
ATOM   1597  HB3 GLN   104       5.239  -4.450   3.505  0.017100
ATOM   1598  CG  GLN   104       5.940  -2.607   2.628 -0.064500
ATOM   1599  HG2 GLN   104       7.020  -2.466   2.601  0.035200
ATOM   1600  HG3 GLN   104       5.495  -2.067   1.793  0.035200
ATOM   1601  CD  GLN   104       5.425  -2.057   3.932  0.695100
ATOM   1602  OE1 GLN   104       4.379  -1.451   3.999 -0.608600
ATOM   1603  NE2 GLN   104       6.031  -2.359   5.049 -0.940700
ATOM   1604 1HE2 GLN   104       5.799  -1.799   5.856  0.425100
ATOM   1605 2HE2 GLN   104       6.767  -3.051   5.054  0.425100
ATOM   1606  C   GLN   104       6.421  -6.402   2.072  0.597300
ATOM   1607  O   GLN   104       7.061  -7.202   2.750 -0.567900
ATOM   1608  N   HIP   105       5.416  -6.778   1.286 -0.347900
ATOM   1609  H   HIP   105       5.051  -6.089   0.644  0.274700
ATOM   1610  CA  HIP   105       5.197  -8.164   0.962 -0.135400
ATOM   1611  HA  HIP   105       5.239  -8.768   1.868  0.121200
ATOM   1612  CB  HIP   105       3.816  -8.352   0.290 -0.041400
ATOM   1613  HB2 HIP   105       3.734  -7.702  -0.581  0.081000
ATOM   1614  HB3 HIP   105       3.703  -9.384  -0.041  0.081000
ATOM   1615  CG  HIP   105       2.727  -8.031   1.257 -0.001200
ATOM   1616  ND1 HIP   105       2.193  -6.769   1.400 -0.151300
ATOM   1617  HD1 HIP   105       2.382  -5.993   0.782  0.386600
ATOM   1618  CE1 HIP   105       1.296  -6.810   2.393 -0.017000
ATOM   1619  HE1 HIP   105       0.647  -5.989   2.660  0.268100
ATOM   1620  NE2 HIP   105       1.216  -8.057   2.889 -0.171800
ATOM   1621  HE2 HIP   105       0.535  -8.393   3.554  0.391100
ATOM   1622  CD2 HIP   105       2.111  -8.836   2.185 -0.114100
ATOM   1623  HD2 HIP   105       2.304  -9.891   2.310  0.231700
ATOM   1624  C   HIP   105       6.312  -8.651   0.045  0.734100
ATOM   1625  O   HIP   105       6.896  -7.892  -0.724 -0.589400
ATOM   1626  N   THR   106       6.553  -9.949   0.125 -0.415700
ATOM   1627  H   THR   106       6.031 -10.519   0.775  0.271900
ATOM   1628  CA  THR   106       7.494 -10.644  -0.765 -0.038900
ATOM   1629  HA  THR   106       7.754  -9.994  -1.601  0.100700
ATOM   1630  CB  THR   106       8.799 -11.022  -0.045  0.365400
ATOM   1631  HB  THR   106       9.443 -11.576  -0.728  0.004300
ATOM   1632  CG2 THR   106       9.527  -9.771   0.428 -0.243800
ATOM   1633 1HG2 THR   106      10.557 -10.012   0.692  0.064200
ATOM   1634 2HG2 THR   106       9.555  -9.036  -0.377  0.064200
ATOM   1635 3HG2 THR   106       9.019  -9.337   1.289  0.064200
ATOM   1636  OG1 THR   106       8.531 -11.829   1.102 -0.676100
ATOM   1637  HG1 THR   106       8.286 -12.709   0.804  0.410200
ATOM   1638  C   THR   106       6.771 -11.838  -1.350  0.597300
ATOM   1639  O   THR   106       5.751 -12.276  -0.803 -0.567900
ATOM   1640  N   VAL   107       7.266 -12.320  -2.484 -0.415700
ATOM   1641  H   VAL   107       8.088 -11.895  -2.889  0.271900
ATOM   1642  CA  VAL   107       6.625 -13.426  -3.179 -0.087500
ATOM   1643  HA  VAL   107       5.812 -13.846  -2.587  0.096900
ATOM   1644  CB  VAL   107       6.043 -12.994  -4.539  0.298500
ATOM   1645  HB  VAL   107       6.845 -12.618  -5.175 -0.029700
ATOM   1646  CG1 VAL   107       5.377 -14.176  -5.229 -0.319200
ATOM   1647 1HG1 VAL   107       4.547 -14.531  -4.618  0.079100
ATOM   1648 2HG1 VAL   107       4.993 -13.861  -6.199  0.079100
ATOM   1649 3HG1 VAL   107       6.086 -14.990  -5.381  0.079100
ATOM   1650  CG2 VAL   107       5.020 -11.868  -4.341 -0.319200
ATOM   1651 1HG2 VAL   107       4.557 -11.624  -5.297  0.079100
ATOM   1652 2HG2 VAL   107       4.244 -12.191  -3.647  0.079100
ATOM   1653 3HG2 VAL   107       5.507 -10.971  -3.958  0.079100
ATOM   1654  C   VAL   107       7.690 -14.494  -3.324  0.597300
ATOM   1655  O   VAL   107       8.666 -14.301  -4.056 -0.567900
ATOM   1656  N   ASP   108       7.541 -15.606  -2.616 -0.516300
ATOM   1657  H   ASP   108       6.694 -15.768  -2.091  0.293600
ATOM   1658  CA  ASP   108       8.604 -16.621  -2.580  0.038100
ATOM   1659  HA  ASP   108       8.357 -17.320  -1.781  0.088000
ATOM   1660  CB  ASP   108       8.674 -17.424  -3.881 -0.030300
ATOM   1661  HB2 ASP   108       8.869 -16.765  -4.727 -0.012200
ATOM   1662  HB3 ASP   108       9.482 -18.154  -3.826 -0.012200
ATOM   1663  CG  ASP   108       7.381 -18.170  -4.109  0.799400
ATOM   1664  OD1 ASP   108       6.685 -18.503  -3.142 -0.801400
ATOM   1665  OD2 ASP   108       7.031 -18.441  -5.266 -0.801400
ATOM   1666  C   ASP   108       9.953 -15.978  -2.262  0.536600
ATOM   1667  O   ASP   108      10.982 -16.277  -2.874 -0.581900
ATOM   1668  N   LYS   109       9.901 -15.058  -1.288 -0.347900
ATOM   1669  H   LYS   109       9.014 -14.942  -0.819  0.274700
ATOM   1670  CA  LYS   109      11.053 -14.313  -0.748 -0.240000
ATOM   1671  HA  LYS   109      10.676 -13.738   0.097  0.142600
ATOM   1672  CB  LYS   109      12.196 -15.213  -0.234 -0.009400
ATOM   1673  HB2 LYS   109      12.644 -15.754  -1.067  0.036200
ATOM   1674  HB3 LYS   109      12.979 -14.593   0.202  0.036200
ATOM   1675  CG  LYS   109      11.729 -16.231   0.816  0.018700
ATOM   1676  HG2 LYS   109      10.887 -16.812   0.438  0.010300
ATOM   1677  HG3 LYS   109      12.563 -16.900   1.031  0.010300
ATOM   1678  CD  LYS   109      11.335 -15.503   2.106 -0.047900
ATOM   1679  HD2 LYS   109      12.188 -14.953   2.504  0.062100
ATOM   1680  HD3 LYS   109      10.536 -14.791   1.899  0.062100
ATOM   1681  CE  LYS   109      10.794 -16.434   3.184 -0.014300
ATOM   1682  HE2 LYS   109      10.286 -15.818   3.926  0.113500
ATOM   1683  HE3 LYS   109      10.038 -17.075   2.732  0.113500
ATOM   1684  NZ  LYS   109      11.792 -17.265   3.893 -0.385400
ATOM   1685  HZ1 LYS   109      12.447 -16.684   4.396  0.340000
ATOM   1686  HZ2 LYS   109      11.362 -17.854   4.592  0.340000
ATOM   1687  HZ3 LYS   109      12.301 -17.870   3.265  0.340000
ATOM   1688  C   LYS   109      11.552 -13.250  -1.728  0.734100
ATOM   1689  O   LYS   109      12.438 -12.472  -1.373 -0.589400
ATOM   1690  N   LYS   110      10.991 -13.112  -2.926 -0.347900
ATOM   1691  H   LYS   110      10.275 -13.765  -3.210  0.274700
ATOM   1692  CA  LYS   110      11.375 -12.025  -3.837 -0.240000
ATOM   1693  HA  LYS   110      12.462 -11.975  -3.906  0.142600
ATOM   1694  CB  LYS   110      10.822 -12.275  -5.237 -0.009400
ATOM   1695  HB2 LYS   110      11.229 -13.209  -5.624  0.036200
ATOM   1696  HB3 LYS   110       9.740 -12.374  -5.160  0.036200
ATOM   1697  CG  LYS   110      11.095 -11.150  -6.233  0.018700
ATOM   1698  HG2 LYS   110      10.832 -10.187  -5.794  0.010300
ATOM   1699  HG3 LYS   110      12.162 -11.151  -6.457  0.010300
ATOM   1700  CD  LYS   110      10.298 -11.267  -7.526 -0.047900
ATOM   1701  HD2 LYS   110      10.596 -12.160  -8.075  0.062100
ATOM   1702  HD3 LYS   110       9.236 -11.334  -7.290  0.062100
ATOM   1703  CE  LYS   110      10.538 -10.032  -8.369 -0.014300
ATOM   1704  HE2 LYS   110       9.853 -10.055  -9.217  0.113500
ATOM   1705  HE3 LYS   110      10.301  -9.146  -7.781  0.113500
ATOM   1706  NZ  LYS   110      11.897  -9.927  -8.876 -0.385400
ATOM   1707  HZ1 LYS   110      12.575  -9.863  -8.131  0.340000
ATOM   1708  HZ2 LYS   110      12.129 -10.725  -9.451  0.340000
ATOM   1709  HZ3 LYS   110      11.989  -9.096  -9.443  0.340000
ATOM   1710  C   LYS   110      10.854 -10.693  -3.330  0.734100
ATOM   1711  O   LYS   110       9.669 -10.540  -3.038 -0.589400
ATOM   1712  N   LYS   111      11.766  -9.734  -3.259 -0.347900
ATOM   1713  H   LYS   111      12.715  -9.973  -3.510  0.274700
ATOM   1714  CA  LYS   111      11.464  -8.340  -2.996 -0.240000
ATOM   1715  HA  LYS   111      10.527  -8.247  -2.447  0.142600
ATOM   1716  CB  LYS   111      12.579  -7.690  -2.179 -0.009400
ATOM   1717  HB2 LYS   111      13.522  -7.822  -2.708  0.036200
ATOM   1718  HB3 LYS   111      12.374  -6.622  -2.098  0.036200
ATOM   1719  CG  LYS   111      12.712  -8.261  -0.774  0.018700
ATOM   1720  HG2 LYS   111      11.849  -7.946  -0.187  0.010300
ATOM   1721  HG3 LYS   111      12.755  -9.349  -0.803  0.010300
ATOM   1722  CD  LYS   111      13.999  -7.733  -0.137 -0.047900
ATOM   1723  HD2 LYS   111      14.876  -8.145  -0.635  0.062100
ATOM   1724  HD3 LYS   111      14.019  -6.647  -0.230  0.062100
ATOM   1725  CE  LYS   111      13.989  -8.077   1.346 -0.014300
ATOM   1726  HE2 LYS   111      14.565  -7.306   1.858  0.113500
ATOM   1727  HE3 LYS   111      12.971  -8.026   1.732  0.113500
ATOM   1728  NZ  LYS   111      14.597  -9.373   1.662 -0.385400
ATOM   1729  HZ1 LYS   111      15.543  -9.420   1.312  0.340000
ATOM   1730  HZ2 LYS   111      14.633  -9.529   2.660  0.340000
ATOM   1731  HZ3 LYS   111      14.066 -10.137   1.268  0.340000
ATOM   1732  C   LYS   111      11.339  -7.576  -4.301  0.734100
ATOM   1733  O   LYS   111      12.226  -7.673  -5.146 -0.589400
ATOM   1734  N   TYR   112      10.271  -6.816  -4.452 -0.415700
ATOM   1735  H   TYR   112       9.634  -6.720  -3.674  0.271900
ATOM   1736  CA  TYR   112      10.126  -5.903  -5.571 -0.001400
ATOM   1737  HA  TYR   112      10.647  -6.309  -6.438  0.087600
ATOM   1738  CB  TYR   112       8.648  -5.767  -5.949 -0.015200
ATOM   1739  HB2 TYR   112       8.053  -5.592  -5.052  0.029500
ATOM   1740  HB3 TYR   112       8.500  -4.897  -6.588  0.029500
ATOM   1741  CG  TYR   112       8.095  -6.978  -6.660 -0.001100
ATOM   1742  CD1 TYR   112       8.125  -7.011  -8.055 -0.190600
ATOM   1743  HD1 TYR   112       8.546  -6.175  -8.593  0.169900
ATOM   1744  CE1 TYR   112       7.619  -8.112  -8.766 -0.234100
ATOM   1745  HE1 TYR   112       7.658  -8.121  -9.845  0.165600
ATOM   1746  CZ  TYR   112       7.077  -9.176  -8.051  0.322600
ATOM   1747  OH  TYR   112       6.573 -10.251  -8.725 -0.557900
ATOM   1748  HH  TYR   112       6.704 -10.146  -9.670  0.399200
ATOM   1749  CE2 TYR   112       7.039  -9.161  -6.659 -0.234100
ATOM   1750  HE2 TYR   112       6.599  -9.987  -6.120  0.165600
ATOM   1751  CD2 TYR   112       7.549  -8.058  -5.966 -0.190600
ATOM   1752  HD2 TYR   112       7.508  -8.038  -4.887  0.169900
ATOM   1753  C   TYR   112      10.721  -4.541  -5.232  0.597300
ATOM   1754  O   TYR   112      11.054  -4.233  -4.086 -0.567900
ATOM   1755  N   ALA   113      10.864  -3.691  -6.256 -0.415700
ATOM   1756  H   ALA   113      10.595  -3.968  -7.190  0.271900
ATOM   1757  CA  ALA   113      11.469  -2.385  -6.041  0.033700
ATOM   1758  HA  ALA   113      12.418  -2.509  -5.520  0.082300
ATOM   1759  CB  ALA   113      11.736  -1.739  -7.388 -0.182500
ATOM   1760  HB1 ALA   113      12.190  -0.759  -7.243  0.060300
ATOM   1761  HB2 ALA   113      12.429  -2.356  -7.958  0.060300
ATOM   1762  HB3 ALA   113      10.807  -1.625  -7.948  0.060300
ATOM   1763  C   ALA   113      10.582  -1.476  -5.191  0.597300
ATOM   1764  O   ALA   113      11.083  -0.552  -4.554 -0.567900
ATOM   1765  N   ALA   114       9.289  -1.686  -5.196 -0.415700
ATOM   1766  H   ALA   114       8.906  -2.418  -5.777  0.271900
ATOM   1767  CA  ALA   114       8.387  -0.839  -4.436  0.033700
ATOM   1768  HA  ALA   114       8.774  -0.744  -3.422  0.082300
ATOM   1769  CB  ALA   114       8.249   0.560  -5.068 -0.182500
ATOM   1770  HB1 ALA   114       8.084   0.488  -6.143  0.060300
ATOM   1771  HB2 ALA   114       7.436   1.123  -4.609  0.060300
ATOM   1772  HB3 ALA   114       9.173   1.119  -4.922  0.060300
ATOM   1773  C   ALA   114       7.055  -1.558  -4.355  0.597300
ATOM   1774  O   ALA   114       6.808  -2.571  -5.008 -0.567900
ATOM   1775  N   GLU   115       6.175  -0.994  -3.545 -0.516300
ATOM   1776  H   GLU   115       6.469  -0.192  -3.005  0.293600
ATOM   1777  CA  GLU   115       4.843  -1.528  -3.341  0.039700
ATOM   1778  HA  GLU   115       4.521  -2.065  -4.233  0.110500
ATOM   1779  CB  GLU   115       4.839  -2.501  -2.157  0.056000
ATOM   1780  HB2 GLU   115       5.614  -3.241  -2.356 -0.017300
ATOM   1781  HB3 GLU   115       5.102  -1.968  -1.242 -0.017300
ATOM   1782  CG  GLU   115       3.519  -3.230  -1.946  0.013600
ATOM   1783  HG2 GLU   115       2.755  -2.503  -1.670 -0.042500
ATOM   1784  HG3 GLU   115       3.218  -3.703  -2.881 -0.042500
ATOM   1785  CD  GLU   115       3.630  -4.295  -0.872  0.805400
ATOM   1786  OE1 GLU   115       4.724  -4.862  -0.674 -0.818800
ATOM   1787  OE2 GLU   115       2.605  -4.578  -0.194 -0.818800
ATOM   1788  C   GLU   115       3.888  -0.358  -3.099  0.536600
ATOM   1789  O   GLU   115       4.154   0.493  -2.245 -0.581900
ATOM   1790  N   LEU   116       2.805  -0.347  -3.838 -0.415700
ATOM   1791  H   LEU   116       2.692  -1.099  -4.503  0.271900
ATOM   1792  CA  LEU   116       1.724   0.627  -3.774 -0.051800
ATOM   1793  HA  LEU   116       2.089   1.578  -3.387  0.092200
ATOM   1794  CB  LEU   116       1.179   0.831  -5.188 -0.110200
ATOM   1795  HB2 LEU   116       1.932   1.373  -5.761  0.045700
ATOM   1796  HB3 LEU   116       1.087  -0.151  -5.653  0.045700
ATOM   1797  CG  LEU   116      -0.166   1.549  -5.341  0.353100
ATOM   1798  HG  LEU   116      -0.947   0.981  -4.834 -0.036100
ATOM   1799  CD1 LEU   116      -0.124   2.961  -4.755 -0.412100
ATOM   1800 1HD1 LEU   116      -0.066   2.921  -3.668  0.100000
ATOM   1801 2HD1 LEU   116       0.736   3.506  -5.146  0.100000
ATOM   1802 3HD1 LEU   116      -1.033   3.493  -5.032  0.100000
ATOM   1803  CD2 LEU   116      -0.501   1.597  -6.829 -0.412100
ATOM   1804 1HD2 LEU   116      -1.489   2.033  -6.974  0.100000
ATOM   1805 2HD2 LEU   116       0.235   2.205  -7.354  0.100000
ATOM   1806 3HD2 LEU   116      -0.496   0.593  -7.253  0.100000
ATOM   1807  C   LEU   116       0.646   0.064  -2.848  0.597300
ATOM   1808  O   LEU   116       0.231  -1.089  -3.006 -0.567900
ATOM   1809  N   HIE   117       0.188   0.891  -1.914 -0.415700
ATOM   1810  H   HIE   117       0.567   1.827  -1.884  0.271900
ATOM   1811  CA  HIE   117      -0.915   0.564  -1.019 -0.058100
ATOM   1812  HA  HIE   117      -1.298  -0.436  -1.225  0.136000
ATOM   1813  CB  HIE   117      -0.462   0.655   0.433 -0.007400
ATOM   1814  HB2 HIE   117       0.040   1.612   0.570  0.036700
ATOM   1815  HB3 HIE   117      -1.331   0.617   1.091  0.036700
ATOM   1816  CG  HIE   117       0.479  -0.459   0.807  0.186800
ATOM   1817  ND1 HIE   117       1.309  -0.410   1.932 -0.543200
ATOM   1818  CE1 HIE   117       1.993  -1.566   1.915  0.163500
ATOM   1819  HE1 HIE   117       2.702  -1.906   2.657  0.143500
ATOM   1820  NE2 HIE   117       1.631  -2.316   0.873 -0.279500
ATOM   1821  HE2 HIE   117       2.017  -3.212   0.610  0.333900
ATOM   1822  CD2 HIE   117       0.676  -1.639   0.149 -0.220700
ATOM   1823  HD2 HIE   117       0.200  -1.974  -0.761  0.186200
ATOM   1824  C   HIE   117      -2.062   1.540  -1.235  0.597300
ATOM   1825  O   HIE   117      -1.899   2.725  -0.961 -0.567900
ATOM   1826  N   LEU   118      -3.197   1.033  -1.708 -0.415700
ATOM   1827  H   LEU   118      -3.227   0.059  -1.971  0.271900
ATOM   1828  CA  LEU   118      -4.431   1.808  -1.822 -0.051800
ATOM   1829  HA  LEU   118      -4.219   2.877  -1.789  0.092200
ATOM   1830  CB  LEU   118      -5.152   1.493  -3.120 -0.110200
ATOM   1831  HB2 LEU   118      -5.320   0.417  -3.165  0.045700
ATOM   1832  HB3 LEU   118      -6.131   1.972  -3.102  0.045700
ATOM   1833  CG  LEU   118      -4.369   1.945  -4.371  0.353100
ATOM   1834  HG  LEU   118      -3.385   2.313  -4.079 -0.036100
ATOM   1835  CD1 LEU   118      -4.152   0.768  -5.307 -0.412100
ATOM   1836 1HD1 LEU   118      -3.635  -0.037  -4.785  0.100000
ATOM   1837 2HD1 LEU   118      -5.114   0.416  -5.681  0.100000
ATOM   1838 3HD1 LEU   118      -3.547   1.089  -6.155  0.100000
ATOM   1839  CD2 LEU   118      -5.099   3.094  -5.042 -0.412100
ATOM   1840 1HD2 LEU   118      -6.039   2.734  -5.459  0.100000
ATOM   1841 2HD2 LEU   118      -5.316   3.883  -4.323  0.100000
ATOM   1842 3HD2 LEU   118      -4.486   3.497  -5.849  0.100000
ATOM   1843  C   LEU   118      -5.252   1.431  -0.585  0.597300
ATOM   1844  O   LEU   118      -5.664   0.270  -0.425 -0.567900
ATOM   1845  N   VAL   119      -5.441   2.392   0.309 -0.415700
ATOM   1846  H   VAL   119      -5.143   3.333   0.097  0.271900
ATOM   1847  CA  VAL   119      -6.054   2.135   1.617 -0.087500
ATOM   1848  HA  VAL   119      -5.967   1.078   1.867  0.096900
ATOM   1849  CB  VAL   119      -5.304   2.949   2.670  0.298500
ATOM   1850  HB  VAL   119      -5.409   4.009   2.442 -0.029700
ATOM   1851  CG1 VAL   119      -5.906   2.711   4.061 -0.319200
ATOM   1852 1HG1 VAL   119      -5.907   1.647   4.296  0.079100
ATOM   1853 2HG1 VAL   119      -5.318   3.242   4.809  0.079100
ATOM   1854 3HG1 VAL   119      -6.925   3.096   4.111  0.079100
ATOM   1855  CG2 VAL   119      -3.808   2.616   2.659 -0.319200
ATOM   1856 1HG2 VAL   119      -3.353   2.959   1.730  0.079100
ATOM   1857 2HG2 VAL   119      -3.323   3.138   3.484  0.079100
ATOM   1858 3HG2 VAL   119      -3.664   1.541   2.772  0.079100
ATOM   1859  C   VAL   119      -7.520   2.522   1.622  0.597300
ATOM   1860  O   VAL   119      -7.856   3.641   1.230 -0.567900
ATOM   1861  N   HID   120      -8.358   1.582   2.071 -0.415700
ATOM   1862  H   HID   120      -8.015   0.668   2.330  0.271900
ATOM   1863  CA  HID   120      -9.795   1.777   2.058  0.018800
ATOM   1864  HA  HID   120      -9.979   2.831   1.849  0.088100
ATOM   1865  CB  HID   120     -10.488   0.887   1.013 -0.046200
ATOM   1866  HB2 HID   120     -10.503  -0.142   1.374  0.040200
ATOM   1867  HB3 HID   120     -11.513   1.238   0.895  0.040200
ATOM   1868  CG  HID   120      -9.867   0.869  -0.339 -0.026600
ATOM   1869  ND1 HID   120      -8.685   0.221  -0.622 -0.381100
ATOM   1870  HD1 HID   120      -8.130  -0.291   0.049  0.364900
ATOM   1871  CE1 HID   120      -8.421   0.350  -1.925  0.205700
ATOM   1872  HE1 HID   120      -7.561  -0.069  -2.426  0.139200
ATOM   1873  NE2 HID   120      -9.372   1.068  -2.524 -0.572700
ATOM   1874  CD2 HID   120     -10.296   1.388  -1.525  0.129200
ATOM   1875  HD2 HID   120     -11.215   1.936  -1.670  0.114700
ATOM   1876  C   HID   120     -10.391   1.407   3.400  0.597300
ATOM   1877  O   HID   120      -9.895   0.471   4.030 -0.567900
ATOM   1878  N   TRP   121     -11.438   2.098   3.833 -0.415700
ATOM   1879  H   TRP   121     -11.803   2.856   3.275  0.271900
ATOM   1880  CA  TRP   121     -12.061   1.811   5.114 -0.027500
ATOM   1881  HA  TRP   121     -11.570   0.954   5.576  0.112300
ATOM   1882  CB  TRP   121     -11.934   2.958   6.125 -0.005000
ATOM   1883  HB2 TRP   121     -12.459   2.684   7.040  0.033900
ATOM   1884  HB3 TRP   121     -10.881   3.070   6.380  0.033900
ATOM   1885  CG  TRP   121     -12.432   4.295   5.666 -0.141500
ATOM   1886  CD1 TRP   121     -11.749   5.236   4.956 -0.163800
ATOM   1887  HD1 TRP   121     -10.726   5.137   4.626  0.206200
ATOM   1888  NE1 TRP   121     -12.549   6.328   4.735 -0.341800
ATOM   1889  HE1 TRP   121     -12.233   7.206   4.350  0.341200
ATOM   1890  CE2 TRP   121     -13.785   6.109   5.302  0.138000
ATOM   1891  CZ2 TRP   121     -14.912   6.907   5.347 -0.260100
ATOM   1892  HZ2 TRP   121     -14.916   7.882   4.883  0.157200
ATOM   1893  CH2 TRP   121     -16.023   6.405   6.010 -0.113400
ATOM   1894  HH2 TRP   121     -16.918   7.008   6.057  0.141700
ATOM   1895  CZ3 TRP   121     -16.002   5.145   6.620 -0.197200
ATOM   1896  HZ3 TRP   121     -16.882   4.799   7.144  0.144700
ATOM   1897  CE3 TRP   121     -14.871   4.339   6.589 -0.238700
ATOM   1898  HE3 TRP   121     -14.851   3.378   7.081  0.170000
ATOM   1899  CD2 TRP   121     -13.745   4.824   5.903  0.124300
ATOM   1900  C   TRP   121     -13.513   1.408   4.926  0.597300
ATOM   1901  O   TRP   121     -14.238   1.860   4.036 -0.567900
ATOM   1902  N   ASN   122     -13.921   0.510   5.826 -0.415700
ATOM   1903  H   ASN   122     -13.276   0.187   6.532  0.271900
ATOM   1904  CA  ASN   122     -15.244  -0.132   5.758  0.014300
ATOM   1905  HA  ASN   122     -15.434  -0.480   4.743  0.104800
ATOM   1906  CB  ASN   122     -15.222  -1.333   6.706 -0.204100
ATOM   1907  HB2 ASN   122     -14.320  -1.919   6.529  0.079700
ATOM   1908  HB3 ASN   122     -15.197  -0.992   7.741  0.079700
ATOM   1909  CG  ASN   122     -16.414  -2.242   6.528  0.713000
ATOM   1910  OD1 ASN   122     -17.498  -1.786   6.172 -0.593100
ATOM   1911  ND2 ASN   122     -16.208  -3.519   6.804 -0.919100
ATOM   1912 1HD2 ASN   122     -16.965  -4.179   6.701  0.419600
ATOM   1913 2HD2 ASN   122     -15.287  -3.843   7.064  0.419600
ATOM   1914  C   ASN   122     -16.312   0.870   6.171  0.597300
ATOM   1915  O   ASN   122     -16.320   1.347   7.312 -0.567900
ATOM   1916  N   THR   123     -17.234   1.152   5.245 -0.415700
ATOM   1917  H   THR   123     -17.203   0.727   4.330  0.271900
ATOM   1918  CA  THR   123     -18.182   2.245   5.517 -0.038900
ATOM   1919  HA  THR   123     -17.621   3.128   5.824  0.100700
ATOM   1920  CB  THR   123     -18.965   2.604   4.247  0.365400
ATOM   1921  HB  THR   123     -19.675   3.393   4.497  0.004300
ATOM   1922  CG2 THR   123     -18.038   3.129   3.157 -0.243800
ATOM   1923 1HG2 THR   123     -17.589   2.301   2.609  0.064200
ATOM   1924 2HG2 THR   123     -18.610   3.774   2.489  0.064200
ATOM   1925 3HG2 THR   123     -17.260   3.722   3.638  0.064200
ATOM   1926  OG1 THR   123     -19.679   1.446   3.810 -0.676100
ATOM   1927  HG1 THR   123     -20.135   1.764   3.028  0.410200
ATOM   1928  C   THR   123     -19.119   1.896   6.656  0.597300
ATOM   1929  O   THR   123     -19.786   2.787   7.184 -0.567900
ATOM   1930  N   LYS   124     -19.224   0.616   7.062 -0.347900
ATOM   1931  H   LYS   124     -18.687  -0.106   6.603  0.274700
ATOM   1932  CA  LYS   124     -20.092   0.285   8.177 -0.240000
ATOM   1933  HA  LYS   124     -21.071   0.722   7.980  0.142600
ATOM   1934  CB  LYS   124     -20.301  -1.211   8.304 -0.009400
ATOM   1935  HB2 LYS   124     -21.210  -1.388   8.880  0.036200
ATOM   1936  HB3 LYS   124     -20.477  -1.610   7.305  0.036200
ATOM   1937  CG  LYS   124     -19.167  -1.968   8.946  0.018700
ATOM   1938  HG2 LYS   124     -18.228  -1.656   8.488  0.010300
ATOM   1939  HG3 LYS   124     -19.068  -1.693   9.996  0.010300
ATOM   1940  CD  LYS   124     -19.312  -3.480   8.787 -0.047900
ATOM   1941  HD2 LYS   124     -20.217  -3.707   8.225  0.062100
ATOM   1942  HD3 LYS   124     -18.449  -3.886   8.259  0.062100
ATOM   1943  CE  LYS   124     -19.387  -4.094  10.169 -0.014300
ATOM   1944  HE2 LYS   124     -18.435  -3.947  10.679  0.113500
ATOM   1945  HE3 LYS   124     -20.148  -3.562  10.739  0.113500
ATOM   1946  NZ  LYS   124     -19.748  -5.522  10.114 -0.385400
ATOM   1947  HZ1 LYS   124     -20.004  -5.880  11.023  0.340000
ATOM   1948  HZ2 LYS   124     -20.534  -5.688   9.502  0.340000
ATOM   1949  HZ3 LYS   124     -18.969  -6.080   9.794  0.340000
ATOM   1950  C   LYS   124     -19.612   0.884   9.492  0.734100
ATOM   1951  O   LYS   124     -20.406   0.892  10.431 -0.589400
ATOM   1952  N   TYR   125     -18.376   1.371   9.555 -0.415700
ATOM   1953  H   TYR   125     -17.761   1.264   8.761  0.271900
ATOM   1954  CA  TYR   125     -17.862   1.964  10.775 -0.001400
ATOM   1955  HA  TYR   125     -18.518   1.727  11.613  0.087600
ATOM   1956  CB  TYR   125     -16.464   1.400  11.093 -0.015200
ATOM   1957  HB2 TYR   125     -15.777   1.659  10.287  0.029500
ATOM   1958  HB3 TYR   125     -16.092   1.833  12.022  0.029500
ATOM   1959  CG  TYR   125     -16.528  -0.102  11.261 -0.001100
ATOM   1960  CD1 TYR   125     -17.401  -0.681  12.202 -0.190600
ATOM   1961  HD1 TYR   125     -18.025  -0.056  12.824  0.169900
ATOM   1962  CE1 TYR   125     -17.468  -2.079  12.349 -0.234100
ATOM   1963  HE1 TYR   125     -18.143  -2.519  13.069  0.165600
ATOM   1964  CZ  TYR   125     -16.650  -2.897  11.575  0.322600
ATOM   1965  OH  TYR   125     -16.729  -4.253  11.709 -0.557900
ATOM   1966  HH  TYR   125     -16.028  -4.691  11.221  0.399200
ATOM   1967  CE2 TYR   125     -15.797  -2.334  10.634 -0.234100
ATOM   1968  HE2 TYR   125     -15.177  -2.974  10.024  0.165600
ATOM   1969  CD2 TYR   125     -15.736  -0.947  10.481 -0.190600
ATOM   1970  HD2 TYR   125     -15.042  -0.512   9.778  0.169900
ATOM   1971  C   TYR   125     -17.823   3.481  10.714  0.597300
ATOM   1972  O   TYR   125     -17.370   4.116  11.676 -0.567900
ATOM   1973  N   GLY   126     -18.288   4.078   9.615 -0.415700
ATOM   1974  H   GLY   126     -18.654   3.514   8.862  0.271900
ATOM   1975  CA  GLY   126     -18.578   5.518   9.630 -0.025200
ATOM   1976  HA2 GLY   126     -19.352   5.722   8.891  0.069800
ATOM   1977  HA3 GLY   126     -18.988   5.784  10.604  0.069800
ATOM   1978  C   GLY   126     -17.398   6.451   9.366  0.597300
ATOM   1979  O   GLY   126     -17.546   7.458   8.680 -0.567900
ATOM   1980  N   ASP   127     -16.228   6.166   9.928 -0.516300
ATOM   1981  H   ASP   127     -16.135   5.359  10.528  0.293600
ATOM   1982  CA  ASP   127     -15.032   6.957   9.632  0.038100
ATOM   1983  HA  ASP   127     -15.053   7.261   8.585  0.088000
ATOM   1984  CB  ASP   127     -14.966   8.235  10.493 -0.030300
ATOM   1985  HB2 ASP   127     -14.152   8.853  10.112 -0.012200
ATOM   1986  HB3 ASP   127     -15.882   8.806  10.343 -0.012200
ATOM   1987  CG  ASP   127     -14.731   8.058  11.988  0.799400
ATOM   1988  OD1 ASP   127     -13.733   7.516  12.507 -0.801400
ATOM   1989  OD2 ASP   127     -15.545   8.535  12.801 -0.801400
ATOM   1990  C   ASP   127     -13.792   6.084   9.825  0.536600
ATOM   1991  O   ASP   127     -13.867   4.987  10.402 -0.581900
ATOM   1992  N   PHE   128     -12.673   6.579   9.317 -0.415700
ATOM   1993  H   PHE   128     -12.691   7.478   8.856  0.271900
ATOM   1994  CA  PHE   128     -11.445   5.821   9.321 -0.002400
ATOM   1995  HA  PHE   128     -11.616   4.868   8.822  0.097800
ATOM   1996  CB  PHE   128     -10.423   6.624   8.504 -0.034300
ATOM   1997  HB2 PHE   128     -10.778   6.713   7.477  0.029500
ATOM   1998  HB3 PHE   128     -10.328   7.629   8.913  0.029500
ATOM   1999  CG  PHE   128      -9.052   5.974   8.501  0.011800
ATOM   2000  CD1 PHE   128      -8.757   5.032   7.517 -0.125600
ATOM   2001  HD1 PHE   128      -9.502   4.782   6.776  0.133000
ATOM   2002  CE1 PHE   128      -7.507   4.416   7.474 -0.170400
ATOM   2003  HE1 PHE   128      -7.294   3.679   6.714  0.143000
ATOM   2004  CZ  PHE   128      -6.546   4.730   8.435 -0.107200
ATOM   2005  HZ  PHE   128      -5.589   4.229   8.429  0.129700
ATOM   2006  CE2 PHE   128      -6.821   5.675   9.430 -0.170400
ATOM   2007  HE2 PHE   128      -6.087   5.915  10.185  0.143000
ATOM   2008  CD2 PHE   128      -8.077   6.294   9.438 -0.125600
ATOM   2009  HD2 PHE   128      -8.298   7.021  10.205  0.133000
ATOM   2010  C   PHE   128     -10.985   5.515  10.737  0.597300
ATOM   2011  O   PHE   128     -10.503   4.416  11.018 -0.567900
ATOM   2012  N   GLY   129     -11.063   6.517  11.620 -0.415700
ATOM   2013  H   GLY   129     -11.429   7.419  11.352  0.271900
ATOM   2014  CA  GLY   129     -10.561   6.308  12.970 -0.025200
ATOM   2015  HA2 GLY   129      -9.521   5.987  12.904  0.069800
ATOM   2016  HA3 GLY   129     -10.558   7.251  13.517  0.069800
ATOM   2017  C   GLY   129     -11.336   5.230  13.718  0.597300
ATOM   2018  O   GLY   129     -10.766   4.539  14.571 -0.567900
ATOM   2019  N   LYS   130     -12.640   5.077  13.451 -0.347900
ATOM   2020  H   LYS   130     -13.108   5.745  12.856  0.274700
ATOM   2021  CA  LYS   130     -13.367   3.975  14.079 -0.240000
ATOM   2022  HA  LYS   130     -13.089   3.856  15.126  0.142600
ATOM   2023  CB  LYS   130     -14.867   4.285  13.967 -0.009400
ATOM   2024  HB2 LYS   130     -15.068   4.690  12.975  0.036200
ATOM   2025  HB3 LYS   130     -15.462   3.376  14.047  0.036200
ATOM   2026  CG  LYS   130     -15.351   5.307  15.006  0.018700
ATOM   2027  HG2 LYS   130     -14.700   6.182  14.994  0.010300
ATOM   2028  HG3 LYS   130     -16.356   5.620  14.724  0.010300
ATOM   2029  CD  LYS   130     -15.395   4.674  16.413 -0.047900
ATOM   2030  HD2 LYS   130     -15.774   3.656  16.500  0.062100
ATOM   2031  HD3 LYS   130     -14.378   4.624  16.801  0.062100
ATOM   2032  CE  LYS   130     -16.242   5.530  17.342 -0.014300
ATOM   2033  HE2 LYS   130     -17.234   5.690  16.920  0.113500
ATOM   2034  HE3 LYS   130     -16.348   5.016  18.298  0.113500
ATOM   2035  NZ  LYS   130     -15.493   6.799  17.520 -0.385400
ATOM   2036  HZ1 LYS   130     -14.514   6.625  17.694  0.340000
ATOM   2037  HZ2 LYS   130     -15.549   7.375  16.692  0.340000
ATOM   2038  HZ3 LYS   130     -15.868   7.323  18.297  0.340000
ATOM   2039  C   LYS   130     -13.032   2.678  13.362  0.734100
ATOM   2040  O   LYS   130     -12.961   1.620  13.971 -0.589400
ATOM   2041  N   ALA   131     -12.863   2.722  12.046 -0.415700
ATOM   2042  H   ALA   131     -12.994   3.596  11.556  0.271900
ATOM   2043  CA  ALA   131     -12.610   1.494  11.282  0.033700
ATOM   2044  HA  ALA   131     -13.423   0.794  11.475  0.082300
ATOM   2045  CB  ALA   131     -12.587   1.795   9.774 -0.182500
ATOM   2046  HB1 ALA   131     -11.707   2.385   9.520  0.060300
ATOM   2047  HB2 ALA   131     -12.567   0.852   9.229  0.060300
ATOM   2048  HB3 ALA   131     -13.485   2.344   9.489  0.060300
ATOM   2049  C   ALA   131     -11.314   0.829  11.721  0.597300
ATOM   2050  O   ALA   131     -11.266  -0.398  11.794 -0.567900
ATOM   2051  N   VAL   132     -10.273   1.603  12.032 -0.415700
ATOM   2052  H   VAL   132     -10.317   2.601  11.879  0.271900
ATOM   2053  CA  VAL   132      -9.014   0.957  12.387 -0.087500
ATOM   2054  HA  VAL   132      -8.809   0.204  11.626  0.096900
ATOM   2055  CB  VAL   132      -7.824   1.912  12.396  0.298500
ATOM   2056  HB  VAL   132      -6.932   1.332  12.632 -0.029700
ATOM   2057  CG1 VAL   132      -7.605   2.487  11.016 -0.319200
ATOM   2058 1HG1 VAL   132      -7.513   1.674  10.296  0.079100
ATOM   2059 2HG1 VAL   132      -8.426   3.140  10.719  0.079100
ATOM   2060 3HG1 VAL   132      -6.684   3.070  11.012  0.079100
ATOM   2061  CG2 VAL   132      -7.942   3.013  13.444 -0.319200
ATOM   2062 1HG2 VAL   132      -8.075   2.588  14.439  0.079100
ATOM   2063 2HG2 VAL   132      -7.030   3.609  13.443  0.079100
ATOM   2064 3HG2 VAL   132      -8.780   3.666  13.200  0.079100
ATOM   2065  C   VAL   132      -9.073   0.209  13.713  0.597300
ATOM   2066  O   VAL   132      -8.133  -0.526  14.007 -0.567900
ATOM   2067  N   GLN   133     -10.152   0.426  14.485 -0.415700
ATOM   2068  H   GLN   133     -10.884   1.043  14.163  0.271900
ATOM   2069  CA  GLN   133     -10.353  -0.295  15.746 -0.003100
ATOM   2070  HA  GLN   133      -9.384  -0.504  16.199  0.085000
ATOM   2071  CB  GLN   133     -11.145   0.610  16.705 -0.003600
ATOM   2072  HB2 GLN   133     -12.124   0.835  16.282  0.017100
ATOM   2073  HB3 GLN   133     -11.295   0.087  17.649  0.017100
ATOM   2074  CG  GLN   133     -10.392   1.914  16.982 -0.064500
ATOM   2075  HG2 GLN   133      -9.428   1.692  17.441  0.035200
ATOM   2076  HG3 GLN   133     -10.217   2.456  16.053  0.035200
ATOM   2077  CD  GLN   133     -11.189   2.786  17.935  0.695100
ATOM   2078  OE1 GLN   133     -11.445   2.391  19.072 -0.608600
ATOM   2079  NE2 GLN   133     -11.569   3.960  17.457 -0.940700
ATOM   2080 1HE2 GLN   133     -12.196   4.519  18.018  0.425100
ATOM   2081 2HE2 GLN   133     -11.310   4.250  16.525  0.425100
ATOM   2082  C   GLN   133     -11.073  -1.633  15.573  0.597300
ATOM   2083  O   GLN   133     -11.426  -2.285  16.556 -0.567900
ATOM   2084  N   GLN   134     -11.316  -2.025  14.319 -0.415700
ATOM   2085  H   GLN   134     -11.019  -1.456  13.539  0.271900
ATOM   2086  CA  GLN   134     -12.115  -3.217  14.031 -0.003100
ATOM   2087  HA  GLN   134     -12.428  -3.687  14.964  0.085000
ATOM   2088  CB  GLN   134     -13.367  -2.885  13.206 -0.003600
ATOM   2089  HB2 GLN   134     -13.062  -2.650  12.186  0.017100
ATOM   2090  HB3 GLN   134     -14.007  -3.766  13.157  0.017100
ATOM   2091  CG  GLN   134     -14.174  -1.707  13.704 -0.064500
ATOM   2092  HG2 GLN   134     -13.562  -0.810  13.615  0.035200
ATOM   2093  HG3 GLN   134     -15.055  -1.550  13.082  0.035200
ATOM   2094  CD  GLN   134     -14.615  -1.877  15.116  0.695100
ATOM   2095  OE1 GLN   134     -14.906  -2.955  15.606 -0.608600
ATOM   2096  NE2 GLN   134     -14.687  -0.794  15.830 -0.940700
ATOM   2097 1HE2 GLN   134     -15.151  -0.844  16.726  0.425100
ATOM   2098 2HE2 GLN   134     -14.301   0.070  15.479  0.425100
ATOM   2099  C   GLN   134     -11.318  -4.204  13.195  0.597300
ATOM   2100  O   GLN   134     -10.541  -3.787  12.329 -0.567900
ATOM   2101  N   PRO   135     -11.531  -5.508  13.395 -0.254800
ATOM   2102  CD  PRO   135     -12.405  -6.103  14.414  0.019200
ATOM   2103  HD2 PRO   135     -13.437  -5.764  14.322  0.039100
ATOM   2104  HD3 PRO   135     -12.011  -5.894  15.409  0.039100
ATOM   2105  CG  PRO   135     -12.296  -7.573  14.110  0.018900
ATOM   2106  HG2 PRO   135     -13.174  -7.862  13.532  0.021300
ATOM   2107  HG3 PRO   135     -12.268  -8.163  15.025  0.021300
ATOM   2108  CB  PRO   135     -11.090  -7.838  13.280 -0.007000
ATOM   2109  HB2 PRO   135     -11.294  -8.593  12.521  0.025300
ATOM   2110  HB3 PRO   135     -10.281  -8.178  13.926  0.025300
ATOM   2111  CA  PRO   135     -10.711  -6.486  12.689 -0.026600
ATOM   2112  HA  PRO   135      -9.656  -6.289  12.880  0.064100
ATOM   2113  C   PRO   135     -10.939  -6.499  11.187  0.589600
ATOM   2114  O   PRO   135     -10.046  -6.917  10.442 -0.574800
ATOM   2115  N   ASP   136     -12.110  -6.047  10.753 -0.516300
ATOM   2116  H   ASP   136     -12.816  -5.745  11.409  0.293600
ATOM   2117  CA  ASP   136     -12.437  -5.912   9.328  0.038100
ATOM   2118  HA  ASP   136     -11.606  -6.281   8.726  0.088000
ATOM   2119  CB  ASP   136     -13.656  -6.728   8.957 -0.030300
ATOM   2120  HB2 ASP   136     -13.832  -6.639   7.885 -0.012200
ATOM   2121  HB3 ASP   136     -13.446  -7.776   9.168 -0.012200
ATOM   2122  CG  ASP   136     -14.891  -6.317   9.719  0.799400
ATOM   2123  OD1 ASP   136     -14.809  -5.510  10.674 -0.801400
ATOM   2124  OD2 ASP   136     -15.937  -6.819   9.311 -0.801400
ATOM   2125  C   ASP   136     -12.618  -4.447   8.944  0.536600
ATOM   2126  O   ASP   136     -13.450  -4.099   8.105 -0.581900
ATOM   2127  N   GLY   137     -11.842  -3.559   9.572 -0.415700
ATOM   2128  H   GLY   137     -11.190  -3.869  10.279  0.271900
ATOM   2129  CA  GLY   137     -12.013  -2.137   9.334 -0.025200
ATOM   2130  HA2 GLY   137     -13.050  -1.829   9.466  0.069800
ATOM   2131  HA3 GLY   137     -11.374  -1.677  10.087  0.069800
ATOM   2132  C   GLY   137     -11.452  -1.600   8.027  0.597300
ATOM   2133  O   GLY   137     -12.003  -0.641   7.480 -0.567900
ATOM   2134  N   LEU   138     -10.325  -2.155   7.570 -0.415700
ATOM   2135  H   LEU   138      -9.907  -2.915   8.088  0.271900
ATOM   2136  CA  LEU   138      -9.660  -1.656   6.365 -0.051800
ATOM   2137  HA  LEU   138     -10.249  -0.861   5.908  0.092200
ATOM   2138  CB  LEU   138      -8.274  -1.127   6.708 -0.110200
ATOM   2139  HB2 LEU   138      -7.711  -1.943   7.162  0.045700
ATOM   2140  HB3 LEU   138      -7.781  -0.876   5.768  0.045700
ATOM   2141  CG  LEU   138      -8.150   0.081   7.618  0.353100
ATOM   2142  HG  LEU   138      -8.377  -0.247   8.632 -0.036100
ATOM   2143  CD1 LEU   138      -6.676   0.564   7.602 -0.412100
ATOM   2144 1HD1 LEU   138      -6.032  -0.228   7.982  0.100000
ATOM   2145 2HD1 LEU   138      -6.382   0.833   6.587  0.100000
ATOM   2146 3HD1 LEU   138      -6.565   1.441   8.241  0.100000
ATOM   2147  CD2 LEU   138      -9.085   1.238   7.319 -0.412100
ATOM   2148 1HD2 LEU   138     -10.122   0.931   7.458  0.100000
ATOM   2149 2HD2 LEU   138      -8.889   2.053   8.015  0.100000
ATOM   2150 3HD2 LEU   138      -8.934   1.582   6.296  0.100000
ATOM   2151  C   LEU   138      -9.495  -2.773   5.357  0.597300
ATOM   2152  O   LEU   138      -9.386  -3.955   5.680 -0.567900
ATOM   2153  N   ALA   139      -9.388  -2.353   4.092 -0.415700
ATOM   2154  H   ALA   139      -9.500  -1.368   3.899  0.271900
ATOM   2155  CA  ALA   139      -8.958  -3.222   3.008  0.033700
ATOM   2156  HA  ALA   139      -8.554  -4.151   3.410  0.082300
ATOM   2157  CB  ALA   139     -10.137  -3.567   2.086 -0.182500
ATOM   2158  HB1 ALA   139     -10.568  -2.657   1.670  0.060300
ATOM   2159  HB2 ALA   139      -9.790  -4.208   1.275  0.060300
ATOM   2160  HB3 ALA   139     -10.901  -4.094   2.657  0.060300
ATOM   2161  C   ALA   139      -7.862  -2.460   2.294  0.597300
ATOM   2162  O   ALA   139      -8.066  -1.315   1.880 -0.567900
ATOM   2163  N   VAL   140      -6.693  -3.083   2.196 -0.415700
ATOM   2164  H   VAL   140      -6.627  -4.047   2.491  0.271900
ATOM   2165  CA  VAL   140      -5.580  -2.473   1.504 -0.087500
ATOM   2166  HA  VAL   140      -5.868  -1.477   1.169  0.096900
ATOM   2167  CB  VAL   140      -4.352  -2.276   2.386  0.298500
ATOM   2168  HB  VAL   140      -3.959  -3.244   2.696 -0.029700
ATOM   2169  CG1 VAL   140      -3.283  -1.533   1.561 -0.319200
ATOM   2170 1HG1 VAL   140      -3.682  -0.589   1.189  0.079100
ATOM   2171 2HG1 VAL   140      -2.418  -1.330   2.192  0.079100
ATOM   2172 3HG1 VAL   140      -2.955  -2.141   0.718  0.079100
ATOM   2173  CG2 VAL   140      -4.707  -1.467   3.628 -0.319200
ATOM   2174 1HG2 VAL   140      -3.814  -1.323   4.235  0.079100
ATOM   2175 2HG2 VAL   140      -5.109  -0.496   3.336  0.079100
ATOM   2176 3HG2 VAL   140      -5.452  -1.982   4.234  0.079100
ATOM   2177  C   VAL   140      -5.289  -3.313   0.260  0.597300
ATOM   2178  O   VAL   140      -5.054  -4.518   0.369 -0.567900
ATOM   2179  N   LEU   141      -5.332  -2.634  -0.878 -0.415700
ATOM   2180  H   LEU   141      -5.524  -1.643  -0.850  0.271900
ATOM   2181  CA  LEU   141      -4.966  -3.227  -2.157 -0.051800
ATOM   2182  HA  LEU   141      -5.143  -4.302  -2.117  0.092200
ATOM   2183  CB  LEU   141      -5.863  -2.631  -3.223 -0.110200
ATOM   2184  HB2 LEU   141      -6.899  -2.819  -2.942  0.045700
ATOM   2185  HB3 LEU   141      -5.722  -1.550  -3.228  0.045700
ATOM   2186  CG  LEU   141      -5.651  -3.146  -4.642  0.353100
ATOM   2187  HG  LEU   141      -4.624  -2.962  -4.958 -0.036100
ATOM   2188  CD1 LEU   141      -5.953  -4.645  -4.715 -0.412100
ATOM   2189 1HD1 LEU   141      -6.897  -4.868  -4.217  0.100000
ATOM   2190 2HD1 LEU   141      -6.024  -4.951  -5.758  0.100000
ATOM   2191 3HD1 LEU   141      -5.144  -5.210  -4.251  0.100000
ATOM   2192  CD2 LEU   141      -6.598  -2.398  -5.581 -0.412100
ATOM   2193 1HD2 LEU   141      -7.634  -2.652  -5.355  0.100000
ATOM   2194 2HD2 LEU   141      -6.473  -1.321  -5.473  0.100000
ATOM   2195 3HD2 LEU   141      -6.389  -2.681  -6.613  0.100000
ATOM   2196  C   LEU   141      -3.481  -2.935  -2.359  0.597300
ATOM   2197  O   LEU   141      -3.064  -1.769  -2.430 -0.567900
ATOM   2198  N   GLY   142      -2.698  -4.003  -2.418 -0.415700
ATOM   2199  H   GLY   142      -3.129  -4.917  -2.404  0.271900
ATOM   2200  CA  GLY   142      -1.253  -3.909  -2.589 -0.025200
ATOM   2201  HA2 GLY   142      -0.918  -2.901  -2.345  0.069800
ATOM   2202  HA3 GLY   142      -0.760  -4.600  -1.905  0.069800
ATOM   2203  C   GLY   142      -0.854  -4.285  -3.990  0.597300
ATOM   2204  O   GLY   142      -1.335  -5.304  -4.505 -0.567900
ATOM   2205  N   ILE   143       0.023  -3.476  -4.578 -0.415700
ATOM   2206  H   ILE   143       0.334  -2.647  -4.092  0.271900
ATOM   2207  CA  ILE   143       0.442  -3.675  -5.970 -0.059700
ATOM   2208  HA  ILE   143       0.169  -4.681  -6.290  0.086900
ATOM   2209  CB  ILE   143      -0.254  -2.669  -6.907  0.130300
ATOM   2210  HB  ILE   143       0.015  -1.659  -6.597  0.018700
ATOM   2211  CG2 ILE   143       0.226  -2.849  -8.345 -0.320400
ATOM   2212 1HG2 ILE   143      -0.197  -2.076  -8.987  0.088200
ATOM   2213 2HG2 ILE   143       1.310  -2.752  -8.407  0.088200
ATOM   2214 3HG2 ILE   143      -0.063  -3.830  -8.721  0.088200
ATOM   2215  CG1 ILE   143      -1.776  -2.795  -6.768 -0.043000
ATOM   2216 2HG1 ILE   143      -2.076  -3.814  -7.012  0.023600
ATOM   2217 3HG1 ILE   143      -2.067  -2.597  -5.736  0.023600
ATOM   2218  CD1 ILE   143      -2.568  -1.797  -7.611 -0.066000
ATOM   2219 1HD1 ILE   143      -2.429  -1.993  -8.675  0.018600
ATOM   2220 2HD1 ILE   143      -3.628  -1.904  -7.382  0.018600
ATOM   2221 3HD1 ILE   143      -2.261  -0.777  -7.382  0.018600
ATOM   2222  C   ILE   143       1.946  -3.547  -5.994  0.597300
ATOM   2223  O   ILE   143       2.491  -2.536  -5.550 -0.567900
ATOM   2224  N   PHE   144       2.648  -4.542  -6.504 -0.415700
ATOM   2225  H   PHE   144       2.161  -5.345  -6.874  0.271900
ATOM   2226  CA  PHE   144       4.091  -4.499  -6.614 -0.002400
ATOM   2227  HA  PHE   144       4.521  -4.077  -5.706  0.097800
ATOM   2228  CB  PHE   144       4.624  -5.921  -6.816 -0.034300
ATOM   2229  HB2 PHE   144       4.156  -6.353  -7.701  0.029500
ATOM   2230  HB3 PHE   144       5.699  -5.876  -6.990  0.029500
ATOM   2231  CG  PHE   144       4.359  -6.818  -5.632  0.011800
ATOM   2232  CD1 PHE   144       4.910  -6.508  -4.402 -0.125600
ATOM   2233  HD1 PHE   144       5.519  -5.622  -4.293  0.133000
ATOM   2234  CE1 PHE   144       4.728  -7.346  -3.310 -0.170400
ATOM   2235  HE1 PHE   144       5.178  -7.097  -2.360  0.143000
ATOM   2236  CZ  PHE   144       3.955  -8.486  -3.462 -0.107200
ATOM   2237  HZ  PHE   144       3.812  -9.158  -2.629  0.129700
ATOM   2238  CE2 PHE   144       3.373  -8.795  -4.679 -0.170400
ATOM   2239  HE2 PHE   144       2.769  -9.683  -4.791  0.143000
ATOM   2240  CD2 PHE   144       3.560  -7.952  -5.757 -0.125600
ATOM   2241  HD2 PHE   144       3.101  -8.192  -6.704  0.133000
ATOM   2242  C   PHE   144       4.527  -3.640  -7.796  0.597300
ATOM   2243  O   PHE   144       3.838  -3.598  -8.823 -0.567900
ATOM   2244  N   LEU   145       5.677  -3.006  -7.641 -0.415700
ATOM   2245  H   LEU   145       6.171  -3.082  -6.764  0.271900
ATOM   2246  CA  LEU   145       6.312  -2.259  -8.723 -0.051800
ATOM   2247  HA  LEU   145       5.696  -2.272  -9.622  0.092200
ATOM   2248  CB  LEU   145       6.579  -0.818  -8.340 -0.110200
ATOM   2249  HB2 LEU   145       6.995  -0.834  -7.333  0.045700
ATOM   2250  HB3 LEU   145       7.347  -0.434  -9.010  0.045700
ATOM   2251  CG  LEU   145       5.421   0.185  -8.384  0.353100
ATOM   2252  HG  LEU   145       5.041   0.246  -9.403 -0.036100
ATOM   2253  CD1 LEU   145       4.307  -0.207  -7.435 -0.412100
ATOM   2254 1HD1 LEU   145       4.708  -0.440  -6.448  0.100000
ATOM   2255 2HD1 LEU   145       3.588   0.608  -7.353  0.100000
ATOM   2256 3HD1 LEU   145       3.770  -1.070  -7.829  0.100000
ATOM   2257  CD2 LEU   145       5.945   1.561  -7.994 -0.412100
ATOM   2258 1HD2 LEU   145       6.189   1.584  -6.932  0.100000
ATOM   2259 2HD2 LEU   145       6.837   1.809  -8.568  0.100000
ATOM   2260 3HD2 LEU   145       5.181   2.312  -8.196  0.100000
ATOM   2261  C   LEU   145       7.652  -2.915  -9.021  0.597300
ATOM   2262  O   LEU   145       8.454  -3.167  -8.110 -0.567900
ATOM   2263  N   LYS   146       7.879  -3.172 -10.314 -0.347900
ATOM   2264  H   LYS   146       7.158  -2.940 -10.982  0.274700
ATOM   2265  CA  LYS   146       9.201  -3.535 -10.820 -0.240000
ATOM   2266  HA  LYS   146       9.908  -3.592  -9.992  0.142600
ATOM   2267  CB  LYS   146       9.175  -4.891 -11.509 -0.009400
ATOM   2268  HB2 LYS   146      10.193  -5.161 -11.790  0.036200
ATOM   2269  HB3 LYS   146       8.803  -5.639 -10.809  0.036200
ATOM   2270  CG  LYS   146       8.285  -4.890 -12.760  0.018700
ATOM   2271  HG2 LYS   146       7.264  -4.611 -12.498  0.010300
ATOM   2272  HG3 LYS   146       8.671  -4.186 -13.497  0.010300
ATOM   2273  CD  LYS   146       8.266  -6.281 -13.380 -0.047900
ATOM   2274  HD2 LYS   146       9.293  -6.582 -13.586  0.062100
ATOM   2275  HD3 LYS   146       7.836  -6.976 -12.658  0.062100
ATOM   2276  CE  LYS   146       7.466  -6.338 -14.667 -0.014300
ATOM   2277  HE2 LYS   146       6.505  -5.844 -14.524  0.113500
ATOM   2278  HE3 LYS   146       8.007  -5.792 -15.440  0.113500
ATOM   2279  NZ  LYS   146       7.248  -7.752 -15.087 -0.385400
ATOM   2280  HZ1 LYS   146       6.832  -7.794 -16.006  0.340000
ATOM   2281  HZ2 LYS   146       8.124  -8.255 -15.096  0.340000
ATOM   2282  HZ3 LYS   146       6.629  -8.242 -14.457  0.340000
ATOM   2283  C   LYS   146       9.705  -2.448 -11.763  0.734100
ATOM   2284  O   LYS   146       8.910  -1.694 -12.309 -0.589400
ATOM   2285  N   VAL   147      11.013  -2.388 -11.910 -0.415700
ATOM   2286  H   VAL   147      11.604  -3.037 -11.409  0.271900
ATOM   2287  CA  VAL   147      11.625  -1.388 -12.768 -0.087500
ATOM   2288  HA  VAL   147      10.986  -0.506 -12.788  0.096900
ATOM   2289  CB  VAL   147      12.950  -0.957 -12.173  0.298500
ATOM   2290  HB  VAL   147      13.590  -1.823 -12.008 -0.029700
ATOM   2291  CG1 VAL   147      13.662   0.009 -13.098 -0.319200
ATOM   2292 1HG1 VAL   147      12.965   0.770 -13.447  0.079100
ATOM   2293 2HG1 VAL   147      14.465   0.505 -12.552  0.079100
ATOM   2294 3HG1 VAL   147      14.089  -0.524 -13.947  0.079100
ATOM   2295  CG2 VAL   147      12.650  -0.314 -10.816 -0.319200
ATOM   2296 1HG2 VAL   147      11.929   0.496 -10.929  0.079100
ATOM   2297 2HG2 VAL   147      12.266  -1.053 -10.114  0.079100
ATOM   2298 3HG2 VAL   147      13.571   0.095 -10.401  0.079100
ATOM   2299  C   VAL   147      11.797  -1.923 -14.182  0.597300
ATOM   2300  O   VAL   147      12.464  -2.934 -14.375 -0.567900
ATOM   2301  N   GLY   148      11.232  -1.197 -15.136 -0.415700
ATOM   2302  H   GLY   148      10.718  -0.367 -14.880  0.271900
ATOM   2303  CA  GLY   148      11.362  -1.544 -16.549 -0.025200
ATOM   2304  HA2 GLY   148      12.410  -1.692 -16.809  0.069800
ATOM   2305  HA3 GLY   148      10.804  -2.454 -16.770  0.069800
ATOM   2306  C   GLY   148      10.823  -0.382 -17.347  0.597300
ATOM   2307  O   GLY   148      11.375   0.727 -17.276 -0.567900
ATOM   2308  N   SER   149       9.743  -0.606 -18.080 -0.415700
ATOM   2309  H   SER   149       9.354  -1.537 -18.124  0.271900
ATOM   2310  CA  SER   149       9.059   0.489 -18.778 -0.024900
ATOM   2311  HA  SER   149       9.781   1.028 -19.391  0.084300
ATOM   2312  CB  SER   149       7.981  -0.086 -19.700  0.211700
ATOM   2313  HB2 SER   149       7.202  -0.554 -19.099  0.035200
ATOM   2314  HB3 SER   149       7.538   0.715 -20.291  0.035200
ATOM   2315  OG  SER   149       8.559  -1.057 -20.563 -0.654600
ATOM   2316  HG  SER   149       8.009  -1.840 -20.491  0.427500
ATOM   2317  C   SER   149       8.404   1.457 -17.806  0.597300
ATOM   2318  O   SER   149       7.957   1.064 -16.732 -0.567900
ATOM   2319  N   ALA   150       8.255   2.719 -18.191 -0.415700
ATOM   2320  H   ALA   150       8.279   2.877 -19.188  0.271900
ATOM   2321  CA  ALA   150       7.546   3.704 -17.412  0.033700
ATOM   2322  HA  ALA   150       7.980   3.773 -16.414  0.082300
ATOM   2323  CB  ALA   150       7.627   5.082 -18.087 -0.182500
ATOM   2324  HB1 ALA   150       7.109   4.998 -19.042  0.060300
ATOM   2325  HB2 ALA   150       7.139   5.835 -17.468  0.060300
ATOM   2326  HB3 ALA   150       8.667   5.371 -18.239  0.060300
ATOM   2327  C   ALA   150       6.064   3.370 -17.299  0.597300
ATOM   2328  O   ALA   150       5.434   2.786 -18.188 -0.567900
ATOM   2329  N   LYS   151       5.489   3.802 -16.189 -0.347900
ATOM   2330  H   LYS   151       6.058   4.272 -15.499  0.274700
ATOM   2331  CA  LYS   151       4.045   3.717 -15.988 -0.240000
ATOM   2332  HA  LYS   151       3.615   2.971 -16.656  0.142600
ATOM   2333  CB  LYS   151       3.724   3.296 -14.559 -0.009400
ATOM   2334  HB2 LYS   151       4.321   2.437 -14.253  0.036200
ATOM   2335  HB3 LYS   151       4.004   4.101 -13.879  0.036200
ATOM   2336  CG  LYS   151       2.251   2.959 -14.343  0.018700
ATOM   2337  HG2 LYS   151       2.110   2.800 -13.274  0.010300
ATOM   2338  HG3 LYS   151       1.622   3.796 -14.645  0.010300
ATOM   2339  CD  LYS   151       1.832   1.698 -15.089 -0.047900
ATOM   2340  HD2 LYS   151       1.665   1.926 -16.141  0.062100
ATOM   2341  HD3 LYS   151       2.622   0.951 -15.002  0.062100
ATOM   2342  CE  LYS   151       0.570   1.146 -14.416 -0.014300
ATOM   2343  HE2 LYS   151       0.799   0.816 -13.403  0.113500
ATOM   2344  HE3 LYS   151      -0.187   1.930 -14.372  0.113500
ATOM   2345  NZ  LYS   151       0.063   0.014 -15.235 -0.385400
ATOM   2346  HZ1 LYS   151       0.702  -0.767 -15.273  0.340000
ATOM   2347  HZ2 LYS   151      -0.816  -0.358 -14.904  0.340000
ATOM   2348  HZ3 LYS   151      -0.090   0.290 -16.195  0.340000
ATOM   2349  C   LYS   151       3.469   5.085 -16.295  0.734100
ATOM   2350  O   LYS   151       3.701   6.033 -15.517 -0.589400
ATOM   2351  N   PRO   152       2.801   5.266 -17.427 -0.254800
ATOM   2352  CD  PRO   152       2.499   4.312 -18.507  0.019200
ATOM   2353  HD2 PRO   152       1.552   3.813 -18.300  0.039100
ATOM   2354  HD3 PRO   152       3.292   3.587 -18.694  0.039100
ATOM   2355  CG  PRO   152       2.351   5.235 -19.708  0.018900
ATOM   2356  HG2 PRO   152       1.774   4.771 -20.508  0.021300
ATOM   2357  HG3 PRO   152       3.332   5.547 -20.067  0.021300
ATOM   2358  CB  PRO   152       1.618   6.419 -19.100 -0.007000
ATOM   2359  HB2 PRO   152       0.575   6.152 -18.928  0.025300
ATOM   2360  HB3 PRO   152       1.687   7.303 -19.734  0.025300
ATOM   2361  CA  PRO   152       2.365   6.621 -17.770 -0.026600
ATOM   2362  HA  PRO   152       3.240   7.248 -17.935  0.064100
ATOM   2363  C   PRO   152       1.489   7.254 -16.701  0.589600
ATOM   2364  O   PRO   152       1.612   8.444 -16.394 -0.574800
ATOM   2365  N   GLY   153       0.629   6.445 -16.092 -0.415700
ATOM   2366  H   GLY   153       0.514   5.490 -16.403  0.271900
ATOM   2367  CA  GLY   153      -0.289   6.988 -15.110 -0.025200
ATOM   2368  HA2 GLY   153      -0.790   7.861 -15.528  0.069800
ATOM   2369  HA3 GLY   153      -1.055   6.245 -14.889  0.069800
ATOM   2370  C   GLY   153       0.346   7.386 -13.796  0.597300
ATOM   2371  O   GLY   153      -0.289   7.998 -12.931 -0.567900
ATOM   2372  N   LEU   154       1.618   7.035 -13.589 -0.415700
ATOM   2373  H   LEU   154       2.119   6.547 -14.318  0.271900
ATOM   2374  CA  LEU   154       2.359   7.449 -12.398 -0.051800
ATOM   2375  HA  LEU   154       1.665   7.530 -11.562  0.092200
ATOM   2376  CB  LEU   154       3.421   6.381 -12.056 -0.110200
ATOM   2377  HB2 LEU   154       2.916   5.420 -11.966  0.045700
ATOM   2378  HB3 LEU   154       4.105   6.311 -12.902  0.045700
ATOM   2379  CG  LEU   154       4.272   6.588 -10.792  0.353100
ATOM   2380  HG  LEU   154       4.847   7.507 -10.904 -0.036100
ATOM   2381  CD1 LEU   154       3.416   6.692  -9.532 -0.412100
ATOM   2382 1HD1 LEU   154       2.892   5.749  -9.375  0.100000
ATOM   2383 2HD1 LEU   154       4.056   6.894  -8.673  0.100000
ATOM   2384 3HD1 LEU   154       2.684   7.494  -9.626  0.100000
ATOM   2385  CD2 LEU   154       5.286   5.444 -10.678 -0.412100
ATOM   2386 1HD2 LEU   154       5.945   5.619  -9.827  0.100000
ATOM   2387 2HD2 LEU   154       4.760   4.499 -10.541  0.100000
ATOM   2388 3HD2 LEU   154       5.894   5.393 -11.582  0.100000
ATOM   2389  C   LEU   154       3.004   8.819 -12.572  0.597300
ATOM   2390  O   LEU   154       3.403   9.431 -11.581 -0.567900
ATOM   2391  N   GLN   155       3.190   9.302 -13.796 -0.415700
ATOM   2392  H   GLN   155       2.848   8.785 -14.593  0.271900
ATOM   2393  CA  GLN   155       4.084  10.439 -14.018 -0.003100
ATOM   2394  HA  GLN   155       5.054  10.115 -13.639  0.085000
ATOM   2395  CB  GLN   155       4.341  10.666 -15.520 -0.003600
ATOM   2396  HB2 GLN   155       4.612   9.720 -15.987  0.017100
ATOM   2397  HB3 GLN   155       3.421  11.025 -15.981  0.017100
ATOM   2398  CG  GLN   155       5.461  11.685 -15.755 -0.064500
ATOM   2399  HG2 GLN   155       5.579  11.843 -16.827  0.035200
ATOM   2400  HG3 GLN   155       5.170  12.631 -15.299  0.035200
ATOM   2401  CD  GLN   155       6.788  11.237 -15.183  0.695100
ATOM   2402  OE1 GLN   155       7.077  10.039 -15.094 -0.608600
ATOM   2403  NE2 GLN   155       7.644  12.157 -14.772 -0.940700
ATOM   2404 1HE2 GLN   155       8.577  11.864 -14.518  0.425100
ATOM   2405 2HE2 GLN   155       7.363  13.125 -14.716  0.425100
ATOM   2406  C   GLN   155       3.560  11.683 -13.316  0.597300
ATOM   2407  O   GLN   155       4.371  12.468 -12.822 -0.567900
ATOM   2408  N   LYS   156       2.233  11.888 -13.255 -0.347900
ATOM   2409  H   LYS   156       1.596  11.244 -13.701  0.274700
ATOM   2410  CA  LYS   156       1.753  13.087 -12.560 -0.240000
ATOM   2411  HA  LYS   156       2.266  13.954 -12.976  0.142600
ATOM   2412  CB  LYS   156       0.252  13.276 -12.742 -0.009400
ATOM   2413  HB2 LYS   156      -0.292  12.354 -12.539  0.036200
ATOM   2414  HB3 LYS   156      -0.095  14.055 -12.063  0.036200
ATOM   2415  CG  LYS   156       0.017  13.747 -14.189  0.018700
ATOM   2416  HG2 LYS   156       0.784  14.464 -14.482  0.010300
ATOM   2417  HG3 LYS   156       0.100  12.886 -14.852  0.010300
ATOM   2418  CD  LYS   156      -1.322  14.415 -14.449 -0.047900
ATOM   2419  HD2 LYS   156      -2.069  13.864 -13.877  0.062100
ATOM   2420  HD3 LYS   156      -1.293  15.439 -14.079  0.062100
ATOM   2421  CE  LYS   156      -1.750  14.424 -15.912 -0.014300
ATOM   2422  HE2 LYS   156      -1.112  15.119 -16.458  0.113500
ATOM   2423  HE3 LYS   156      -1.577  13.431 -16.326  0.113500
ATOM   2424  NZ  LYS   156      -3.194  14.791 -16.130 -0.385400
ATOM   2425  HZ1 LYS   156      -3.448  15.652 -15.667  0.340000
ATOM   2426  HZ2 LYS   156      -3.419  14.873 -17.112  0.340000
ATOM   2427  HZ3 LYS   156      -3.803  14.083 -15.745  0.340000
ATOM   2428  C   LYS   156       2.124  13.086 -11.091  0.734100
ATOM   2429  O   LYS   156       2.373  14.142 -10.515 -0.589400
ATOM   2430  N   VAL   157       2.173  11.892 -10.499 -0.415700
ATOM   2431  H   VAL   157       2.052  11.059 -11.057  0.271900
ATOM   2432  CA  VAL   157       2.657  11.790  -9.124 -0.087500
ATOM   2433  HA  VAL   157       2.117  12.495  -8.492  0.096900
ATOM   2434  CB  VAL   157       2.405  10.369  -8.595  0.298500
ATOM   2435  HB  VAL   157       2.858   9.632  -9.258 -0.029700
ATOM   2436  CG1 VAL   157       3.062  10.209  -7.225 -0.319200
ATOM   2437 1HG1 VAL   157       2.717  10.989  -6.546  0.079100
ATOM   2438 2HG1 VAL   157       2.801   9.233  -6.816  0.079100
ATOM   2439 3HG1 VAL   157       4.149  10.250  -7.299  0.079100
ATOM   2440  CG2 VAL   157       0.914  10.075  -8.473 -0.319200
ATOM   2441 1HG2 VAL   157       0.768   9.063  -8.096  0.079100
ATOM   2442 2HG2 VAL   157       0.448  10.781  -7.786  0.079100
ATOM   2443 3HG2 VAL   157       0.436  10.149  -9.450  0.079100
ATOM   2444  C   VAL   157       4.134  12.152  -9.040  0.597300
ATOM   2445  O   VAL   157       4.570  12.978  -8.246 -0.567900
ATOM   2446  N   VAL   158       4.958  11.520  -9.871 -0.415700
ATOM   2447  H   VAL   158       4.613  10.854 -10.548  0.271900
ATOM   2448  CA  VAL   158       6.395  11.814  -9.727 -0.087500
ATOM   2449  HA  VAL   158       6.699  11.630  -8.697  0.096900
ATOM   2450  CB  VAL   158       7.207  10.874 -10.606  0.298500
ATOM   2451  HB  VAL   158       8.251  11.187 -10.631 -0.029700
ATOM   2452  CG1 VAL   158       7.129   9.406 -10.211 -0.319200
ATOM   2453 1HG1 VAL   158       6.096   9.108 -10.031  0.079100
ATOM   2454 2HG1 VAL   158       7.560   8.779 -10.991  0.079100
ATOM   2455 3HG1 VAL   158       7.713   9.266  -9.302  0.079100
ATOM   2456  CG2 VAL   158       6.602  11.017 -11.945 -0.319200
ATOM   2457 1HG2 VAL   158       6.673  12.029 -12.344  0.079100
ATOM   2458 2HG2 VAL   158       7.198  10.396 -12.615  0.079100
ATOM   2459 3HG2 VAL   158       5.602  10.583 -11.912  0.079100
ATOM   2460  C   VAL   158       6.694  13.274 -10.033  0.597300
ATOM   2461  O   VAL   158       7.568  13.841  -9.395 -0.567900
ATOM   2462  N   ASP   159       5.959  13.915 -10.943 -0.516300
ATOM   2463  H   ASP   159       5.279  13.420 -11.502  0.293600
ATOM   2464  CA  ASP   159       6.319  15.293 -11.246  0.038100
ATOM   2465  HA  ASP   159       7.403  15.369 -11.335  0.088000
ATOM   2466  CB  ASP   159       5.685  15.656 -12.565 -0.030300
ATOM   2467  HB2 ASP   159       4.670  15.264 -12.619 -0.012200
ATOM   2468  HB3 ASP   159       5.626  16.739 -12.674 -0.012200
ATOM   2469  CG  ASP   159       6.512  15.121 -13.726  0.799400
ATOM   2470  OD1 ASP   159       7.755  14.995 -13.559 -0.801400
ATOM   2471  OD2 ASP   159       5.885  14.841 -14.769 -0.801400
ATOM   2472  C   ASP   159       5.960  16.271 -10.153  0.536600
ATOM   2473  O   ASP   159       6.508  17.351 -10.180 -0.581900
ATOM   2474  N   VAL   160       5.082  15.962  -9.199 -0.415700
ATOM   2475  H   VAL   160       4.657  15.046  -9.205  0.271900
ATOM   2476  CA  VAL   160       4.780  16.889  -8.112 -0.087500
ATOM   2477  HA  VAL   160       4.894  17.915  -8.462  0.096900
ATOM   2478  CB  VAL   160       3.304  16.699  -7.726  0.298500
ATOM   2479  HB  VAL   160       2.718  16.611  -8.640 -0.029700
ATOM   2480  CG1 VAL   160       3.066  15.445  -6.895 -0.319200
ATOM   2481 1HG1 VAL   160       2.020  15.427  -6.590  0.079100
ATOM   2482 2HG1 VAL   160       3.167  14.574  -7.543  0.079100
ATOM   2483 3HG1 VAL   160       3.709  15.388  -6.017  0.079100
ATOM   2484  CG2 VAL   160       2.711  17.879  -6.956 -0.319200
ATOM   2485 1HG2 VAL   160       2.863  18.779  -7.551  0.079100
ATOM   2486 2HG2 VAL   160       1.639  17.739  -6.822  0.079100
ATOM   2487 3HG2 VAL   160       3.176  17.977  -5.975  0.079100
ATOM   2488  C   VAL   160       5.698  16.695  -6.898  0.597300
ATOM   2489  O   VAL   160       5.686  17.474  -5.942 -0.567900
ATOM   2490  N   LEU   161       6.501  15.617  -6.882 -0.415700
ATOM   2491  H   LEU   161       6.501  14.984  -7.669  0.271900
ATOM   2492  CA  LEU   161       7.286  15.296  -5.696 -0.051800
ATOM   2493  HA  LEU   161       6.615  15.246  -4.838  0.092200
ATOM   2494  CB  LEU   161       8.034  13.959  -5.828 -0.110200
ATOM   2495  HB2 LEU   161       8.675  13.995  -6.709  0.045700
ATOM   2496  HB3 LEU   161       8.665  13.812  -4.952  0.045700
ATOM   2497  CG  LEU   161       7.072  12.766  -5.959  0.353100
ATOM   2498  HG  LEU   161       6.535  12.864  -6.902 -0.036100
ATOM   2499  CD1 LEU   161       7.904  11.494  -6.040 -0.412100
ATOM   2500 1HD1 LEU   161       7.241  10.636  -6.149  0.100000
ATOM   2501 2HD1 LEU   161       8.567  11.547  -6.903  0.100000
ATOM   2502 3HD1 LEU   161       8.503  11.379  -5.136  0.100000
ATOM   2503  CD2 LEU   161       6.058  12.686  -4.825 -0.412100
ATOM   2504 1HD2 LEU   161       5.529  11.734  -4.870  0.100000
ATOM   2505 2HD2 LEU   161       6.552  12.778  -3.858  0.100000
ATOM   2506 3HD2 LEU   161       5.316  13.477  -4.939  0.100000
ATOM   2507  C   LEU   161       8.296  16.383  -5.366  0.597300
ATOM   2508  O   LEU   161       8.592  16.586  -4.179 -0.567900
ATOM   2509  N   ASP   162       8.809  17.100  -6.356 -0.516300
ATOM   2510  H   ASP   162       8.642  16.835  -7.316  0.293600
ATOM   2511  CA  ASP   162       9.746  18.173  -6.026  0.038100
ATOM   2512  HA  ASP   162      10.585  17.757  -5.468  0.088000
ATOM   2513  CB  ASP   162      10.267  18.828  -7.308 -0.030300
ATOM   2514  HB2 ASP   162       9.447  18.915  -8.021 -0.012200
ATOM   2515  HB3 ASP   162      10.604  19.838  -7.077 -0.012200
ATOM   2516  CG  ASP   162      11.443  18.112  -7.937  0.799400
ATOM   2517  OD1 ASP   162      12.013  17.131  -7.381 -0.801400
ATOM   2518  OD2 ASP   162      11.765  18.607  -9.046 -0.801400
ATOM   2519  C   ASP   162       9.125  19.255  -5.156  0.536600
ATOM   2520  O   ASP   162       9.861  20.008  -4.510 -0.581900
ATOM   2521  N   SER   163       7.798  19.368  -5.172 -0.415700
ATOM   2522  H   SER   163       7.257  18.719  -5.726  0.271900
ATOM   2523  CA  SER   163       7.114  20.399  -4.397 -0.024900
ATOM   2524  HA  SER   163       7.758  21.272  -4.298  0.084300
ATOM   2525  CB  SER   163       5.845  20.852  -5.103  0.211700
ATOM   2526  HB2 SER   163       5.477  21.754  -4.614  0.035200
ATOM   2527  HB3 SER   163       6.068  21.085  -6.144  0.035200
ATOM   2528  OG  SER   163       4.821  19.870  -5.044 -0.654600
ATOM   2529  HG  SER   163       5.155  19.048  -5.410  0.427500
ATOM   2530  C   SER   163       6.761  19.932  -2.993  0.597300
ATOM   2531  O   SER   163       6.274  20.740  -2.212 -0.567900
ATOM   2532  N   ILE   164       6.982  18.653  -2.685 -0.415700
ATOM   2533  H   ILE   164       7.389  18.042  -3.379  0.271900
ATOM   2534  CA  ILE   164       6.737  18.123  -1.336 -0.059700
ATOM   2535  HA  ILE   164       6.599  18.956  -0.646  0.086900
ATOM   2536  CB  ILE   164       5.466  17.262  -1.285  0.130300
ATOM   2537  HB  ILE   164       5.369  16.907  -0.259  0.018700
ATOM   2538  CG2 ILE   164       4.228  18.101  -1.576 -0.320400
ATOM   2539 1HG2 ILE   164       4.212  18.974  -0.923  0.088200
ATOM   2540 2HG2 ILE   164       4.223  18.433  -2.615  0.088200
ATOM   2541 3HG2 ILE   164       3.329  17.514  -1.392  0.088200
ATOM   2542  CG1 ILE   164       5.528  16.049  -2.223 -0.043000
ATOM   2543 2HG1 ILE   164       5.163  16.327  -3.211  0.023600
ATOM   2544 3HG1 ILE   164       6.551  15.693  -2.345  0.023600
ATOM   2545  CD1 ILE   164       4.702  14.887  -1.694 -0.066000
ATOM   2546 1HD1 ILE   164       5.169  14.479  -0.798  0.018600
ATOM   2547 2HD1 ILE   164       3.693  15.219  -1.451  0.018600
ATOM   2548 3HD1 ILE   164       4.651  14.102  -2.449  0.018600
ATOM   2549  C   ILE   164       7.959  17.379  -0.828  0.597300
ATOM   2550  O   ILE   164       7.892  16.302  -0.221 -0.567900
ATOM   2551  N   LYS   165       9.136  17.966  -1.014 -0.347900
ATOM   2552  H   LYS   165       9.146  18.821  -1.553  0.274700
ATOM   2553  CA  LYS   165      10.380  17.250  -0.777 -0.240000
ATOM   2554  HA  LYS   165      10.387  16.345  -1.384  0.142600
ATOM   2555  CB  LYS   165      11.584  18.120  -1.194 -0.009400
ATOM   2556  HB2 LYS   165      11.468  18.387  -2.244  0.036200
ATOM   2557  HB3 LYS   165      11.596  19.035  -0.601  0.036200
ATOM   2558  CG  LYS   165      12.911  17.366  -1.007  0.018700
ATOM   2559  HG2 LYS   165      13.053  17.079   0.035  0.010300
ATOM   2560  HG3 LYS   165      12.927  16.477  -1.637  0.010300
ATOM   2561  CD  LYS   165      14.058  18.310  -1.402 -0.047900
ATOM   2562  HD2 LYS   165      13.951  18.573  -2.455  0.062100
ATOM   2563  HD3 LYS   165      13.988  19.216  -0.800  0.062100
ATOM   2564  CE  LYS   165      15.418  17.680  -1.192 -0.014300
ATOM   2565  HE2 LYS   165      15.554  17.442  -0.137  0.113500
ATOM   2566  HE3 LYS   165      15.477  16.757  -1.769  0.113500
ATOM   2567  NZ  LYS   165      16.477  18.627  -1.637 -0.385400
ATOM   2568  HZ1 LYS   165      16.424  18.857  -2.619  0.340000
ATOM   2569  HZ2 LYS   165      16.424  19.484  -1.106  0.340000
ATOM   2570  HZ3 LYS   165      17.396  18.241  -1.467  0.340000
ATOM   2571  C   LYS   165      10.496  16.818   0.669  0.734100
ATOM   2572  O   LYS   165      11.011  15.749   0.945 -0.589400
ATOM   2573  N   THR   166      10.085  17.673   1.594 -0.415700
ATOM   2574  H   THR   166       9.682  18.547   1.289  0.271900
ATOM   2575  CA  THR   166      10.351  17.497   3.024 -0.038900
ATOM   2576  HA  THR   166      10.965  16.612   3.186  0.100700
ATOM   2577  CB  THR   166      11.142  18.695   3.563  0.365400
ATOM   2578  HB  THR   166      11.241  18.627   4.646  0.004300
ATOM   2579  CG2 THR   166      12.530  18.725   2.933 -0.243800
ATOM   2580 1HG2 THR   166      13.089  19.550   3.375  0.064200
ATOM   2581 2HG2 THR   166      13.058  17.806   3.186  0.064200
ATOM   2582 3HG2 THR   166      12.489  18.833   1.849  0.064200
ATOM   2583  OG1 THR   166      10.474  19.898   3.210 -0.676100
ATOM   2584  HG1 THR   166       9.869  20.064   3.937  0.410200
ATOM   2585  C   THR   166       9.069  17.288   3.818  0.597300
ATOM   2586  O   THR   166       7.953  17.635   3.418 -0.567900
ATOM   2587  N   LYS   167       9.265  16.676   4.980 -0.347900
ATOM   2588  H   LYS   167      10.209  16.416   5.229  0.274700
ATOM   2589  CA  LYS   167       8.194  16.334   5.894 -0.240000
ATOM   2590  HA  LYS   167       7.597  15.527   5.470  0.142600
ATOM   2591  CB  LYS   167       8.846  15.849   7.200 -0.009400
ATOM   2592  HB2 LYS   167       9.449  14.974   6.958  0.036200
ATOM   2593  HB3 LYS   167       9.502  16.621   7.600  0.036200
ATOM   2594  CG  LYS   167       7.817  15.460   8.273  0.018700
ATOM   2595  HG2 LYS   167       7.239  16.326   8.594  0.010300
ATOM   2596  HG3 LYS   167       7.121  14.734   7.852  0.010300
ATOM   2597  CD  LYS   167       8.520  14.828   9.474 -0.047900
ATOM   2598  HD2 LYS   167       9.058  13.929   9.174  0.062100
ATOM   2599  HD3 LYS   167       9.234  15.543   9.881  0.062100
ATOM   2600  CE  LYS   167       7.478  14.491  10.534 -0.014300
ATOM   2601  HE2 LYS   167       6.845  15.367  10.672  0.113500
ATOM   2602  HE3 LYS   167       6.840  13.689  10.163  0.113500
ATOM   2603  NZ  LYS   167       8.046  14.121  11.845 -0.385400
ATOM   2604  HZ1 LYS   167       8.726  14.780  12.196  0.340000
ATOM   2605  HZ2 LYS   167       7.302  14.060  12.526  0.340000
ATOM   2606  HZ3 LYS   167       8.473  13.206  11.803  0.340000
ATOM   2607  C   LYS   167       7.294  17.503   6.206  0.734100
ATOM   2608  O   LYS   167       7.793  18.574   6.567 -0.589400
ATOM   2609  N   GLY   168       5.996  17.293   6.078 -0.415700
ATOM   2610  H   GLY   168       5.655  16.389   5.782  0.271900
ATOM   2611  CA  GLY   168       5.030  18.330   6.413 -0.025200
ATOM   2612  HA2 GLY   168       4.134  17.853   6.810  0.069800
ATOM   2613  HA3 GLY   168       5.428  18.997   7.178  0.069800
ATOM   2614  C   GLY   168       4.621  19.155   5.213  0.597300
ATOM   2615  O   GLY   168       3.667  19.930   5.321 -0.567900
ATOM   2616  N   LYS   169       5.281  19.046   4.076 -0.347900
ATOM   2617  H   LYS   169       6.047  18.392   4.001  0.274700
ATOM   2618  CA  LYS   169       4.836  19.758   2.876 -0.240000
ATOM   2619  HA  LYS   169       4.478  20.744   3.171  0.142600
ATOM   2620  CB  LYS   169       5.977  19.943   1.888 -0.009400
ATOM   2621  HB2 LYS   169       6.395  18.962   1.662  0.036200
ATOM   2622  HB3 LYS   169       5.588  20.352   0.955  0.036200
ATOM   2623  CG  LYS   169       7.115  20.832   2.383  0.018700
ATOM   2624  HG2 LYS   169       7.438  20.531   3.380  0.010300
ATOM   2625  HG3 LYS   169       7.951  20.687   1.698  0.010300
ATOM   2626  CD  LYS   169       6.733  22.283   2.376 -0.047900
ATOM   2627  HD2 LYS   169       6.017  22.487   1.581  0.062100
ATOM   2628  HD3 LYS   169       6.256  22.491   3.333  0.062100
ATOM   2629  CE  LYS   169       7.943  23.188   2.162 -0.014300
ATOM   2630  HE2 LYS   169       8.785  22.823   2.750  0.113500
ATOM   2631  HE3 LYS   169       8.223  23.207   1.109  0.113500
ATOM   2632  NZ  LYS   169       7.550  24.542   2.641 -0.385400
ATOM   2633  HZ1 LYS   169       8.318  25.183   2.503  0.340000
ATOM   2634  HZ2 LYS   169       6.781  24.911   2.100  0.340000
ATOM   2635  HZ3 LYS   169       7.301  24.537   3.620  0.340000
ATOM   2636  C   LYS   169       3.704  19.011   2.183  0.734100
ATOM   2637  O   LYS   169       3.707  17.786   2.062 -0.589400
ATOM   2638  N   SER   170       2.767  19.763   1.666 -0.415700
ATOM   2639  H   SER   170       2.886  20.766   1.681  0.271900
ATOM   2640  CA  SER   170       1.681  19.231   0.879 -0.024900
ATOM   2641  HA  SER   170       1.949  18.228   0.549  0.084300
ATOM   2642  CB  SER   170       0.374  19.160   1.662  0.211700
ATOM   2643  HB2 SER   170      -0.394  18.691   1.047  0.035200
ATOM   2644  HB3 SER   170       0.515  18.563   2.563  0.035200
ATOM   2645  OG  SER   170      -0.051  20.470   2.024 -0.654600
ATOM   2646  HG  SER   170       0.492  20.729   2.772  0.427500
ATOM   2647  C   SER   170       1.503  20.094  -0.374  0.597300
ATOM   2648  O   SER   170       1.966  21.244  -0.444 -0.567900
ATOM   2649  N   ALA   171       0.798  19.549  -1.355 -0.415700
ATOM   2650  H   ALA   171       0.461  18.602  -1.249  0.271900
ATOM   2651  CA  ALA   171       0.461  20.261  -2.575  0.033700
ATOM   2652  HA  ALA   171       0.418  21.325  -2.344  0.082300
ATOM   2653  CB  ALA   171       1.502  20.031  -3.670 -0.182500
ATOM   2654  HB1 ALA   171       2.480  20.403  -3.363  0.060300
ATOM   2655  HB2 ALA   171       1.573  18.970  -3.913  0.060300
ATOM   2656  HB3 ALA   171       1.158  20.578  -4.547  0.060300
ATOM   2657  C   ALA   171      -0.920  19.836  -3.041  0.597300
ATOM   2658  O   ALA   171      -1.339  18.699  -2.832 -0.567900
ATOM   2659  N   ASP   172      -1.658  20.712  -3.682 -0.516300
ATOM   2660  H   ASP   172      -1.200  21.526  -4.065  0.293600
ATOM   2661  CA  ASP   172      -2.917  20.380  -4.299  0.038100
ATOM   2662  HA  ASP   172      -3.612  20.022  -3.539  0.088000
ATOM   2663  CB  ASP   172      -3.465  21.642  -4.961 -0.030300
ATOM   2664  HB2 ASP   172      -2.743  22.458  -4.949 -0.012200
ATOM   2665  HB3 ASP   172      -3.696  21.431  -6.005 -0.012200
ATOM   2666  CG  ASP   172      -4.721  22.091  -4.247  0.799400
ATOM   2667  OD1 ASP   172      -5.772  21.820  -4.896 -0.801400
ATOM   2668  OD2 ASP   172      -4.612  22.667  -3.124 -0.801400
ATOM   2669  C   ASP   172      -2.653  19.251  -5.293  0.536600
ATOM   2670  O   ASP   172      -1.622  19.232  -5.974 -0.581900
ATOM   2671  N   PHE   173      -3.546  18.267  -5.327 -0.415700
ATOM   2672  H   PHE   173      -4.355  18.293  -4.724  0.271900
ATOM   2673  CA  PHE   173      -3.364  17.152  -6.241 -0.002400
ATOM   2674  HA  PHE   173      -2.857  17.500  -7.140  0.097800
ATOM   2675  CB  PHE   173      -2.506  16.068  -5.569 -0.034300
ATOM   2676  HB2 PHE   173      -1.702  16.544  -5.008  0.029500
ATOM   2677  HB3 PHE   173      -3.099  15.484  -4.864  0.029500
ATOM   2678  CG  PHE   173      -1.852  15.172  -6.613  0.011800
ATOM   2679  CD1 PHE   173      -0.872  15.664  -7.477 -0.125600
ATOM   2680  HD1 PHE   173      -0.561  16.695  -7.401  0.133000
ATOM   2681  CE1 PHE   173      -0.285  14.833  -8.436 -0.170400
ATOM   2682  HE1 PHE   173       0.470  15.227  -9.100  0.143000
ATOM   2683  CZ  PHE   173      -0.663  13.491  -8.516 -0.107200
ATOM   2684  HZ  PHE   173      -0.213  12.844  -9.254  0.129700
ATOM   2685  CE2 PHE   173      -1.645  13.004  -7.660 -0.170400
ATOM   2686  HE2 PHE   173      -1.948  11.970  -7.726  0.143000
ATOM   2687  CD2 PHE   173      -2.251  13.850  -6.730 -0.125600
ATOM   2688  HD2 PHE   173      -3.039  13.470  -6.097  0.133000
ATOM   2689  C   PHE   173      -4.723  16.639  -6.667  0.597300
ATOM   2690  O   PHE   173      -5.117  15.521  -6.384 -0.567900
ATOM   2691  N   THR   174      -5.463  17.488  -7.363 -0.415700
ATOM   2692  H   THR   174      -5.068  18.375  -7.641  0.271900
ATOM   2693  CA  THR   174      -6.807  17.152  -7.819 -0.038900
ATOM   2694  HA  THR   174      -7.262  16.463  -7.108  0.100700
ATOM   2695  CB  THR   174      -7.701  18.404  -7.856  0.365400
ATOM   2696  HB  THR   174      -8.648  18.171  -8.343  0.004300
ATOM   2697  CG2 THR   174      -8.004  18.923  -6.457 -0.243800
ATOM   2698 1HG2 THR   174      -7.084  19.178  -5.933  0.064200
ATOM   2699 2HG2 THR   174      -8.640  19.805  -6.528  0.064200
ATOM   2700 3HG2 THR   174      -8.541  18.157  -5.896  0.064200
ATOM   2701  OG1 THR   174      -7.053  19.443  -8.562 -0.676100
ATOM   2702  HG1 THR   174      -7.243  19.308  -9.493  0.410200
ATOM   2703  C   THR   174      -6.778  16.455  -9.164  0.597300
ATOM   2704  O   THR   174      -5.824  16.528  -9.940 -0.567900
ATOM   2705  N   ASN   175      -7.884  15.772  -9.437 -0.415700
ATOM   2706  H   ASN   175      -8.617  15.708  -8.746  0.271900
ATOM   2707  CA  ASN   175      -8.108  15.175 -10.740  0.014300
ATOM   2708  HA  ASN   175      -9.079  14.680 -10.713  0.104800
ATOM   2709  CB  ASN   175      -8.163  16.257 -11.831 -0.204100
ATOM   2710  HB2 ASN   175      -7.205  16.762 -11.958  0.079700
ATOM   2711  HB3 ASN   175      -8.432  15.806 -12.786  0.079700
ATOM   2712  CG  ASN   175      -9.237  17.272 -11.488  0.713000
ATOM   2713  OD1 ASN   175      -8.929  18.398 -11.094 -0.593100
ATOM   2714  ND2 ASN   175     -10.490  16.885 -11.573 -0.919100
ATOM   2715 1HD2 ASN   175     -11.193  17.577 -11.359  0.419600
ATOM   2716 2HD2 ASN   175     -10.766  15.968 -11.896  0.419600
ATOM   2717  C   ASN   175      -7.116  14.080 -11.086  0.597300
ATOM   2718  O   ASN   175      -6.924  13.830 -12.275 -0.567900
ATOM   2719  N   PHE   176      -6.526  13.405 -10.105 -0.415700
ATOM   2720  H   PHE   176      -6.769  13.607  -9.145  0.271900
ATOM   2721  CA  PHE   176      -5.660  12.266 -10.381 -0.002400
ATOM   2722  HA  PHE   176      -5.186  12.397 -11.354  0.097800
ATOM   2723  CB  PHE   176      -4.551  12.166  -9.340 -0.034300
ATOM   2724  HB2 PHE   176      -3.945  13.072  -9.361  0.029500
ATOM   2725  HB3 PHE   176      -4.981  12.051  -8.345  0.029500
ATOM   2726  CG  PHE   176      -3.691  10.956  -9.656  0.011800
ATOM   2727  CD1 PHE   176      -2.728  11.061 -10.660 -0.125600
ATOM   2728  HD1 PHE   176      -2.602  12.001 -11.178  0.133000
ATOM   2729  CE1 PHE   176      -1.940   9.970 -11.017 -0.170400
ATOM   2730  HE1 PHE   176      -1.200  10.076 -11.797  0.143000
ATOM   2731  CZ  PHE   176      -2.105   8.746 -10.374 -0.107200
ATOM   2732  HZ  PHE   176      -1.498   7.896 -10.647  0.129700
ATOM   2733  CE2 PHE   176      -3.064   8.648  -9.359 -0.170400
ATOM   2734  HE2 PHE   176      -3.193   7.702  -8.855  0.143000
ATOM   2735  CD2 PHE   176      -3.869   9.731  -9.001 -0.125600
ATOM   2736  HD2 PHE   176      -4.624   9.627  -8.236  0.133000
ATOM   2737  C   PHE   176      -6.495  10.991 -10.421  0.597300
ATOM   2738  O   PHE   176      -7.273  10.725  -9.510 -0.567900
ATOM   2739  N   ASP   177      -6.304  10.194 -11.464 -0.516300
ATOM   2740  H   ASP   177      -5.596  10.434 -12.142  0.293600
ATOM   2741  CA  ASP   177      -7.096   8.985 -11.673  0.038100
ATOM   2742  HA  ASP   177      -8.033   9.056 -11.120  0.088000
ATOM   2743  CB  ASP   177      -7.440   8.879 -13.158 -0.030300
ATOM   2744  HB2 ASP   177      -7.883   9.823 -13.477 -0.012200
ATOM   2745  HB3 ASP   177      -6.540   8.714 -13.749 -0.012200
ATOM   2746  CG  ASP   177      -8.438   7.774 -13.434  0.799400
ATOM   2747  OD1 ASP   177      -8.648   6.887 -12.563 -0.801400
ATOM   2748  OD2 ASP   177      -8.999   7.795 -14.542 -0.801400
ATOM   2749  C   ASP   177      -6.308   7.750 -11.242  0.536600
ATOM   2750  O   ASP   177      -5.389   7.323 -11.966 -0.581900
ATOM   2751  N   PRO   178      -6.604   7.133 -10.097 -0.254800
ATOM   2752  CD  PRO   178      -7.636   7.493  -9.128  0.019200
ATOM   2753  HD2 PRO   178      -8.604   7.669  -9.597  0.039100
ATOM   2754  HD3 PRO   178      -7.313   8.355  -8.544  0.039100
ATOM   2755  CG  PRO   178      -7.715   6.253  -8.240  0.018900
ATOM   2756  HG2 PRO   178      -8.360   5.508  -8.707  0.021300
ATOM   2757  HG3 PRO   178      -8.068   6.493  -7.237  0.021300
ATOM   2758  CB  PRO   178      -6.284   5.756  -8.234 -0.007000
ATOM   2759  HB2 PRO   178      -6.230   4.707  -7.940  0.025300
ATOM   2760  HB3 PRO   178      -5.689   6.361  -7.549  0.025300
ATOM   2761  CA  PRO   178      -5.792   5.985  -9.664 -0.026600
ATOM   2762  HA  PRO   178      -4.734   6.245  -9.658  0.064100
ATOM   2763  C   PRO   178      -5.979   4.735 -10.527  0.589600
ATOM   2764  O   PRO   178      -5.217   3.770 -10.380 -0.574800
ATOM   2765  N   ARG   179      -6.956   4.725 -11.435 -0.347900
ATOM   2766  H   ARG   179      -7.532   5.541 -11.587  0.274700
ATOM   2767  CA  ARG   179      -7.049   3.588 -12.363 -0.263700
ATOM   2768  HA  ARG   179      -7.150   2.663 -11.797  0.156000
ATOM   2769  CB  ARG   179      -8.270   3.738 -13.279 -0.000700
ATOM   2770  HB2 ARG   179      -8.209   4.680 -13.823  0.032700
ATOM   2771  HB3 ARG   179      -8.254   2.933 -14.014  0.032700
ATOM   2772  CG  ARG   179      -9.584   3.643 -12.490  0.039000
ATOM   2773  HG2 ARG   179      -9.641   2.663 -12.017  0.028500
ATOM   2774  HG3 ARG   179      -9.611   4.415 -11.721  0.028500
ATOM   2775  CD  ARG   179     -10.770   3.813 -13.419  0.048600
ATOM   2776  HD2 ARG   179     -10.687   3.129 -14.265  0.068700
ATOM   2777  HD3 ARG   179     -11.681   3.574 -12.870  0.068700
ATOM   2778  NE  ARG   179     -10.814   5.209 -13.863 -0.529500
ATOM   2779  HE  ARG   179     -10.090   5.839 -13.547  0.345600
ATOM   2780  CZ  ARG   179     -11.775   5.703 -14.627  0.807600
ATOM   2781  NH1 ARG   179     -12.771   4.943 -15.044 -0.862700
ATOM   2782 1HH1 ARG   179     -12.858   3.977 -14.761  0.447800
ATOM   2783 2HH1 ARG   179     -13.416   5.337 -15.714  0.447800
ATOM   2784  NH2 ARG   179     -11.746   6.979 -14.973 -0.862700
ATOM   2785 1HH2 ARG   179     -10.911   7.509 -14.764  0.447800
ATOM   2786 2HH2 ARG   179     -12.523   7.424 -15.440  0.447800
ATOM   2787  C   ARG   179      -5.791   3.445 -13.193  0.734100
ATOM   2788  O   ARG   179      -5.479   2.346 -13.657 -0.589400
ATOM   2789  N   GLY   180      -5.061   4.542 -13.410 -0.415700
ATOM   2790  H   GLY   180      -5.369   5.433 -13.049  0.271900
ATOM   2791  CA  GLY   180      -3.840   4.470 -14.168 -0.025200
ATOM   2792  HA2 GLY   180      -4.019   3.907 -15.084  0.069800
ATOM   2793  HA3 GLY   180      -3.531   5.475 -14.453  0.069800
ATOM   2794  C   GLY   180      -2.690   3.803 -13.441  0.597300
ATOM   2795  O   GLY   180      -1.617   3.706 -14.025 -0.567900
ATOM   2796  N   LEU   181      -2.870   3.329 -12.209 -0.415700
ATOM   2797  H   LEU   181      -3.761   3.475 -11.757  0.271900
ATOM   2798  CA  LEU   181      -1.828   2.621 -11.462 -0.051800
ATOM   2799  HA  LEU   181      -0.860   2.733 -11.951  0.092200
ATOM   2800  CB  LEU   181      -1.750   3.203 -10.053 -0.110200
ATOM   2801  HB2 LEU   181      -2.709   3.058  -9.554  0.045700
ATOM   2802  HB3 LEU   181      -0.990   2.660  -9.492  0.045700
ATOM   2803  CG  LEU   181      -1.386   4.698 -10.032  0.353100
ATOM   2804  HG  LEU   181      -2.158   5.268 -10.549 -0.036100
ATOM   2805  CD1 LEU   181      -1.368   5.182  -8.581 -0.412100
ATOM   2806 1HD1 LEU   181      -2.349   5.034  -8.129  0.100000
ATOM   2807 2HD1 LEU   181      -0.621   4.633  -8.008  0.100000
ATOM   2808 3HD1 LEU   181      -1.133   6.246  -8.551  0.100000
ATOM   2809  CD2 LEU   181      -0.059   4.987 -10.702 -0.412100
ATOM   2810 1HD2 LEU   181       0.201   6.034 -10.542  0.100000
ATOM   2811 2HD2 LEU   181       0.723   4.351 -10.288  0.100000
ATOM   2812 3HD2 LEU   181      -0.138   4.825 -11.777  0.100000
ATOM   2813  C   LEU   181      -2.103   1.139 -11.391  0.597300
ATOM   2814  O   LEU   181      -1.336   0.409 -10.760 -0.567900
ATOM   2815  N   LEU   182      -3.199   0.660 -11.976 -0.415700
ATOM   2816  H   LEU   182      -3.801   1.266 -12.515  0.271900
ATOM   2817  CA  LEU   182      -3.540  -0.750 -11.840 -0.051800
ATOM   2818  HA  LEU   182      -3.195  -1.106 -10.869  0.092200
ATOM   2819  CB  LEU   182      -5.061  -0.917 -11.918 -0.110200
ATOM   2820  HB2 LEU   182      -5.387  -0.617 -12.913  0.045700
ATOM   2821  HB3 LEU   182      -5.312  -1.971 -11.800  0.045700
ATOM   2822  CG  LEU   182      -5.839  -0.101 -10.890  0.353100
ATOM   2823  HG  LEU   182      -5.600   0.957 -10.999 -0.036100
ATOM   2824  CD1 LEU   182      -7.350  -0.247 -11.119 -0.412100
ATOM   2825 1HD1 LEU   182      -7.650  -1.286 -10.984  0.100000
ATOM   2826 2HD1 LEU   182      -7.893   0.382 -10.413  0.100000
ATOM   2827 3HD1 LEU   182      -7.600   0.073 -12.131  0.100000
ATOM   2828  CD2 LEU   182      -5.447  -0.534  -9.492 -0.412100
ATOM   2829 1HD2 LEU   182      -4.420  -0.234  -9.282  0.100000
ATOM   2830 2HD2 LEU   182      -6.093  -0.038  -8.767  0.100000
ATOM   2831 3HD2 LEU   182      -5.558  -1.613  -9.384  0.100000
ATOM   2832  C   LEU   182      -2.908  -1.586 -12.940  0.597300
ATOM   2833  O   LEU   182      -2.737  -1.150 -14.087 -0.567900
ATOM   2834  N   PRO   183      -2.557  -2.832 -12.645 -0.254800
ATOM   2835  CD  PRO   183      -2.558  -3.461 -11.327  0.019200
ATOM   2836  HD2 PRO   183      -3.527  -3.379 -10.834  0.039100
ATOM   2837  HD3 PRO   183      -1.767  -3.030 -10.714  0.039100
ATOM   2838  CG  PRO   183      -2.237  -4.927 -11.631  0.018900
ATOM   2839  HG2 PRO   183      -3.166  -5.471 -11.801  0.021300
ATOM   2840  HG3 PRO   183      -1.665  -5.390 -10.827  0.021300
ATOM   2841  CB  PRO   183      -1.451  -4.851 -12.924 -0.007000
ATOM   2842  HB2 PRO   183      -1.469  -5.804 -13.453  0.025300
ATOM   2843  HB3 PRO   183      -0.424  -4.568 -12.694  0.025300
ATOM   2844  CA  PRO   183      -2.136  -3.749 -13.705 -0.026600
ATOM   2845  HA  PRO   183      -1.430  -3.279 -14.390  0.064100
ATOM   2846  C   PRO   183      -3.365  -4.256 -14.454  0.589600
ATOM   2847  O   PRO   183      -4.526  -3.994 -14.117 -0.574800
ATOM   2848  N   GLU   184      -3.112  -5.053 -15.494 -0.516300
ATOM   2849  H   GLU   184      -2.156  -5.284 -15.721  0.293600
ATOM   2850  CA  GLU   184      -4.187  -5.647 -16.292  0.039700
ATOM   2851  HA  GLU   184      -4.821  -4.865 -16.710  0.110500
ATOM   2852  CB  GLU   184      -3.575  -6.492 -17.412  0.056000
ATOM   2853  HB2 GLU   184      -2.581  -6.832 -17.121 -0.017300
ATOM   2854  HB3 GLU   184      -4.207  -7.351 -17.634 -0.017300
ATOM   2855  CG  GLU   184      -3.479  -5.636 -18.664  0.013600
ATOM   2856  HG2 GLU   184      -4.479  -5.383 -19.015 -0.042500
ATOM   2857  HG3 GLU   184      -2.945  -4.716 -18.426 -0.042500
ATOM   2858  CD  GLU   184      -2.732  -6.375 -19.754  0.805400
ATOM   2859  OE1 GLU   184      -2.702  -7.625 -19.723 -0.818800
ATOM   2860  OE2 GLU   184      -2.144  -5.714 -20.633 -0.818800
ATOM   2861  C   GLU   184      -5.082  -6.590 -15.514  0.536600
ATOM   2862  O   GLU   184      -6.313  -6.485 -15.556 -0.581900
ATOM   2863  N   SER   185      -4.418  -7.526 -14.836 -0.415700
ATOM   2864  H   SER   185      -3.409  -7.560 -14.871  0.271900
ATOM   2865  CA  SER   185      -5.134  -8.553 -14.097 -0.024900
ATOM   2866  HA  SER   185      -6.062  -8.815 -14.605  0.084300
ATOM   2867  CB  SER   185      -4.254  -9.800 -14.027  0.211700
ATOM   2868  HB2 SER   185      -4.020 -10.152 -15.032  0.035200
ATOM   2869  HB3 SER   185      -3.318  -9.521 -13.545  0.035200
ATOM   2870  OG  SER   185      -4.892 -10.816 -13.269 -0.654600
ATOM   2871  HG  SER   185      -5.336 -11.326 -13.950  0.427500
ATOM   2872  C   SER   185      -5.419  -8.145 -12.672  0.597300
ATOM   2873  O   SER   185      -4.541  -7.598 -12.007 -0.567900
ATOM   2874  N   LEU   186      -6.572  -8.526 -12.165 -0.415700
ATOM   2875  H   LEU   186      -7.256  -8.894 -12.812  0.271900
ATOM   2876  CA  LEU   186      -6.928  -8.380 -10.758 -0.051800
ATOM   2877  HA  LEU   186      -6.227  -7.696 -10.279  0.092200
ATOM   2878  CB  LEU   186      -8.340  -7.788 -10.606 -0.110200
ATOM   2879  HB2 LEU   186      -9.049  -8.447 -11.108  0.045700
ATOM   2880  HB3 LEU   186      -8.596  -7.777  -9.547  0.045700
ATOM   2881  CG  LEU   186      -8.544  -6.363 -11.120  0.353100
ATOM   2882  HG  LEU   186      -8.371  -6.358 -12.197 -0.036100
ATOM   2883  CD1 LEU   186     -10.009  -5.944 -10.892 -0.412100
ATOM   2884 1HD1 LEU   186     -10.239  -5.941  -9.826  0.100000
ATOM   2885 2HD1 LEU   186     -10.165  -4.943 -11.294  0.100000
ATOM   2886 3HD1 LEU   186     -10.677  -6.638 -11.402  0.100000
ATOM   2887  CD2 LEU   186      -7.576  -5.363 -10.490 -0.412100
ATOM   2888 1HD2 LEU   186      -6.557  -5.583 -10.807  0.100000
ATOM   2889 2HD2 LEU   186      -7.823  -4.359 -10.835  0.100000
ATOM   2890 3HD2 LEU   186      -7.652  -5.403  -9.404  0.100000
ATOM   2891  C   LEU   186      -6.781  -9.696  -9.981  0.597300
ATOM   2892  O   LEU   186      -7.325  -9.823  -8.886 -0.567900
ATOM   2893  N   ASP   187      -6.060 -10.693 -10.483 -0.516300
ATOM   2894  H   ASP   187      -5.685 -10.616 -11.418  0.293600
ATOM   2895  CA  ASP   187      -5.783 -11.885  -9.684  0.038100
ATOM   2896  HA  ASP   187      -6.720 -12.347  -9.371  0.088000
ATOM   2897  CB  ASP   187      -4.926 -12.882 -10.456 -0.030300
ATOM   2898  HB2 ASP   187      -4.045 -12.366 -10.839 -0.012200
ATOM   2899  HB3 ASP   187      -4.564 -13.638  -9.759 -0.012200
ATOM   2900  CG  ASP   187      -5.603 -13.599 -11.589  0.799400
ATOM   2901  OD1 ASP   187      -6.844 -13.521 -11.687 -0.801400
ATOM   2902  OD2 ASP   187      -4.878 -14.220 -12.394 -0.801400
ATOM   2903  C   ASP   187      -5.039 -11.482  -8.417  0.536600
ATOM   2904  O   ASP   187      -4.155 -10.610  -8.474 -0.581900
ATOM   2905  N   TYR   188      -5.357 -12.105  -7.284 -0.415700
ATOM   2906  H   TYR   188      -6.097 -12.792  -7.259  0.271900
ATOM   2907  CA  TYR   188      -4.796 -11.626  -6.027 -0.001400
ATOM   2908  HA  TYR   188      -3.805 -11.207  -6.202  0.087600
ATOM   2909  CB  TYR   188      -5.712 -10.521  -5.419 -0.015200
ATOM   2910  HB2 TYR   188      -5.234 -10.097  -4.535  0.029500
ATOM   2911  HB3 TYR   188      -5.820  -9.723  -6.153  0.029500
ATOM   2912  CG  TYR   188      -7.092 -11.010  -5.042 -0.001100
ATOM   2913  CD1 TYR   188      -7.379 -11.599  -3.804 -0.190600
ATOM   2914  HD1 TYR   188      -6.587 -11.704  -3.078  0.169900
ATOM   2915  CE1 TYR   188      -8.649 -12.057  -3.486 -0.234100
ATOM   2916  HE1 TYR   188      -8.854 -12.517  -2.530  0.165600
ATOM   2917  CZ  TYR   188      -9.669 -11.926  -4.420  0.322600
ATOM   2918  OH  TYR   188     -10.895 -12.385  -4.068 -0.557900
ATOM   2919  HH  TYR   188     -11.317 -12.610  -4.900  0.399200
ATOM   2920  CE2 TYR   188      -9.427 -11.338  -5.653 -0.234100
ATOM   2921  HE2 TYR   188     -10.215 -11.154  -6.369  0.165600
ATOM   2922  CD2 TYR   188      -8.149 -10.885  -5.939 -0.190600
ATOM   2923  HD2 TYR   188      -7.984 -10.373  -6.876  0.169900
ATOM   2924  C   TYR   188      -4.632 -12.769  -5.038  0.597300
ATOM   2925  O   TYR   188      -5.250 -13.833  -5.139 -0.567900
ATOM   2926  N   TRP   189      -3.841 -12.456  -4.018 -0.415700
ATOM   2927  H   TRP   189      -3.363 -11.566  -4.050  0.271900
ATOM   2928  CA  TRP   189      -3.770 -13.214  -2.787 -0.027500
ATOM   2929  HA  TRP   189      -4.298 -14.159  -2.912  0.112300
ATOM   2930  CB  TRP   189      -2.329 -13.490  -2.402 -0.005000
ATOM   2931  HB2 TRP   189      -1.814 -12.538  -2.268  0.033900
ATOM   2932  HB3 TRP   189      -2.324 -13.992  -1.435  0.033900
ATOM   2933  CG  TRP   189      -1.536 -14.325  -3.341 -0.141500
ATOM   2934  CD1 TRP   189      -1.626 -15.676  -3.501 -0.163800
ATOM   2935  HD1 TRP   189      -2.299 -16.322  -2.956  0.206200
ATOM   2936  NE1 TRP   189      -0.720 -16.087  -4.437 -0.341800
ATOM   2937  HE1 TRP   189      -0.549 -17.059  -4.651  0.341200
ATOM   2938  CE2 TRP   189      -0.008 -15.019  -4.930  0.138000
ATOM   2939  CZ2 TRP   189       1.009 -14.922  -5.883 -0.260100
ATOM   2940  HZ2 TRP   189       1.391 -15.795  -6.391  0.157200
ATOM   2941  CH2 TRP   189       1.526 -13.669  -6.139 -0.113400
ATOM   2942  HH2 TRP   189       2.327 -13.558  -6.855  0.141700
ATOM   2943  CZ3 TRP   189       1.047 -12.546  -5.473 -0.197200
ATOM   2944  HZ3 TRP   189       1.490 -11.584  -5.686  0.144700
ATOM   2945  CE3 TRP   189       0.029 -12.625  -4.531 -0.238700
ATOM   2946  HE3 TRP   189      -0.348 -11.742  -4.037  0.170000
ATOM   2947  CD2 TRP   189      -0.517 -13.881  -4.250  0.124300
ATOM   2948  C   TRP   189      -4.408 -12.389  -1.679  0.597300
ATOM   2949  O   TRP   189      -4.339 -11.160  -1.704 -0.567900
ATOM   2950  N   THR   190      -4.987 -13.051  -0.685 -0.415700
ATOM   2951  H   THR   190      -5.054 -14.058  -0.724  0.271900
ATOM   2952  CA  THR   190      -5.580 -12.327   0.437 -0.038900
ATOM   2953  HA  THR   190      -5.105 -11.348   0.503  0.100700
ATOM   2954  CB  THR   190      -7.084 -12.125   0.178  0.365400
ATOM   2955  HB  THR   190      -7.203 -11.570  -0.752  0.004300
ATOM   2956  CG2 THR   190      -7.867 -13.433   0.079 -0.243800
ATOM   2957 1HG2 THR   190      -8.910 -13.211  -0.145  0.064200
ATOM   2958 2HG2 THR   190      -7.470 -14.048  -0.728  0.064200
ATOM   2959 3HG2 THR   190      -7.821 -13.986   1.017  0.064200
ATOM   2960  OG1 THR   190      -7.655 -11.357   1.219 -0.676100
ATOM   2961  HG1 THR   190      -7.763 -11.875   2.020  0.410200
ATOM   2962  C   THR   190      -5.316 -13.033   1.745  0.597300
ATOM   2963  O   THR   190      -5.254 -14.267   1.820 -0.567900
ATOM   2964  N   TYR   191      -5.163 -12.240   2.804 -0.415700
ATOM   2965  H   TYR   191      -5.327 -11.249   2.697  0.271900
ATOM   2966  CA  TYR   191      -4.991 -12.769   4.153 -0.001400
ATOM   2967  HA  TYR   191      -5.706 -13.579   4.300  0.087600
ATOM   2968  CB  TYR   191      -3.559 -13.313   4.349 -0.015200
ATOM   2969  HB2 TYR   191      -3.517 -13.958   5.227  0.029500
ATOM   2970  HB3 TYR   191      -3.291 -13.923   3.486  0.029500
ATOM   2971  CG  TYR   191      -2.559 -12.196   4.495 -0.001100
ATOM   2972  CD1 TYR   191      -2.057 -11.503   3.375 -0.190600
ATOM   2973  HD1 TYR   191      -2.375 -11.793   2.385  0.169900
ATOM   2974  CE1 TYR   191      -1.140 -10.451   3.539 -0.234100
ATOM   2975  HE1 TYR   191      -0.766  -9.939   2.665  0.165600
ATOM   2976  CZ  TYR   191      -0.760 -10.056   4.830  0.322600
ATOM   2977  OH  TYR   191       0.096  -9.026   5.058 -0.557900
ATOM   2978  HH  TYR   191       0.117  -8.860   6.004  0.399200
ATOM   2979  CE2 TYR   191      -1.258 -10.733   5.937 -0.234100
ATOM   2980  HE2 TYR   191      -0.950 -10.451   6.933  0.165600
ATOM   2981  CD2 TYR   191      -2.132 -11.793   5.758 -0.190600
ATOM   2982  HD2 TYR   191      -2.495 -12.331   6.621  0.169900
ATOM   2983  C   TYR   191      -5.334 -11.648   5.133  0.597300
ATOM   2984  O   TYR   191      -5.300 -10.469   4.778 -0.567900
ATOM   2985  N   PRO   192      -5.626 -12.016   6.385 -0.254800
ATOM   2986  CD  PRO   192      -5.882 -13.393   6.857  0.019200
ATOM   2987  HD2 PRO   192      -5.016 -14.046   6.746  0.039100
ATOM   2988  HD3 PRO   192      -6.742 -13.798   6.324  0.039100
ATOM   2989  CG  PRO   192      -6.225 -13.236   8.334  0.018900
ATOM   2990  HG2 PRO   192      -5.324 -13.375   8.932  0.021300
ATOM   2991  HG3 PRO   192      -6.993 -13.947   8.637  0.021300
ATOM   2992  CB  PRO   192      -6.710 -11.793   8.448 -0.007000
ATOM   2993  HB2 PRO   192      -6.581 -11.405   9.458  0.025300
ATOM   2994  HB3 PRO   192      -7.764 -11.755   8.172  0.025300
ATOM   2995  CA  PRO   192      -5.887 -11.012   7.410 -0.026600
ATOM   2996  HA  PRO   192      -6.469 -10.177   7.020  0.064100
ATOM   2997  C   PRO   192      -4.595 -10.508   8.047  0.589600
ATOM   2998  O   PRO   192      -3.749 -11.310   8.474 -0.574800
ATOM   2999  N   GLY   193      -4.427  -9.190   8.139 -0.415700
ATOM   3000  H   GLY   193      -5.139  -8.567   7.787  0.271900
ATOM   3001  CA  GLY   193      -3.184  -8.671   8.716 -0.025200
ATOM   3002  HA2 GLY   193      -2.813  -9.349   9.484  0.069800
ATOM   3003  HA3 GLY   193      -2.441  -8.614   7.920  0.069800
ATOM   3004  C   GLY   193      -3.392  -7.322   9.351  0.597300
ATOM   3005  O   GLY   193      -4.426  -7.053   9.976 -0.567900
ATOM   3006  N   SER   194      -2.380  -6.488   9.178 -0.415700
ATOM   3007  H   SER   194      -1.522  -6.839   8.776  0.271900
ATOM   3008  CA  SER   194      -2.292  -5.253   9.962 -0.024900
ATOM   3009  HA  SER   194      -3.266  -4.996  10.378  0.084300
ATOM   3010  CB  SER   194      -1.276  -5.389  11.120  0.211700
ATOM   3011  HB2 SER   194      -1.395  -4.560  11.817  0.035200
ATOM   3012  HB3 SER   194      -1.461  -6.318  11.659  0.035200
ATOM   3013  OG  SER   194       0.071  -5.378  10.625 -0.654600
ATOM   3014  HG  SER   194       0.384  -4.472  10.664  0.427500
ATOM   3015  C   SER   194      -1.838  -4.106   9.081  0.597300
ATOM   3016  O   SER   194      -1.350  -4.278   7.959 -0.567900
ATOM   3017  N   LEU   195      -1.907  -2.892   9.630 -0.415700
ATOM   3018  H   LEU   195      -2.326  -2.797  10.544  0.271900
ATOM   3019  CA  LEU   195      -1.141  -1.781   9.077 -0.051800
ATOM   3020  HA  LEU   195      -1.378  -1.644   8.022  0.092200
ATOM   3021  CB  LEU   195      -1.403  -0.499   9.865 -0.110200
ATOM   3022  HB2 LEU   195      -1.189  -0.699  10.915  0.045700
ATOM   3023  HB3 LEU   195      -0.711   0.280   9.545  0.045700
ATOM   3024  CG  LEU   195      -2.837   0.029   9.760  0.353100
ATOM   3025  HG  LEU   195      -3.551  -0.760   9.994 -0.036100
ATOM   3026  CD1 LEU   195      -3.032   1.159  10.769 -0.412100
ATOM   3027 1HD1 LEU   195      -2.334   1.971  10.566  0.100000
ATOM   3028 2HD1 LEU   195      -4.049   1.543  10.691  0.100000
ATOM   3029 3HD1 LEU   195      -2.878   0.790  11.783  0.100000
ATOM   3030  CD2 LEU   195      -3.044   0.490   8.319 -0.412100
ATOM   3031 1HD2 LEU   195      -3.980   1.047   8.266  0.100000
ATOM   3032 2HD2 LEU   195      -2.247   1.168   8.013  0.100000
ATOM   3033 3HD2 LEU   195      -3.118  -0.365   7.646  0.100000
ATOM   3034  C   LEU   195       0.341  -2.117   9.228  0.597300
ATOM   3035  O   LEU   195       0.770  -2.770  10.182 -0.567900
ATOM   3036  N   THR   196       1.133  -1.654   8.254 -0.415700
ATOM   3037  H   THR   196       0.757  -1.135   7.474  0.271900
ATOM   3038  CA  THR   196       2.564  -1.949   8.273 -0.038900
ATOM   3039  HA  THR   196       2.756  -2.825   8.893  0.100700
ATOM   3040  CB  THR   196       3.096  -2.276   6.875  0.365400
ATOM   3041  HB  THR   196       4.145  -2.560   6.963  0.004300
ATOM   3042  CG2 THR   196       2.337  -3.441   6.224 -0.243800
ATOM   3043 1HG2 THR   196       2.873  -3.778   5.337  0.064200
ATOM   3044 2HG2 THR   196       2.256  -4.265   6.933  0.064200
ATOM   3045 3HG2 THR   196       1.336  -3.111   5.945  0.064200
ATOM   3046  OG1 THR   196       2.998  -1.106   6.091 -0.676100
ATOM   3047  HG1 THR   196       3.615  -1.200   5.361  0.410200
ATOM   3048  C   THR   196       3.388  -0.816   8.875  0.597300
ATOM   3049  O   THR   196       4.616  -0.939   8.941 -0.567900
ATOM   3050  N   THR   197       2.704   0.244   9.309 -0.415700
ATOM   3051  H   THR   197       1.698   0.270   9.229  0.271900
ATOM   3052  CA  THR   197       3.339   1.325  10.056 -0.038900
ATOM   3053  HA  THR   197       4.401   1.120  10.194  0.100700
ATOM   3054  CB  THR   197       3.189   2.664   9.345  0.365400
ATOM   3055  HB  THR   197       3.458   3.485  10.010  0.004300
ATOM   3056  CG2 THR   197       4.080   2.698   8.117 -0.243800
ATOM   3057 1HG2 THR   197       3.991   3.669   7.629  0.064200
ATOM   3058 2HG2 THR   197       5.112   2.563   8.441  0.064200
ATOM   3059 3HG2 THR   197       3.804   1.906   7.421  0.064200
ATOM   3060  OG1 THR   197       1.821   2.803   8.931 -0.676100
ATOM   3061  HG1 THR   197       1.332   3.354   9.547  0.410200
ATOM   3062  C   THR   197       2.666   1.443  11.407  0.597300
ATOM   3063  O   THR   197       1.482   1.134  11.528 -0.567900
ATOM   3064  N   PRO   198       3.401   1.922  12.420 -0.254800
ATOM   3065  CD  PRO   198       4.847   2.157  12.455  0.019200
ATOM   3066  HD2 PRO   198       5.082   3.086  11.937  0.039100
ATOM   3067  HD3 PRO   198       5.411   1.318  12.047  0.039100
ATOM   3068  CG  PRO   198       5.128   2.292  13.947  0.018900
ATOM   3069  HG2 PRO   198       6.031   2.869  14.149  0.021300
ATOM   3070  HG3 PRO   198       5.211   1.302  14.395  0.021300
ATOM   3071  CB  PRO   198       3.872   2.979  14.454 -0.007000
ATOM   3072  HB2 PRO   198       3.878   4.035  14.186  0.025300
ATOM   3073  HB3 PRO   198       3.741   2.850  15.529  0.025300
ATOM   3074  CA  PRO   198       2.766   2.238  13.699 -0.026600
ATOM   3075  HA  PRO   198       2.520   1.340  14.265  0.064100
ATOM   3076  C   PRO   198       1.517   3.089  13.474  0.589600
ATOM   3077  O   PRO   198       1.543   4.005  12.640 -0.574800
ATOM   3078  N   PRO   199       0.406   2.792  14.143 -0.254800
ATOM   3079  CD  PRO   199      -0.814   3.589  13.915  0.019200
ATOM   3080  HD2 PRO   199      -1.154   3.513  12.882  0.039100
ATOM   3081  HD3 PRO   199      -0.627   4.632  14.173  0.039100
ATOM   3082  CG  PRO   199      -1.841   3.011  14.849  0.018900
ATOM   3083  HG2 PRO   199      -2.380   2.233  14.308  0.021300
ATOM   3084  HG3 PRO   199      -2.525   3.773  15.224  0.021300
ATOM   3085  CB  PRO   199      -1.002   2.425  15.974 -0.007000
ATOM   3086  HB2 PRO   199      -1.561   1.671  16.528  0.025300
ATOM   3087  HB3 PRO   199      -0.712   3.225  16.656  0.025300
ATOM   3088  CA  PRO   199       0.267   1.879  15.283 -0.026600
ATOM   3089  HA  PRO   199       1.113   2.002  15.960  0.064100
ATOM   3090  C   PRO   199       0.110   0.381  14.990  0.589600
ATOM   3091  O   PRO   199      -0.174  -0.362  15.925 -0.574800
ATOM   3092  N   LEU   200       0.300  -0.090  13.763 -0.415700
ATOM   3093  H   LEU   200       0.545   0.551  13.021  0.271900
ATOM   3094  CA  LEU   200       0.371  -1.526  13.492 -0.051800
ATOM   3095  HA  LEU   200       0.506  -1.648  12.417  0.092200
ATOM   3096  CB  LEU   200       1.583  -2.178  14.193 -0.110200
ATOM   3097  HB2 LEU   200       1.467  -2.094  15.274  0.045700
ATOM   3098  HB3 LEU   200       1.604  -3.241  13.954  0.045700
ATOM   3099  CG  LEU   200       2.932  -1.583  13.805  0.353100
ATOM   3100  HG  LEU   200       2.927  -0.507  13.980 -0.036100
ATOM   3101  CD1 LEU   200       4.028  -2.159  14.710 -0.412100
ATOM   3102 1HD1 LEU   200       4.181  -3.212  14.475  0.100000
ATOM   3103 2HD1 LEU   200       4.954  -1.602  14.569  0.100000
ATOM   3104 3HD1 LEU   200       3.731  -2.057  15.754  0.100000
ATOM   3105  CD2 LEU   200       3.325  -1.835  12.357 -0.412100
ATOM   3106 1HD2 LEU   200       2.597  -1.373  11.691  0.100000
ATOM   3107 2HD2 LEU   200       4.308  -1.406  12.162  0.100000
ATOM   3108 3HD2 LEU   200       3.335  -2.908  12.164  0.100000
ATOM   3109  C   LEU   200      -0.914  -2.264  13.824  0.597300
ATOM   3110  O   LEU   200      -0.921  -3.469  14.092 -0.567900
ATOM   3111  N   LEU   201      -2.033  -1.537  13.756 -0.415700
ATOM   3112  H   LEU   201      -1.966  -0.551  13.545  0.271900
ATOM   3113  CA  LEU   201      -3.312  -2.102  14.180 -0.051800
ATOM   3114  HA  LEU   201      -3.198  -2.506  15.185  0.092200
ATOM   3115  CB  LEU   201      -4.407  -1.033  14.180 -0.110200
ATOM   3116  HB2 LEU   201      -4.466  -0.591  13.185  0.045700
ATOM   3117  HB3 LEU   201      -5.368  -1.494  14.406  0.045700
ATOM   3118  CG  LEU   201      -4.108   0.067  15.228  0.353100
ATOM   3119  HG  LEU   201      -3.089   0.429  15.089 -0.036100
ATOM   3120  CD1 LEU   201      -5.087   1.210  14.982 -0.412100
ATOM   3121 1HD1 LEU   201      -6.112   0.866  15.122  0.100000
ATOM   3122 2HD1 LEU   201      -4.884   2.018  15.685  0.100000
ATOM   3123 3HD1 LEU   201      -4.963   1.598  13.971  0.100000
ATOM   3124  CD2 LEU   201      -4.231  -0.431  16.659 -0.412100
ATOM   3125 1HD2 LEU   201      -3.491  -1.209  16.849  0.100000
ATOM   3126 2HD2 LEU   201      -4.035   0.404  17.332  0.100000
ATOM   3127 3HD2 LEU   201      -5.235  -0.821  16.826  0.100000
ATOM   3128  C   LEU   201      -3.724  -3.258  13.282  0.597300
ATOM   3129  O   LEU   201      -3.542  -3.252  12.058 -0.567900
ATOM   3130  N   GLU   202      -4.280  -4.288  13.899 -0.516300
ATOM   3131  H   GLU   202      -4.297  -4.277  14.909  0.293600
ATOM   3132  CA  GLU   202      -4.668  -5.524  13.237  0.039700
ATOM   3133  HA  GLU   202      -4.010  -5.697  12.385  0.110500
ATOM   3134  CB  GLU   202      -4.445  -6.692  14.205  0.056000
ATOM   3135  HB2 GLU   202      -4.923  -6.461  15.157 -0.017300
ATOM   3136  HB3 GLU   202      -4.927  -7.585  13.806 -0.017300
ATOM   3137  CG  GLU   202      -2.937  -6.877  14.413  0.013600
ATOM   3138  HG2 GLU   202      -2.468  -7.031  13.441 -0.042500
ATOM   3139  HG3 GLU   202      -2.515  -5.967  14.838 -0.042500
ATOM   3140  CD  GLU   202      -2.554  -8.031  15.326  0.805400
ATOM   3141  OE1 GLU   202      -3.378  -8.432  16.163 -0.818800
ATOM   3142  OE2 GLU   202      -1.409  -8.506  15.187 -0.818800
ATOM   3143  C   GLU   202      -6.087  -5.457  12.667  0.536600
ATOM   3144  O   GLU   202      -7.016  -6.126  13.097 -0.581900
ATOM   3145  N   CYS   203      -6.247  -4.611  11.676 -0.415700
ATOM   3146  H   CYS   203      -5.458  -4.022  11.452  0.271900
ATOM   3147  CA  CYS   203      -7.550  -4.194  11.159  0.021300
ATOM   3148  HA  CYS   203      -8.340  -4.809  11.590  0.112400
ATOM   3149  CB  CYS   203      -7.815  -2.735  11.529 -0.123100
ATOM   3150  HB2 CYS   203      -8.812  -2.447  11.194  0.111200
ATOM   3151  HB3 CYS   203      -7.801  -2.657  12.616  0.111200
ATOM   3152  SG  CYS   203      -6.607  -1.570  10.825 -0.311900
ATOM   3153  HG  CYS   203      -6.739  -0.653  11.788  0.193300
ATOM   3154  C   CYS   203      -7.651  -4.345   9.655  0.597300
ATOM   3155  O   CYS   203      -8.623  -3.850   9.100 -0.567900
ATOM   3156  N   VAL   204      -6.679  -5.008   9.020 -0.415700
ATOM   3157  H   VAL   204      -5.945  -5.446   9.557  0.271900
ATOM   3158  CA  VAL   204      -6.607  -4.976   7.546 -0.087500
ATOM   3159  HA  VAL   204      -7.326  -4.254   7.158  0.096900
ATOM   3160  CB  VAL   204      -5.207  -4.533   7.070  0.298500
ATOM   3161  HB  VAL   204      -4.465  -5.244   7.433 -0.029700
ATOM   3162  CG1 VAL   204      -5.151  -4.529   5.539 -0.319200
ATOM   3163 1HG1 VAL   204      -6.026  -4.024   5.130  0.079100
ATOM   3164 2HG1 VAL   204      -4.253  -4.014   5.198  0.079100
ATOM   3165 3HG1 VAL   204      -5.110  -5.551   5.161  0.079100
ATOM   3166  CG2 VAL   204      -4.837  -3.153   7.637 -0.319200
ATOM   3167 1HG2 VAL   204      -4.841  -3.163   8.727  0.079100
ATOM   3168 2HG2 VAL   204      -3.839  -2.875   7.298  0.079100
ATOM   3169 3HG2 VAL   204      -5.546  -2.403   7.285  0.079100
ATOM   3170  C   VAL   204      -6.923  -6.319   6.928  0.597300
ATOM   3171  O   VAL   204      -6.309  -7.327   7.284 -0.567900
ATOM   3172  N   THR   205      -7.825  -6.322   5.931 -0.415700
ATOM   3173  H   THR   205      -8.363  -5.488   5.746  0.271900
ATOM   3174  CA  THR   205      -7.879  -7.418   4.963 -0.038900
ATOM   3175  HA  THR   205      -7.527  -8.350   5.403  0.100700
ATOM   3176  CB  THR   205      -9.294  -7.647   4.412  0.365400
ATOM   3177  HB  THR   205      -9.652  -6.750   3.907  0.004300
ATOM   3178  CG2 THR   205      -9.303  -8.819   3.439 -0.243800
ATOM   3179 1HG2 THR   205     -10.306  -8.968   3.040  0.064200
ATOM   3180 2HG2 THR   205      -8.647  -8.626   2.590  0.064200
ATOM   3181 3HG2 THR   205      -8.974  -9.729   3.940  0.064200
ATOM   3182  OG1 THR   205     -10.161  -7.940   5.519 -0.676100
ATOM   3183  HG1 THR   205     -10.499  -7.099   5.838  0.410200
ATOM   3184  C   THR   205      -6.962  -7.038   3.817  0.597300
ATOM   3185  O   THR   205      -7.207  -6.048   3.114 -0.567900
ATOM   3186  N   TRP   206      -5.871  -7.789   3.671 -0.415700
ATOM   3187  H   TRP   206      -5.767  -8.642   4.202  0.271900
ATOM   3188  CA  TRP   206      -4.926  -7.523   2.584 -0.027500
ATOM   3189  HA  TRP   206      -4.873  -6.452   2.391  0.112300
ATOM   3190  CB  TRP   206      -3.521  -8.032   2.967 -0.005000
ATOM   3191  HB2 TRP   206      -3.594  -8.990   3.482  0.033900
ATOM   3192  HB3 TRP   206      -2.923  -8.173   2.066  0.033900
ATOM   3193  CG  TRP   206      -2.837  -7.028   3.832 -0.141500
ATOM   3194  CD1 TRP   206      -2.761  -6.984   5.190 -0.163800
ATOM   3195  HD1 TRP   206      -3.246  -7.703   5.833  0.206200
ATOM   3196  NE1 TRP   206      -2.085  -5.853   5.587 -0.341800
ATOM   3197  HE1 TRP   206      -2.059  -5.487   6.528  0.341200
ATOM   3198  CE2 TRP   206      -1.691  -5.149   4.485  0.138000
ATOM   3199  CZ2 TRP   206      -0.987  -3.966   4.344 -0.260100
ATOM   3200  HZ2 TRP   206      -0.662  -3.438   5.228  0.157200
ATOM   3201  CH2 TRP   206      -0.745  -3.491   3.064 -0.113400
ATOM   3202  HH2 TRP   206      -0.228  -2.552   2.935  0.141700
ATOM   3203  CZ3 TRP   206      -1.209  -4.177   1.926 -0.197200
ATOM   3204  HZ3 TRP   206      -1.033  -3.773   0.941  0.144700
ATOM   3205  CE3 TRP   206      -1.915  -5.369   2.051 -0.238700
ATOM   3206  HE3 TRP   206      -2.300  -5.883   1.183  0.170000
ATOM   3207  CD2 TRP   206      -2.165  -5.863   3.340  0.124300
ATOM   3208  C   TRP   206      -5.372  -8.204   1.304  0.597300
ATOM   3209  O   TRP   206      -5.747  -9.364   1.324 -0.567900
ATOM   3210  N   ILE   207      -5.273  -7.465   0.198 -0.415700
ATOM   3211  H   ILE   207      -5.043  -6.484   0.278  0.271900
ATOM   3212  CA  ILE   207      -5.538  -7.983  -1.138 -0.059700
ATOM   3213  HA  ILE   207      -5.633  -9.068  -1.125  0.086900
ATOM   3214  CB  ILE   207      -6.835  -7.375  -1.689  0.130300
ATOM   3215  HB  ILE   207      -6.741  -6.289  -1.676  0.018700
ATOM   3216  CG2 ILE   207      -7.053  -7.825  -3.140 -0.320400
ATOM   3217 1HG2 ILE   207      -6.263  -7.455  -3.794  0.088200
ATOM   3218 2HG2 ILE   207      -7.081  -8.914  -3.183  0.088200
ATOM   3219 3HG2 ILE   207      -8.008  -7.447  -3.503  0.088200
ATOM   3220  CG1 ILE   207      -8.019  -7.764  -0.787 -0.043000
ATOM   3221 2HG1 ILE   207      -8.253  -8.819  -0.924  0.023600
ATOM   3222 3HG1 ILE   207      -7.771  -7.610   0.264  0.023600
ATOM   3223  CD1 ILE   207      -9.263  -6.931  -1.029 -0.066000
ATOM   3224 1HD1 ILE   207      -9.018  -5.869  -1.018  0.018600
ATOM   3225 2HD1 ILE   207      -9.719  -7.221  -1.976  0.018600
ATOM   3226 3HD1 ILE   207      -9.979  -7.135  -0.233  0.018600
ATOM   3227  C   ILE   207      -4.323  -7.581  -1.976  0.597300
ATOM   3228  O   ILE   207      -4.156  -6.396  -2.253 -0.567900
ATOM   3229  N   VAL   208      -3.443  -8.544  -2.243 -0.415700
ATOM   3230  H   VAL   208      -3.673  -9.501  -2.017  0.271900
ATOM   3231  CA  VAL   208      -2.181  -8.252  -2.930 -0.087500
ATOM   3232  HA  VAL   208      -2.013  -7.176  -2.989  0.096900
ATOM   3233  CB  VAL   208      -1.019  -8.877  -2.161  0.298500
ATOM   3234  HB  VAL   208      -1.163  -9.955  -2.087 -0.029700
ATOM   3235  CG1 VAL   208       0.273  -8.615  -2.925 -0.319200
ATOM   3236 1HG1 VAL   208       0.274  -9.135  -3.883  0.079100
ATOM   3237 2HG1 VAL   208       0.405  -7.547  -3.102  0.079100
ATOM   3238 3HG1 VAL   208       1.120  -8.988  -2.349  0.079100
ATOM   3239  CG2 VAL   208      -0.950  -8.307  -0.732 -0.319200
ATOM   3240 1HG2 VAL   208      -0.863  -7.221  -0.770  0.079100
ATOM   3241 2HG2 VAL   208      -1.842  -8.587  -0.171  0.079100
ATOM   3242 3HG2 VAL   208      -0.080  -8.720  -0.222  0.079100
ATOM   3243  C   VAL   208      -2.281  -8.805  -4.341  0.597300
ATOM   3244  O   VAL   208      -2.484  -9.996  -4.546 -0.567900
ATOM   3245  N   LEU   209      -2.177  -7.917  -5.331 -0.415700
ATOM   3246  H   LEU   209      -1.956  -6.953  -5.126  0.271900
ATOM   3247  CA  LEU   209      -2.289  -8.353  -6.727 -0.051800
ATOM   3248  HA  LEU   209      -3.157  -9.004  -6.824  0.092200
ATOM   3249  CB  LEU   209      -2.465  -7.137  -7.632 -0.110200
ATOM   3250  HB2 LEU   209      -1.614  -6.470  -7.501  0.045700
ATOM   3251  HB3 LEU   209      -2.456  -7.471  -8.670  0.045700
ATOM   3252  CG  LEU   209      -3.746  -6.333  -7.392  0.353100
ATOM   3253  HG  LEU   209      -3.650  -5.782  -6.457 -0.036100
ATOM   3254  CD1 LEU   209      -3.908  -5.316  -8.530 -0.412100
ATOM   3255 1HD1 LEU   209      -4.692  -4.604  -8.272  0.100000
ATOM   3256 2HD1 LEU   209      -2.976  -4.781  -8.710  0.100000
ATOM   3257 3HD1 LEU   209      -4.194  -5.833  -9.447  0.100000
ATOM   3258  CD2 LEU   209      -4.983  -7.212  -7.305 -0.412100
ATOM   3259 1HD2 LEU   209      -5.003  -7.697  -6.329  0.100000
ATOM   3260 2HD2 LEU   209      -5.883  -6.604  -7.399  0.100000
ATOM   3261 3HD2 LEU   209      -4.977  -7.961  -8.098  0.100000
ATOM   3262  C   LEU   209      -1.062  -9.152  -7.128  0.597300
ATOM   3263  O   LEU   209       0.090  -8.797  -6.809 -0.567900
ATOM   3264  N   LYS   210      -1.312 -10.194  -7.919 -0.347900
ATOM   3265  H   LYS   210      -2.267 -10.420  -8.159  0.274700
ATOM   3266  CA  LYS   210      -0.203 -11.000  -8.435 -0.240000
ATOM   3267  HA  LYS   210       0.467 -11.258  -7.615  0.142600
ATOM   3268  CB  LYS   210      -0.759 -12.275  -9.034 -0.009400
ATOM   3269  HB2 LYS   210      -1.251 -12.825  -8.232  0.036200
ATOM   3270  HB3 LYS   210      -1.500 -11.990  -9.781  0.036200
ATOM   3271  CG  LYS   210       0.350 -13.145  -9.636  0.018700
ATOM   3272  HG2 LYS   210       0.693 -12.703 -10.571  0.010300
ATOM   3273  HG3 LYS   210       1.199 -13.190  -8.954  0.010300
ATOM   3274  CD  LYS   210      -0.119 -14.561  -9.884 -0.047900
ATOM   3275  HD2 LYS   210       0.554 -15.069 -10.574  0.062100
ATOM   3276  HD3 LYS   210      -0.145 -15.102  -8.938  0.062100
ATOM   3277  CE  LYS   210      -1.529 -14.431 -10.479 -0.014300
ATOM   3278  HE2 LYS   210      -1.893 -15.442 -10.662  0.113500
ATOM   3279  HE3 LYS   210      -2.229 -13.964  -9.787  0.113500
ATOM   3280  NZ  LYS   210      -1.446 -13.714 -11.780 -0.385400
ATOM   3281  HZ1 LYS   210      -1.425 -12.711 -11.670  0.340000
ATOM   3282  HZ2 LYS   210      -0.603 -13.969 -12.275  0.340000
ATOM   3283  HZ3 LYS   210      -2.223 -13.918 -12.392  0.340000
ATOM   3284  C   LYS   210       0.635 -10.283  -9.471  0.734100
ATOM   3285  O   LYS   210       1.857 -10.460  -9.514 -0.589400
ATOM   3286  N   GLU   211      -0.023  -9.508 -10.342 -0.516300
ATOM   3287  H   GLU   211      -1.020  -9.374 -10.245  0.293600
ATOM   3288  CA  GLU   211       0.682  -8.877 -11.453  0.039700
ATOM   3289  HA  GLU   211       1.446  -9.561 -11.823  0.110500
ATOM   3290  CB  GLU   211      -0.281  -8.610 -12.608  0.056000
ATOM   3291  HB2 GLU   211      -0.726  -9.560 -12.903 -0.017300
ATOM   3292  HB3 GLU   211      -1.070  -7.923 -12.301 -0.017300
ATOM   3293  CG  GLU   211       0.445  -8.069 -13.844  0.013600
ATOM   3294  HG2 GLU   211       0.928  -7.126 -13.585 -0.042500
ATOM   3295  HG3 GLU   211       1.223  -8.771 -14.144 -0.042500
ATOM   3296  CD  GLU   211      -0.484  -7.810 -15.009  0.805400
ATOM   3297  OE1 GLU   211      -1.642  -8.249 -15.064 -0.818800
ATOM   3298  OE2 GLU   211      -0.070  -7.060 -15.903 -0.818800
ATOM   3299  C   GLU   211       1.293  -7.556 -11.018  0.536600
ATOM   3300  O   GLU   211       0.550  -6.648 -10.606 -0.581900
ATOM   3301  N   PRO   212       2.615  -7.412 -11.081 -0.254800
ATOM   3302  CD  PRO   212       3.633  -8.409 -11.461  0.019200
ATOM   3303  HD2 PRO   212       3.396  -8.871 -12.420  0.039100
ATOM   3304  HD3 PRO   212       3.739  -9.156 -10.675  0.039100
ATOM   3305  CG  PRO   212       4.900  -7.610 -11.589  0.018900
ATOM   3306  HG2 PRO   212       5.036  -7.301 -12.625  0.021300
ATOM   3307  HG3 PRO   212       5.780  -8.157 -11.249  0.021300
ATOM   3308  CB  PRO   212       4.713  -6.393 -10.730 -0.007000
ATOM   3309  HB2 PRO   212       5.313  -5.554 -11.081  0.025300
ATOM   3310  HB3 PRO   212       5.006  -6.644  -9.711  0.025300
ATOM   3311  CA  PRO   212       3.219  -6.113 -10.778 -0.026600
ATOM   3312  HA  PRO   212       2.870  -5.729  -9.819  0.064100
ATOM   3313  C   PRO   212       2.928  -5.111 -11.887  0.589600
ATOM   3314  O   PRO   212       2.629  -5.463 -13.031 -0.574800
ATOM   3315  N   ILE   213       3.059  -3.832 -11.563 -0.415700
ATOM   3316  H   ILE   213       3.326  -3.592 -10.618  0.271900
ATOM   3317  CA  ILE   213       3.157  -2.815 -12.599 -0.059700
ATOM   3318  HA  ILE   213       2.757  -3.188 -13.541  0.086900
ATOM   3319  CB  ILE   213       2.376  -1.530 -12.245  0.130300
ATOM   3320  HB  ILE   213       2.544  -0.817 -13.052  0.018700
ATOM   3321  CG2 ILE   213       0.877  -1.827 -12.208 -0.320400
ATOM   3322 1HG2 ILE   213       0.307  -0.903 -12.116  0.088200
ATOM   3323 2HG2 ILE   213       0.580  -2.325 -13.131  0.088200
ATOM   3324 3HG2 ILE   213       0.641  -2.477 -11.365  0.088200
ATOM   3325  CG1 ILE   213       2.878  -0.868 -10.950 -0.043000
ATOM   3326 2HG1 ILE   213       2.629  -1.493 -10.092  0.023600
ATOM   3327 3HG1 ILE   213       3.962  -0.772 -11.003  0.023600
ATOM   3328  CD1 ILE   213       2.315   0.542 -10.715 -0.066000
ATOM   3329 1HD1 ILE   213       2.525   1.168 -11.582  0.018600
ATOM   3330 2HD1 ILE   213       1.239   0.494 -10.547  0.018600
ATOM   3331 3HD1 ILE   213       2.783   0.980  -9.833  0.018600
ATOM   3332  C   ILE   213       4.642  -2.541 -12.813  0.597300
ATOM   3333  O   ILE   213       5.481  -2.695 -11.928 -0.567900
ATOM   3334  N   SER   214       4.957  -2.081 -14.014 -0.415700
ATOM   3335  H   SER   214       4.226  -1.964 -14.702  0.271900
ATOM   3336  CA  SER   214       6.310  -1.627 -14.309 -0.024900
ATOM   3337  HA  SER   214       7.015  -2.054 -13.595  0.084300
ATOM   3338  CB  SER   214       6.790  -2.035 -15.697  0.211700
ATOM   3339  HB2 SER   214       6.152  -1.589 -16.460  0.035200
ATOM   3340  HB3 SER   214       7.805  -1.663 -15.836  0.035200
ATOM   3341  OG  SER   214       6.786  -3.436 -15.840 -0.654600
ATOM   3342  HG  SER   214       5.907  -3.764 -16.045  0.427500
ATOM   3343  C   SER   214       6.368  -0.107 -14.253  0.597300
ATOM   3344  O   SER   214       5.469   0.581 -14.752 -0.567900
ATOM   3345  N   VAL   215       7.431   0.384 -13.635 -0.415700
ATOM   3346  H   VAL   215       8.115  -0.256 -13.257  0.271900
ATOM   3347  CA  VAL   215       7.747   1.809 -13.611 -0.087500
ATOM   3348  HA  VAL   215       7.079   2.360 -14.274  0.096900
ATOM   3349  CB  VAL   215       7.605   2.376 -12.184  0.298500
ATOM   3350  HB  VAL   215       7.769   3.453 -12.206 -0.029700
ATOM   3351  CG1 VAL   215       6.186   2.111 -11.680 -0.319200
ATOM   3352 1HG1 VAL   215       5.993   1.044 -11.577  0.079100
ATOM   3353 2HG1 VAL   215       6.070   2.582 -10.703  0.079100
ATOM   3354 3HG1 VAL   215       5.458   2.550 -12.362  0.079100
ATOM   3355  CG2 VAL   215       8.621   1.747 -11.247 -0.319200
ATOM   3356 1HG2 VAL   215       8.499   2.166 -10.248  0.079100
ATOM   3357 2HG2 VAL   215       8.489   0.667 -11.196  0.079100
ATOM   3358 3HG2 VAL   215       9.638   1.972 -11.568  0.079100
ATOM   3359  C   VAL   215       9.157   1.984 -14.125  0.597300
ATOM   3360  O   VAL   215       9.959   1.041 -14.086 -0.567900
ATOM   3361  N   SER   216       9.523   3.179 -14.571 -0.415700
ATOM   3362  H   SER   216       8.917   3.985 -14.523  0.271900
ATOM   3363  CA  SER   216      10.883   3.302 -15.100 -0.024900
ATOM   3364  HA  SER   216      11.195   2.375 -15.582  0.084300
ATOM   3365  CB  SER   216      10.953   4.397 -16.157  0.211700
ATOM   3366  HB2 SER   216      11.957   4.436 -16.580  0.035200
ATOM   3367  HB3 SER   216      10.228   4.207 -16.947  0.035200
ATOM   3368  OG  SER   216      10.670   5.623 -15.516 -0.654600
ATOM   3369  HG  SER   216      10.683   6.299 -16.198  0.427500
ATOM   3370  C   SER   216      11.887   3.615 -13.975  0.597300
ATOM   3371  O   SER   216      11.523   4.059 -12.881 -0.567900
ATOM   3372  N   SER   217      13.180   3.416 -14.256 -0.415700
ATOM   3373  H   SER   217      13.439   2.998 -15.139  0.271900
ATOM   3374  CA  SER   217      14.241   3.757 -13.312 -0.024900
ATOM   3375  HA  SER   217      14.098   3.191 -12.392  0.084300
ATOM   3376  CB  SER   217      15.622   3.412 -13.885  0.211700
ATOM   3377  HB2 SER   217      16.395   3.678 -13.164  0.035200
ATOM   3378  HB3 SER   217      15.669   2.338 -14.063  0.035200
ATOM   3379  OG  SER   217      15.855   4.089 -15.123 -0.654600
ATOM   3380  HG  SER   217      16.384   4.874 -14.966  0.427500
ATOM   3381  C   SER   217      14.124   5.238 -13.003  0.597300
ATOM   3382  O   SER   217      14.319   5.634 -11.859 -0.567900
ATOM   3383  N   GLU   218      13.789   6.077 -13.994 -0.516300
ATOM   3384  H   GLU   218      13.649   5.744 -14.937  0.293600
ATOM   3385  CA  GLU   218      13.693   7.512 -13.717  0.039700
ATOM   3386  HA  GLU   218      14.614   7.836 -13.231  0.110500
ATOM   3387  CB  GLU   218      13.528   8.351 -14.987  0.056000
ATOM   3388  HB2 GLU   218      12.631   8.059 -15.533 -0.017300
ATOM   3389  HB3 GLU   218      13.387   9.389 -14.683 -0.017300
ATOM   3390  CG  GLU   218      14.774   8.306 -15.876  0.013600
ATOM   3391  HG2 GLU   218      14.788   9.211 -16.484 -0.042500
ATOM   3392  HG3 GLU   218      15.669   8.313 -15.254 -0.042500
ATOM   3393  CD  GLU   218      14.784   7.112 -16.813  0.805400
ATOM   3394  OE1 GLU   218      13.836   6.313 -16.877 -0.818800
ATOM   3395  OE2 GLU   218      15.761   6.957 -17.577 -0.818800
ATOM   3396  C   GLU   218      12.563   7.834 -12.756  0.536600
ATOM   3397  O   GLU   218      12.683   8.732 -11.910 -0.581900
ATOM   3398  N   GLN   219      11.438   7.119 -12.872 -0.415700
ATOM   3399  H   GLN   219      11.363   6.398 -13.576  0.271900
ATOM   3400  CA  GLN   219      10.344   7.347 -11.957 -0.003100
ATOM   3401  HA  GLN   219      10.087   8.406 -11.959  0.085000
ATOM   3402  CB  GLN   219       9.122   6.550 -12.433 -0.003600
ATOM   3403  HB2 GLN   219       9.404   5.518 -12.645  0.017100
ATOM   3404  HB3 GLN   219       8.366   6.544 -11.648  0.017100
ATOM   3405  CG  GLN   219       8.526   7.208 -13.683 -0.064500
ATOM   3406  HG2 GLN   219       8.203   8.211 -13.403  0.035200
ATOM   3407  HG3 GLN   219       9.272   7.334 -14.467  0.035200
ATOM   3408  CD  GLN   219       7.324   6.455 -14.259  0.695100
ATOM   3409  OE1 GLN   219       7.276   5.220 -14.280 -0.608600
ATOM   3410  NE2 GLN   219       6.337   7.206 -14.720 -0.940700
ATOM   3411 1HE2 GLN   219       5.515   6.762 -15.103  0.425100
ATOM   3412 2HE2 GLN   219       6.473   8.204 -14.792  0.425100
ATOM   3413  C   GLN   219      10.718   6.978 -10.521  0.597300
ATOM   3414  O   GLN   219      10.529   7.781  -9.601 -0.567900
ATOM   3415  N   VAL   220      11.300   5.791 -10.300 -0.415700
ATOM   3416  H   VAL   220      11.468   5.157 -11.068  0.271900
ATOM   3417  CA  VAL   220      11.635   5.422  -8.904 -0.087500
ATOM   3418  HA  VAL   220      10.772   5.664  -8.284  0.096900
ATOM   3419  CB  VAL   220      11.874   3.902  -8.738  0.298500
ATOM   3420  HB  VAL   220      11.050   3.373  -9.217 -0.029700
ATOM   3421  CG1 VAL   220      13.173   3.470  -9.403 -0.319200
ATOM   3422 1HG1 VAL   220      13.284   2.390  -9.314  0.079100
ATOM   3423 2HG1 VAL   220      13.138   3.728 -10.462  0.079100
ATOM   3424 3HG1 VAL   220      14.031   3.954  -8.937  0.079100
ATOM   3425  CG2 VAL   220      11.906   3.471  -7.261 -0.319200
ATOM   3426 1HG2 VAL   220      10.977   3.767  -6.773  0.079100
ATOM   3427 2HG2 VAL   220      12.004   2.387  -7.196  0.079100
ATOM   3428 3HG2 VAL   220      12.745   3.937  -6.743  0.079100
ATOM   3429  C   VAL   220      12.785   6.285  -8.391  0.597300
ATOM   3430  O   VAL   220      12.845   6.570  -7.206 -0.567900
ATOM   3431  N   LEU   221      13.701   6.741  -9.256 -0.415700
ATOM   3432  H   LEU   221      13.682   6.443 -10.221  0.271900
ATOM   3433  CA  LEU   221      14.763   7.633  -8.792 -0.051800
ATOM   3434  HA  LEU   221      15.299   7.136  -7.984  0.092200
ATOM   3435  CB  LEU   221      15.736   7.943  -9.943 -0.110200
ATOM   3436  HB2 LEU   221      15.168   8.140 -10.853  0.045700
ATOM   3437  HB3 LEU   221      16.315   8.836  -9.704  0.045700
ATOM   3438  CG  LEU   221      16.709   6.765 -10.170  0.353100
ATOM   3439  HG  LEU   221      16.166   5.823 -10.084 -0.036100
ATOM   3440  CD1 LEU   221      17.304   6.813 -11.574 -0.412100
ATOM   3441 1HD1 LEU   221      17.944   7.690 -11.675  0.100000
ATOM   3442 2HD1 LEU   221      17.895   5.912 -11.743  0.100000
ATOM   3443 3HD1 LEU   221      16.520   6.858 -12.330  0.100000
ATOM   3444  CD2 LEU   221      17.770   6.783  -9.066 -0.412100
ATOM   3445 1HD2 LEU   221      18.309   7.730  -9.079  0.100000
ATOM   3446 2HD2 LEU   221      17.320   6.626  -8.086  0.100000
ATOM   3447 3HD2 LEU   221      18.482   5.979  -9.250  0.100000
ATOM   3448  C   LEU   221      14.182   8.909  -8.181  0.597300
ATOM   3449  O   LEU   221      14.730   9.424  -7.206 -0.567900
ATOM   3450  N   LYS   222      13.065   9.390  -8.725 -0.347900
ATOM   3451  H   LYS   222      12.653   8.933  -9.526  0.274700
ATOM   3452  CA  LYS   222      12.438  10.591  -8.151 -0.240000
ATOM   3453  HA  LYS   222      13.203  11.341  -7.951  0.142600
ATOM   3454  CB  LYS   222      11.444  11.171  -9.190 -0.009400
ATOM   3455  HB2 LYS   222      10.842  10.374  -9.626  0.036200
ATOM   3456  HB3 LYS   222      10.776  11.881  -8.702  0.036200
ATOM   3457  CG  LYS   222      12.213  11.915 -10.291  0.018700
ATOM   3458  HG2 LYS   222      12.714  12.762  -9.822  0.010300
ATOM   3459  HG3 LYS   222      13.001  11.224 -10.591  0.010300
ATOM   3460  CD  LYS   222      11.507  12.427 -11.531 -0.047900
ATOM   3461  HD2 LYS   222      10.965  11.604 -11.996  0.062100
ATOM   3462  HD3 LYS   222      10.792  13.189 -11.220  0.062100
ATOM   3463  CE  LYS   222      12.474  13.031 -12.558 -0.014300
ATOM   3464  HE2 LYS   222      13.162  13.692 -12.031  0.113500
ATOM   3465  HE3 LYS   222      13.051  12.229 -13.018  0.113500
ATOM   3466  NZ  LYS   222      11.797  13.778 -13.630 -0.385400
ATOM   3467  HZ1 LYS   222      11.249  13.174 -14.225  0.340000
ATOM   3468  HZ2 LYS   222      11.176  14.479 -13.251  0.340000
ATOM   3469  HZ3 LYS   222      12.461  14.285 -14.197  0.340000
ATOM   3470  C   LYS   222      11.796  10.293  -6.817  0.734100
ATOM   3471  O   LYS   222      11.832  11.155  -5.945 -0.589400
ATOM   3472  N   PHE   223      11.279   9.078  -6.584 -0.415700
ATOM   3473  H   PHE   223      11.283   8.378  -7.312  0.271900
ATOM   3474  CA  PHE   223      10.839   8.749  -5.232 -0.002400
ATOM   3475  HA  PHE   223      10.044   9.426  -4.919  0.097800
ATOM   3476  CB  PHE   223      10.353   7.297  -5.094 -0.034300
ATOM   3477  HB2 PHE   223      11.109   6.602  -5.461  0.029500
ATOM   3478  HB3 PHE   223      10.240   7.109  -4.027  0.029500
ATOM   3479  CG  PHE   223       9.021   6.933  -5.710  0.011800
ATOM   3480  CD1 PHE   223       8.338   7.731  -6.621 -0.125600
ATOM   3481  HD1 PHE   223       8.752   8.675  -6.941  0.133000
ATOM   3482  CE1 PHE   223       7.113   7.336  -7.163 -0.170400
ATOM   3483  HE1 PHE   223       6.584   7.966  -7.863  0.143000
ATOM   3484  CZ  PHE   223       6.538   6.162  -6.719 -0.107200
ATOM   3485  HZ  PHE   223       5.569   5.862  -7.089  0.129700
ATOM   3486  CE2 PHE   223       7.224   5.322  -5.864 -0.170400
ATOM   3487  HE2 PHE   223       6.783   4.382  -5.565  0.143000
ATOM   3488  CD2 PHE   223       8.457   5.703  -5.350 -0.125600
ATOM   3489  HD2 PHE   223       8.976   5.054  -4.660  0.133000
ATOM   3490  C   PHE   223      11.999   8.909  -4.251  0.597300
ATOM   3491  O   PHE   223      11.843   9.400  -3.135 -0.567900
ATOM   3492  N   ARG   224      13.185   8.467  -4.687 -0.347900
ATOM   3493  H   ARG   224      13.235   8.044  -5.602  0.274700
ATOM   3494  CA  ARG   224      14.344   8.397  -3.795 -0.263700
ATOM   3495  HA  ARG   224      14.045   8.022  -2.816  0.156000
ATOM   3496  CB  ARG   224      15.371   7.461  -4.405 -0.000700
ATOM   3497  HB2 ARG   224      15.654   7.840  -5.387  0.032700
ATOM   3498  HB3 ARG   224      16.260   7.446  -3.774  0.032700
ATOM   3499  CG  ARG   224      14.888   6.029  -4.590  0.039000
ATOM   3500  HG2 ARG   224      14.592   5.617  -3.626  0.028500
ATOM   3501  HG3 ARG   224      14.025   5.979  -5.254  0.028500
ATOM   3502  CD  ARG   224      16.031   5.189  -5.161  0.048600
ATOM   3503  HD2 ARG   224      16.356   5.648  -6.095  0.068700
ATOM   3504  HD3 ARG   224      16.869   5.178  -4.465  0.068700
ATOM   3505  NE  ARG   224      15.545   3.813  -5.371 -0.529500
ATOM   3506  HE  ARG   224      15.018   3.387  -4.623  0.345600
ATOM   3507  CZ  ARG   224      15.786   3.086  -6.446  0.807600
ATOM   3508  NH1 ARG   224      16.581   3.538  -7.383 -0.862700
ATOM   3509 1HH1 ARG   224      17.272   4.234  -7.144  0.447800
ATOM   3510 2HH1 ARG   224      16.654   3.045  -8.261  0.447800
ATOM   3511  NH2 ARG   224      15.269   1.892  -6.581 -0.862700
ATOM   3512 1HH2 ARG   224      14.636   1.515  -5.890  0.447800
ATOM   3513 2HH2 ARG   224      15.444   1.374  -7.430  0.447800
ATOM   3514  C   ARG   224      14.968   9.764  -3.557  0.734100
ATOM   3515  O   ARG   224      15.906   9.846  -2.764 -0.589400
ATOM   3516  N   LYS   225      14.493  10.837  -4.196 -0.347900
ATOM   3517  H   LYS   225      13.742  10.700  -4.857  0.274700
ATOM   3518  CA  LYS   225      14.944  12.207  -3.903 -0.240000
ATOM   3519  HA  LYS   225      15.970  12.189  -3.535  0.142600
ATOM   3520  CB  LYS   225      14.874  13.112  -5.139 -0.009400
ATOM   3521  HB2 LYS   225      13.849  13.116  -5.508  0.036200
ATOM   3522  HB3 LYS   225      15.150  14.134  -4.879  0.036200
ATOM   3523  CG  LYS   225      15.815  12.613  -6.252  0.018700
ATOM   3524  HG2 LYS   225      16.856  12.764  -5.966  0.010300
ATOM   3525  HG3 LYS   225      15.663  11.547  -6.424  0.010300
ATOM   3526  CD  LYS   225      15.561  13.332  -7.552 -0.047900
ATOM   3527  HD2 LYS   225      16.195  12.851  -8.298  0.062100
ATOM   3528  HD3 LYS   225      14.530  13.159  -7.861  0.062100
ATOM   3529  CE  LYS   225      15.808  14.830  -7.561 -0.014300
ATOM   3530  HE2 LYS   225      14.884  15.356  -7.323  0.113500
ATOM   3531  HE3 LYS   225      16.560  15.084  -6.814  0.113500
ATOM   3532  NZ  LYS   225      16.303  15.195  -8.915 -0.385400
ATOM   3533  HZ1 LYS   225      16.414  16.192  -9.026  0.340000
ATOM   3534  HZ2 LYS   225      17.176  14.743  -9.146  0.340000
ATOM   3535  HZ3 LYS   225      15.616  14.938  -9.610  0.340000
ATOM   3536  C   LYS   225      14.114  12.882  -2.823  0.734100
ATOM   3537  O   LYS   225      14.450  13.972  -2.370 -0.589400
ATOM   3538  N   LEU   226      13.006  12.276  -2.414 -0.415700
ATOM   3539  H   LEU   226      12.756  11.371  -2.787  0.271900
ATOM   3540  CA  LEU   226      12.258  12.804  -1.288 -0.051800
ATOM   3541  HA  LEU   226      12.013  13.850  -1.473  0.092200
ATOM   3542  CB  LEU   226      10.980  11.999  -1.118 -0.110200
ATOM   3543  HB2 LEU   226      11.238  10.940  -1.141  0.045700
ATOM   3544  HB3 LEU   226      10.539  12.204  -0.143  0.045700
ATOM   3545  CG  LEU   226       9.930  12.269  -2.192  0.353100
ATOM   3546  HG  LEU   226      10.387  12.257  -3.181 -0.036100
ATOM   3547  CD1 LEU   226       8.879  11.183  -2.131 -0.412100
ATOM   3548 1HD1 LEU   226       8.471  11.133  -1.121  0.100000
ATOM   3549 2HD1 LEU   226       8.083  11.399  -2.844  0.100000
ATOM   3550 3HD1 LEU   226       9.330  10.224  -2.385  0.100000
ATOM   3551  CD2 LEU   226       9.256  13.608  -1.958 -0.412100
ATOM   3552 1HD2 LEU   226       8.528  13.815  -2.743  0.100000
ATOM   3553 2HD2 LEU   226       8.741  13.609  -0.997  0.100000
ATOM   3554 3HD2 LEU   226       9.999  14.406  -1.946  0.100000
ATOM   3555  C   LEU   226      13.100  12.754  -0.020  0.597300
ATOM   3556  O   LEU   226      14.122  12.052   0.079 -0.567900
ATOM   3557  N   ASN   227      12.644  13.467   1.007 -0.415700
ATOM   3558  H   ASN   227      11.828  14.051   0.892  0.271900
ATOM   3559  CA  ASN   227      13.338  13.515   2.288  0.014300
ATOM   3560  HA  ASN   227      14.214  12.867   2.295  0.104800
ATOM   3561  CB  ASN   227      13.780  14.948   2.582 -0.204100
ATOM   3562  HB2 ASN   227      12.959  15.626   2.347  0.079700
ATOM   3563  HB3 ASN   227      13.938  15.058   3.655  0.079700
ATOM   3564  CG  ASN   227      14.994  15.471   1.868  0.713000
ATOM   3565  OD1 ASN   227      15.392  16.582   2.180 -0.593100
ATOM   3566  ND2 ASN   227      15.579  14.769   0.905 -0.919100
ATOM   3567 1HD2 ASN   227      16.425  15.148   0.505  0.419600
ATOM   3568 2HD2 ASN   227      15.224  13.863   0.635  0.419600
ATOM   3569  C   ASN   227      12.448  13.081   3.446  0.597300
ATOM   3570  O   ASN   227      11.269  13.436   3.500 -0.567900
ATOM   3571  N   PHE   228      13.027  12.350   4.394 -0.415700
ATOM   3572  H   PHE   228      14.000  12.092   4.310  0.271900
ATOM   3573  CA  PHE   228      12.308  12.052   5.624 -0.002400
ATOM   3574  HA  PHE   228      11.283  11.742   5.417  0.097800
ATOM   3575  CB  PHE   228      13.040  10.968   6.413 -0.034300
ATOM   3576  HB2 PHE   228      14.083  11.263   6.526  0.029500
ATOM   3577  HB3 PHE   228      12.613  10.950   7.416  0.029500
ATOM   3578  CG  PHE   228      12.978   9.545   5.927  0.011800
ATOM   3579  CD1 PHE   228      11.759   8.900   5.753 -0.125600
ATOM   3580  HD1 PHE   228      10.848   9.468   5.867  0.133000
ATOM   3581  CE1 PHE   228      11.669   7.558   5.377 -0.170400
ATOM   3582  HE1 PHE   228      10.705   7.087   5.253  0.143000
ATOM   3583  CZ  PHE   228      12.850   6.832   5.190 -0.107200
ATOM   3584  HZ  PHE   228      12.814   5.790   4.909  0.129700
ATOM   3585  CE2 PHE   228      14.081   7.467   5.334 -0.170400
ATOM   3586  HE2 PHE   228      14.989   6.920   5.121  0.143000
ATOM   3587  CD2 PHE   228      14.148   8.815   5.687 -0.125600
ATOM   3588  HD2 PHE   228      15.112   9.289   5.794  0.133000
ATOM   3589  C   PHE   228      12.268  13.267   6.529  0.597300
ATOM   3590  O   PHE   228      11.317  13.442   7.293 -0.567900
ATOM   3591  N   ASN   229      13.322  14.093   6.469 -0.415700
ATOM   3592  H   ASN   229      14.076  13.890   5.828  0.271900
ATOM   3593  CA  ASN   229      13.441  15.269   7.321  0.014300
ATOM   3594  HA  ASN   229      13.173  14.996   8.342  0.104800
ATOM   3595  CB  ASN   229      14.907  15.739   7.313 -0.204100
ATOM   3596  HB2 ASN   229      15.035  16.637   7.917  0.079700
ATOM   3597  HB3 ASN   229      15.530  14.950   7.736  0.079700
ATOM   3598  CG  ASN   229      15.359  15.965   5.879  0.713000
ATOM   3599  OD1 ASN   229      15.648  14.979   5.204 -0.593100
ATOM   3600  ND2 ASN   229      15.378  17.185   5.351 -0.919100
ATOM   3601 1HD2 ASN   229      15.618  17.262   4.373  0.419600
ATOM   3602 2HD2 ASN   229      15.097  17.986   5.900  0.419600
ATOM   3603  C   ASN   229      12.538  16.412   6.894  0.597300
ATOM   3604  O   ASN   229      12.039  16.446   5.764 -0.567900
ATOM   3605  N   GLY   230      12.386  17.370   7.814 -0.415700
ATOM   3606  H   GLY   230      12.884  17.281   8.688  0.271900
ATOM   3607  CA  GLY   230      11.734  18.649   7.517 -0.025200
ATOM   3608  HA2 GLY   230      10.871  18.482   6.873  0.069800
ATOM   3609  HA3 GLY   230      11.375  19.092   8.445  0.069800
ATOM   3610  C   GLY   230      12.683  19.625   6.831  0.597300
ATOM   3611  O   GLY   230      13.905  19.437   6.770 -0.567900
ATOM   3612  N   GLU   231      12.064  20.669   6.275 -0.516300
ATOM   3613  H   GLU   231      11.055  20.725   6.295  0.293600
ATOM   3614  CA  GLU   231      12.822  21.735   5.618  0.039700
ATOM   3615  HA  GLU   231      13.340  21.321   4.752  0.110500
ATOM   3616  CB  GLU   231      11.868  22.815   5.141  0.056000
ATOM   3617  HB2 GLU   231      11.128  22.354   4.488 -0.017300
ATOM   3618  HB3 GLU   231      11.360  23.238   6.008 -0.017300
ATOM   3619  CG  GLU   231      12.577  23.924   4.374  0.013600
ATOM   3620  HG2 GLU   231      13.310  24.410   5.018 -0.042500
ATOM   3621  HG3 GLU   231      13.086  23.501   3.508 -0.042500
ATOM   3622  CD  GLU   231      11.573  24.963   3.926  0.805400
ATOM   3623  OE1 GLU   231      10.361  24.842   4.226 -0.818800
ATOM   3624  OE2 GLU   231      12.036  25.892   3.243 -0.818800
ATOM   3625  C   GLU   231      13.860  22.323   6.558  0.536600
ATOM   3626  O   GLU   231      13.587  22.568   7.731 -0.581900
ATOM   3627  N   GLY   232      15.063  22.576   6.062 -0.415700
ATOM   3628  H   GLY   232      15.264  22.409   5.086  0.271900
ATOM   3629  CA  GLY   232      16.077  23.202   6.892 -0.025200
ATOM   3630  HA2 GLY   232      16.847  23.606   6.234  0.069800
ATOM   3631  HA3 GLY   232      15.611  24.009   7.457  0.069800
ATOM   3632  C   GLY   232      16.769  22.213   7.822  0.597300
ATOM   3633  O   GLY   232      17.676  22.611   8.557 -0.567900
ATOM   3634  N   GLU   233      16.391  20.941   7.800 -0.516300
ATOM   3635  H   GLU   233      15.649  20.648   7.181  0.293600
ATOM   3636  CA  GLU   233      17.084  19.921   8.590  0.039700
ATOM   3637  HA  GLU   233      17.632  20.392   9.407  0.110500
ATOM   3638  CB  GLU   233      16.066  18.974   9.210  0.056000
ATOM   3639  HB2 GLU   233      15.510  18.548   8.374 -0.017300
ATOM   3640  HB3 GLU   233      16.549  18.168   9.762 -0.017300
ATOM   3641  CG  GLU   233      15.090  19.696  10.134  0.013600
ATOM   3642  HG2 GLU   233      15.609  20.010  11.040 -0.042500
ATOM   3643  HG3 GLU   233      14.663  20.570   9.644 -0.042500
ATOM   3644  CD  GLU   233      13.952  18.759  10.511  0.805400
ATOM   3645  OE1 GLU   233      13.988  17.529  10.235 -0.818800
ATOM   3646  OE2 GLU   233      12.972  19.300  11.077 -0.818800
ATOM   3647  C   GLU   233      18.086  19.138   7.744  0.536600
ATOM   3648  O   GLU   233      18.028  19.168   6.504 -0.581900
ATOM   3649  N   PRO   234      19.010  18.438   8.396 -0.254800
ATOM   3650  CD  PRO   234      19.247  18.341   9.847  0.019200
ATOM   3651  HD2 PRO   234      18.516  17.674  10.303  0.039100
ATOM   3652  HD3 PRO   234      19.237  19.315  10.337  0.039100
ATOM   3653  CG  PRO   234      20.613  17.710   9.963  0.018900
ATOM   3654  HG2 PRO   234      20.688  17.103  10.866  0.021300
ATOM   3655  HG3 PRO   234      21.369  18.495   9.981  0.021300
ATOM   3656  CB  PRO   234      20.801  16.884   8.720 -0.007000
ATOM   3657  HB2 PRO   234      20.384  15.890   8.886  0.025300
ATOM   3658  HB3 PRO   234      21.852  16.810   8.438  0.025300
ATOM   3659  CA  PRO   234      19.994  17.645   7.667 -0.026600
ATOM   3660  HA  PRO   234      20.641  18.299   7.082  0.064100
ATOM   3661  C   PRO   234      19.251  16.649   6.778  0.589600
ATOM   3662  O   PRO   234      18.282  15.999   7.177 -0.574800
ATOM   3663  N   GLU   235      19.716  16.494   5.563 -0.516300
ATOM   3664  H   GLU   235      20.650  16.831   5.377  0.293600
ATOM   3665  CA  GLU   235      19.021  15.712   4.558  0.039700
ATOM   3666  HA  GLU   235      17.963  15.969   4.611  0.110500
ATOM   3667  CB  GLU   235      19.484  16.021   3.122  0.056000
ATOM   3668  HB2 GLU   235      19.333  17.080   2.915 -0.017300
ATOM   3669  HB3 GLU   235      20.541  15.764   3.042 -0.017300
ATOM   3670  CG  GLU   235      18.684  15.176   2.102  0.013600
ATOM   3671  HG2 GLU   235      18.963  14.126   2.192 -0.042500
ATOM   3672  HG3 GLU   235      17.627  15.269   2.351 -0.042500
ATOM   3673  CD  GLU   235      18.933  15.622   0.676  0.805400
ATOM   3674  OE1 GLU   235      20.089  15.870   0.354 -0.818800
ATOM   3675  OE2 GLU   235      18.011  15.729  -0.162 -0.818800
ATOM   3676  C   GLU   235      19.174  14.223   4.857  0.536600
ATOM   3677  O   GLU   235      20.279  13.672   4.972 -0.581900
ATOM   3678  N   GLU   236      18.026  13.568   4.922 -0.516300
ATOM   3679  H   GLU   236      17.156  14.080   4.878  0.293600
ATOM   3680  CA  GLU   236      17.949  12.124   5.056  0.039700
ATOM   3681  HA  GLU   236      18.922  11.641   4.976  0.110500
ATOM   3682  CB  GLU   236      17.296  11.756   6.373  0.056000
ATOM   3683  HB2 GLU   236      16.305  12.209   6.383 -0.017300
ATOM   3684  HB3 GLU   236      17.146  10.676   6.367 -0.017300
ATOM   3685  CG  GLU   236      17.909  12.105   7.693  0.013600
ATOM   3686  HG2 GLU   236      18.845  11.546   7.696 -0.042500
ATOM   3687  HG3 GLU   236      18.141  13.169   7.716 -0.042500
ATOM   3688  CD  GLU   236      16.922  11.769   8.826  0.805400
ATOM   3689  OE1 GLU   236      15.897  12.455   9.068 -0.818800
ATOM   3690  OE2 GLU   236      17.172  10.765   9.522 -0.818800
ATOM   3691  C   GLU   236      17.058  11.651   3.922  0.536600
ATOM   3692  O   GLU   236      15.849  11.897   3.979 -0.581900
ATOM   3693  N   LEU   237      17.627  11.031   2.890 -0.415700
ATOM   3694  H   LEU   237      18.592  10.736   2.923  0.271900
ATOM   3695  CA  LEU   237      16.746  10.631   1.782 -0.051800
ATOM   3696  HA  LEU   237      16.251  11.520   1.390  0.092200
ATOM   3697  CB  LEU   237      17.572   9.973   0.667 -0.110200
ATOM   3698  HB2 LEU   237      18.067   9.092   1.075  0.045700
ATOM   3699  HB3 LEU   237      16.896   9.637  -0.120  0.045700
ATOM   3700  CG  LEU   237      18.627  10.893   0.045  0.353100
ATOM   3701  HG  LEU   237      19.295  11.265   0.822 -0.036100
ATOM   3702  CD1 LEU   237      19.462  10.061  -0.923 -0.412100
ATOM   3703 1HD1 LEU   237      18.826   9.638  -1.700  0.100000
ATOM   3704 2HD1 LEU   237      20.228  10.690  -1.376  0.100000
ATOM   3705 3HD1 LEU   237      19.957   9.253  -0.382  0.100000
ATOM   3706  CD2 LEU   237      17.975  12.083  -0.640 -0.412100
ATOM   3707 1HD2 LEU   237      17.505  12.733   0.099  0.100000
ATOM   3708 2HD2 LEU   237      18.733  12.667  -1.161  0.100000
ATOM   3709 3HD2 LEU   237      17.228  11.740  -1.356  0.100000
ATOM   3710  C   LEU   237      15.682   9.667   2.246  0.597300
ATOM   3711  O   LEU   237      15.956   8.721   3.011 -0.567900
ATOM   3712  N   MET   238      14.479   9.858   1.704 -0.415700
ATOM   3713  H   MET   238      14.356  10.603   1.033  0.271900
ATOM   3714  CA  MET   238      13.362   8.938   1.956 -0.023700
ATOM   3715  HA  MET   238      13.380   8.623   3.000  0.088000
ATOM   3716  CB  MET   238      12.047   9.665   1.700  0.034200
ATOM   3717  HB2 MET   238      12.017  10.566   2.313  0.024100
ATOM   3718  HB3 MET   238      11.986   9.953   0.651  0.024100
ATOM   3719  CG  MET   238      10.829   8.786   2.063  0.001800
ATOM   3720  HG2 MET   238      10.844   7.884   1.453  0.044000
ATOM   3721  HG3 MET   238      10.889   8.492   3.111  0.044000
ATOM   3722  SD  MET   238       9.271   9.627   1.787 -0.273700
ATOM   3723  CE  MET   238       9.197  10.688   3.246 -0.053600
ATOM   3724  HE1 MET   238       8.252  11.232   3.248  0.068400
ATOM   3725  HE2 MET   238       9.265  10.077   4.146  0.068400
ATOM   3726  HE3 MET   238      10.021  11.401   3.226  0.068400
ATOM   3727  C   MET   238      13.521   7.725   1.056  0.597300
ATOM   3728  O   MET   238      13.095   7.711  -0.106 -0.567900
ATOM   3729  N   VAL   239      14.208   6.720   1.616 -0.415700
ATOM   3730  H   VAL   239      14.589   6.852   2.543  0.271900
ATOM   3731  CA  VAL   239      14.443   5.438   0.957 -0.087500
ATOM   3732  HA  VAL   239      13.666   5.267   0.212  0.096900
ATOM   3733  CB  VAL   239      15.812   5.334   0.263  0.298500
ATOM   3734  HB  VAL   239      15.892   4.343  -0.183 -0.029700
ATOM   3735  CG1 VAL   239      15.913   6.366  -0.861 -0.319200
ATOM   3736 1HG1 VAL   239      15.942   7.376  -0.452  0.079100
ATOM   3737 2HG1 VAL   239      16.822   6.196  -1.436  0.079100
ATOM   3738 3HG1 VAL   239      15.048   6.273  -1.518  0.079100
ATOM   3739  CG2 VAL   239      16.960   5.510   1.249 -0.319200
ATOM   3740 1HG2 VAL   239      16.954   4.730   2.010  0.079100
ATOM   3741 2HG2 VAL   239      17.911   5.458   0.719  0.079100
ATOM   3742 3HG2 VAL   239      16.889   6.487   1.726  0.079100
ATOM   3743  C   VAL   239      14.331   4.331   2.009  0.597300
ATOM   3744  O   VAL   239      14.548   4.572   3.199 -0.567900
ATOM   3745  N   ASP   240      14.014   3.115   1.566 -0.516300
ATOM   3746  H   ASP   240      13.724   2.988   0.607  0.293600
ATOM   3747  CA  ASP   240      13.933   1.965   2.462  0.038100
ATOM   3748  HA  ASP   240      13.548   1.146   1.855  0.088000
ATOM   3749  CB  ASP   240      15.300   1.537   2.987 -0.030300
ATOM   3750  HB2 ASP   240      15.793   2.357   3.510 -0.012200
ATOM   3751  HB3 ASP   240      15.169   0.711   3.686 -0.012200
ATOM   3752  CG  ASP   240      16.168   1.023   1.861  0.799400
ATOM   3753  OD1 ASP   240      15.648   0.260   1.011 -0.801400
ATOM   3754  OD2 ASP   240      17.377   1.344   1.815 -0.801400
ATOM   3755  C   ASP   240      12.909   2.187   3.571  0.536600
ATOM   3756  O   ASP   240      13.103   1.849   4.732 -0.581900
ATOM   3757  N   ASN   241      11.760   2.732   3.170 -0.415700
ATOM   3758  H   ASN   241      11.625   2.942   2.191  0.271900
ATOM   3759  CA  ASN   241      10.637   2.949   4.081  0.014300
ATOM   3760  HA  ASN   241      11.026   3.027   5.096  0.104800
ATOM   3761  CB  ASN   241       9.928   4.271   3.775 -0.204100
ATOM   3762  HB2 ASN   241       9.119   4.423   4.489  0.079700
ATOM   3763  HB3 ASN   241      10.639   5.089   3.889  0.079700
ATOM   3764  CG  ASN   241       9.382   4.327   2.382  0.713000
ATOM   3765  OD1 ASN   241       9.680   3.509   1.529 -0.593100
ATOM   3766  ND2 ASN   241       8.544   5.327   2.148 -0.919100
ATOM   3767 1HD2 ASN   241       8.329   5.526   1.182  0.419600
ATOM   3768 2HD2 ASN   241       8.379   6.007   2.876  0.419600
ATOM   3769  C   ASN   241       9.668   1.762   4.079  0.597300
ATOM   3770  O   ASN   241       8.445   1.937   4.015 -0.567900
ATOM   3771  N   TRP   242      10.222   0.559   4.177 -0.415700
ATOM   3772  H   TRP   242      11.225   0.509   4.290  0.271900
ATOM   3773  CA  TRP   242       9.477  -0.698   4.175 -0.027500
ATOM   3774  HA  TRP   242       8.410  -0.476   4.147  0.112300
ATOM   3775  CB  TRP   242       9.798  -1.559   2.932 -0.005000
ATOM   3776  HB2 TRP   242       9.297  -2.523   3.014  0.033900
ATOM   3777  HB3 TRP   242       9.390  -1.045   2.061  0.033900
ATOM   3778  CG  TRP   242      11.267  -1.792   2.687 -0.141500
ATOM   3779  CD1 TRP   242      12.124  -0.931   2.069 -0.163800
ATOM   3780  HD1 TRP   242      11.815   0.014   1.647  0.206200
ATOM   3781  NE1 TRP   242      13.392  -1.455   2.014 -0.341800
ATOM   3782  HE1 TRP   242      14.193  -0.993   1.609  0.341200
ATOM   3783  CE2 TRP   242      13.370  -2.703   2.612  0.138000
ATOM   3784  CZ2 TRP   242      14.390  -3.627   2.804 -0.260100
ATOM   3785  HZ2 TRP   242      15.396  -3.430   2.465  0.157200
ATOM   3786  CH2 TRP   242      14.062  -4.812   3.422 -0.113400
ATOM   3787  HH2 TRP   242      14.829  -5.554   3.587  0.141700
ATOM   3788  CZ3 TRP   242      12.754  -5.078   3.856 -0.197200
ATOM   3789  HZ3 TRP   242      12.537  -6.025   4.328  0.144700
ATOM   3790  CE3 TRP   242      11.735  -4.152   3.670 -0.238700
ATOM   3791  HE3 TRP   242      10.727  -4.364   3.994  0.170000
ATOM   3792  CD2 TRP   242      12.044  -2.936   3.054  0.124300
ATOM   3793  C   TRP   242       9.756  -1.481   5.449  0.597300
ATOM   3794  O   TRP   242      10.874  -1.523   5.953 -0.567900
ATOM   3795  N   ARG   243       8.706  -2.091   5.958 -0.347900
ATOM   3796  H   ARG   243       7.804  -1.833   5.585  0.274700
ATOM   3797  CA  ARG   243       8.786  -3.071   7.034 -0.263700
ATOM   3798  HA  ARG   243       9.609  -2.792   7.692  0.156000
ATOM   3799  CB  ARG   243       7.478  -3.077   7.844 -0.000700
ATOM   3800  HB2 ARG   243       7.213  -2.058   8.126  0.032700
ATOM   3801  HB3 ARG   243       6.675  -3.501   7.241  0.032700
ATOM   3802  CG  ARG   243       7.606  -3.912   9.115  0.039000
ATOM   3803  HG2 ARG   243       8.005  -4.903   8.896  0.028500
ATOM   3804  HG3 ARG   243       8.281  -3.401   9.801  0.028500
ATOM   3805  CD  ARG   243       6.258  -4.100   9.774  0.048600
ATOM   3806  HD2 ARG   243       5.715  -3.156   9.787  0.068700
ATOM   3807  HD3 ARG   243       5.691  -4.820   9.184  0.068700
ATOM   3808  NE  ARG   243       6.403  -4.585  11.139 -0.529500
ATOM   3809  HE  ARG   243       7.315  -4.480  11.561  0.345600
ATOM   3810  CZ  ARG   243       5.464  -5.074  11.934  0.807600
ATOM   3811  NH1 ARG   243       4.228  -5.258  11.487 -0.862700
ATOM   3812 1HH1 ARG   243       4.019  -5.185  10.502  0.447800
ATOM   3813 2HH1 ARG   243       3.508  -5.467  12.164  0.447800
ATOM   3814  NH2 ARG   243       5.787  -5.384  13.182 -0.862700
ATOM   3815 1HH2 ARG   243       6.752  -5.262  13.454  0.447800
ATOM   3816 2HH2 ARG   243       5.117  -5.824  13.797  0.447800
ATOM   3817  C   ARG   243       9.048  -4.452   6.438  0.734100
ATOM   3818  O   ARG   243       8.400  -4.799   5.450 -0.589400
ATOM   3819  N   PRO   244       9.963  -5.244   7.000 -0.254800
ATOM   3820  CD  PRO   244      10.856  -4.932   8.128  0.019200
ATOM   3821  HD2 PRO   244      10.313  -4.570   9.001  0.039100
ATOM   3822  HD3 PRO   244      11.614  -4.213   7.818  0.039100
ATOM   3823  CG  PRO   244      11.518  -6.287   8.445  0.018900
ATOM   3824  HG2 PRO   244      10.910  -6.833   9.166  0.021300
ATOM   3825  HG3 PRO   244      12.536  -6.181   8.819  0.021300
ATOM   3826  CB  PRO   244      11.489  -7.025   7.109 -0.007000
ATOM   3827  HB2 PRO   244      11.567  -8.106   7.224  0.025300
ATOM   3828  HB3 PRO   244      12.306  -6.652   6.492  0.025300
ATOM   3829  CA  PRO   244      10.193  -6.580   6.460 -0.026600
ATOM   3830  HA  PRO   244      10.319  -6.548   5.378  0.064100
ATOM   3831  C   PRO   244       9.045  -7.530   6.810  0.589600
ATOM   3832  O   PRO   244       8.182  -7.278   7.662 -0.574800
ATOM   3833  N   ALA   245       9.041  -8.685   6.147 -0.415700
ATOM   3834  H   ALA   245       9.789  -8.877   5.496  0.271900
ATOM   3835  CA  ALA   245       8.040  -9.716   6.365  0.033700
ATOM   3836  HA  ALA   245       7.051  -9.321   6.131  0.082300
ATOM   3837  CB  ALA   245       8.304 -10.903   5.450 -0.182500
ATOM   3838  HB1 ALA   245       7.615 -11.718   5.673  0.060300
ATOM   3839  HB2 ALA   245       8.190 -10.605   4.407  0.060300
ATOM   3840  HB3 ALA   245       9.331 -11.212   5.639  0.060300
ATOM   3841  C   ALA   245       8.042 -10.172   7.826  0.597300
ATOM   3842  O   ALA   245       9.091 -10.357   8.459 -0.567900
ATOM   3843  N   GLN   246       6.846 -10.387   8.347 -0.415700
ATOM   3844  H   GLN   246       6.039 -10.231   7.761  0.271900
ATOM   3845  CA  GLN   246       6.572 -10.788   9.724 -0.003100
ATOM   3846  HA  GLN   246       7.484 -10.703  10.314  0.085000
ATOM   3847  CB  GLN   246       5.506  -9.849  10.287 -0.003600
ATOM   3848  HB2 GLN   246       4.588  -9.950   9.707  0.017100
ATOM   3849  HB3 GLN   246       5.268 -10.140  11.310  0.017100
ATOM   3850  CG  GLN   246       5.929  -8.380  10.276 -0.064500
ATOM   3851  HG2 GLN   246       6.068  -8.036   9.251  0.035200
ATOM   3852  HG3 GLN   246       5.137  -7.779  10.722  0.035200
ATOM   3853  CD  GLN   246       7.193  -8.177  11.081  0.695100
ATOM   3854  OE1 GLN   246       7.266  -8.554  12.243 -0.608600
ATOM   3855  NE2 GLN   246       8.199  -7.590  10.477 -0.940700
ATOM   3856 1HE2 GLN   246       9.050  -7.423  10.994  0.425100
ATOM   3857 2HE2 GLN   246       8.164  -7.421   9.482  0.425100
ATOM   3858  C   GLN   246       6.086 -12.236   9.753  0.597300
ATOM   3859  O   GLN   246       5.618 -12.769   8.726 -0.567900
ATOM   3860  N   PRO   247       6.136 -12.889  10.904 -0.254800
ATOM   3861  CD  PRO   247       6.698 -12.381  12.189  0.019200
ATOM   3862  HD2 PRO   247       5.932 -11.845  12.749  0.039100
ATOM   3863  HD3 PRO   247       7.594 -11.772  12.063  0.039100
ATOM   3864  CG  PRO   247       7.057 -13.680  12.892  0.018900
ATOM   3865  HG2 PRO   247       7.082 -13.558  13.975  0.021300
ATOM   3866  HG3 PRO   247       8.014 -14.051  12.525  0.021300
ATOM   3867  CB  PRO   247       5.937 -14.615  12.449 -0.007000
ATOM   3868  HB2 PRO   247       5.048 -14.373  13.031  0.025300
ATOM   3869  HB3 PRO   247       6.214 -15.660  12.593  0.025300
ATOM   3870  CA  PRO   247       5.715 -14.288  10.968 -0.026600
ATOM   3871  HA  PRO   247       6.363 -14.900  10.341  0.064100
ATOM   3872  C   PRO   247       4.248 -14.478  10.602  0.589600
ATOM   3873  O   PRO   247       3.361 -13.748  11.063 -0.574800
ATOM   3874  N   LEU   248       3.976 -15.483   9.774 -0.415700
ATOM   3875  H   LEU   248       4.739 -16.031   9.404  0.271900
ATOM   3876  CA  LEU   248       2.620 -15.759   9.320 -0.051800
ATOM   3877  HA  LEU   248       2.193 -14.824   8.957  0.092200
ATOM   3878  CB  LEU   248       2.669 -16.772   8.162 -0.110200
ATOM   3879  HB2 LEU   248       3.376 -16.398   7.422  0.045700
ATOM   3880  HB3 LEU   248       3.077 -17.712   8.536  0.045700
ATOM   3881  CG  LEU   248       1.335 -17.041   7.450  0.353100
ATOM   3882  HG  LEU   248       0.613 -17.429   8.170 -0.036100
ATOM   3883  CD1 LEU   248       0.774 -15.753   6.839 -0.412100
ATOM   3884 1HD1 LEU   248      -0.114 -15.988   6.254  0.100000
ATOM   3885 2HD1 LEU   248       0.496 -15.047   7.622  0.100000
ATOM   3886 3HD1 LEU   248       1.523 -15.304   6.186  0.100000
ATOM   3887  CD2 LEU   248       1.578 -18.140   6.410 -0.412100
ATOM   3888 1HD2 LEU   248       2.263 -17.776   5.644  0.100000
ATOM   3889 2HD2 LEU   248       2.008 -19.018   6.892  0.100000
ATOM   3890 3HD2 LEU   248       0.632 -18.398   5.934  0.100000
ATOM   3891  C   LEU   248       1.747 -16.276  10.461  0.597300
ATOM   3892  O   LEU   248       0.540 -16.026  10.444 -0.567900
ATOM   3893  N   LYS   249       2.308 -17.011  11.407 -0.347900
ATOM   3894  H   LYS   249       3.293 -17.218  11.324  0.274700
ATOM   3895  CA  LYS   249       1.544 -17.516  12.548 -0.240000
ATOM   3896  HA  LYS   249       2.165 -18.238  13.079  0.142600
ATOM   3897  CB  LYS   249       1.227 -16.381  13.514 -0.009400
ATOM   3898  HB2 LYS   249       0.717 -15.559  13.013  0.036200
ATOM   3899  HB3 LYS   249       0.596 -16.738  14.328  0.036200
ATOM   3900  CG  LYS   249       2.544 -15.891  14.138  0.018700
ATOM   3901  HG2 LYS   249       3.054 -16.743  14.588  0.010300
ATOM   3902  HG3 LYS   249       3.180 -15.478  13.355  0.010300
ATOM   3903  CD  LYS   249       2.354 -14.838  15.216 -0.047900
ATOM   3904  HD2 LYS   249       1.956 -13.935  14.753  0.062100
ATOM   3905  HD3 LYS   249       1.651 -15.195  15.969  0.062100
ATOM   3906  CE  LYS   249       3.701 -14.534  15.871 -0.014300
ATOM   3907  HE2 LYS   249       4.092 -15.438  16.339  0.113500
ATOM   3908  HE3 LYS   249       4.399 -14.215  15.098  0.113500
ATOM   3909  NZ  LYS   249       3.567 -13.449  16.878 -0.385400
ATOM   3910  HZ1 LYS   249       4.480 -13.101  17.135  0.340000
ATOM   3911  HZ2 LYS   249       3.064 -12.660  16.499  0.340000
ATOM   3912  HZ3 LYS   249       3.110 -13.752  17.726  0.340000
ATOM   3913  C   LYS   249       0.344 -18.313  12.082  0.734100
ATOM   3914  O   LYS   249       0.519 -19.103  11.149 -0.589400
ATOM   3915  N   ASN   250      -0.814 -18.152  12.710 -0.415700
ATOM   3916  H   ASN   250      -0.921 -17.413  13.391  0.271900
ATOM   3917  CA  ASN   250      -1.929 -19.014  12.409  0.014300
ATOM   3918  HA  ASN   250      -1.559 -19.957  12.007  0.104800
ATOM   3919  CB  ASN   250      -2.729 -19.314  13.681 -0.204100
ATOM   3920  HB2 ASN   250      -2.062 -19.745  14.428  0.079700
ATOM   3921  HB3 ASN   250      -3.159 -18.395  14.080  0.079700
ATOM   3922  CG  ASN   250      -3.869 -20.298  13.465  0.713000
ATOM   3923  OD1 ASN   250      -4.951 -20.150  14.037 -0.593100
ATOM   3924  ND2 ASN   250      -3.662 -21.325  12.652 -0.919100
ATOM   3925 1HD2 ASN   250      -4.426 -21.980  12.557  0.419600
ATOM   3926 2HD2 ASN   250      -2.772 -21.495  12.207  0.419600
ATOM   3927  C   ASN   250      -2.761 -18.347  11.329  0.597300
ATOM   3928  O   ASN   250      -3.910 -17.985  11.654 -0.567900
ATOM   3929  N   ARG   251      -2.149 -18.153  10.131 -0.347900
ATOM   3930  H   ARG   251      -1.191 -18.454  10.023  0.274700
ATOM   3931  CA  ARG   251      -2.892 -17.653   8.973 -0.263700
ATOM   3932  HA  ARG   251      -3.959 -17.686   9.192  0.156000
ATOM   3933  CB  ARG   251      -2.487 -16.204   8.731 -0.000700
ATOM   3934  HB2 ARG   251      -1.406 -16.151   8.596  0.032700
ATOM   3935  HB3 ARG   251      -2.974 -15.827   7.833  0.032700
ATOM   3936  CG  ARG   251      -2.916 -15.343   9.922  0.039000
ATOM   3937  HG2 ARG   251      -4.002 -15.369  10.011  0.028500
ATOM   3938  HG3 ARG   251      -2.481 -15.695  10.858  0.028500
ATOM   3939  CD  ARG   251      -2.477 -13.896   9.719  0.048600
ATOM   3940  HD2 ARG   251      -2.762 -13.583   8.714  0.068700
ATOM   3941  HD3 ARG   251      -2.998 -13.274  10.446  0.068700
ATOM   3942  NE  ARG   251      -1.022 -13.750   9.906 -0.529500
ATOM   3943  HE  ARG   251      -0.508 -14.560  10.222  0.345600
ATOM   3944  CZ  ARG   251      -0.361 -12.617   9.743  0.807600
ATOM   3945  NH1 ARG   251      -0.992 -11.516   9.338 -0.862700
ATOM   3946 1HH1 ARG   251      -1.985 -11.555   9.157  0.447800
ATOM   3947 2HH1 ARG   251      -0.443 -10.671   9.269  0.447800
ATOM   3948  NH2 ARG   251       0.933 -12.544   9.968 -0.862700
ATOM   3949 1HH2 ARG   251       1.440 -13.311  10.385  0.447800
ATOM   3950 2HH2 ARG   251       1.395 -11.648   9.899  0.447800
ATOM   3951  C   ARG   251      -2.682 -18.444   7.707  0.734100
ATOM   3952  O   ARG   251      -1.643 -19.090   7.549 -0.589400
ATOM   3953  N   GLN   252      -3.721 -18.375   6.885 -0.415700
ATOM   3954  H   GLN   252      -4.509 -17.787   7.112  0.271900
ATOM   3955  CA  GLN   252      -3.634 -18.992   5.578 -0.003100
ATOM   3956  HA  GLN   252      -2.649 -19.433   5.423  0.085000
ATOM   3957  CB  GLN   252      -4.657 -20.092   5.356 -0.003600
ATOM   3958  HB2 GLN   252      -5.640 -19.713   5.637  0.017100
ATOM   3959  HB3 GLN   252      -4.673 -20.345   4.296  0.017100
ATOM   3960  CG  GLN   252      -4.355 -21.363   6.145 -0.064500
ATOM   3961  HG2 GLN   252      -3.378 -21.731   5.832  0.035200
ATOM   3962  HG3 GLN   252      -4.275 -21.130   7.207  0.035200
ATOM   3963  CD  GLN   252      -5.364 -22.475   5.933  0.695100
ATOM   3964  OE1 GLN   252      -6.490 -22.186   5.502 -0.608600
ATOM   3965  NE2 GLN   252      -5.004 -23.719   6.246 -0.940700
ATOM   3966 1HE2 GLN   252      -5.702 -24.447   6.196  0.425100
ATOM   3967 2HE2 GLN   252      -4.080 -23.924   6.597  0.425100
ATOM   3968  C   GLN   252      -3.789 -17.893   4.536  0.597300
ATOM   3969  O   GLN   252      -4.680 -17.040   4.681 -0.567900
ATOM   3970  N   ILE   253      -2.939 -17.909   3.529 -0.415700
ATOM   3971  H   ILE   253      -2.267 -18.660   3.459  0.271900
ATOM   3972  CA  ILE   253      -3.061 -16.991   2.410 -0.059700
ATOM   3973  HA  ILE   253      -3.606 -16.097   2.712  0.086900
ATOM   3974  CB  ILE   253      -1.687 -16.563   1.919  0.130300
ATOM   3975  HB  ILE   253      -1.154 -17.456   1.594  0.018700
ATOM   3976  CG2 ILE   253      -1.824 -15.640   0.710 -0.320400
ATOM   3977 1HG2 ILE   253      -0.843 -15.319   0.358  0.088200
ATOM   3978 2HG2 ILE   253      -2.303 -16.159  -0.121  0.088200
ATOM   3979 3HG2 ILE   253      -2.414 -14.763   0.978  0.088200
ATOM   3980  CG1 ILE   253      -0.892 -15.893   3.083 -0.043000
ATOM   3981 2HG1 ILE   253      -1.439 -15.042   3.488  0.023600
ATOM   3982 3HG1 ILE   253      -0.757 -16.623   3.880  0.023600
ATOM   3983  CD1 ILE   253       0.494 -15.427   2.680 -0.066000
ATOM   3984 1HD1 ILE   253       1.139 -15.384   3.557  0.018600
ATOM   3985 2HD1 ILE   253       0.913 -16.092   1.924  0.018600
ATOM   3986 3HD1 ILE   253       0.423 -14.426   2.255  0.018600
ATOM   3987  C   ILE   253      -3.859 -17.720   1.328  0.597300
ATOM   3988  O   ILE   253      -3.555 -18.871   0.991 -0.567900
ATOM   3989  N   LYS   254      -4.899 -17.059   0.849 -0.347900
ATOM   3990  H   LYS   254      -5.067 -16.115   1.169  0.274700
ATOM   3991  CA  LYS   254      -5.767 -17.612  -0.188 -0.240000
ATOM   3992  HA  LYS   254      -5.581 -18.678  -0.317  0.142600
ATOM   3993  CB  LYS   254      -7.235 -17.440   0.199 -0.009400
ATOM   3994  HB2 LYS   254      -7.450 -16.380   0.338  0.036200
ATOM   3995  HB3 LYS   254      -7.859 -17.821  -0.609  0.036200
ATOM   3996  CG  LYS   254      -7.571 -18.197   1.472  0.018700
ATOM   3997  HG2 LYS   254      -7.312 -19.250   1.357  0.010300
ATOM   3998  HG3 LYS   254      -6.986 -17.777   2.290  0.010300
ATOM   3999  CD  LYS   254      -9.046 -18.078   1.797 -0.047900
ATOM   4000  HD2 LYS   254      -9.394 -17.057   1.644  0.062100
ATOM   4001  HD3 LYS   254      -9.541 -18.795   1.142  0.062100
ATOM   4002  CE  LYS   254      -9.195 -18.493   3.258 -0.014300
ATOM   4003  HE2 LYS   254      -9.184 -19.581   3.319  0.113500
ATOM   4004  HE3 LYS   254      -8.335 -18.127   3.820  0.113500
ATOM   4005  NZ  LYS   254     -10.423 -17.962   3.899 -0.385400
ATOM   4006  HZ1 LYS   254     -10.561 -18.390   4.804  0.340000
ATOM   4007  HZ2 LYS   254     -10.427 -16.958   4.002  0.340000
ATOM   4008  HZ3 LYS   254     -11.222 -18.221   3.339  0.340000
ATOM   4009  C   LYS   254      -5.489 -16.930  -1.512  0.734100
ATOM   4010  O   LYS   254      -5.215 -15.737  -1.545 -0.589400
ATOM   4011  N   ALA   255      -5.616 -17.697  -2.585 -0.415700
ATOM   4012  H   ALA   255      -5.924 -18.652  -2.465  0.271900
ATOM   4013  CA  ALA   255      -5.438 -17.188  -3.940  0.033700
ATOM   4014  HA  ALA   255      -5.038 -16.174  -3.912  0.082300
ATOM   4015  CB  ALA   255      -4.471 -18.047  -4.757 -0.182500
ATOM   4016  HB1 ALA   255      -4.344 -17.624  -5.754  0.060300
ATOM   4017  HB2 ALA   255      -3.498 -18.078  -4.266  0.060300
ATOM   4018  HB3 ALA   255      -4.853 -19.063  -4.857  0.060300
ATOM   4019  C   ALA   255      -6.790 -17.143  -4.638  0.597300
ATOM   4020  O   ALA   255      -7.611 -18.061  -4.513 -0.567900
ATOM   4021  N   SER   256      -6.992 -16.106  -5.452 -0.415700
ATOM   4022  H   SER   256      -6.314 -15.359  -5.494  0.271900
ATOM   4023  CA  SER   256      -8.233 -15.954  -6.217 -0.024900
ATOM   4024  HA  SER   256      -9.079 -16.323  -5.637  0.084300
ATOM   4025  CB  SER   256      -8.463 -14.468  -6.521  0.211700
ATOM   4026  HB2 SER   256      -9.480 -14.223  -6.830  0.035200
ATOM   4027  HB3 SER   256      -8.262 -13.911  -5.606  0.035200
ATOM   4028  OG  SER   256      -7.588 -13.986  -7.531 -0.654600
ATOM   4029  HG  SER   256      -8.083 -13.829  -8.339  0.427500
ATOM   4030  C   SER   256      -8.177 -16.712  -7.525  0.597300
ATOM   4031  O   SER   256      -9.174 -16.723  -8.234 -0.567900
ATOM   4032  N   PHE   257      -7.026 -17.287  -7.858 -0.415700
ATOM   4033  H   PHE   257      -6.264 -17.269  -7.196  0.271900
ATOM   4034  CA  PHE   257      -6.722 -17.805  -9.197 -0.002400
ATOM   4035  HA  PHE   257      -7.641 -17.939  -9.767  0.097800
ATOM   4036  CB  PHE   257      -5.811 -16.813  -9.945 -0.034300
ATOM   4037  HB2 PHE   257      -5.617 -17.174 -10.954  0.029500
ATOM   4038  HB3 PHE   257      -6.322 -15.854 -10.024  0.029500
ATOM   4039  CG  PHE   257      -4.486 -16.625  -9.223  0.011800
ATOM   4040  CD1 PHE   257      -4.372 -15.679  -8.199 -0.125600
ATOM   4041  HD1 PHE   257      -5.216 -15.056  -7.940  0.133000
ATOM   4042  CE1 PHE   257      -3.181 -15.533  -7.501 -0.170400
ATOM   4043  HE1 PHE   257      -3.111 -14.811  -6.701  0.143000
ATOM   4044  CZ  PHE   257      -2.092 -16.346  -7.780 -0.107200
ATOM   4045  HZ  PHE   257      -1.186 -16.251  -7.199  0.129700
ATOM   4046  CE2 PHE   257      -2.175 -17.285  -8.808 -0.170400
ATOM   4047  HE2 PHE   257      -1.340 -17.931  -9.037  0.143000
ATOM   4048  CD2 PHE   257      -3.366 -17.405  -9.528 -0.125600
ATOM   4049  HD2 PHE   257      -3.448 -18.161 -10.296  0.133000
ATOM   4050  C   PHE   257      -6.062 -19.177  -9.025  0.597300
ATOM   4051  O   PHE   257      -5.520 -19.482  -7.959 -0.567900
ATOM   4052  N   LYS   258      -6.079 -19.959 -10.093 -0.348100
ATOM   4053  H   LYS   258      -6.519 -19.598 -10.927  0.276400
ATOM   4054  CA  LYS   258      -5.357 -21.231 -10.229 -0.290300
ATOM   4055  HA  LYS   258      -4.874 -21.484  -9.285  0.143800
ATOM   4056  CB  LYS   258      -6.330 -22.359 -10.590 -0.053800
ATOM   4057  HB2 LYS   258      -5.782 -23.301 -10.612  0.048200
ATOM   4058  HB3 LYS   258      -7.084 -22.433  -9.806  0.048200
ATOM   4059  CG  LYS   258      -7.026 -22.157 -11.933  0.022700
ATOM   4060  HG2 LYS   258      -7.596 -21.228 -11.918  0.013400
ATOM   4061  HG3 LYS   258      -6.272 -22.097 -12.718  0.013400
ATOM   4062  CD  LYS   258      -7.972 -23.310 -12.235 -0.039200
ATOM   4063  HD2 LYS   258      -7.422 -24.251 -12.245  0.061100
ATOM   4064  HD3 LYS   258      -8.737 -23.346 -11.459  0.061100
ATOM   4065  CE  LYS   258      -8.669 -23.110 -13.574 -0.017600
ATOM   4066  HE2 LYS   258      -9.412 -23.898 -13.703  0.112100
ATOM   4067  HE3 LYS   258      -9.189 -22.152 -13.560  0.112100
ATOM   4068  NZ  LYS   258      -7.713 -23.144 -14.712 -0.374100
ATOM   4069  HZ1 LYS   258      -8.221 -23.107 -15.583  0.337400
ATOM   4070  HZ2 LYS   258      -7.065 -22.369 -14.692  0.337400
ATOM   4071  HZ3 LYS   258      -7.181 -24.003 -14.727  0.337400
ATOM   4072  C   LYS   258      -4.248 -21.110 -11.270  0.848800
ATOM   4073  O   LYS   258      -4.112 -20.112 -12.001 -0.825200
ATOM   4074  OXT LYS   258      -3.433 -22.027 -11.411 -0.825200
ATOM   4075 ZN   ZN    259       1.736   1.051   3.143  2.000000
HETATM 4076  O   WAT   260       1.140   0.873   4.788 -0.834000
HETATM 4077  H1  WAT   260       1.198   1.568   5.443  0.417000
HETATM 4078  H2  WAT   260       0.645   0.177   5.219  0.417000
HETATM 4079  O   WAT   261       1.207   3.100   6.142 -0.834000
HETATM 4080  H1  WAT   261       1.370   3.124   7.084  0.417000
HETATM 4081  H2  WAT   261       0.402   3.604   6.025  0.417000
HETATM 4082  O   WAT   262       6.434   4.037   2.992 -0.834000
HETATM 4083  H1  WAT   262       5.940   4.037   2.172  0.417000
HETATM 4084  H2  WAT   262       7.258   4.473   2.774  0.417000
HETATM 4085  O   WAT   263       3.112   4.583   4.941 -0.834000
HETATM 4086  H1  WAT   263       2.418   4.111   5.402  0.417000
HETATM 4087  H2  WAT   263       2.719   5.426   4.716  0.417000
HETATM 4088  O   WAT   264       1.739   6.853   4.633 -0.834000
HETATM 4089  H1  WAT   264       0.984   6.912   5.218  0.417000
HETATM 4090  H2  WAT   264       1.458   7.297   3.834  0.417000
HETATM 4091  O   WAT   265       4.238   7.148  -0.972 -0.834000
HETATM 4092  H1  WAT   265       3.496   7.699  -0.723  0.417000
HETATM 4093  H2  WAT   265       4.675   7.635  -1.671  0.417000
HETATM 4094  O   WAT   266       6.140   0.242   6.873 -0.834000
HETATM 4095  H1  WAT   266       6.553   1.102   6.954  0.417000
HETATM 4096  H2  WAT   266       5.730   0.092   7.725  0.417000
HETATM 4097  O   WAT   267       9.671  -6.838   2.799 -0.834000
HETATM 4098  H1  WAT   267       8.734  -7.019   2.870  0.417000
HETATM 4099  H2  WAT   267       9.731  -6.140   2.147  0.417000
HETATM 4100  O   WAT   268       1.083  -6.358  -7.699 -0.834000
HETATM 4101  H1  WAT   268       0.789  -7.197  -7.343  0.417000
HETATM 4102  H2  WAT   268       0.842  -6.394  -8.625  0.417000
HETATM 4103  O   WAT   269      11.799  -4.932   0.419 -0.834000
HETATM 4104  H1  WAT   269      12.156  -4.828   1.301  0.417000
HETATM 4105  H2  WAT   269      10.851  -4.880   0.537  0.417000
HETATM 4106  O   WAT   270     -11.157  -5.622   6.256 -0.834000
HETATM 4107  H1  WAT   270     -10.602  -4.863   6.076  0.417000
HETATM 4108  H2  WAT   270     -12.050  -5.300   6.136  0.417000
HETATM 4109  O   WAT   271      10.860  -8.956   3.946 -0.834000
HETATM 4110  H1  WAT   271      10.698  -9.769   3.469  0.417000
HETATM 4111  H2  WAT   271      10.457  -8.276   3.406  0.417000
HETATM 4112  O   WAT   272      10.442 -11.473   2.856 -0.834000
HETATM 4113  H1  WAT   272      10.471 -12.050   3.619  0.417000
HETATM 4114  H2  WAT   272       9.623 -11.700   2.415  0.417000
HETATM 4115  O   WAT   273       6.193 -13.751   6.318 -0.834000
HETATM 4116  H1  WAT   273       5.947 -13.515   7.212  0.417000
HETATM 4117  H2  WAT   273       5.674 -14.532   6.125  0.417000
HETATM 4118  O   WAT   274      13.343   0.419  -4.742 -0.834000
HETATM 4119  H1  WAT   274      13.874  -0.303  -4.406  0.417000
HETATM 4120  H2  WAT   274      12.448   0.077  -4.745  0.417000
HETATM 4121  O   WAT   275       8.505  -4.608  12.735 -0.834000
HETATM 4122  H1  WAT   275       9.105  -5.310  12.483  0.417000
HETATM 4123  H2  WAT   275       9.015  -4.058  13.329  0.417000
HETATM 4124  O   WAT   276      -2.875  -9.214 -10.445 -0.834000
HETATM 4125  H1  WAT   276      -3.489  -9.580  -9.809  0.417000
HETATM 4126  H2  WAT   276      -3.379  -8.545 -10.908  0.417000
HETATM 4127  O   WAT   277      12.616 -11.516   1.287 -0.834000
HETATM 4128  H1  WAT   277      12.307 -11.825   0.435  0.417000
HETATM 4129  H2  WAT   277      11.830 -11.492   1.833  0.417000
HETATM 4130  O   WAT   278       2.004 -11.675  12.693 -0.834000
HETATM 4131  H1  WAT   278       2.393 -11.541  13.557  0.417000
HETATM 4132  H2  WAT   278       2.553 -12.345  12.285  0.417000
HETATM 4133  O   WAT   279       9.363  -4.195  16.362 -0.834000
HETATM 4134  H1  WAT   279       9.858  -3.903  15.596  0.417000
HETATM 4135  H2  WAT   279       9.494  -5.143  16.384  0.417000
HETATM 4136  O   WAT   280       9.088  20.214   5.363 -0.834000
HETATM 4137  H1  WAT   280       8.684  21.071   5.501  0.417000
HETATM 4138  H2  WAT   280       8.543  19.609   5.866  0.417000
HETATM 4139  O   WAT   281      -9.261  12.104  -8.694 -0.834000
HETATM 4140  H1  WAT   281      -8.446  11.669  -8.947  0.417000
HETATM 4141  H2  WAT   281      -9.939  11.444  -8.838  0.417000
HETATM 4142  O   WAT   282     -14.557  -7.535   4.740 -0.834000
HETATM 4143  H1  WAT   282     -14.964  -7.820   5.558  0.417000
HETATM 4144  H2  WAT   282     -13.760  -8.061   4.673  0.417000
HETATM 4145  O   WAT   283      16.011  -8.512  -4.177 -0.834000
HETATM 4146  H1  WAT   283      16.643  -8.770  -3.505  0.417000
HETATM 4147  H2  WAT   283      15.762  -7.618  -3.941  0.417000
HETATM 4148  O   WAT   284      13.144  -5.907  -6.905 -0.834000
HETATM 4149  H1  WAT   284      13.585  -5.098  -6.645  0.417000
HETATM 4150  H2  WAT   284      13.061  -6.407  -6.093  0.417000
HETATM 4151  O   WAT   285      -0.940  -0.330  18.208 -0.834000
HETATM 4152  H1  WAT   285      -0.711  -0.463  17.289  0.417000
HETATM 4153  H2  WAT   285      -1.697  -0.897  18.351  0.417000
HETATM 4154  O   WAT   286     -12.421   9.739  -3.730 -0.834000
HETATM 4155  H1  WAT   286     -12.798  10.345  -3.092  0.417000
HETATM 4156  H2  WAT   286     -12.357   8.907  -3.261  0.417000
HETATM 4157  O   WAT   287      -2.423  -9.938  17.685 -0.834000
HETATM 4158  H1  WAT   287      -2.751  -9.356  17.000  0.417000
HETATM 4159  H2  WAT   287      -2.183  -9.352  18.403  0.417000
HETATM 4160  O   WAT   288       3.006 -17.232   2.766 -0.834000
HETATM 4161  H1  WAT   288       3.474 -17.776   3.401  0.417000
HETATM 4162  H2  WAT   288       3.422 -16.373   2.835  0.417000
HETATM 4163  O   WAT   289       8.514 -14.340  -6.712 -0.834000
HETATM 4164  H1  WAT   289       8.624 -14.342  -5.761  0.417000
HETATM 4165  H2  WAT   289       8.026 -15.142  -6.898  0.417000
HETATM 4166  O   WAT   290      -8.227 -12.502   3.492 -0.834000
HETATM 4167  H1  WAT   290      -8.615 -12.119   4.278  0.417000
HETATM 4168  H2  WAT   290      -8.882 -13.128   3.182  0.417000
HETATM 4169  O   WAT   291      11.100  -7.670 -10.304 -0.834000
HETATM 4170  H1  WAT   291      11.763  -7.307 -10.892  0.417000
HETATM 4171  H2  WAT   291      10.538  -8.197 -10.873  0.417000
HETATM 4172  O   WAT   292      -9.935  15.444  -7.670 -0.834000
HETATM 4173  H1  WAT   292      -9.515  15.444  -6.810  0.417000
HETATM 4174  H2  WAT   292     -10.511  16.209  -7.656  0.417000
HETATM 4175  O   WAT   293       0.655  -1.795  19.977 -0.834000
HETATM 4176  H1  WAT   293      -0.014  -1.929  20.648  0.417000
HETATM 4177  H2  WAT   293       0.239  -1.222  19.333  0.417000
HETATM 4178  O   WAT   294      15.455   2.888 -17.132 -0.834000
HETATM 4179  H1  WAT   294      15.659   3.410 -16.356  0.417000
HETATM 4180  H2  WAT   294      14.773   2.282 -16.840  0.417000
HETATM 4181  O   WAT   295       7.134 -16.560  -7.304 -0.834000
HETATM 4182  H1  WAT   295       7.017 -17.238  -6.638  0.417000
HETATM 4183  H2  WAT   295       6.293 -16.527  -7.762  0.417000
HETATM 4184  O   WAT   296      -2.554  11.574   4.543 -0.834000
HETATM 4185  H1  WAT   296      -1.946  11.779   5.254  0.417000
HETATM 4186  H2  WAT   296      -2.649  12.398   4.065  0.417000
HETATM 4187  O   WAT   297      -0.315  -0.744   5.607 -0.834000
HETATM 4188  H1  WAT   297      -1.062  -0.301   6.009  0.417000
HETATM 4189  H2  WAT   297      -0.647  -1.610   5.372  0.417000
HETATM 4190  O   WAT   298       7.488  -1.536  25.494 -0.834000
HETATM 4191  H1  WAT   298       8.336  -1.351  25.899  0.417000
HETATM 4192  H2  WAT   298       7.334  -0.792  24.912  0.417000
HETATM 4193  O   WAT   299       3.822 -11.166  -7.747 -0.834000
HETATM 4194  H1  WAT   299       3.116 -10.856  -8.314  0.417000
HETATM 4195  H2  WAT   299       4.547 -10.565  -7.918  0.417000
HETATM 4196  O   WAT   300     -12.713   7.814  -1.822 -0.834000
HETATM 4197  H1  WAT   300     -12.019   7.517  -1.233  0.417000
HETATM 4198  H2  WAT   300     -12.990   8.656  -1.460  0.417000
HETATM 4199  O   WAT   301      14.594   0.513   6.239 -0.834000
HETATM 4200  H1  WAT   301      14.027   1.020   5.656  0.417000
HETATM 4201  H2  WAT   301      15.475   0.644   5.890  0.417000
HETATM 4202  O   WAT   302      12.521  -3.850 -10.160 -0.834000
HETATM 4203  H1  WAT   302      13.430  -4.093  -9.988  0.417000
HETATM 4204  H2  WAT   302      12.009  -4.402  -9.569  0.417000
HETATM 4205  O   WAT   303      13.004  -2.546   6.400 -0.834000
HETATM 4206  H1  WAT   303      12.139  -2.196   6.183  0.417000
HETATM 4207  H2  WAT   303      13.566  -1.773   6.463  0.417000
HETATM 4208  O   WAT   304      -3.061   7.515 -13.142 -0.834000
HETATM 4209  H1  WAT   304      -3.851   7.598 -12.607  0.417000
HETATM 4210  H2  WAT   304      -2.480   8.203 -12.819  0.417000
HETATM 4211  O   WAT   305      -6.926  15.315   1.316 -0.834000
HETATM 4212  H1  WAT   305      -6.016  15.150   1.562  0.417000
HETATM 4213  H2  WAT   305      -7.399  14.536   1.609  0.417000
HETATM 4214  O   WAT   306      10.620   7.264 -17.187 -0.834000
HETATM 4215  H1  WAT   306      11.321   7.651 -17.712  0.417000
HETATM 4216  H2  WAT   306       9.877   7.856 -17.306  0.417000
HETATM 4217  O   WAT   307      -4.586  10.828 -13.446 -0.834000
HETATM 4218  H1  WAT   307      -5.048  10.602 -14.253  0.417000
HETATM 4219  H2  WAT   307      -3.693  10.513 -13.585  0.417000
HETATM 4220  O   WAT   308       5.546  -9.354  13.865 -0.834000
HETATM 4221  H1  WAT   308       5.390  -8.609  14.446  0.417000
HETATM 4222  H2  WAT   308       6.178  -9.028  13.223  0.417000
HETATM 4223  O   WAT   309      11.271  13.668  -6.048 -0.834000
HETATM 4224  H1  WAT   309      11.446  12.751  -5.834  0.417000
HETATM 4225  H2  WAT   309      11.267  14.115  -5.202  0.417000
HETATM 4226  O   WAT   310      -0.689   1.636 -17.031 -0.834000
HETATM 4227  H1  WAT   310      -1.622   1.564 -17.229  0.417000
HETATM 4228  H2  WAT   310      -0.567   2.551 -16.780  0.417000
HETATM 4229  O   WAT   311       9.440  20.397  -1.859 -0.834000
HETATM 4230  H1  WAT   311       9.464  21.340  -1.698  0.417000
HETATM 4231  H2  WAT   311       9.689  20.305  -2.779  0.417000
HETATM 4232  O   WAT   312      14.773 -12.772  -3.475 -0.834000
HETATM 4233  H1  WAT   312      14.127 -13.418  -3.762  0.417000
HETATM 4234  H2  WAT   312      15.615 -13.141  -3.742  0.417000
HETATM 4235  O   WAT   313      -5.238  -3.914  16.237 -0.834000
HETATM 4236  H1  WAT   313      -5.072  -3.577  17.117  0.417000
HETATM 4237  H2  WAT   313      -6.058  -3.497  15.972  0.417000
HETATM 4238  O   WAT   314      17.926   7.425   3.847 -0.834000
HETATM 4239  H1  WAT   314      18.601   8.104   3.842  0.417000
HETATM 4240  H2  WAT   314      17.132   7.875   3.558  0.417000
HETATM 4241  O   WAT   315      12.695   7.125   8.911 -0.834000
HETATM 4242  H1  WAT   315      12.904   7.676   9.665  0.417000
HETATM 4243  H2  WAT   315      13.346   7.364   8.252  0.417000
HETATM 4244  O   WAT   316       2.586  -1.711 -15.521 -0.834000
HETATM 4245  H1  WAT   316       3.054  -1.122 -16.113  0.417000
HETATM 4246  H2  WAT   316       2.333  -2.452 -16.072  0.417000
HETATM 4247  O   WAT   317       1.057 -18.610   1.504 -0.834000
HETATM 4248  H1  WAT   317       1.485 -18.827   0.676  0.417000
HETATM 4249  H2  WAT   317       1.707 -18.094   1.981  0.417000
HETATM 4250  O   WAT   318      13.260   2.808  21.397 -0.834000
HETATM 4251  H1  WAT   318      13.751   3.443  21.918  0.417000
HETATM 4252  H2  WAT   318      12.344   2.970  21.624  0.417000
HETATM 4253  O   WAT   319      -0.890 -19.634   3.306 -0.834000
HETATM 4254  H1  WAT   319      -0.194 -19.283   2.751  0.417000
HETATM 4255  H2  WAT   319      -0.442 -19.917   4.103  0.417000
HETATM 4256  O   WAT   320      13.446  -8.857  -7.035 -0.834000
HETATM 4257  H1  WAT   320      14.332  -9.141  -6.808  0.417000
HETATM 4258  H2  WAT   320      13.087  -8.515  -6.216  0.417000
HETATM 4259  O   WAT   321       4.647 -15.621   5.389 -0.834000
HETATM 4260  H1  WAT   321       4.703 -16.577   5.413  0.417000
HETATM 4261  H2  WAT   321       4.483 -15.414   4.469  0.417000
HETATM 4262  O   WAT   322      10.112   7.790   8.557 -0.834000
HETATM 4263  H1  WAT   322      11.045   7.584   8.625  0.417000
HETATM 4264  H2  WAT   322      10.087   8.651   8.140  0.417000
HETATM 4265  O   WAT   323     -20.806   4.970   6.304 -0.834000
HETATM 4266  H1  WAT   323     -21.164   4.802   5.432  0.417000
HETATM 4267  H2  WAT   323     -20.525   4.111   6.618  0.417000
HETATM 4268  O   WAT   324      -8.980  -9.587   7.027 -0.834000
HETATM 4269  H1  WAT   324      -9.417  -8.916   6.503  0.417000
HETATM 4270  H2  WAT   324      -9.169 -10.407   6.572  0.417000
HETATM 4271  O   WAT   325      -6.757  10.893   2.864 -0.834000
HETATM 4272  H1  WAT   325      -7.537  11.404   3.082  0.417000
HETATM 4273  H2  WAT   325      -7.056  10.274   2.198  0.417000
HETATM 4274  O   WAT   326     -17.666  -6.502  -0.789 -0.834000
HETATM 4275  H1  WAT   326     -17.734  -5.732  -0.225  0.417000
HETATM 4276  H2  WAT   326     -17.466  -7.221  -0.189  0.417000
HETATM 4277  O   WAT   327      15.799  16.628  -4.556 -0.834000
HETATM 4278  H1  WAT   327      16.565  17.201  -4.598  0.417000
HETATM 4279  H2  WAT   327      16.066  15.914  -3.977  0.417000
HETATM 4280  O   WAT   328      15.498   4.112   5.619 -0.834000
HETATM 4281  H1  WAT   328      14.903   3.419   5.904  0.417000
HETATM 4282  H2  WAT   328      15.239   4.293   4.715  0.417000
HETATM 4283  O   WAT   329       0.538  10.445 -14.945 -0.834000
HETATM 4284  H1  WAT   329       0.650  11.173 -15.555  0.417000
HETATM 4285  H2  WAT   329       0.807   9.672 -15.442  0.417000
HETATM 4286  O   WAT   330      11.271  15.281  -3.852 -0.834000
HETATM 4287  H1  WAT   330      11.944  15.915  -4.101  0.417000
HETATM 4288  H2  WAT   330      10.463  15.792  -3.815  0.417000
HETATM 4289  O   WAT   331      -0.216 -18.446  -5.365 -0.834000
HETATM 4290  H1  WAT   331       0.259 -19.231  -5.092  0.417000
HETATM 4291  H2  WAT   331      -1.022 -18.778  -5.760  0.417000
HETATM 4292  O   WAT   332      -7.522  -2.595  15.481 -0.834000
HETATM 4293  H1  WAT   332      -7.771  -1.921  14.850  0.417000
HETATM 4294  H2  WAT   332      -8.167  -3.292  15.355  0.417000
HETATM 4295  O   WAT   333     -21.932  -1.972   1.350 -0.834000
HETATM 4296  H1  WAT   333     -21.986  -2.205   2.277  0.417000
HETATM 4297  H2  WAT   333     -22.372  -2.691   0.897  0.417000
HETATM 4298  O   WAT   334       8.528 -18.128   0.290 -0.834000
HETATM 4299  H1  WAT   334       8.223 -17.313   0.689  0.417000
HETATM 4300  H2  WAT   334       8.307 -18.804   0.931  0.417000
HETATM 4301  O   WAT   335     -12.286  -8.993   4.601 -0.834000
HETATM 4302  H1  WAT   335     -11.460  -8.679   4.971  0.417000
HETATM 4303  H2  WAT   335     -12.229  -9.946   4.665  0.417000
HETATM 4304  O   WAT   336       6.988 -10.172 -11.119 -0.834000
HETATM 4305  H1  WAT   336       7.158 -11.110 -11.207  0.417000
HETATM 4306  H2  WAT   336       6.532  -9.935 -11.927  0.417000
HETATM 4307  O   WAT   337       7.150 -23.091  -0.326 -0.834000
HETATM 4308  H1  WAT   337       6.332 -23.162  -0.819  0.417000
HETATM 4309  H2  WAT   337       7.165 -22.186  -0.017  0.417000
HETATM 4310  O   WAT   338      17.154   9.281  -6.657 -0.834000
HETATM 4311  H1  WAT   338      16.215   9.347  -6.829  0.417000
HETATM 4312  H2  WAT   338      17.560   9.826  -7.331  0.417000
HETATM 4313  O   WAT   339      10.343  -6.581  11.882 -0.834000
HETATM 4314  H1  WAT   339      11.240  -6.250  11.835  0.417000
HETATM 4315  H2  WAT   339      10.436  -7.481  12.194  0.417000
HETATM 4316  O   WAT   340      -8.389   5.301  15.538 -0.834000
HETATM 4317  H1  WAT   340      -8.764   5.857  16.221  0.417000
HETATM 4318  H2  WAT   340      -9.147   4.914  15.100  0.417000
HETATM 4319  O   WAT   341       4.360   0.239 -16.928 -0.834000
HETATM 4320  H1  WAT   341       4.647   0.952 -17.498  0.417000
HETATM 4321  H2  WAT   341       4.798   0.407 -16.094  0.417000
HETATM 4322  O   WAT   342      -8.411  -9.935 -13.263 -0.834000
HETATM 4323  H1  WAT   342      -8.352 -10.887 -13.336  0.417000
HETATM 4324  H2  WAT   342      -9.171  -9.700 -13.795  0.417000
HETATM 4325  O   WAT   343       6.084 -16.884   8.710 -0.834000
HETATM 4326  H1  WAT   343       5.763 -17.777   8.585  0.417000
HETATM 4327  H2  WAT   343       7.004 -16.991   8.953  0.417000
HETATM 4328  O   WAT   344       0.827   6.819   8.947 -0.834000
HETATM 4329  H1  WAT   344       1.526   7.429   9.185  0.417000
HETATM 4330  H2  WAT   344       0.031   7.220   9.296  0.417000
HETATM 4331  O   WAT   345       9.193  -7.621  23.902 -0.834000
HETATM 4332  H1  WAT   345       8.618  -8.033  24.548  0.417000
HETATM 4333  H2  WAT   345       8.647  -6.953  23.487  0.417000
HETATM 4334  O   WAT   346      18.841  -0.659  -8.218 -0.834000
HETATM 4335  H1  WAT   346      19.227   0.217  -8.206  0.417000
HETATM 4336  H2  WAT   346      18.779  -0.880  -9.147  0.417000
HETATM 4337  O   WAT   347     -12.762   8.860   7.564 -0.834000
HETATM 4338  H1  WAT   347     -12.029   9.314   7.149  0.417000
HETATM 4339  H2  WAT   347     -13.226   8.440   6.839  0.417000
HETATM 4340  O   WAT   348      -3.078   4.219   7.471 -0.834000
HETATM 4341  H1  WAT   348      -2.924   4.339   8.408  0.417000
HETATM 4342  H2  WAT   348      -3.556   5.004   7.205  0.417000
HETATM 4343  O   WAT   349       4.824 -17.795  11.681 -0.834000
HETATM 4344  H1  WAT   349       5.600 -18.089  11.203  0.417000
HETATM 4345  H2  WAT   349       5.021 -17.984  12.598  0.417000
HETATM 4346  O   WAT   350     -16.289  -1.401  -6.228 -0.834000
HETATM 4347  H1  WAT   350     -15.682  -0.885  -5.697  0.417000
HETATM 4348  H2  WAT   350     -17.140  -0.986  -6.090  0.417000
HETATM 4349  O   WAT   351     -19.474   8.884   4.739 -0.834000
HETATM 4350  H1  WAT   351     -19.906   9.650   5.118  0.417000
HETATM 4351  H2  WAT   351     -19.338   8.295   5.481  0.417000
HETATM 4352  O   WAT   352       5.172  -6.967  21.779 -0.834000
HETATM 4353  H1  WAT   352       4.668  -7.495  22.398  0.417000
HETATM 4354  H2  WAT   352       4.524  -6.655  21.147  0.417000
HETATM 4355  O   WAT   353       6.255 -12.661  16.557 -0.834000
HETATM 4356  H1  WAT   353       6.802 -11.962  16.199  0.417000
HETATM 4357  H2  WAT   353       6.864 -13.217  17.043  0.417000
HETATM 4358  O   WAT   354      11.455 -10.370   7.627 -0.834000
HETATM 4359  H1  WAT   354      11.655 -11.284   7.423  0.417000
HETATM 4360  H2  WAT   354      10.558 -10.390   7.961  0.417000
HETATM 4361  O   WAT   355      -2.028 -15.676  13.830 -0.834000
HETATM 4362  H1  WAT   355      -2.934 -15.597  13.532  0.417000
HETATM 4363  H2  WAT   355      -1.671 -14.792  13.749  0.417000
HETATM 4364  O   WAT   356      -0.557 -20.763   5.879 -0.834000
HETATM 4365  H1  WAT   356      -0.980 -20.138   6.468  0.417000
HETATM 4366  H2  WAT   356       0.231 -21.038   6.348  0.417000
HETATM 4367  O   WAT   357     -12.019   1.274 -11.331 -0.834000
HETATM 4368  H1  WAT   357     -12.473   0.534 -10.927  0.417000
HETATM 4369  H2  WAT   357     -11.788   0.963 -12.206  0.417000
HETATM 4370  O   WAT   358       6.676  -3.611  23.818 -0.834000
HETATM 4371  H1  WAT   358       6.622  -3.181  22.965  0.417000
HETATM 4372  H2  WAT   358       7.000  -2.931  24.409  0.417000
HETATM 4373  O   WAT   359     -17.533 -10.228   7.619 -0.834000
HETATM 4374  H1  WAT   359     -16.948 -10.907   7.955  0.417000
HETATM 4375  H2  WAT   359     -17.790 -10.541   6.752  0.417000
HETATM 4376  O   WAT   360     -10.030 -10.132  -8.996 -0.834000
HETATM 4377  H1  WAT   360      -9.109  -9.908  -8.863  0.417000
HETATM 4378  H2  WAT   360     -10.021 -11.063  -9.217  0.417000
HETATM 4379  O   WAT   361     -11.425 -15.172  -7.208 -0.834000
HETATM 4380  H1  WAT   361     -10.775 -15.425  -7.864  0.417000
HETATM 4381  H2  WAT   361     -11.748 -16.003  -6.859  0.417000
HETATM 4382  O   WAT   362     -10.903   9.283  10.882 -0.834000
HETATM 4383  H1  WAT   362     -10.566   9.620  10.052  0.417000
HETATM 4384  H2  WAT   362     -11.638   9.858  11.093  0.417000
HETATM 4385  O   WAT   363      16.134  25.382   9.226 -0.834000
HETATM 4386  H1  WAT   363      16.539  25.635   8.397  0.417000
HETATM 4387  H2  WAT   363      15.660  26.164   9.510  0.417000
HETATM 4388  O   WAT   364      18.523   2.806   3.377 -0.834000
HETATM 4389  H1  WAT   364      19.446   2.592   3.235  0.417000
HETATM 4390  H2  WAT   364      18.055   2.296   2.715  0.417000
HETATM 4391  O   WAT   365      13.200  -6.304  17.582 -0.834000
HETATM 4392  H1  WAT   365      14.116  -6.498  17.783  0.417000
HETATM 4393  H2  WAT   365      13.151  -5.348  17.587  0.417000
HETATM 4394  O   WAT   366       3.986  21.933  -1.797 -0.834000
HETATM 4395  H1  WAT   366       4.696  21.294  -1.862  0.417000
HETATM 4396  H2  WAT   366       3.323  21.500  -1.259  0.417000
HETATM 4397  O   WAT   367      -9.165  -4.778  15.417 -0.834000
HETATM 4398  H1  WAT   367      -9.627  -5.040  16.213  0.417000
HETATM 4399  H2  WAT   367      -8.657  -5.551  15.169  0.417000
HETATM 4400  O   WAT   368     -19.395   7.355   6.859 -0.834000
HETATM 4401  H1  WAT   368     -18.745   7.348   7.562  0.417000
HETATM 4402  H2  WAT   368     -19.702   6.450   6.808  0.417000
HETATM 4403  O   WAT   369       9.377  14.752 -15.349 -0.834000
HETATM 4404  H1  WAT   369       9.001  14.161 -16.001  0.417000
HETATM 4405  H2  WAT   369       8.689  14.851 -14.691  0.417000
HETATM 4406  O   WAT   370      -3.773  19.418  -8.742 -0.834000
HETATM 4407  H1  WAT   370      -3.533  20.311  -8.493  0.417000
HETATM 4408  H2  WAT   370      -4.309  19.524  -9.528  0.417000
HETATM 4409  O   WAT   371     -16.743 -10.448  -1.465 -0.834000
HETATM 4410  H1  WAT   371     -15.894 -10.889  -1.516  0.417000
HETATM 4411  H2  WAT   371     -16.697  -9.932  -0.660  0.417000
HETATM 4412  O   WAT   372       6.244 -20.840  -2.874 -0.834000
HETATM 4413  H1  WAT   372       6.504 -19.922  -2.949  0.417000
HETATM 4414  H2  WAT   372       6.207 -21.002  -1.932  0.417000
HETATM 4415  O   WAT   373      10.359  11.297   9.342 -0.834000
HETATM 4416  H1  WAT   373      10.088  10.909   8.510  0.417000
HETATM 4417  H2  WAT   373      11.039  11.927   9.101  0.417000
HETATM 4418  O   WAT   374       1.153  -4.455 -14.916 -0.834000
HETATM 4419  H1  WAT   374       1.708  -4.753 -14.196  0.417000
HETATM 4420  H2  WAT   374       0.827  -5.260 -15.318  0.417000
HETATM 4421  O   WAT   375      12.352  -7.700  20.093 -0.834000
HETATM 4422  H1  WAT   375      12.334  -6.760  19.910  0.417000
HETATM 4423  H2  WAT   375      13.279  -7.900  20.221  0.417000
HETATM 4424  O   WAT   376      17.861  10.334  -4.179 -0.834000
HETATM 4425  H1  WAT   376      17.567   9.945  -5.003  0.417000
HETATM 4426  H2  WAT   376      17.201  10.067  -3.539  0.417000
HETATM 4427  O   WAT   377       7.088 -17.674   3.567 -0.834000
HETATM 4428  H1  WAT   377       7.394 -18.524   3.250  0.417000
HETATM 4429  H2  WAT   377       7.242 -17.076   2.835  0.417000
HETATM 4430  O   WAT   378     -16.033   5.119  -8.316 -0.834000
HETATM 4431  H1  WAT   378     -15.533   4.317  -8.164  0.417000
HETATM 4432  H2  WAT   378     -16.238   5.444  -7.439  0.417000
HETATM 4433  O   WAT   379      -6.954 -15.502   4.266 -0.834000
HETATM 4434  H1  WAT   379      -6.166 -16.030   4.397  0.417000
HETATM 4435  H2  WAT   379      -6.786 -15.019   3.457  0.417000
HETATM 4436  O   WAT   380      14.137  -4.584   9.893 -0.834000
HETATM 4437  H1  WAT   380      14.597  -3.795  10.181  0.417000
HETATM 4438  H2  WAT   380      13.852  -5.004  10.705  0.417000
HETATM 4439  O   WAT   381      -5.813 -16.591   7.898 -0.834000
HETATM 4440  H1  WAT   381      -6.608 -16.335   7.430  0.417000
HETATM 4441  H2  WAT   381      -6.128 -16.938   8.733  0.417000
HETATM 4442  O   WAT   382       1.019  17.004   7.605 -0.834000
HETATM 4443  H1  WAT   382       0.106  16.793   7.407  0.417000
HETATM 4444  H2  WAT   382       1.162  17.856   7.194  0.417000
HETATM 4445  O   WAT   383     -15.894  -8.167   7.121 -0.834000
HETATM 4446  H1  WAT   383     -15.853  -7.698   7.954  0.417000
HETATM 4447  H2  WAT   383     -16.460  -8.919   7.297  0.417000
HETATM 4448  O   WAT   384     -20.932  -1.548  11.556 -0.834000
HETATM 4449  H1  WAT   384     -20.838  -0.735  11.061  0.417000
HETATM 4450  H2  WAT   384     -20.835  -1.285  12.471  0.417000
HETATM 4451  O   WAT   385      -3.156  -4.012 -22.212 -0.834000
HETATM 4452  H1  WAT   385      -2.944  -4.300 -23.100  0.417000
HETATM 4453  H2  WAT   385      -2.747  -4.664 -21.644  0.417000
HETATM 4454  O   WAT   386      11.588  21.247   1.533 -0.834000
HETATM 4455  H1  WAT   386      11.086  20.725   2.158  0.417000
HETATM 4456  H2  WAT   386      12.501  21.108   1.783  0.417000
HETATM 4457  O   WAT   387       4.690   0.797  24.863 -0.834000
HETATM 4458  H1  WAT   387       5.439   0.462  24.370  0.417000
HETATM 4459  H2  WAT   387       5.080   1.280  25.592  0.417000
HETATM 4460  O   WAT   388       8.700  17.927 -10.388 -0.834000
HETATM 4461  H1  WAT   388       7.779  17.721 -10.227  0.417000
HETATM 4462  H2  WAT   388       9.181  17.204  -9.983  0.417000
HETATM 4463  O   WAT   389      14.297   9.722  20.269 -0.834000
HETATM 4464  H1  WAT   389      14.102  10.658  20.210  0.417000
HETATM 4465  H2  WAT   389      15.124   9.619  19.800  0.417000
HETATM 4466  O   WAT   390       8.053  18.562   9.271 -0.834000
HETATM 4467  H1  WAT   390       8.326  19.473   9.382  0.417000
HETATM 4468  H2  WAT   390       7.904  18.470   8.330  0.417000
HETATM 4469  O   WAT   391       9.256   1.806  19.391 -0.834000
HETATM 4470  H1  WAT   391       9.808   1.036  19.249  0.417000
HETATM 4471  H2  WAT   391       9.626   2.225  20.168  0.417000
HETATM 4472  O   WAT   392       3.888  22.068   6.529 -0.834000
HETATM 4473  H1  WAT   392       3.779  21.243   6.055  0.417000
HETATM 4474  H2  WAT   392       3.262  22.014   7.251  0.417000
HETATM 4475  O   WAT   393     -16.233  -4.859  14.218 -0.834000
HETATM 4476  H1  WAT   393     -15.864  -4.153  14.748  0.417000
HETATM 4477  H2  WAT   393     -16.505  -4.433  13.405  0.417000
HETATM 4478  O   WAT   394     -16.433  -3.719 -10.251 -0.834000
HETATM 4479  H1  WAT   394     -16.461  -3.566  -9.306  0.417000
HETATM 4480  H2  WAT   394     -16.061  -2.914 -10.612  0.417000
HETATM 4481  O   WAT   395      20.091  19.125  13.022 -0.834000
HETATM 4482  H1  WAT   395      19.207  19.491  13.056  0.417000
HETATM 4483  H2  WAT   395      20.620  19.814  12.620  0.417000
HETATM 4484  O   WAT   396       7.038 -12.976  -8.533 -0.834000
HETATM 4485  H1  WAT   396       7.035 -12.052  -8.282  0.417000
HETATM 4486  H2  WAT   396       7.593 -13.401  -7.879  0.417000
HETATM 4487  O   WAT   397      -2.774 -20.261   9.380 -0.834000
HETATM 4488  H1  WAT   397      -2.378 -21.036   9.779  0.417000
HETATM 4489  H2  WAT   397      -2.115 -19.949   8.759  0.417000
HETATM 4490  O   WAT   398       4.937  -3.897  25.450 -0.834000
HETATM 4491  H1  WAT   398       5.592  -3.868  24.752  0.417000
HETATM 4492  H2  WAT   398       4.599  -4.792  25.425  0.417000
HETATM 4493  O   WAT   399      16.289   0.317  12.991 -0.834000
HETATM 4494  H1  WAT   399      17.071   0.306  13.543  0.417000
HETATM 4495  H2  WAT   399      16.336   1.151  12.525  0.417000
HETATM 4496  O   WAT   400      -4.449   8.743   6.481 -0.834000
HETATM 4497  H1  WAT   400      -4.618   9.303   5.723  0.417000
HETATM 4498  H2  WAT   400      -5.107   9.006   7.124  0.417000
HETATM 4499  O   WAT   401      18.470  -2.795 -10.786 -0.834000
HETATM 4500  H1  WAT   401      18.946  -2.610 -11.595  0.417000
HETATM 4501  H2  WAT   401      17.690  -2.243 -10.836  0.417000
HETATM 4502  O   WAT   402     -17.546  -5.745   6.393 -0.834000
HETATM 4503  H1  WAT   402     -17.493  -5.818   5.440  0.417000
HETATM 4504  H2  WAT   402     -17.014  -6.471   6.718  0.417000
HETATM 4505  O   WAT   403     -22.200   7.190   2.584 -0.834000
HETATM 4506  H1  WAT   403     -22.582   6.590   1.944  0.417000
HETATM 4507  H2  WAT   403     -22.366   8.062   2.225  0.417000
HETATM 4508  O   WAT   404      13.054  16.988  -4.845 -0.834000
HETATM 4509  H1  WAT   404      14.004  16.875  -4.821  0.417000
HETATM 4510  H2  WAT   404      12.832  16.952  -5.776  0.417000
HETATM 4511  O   WAT   405       8.363   3.358  17.853 -0.834000
HETATM 4512  H1  WAT   405       8.543   2.721  18.544  0.417000
HETATM 4513  H2  WAT   405       9.131   3.317  17.283  0.417000
HETATM 4514  O   WAT   406      21.715  17.032   1.238 -0.834000
HETATM 4515  H1  WAT   406      20.990  16.544   0.846  0.417000
HETATM 4516  H2  WAT   406      22.378  16.367   1.424  0.417000
HETATM 4517  O   WAT   407     -12.276 -17.370  -6.331 -0.834000
HETATM 4518  H1  WAT   407     -11.964 -17.944  -5.632  0.417000
HETATM 4519  H2  WAT   407     -13.122 -17.049  -6.019  0.417000
HETATM 4520  O   WAT   408      11.442   2.945 -18.840 -0.834000
HETATM 4521  H1  WAT   408      12.215   3.479 -18.660  0.417000
HETATM 4522  H2  WAT   408      11.511   2.211 -18.229  0.417000
HETATM 4523  O   WAT   409       3.048  22.341   2.170 -0.834000
HETATM 4524  H1  WAT   409       3.611  23.036   2.513  0.417000
HETATM 4525  H2  WAT   409       2.454  22.790   1.569  0.417000
HETATM 4526  O   WAT   410      -0.373  10.898   6.642 -0.834000
HETATM 4527  H1  WAT   410      -0.356  11.563   7.330  0.417000
HETATM 4528  H2  WAT   410      -0.940  10.209   6.988  0.417000
HETATM 4529  O   WAT   411     -10.689 -25.627  -3.293 -0.834000
HETATM 4530  H1  WAT   411     -10.916 -25.171  -2.482  0.417000
HETATM 4531  H2  WAT   411     -11.341 -26.323  -3.367  0.417000
HETATM 4532  O   WAT   412      -9.619  11.958 -12.510 -0.834000
HETATM 4533  H1  WAT   412      -9.055  11.187 -12.448  0.417000
HETATM 4534  H2  WAT   412     -10.457  11.671 -12.146  0.417000
HETATM 4535  O   WAT   413      17.283   5.920  13.257 -0.834000
HETATM 4536  H1  WAT   413      17.829   6.691  13.100  0.417000
HETATM 4537  H2  WAT   413      16.448   6.128  12.838  0.417000
HETATM 4538  O   WAT   414      13.244 -15.017  -4.531 -0.834000
HETATM 4539  H1  WAT   414      12.465 -15.421  -4.149  0.417000
HETATM 4540  H2  WAT   414      13.945 -15.648  -4.368  0.417000
HETATM 4541  O   WAT   415     -12.384   8.034  14.690 -0.834000
HETATM 4542  H1  WAT   415     -12.837   7.825  13.873  0.417000
HETATM 4543  H2  WAT   415     -12.785   8.852  14.984  0.417000
HETATM 4544  O   WAT   416     -16.943   2.027  15.758 -0.834000
HETATM 4545  H1  WAT   416     -17.356   2.584  16.418  0.417000
HETATM 4546  H2  WAT   416     -17.674   1.580  15.331  0.417000
HETATM 4547  O   WAT   417      10.855   3.140  16.726 -0.834000
HETATM 4548  H1  WAT   417      11.304   3.061  15.884  0.417000
HETATM 4549  H2  WAT   417      11.559   3.136  17.375  0.417000
HETATM 4550  O   WAT   418     -17.126  -8.234 -10.424 -0.834000
HETATM 4551  H1  WAT   418     -17.770  -8.900 -10.664  0.417000
HETATM 4552  H2  WAT   418     -16.388  -8.391 -11.012  0.417000
HETATM 4553  O   WAT   419       7.148   5.784  18.006 -0.834000
HETATM 4554  H1  WAT   419       7.514   4.939  17.745  0.417000
HETATM 4555  H2  WAT   419       7.142   5.757  18.963  0.417000
HETATM 4556  O   WAT   420     -17.960  14.572  -1.199 -0.834000
HETATM 4557  H1  WAT   420     -17.942  14.498  -0.245  0.417000
HETATM 4558  H2  WAT   420     -17.038  14.590  -1.455  0.417000
HETATM 4559  O   WAT   421      16.919   0.678 -12.501 -0.834000
HETATM 4560  H1  WAT   421      16.721   0.173 -11.713  0.417000
HETATM 4561  H2  WAT   421      17.874   0.737 -12.514  0.417000
HETATM 4562  O   WAT   422       5.592   2.993 -20.489 -0.834000
HETATM 4563  H1  WAT   422       5.223   2.169 -20.808  0.417000
HETATM 4564  H2  WAT   422       5.505   2.943 -19.537  0.417000
HETATM 4565  O   WAT   423      13.333   8.598  10.922 -0.834000
HETATM 4566  H1  WAT   423      14.239   8.343  11.096  0.417000
HETATM 4567  H2  WAT   423      13.386   9.523  10.684  0.417000
HETATM 4568  O   WAT   424       2.770  20.912  -6.299 -0.834000
HETATM 4569  H1  WAT   424       3.412  20.431  -5.777  0.417000
HETATM 4570  H2  WAT   424       2.990  21.833  -6.160  0.417000
HETATM 4571  O   WAT   425       7.196  18.770 -12.382 -0.834000
HETATM 4572  H1  WAT   425       7.754  18.453 -11.672  0.417000
HETATM 4573  H2  WAT   425       6.312  18.762 -12.014  0.417000
HETATM 4574  O   WAT   426      17.202  19.797   4.110 -0.834000
HETATM 4575  H1  WAT   426      17.977  20.313   3.890  0.417000
HETATM 4576  H2  WAT   426      17.382  19.458   4.987  0.417000
HETATM 4577  O   WAT   427       1.914  -8.371  20.432 -0.834000
HETATM 4578  H1  WAT   427       2.497  -7.611  20.441  0.417000
HETATM 4579  H2  WAT   427       1.125  -8.072  20.884  0.417000
HETATM 4580  O   WAT   428     -10.442 -14.385   2.767 -0.834000
HETATM 4581  H1  WAT   428     -10.976 -14.924   2.184  0.417000
HETATM 4582  H2  WAT   428     -10.715 -14.642   3.648  0.417000
HETATM 4583  O   WAT   429       9.360   3.516 -20.221 -0.834000
HETATM 4584  H1  WAT   429      10.133   3.285 -19.706  0.417000
HETATM 4585  H2  WAT   429       9.449   4.455 -20.379  0.417000
HETATM 4586  O   WAT   430       0.410  20.509  -7.133 -0.834000
HETATM 4587  H1  WAT   430       1.286  20.617  -6.763  0.417000
HETATM 4588  H2  WAT   430      -0.083  20.050  -6.452  0.417000
HETATM 4589  O   WAT   431     -18.699  -0.274  -6.357 -0.834000
HETATM 4590  H1  WAT   431     -18.664   0.582  -6.783  0.417000
HETATM 4591  H2  WAT   431     -19.611  -0.551  -6.447  0.417000
HETATM 4592  O   WAT   432     -14.940   6.644  -1.464 -0.834000
HETATM 4593  H1  WAT   432     -14.122   7.133  -1.556  0.417000
HETATM 4594  H2  WAT   432     -14.746   5.782  -1.832  0.417000
HETATM 4595  O   WAT   433      14.149  26.782   3.778 -0.834000
HETATM 4596  H1  WAT   433      13.282  26.457   3.536  0.417000
HETATM 4597  H2  WAT   433      14.385  27.384   3.073  0.417000
HETATM 4598  O   WAT   434      21.587  13.373   0.075 -0.834000
HETATM 4599  H1  WAT   434      21.058  14.139   0.296  0.417000
HETATM 4600  H2  WAT   434      21.368  13.187  -0.838  0.417000
HETATM 4601  O   WAT   435       8.600  26.667   4.825 -0.834000
HETATM 4602  H1  WAT   435       9.033  27.395   4.379  0.417000
HETATM 4603  H2  WAT   435       9.217  25.939   4.750  0.417000
HETATM 4604  O   WAT   436      -6.515 -15.859 -13.315 -0.834000
HETATM 4605  H1  WAT   436      -6.069 -15.115 -12.909  0.417000
HETATM 4606  H2  WAT   436      -7.440 -15.615 -13.311  0.417000
HETATM 4607  O   WAT   437      -4.443 -23.934  -4.185 -0.834000
HETATM 4608  H1  WAT   437      -3.840 -23.783  -4.914  0.417000
HETATM 4609  H2  WAT   437      -4.997 -24.657  -4.479  0.417000
HETATM 4610  O   WAT   438      20.169  23.954   9.792 -0.834000
HETATM 4611  H1  WAT   438      20.688  23.896  10.595  0.417000
HETATM 4612  H2  WAT   438      20.693  24.500   9.207  0.417000
HETATM 4613  O   WAT   439      -0.212  -2.452 -16.139 -0.834000
HETATM 4614  H1  WAT   439      -0.534  -2.920 -16.909  0.417000
HETATM 4615  H2  WAT   439       0.293  -3.106 -15.655  0.417000
HETATM 4616  O   WAT   440      16.747  -6.007   1.861 -0.834000
HETATM 4617  H1  WAT   440      17.052  -5.746   2.730  0.417000
HETATM 4618  H2  WAT   440      17.115  -5.350   1.270  0.417000
HETATM 4619  O   WAT   441      14.334  10.672 -12.346 -0.834000
HETATM 4620  H1  WAT   441      15.081  10.603 -11.752  0.417000
HETATM 4621  H2  WAT   441      13.749   9.962 -12.079  0.417000
HETATM 4622  O   WAT   442      -2.486 -21.608   2.430 -0.834000
HETATM 4623  H1  WAT   442      -1.982 -20.832   2.675  0.417000
HETATM 4624  H2  WAT   442      -1.991 -21.997   1.708  0.417000
HETATM 4625  O   WAT   443     -11.478 -19.726   2.461 -0.834000
HETATM 4626  H1  WAT   443     -11.557 -19.408   1.562  0.417000
HETATM 4627  H2  WAT   443     -10.856 -20.452   2.404  0.417000
HETATM 4628  O   WAT   444      10.450   2.984  22.126 -0.834000
HETATM 4629  H1  WAT   444      10.513   2.646  23.019  0.417000
HETATM 4630  H2  WAT   444      10.115   3.875  22.230  0.417000
HETATM 4631  O   WAT   445      20.001  10.702   9.410 -0.834000
HETATM 4632  H1  WAT   445      20.218  10.061   8.734  0.417000
HETATM 4633  H2  WAT   445      19.045  10.681   9.462  0.417000
HETATM 4634  O   WAT   446     -14.614   1.676  15.727 -0.834000
HETATM 4635  H1  WAT   446     -15.556   1.804  15.614  0.417000
HETATM 4636  H2  WAT   446     -14.252   1.761  14.845  0.417000
HETATM 4637  O   WAT   447       3.805  -6.647 -14.862 -0.834000
HETATM 4638  H1  WAT   447       3.275  -6.327 -14.132  0.417000
HETATM 4639  H2  WAT   447       3.564  -7.569 -14.947  0.417000
HETATM 4640  O   WAT   448      -8.209 -13.057 -13.983 -0.834000
HETATM 4641  H1  WAT   448      -9.086 -13.311 -13.695  0.417000
HETATM 4642  H2  WAT   448      -7.653 -13.208 -13.219  0.417000
HETATM 4643  O   WAT   449     -10.028  -2.300  18.710 -0.834000
HETATM 4644  H1  WAT   449     -10.060  -3.156  19.139  0.417000
HETATM 4645  H2  WAT   449     -10.632  -2.381  17.971  0.417000
HETATM 4646  O   WAT   450      20.255   4.379  -3.232 -0.834000
HETATM 4647  H1  WAT   450      19.682   3.647  -3.459  0.417000
HETATM 4648  H2  WAT   450      20.690   4.101  -2.426  0.417000
HETATM 4649  O   WAT   451     -18.720  17.593  -5.596 -0.834000
HETATM 4650  H1  WAT   451     -19.177  17.238  -4.833  0.417000
HETATM 4651  H2  WAT   451     -19.420  17.847  -6.197  0.417000
HETATM 4652  O   WAT   452       2.810 -19.697  10.003 -0.834000
HETATM 4653  H1  WAT   452       3.144 -20.193  10.750  0.417000
HETATM 4654  H2  WAT   452       1.963 -19.362  10.297  0.417000
HETATM 4655  O   WAT   453       1.704  25.777   6.050 -0.834000
HETATM 4656  H1  WAT   453       1.665  26.038   5.131  0.417000
HETATM 4657  H2  WAT   453       1.126  26.393   6.500  0.417000
HETATM 4658  O   WAT   454     -14.136  11.985   4.859 -0.834000
HETATM 4659  H1  WAT   454     -13.542  11.533   4.260  0.417000
HETATM 4660  H2  WAT   454     -13.559  12.401   5.500  0.417000
HETATM 4661  O   WAT   455     -20.567  -4.941   5.581 -0.834000
HETATM 4662  H1  WAT   455     -20.889  -5.693   5.084  0.417000
HETATM 4663  H2  WAT   455     -19.616  -5.048   5.589  0.417000
HETATM 4664  O   WAT   456      -5.823 -11.877 -15.110 -0.834000
HETATM 4665  H1  WAT   456      -6.643 -12.331 -14.913  0.417000
HETATM 4666  H2  WAT   456      -5.666 -12.057 -16.037  0.417000
HETATM 4667  O   WAT   457      11.175  -5.451  -8.615 -0.834000
HETATM 4668  H1  WAT   457      11.884  -5.682  -8.015  0.417000
HETATM 4669  H2  WAT   457      11.043  -6.237  -9.145  0.417000
HETATM 4670  O   WAT   458      13.441  -8.828   4.538 -0.834000
HETATM 4671  H1  WAT   458      13.705  -8.140   5.150  0.417000
HETATM 4672  H2  WAT   458      12.485  -8.785   4.528  0.417000
HETATM 4673  O   WAT   459      10.716 -13.000   5.057 -0.834000
HETATM 4674  H1  WAT   459      10.008 -13.432   5.534  0.417000
HETATM 4675  H2  WAT   459      11.433 -12.945   5.689  0.417000
HETATM 4676  O   WAT   460      21.827   4.021  -1.053 -0.834000
HETATM 4677  H1  WAT   460      22.755   3.869  -1.229  0.417000
HETATM 4678  H2  WAT   460      21.819   4.710  -0.388  0.417000
HETATM 4679  O   WAT   461      14.376  -4.636   7.213 -0.834000
HETATM 4680  H1  WAT   461      14.344  -4.647   8.170  0.417000
HETATM 4681  H2  WAT   461      13.768  -3.940   6.962  0.417000
HETATM 4682  O   WAT   462       4.347 -11.315  14.779 -0.834000
HETATM 4683  H1  WAT   462       5.050 -11.697  15.304  0.417000
HETATM 4684  H2  WAT   462       4.745 -10.550  14.364  0.417000
HETATM 4685  O   WAT   463     -20.735   2.713   1.842 -0.834000
HETATM 4686  H1  WAT   463     -20.605   3.235   1.050  0.417000
HETATM 4687  H2  WAT   463     -21.418   2.085   1.606  0.417000
HETATM 4688  O   WAT   464       4.398 -13.430  -8.859 -0.834000
HETATM 4689  H1  WAT   464       5.348 -13.326  -8.806  0.417000
HETATM 4690  H2  WAT   464       4.047 -12.674  -8.389  0.417000
HETATM 4691  O   WAT   465     -20.501  16.449  -0.262 -0.834000
HETATM 4692  H1  WAT   465     -20.320  15.886   0.491  0.417000
HETATM 4693  H2  WAT   465     -20.294  17.332   0.044  0.417000
HETATM 4694  O   WAT   466      -4.874  10.279   4.635 -0.834000
HETATM 4695  H1  WAT   466      -5.524  10.530   3.979  0.417000
HETATM 4696  H2  WAT   466      -4.092  10.779   4.400  0.417000
HETATM 4697  O   WAT   467      -8.199 -15.853   6.616 -0.834000
HETATM 4698  H1  WAT   467      -7.855 -15.683   5.739  0.417000
HETATM 4699  H2  WAT   467      -8.689 -15.062   6.839  0.417000
HETATM 4700  O   WAT   468     -12.135  12.964   6.801 -0.834000
HETATM 4701  H1  WAT   468     -11.998  13.432   7.625  0.417000
HETATM 4702  H2  WAT   468     -11.924  13.605   6.123  0.417000
HETATM 4703  O   WAT   469      14.615 -12.967   2.293 -0.834000
HETATM 4704  H1  WAT   469      14.844 -12.422   3.046  0.417000
HETATM 4705  H2  WAT   469      13.837 -12.551   1.923  0.417000
HETATM 4706  O   WAT   470      10.926 -14.811  -7.720 -0.834000
HETATM 4707  H1  WAT   470      10.695 -15.518  -8.323  0.417000
HETATM 4708  H2  WAT   470      10.094 -14.549  -7.328  0.417000
HETATM 4709  O   WAT   471       9.669  -6.864  16.458 -0.834000
HETATM 4710  H1  WAT   471      10.568  -7.194  16.456  0.417000
HETATM 4711  H2  WAT   471       9.230  -7.361  15.769  0.417000
HETATM 4712  O   WAT   472       1.621  12.344 -16.962 -0.834000
HETATM 4713  H1  WAT   472       2.220  12.918 -16.485  0.417000
HETATM 4714  H2  WAT   472       1.199  12.916 -17.603  0.417000
HETATM 4715  O   WAT   473      -2.537   4.661   9.911 -0.834000
HETATM 4716  H1  WAT   473      -2.867   5.070  10.711  0.417000
HETATM 4717  H2  WAT   473      -1.593   4.584  10.052  0.417000
HETATM 4718  O   WAT   474      -2.279 -19.694  -6.359 -0.834000
HETATM 4719  H1  WAT   474      -2.054 -20.588  -6.101  0.417000
HETATM 4720  H2  WAT   474      -3.065 -19.790  -6.896  0.417000
HETATM 4721  O   WAT   475       4.527 -18.645   4.595 -0.834000
HETATM 4722  H1  WAT   475       4.441 -19.357   5.229  0.417000
HETATM 4723  H2  WAT   475       5.463 -18.612   4.398  0.417000
HETATM 4724  O   WAT   476      16.746  18.439   1.868 -0.834000
HETATM 4725  H1  WAT   476      16.187  17.680   2.032  0.417000
HETATM 4726  H2  WAT   476      16.890  18.823   2.733  0.417000
HETATM 4727  O   WAT   477       0.966 -17.778  -7.906 -0.834000
HETATM 4728  H1  WAT   477       0.576 -17.857  -7.036  0.417000
HETATM 4729  H2  WAT   477       0.804 -18.627  -8.319  0.417000
HETATM 4730  O   WAT   478      -9.616  12.009   3.943 -0.834000
HETATM 4731  H1  WAT   478     -10.509  11.723   3.751  0.417000
HETATM 4732  H2  WAT   478      -9.477  11.763   4.858  0.417000
HETATM 4733  O   WAT   479      -2.881  -1.495  19.366 -0.834000
HETATM 4734  H1  WAT   479      -2.415  -1.769  20.156  0.417000
HETATM 4735  H2  WAT   479      -3.291  -0.664  19.605  0.417000
HETATM 4736  O   WAT   480      -7.614  -1.030  17.898 -0.834000
HETATM 4737  H1  WAT   480      -8.392  -1.403  18.312  0.417000
HETATM 4738  H2  WAT   480      -7.500  -1.543  17.098  0.417000
HETATM 4739  O   WAT   481       7.561 -10.632  15.350 -0.834000
HETATM 4740  H1  WAT   481       7.052 -10.088  14.749  0.417000
HETATM 4741  H2  WAT   481       8.373 -10.145  15.485  0.417000
HETATM 4742  O   WAT   482      -7.792 -20.465  16.092 -0.834000
HETATM 4743  H1  WAT   482      -8.661 -20.807  16.304  0.417000
HETATM 4744  H2  WAT   482      -7.743 -20.510  15.137  0.417000
HETATM 4745  O   WAT   483      21.110  13.039  -2.200 -0.834000
HETATM 4746  H1  WAT   483      22.020  12.986  -2.492  0.417000
HETATM 4747  H2  WAT   483      20.628  12.492  -2.821  0.417000
HETATM 4748  O   WAT   484      -4.835  -2.881  18.591 -0.834000
HETATM 4749  H1  WAT   484      -5.542  -2.248  18.714  0.417000
HETATM 4750  H2  WAT   484      -4.040  -2.398  18.816  0.417000
HETATM 4751  O   WAT   485       8.347 -16.983   5.660 -0.834000
HETATM 4752  H1  WAT   485       8.387 -17.779   6.189  0.417000
HETATM 4753  H2  WAT   485       7.802 -17.221   4.910  0.417000
HETATM 4754  O   WAT   486       0.341 -24.851  -4.847 -0.834000
HETATM 4755  H1  WAT   486       0.908 -24.501  -5.534  0.417000
HETATM 4756  H2  WAT   486       0.797 -24.645  -4.032  0.417000
HETATM 4757  O   WAT   487      -4.255 -11.682  18.296 -0.834000
HETATM 4758  H1  WAT   487      -3.918 -11.996  19.135  0.417000
HETATM 4759  H2  WAT   487      -3.579 -11.085  17.975  0.417000
HETATM 4760  O   WAT   488      -2.244   9.994 -14.348 -0.834000
HETATM 4761  H1  WAT   488      -2.319   9.943 -15.301  0.417000
HETATM 4762  H2  WAT   488      -1.302  10.040 -14.184  0.417000
HETATM 4763  O   WAT   489      -1.106   2.027  19.351 -0.834000
HETATM 4764  H1  WAT   489      -0.417   1.965  20.013  0.417000
HETATM 4765  H2  WAT   489      -1.069   1.190  18.888  0.417000
HETATM 4766  O   WAT   490      -2.179   5.154 -17.854 -0.834000
HETATM 4767  H1  WAT   490      -3.100   5.334 -17.668  0.417000
HETATM 4768  H2  WAT   490      -2.098   5.272 -18.801  0.417000
HETATM 4769  O   WAT   491       4.593 -19.935  -8.070 -0.834000
HETATM 4770  H1  WAT   491       4.676 -19.726  -7.139  0.417000
HETATM 4771  H2  WAT   491       5.278 -20.584  -8.231  0.417000
HETATM 4772  O   WAT   492      11.671 -18.777  -2.639 -0.834000
HETATM 4773  H1  WAT   492      11.468 -17.858  -2.810  0.417000
HETATM 4774  H2  WAT   492      11.437 -18.907  -1.720  0.417000
HETATM 4775  O   WAT   493      16.650   6.159   6.714 -0.834000
HETATM 4776  H1  WAT   493      17.270   6.405   6.028  0.417000
HETATM 4777  H2  WAT   493      16.169   5.417   6.348  0.417000
HETATM 4778  O   WAT   494       7.508 -25.122   1.101 -0.834000
HETATM 4779  H1  WAT   494       7.393 -24.372   0.518  0.417000
HETATM 4780  H2  WAT   494       7.027 -25.832   0.675  0.417000
HETATM 4781  O   WAT   495       5.787  23.786   5.394 -0.834000
HETATM 4782  H1  WAT   495       5.155  23.257   5.880  0.417000
HETATM 4783  H2  WAT   495       6.638  23.412   5.621  0.417000
HETATM 4784  O   WAT   496       1.737 -24.116  -6.713 -0.834000
HETATM 4785  H1  WAT   496       1.151 -24.290  -7.449  0.417000
HETATM 4786  H2  WAT   496       2.077 -23.237  -6.879  0.417000
HETATM 4787  O   WAT   497       7.526  -5.804  22.892 -0.834000
HETATM 4788  H1  WAT   497       6.764  -6.234  22.503  0.417000
HETATM 4789  H2  WAT   497       7.165  -5.045  23.349  0.417000
HETATM 4790  O   WAT   498      14.107 -10.200  -4.445 -0.834000
HETATM 4791  H1  WAT   498      14.815  -9.562  -4.357  0.417000
HETATM 4792  H2  WAT   498      14.533 -11.049  -4.328  0.417000
HETATM 4793  O   WAT   499      14.744 -11.556  -1.379 -0.834000
HETATM 4794  H1  WAT   499      13.835 -11.812  -1.227  0.417000
HETATM 4795  H2  WAT   499      14.961 -11.936  -2.230  0.417000
HETATM 4796  O   WAT   500      -0.332  22.874  -4.049 -0.834000
HETATM 4797  H1  WAT   500      -0.829  23.200  -3.299  0.417000
HETATM 4798  H2  WAT   500       0.581  23.070  -3.835  0.417000
HETATM 4799  O   WAT   501      -1.016   4.376   5.647 -0.834000
HETATM 4800  H1  WAT   501      -0.773   5.287   5.815  0.417000
HETATM 4801  H2  WAT   501      -1.751   4.211   6.238  0.417000
HETATM 4802  O   WAT   502       4.746  -4.990 -16.510 -0.834000
HETATM 4803  H1  WAT   502       4.460  -5.326 -17.360  0.417000
HETATM 4804  H2  WAT   502       4.368  -5.597 -15.873  0.417000
HETATM 4805  O   WAT   503      16.005  25.242   4.590 -0.834000
HETATM 4806  H1  WAT   503      16.116  24.598   3.890  0.417000
HETATM 4807  H2  WAT   503      15.307  25.818   4.277  0.417000
HETATM 4808  O   WAT   504       9.126  20.869  12.319 -0.834000
HETATM 4809  H1  WAT   504       8.883  20.001  12.641  0.417000
HETATM 4810  H2  WAT   504      10.026  20.993  12.621  0.417000
HETATM 4811  O   WAT   505      14.690  -7.092   6.199 -0.834000
HETATM 4812  H1  WAT   505      14.532  -6.214   6.546  0.417000
HETATM 4813  H2  WAT   505      15.644  -7.159   6.144  0.417000
HETATM 4814  O   WAT   506      -2.246 -11.217 -12.116 -0.834000
HETATM 4815  H1  WAT   506      -2.341 -10.449 -11.554  0.417000
HETATM 4816  H2  WAT   506      -3.092 -11.295 -12.559  0.417000
HETATM 4817  O   WAT   507      10.090   5.704  19.471 -0.834000
HETATM 4818  H1  WAT   507       9.323   5.458  19.988  0.417000
HETATM 4819  H2  WAT   507      10.132   5.045  18.778  0.417000
HETATM 4820  O   WAT   508       8.810 -14.211   6.460 -0.834000
HETATM 4821  H1  WAT   508       7.894 -13.937   6.414  0.417000
HETATM 4822  H2  WAT   508       8.790 -15.147   6.264  0.417000
HETATM 4823  O   WAT   509     -11.707 -12.912  -6.267 -0.834000
HETATM 4824  H1  WAT   509     -11.700 -13.774  -6.683  0.417000
HETATM 4825  H2  WAT   509     -12.635 -12.706  -6.157  0.417000
HETATM 4826  O   WAT   510     -17.212  -8.716  -7.331 -0.834000
HETATM 4827  H1  WAT   510     -17.152  -8.524  -8.267  0.417000
HETATM 4828  H2  WAT   510     -16.339  -9.029  -7.094  0.417000
HETATM 4829  O   WAT   511      -7.869   8.877 -16.345 -0.834000
HETATM 4830  H1  WAT   511      -7.569   8.123 -16.853  0.417000
HETATM 4831  H2  WAT   511      -8.362   8.496 -15.619  0.417000
HETATM 4832  O   WAT   512      -1.490  21.490   0.102 -0.834000
HETATM 4833  H1  WAT   512      -1.739  22.302   0.543  0.417000
HETATM 4834  H2  WAT   512      -0.948  21.026   0.740  0.417000
HETATM 4835  O   WAT   513      -0.405  22.149   5.070 -0.834000
HETATM 4836  H1  WAT   513      -0.494  22.903   4.488  0.417000
HETATM 4837  H2  WAT   513       0.364  21.682   4.741  0.417000
HETATM 4838  O   WAT   514      18.325  13.297  -4.017 -0.834000
HETATM 4839  H1  WAT   514      18.092  12.385  -3.844  0.417000
HETATM 4840  H2  WAT   514      17.713  13.806  -3.486  0.417000
HETATM 4841  O   WAT   515       9.436  -9.250 -11.647 -0.834000
HETATM 4842  H1  WAT   515       8.574  -9.636 -11.491  0.417000
HETATM 4843  H2  WAT   515       9.565  -9.325 -12.592  0.417000
HETATM 4844  O   WAT   516      12.195  -7.452 -14.411 -0.834000
HETATM 4845  H1  WAT   516      11.771  -6.623 -14.635  0.417000
HETATM 4846  H2  WAT   516      13.099  -7.211 -14.208  0.417000
HETATM 4847  O   WAT   517       7.366   6.961 -20.342 -0.834000
HETATM 4848  H1  WAT   517       8.280   6.687 -20.417  0.417000
HETATM 4849  H2  WAT   517       7.329   7.799 -20.803  0.417000
HETATM 4850  O   WAT   518      13.572   1.443 -16.146 -0.834000
HETATM 4851  H1  WAT   518      12.745   1.138 -16.518  0.417000
HETATM 4852  H2  WAT   518      14.149   0.681 -16.189  0.417000
HETATM 4853  O   WAT   519      11.482  14.816  -8.311 -0.834000
HETATM 4854  H1  WAT   519      11.704  15.691  -7.993  0.417000
HETATM 4855  H2  WAT   519      11.380  14.291  -7.516  0.417000
HETATM 4856  O   WAT   520      19.215  24.035   7.083 -0.834000
HETATM 4857  H1  WAT   520      18.849  23.577   7.839  0.417000
HETATM 4858  H2  WAT   520      18.676  24.821   6.995  0.417000
HETATM 4859  O   WAT   521      14.769  -1.825  12.611 -0.834000
HETATM 4860  H1  WAT   521      15.031  -2.025  11.712  0.417000
HETATM 4861  H2  WAT   521      15.328  -1.092  12.866  0.417000
HETATM 4862  O   WAT   522       5.770   4.320   5.359 -0.834000
HETATM 4863  H1  WAT   522       6.164   4.249   4.490  0.417000
HETATM 4864  H2  WAT   522       4.833   4.415   5.191  0.417000
HETATM 4865  O   WAT   523      -0.178   6.996   6.275 -0.834000
HETATM 4866  H1  WAT   523      -0.885   7.601   6.500  0.417000
HETATM 4867  H2  WAT   523       0.270   6.832   7.105  0.417000
HETATM 4868  O   WAT   524      12.630  17.630  13.853 -0.834000
HETATM 4869  H1  WAT   524      11.768  17.885  14.181  0.417000
HETATM 4870  H2  WAT   524      12.674  18.011  12.976  0.417000
HETATM 4871  O   WAT   525      -7.220  19.901  -3.106 -0.834000
HETATM 4872  H1  WAT   525      -6.857  20.586  -3.668  0.417000
HETATM 4873  H2  WAT   525      -6.672  19.135  -3.278  0.417000
HETATM 4874  O   WAT   526      17.310  14.777   9.660 -0.834000
HETATM 4875  H1  WAT   526      17.669  15.133   8.848  0.417000
HETATM 4876  H2  WAT   526      16.812  14.007   9.385  0.417000
HETATM 4877  O   WAT   527      15.644  15.582  11.181 -0.834000
HETATM 4878  H1  WAT   527      16.302  15.374  10.517  0.417000
HETATM 4879  H2  WAT   527      15.084  16.238  10.766  0.417000
HETATM 4880  O   WAT   528      19.676  -2.471  19.644 -0.834000
HETATM 4881  H1  WAT   528      20.149  -3.058  20.235  0.417000
HETATM 4882  H2  WAT   528      18.756  -2.713  19.751  0.417000
HETATM 4883  O   WAT   529      19.302   0.426  17.794 -0.834000
HETATM 4884  H1  WAT   529      19.406   1.117  18.447  0.417000
HETATM 4885  H2  WAT   529      20.165   0.348  17.388  0.417000
HETATM 4886  O   WAT   530       8.184 -19.796  -1.462 -0.834000
HETATM 4887  H1  WAT   530       8.274 -18.931  -1.063  0.417000
HETATM 4888  H2  WAT   530       7.677 -20.301  -0.827  0.417000
HETATM 4889  O   WAT   531       7.176 -24.281   3.430 -0.834000
HETATM 4890  H1  WAT   531       7.079 -25.064   3.972  0.417000
HETATM 4891  H2  WAT   531       7.307 -24.618   2.543  0.417000
HETATM 4892  O   WAT   532       8.595  -3.250 -17.865 -0.834000
HETATM 4893  H1  WAT   532       8.004  -3.250 -18.618  0.417000
HETATM 4894  H2  WAT   532       8.019  -3.371 -17.110  0.417000
HETATM 4895  O   WAT   533      -7.262   6.504 -17.580 -0.834000
HETATM 4896  H1  WAT   533      -7.287   6.485 -18.537  0.417000
HETATM 4897  H2  WAT   533      -7.995   5.951 -17.310  0.417000
HETATM 4898  O   WAT   534      -0.554   3.908 -16.310 -0.834000
HETATM 4899  H1  WAT   534      -0.984   3.905 -15.455  0.417000
HETATM 4900  H2  WAT   534      -1.160   4.380 -16.881  0.417000
HETATM 4901  O   WAT   535      -4.521  13.569 -13.693 -0.834000
HETATM 4902  H1  WAT   535      -4.508  12.615 -13.616  0.417000
HETATM 4903  H2  WAT   535      -5.319  13.835 -13.237  0.417000
HETATM 4904  O   WAT   536      -2.080  16.679 -12.099 -0.834000
HETATM 4905  H1  WAT   536      -2.312  16.108 -11.367  0.417000
HETATM 4906  H2  WAT   536      -2.877  17.179 -12.274  0.417000
HETATM 4907  O   WAT   537       9.183  15.649  -8.943 -0.834000
HETATM 4908  H1  WAT   537      10.035  15.247  -8.773  0.417000
HETATM 4909  H2  WAT   537       8.603  14.911  -9.130  0.417000
HETATM 4910  O   WAT   538      14.930   0.452   8.941 -0.834000
HETATM 4911  H1  WAT   538      15.266   1.348   8.981  0.417000
HETATM 4912  H2  WAT   538      14.736   0.311   8.015  0.417000
HETATM 4913  O   WAT   539      17.450   0.886   5.651 -0.834000
HETATM 4914  H1  WAT   539      17.627   1.555   6.313  0.417000
HETATM 4915  H2  WAT   539      17.808   1.249   4.842  0.417000
HETATM 4916  O   WAT   540      -8.754  13.450   2.080 -0.834000
HETATM 4917  H1  WAT   540      -9.023  12.995   2.878  0.417000
HETATM 4918  H2  WAT   540      -9.215  12.993   1.376  0.417000
HETATM 4919  O   WAT   541      -7.554  17.986   1.521 -0.834000
HETATM 4920  H1  WAT   541      -7.333  17.067   1.371  0.417000
HETATM 4921  H2  WAT   541      -8.484  17.976   1.748  0.417000
HETATM 4922  O   WAT   542     -21.781   7.769  -0.580 -0.834000
HETATM 4923  H1  WAT   542     -22.563   7.622  -1.112  0.417000
HETATM 4924  H2  WAT   542     -22.067   8.374   0.104  0.417000
HETATM 4925  O   WAT   543     -19.270  -1.784   4.355 -0.834000
HETATM 4926  H1  WAT   543     -18.608  -1.940   5.028  0.417000
HETATM 4927  H2  WAT   543     -19.192  -0.852   4.152  0.417000
HETATM 4928  O   WAT   544      -6.566   6.411  13.942 -0.834000
HETATM 4929  H1  WAT   544      -7.259   6.047  14.493  0.417000
HETATM 4930  H2  WAT   544      -5.756   6.066  14.316  0.417000
HETATM 4931  O   WAT   545     -17.824  -7.264  10.388 -0.834000
HETATM 4932  H1  WAT   545     -17.044  -7.073   9.869  0.417000
HETATM 4933  H2  WAT   545     -17.491  -7.422  11.272  0.417000
HETATM 4934  O   WAT   546       2.697  10.029 -18.334 -0.834000
HETATM 4935  H1  WAT   546       2.320   9.391 -17.728  0.417000
HETATM 4936  H2  WAT   546       2.315  10.866 -18.068  0.417000
HETATM 4937  O   WAT   547       1.033  19.147   6.684 -0.834000
HETATM 4938  H1  WAT   547       0.167  19.488   6.458  0.417000
HETATM 4939  H2  WAT   547       1.466  19.871   7.135  0.417000
HETATM 4940  O   WAT   548      -7.689  -7.268  15.015 -0.834000
HETATM 4941  H1  WAT   548      -7.860  -8.176  14.765  0.417000
HETATM 4942  H2  WAT   548      -7.400  -6.847  14.206  0.417000
HETATM 4943  O   WAT   549      16.267   2.707  -9.946 -0.834000
HETATM 4944  H1  WAT   549      15.547   2.951 -10.528  0.417000
HETATM 4945  H2  WAT   549      16.075   1.804  -9.694  0.417000
HETATM 4946  O   WAT   550      -8.600 -13.577  -9.764 -0.834000
HETATM 4947  H1  WAT   550      -9.245 -14.216 -10.066  0.417000
HETATM 4948  H2  WAT   550      -7.986 -13.493 -10.494  0.417000
HETATM 4949  O   WAT   551      12.396  19.626  -4.331 -0.834000
HETATM 4950  H1  WAT   551      11.439  19.663  -4.347  0.417000
HETATM 4951  H2  WAT   551      12.602  18.703  -4.481  0.417000
HETATM 4952  O   WAT   552      -7.854  12.077   6.871 -0.834000
HETATM 4953  H1  WAT   552      -6.918  12.003   7.059  0.417000
HETATM 4954  H2  WAT   552      -7.953  12.948   6.486  0.417000
HETATM 4955  O   WAT   553      -4.401   6.431   6.261 -0.834000
HETATM 4956  H1  WAT   553      -4.347   7.384   6.341  0.417000
HETATM 4957  H2  WAT   553      -5.255   6.208   6.631  0.417000
HETATM 4958  O   WAT   554       0.366   4.441  10.109 -0.834000
HETATM 4959  H1  WAT   554       0.641   4.514  11.023  0.417000
HETATM 4960  H2  WAT   554       0.541   5.305   9.736  0.417000
HETATM 4961  O   WAT   555      -9.015   5.216 -16.774 -0.834000
HETATM 4962  H1  WAT   555      -9.290   5.540 -15.917  0.417000
HETATM 4963  H2  WAT   555      -9.259   4.291 -16.770  0.417000
HETATM 4964  O   WAT   556      -5.018   5.611 -16.905 -0.834000
HETATM 4965  H1  WAT   556      -5.891   5.930 -17.132  0.417000
HETATM 4966  H2  WAT   556      -4.594   6.355 -16.478  0.417000
HETATM 4967  O   WAT   557      -8.584 -24.713  -4.105 -0.834000
HETATM 4968  H1  WAT   557      -8.629 -23.821  -3.761  0.417000
HETATM 4969  H2  WAT   557      -9.447 -25.084  -3.920  0.417000
HETATM 4970  O   WAT   558      -6.057 -18.498  10.446 -0.834000
HETATM 4971  H1  WAT   558      -5.279 -18.318  10.974  0.417000
HETATM 4972  H2  WAT   558      -5.931 -19.392  10.130  0.417000
HETATM 4973  O   WAT   559      -5.304 -21.121   9.353 -0.834000
HETATM 4974  H1  WAT   559      -5.197 -22.024   9.650  0.417000
HETATM 4975  H2  WAT   559      -4.416 -20.766   9.339  0.417000
HETATM 4976  O   WAT   560     -10.519   8.319 -10.895 -0.834000
HETATM 4977  H1  WAT   560     -11.178   7.685 -10.612  0.417000
HETATM 4978  H2  WAT   560      -9.916   7.812 -11.439  0.417000
HETATM 4979  O   WAT   561      16.637  14.789  -2.680 -0.834000
HETATM 4980  H1  WAT   561      17.057  15.054  -1.861  0.417000
HETATM 4981  H2  WAT   561      15.756  14.519  -2.420  0.417000
HETATM 4982  O   WAT   562      20.354  10.578  -4.184 -0.834000
HETATM 4983  H1  WAT   562      20.677   9.789  -3.749  0.417000
HETATM 4984  H2  WAT   562      19.401  10.492  -4.161  0.417000
HETATM 4985  O   WAT   563      21.509  17.820   4.443 -0.834000
HETATM 4986  H1  WAT   563      21.226  18.410   3.744  0.417000
HETATM 4987  H2  WAT   563      22.095  18.352   4.982  0.417000
HETATM 4988  O   WAT   564      14.830  21.080   2.573 -0.834000
HETATM 4989  H1  WAT   564      15.269  21.930   2.601  0.417000
HETATM 4990  H2  WAT   564      15.454  20.474   2.972  0.417000
HETATM 4991  O   WAT   565      13.176   3.214  18.703 -0.834000
HETATM 4992  H1  WAT   565      13.216   3.115  19.655  0.417000
HETATM 4993  H2  WAT   565      14.086   3.354  18.439  0.417000
HETATM 4994  O   WAT   566      13.213   6.784  19.196 -0.834000
HETATM 4995  H1  WAT   566      13.353   7.257  18.376  0.417000
HETATM 4996  H2  WAT   566      12.283   6.556  19.185  0.417000
HETATM 4997  O   WAT   567      -9.103 -22.314  -0.495 -0.834000
HETATM 4998  H1  WAT   567      -8.722 -22.220  -1.368  0.417000
HETATM 4999  H2  WAT   567      -9.772 -22.990  -0.597  0.417000
HETATM 5000  O   WAT   568      19.186  16.627  13.625 -0.834000
HETATM 5001  H1  WAT   568      19.524  17.493  13.395  0.417000
HETATM 5002  H2  WAT   568      19.461  16.496  14.533  0.417000
HETATM 5003  O   WAT   569      13.910   8.405  16.174 -0.834000
HETATM 5004  H1  WAT   569      14.733   7.937  16.031  0.417000
HETATM 5005  H2  WAT   569      13.889   9.068  15.484  0.417000
HETATM 5006  O   WAT   570      16.269   7.305  15.526 -0.834000
HETATM 5007  H1  WAT   570      16.697   6.850  14.801  0.417000
HETATM 5008  H2  WAT   570      16.933   7.911  15.854  0.417000
HETATM 5009  O   WAT   571     -21.782  -3.529  17.020 -0.834000
HETATM 5010  H1  WAT   571     -21.249  -3.446  16.229  0.417000
HETATM 5011  H2  WAT   571     -22.374  -2.777  16.989  0.417000
HETATM 5012  O   WAT   572      14.901  27.544  10.291 -0.834000
HETATM 5013  H1  WAT   572      14.570  27.353  11.168  0.417000
HETATM 5014  H2  WAT   572      14.194  28.031   9.868  0.417000
HETATM 5015  O   WAT   573     -11.766 -19.464 -12.837 -0.834000
HETATM 5016  H1  WAT   573     -11.739 -20.327 -13.250  0.417000
HETATM 5017  H2  WAT   573     -10.848 -19.196 -12.783  0.417000
HETATM 5018  O   WAT   574     -12.043 -23.453 -16.439 -0.834000
HETATM 5019  H1  WAT   574     -12.461 -24.295 -16.617  0.417000
HETATM 5020  H2  WAT   574     -11.119 -23.596 -16.646  0.417000
HETATM 5021  O   WAT   575      14.132 -24.018 -20.524 -0.834000
HETATM 5022  H1  WAT   575      13.521 -24.647 -20.910  0.417000
HETATM 5023  H2  WAT   575      14.419 -24.433 -19.710  0.417000
HETATM 5024  O   WAT   576     -15.412   2.387  26.184 -0.834000
HETATM 5025  H1  WAT   576     -15.305   2.979  25.439  0.417000
HETATM 5026  H2  WAT   576     -16.158   1.836  25.946  0.417000
HETATM 5027  O   WAT   577      -9.313 -33.533  -0.786 -0.834000
HETATM 5028  H1  WAT   577      -9.422 -33.817  -1.694  0.417000
HETATM 5029  H2  WAT   577      -9.890 -32.774  -0.702  0.417000
HETATM 5030  O   WAT   578      22.058  -4.056   3.368 -0.834000
HETATM 5031  H1  WAT   578      22.255  -3.917   4.294  0.417000
HETATM 5032  H2  WAT   578      22.857  -3.795   2.911  0.417000
HETATM 5033  O   WAT   579       2.617  24.264  20.028 -0.834000
HETATM 5034  H1  WAT   579       2.832  23.704  19.282  0.417000
HETATM 5035  H2  WAT   579       2.799  23.721  20.796  0.417000
HETATM 5036  O   WAT   580       5.786  19.172  18.381 -0.834000
HETATM 5037  H1  WAT   580       4.896  19.153  18.030  0.417000
HETATM 5038  H2  WAT   580       5.813  19.962  18.921  0.417000
HETATM 5039  O   WAT   581     -25.599  -9.988  20.567 -0.834000
HETATM 5040  H1  WAT   581     -24.853 -10.375  21.025  0.417000
HETATM 5041  H2  WAT   581     -26.267 -10.673  20.576  0.417000
HETATM 5042  O   WAT   582     -11.069 -13.800  14.336 -0.834000
HETATM 5043  H1  WAT   582     -10.263 -14.317  14.342  0.417000
HETATM 5044  H2  WAT   582     -11.613 -14.197  15.016  0.417000
HETATM 5045  O   WAT   583      16.168 -27.258  12.135 -0.834000
HETATM 5046  H1  WAT   583      16.150 -28.173  12.418  0.417000
HETATM 5047  H2  WAT   583      16.143 -27.303  11.180  0.417000
HETATM 5048  O   WAT   584      25.982 -10.354   9.208 -0.834000
HETATM 5049  H1  WAT   584      25.701 -11.243   8.988  0.417000
HETATM 5050  H2  WAT   584      25.460 -10.121   9.975  0.417000
HETATM 5051  O   WAT   585     -33.932  -7.360  -1.968 -0.834000
HETATM 5052  H1  WAT   585     -33.277  -6.666  -1.896  0.417000
HETATM 5053  H2  WAT   585     -34.569  -7.024  -2.599  0.417000
HETATM 5054  O   WAT   586      22.973  21.369   6.203 -0.834000
HETATM 5055  H1  WAT   586      22.022  21.479   6.222  0.417000
HETATM 5056  H2  WAT   586      23.107  20.428   6.311  0.417000
HETATM 5057  O   WAT   587      18.055  -8.578 -29.583 -0.834000
HETATM 5058  H1  WAT   587      18.444  -7.828 -29.133  0.417000
HETATM 5059  H2  WAT   587      17.230  -8.732 -29.122  0.417000
HETATM 5060  O   WAT   588       3.096  18.300  24.200 -0.834000
HETATM 5061  H1  WAT   588       2.859  17.482  24.637  0.417000
HETATM 5062  H2  WAT   588       2.515  18.342  23.440  0.417000
HETATM 5063  O   WAT   589       8.446  24.123 -21.397 -0.834000
HETATM 5064  H1  WAT   589       9.254  24.586 -21.174  0.417000
HETATM 5065  H2  WAT   589       7.766  24.571 -20.893  0.417000
HETATM 5066  O   WAT   590      32.789  -2.161  10.273 -0.834000
HETATM 5067  H1  WAT   590      32.793  -2.065  11.226  0.417000
HETATM 5068  H2  WAT   590      33.713  -2.249  10.038  0.417000
HETATM 5069  O   WAT   591     -11.046  -0.502  25.558 -0.834000
HETATM 5070  H1  WAT   591     -11.626   0.259  25.582  0.417000
HETATM 5071  H2  WAT   591     -11.293  -1.016  26.327  0.417000
HETATM 5072  O   WAT   592     -16.815  24.416  -2.813 -0.834000
HETATM 5073  H1  WAT   592     -16.696  24.423  -3.763  0.417000
HETATM 5074  H2  WAT   592     -17.751  24.257  -2.690  0.417000
HETATM 5075  O   WAT   593     -13.710  15.703  25.238 -0.834000
HETATM 5076  H1  WAT   593     -13.585  15.239  24.411  0.417000
HETATM 5077  H2  WAT   593     -13.525  15.048  25.911  0.417000
HETATM 5078  O   WAT   594      22.469  11.026   1.160 -0.834000
HETATM 5079  H1  WAT   594      23.130  11.240   1.820  0.417000
HETATM 5080  H2  WAT   594      22.103  11.872   0.904  0.417000
HETATM 5081  O   WAT   595       0.067 -26.363   1.643 -0.834000
HETATM 5082  H1  WAT   595       0.052 -26.113   2.567  0.417000
HETATM 5083  H2  WAT   595      -0.743 -26.001   1.284  0.417000
HETATM 5084  O   WAT   596     -13.119  -3.665 -11.137 -0.834000
HETATM 5085  H1  WAT   596     -13.238  -2.742 -11.360  0.417000
HETATM 5086  H2  WAT   596     -12.591  -4.018 -11.853  0.417000
HETATM 5087  O   WAT   597      27.656  12.712  -0.831 -0.834000
HETATM 5088  H1  WAT   597      27.825  13.203  -0.027  0.417000
HETATM 5089  H2  WAT   597      27.433  11.831  -0.531  0.417000
HETATM 5090  O   WAT   598     -15.907  -3.623 -24.472 -0.834000
HETATM 5091  H1  WAT   598     -16.147  -3.128 -23.689  0.417000
HETATM 5092  H2  WAT   598     -14.970  -3.792 -24.371  0.417000
HETATM 5093  O   WAT   599       8.655  31.786   7.816 -0.834000
HETATM 5094  H1  WAT   599       8.208  31.382   7.072  0.417000
HETATM 5095  H2  WAT   599       8.599  31.133   8.513  0.417000
HETATM 5096  O   WAT   600      25.922  -4.790  18.780 -0.834000
HETATM 5097  H1  WAT   600      26.566  -5.474  18.598  0.417000
HETATM 5098  H2  WAT   600      25.498  -5.069  19.592  0.417000
HETATM 5099  O   WAT   601      27.212 -12.499 -18.362 -0.834000
HETATM 5100  H1  WAT   601      26.337 -12.444 -18.745  0.417000
HETATM 5101  H2  WAT   601      27.504 -11.589 -18.301  0.417000
HETATM 5102  O   WAT   602      10.388 -23.371  -3.210 -0.834000
HETATM 5103  H1  WAT   602      10.275 -23.390  -2.260  0.417000
HETATM 5104  H2  WAT   602      10.123 -22.488  -3.466  0.417000
HETATM 5105  O   WAT   603     -29.840  -1.247  10.150 -0.834000
HETATM 5106  H1  WAT   603     -29.185  -0.570  10.320  0.417000
HETATM 5107  H2  WAT   603     -30.273  -1.379  10.994  0.417000
HETATM 5108  O   WAT   604      20.395  -7.056  21.095 -0.834000
HETATM 5109  H1  WAT   604      20.285  -7.841  20.558  0.417000
HETATM 5110  H2  WAT   604      19.571  -6.978  21.576  0.417000
HETATM 5111  O   WAT   605      18.005  -1.692   6.412 -0.834000
HETATM 5112  H1  WAT   605      17.307  -2.209   6.010  0.417000
HETATM 5113  H2  WAT   605      17.811  -0.790   6.157  0.417000
HETATM 5114  O   WAT   606      -8.747  23.850   8.855 -0.834000
HETATM 5115  H1  WAT   606      -8.406  23.397   8.084  0.417000
HETATM 5116  H2  WAT   606      -9.426  24.430   8.510  0.417000
HETATM 5117  O   WAT   607     -25.968  13.877  -4.121 -0.834000
HETATM 5118  H1  WAT   607     -25.032  13.994  -3.956  0.417000
HETATM 5119  H2  WAT   607     -26.033  13.014  -4.528  0.417000
HETATM 5120  O   WAT   608     -18.116   2.891  28.884 -0.834000
HETATM 5121  H1  WAT   608     -17.173   3.029  28.975  0.417000
HETATM 5122  H2  WAT   608     -18.194   2.038  28.457  0.417000
HETATM 5123  O   WAT   609      -8.182  -5.751 -24.838 -0.834000
HETATM 5124  H1  WAT   609      -7.782  -6.615 -24.745  0.417000
HETATM 5125  H2  WAT   609      -8.223  -5.408 -23.946  0.417000
HETATM 5126  O   WAT   610      29.336 -16.971  -2.999 -0.834000
HETATM 5127  H1  WAT   610      29.993 -17.328  -3.596  0.417000
HETATM 5128  H2  WAT   610      29.130 -17.694  -2.408  0.417000
HETATM 5129  O   WAT   611       9.258  10.868 -21.358 -0.834000
HETATM 5130  H1  WAT   611       9.810  10.343 -21.936  0.417000
HETATM 5131  H2  WAT   611       9.274  11.745 -21.741  0.417000
HETATM 5132  O   WAT   612      11.591 -27.866  15.130 -0.834000
HETATM 5133  H1  WAT   612      11.639 -27.061  15.645  0.417000
HETATM 5134  H2  WAT   612      10.657 -28.074  15.097  0.417000
HETATM 5135  O   WAT   613      -8.950 -21.771   6.536 -0.834000
HETATM 5136  H1  WAT   613      -8.663 -21.770   7.449  0.417000
HETATM 5137  H2  WAT   613      -8.146 -21.905   6.033  0.417000
HETATM 5138  O   WAT   614     -17.482 -17.932   1.331 -0.834000
HETATM 5139  H1  WAT   614     -18.371 -18.051   1.666  0.417000
HETATM 5140  H2  WAT   614     -17.598 -17.448   0.513  0.417000
HETATM 5141  O   WAT   615      -8.983  19.919  27.209 -0.834000
HETATM 5142  H1  WAT   615      -8.766  19.691  28.113  0.417000
HETATM 5143  H2  WAT   615      -8.503  19.282  26.680  0.417000
HETATM 5144  O   WAT   616      20.431   5.011 -11.271 -0.834000
HETATM 5145  H1  WAT   616      20.000   4.246 -10.889  0.417000
HETATM 5146  H2  WAT   616      20.073   5.071 -12.156  0.417000
HETATM 5147  O   WAT   617      11.974 -20.748 -11.670 -0.834000
HETATM 5148  H1  WAT   617      11.428 -20.625 -12.447  0.417000
HETATM 5149  H2  WAT   617      11.378 -21.112 -11.015  0.417000
HETATM 5150  O   WAT   618      -5.921  28.753  -5.875 -0.834000
HETATM 5151  H1  WAT   618      -6.305  27.942  -5.541  0.417000
HETATM 5152  H2  WAT   618      -5.428  29.108  -5.135  0.417000
HETATM 5153  O   WAT   619      18.022  -5.630   8.651 -0.834000
HETATM 5154  H1  WAT   619      18.956  -5.794   8.774  0.417000
HETATM 5155  H2  WAT   619      17.604  -6.037   9.410  0.417000
HETATM 5156  O   WAT   620      -7.784  15.504  17.195 -0.834000
HETATM 5157  H1  WAT   620      -7.778  14.970  17.989  0.417000
HETATM 5158  H2  WAT   620      -7.699  16.403  17.510  0.417000
HETATM 5159  O   WAT   621      15.867   2.579 -30.743 -0.834000
HETATM 5160  H1  WAT   621      15.326   3.335 -30.971  0.417000
HETATM 5161  H2  WAT   621      16.759   2.846 -30.966  0.417000
HETATM 5162  O   WAT   622      -7.735   0.839  20.984 -0.834000
HETATM 5163  H1  WAT   622      -7.737   1.724  21.350  0.417000
HETATM 5164  H2  WAT   622      -7.035   0.387  21.455  0.417000
HETATM 5165  O   WAT   623     -13.414 -23.285   5.847 -0.834000
HETATM 5166  H1  WAT   623     -12.544 -23.450   6.212  0.417000
HETATM 5167  H2  WAT   623     -13.497 -22.331   5.847  0.417000
HETATM 5168  O   WAT   624      -0.325  24.454   3.601 -0.834000
HETATM 5169  H1  WAT   624      -0.942  24.919   4.166  0.417000
HETATM 5170  H2  WAT   624       0.373  25.087   3.434  0.417000
HETATM 5171  O   WAT   625       4.406  24.445   3.130 -0.834000
HETATM 5172  H1  WAT   625       4.753  24.348   4.016  0.417000
HETATM 5173  H2  WAT   625       4.147  25.365   3.074  0.417000
HETATM 5174  O   WAT   626      -2.232  23.157 -21.624 -0.834000
HETATM 5175  H1  WAT   626      -1.392  22.734 -21.803  0.417000
HETATM 5176  H2  WAT   626      -2.680  22.557 -21.028  0.417000
HETATM 5177  O   WAT   627      -4.289   5.158  18.469 -0.834000
HETATM 5178  H1  WAT   627      -5.021   4.769  17.989  0.417000
HETATM 5179  H2  WAT   627      -4.697   5.809  19.040  0.417000
HETATM 5180  O   WAT   628       5.372 -18.424  14.234 -0.834000
HETATM 5181  H1  WAT   628       6.042 -18.492  14.914  0.417000
HETATM 5182  H2  WAT   628       4.668 -19.001  14.533  0.417000
HETATM 5183  O   WAT   629      -4.565   2.089  30.201 -0.834000
HETATM 5184  H1  WAT   629      -3.907   2.308  30.861  0.417000
HETATM 5185  H2  WAT   629      -4.063   1.715  29.477  0.417000
HETATM 5186  O   WAT   630     -26.992  -7.113  10.063 -0.834000
HETATM 5187  H1  WAT   630     -27.261  -7.752   9.403  0.417000
HETATM 5188  H2  WAT   630     -27.683  -7.148  10.725  0.417000
HETATM 5189  O   WAT   631     -19.422  23.684  -2.339 -0.834000
HETATM 5190  H1  WAT   631     -19.844  23.921  -3.165  0.417000
HETATM 5191  H2  WAT   631     -19.515  22.733  -2.287  0.417000
HETATM 5192  O   WAT   632       9.625   5.378  23.334 -0.834000
HETATM 5193  H1  WAT   632       8.766   4.996  23.155  0.417000
HETATM 5194  H2  WAT   632       9.596   5.608  24.263  0.417000
HETATM 5195  O   WAT   633       6.175 -20.015 -19.335 -0.834000
HETATM 5196  H1  WAT   633       6.626 -19.172 -19.287  0.417000
HETATM 5197  H2  WAT   633       6.386 -20.350 -20.207  0.417000
HETATM 5198  O   WAT   634     -18.887 -21.623  20.120 -0.834000
HETATM 5199  H1  WAT   634     -19.410 -21.482  20.909  0.417000
HETATM 5200  H2  WAT   634     -18.903 -20.780  19.668  0.417000
HETATM 5201  O   WAT   635     -28.366   6.463 -15.150 -0.834000
HETATM 5202  H1  WAT   635     -29.203   6.269 -14.727  0.417000
HETATM 5203  H2  WAT   635     -27.710   6.091 -14.561  0.417000
HETATM 5204  O   WAT   636     -14.562   1.790  18.440 -0.834000
HETATM 5205  H1  WAT   636     -14.141   2.614  18.686  0.417000
HETATM 5206  H2  WAT   636     -14.541   1.787  17.483  0.417000
HETATM 5207  O   WAT   637      -3.186  15.881 -23.306 -0.834000
HETATM 5208  H1  WAT   637      -2.929  16.025 -24.217  0.417000
HETATM 5209  H2  WAT   637      -2.423  16.154 -22.796  0.417000
HETATM 5210  O   WAT   638      -9.516 -26.395  17.671 -0.834000
HETATM 5211  H1  WAT   638      -9.014 -25.754  18.175  0.417000
HETATM 5212  H2  WAT   638     -10.311 -25.929  17.415  0.417000
HETATM 5213  O   WAT   639      -2.025   9.536 -17.181 -0.834000
HETATM 5214  H1  WAT   639      -1.938   8.986 -17.960  0.417000
HETATM 5215  H2  WAT   639      -1.811  10.418 -17.485  0.417000
HETATM 5216  O   WAT   640      14.126 -12.078  12.978 -0.834000
HETATM 5217  H1  WAT   640      13.681 -11.234  12.900  0.417000
HETATM 5218  H2  WAT   640      15.042 -11.852  13.138  0.417000
HETATM 5219  O   WAT   641     -24.205  13.357   0.024 -0.834000
HETATM 5220  H1  WAT   641     -23.750  13.395   0.865  0.417000
HETATM 5221  H2  WAT   641     -23.865  14.105  -0.467  0.417000
HETATM 5222  O   WAT   642     -13.809  23.108   3.688 -0.834000
HETATM 5223  H1  WAT   642     -13.518  22.724   2.860  0.417000
HETATM 5224  H2  WAT   642     -14.144  22.366   4.191  0.417000
HETATM 5225  O   WAT   643     -18.511  18.986   2.853 -0.834000
HETATM 5226  H1  WAT   643     -18.746  19.885   3.084  0.417000
HETATM 5227  H2  WAT   643     -18.932  18.839   2.006  0.417000
HETATM 5228  O   WAT   644     -12.743   1.683  25.579 -0.834000
HETATM 5229  H1  WAT   644     -13.671   1.686  25.814  0.417000
HETATM 5230  H2  WAT   644     -12.402   2.500  25.943  0.417000
HETATM 5231  O   WAT   645     -23.186 -16.506  -4.603 -0.834000
HETATM 5232  H1  WAT   645     -22.259 -16.492  -4.842  0.417000
HETATM 5233  H2  WAT   645     -23.317 -17.365  -4.201  0.417000
HETATM 5234  O   WAT   646      -2.904 -32.444  10.222 -0.834000
HETATM 5235  H1  WAT   646      -3.520 -31.774   9.925  0.417000
HETATM 5236  H2  WAT   646      -3.104 -32.558  11.151  0.417000
HETATM 5237  O   WAT   647       0.815 -24.716 -13.334 -0.834000
HETATM 5238  H1  WAT   647      -0.017 -25.094 -13.619  0.417000
HETATM 5239  H2  WAT   647       1.251 -24.457 -14.146  0.417000
HETATM 5240  O   WAT   648     -20.966  18.089 -20.315 -0.834000
HETATM 5241  H1  WAT   648     -20.764  17.374 -19.712  0.417000
HETATM 5242  H2  WAT   648     -21.163  17.655 -21.144  0.417000
HETATM 5243  O   WAT   649     -20.863  17.453  16.948 -0.834000
HETATM 5244  H1  WAT   649     -20.196  17.870  17.494  0.417000
HETATM 5245  H2  WAT   649     -20.934  16.564  17.294  0.417000
HETATM 5246  O   WAT   650     -17.327  19.631  14.277 -0.834000
HETATM 5247  H1  WAT   650     -17.724  19.859  15.117  0.417000
HETATM 5248  H2  WAT   650     -17.323  20.451  13.783  0.417000
HETATM 5249  O   WAT   651      22.008  -6.196  17.877 -0.834000
HETATM 5250  H1  WAT   651      22.510  -6.951  18.186  0.417000
HETATM 5251  H2  WAT   651      21.097  -6.487  17.903  0.417000
HETATM 5252  O   WAT   652       0.880   1.539 -19.308 -0.834000
HETATM 5253  H1  WAT   652       0.326   2.044 -19.903  0.417000
HETATM 5254  H2  WAT   652       0.377   1.493 -18.494  0.417000
HETATM 5255  O   WAT   653       3.908  20.184 -19.231 -0.834000
HETATM 5256  H1  WAT   653       4.719  20.049 -19.722  0.417000
HETATM 5257  H2  WAT   653       3.764  19.355 -18.775  0.417000
HETATM 5258  O   WAT   654     -29.514  -1.664  14.965 -0.834000
HETATM 5259  H1  WAT   654     -28.779  -2.021  15.463  0.417000
HETATM 5260  H2  WAT   654     -30.210  -1.551  15.612  0.417000
HETATM 5261  O   WAT   655      -5.973  27.695 -21.333 -0.834000
HETATM 5262  H1  WAT   655      -5.608  27.145 -20.640  0.417000
HETATM 5263  H2  WAT   655      -6.684  27.173 -21.704  0.417000
HETATM 5264  O   WAT   656      -6.332 -25.728  -5.369 -0.834000
HETATM 5265  H1  WAT   656      -7.189 -25.405  -5.090  0.417000
HETATM 5266  H2  WAT   656      -6.294 -25.530  -6.304  0.417000
HETATM 5267  O   WAT   657      11.415 -22.374  25.028 -0.834000
HETATM 5268  H1  WAT   657      12.334 -22.112  24.978  0.417000
HETATM 5269  H2  WAT   657      11.156 -22.513  24.117  0.417000
HETATM 5270  O   WAT   658     -12.572  23.111  18.940 -0.834000
HETATM 5271  H1  WAT   658     -12.642  22.487  19.662  0.417000
HETATM 5272  H2  WAT   658     -12.294  22.582  18.192  0.417000
HETATM 5273  O   WAT   659      13.296  20.577 -15.433 -0.834000
HETATM 5274  H1  WAT   659      13.574  21.478 -15.269  0.417000
HETATM 5275  H2  WAT   659      12.352  20.584 -15.270  0.417000
HETATM 5276  O   WAT   660     -21.013  -0.945 -23.678 -0.834000
HETATM 5277  H1  WAT   660     -21.648  -0.229 -23.678  0.417000
HETATM 5278  H2  WAT   660     -20.173  -0.521 -23.499  0.417000
HETATM 5279  O   WAT   661     -18.849 -17.735 -19.627 -0.834000
HETATM 5280  H1  WAT   661     -19.716 -17.827 -20.022  0.417000
HETATM 5281  H2  WAT   661     -18.791 -16.809 -19.389  0.417000
HETATM 5282  O   WAT   662     -26.147  21.430  -4.599 -0.834000
HETATM 5283  H1  WAT   662     -26.445  22.226  -4.158  0.417000
HETATM 5284  H2  WAT   662     -26.608  21.434  -5.438  0.417000
HETATM 5285  O   WAT   663     -24.671   0.822  -4.486 -0.834000
HETATM 5286  H1  WAT   663     -24.356   0.569  -5.353  0.417000
HETATM 5287  H2  WAT   663     -24.167   0.277  -3.880  0.417000
HETATM 5288  O   WAT   664     -16.094 -25.935  15.929 -0.834000
HETATM 5289  H1  WAT   664     -15.737 -26.350  15.144  0.417000
HETATM 5290  H2  WAT   664     -16.132 -25.004  15.712  0.417000
HETATM 5291  O   WAT   665     -19.750   4.571 -18.985 -0.834000
HETATM 5292  H1  WAT   665     -20.273   5.162 -18.443  0.417000
HETATM 5293  H2  WAT   665     -19.514   5.094 -19.751  0.417000
HETATM 5294  O   WAT   666     -30.937  -8.391 -12.206 -0.834000
HETATM 5295  H1  WAT   666     -31.197  -9.301 -12.351  0.417000
HETATM 5296  H2  WAT   666     -30.419  -8.415 -11.402  0.417000
HETATM 5297  O   WAT   667      21.784  15.473 -18.452 -0.834000
HETATM 5298  H1  WAT   667      21.857  15.096 -19.329  0.417000
HETATM 5299  H2  WAT   667      21.124  16.160 -18.540  0.417000
HETATM 5300  O   WAT   668      29.466  12.554  -2.880 -0.834000
HETATM 5301  H1  WAT   668      29.286  11.705  -3.284  0.417000
HETATM 5302  H2  WAT   668      28.855  12.603  -2.145  0.417000
HETATM 5303  O   WAT   669      21.714 -17.408  -3.351 -0.834000
HETATM 5304  H1  WAT   669      21.413 -16.789  -2.686  0.417000
HETATM 5305  H2  WAT   669      20.972 -17.997  -3.484  0.417000
HETATM 5306  O   WAT   670     -11.326 -11.925 -28.776 -0.834000
HETATM 5307  H1  WAT   670     -10.614 -12.357 -28.304  0.417000
HETATM 5308  H2  WAT   670     -11.679 -12.604 -29.350  0.417000
HETATM 5309  O   WAT   671       2.300 -21.569  -7.461 -0.834000
HETATM 5310  H1  WAT   671       3.081 -21.026  -7.564  0.417000
HETATM 5311  H2  WAT   671       1.638 -21.142  -8.006  0.417000
HETATM 5312  O   WAT   672      15.039   3.373 -21.436 -0.834000
HETATM 5313  H1  WAT   672      15.159   4.060 -20.780  0.417000
HETATM 5314  H2  WAT   672      14.180   3.001 -21.238  0.417000
HETATM 5315  O   WAT   673     -30.503   2.481 -10.195 -0.834000
HETATM 5316  H1  WAT   673     -29.734   3.028 -10.355  0.417000
HETATM 5317  H2  WAT   673     -30.670   2.571  -9.257  0.417000
HETATM 5318  O   WAT   674      12.765  26.334 -12.139 -0.834000
HETATM 5319  H1  WAT   674      12.208  26.082 -11.402  0.417000
HETATM 5320  H2  WAT   674      13.304  25.561 -12.308  0.417000
HETATM 5321  O   WAT   675     -14.253 -15.228 -26.371 -0.834000
HETATM 5322  H1  WAT   675     -14.197 -15.142 -27.323  0.417000
HETATM 5323  H2  WAT   675     -15.146 -15.534 -26.211  0.417000
HETATM 5324  O   WAT   676       7.859 -23.470 -10.606 -0.834000
HETATM 5325  H1  WAT   676       7.121 -22.991 -10.228  0.417000
HETATM 5326  H2  WAT   676       7.501 -23.879 -11.394  0.417000
HETATM 5327  O   WAT   677     -18.287  14.198  -7.632 -0.834000
HETATM 5328  H1  WAT   677     -17.626  13.538  -7.842  0.417000
HETATM 5329  H2  WAT   677     -18.640  14.462  -8.482  0.417000
HETATM 5330  O   WAT   678      17.311 -22.307   1.221 -0.834000
HETATM 5331  H1  WAT   678      17.017 -22.512   0.333  0.417000
HETATM 5332  H2  WAT   678      17.729 -21.449   1.143  0.417000
HETATM 5333  O   WAT   679       3.725  29.217  17.832 -0.834000
HETATM 5334  H1  WAT   679       4.189  29.748  18.479  0.417000
HETATM 5335  H2  WAT   679       3.536  28.396  18.287  0.417000
HETATM 5336  O   WAT   680      20.020 -21.993  -4.005 -0.834000
HETATM 5337  H1  WAT   680      20.722 -22.542  -4.354  0.417000
HETATM 5338  H2  WAT   680      19.215 -22.431  -4.280  0.417000
HETATM 5339  O   WAT   681      -4.568  12.099  10.109 -0.834000
HETATM 5340  H1  WAT   681      -5.475  11.797  10.155  0.417000
HETATM 5341  H2  WAT   681      -4.380  12.151   9.172  0.417000
HETATM 5342  O   WAT   682      -2.272 -32.564 -11.528 -0.834000
HETATM 5343  H1  WAT   682      -1.627 -32.881 -10.896  0.417000
HETATM 5344  H2  WAT   682      -1.885 -32.755 -12.382  0.417000
HETATM 5345  O   WAT   683      12.850 -27.667   2.732 -0.834000
HETATM 5346  H1  WAT   683      12.000 -27.885   2.348  0.417000
HETATM 5347  H2  WAT   683      13.465 -28.264   2.304  0.417000
HETATM 5348  O   WAT   684      -2.223 -24.486   6.767 -0.834000
HETATM 5349  H1  WAT   684      -1.902 -24.068   5.968  0.417000
HETATM 5350  H2  WAT   684      -1.597 -24.225   7.442  0.417000
HETATM 5351  O   WAT   685      15.380 -30.200  -8.541 -0.834000
HETATM 5352  H1  WAT   685      16.298 -30.016  -8.343  0.417000
HETATM 5353  H2  WAT   685      15.130 -30.877  -7.912  0.417000
HETATM 5354  O   WAT   686      28.177   0.073   7.345 -0.834000
HETATM 5355  H1  WAT   686      28.375   0.752   6.700  0.417000
HETATM 5356  H2  WAT   686      28.752  -0.656   7.111  0.417000
HETATM 5357  O   WAT   687      22.959   4.580  -4.165 -0.834000
HETATM 5358  H1  WAT   687      22.043   4.548  -3.888  0.417000
HETATM 5359  H2  WAT   687      23.458   4.444  -3.359  0.417000
HETATM 5360  O   WAT   688     -14.837  10.049 -25.685 -0.834000
HETATM 5361  H1  WAT   688     -13.959   9.885 -26.029  0.417000
HETATM 5362  H2  WAT   688     -14.846   9.611 -24.834  0.417000
HETATM 5363  O   WAT   689      -6.683 -30.320  -4.408 -0.834000
HETATM 5364  H1  WAT   689      -6.003 -30.912  -4.085  0.417000
HETATM 5365  H2  WAT   689      -6.209 -29.671  -4.928  0.417000
HETATM 5366  O   WAT   690     -30.835  -4.577 -11.210 -0.834000
HETATM 5367  H1  WAT   690     -31.563  -5.134 -11.486  0.417000
HETATM 5368  H2  WAT   690     -30.548  -4.952 -10.377  0.417000
HETATM 5369  O   WAT   691       2.846 -14.754 -29.629 -0.834000
HETATM 5370  H1  WAT   691       3.394 -14.381 -30.320  0.417000
HETATM 5371  H2  WAT   691       1.968 -14.783 -30.010  0.417000
HETATM 5372  O   WAT   692      23.906   5.832  14.174 -0.834000
HETATM 5373  H1  WAT   692      23.430   5.290  14.803  0.417000
HETATM 5374  H2  WAT   692      23.612   6.725  14.357  0.417000
HETATM 5375  O   WAT   693      30.849  17.635   3.753 -0.834000
HETATM 5376  H1  WAT   693      30.811  18.189   4.533  0.417000
HETATM 5377  H2  WAT   693      30.376  16.841   4.000  0.417000
HETATM 5378  O   WAT   694      20.920   7.013 -21.336 -0.834000
HETATM 5379  H1  WAT   694      21.312   6.288 -20.849  0.417000
HETATM 5380  H2  WAT   694      21.592   7.695 -21.332  0.417000
HETATM 5381  O   WAT   695      -3.933  29.076 -18.066 -0.834000
HETATM 5382  H1  WAT   695      -3.233  29.062 -17.413  0.417000
HETATM 5383  H2  WAT   695      -4.494  29.804 -17.801  0.417000
HETATM 5384  O   WAT   696     -21.261  -1.024  24.777 -0.834000
HETATM 5385  H1  WAT   696     -20.695  -1.611  25.278  0.417000
HETATM 5386  H2  WAT   696     -21.697  -1.594  24.143  0.417000
HETATM 5387  O   WAT   697       4.149 -11.501 -32.878 -0.834000
HETATM 5388  H1  WAT   697       4.718 -10.841 -32.481  0.417000
HETATM 5389  H2  WAT   697       3.271 -11.126 -32.819  0.417000
HETATM 5390  O   WAT   698       0.469  21.896 -11.831 -0.834000
HETATM 5391  H1  WAT   698      -0.318  22.249 -11.416  0.417000
HETATM 5392  H2  WAT   698       1.049  22.652 -11.926  0.417000
HETATM 5393  O   WAT   699      32.726   6.683   9.283 -0.834000
HETATM 5394  H1  WAT   699      32.906   7.379   8.651  0.417000
HETATM 5395  H2  WAT   699      33.550   6.202   9.351  0.417000
HETATM 5396  O   WAT   700       5.642  27.717   8.425 -0.834000
HETATM 5397  H1  WAT   700       6.417  27.895   7.892  0.417000
HETATM 5398  H2  WAT   700       5.598  26.762   8.471  0.417000
HETATM 5399  O   WAT   701       7.545  27.714  20.300 -0.834000
HETATM 5400  H1  WAT   701       6.930  28.181  20.865  0.417000
HETATM 5401  H2  WAT   701       6.990  27.241  19.680  0.417000
HETATM 5402  O   WAT   702      25.523  -0.304  23.476 -0.834000
HETATM 5403  H1  WAT   702      25.830   0.357  24.097  0.417000
HETATM 5404  H2  WAT   702      26.271  -0.455  22.899  0.417000
HETATM 5405  O   WAT   703     -19.784  10.517  21.639 -0.834000
HETATM 5406  H1  WAT   703     -19.848   9.572  21.777  0.417000
HETATM 5407  H2  WAT   703     -19.875  10.893  22.515  0.417000
HETATM 5408  O   WAT   704      -8.997  -9.641  18.631 -0.834000
HETATM 5409  H1  WAT   704      -8.273 -10.154  18.991  0.417000
HETATM 5410  H2  WAT   704      -8.589  -8.829  18.329  0.417000
HETATM 5411  O   WAT   705      12.798  16.966 -17.721 -0.834000
HETATM 5412  H1  WAT   705      13.312  17.772 -17.673  0.417000
HETATM 5413  H2  WAT   705      12.059  17.119 -17.132  0.417000
HETATM 5414  O   WAT   706     -22.413  20.378   0.031 -0.834000
HETATM 5415  H1  WAT   706     -22.403  20.276  -0.921  0.417000
HETATM 5416  H2  WAT   706     -23.273  20.053   0.297  0.417000
HETATM 5417  O   WAT   707      30.893  -7.932  14.252 -0.834000
HETATM 5418  H1  WAT   707      29.978  -7.660  14.330  0.417000
HETATM 5419  H2  WAT   707      31.396  -7.152  14.484  0.417000
HETATM 5420  O   WAT   708      -5.404 -11.051  31.026 -0.834000
HETATM 5421  H1  WAT   708      -5.685 -10.266  30.556  0.417000
HETATM 5422  H2  WAT   708      -4.528 -11.233  30.686  0.417000
HETATM 5423  O   WAT   709      14.486   0.715 -23.146 -0.834000
HETATM 5424  H1  WAT   709      14.190   1.358 -22.501  0.417000
HETATM 5425  H2  WAT   709      13.686   0.432 -23.587  0.417000
HETATM 5426  O   WAT   710     -24.906  -8.521 -18.283 -0.834000
HETATM 5427  H1  WAT   710     -24.642  -9.224 -18.877  0.417000
HETATM 5428  H2  WAT   710     -24.085  -8.202 -17.909  0.417000
HETATM 5429  O   WAT   711     -27.312  -1.703 -16.236 -0.834000
HETATM 5430  H1  WAT   711     -27.296  -2.641 -16.425  0.417000
HETATM 5431  H2  WAT   711     -27.849  -1.627 -15.447  0.417000
HETATM 5432  O   WAT   712       2.760  16.160  14.974 -0.834000
HETATM 5433  H1  WAT   712       2.032  16.188  15.594  0.417000
HETATM 5434  H2  WAT   712       2.398  15.733  14.198  0.417000
HETATM 5435  O   WAT   713      -9.008  29.625   6.589 -0.834000
HETATM 5436  H1  WAT   713      -8.803  30.071   7.411  0.417000
HETATM 5437  H2  WAT   713      -8.613  30.175   5.913  0.417000
HETATM 5438  O   WAT   714     -20.444 -24.194  -5.028 -0.834000
HETATM 5439  H1  WAT   714     -21.158 -24.826  -4.947  0.417000
HETATM 5440  H2  WAT   714     -19.935 -24.304  -4.225  0.417000
HETATM 5441  O   WAT   715       1.274  23.228  13.152 -0.834000
HETATM 5442  H1  WAT   715       1.767  22.408  13.180  0.417000
HETATM 5443  H2  WAT   715       1.498  23.614  12.305  0.417000
HETATM 5444  O   WAT   716      21.425  -4.587 -19.630 -0.834000
HETATM 5445  H1  WAT   716      22.021  -5.027 -19.024  0.417000
HETATM 5446  H2  WAT   716      21.995  -4.043 -20.174  0.417000
HETATM 5447  O   WAT   717      -9.513 -14.691  18.580 -0.834000
HETATM 5448  H1  WAT   717      -9.406 -15.518  18.110  0.417000
HETATM 5449  H2  WAT   717     -10.458 -14.608  18.705  0.417000
HETATM 5450  O   WAT   718      27.272   4.860  19.271 -0.834000
HETATM 5451  H1  WAT   718      27.710   4.266  19.880  0.417000
HETATM 5452  H2  WAT   718      27.649   4.650  18.417  0.417000
HETATM 5453  O   WAT   719       9.238 -27.121 -15.413 -0.834000
HETATM 5454  H1  WAT   719       8.636 -26.771 -16.069  0.417000
HETATM 5455  H2  WAT   719       9.857 -26.409 -15.252  0.417000
HETATM 5456  O   WAT   720       7.142  11.831  13.590 -0.834000
HETATM 5457  H1  WAT   720       7.559  11.464  12.811  0.417000
HETATM 5458  H2  WAT   720       6.636  11.104  13.955  0.417000
HETATM 5459  O   WAT   721      -0.247   8.837 -23.977 -0.834000
HETATM 5460  H1  WAT   721       0.040   7.927 -23.907  0.417000
HETATM 5461  H2  WAT   721       0.537   9.351 -23.788  0.417000
HETATM 5462  O   WAT   722       1.764 -15.309  26.095 -0.834000
HETATM 5463  H1  WAT   722       0.899 -15.003  25.822  0.417000
HETATM 5464  H2  WAT   722       1.650 -16.247  26.245  0.417000
HETATM 5465  O   WAT   723     -12.446 -22.390  17.349 -0.834000
HETATM 5466  H1  WAT   723     -13.334 -22.046  17.243  0.417000
HETATM 5467  H2  WAT   723     -12.147 -22.027  18.183  0.417000
HETATM 5468  O   WAT   724     -27.575  12.156  -9.959 -0.834000
HETATM 5469  H1  WAT   724     -26.965  11.425 -10.067  0.417000
HETATM 5470  H2  WAT   724     -27.879  12.082  -9.055  0.417000
HETATM 5471  O   WAT   725       7.893 -19.270  25.587 -0.834000
HETATM 5472  H1  WAT   725       7.354 -18.916  26.295  0.417000
HETATM 5473  H2  WAT   725       8.625 -19.695  26.034  0.417000
HETATM 5474  O   WAT   726      28.257   4.810   3.120 -0.834000
HETATM 5475  H1  WAT   726      28.493   3.920   2.859  0.417000
HETATM 5476  H2  WAT   726      29.048   5.157   3.533  0.417000
HETATM 5477  O   WAT   727      -6.011  -6.347  26.678 -0.834000
HETATM 5478  H1  WAT   727      -5.574  -6.634  25.876  0.417000
HETATM 5479  H2  WAT   727      -6.862  -6.784  26.656  0.417000
HETATM 5480  O   WAT   728      30.234 -10.628  14.309 -0.834000
HETATM 5481  H1  WAT   728      29.708 -10.757  13.520  0.417000
HETATM 5482  H2  WAT   728      30.515  -9.714  14.263  0.417000
HETATM 5483  O   WAT   729      18.819  20.821  21.066 -0.834000
HETATM 5484  H1  WAT   729      18.167  21.021  21.738  0.417000
HETATM 5485  H2  WAT   729      18.305  20.568  20.300  0.417000
HETATM 5486  O   WAT   730      19.984  16.425  16.430 -0.834000
HETATM 5487  H1  WAT   730      20.868  16.112  16.620  0.417000
HETATM 5488  H2  WAT   730      19.892  17.219  16.956  0.417000
HETATM 5489  O   WAT   731     -14.343  18.940  -1.139 -0.834000
HETATM 5490  H1  WAT   731     -14.257  18.962  -0.186  0.417000
HETATM 5491  H2  WAT   731     -13.523  19.313  -1.462  0.417000
HETATM 5492  O   WAT   732      -2.078  15.352  25.529 -0.834000
HETATM 5493  H1  WAT   732      -2.884  15.239  25.025  0.417000
HETATM 5494  H2  WAT   732      -1.475  14.703  25.166  0.417000
HETATM 5495  O   WAT   733      15.919  -3.628 -22.663 -0.834000
HETATM 5496  H1  WAT   733      16.402  -4.187 -22.054  0.417000
HETATM 5497  H2  WAT   733      16.597  -3.215 -23.198  0.417000
HETATM 5498  O   WAT   734     -17.979  21.967  -8.333 -0.834000
HETATM 5499  H1  WAT   734     -18.152  22.111  -7.403  0.417000
HETATM 5500  H2  WAT   734     -18.502  22.632  -8.780  0.417000
HETATM 5501  O   WAT   735      12.276 -12.870 -23.816 -0.834000
HETATM 5502  H1  WAT   735      12.173 -13.487 -24.541  0.417000
HETATM 5503  H2  WAT   735      13.129 -13.086 -23.437  0.417000
HETATM 5504  O   WAT   736       0.982 -16.407 -20.366 -0.834000
HETATM 5505  H1  WAT   736       0.869 -16.582 -19.432  0.417000
HETATM 5506  H2  WAT   736       0.902 -15.456 -20.443  0.417000
HETATM 5507  O   WAT   737      -1.881  10.079  32.753 -0.834000
HETATM 5508  H1  WAT   737      -1.559   9.659  31.955  0.417000
HETATM 5509  H2  WAT   737      -2.027   9.355  33.363  0.417000
HETATM 5510  O   WAT   738      15.212  24.516   0.243 -0.834000
HETATM 5511  H1  WAT   738      15.644  25.337   0.007  0.417000
HETATM 5512  H2  WAT   738      14.327  24.775   0.497  0.417000
HETATM 5513  O   WAT   739     -11.841  -2.160  27.624 -0.834000
HETATM 5514  H1  WAT   739     -11.110  -2.718  27.889  0.417000
HETATM 5515  H2  WAT   739     -12.430  -2.747  27.149  0.417000
HETATM 5516  O   WAT   740       3.497   3.776 -29.408 -0.834000
HETATM 5517  H1  WAT   740       3.881   4.191 -28.636  0.417000
HETATM 5518  H2  WAT   740       4.179   3.185 -29.726  0.417000
HETATM 5519  O   WAT   741     -31.507   8.021   8.956 -0.834000
HETATM 5520  H1  WAT   741     -31.838   7.197   8.600  0.417000
HETATM 5521  H2  WAT   741     -31.548   7.906   9.905  0.417000
HETATM 5522  O   WAT   742      20.559 -24.626   3.525 -0.834000
HETATM 5523  H1  WAT   742      21.174 -23.927   3.304  0.417000
HETATM 5524  H2  WAT   742      20.017 -24.725   2.743  0.417000
HETATM 5525  O   WAT   743     -16.983  17.615 -22.016 -0.834000
HETATM 5526  H1  WAT   743     -17.392  18.226 -21.402  0.417000
HETATM 5527  H2  WAT   743     -17.614  17.535 -22.730  0.417000
HETATM 5528  O   WAT   744      20.918  26.822  -6.777 -0.834000
HETATM 5529  H1  WAT   744      21.358  27.336  -6.101  0.417000
HETATM 5530  H2  WAT   744      20.027  27.171  -6.802  0.417000
HETATM 5531  O   WAT   745     -18.981 -23.257  15.518 -0.834000
HETATM 5532  H1  WAT   745     -19.201 -23.133  14.594  0.417000
HETATM 5533  H2  WAT   745     -18.024 -23.248  15.540  0.417000
HETATM 5534  O   WAT   746     -25.543   3.725  13.892 -0.834000
HETATM 5535  H1  WAT   746     -24.664   3.362  13.784  0.417000
HETATM 5536  H2  WAT   746     -25.600   3.942  14.822  0.417000
HETATM 5537  O   WAT   747     -22.346 -13.432 -10.043 -0.834000
HETATM 5538  H1  WAT   747     -22.686 -12.544  -9.936  0.417000
HETATM 5539  H2  WAT   747     -22.942 -13.843 -10.669  0.417000
HETATM 5540  O   WAT   748      -0.832   2.198 -23.481 -0.834000
HETATM 5541  H1  WAT   748      -1.249   2.866 -24.025  0.417000
HETATM 5542  H2  WAT   748      -1.336   1.402 -23.652  0.417000
HETATM 5543  O   WAT   749      -0.693 -13.413 -16.332 -0.834000
HETATM 5544  H1  WAT   749      -0.942 -12.597 -15.897  0.417000
HETATM 5545  H2  WAT   749      -0.979 -13.298 -17.238  0.417000
HETATM 5546  O   WAT   750      21.317  11.230  17.094 -0.834000
HETATM 5547  H1  WAT   750      20.381  11.352  16.938  0.417000
HETATM 5548  H2  WAT   750      21.739  11.897  16.552  0.417000
HETATM 5549  O   WAT   751     -18.470  27.948   2.838 -0.834000
HETATM 5550  H1  WAT   751     -17.554  28.026   3.103  0.417000
HETATM 5551  H2  WAT   751     -18.613  27.006   2.745  0.417000
HETATM 5552  O   WAT   752      13.917  19.784  -9.947 -0.834000
HETATM 5553  H1  WAT   752      14.341  20.137  -9.165  0.417000
HETATM 5554  H2  WAT   752      13.158  19.306  -9.614  0.417000
HETATM 5555  O   WAT   753     -26.140  -5.579  -4.690 -0.834000
HETATM 5556  H1  WAT   753     -26.655  -6.256  -5.129  0.417000
HETATM 5557  H2  WAT   753     -25.609  -6.057  -4.054  0.417000
HETATM 5558  O   WAT   754     -15.328   2.118  31.313 -0.834000
HETATM 5559  H1  WAT   754     -14.497   2.353  31.726  0.417000
HETATM 5560  H2  WAT   754     -15.293   2.532  30.451  0.417000
HETATM 5561  O   WAT   755      15.826  17.752 -10.052 -0.834000
HETATM 5562  H1  WAT   755      15.271  18.442 -10.414  0.417000
HETATM 5563  H2  WAT   755      16.710  17.977 -10.343  0.417000
HETATM 5564  O   WAT   756     -23.967 -10.661  12.009 -0.834000
HETATM 5565  H1  WAT   756     -23.070 -10.768  11.693  0.417000
HETATM 5566  H2  WAT   756     -24.256  -9.828  11.637  0.417000
HETATM 5567  O   WAT   757      -7.444   3.368  21.964 -0.834000
HETATM 5568  H1  WAT   757      -6.510   3.408  22.170  0.417000
HETATM 5569  H2  WAT   757      -7.668   4.260  21.696  0.417000
HETATM 5570  O   WAT   758     -16.951   2.377  19.729 -0.834000
HETATM 5571  H1  WAT   758     -16.181   2.111  19.227  0.417000
HETATM 5572  H2  WAT   758     -17.076   1.674  20.366  0.417000
HETATM 5573  O   WAT   759     -20.154  -0.593 -11.589 -0.834000
HETATM 5574  H1  WAT   759     -19.661  -1.027 -10.893  0.417000
HETATM 5575  H2  WAT   759     -21.044  -0.524 -11.244  0.417000
HETATM 5576  O   WAT   760     -10.067 -28.105  11.203 -0.834000
HETATM 5577  H1  WAT   760      -9.707 -28.609  10.473  0.417000
HETATM 5578  H2  WAT   760      -9.722 -27.221  11.077  0.417000
HETATM 5579  O   WAT   761     -18.112 -13.116  16.582 -0.834000
HETATM 5580  H1  WAT   761     -18.082 -12.306  16.074  0.417000
HETATM 5581  H2  WAT   761     -17.243 -13.181  16.979  0.417000
HETATM 5582  O   WAT   762     -27.138 -15.193 -14.633 -0.834000
HETATM 5583  H1  WAT   762     -26.933 -14.364 -14.201  0.417000
HETATM 5584  H2  WAT   762     -26.286 -15.607 -14.771  0.417000
HETATM 5585  O   WAT   763      13.518  23.836 -19.366 -0.834000
HETATM 5586  H1  WAT   763      12.594  23.763 -19.126  0.417000
HETATM 5587  H2  WAT   763      13.643  23.170 -20.042  0.417000
HETATM 5588  O   WAT   764     -27.202  15.265  -2.104 -0.834000
HETATM 5589  H1  WAT   764     -27.147  14.617  -1.402  0.417000
HETATM 5590  H2  WAT   764     -26.764  14.851  -2.847  0.417000
HETATM 5591  O   WAT   765      -7.816  20.922 -26.176 -0.834000
HETATM 5592  H1  WAT   765      -7.822  20.750 -25.234  0.417000
HETATM 5593  H2  WAT   765      -7.900  21.873 -26.245  0.417000
HETATM 5594  O   WAT   766       7.237   0.202 -29.480 -0.834000
HETATM 5595  H1  WAT   766       6.792  -0.458 -28.949  0.417000
HETATM 5596  H2  WAT   766       8.070   0.348 -29.032  0.417000
HETATM 5597  O   WAT   767       0.924  -2.843  26.260 -0.834000
HETATM 5598  H1  WAT   767       1.710  -2.338  26.471  0.417000
HETATM 5599  H2  WAT   767       0.413  -2.265  25.694  0.417000
HETATM 5600  O   WAT   768      22.737   6.796  22.510 -0.834000
HETATM 5601  H1  WAT   768      23.678   6.963  22.457  0.417000
HETATM 5602  H2  WAT   768      22.518   6.394  21.669  0.417000
HETATM 5603  O   WAT   769      -8.524  13.366 -19.599 -0.834000
HETATM 5604  H1  WAT   769      -8.327  13.112 -18.698  0.417000
HETATM 5605  H2  WAT   769      -7.973  12.795 -20.135  0.417000
HETATM 5606  O   WAT   770      25.254 -10.676   4.104 -0.834000
HETATM 5607  H1  WAT   770      25.566 -10.415   4.971  0.417000
HETATM 5608  H2  WAT   770      24.838  -9.889   3.752  0.417000
HETATM 5609  O   WAT   771     -12.552 -21.516  22.199 -0.834000
HETATM 5610  H1  WAT   771     -12.971 -22.375  22.256  0.417000
HETATM 5611  H2  WAT   771     -11.793 -21.582  22.780  0.417000
HETATM 5612  O   WAT   772       8.805 -18.172 -26.229 -0.834000
HETATM 5613  H1  WAT   772       8.621 -19.044 -25.878  0.417000
HETATM 5614  H2  WAT   772       7.969 -17.879 -26.592  0.417000
HETATM 5615  O   WAT   773      15.590  10.946  26.883 -0.834000
HETATM 5616  H1  WAT   773      15.600  11.788  27.339  0.417000
HETATM 5617  H2  WAT   773      14.880  10.457  27.298  0.417000
HETATM 5618  O   WAT   774      20.633  21.968 -10.955 -0.834000
HETATM 5619  H1  WAT   774      20.817  22.210 -10.047  0.417000
HETATM 5620  H2  WAT   774      21.441  21.555 -11.261  0.417000
HETATM 5621  O   WAT   775     -14.297   6.979  20.657 -0.834000
HETATM 5622  H1  WAT   775     -14.147   7.245  21.564  0.417000
HETATM 5623  H2  WAT   775     -14.996   6.327  20.711  0.417000
HETATM 5624  O   WAT   776      15.322 -14.539  17.031 -0.834000
HETATM 5625  H1  WAT   776      15.067 -13.623  17.142  0.417000
HETATM 5626  H2  WAT   776      14.492 -15.015  16.993  0.417000
HETATM 5627  O   WAT   777      10.508   8.763  25.125 -0.834000
HETATM 5628  H1  WAT   777      10.000   9.271  24.491  0.417000
HETATM 5629  H2  WAT   777      11.419   8.900  24.865  0.417000
HETATM 5630  O   WAT   778      23.480   6.858  -1.332 -0.834000
HETATM 5631  H1  WAT   778      22.860   6.674  -0.626  0.417000
HETATM 5632  H2  WAT   778      24.291   6.433  -1.054  0.417000
HETATM 5633  O   WAT   779     -28.176   4.360  16.552 -0.834000
HETATM 5634  H1  WAT   779     -28.468   5.140  16.079  0.417000
HETATM 5635  H2  WAT   779     -27.222   4.381  16.481  0.417000
HETATM 5636  O   WAT   780       6.509 -18.126 -29.693 -0.834000
HETATM 5637  H1  WAT   780       6.628 -17.836 -28.789  0.417000
HETATM 5638  H2  WAT   780       5.588 -17.945 -29.883  0.417000
HETATM 5639  O   WAT   781      28.816  -7.101  10.781 -0.834000
HETATM 5640  H1  WAT   781      28.957  -7.184   9.837  0.417000
HETATM 5641  H2  WAT   781      27.886  -7.291  10.901  0.417000
HETATM 5642  O   WAT   782      25.603 -11.012  20.328 -0.834000
HETATM 5643  H1  WAT   782      25.428 -11.924  20.560  0.417000
HETATM 5644  H2  WAT   782      25.923 -11.051  19.427  0.417000
HETATM 5645  O   WAT   783       4.132 -11.722  26.224 -0.834000
HETATM 5646  H1  WAT   783       3.344 -11.579  26.748  0.417000
HETATM 5647  H2  WAT   783       3.935 -12.500  25.703  0.417000
HETATM 5648  O   WAT   784      16.954 -15.470   4.737 -0.834000
HETATM 5649  H1  WAT   784      17.587 -16.171   4.580  0.417000
HETATM 5650  H2  WAT   784      16.399 -15.470   3.958  0.417000
HETATM 5651  O   WAT   785      11.074  24.527   8.654 -0.834000
HETATM 5652  H1  WAT   785      11.703  23.806   8.630  0.417000
HETATM 5653  H2  WAT   785      11.559  25.280   8.317  0.417000
HETATM 5654  O   WAT   786       1.859 -11.504  27.797 -0.834000
HETATM 5655  H1  WAT   786       1.758 -12.342  28.249  0.417000
HETATM 5656  H2  WAT   786       1.788 -10.848  28.491  0.417000
HETATM 5657  O   WAT   787      25.698  15.289 -12.716 -0.834000
HETATM 5658  H1  WAT   787      24.990  15.517 -12.113  0.417000
HETATM 5659  H2  WAT   787      25.260  15.143 -13.555  0.417000
HETATM 5660  O   WAT   788      -8.367 -16.957  10.548 -0.834000
HETATM 5661  H1  WAT   788      -8.891 -17.089  11.338  0.417000
HETATM 5662  H2  WAT   788      -7.596 -17.510  10.677  0.417000
HETATM 5663  O   WAT   789     -10.778  12.903  11.267 -0.834000
HETATM 5664  H1  WAT   789      -9.906  13.058  10.903  0.417000
HETATM 5665  H2  WAT   789     -10.619  12.687  12.185  0.417000
HETATM 5666  O   WAT   790       4.642   3.277  34.550 -0.834000
HETATM 5667  H1  WAT   790       4.201   3.962  35.052  0.417000
HETATM 5668  H2  WAT   790       5.290   3.746  34.024  0.417000
HETATM 5669  O   WAT   791      24.028  22.024  -9.346 -0.834000
HETATM 5670  H1  WAT   791      24.714  21.400  -9.108  0.417000
HETATM 5671  H2  WAT   791      23.695  21.705 -10.185  0.417000
HETATM 5672  O   WAT   792      19.244  27.198   5.038 -0.834000
HETATM 5673  H1  WAT   792      19.618  26.398   4.670  0.417000
HETATM 5674  H2  WAT   792      19.824  27.422   5.766  0.417000
HETATM 5675  O   WAT   793     -27.644  -9.006   8.256 -0.834000
HETATM 5676  H1  WAT   793     -26.976  -9.490   7.771  0.417000
HETATM 5677  H2  WAT   793     -28.142  -8.544   7.581  0.417000
HETATM 5678  O   WAT   794      13.681  11.181   9.868 -0.834000
HETATM 5679  H1  WAT   794      13.138  11.818  10.332  0.417000
HETATM 5680  H2  WAT   794      14.418  11.693   9.535  0.417000
HETATM 5681  O   WAT   795      21.876   7.778  11.169 -0.834000
HETATM 5682  H1  WAT   795      21.111   7.688  10.602  0.417000
HETATM 5683  H2  WAT   795      22.161   6.878  11.331  0.417000
HETATM 5684  O   WAT   796       3.863 -18.248 -27.216 -0.834000
HETATM 5685  H1  WAT   796       3.090 -17.970 -26.724  0.417000
HETATM 5686  H2  WAT   796       3.739 -17.875 -28.089  0.417000
HETATM 5687  O   WAT   797     -28.815 -11.794   6.003 -0.834000
HETATM 5688  H1  WAT   797     -28.692 -11.000   5.484  0.417000
HETATM 5689  H2  WAT   797     -27.960 -12.224   5.990  0.417000
HETATM 5690  O   WAT   798      26.851 -14.063  -9.943 -0.834000
HETATM 5691  H1  WAT   798      26.064 -14.260  -9.434  0.417000
HETATM 5692  H2  WAT   798      26.548 -14.035 -10.850  0.417000
HETATM 5693  O   WAT   799      -9.326  13.015  28.277 -0.834000
HETATM 5694  H1  WAT   799      -8.801  13.600  28.822  0.417000
HETATM 5695  H2  WAT   799      -9.941  12.606  28.886  0.417000
HETATM 5696  O   WAT   800     -22.791  10.793  -8.724 -0.834000
HETATM 5697  H1  WAT   800     -23.267   9.967  -8.810  0.417000
HETATM 5698  H2  WAT   800     -21.991  10.560  -8.253  0.417000
HETATM 5699  O   WAT   801      22.637  13.564   3.490 -0.834000
HETATM 5700  H1  WAT   801      23.093  12.723   3.489  0.417000
HETATM 5701  H2  WAT   801      21.778  13.371   3.866  0.417000
HETATM 5702  O   WAT   802      -3.552  34.965  -3.547 -0.834000
HETATM 5703  H1  WAT   802      -2.899  35.624  -3.311  0.417000
HETATM 5704  H2  WAT   802      -3.351  34.217  -2.986  0.417000
HETATM 5705  O   WAT   803       2.727 -12.681 -17.352 -0.834000
HETATM 5706  H1  WAT   803       3.650 -12.907 -17.466  0.417000
HETATM 5707  H2  WAT   803       2.445 -12.380 -18.216  0.417000
HETATM 5708  O   WAT   804     -27.675   9.073 -15.608 -0.834000
HETATM 5709  H1  WAT   804     -27.864   8.163 -15.381  0.417000
HETATM 5710  H2  WAT   804     -27.851   9.127 -16.548  0.417000
HETATM 5711  O   WAT   805     -10.286 -18.032 -25.007 -0.834000
HETATM 5712  H1  WAT   805     -10.255 -18.503 -24.174  0.417000
HETATM 5713  H2  WAT   805     -10.957 -17.361 -24.879  0.417000
HETATM 5714  O   WAT   806      13.712  31.379   4.092 -0.834000
HETATM 5715  H1  WAT   806      14.089  31.288   3.217  0.417000
HETATM 5716  H2  WAT   806      13.331  30.522   4.279  0.417000
HETATM 5717  O   WAT   807     -19.333  22.550  12.039 -0.834000
HETATM 5718  H1  WAT   807     -19.380  23.506  12.060  0.417000
HETATM 5719  H2  WAT   807     -18.500  22.342  12.463  0.417000
HETATM 5720  O   WAT   808     -15.030 -19.154  20.347 -0.834000
HETATM 5721  H1  WAT   808     -15.369 -20.005  20.068  0.417000
HETATM 5722  H2  WAT   808     -14.841 -19.265  21.279  0.417000
HETATM 5723  O   WAT   809       7.292   4.129 -27.076 -0.834000
HETATM 5724  H1  WAT   809       7.409   4.136 -28.026  0.417000
HETATM 5725  H2  WAT   809       7.541   3.243 -26.811  0.417000
HETATM 5726  O   WAT   810      -4.927 -26.690 -13.325 -0.834000
HETATM 5727  H1  WAT   810      -5.424 -26.806 -12.515  0.417000
HETATM 5728  H2  WAT   810      -4.366 -25.933 -13.155  0.417000
HETATM 5729  O   WAT   811      24.362 -11.807  16.353 -0.834000
HETATM 5730  H1  WAT   811      24.318 -12.740  16.563  0.417000
HETATM 5731  H2  WAT   811      23.617 -11.422  16.814  0.417000
HETATM 5732  O   WAT   812       9.458  10.829  31.872 -0.834000
HETATM 5733  H1  WAT   812      10.192  11.167  31.359  0.417000
HETATM 5734  H2  WAT   812       8.772  11.489  31.771  0.417000
HETATM 5735  O   WAT   813     -33.630  -5.509  -7.379 -0.834000
HETATM 5736  H1  WAT   813     -33.832  -5.507  -8.314  0.417000
HETATM 5737  H2  WAT   813     -33.450  -4.592  -7.171  0.417000
HETATM 5738  O   WAT   814     -17.096  16.302  18.802 -0.834000
HETATM 5739  H1  WAT   814     -16.578  16.262  19.606  0.417000
HETATM 5740  H2  WAT   814     -17.470  15.426  18.714  0.417000
HETATM 5741  O   WAT   815      15.549   9.418 -25.813 -0.834000
HETATM 5742  H1  WAT   815      14.832   9.650 -26.404  0.417000
HETATM 5743  H2  WAT   815      15.216   8.670 -25.316  0.417000
HETATM 5744  O   WAT   816     -22.647  14.411  -6.482 -0.834000
HETATM 5745  H1  WAT   816     -22.959  14.290  -5.585  0.417000
HETATM 5746  H2  WAT   816     -23.217  13.853  -7.012  0.417000
HETATM 5747  O   WAT   817       6.283  24.218  -5.082 -0.834000
HETATM 5748  H1  WAT   817       6.979  23.775  -5.567  0.417000
HETATM 5749  H2  WAT   817       6.503  24.072  -4.162  0.417000
HETATM 5750  O   WAT   818     -12.501  -6.471 -24.918 -0.834000
HETATM 5751  H1  WAT   818     -12.901  -5.649 -24.633  0.417000
HETATM 5752  H2  WAT   818     -13.195  -6.920 -25.401  0.417000
HETATM 5753  O   WAT   819      11.918   1.564 -29.539 -0.834000
HETATM 5754  H1  WAT   819      12.156   0.842 -30.121  0.417000
HETATM 5755  H2  WAT   819      11.759   2.303 -30.125  0.417000
HETATM 5756  O   WAT   820       9.461  16.314  21.412 -0.834000
HETATM 5757  H1  WAT   820       9.201  15.769  22.155  0.417000
HETATM 5758  H2  WAT   820       9.011  17.146  21.556  0.417000
HETATM 5759  O   WAT   821     -17.402  -7.919 -14.299 -0.834000
HETATM 5760  H1  WAT   821     -17.545  -8.834 -14.057  0.417000
HETATM 5761  H2  WAT   821     -16.896  -7.962 -15.111  0.417000
HETATM 5762  O   WAT   822      -3.426   5.063 -22.888 -0.834000
HETATM 5763  H1  WAT   822      -4.037   4.327 -22.860  0.417000
HETATM 5764  H2  WAT   822      -2.836   4.858 -23.613  0.417000
HETATM 5765  O   WAT   823     -16.391  21.683 -13.090 -0.834000
HETATM 5766  H1  WAT   823     -16.468  22.564 -12.724  0.417000
HETATM 5767  H2  WAT   823     -15.848  21.794 -13.870  0.417000
HETATM 5768  O   WAT   824     -13.871  25.751 -13.466 -0.834000
HETATM 5769  H1  WAT   824     -13.555  25.896 -14.357  0.417000
HETATM 5770  H2  WAT   824     -13.605  26.535 -12.986  0.417000
HETATM 5771  O   WAT   825      -3.390  31.219   7.634 -0.834000
HETATM 5772  H1  WAT   825      -3.020  30.917   8.463  0.417000
HETATM 5773  H2  WAT   825      -3.656  30.417   7.184  0.417000
HETATM 5774  O   WAT   826       9.275 -32.450   5.502 -0.834000
HETATM 5775  H1  WAT   826       8.365 -32.658   5.289  0.417000
HETATM 5776  H2  WAT   826       9.473 -31.675   4.977  0.417000
HETATM 5777  O   WAT   827     -15.526 -25.841 -15.402 -0.834000
HETATM 5778  H1  WAT   827     -16.337 -26.144 -15.812  0.417000
HETATM 5779  H2  WAT   827     -15.767 -25.020 -14.974  0.417000
HETATM 5780  O   WAT   828       4.570  -4.045 -29.808 -0.834000
HETATM 5781  H1  WAT   828       5.247  -4.257 -29.165  0.417000
HETATM 5782  H2  WAT   828       3.994  -3.429 -29.355  0.417000
HETATM 5783  O   WAT   829      22.146   8.178 -24.803 -0.834000
HETATM 5784  H1  WAT   829      21.531   8.838 -24.483  0.417000
HETATM 5785  H2  WAT   829      21.720   7.342 -24.614  0.417000
HETATM 5786  O   WAT   830      16.633  22.849  -9.379 -0.834000
HETATM 5787  H1  WAT   830      16.704  23.400 -10.158  0.417000
HETATM 5788  H2  WAT   830      16.333  23.443  -8.692  0.417000
HETATM 5789  O   WAT   831      12.502  19.401  26.605 -0.834000
HETATM 5790  H1  WAT   831      11.838  19.827  27.148  0.417000
HETATM 5791  H2  WAT   831      12.042  19.177  25.796  0.417000
HETATM 5792  O   WAT   832       5.934  17.572  28.924 -0.834000
HETATM 5793  H1  WAT   832       5.005  17.737  29.088  0.417000
HETATM 5794  H2  WAT   832       6.386  18.023  29.638  0.417000
HETATM 5795  O   WAT   833      -4.335  14.915  24.068 -0.834000
HETATM 5796  H1  WAT   833      -4.221  15.715  23.556  0.417000
HETATM 5797  H2  WAT   833      -4.745  14.299  23.461  0.417000
HETATM 5798  O   WAT   834      11.272 -31.761   2.296 -0.834000
HETATM 5799  H1  WAT   834      10.838 -31.175   2.916  0.417000
HETATM 5800  H2  WAT   834      12.207 -31.625   2.452  0.417000
HETATM 5801  O   WAT   835     -25.999 -20.776   3.971 -0.834000
HETATM 5802  H1  WAT   835     -26.602 -20.280   4.525  0.417000
HETATM 5803  H2  WAT   835     -25.420 -20.113   3.594  0.417000
HETATM 5804  O   WAT   836      -5.696 -20.845 -18.045 -0.834000
HETATM 5805  H1  WAT   836      -6.542 -20.471 -18.293  0.417000
HETATM 5806  H2  WAT   836      -5.346 -20.235 -17.396  0.417000
HETATM 5807  O   WAT   837      18.760  30.011   1.762 -0.834000
HETATM 5808  H1  WAT   837      18.430  30.909   1.755  0.417000
HETATM 5809  H2  WAT   837      18.288  29.588   2.479  0.417000
HETATM 5810  O   WAT   838      27.006  16.101   3.370 -0.834000
HETATM 5811  H1  WAT   838      27.916  16.038   3.662  0.417000
HETATM 5812  H2  WAT   838      26.492  15.817   4.125  0.417000
HETATM 5813  O   WAT   839       2.488 -27.978  -7.907 -0.834000
HETATM 5814  H1  WAT   839       1.784 -27.610  -8.441  0.417000
HETATM 5815  H2  WAT   839       3.286 -27.787  -8.400  0.417000
HETATM 5816  O   WAT   840       0.707 -20.173  -9.274 -0.834000
HETATM 5817  H1  WAT   840       1.480 -20.030  -9.819  0.417000
HETATM 5818  H2  WAT   840       0.050 -20.521  -9.877  0.417000
HETATM 5819  O   WAT   841      15.978 -19.856   9.737 -0.834000
HETATM 5820  H1  WAT   841      15.509 -19.283   9.130  0.417000
HETATM 5821  H2  WAT   841      15.442 -20.648   9.781  0.417000
HETATM 5822  O   WAT   842       1.863 -28.288   4.683 -0.834000
HETATM 5823  H1  WAT   842       2.095 -27.447   5.075  0.417000
HETATM 5824  H2  WAT   842       2.383 -28.330   3.881  0.417000
HETATM 5825  O   WAT   843      24.941 -24.599  -1.141 -0.834000
HETATM 5826  H1  WAT   843      25.193 -24.727  -0.226  0.417000
HETATM 5827  H2  WAT   843      25.182 -23.693  -1.331  0.417000
HETATM 5828  O   WAT   844     -28.606   1.628  16.563 -0.834000
HETATM 5829  H1  WAT   844     -28.445   2.572  16.558  0.417000
HETATM 5830  H2  WAT   844     -29.540   1.546  16.758  0.417000
HETATM 5831  O   WAT   845      -0.767 -15.404  28.215 -0.834000
HETATM 5832  H1  WAT   845      -0.009 -14.893  28.499  0.417000
HETATM 5833  H2  WAT   845      -0.570 -16.299  28.493  0.417000
HETATM 5834  O   WAT   846     -29.983  12.878   7.929 -0.834000
HETATM 5835  H1  WAT   846     -30.573  12.157   7.713  0.417000
HETATM 5836  H2  WAT   846     -29.932  13.396   7.126  0.417000
HETATM 5837  O   WAT   847      -9.416 -21.530   2.075 -0.834000
HETATM 5838  H1  WAT   847      -8.695 -22.020   2.472  0.417000
HETATM 5839  H2  WAT   847      -9.352 -21.725   1.140  0.417000
HETATM 5840  O   WAT   848      -6.806 -25.782 -15.151 -0.834000
HETATM 5841  H1  WAT   848      -6.026 -26.142 -14.729  0.417000
HETATM 5842  H2  WAT   848      -6.604 -25.801 -16.086  0.417000
HETATM 5843  O   WAT   849       9.503  13.328 -22.847 -0.834000
HETATM 5844  H1  WAT   849       9.275  13.559 -23.747  0.417000
HETATM 5845  H2  WAT   849      10.384  12.959 -22.910  0.417000
HETATM 5846  O   WAT   850     -10.192 -12.115  24.549 -0.834000
HETATM 5847  H1  WAT   850     -10.100 -11.796  23.651  0.417000
HETATM 5848  H2  WAT   850     -10.956 -12.691  24.521  0.417000
HETATM 5849  O   WAT   851      11.783 -16.891 -20.314 -0.834000
HETATM 5850  H1  WAT   851      12.008 -17.329 -19.494  0.417000
HETATM 5851  H2  WAT   851      10.958 -16.442 -20.128  0.417000
HETATM 5852  O   WAT   852       2.447 -29.010 -17.362 -0.834000
HETATM 5853  H1  WAT   852       1.722 -28.580 -17.816  0.417000
HETATM 5854  H2  WAT   852       2.089 -29.852 -17.082  0.417000
HETATM 5855  O   WAT   853      17.206 -29.906   1.676 -0.834000
HETATM 5856  H1  WAT   853      17.296 -30.342   2.523  0.417000
HETATM 5857  H2  WAT   853      17.696 -30.460   1.068  0.417000
HETATM 5858  O   WAT   854     -19.037 -20.109   8.602 -0.834000
HETATM 5859  H1  WAT   854     -19.253 -19.375   8.027  0.417000
HETATM 5860  H2  WAT   854     -18.223 -20.464   8.243  0.417000
HETATM 5861  O   WAT   855      21.503  22.326  -8.295 -0.834000
HETATM 5862  H1  WAT   855      21.439  21.459  -7.895  0.417000
HETATM 5863  H2  WAT   855      22.413  22.390  -8.584  0.417000
HETATM 5864  O   WAT   856      21.519   4.996 -17.688 -0.834000
HETATM 5865  H1  WAT   856      20.935   5.751 -17.610  0.417000
HETATM 5866  H2  WAT   856      21.797   5.002 -18.604  0.417000
HETATM 5867  O   WAT   857      17.164  -3.180 -26.806 -0.834000
HETATM 5868  H1  WAT   857      17.187  -3.076 -27.757  0.417000
HETATM 5869  H2  WAT   857      17.851  -3.820 -26.618  0.417000
HETATM 5870  O   WAT   858       1.868 -21.298  18.963 -0.834000
HETATM 5871  H1  WAT   858       1.654 -20.451  19.353  0.417000
HETATM 5872  H2  WAT   858       1.753 -21.926  19.676  0.417000
HETATM 5873  O   WAT   859      21.902 -11.768   9.685 -0.834000
HETATM 5874  H1  WAT   859      21.943 -11.026  10.287  0.417000
HETATM 5875  H2  WAT   859      20.971 -11.985   9.635  0.417000
HETATM 5876  O   WAT   860     -19.795  -6.124 -28.067 -0.834000
HETATM 5877  H1  WAT   860     -20.185  -6.901 -28.466  0.417000
HETATM 5878  H2  WAT   860     -20.409  -5.874 -27.377  0.417000
HETATM 5879  O   WAT   861      24.725  -8.655 -20.721 -0.834000
HETATM 5880  H1  WAT   861      24.260  -8.490 -19.901  0.417000
HETATM 5881  H2  WAT   861      24.097  -9.134 -21.261  0.417000
HETATM 5882  O   WAT   862      -6.783 -11.232  19.307 -0.834000
HETATM 5883  H1  WAT   862      -7.246 -11.836  18.727  0.417000
HETATM 5884  H2  WAT   862      -5.867 -11.294  19.035  0.417000
HETATM 5885  O   WAT   863     -12.584 -13.676  27.204 -0.834000
HETATM 5886  H1  WAT   863     -12.523 -13.695  26.249  0.417000
HETATM 5887  H2  WAT   863     -12.838 -14.566  27.446  0.417000
HETATM 5888  O   WAT   864      -8.754  26.794   6.308 -0.834000
HETATM 5889  H1  WAT   864      -9.453  26.353   6.790  0.417000
HETATM 5890  H2  WAT   864      -8.982  27.723   6.352  0.417000
HETATM 5891  O   WAT   865     -25.788  22.334   4.678 -0.834000
HETATM 5892  H1  WAT   865     -26.359  23.075   4.475  0.417000
HETATM 5893  H2  WAT   865     -24.927  22.600   4.355  0.417000
HETATM 5894  O   WAT   866      -4.240   1.796  26.354 -0.834000
HETATM 5895  H1  WAT   866      -5.013   1.247  26.489  0.417000
HETATM 5896  H2  WAT   866      -3.643   1.548  27.059  0.417000
HETATM 5897  O   WAT   867     -17.675   0.715 -11.691 -0.834000
HETATM 5898  H1  WAT   867     -18.472   0.229 -11.900  0.417000
HETATM 5899  H2  WAT   867     -17.975   1.444 -11.148  0.417000
HETATM 5900  O   WAT   868     -19.620 -11.877 -25.634 -0.834000
HETATM 5901  H1  WAT   868     -18.756 -12.285 -25.689  0.417000
HETATM 5902  H2  WAT   868     -19.951 -11.894 -26.532  0.417000
HETATM 5903  O   WAT   869      -6.267  -8.780  29.792 -0.834000
HETATM 5904  H1  WAT   869      -5.730  -8.015  29.583  0.417000
HETATM 5905  H2  WAT   869      -6.974  -8.435  30.337  0.417000
HETATM 5906  O   WAT   870      13.668   4.383 -18.548 -0.834000
HETATM 5907  H1  WAT   870      14.394   3.831 -18.257  0.417000
HETATM 5908  H2  WAT   870      13.679   5.130 -17.950  0.417000
HETATM 5909  O   WAT   871      23.651  16.399  10.703 -0.834000
HETATM 5910  H1  WAT   871      22.971  15.725  10.713  0.417000
HETATM 5911  H2  WAT   871      23.429  16.975  11.434  0.417000
HETATM 5912  O   WAT   872     -17.903 -16.651  -1.059 -0.834000
HETATM 5913  H1  WAT   872     -17.236 -16.798  -1.729  0.417000
HETATM 5914  H2  WAT   872     -18.732 -16.679  -1.537  0.417000
HETATM 5915  O   WAT   873      21.742  15.747  -9.034 -0.834000
HETATM 5916  H1  WAT   873      21.932  15.476  -8.136  0.417000
HETATM 5917  H2  WAT   873      21.430  14.951  -9.464  0.417000
HETATM 5918  O   WAT   874      20.101  18.601  18.173 -0.834000
HETATM 5919  H1  WAT   874      19.358  19.202  18.231  0.417000
HETATM 5920  H2  WAT   874      20.418  18.525  19.073  0.417000
HETATM 5921  O   WAT   875      19.687  28.813  -0.582 -0.834000
HETATM 5922  H1  WAT   875      20.129  29.587  -0.933  0.417000
HETATM 5923  H2  WAT   875      19.304  29.110   0.244  0.417000
HETATM 5924  O   WAT   876      14.070  30.855  -6.567 -0.834000
HETATM 5925  H1  WAT   876      14.650  31.286  -7.194  0.417000
HETATM 5926  H2  WAT   876      14.631  30.660  -5.816  0.417000
HETATM 5927  O   WAT   877      23.617  -1.108 -19.079 -0.834000
HETATM 5928  H1  WAT   877      23.350  -1.356 -18.194  0.417000
HETATM 5929  H2  WAT   877      23.219  -0.248 -19.217  0.417000
HETATM 5930  O   WAT   878     -25.561   7.789  -6.564 -0.834000
HETATM 5931  H1  WAT   878     -26.169   8.505  -6.379  0.417000
HETATM 5932  H2  WAT   878     -26.123   7.026  -6.699  0.417000
HETATM 5933  O   WAT   879      -1.256 -16.039 -15.900 -0.834000
HETATM 5934  H1  WAT   879      -1.086 -15.100 -15.968  0.417000
HETATM 5935  H2  WAT   879      -2.210 -16.112 -15.926  0.417000
HETATM 5936  O   WAT   880       4.410  18.854 -11.666 -0.834000
HETATM 5937  H1  WAT   880       3.710  19.467 -11.440  0.417000
HETATM 5938  H2  WAT   880       3.985  17.996 -11.669  0.417000
HETATM 5939  O   WAT   881     -11.602  14.884  20.826 -0.834000
HETATM 5940  H1  WAT   881     -11.810  15.479  20.105  0.417000
HETATM 5941  H2  WAT   881     -11.153  14.149  20.408  0.417000
HETATM 5942  O   WAT   882      11.144 -16.909 -14.913 -0.834000
HETATM 5943  H1  WAT   882      10.251 -17.162 -15.146  0.417000
HETATM 5944  H2  WAT   882      11.646 -17.723 -14.969  0.417000
HETATM 5945  O   WAT   883      -2.864 -23.529  -6.421 -0.834000
HETATM 5946  H1  WAT   883      -2.158 -22.960  -6.112  0.417000
HETATM 5947  H2  WAT   883      -2.866 -23.414  -7.371  0.417000
HETATM 5948  O   WAT   884      16.778   0.469 -24.689 -0.834000
HETATM 5949  H1  WAT   884      16.049   0.638 -24.093  0.417000
HETATM 5950  H2  WAT   884      16.378   0.453 -25.559  0.417000
HETATM 5951  O   WAT   885      -0.921 -27.884   4.783 -0.834000
HETATM 5952  H1  WAT   885      -0.092 -28.357   4.862  0.417000
HETATM 5953  H2  WAT   885      -0.665 -26.984   4.584  0.417000
HETATM 5954  O   WAT   886       0.501  29.657 -15.135 -0.834000
HETATM 5955  H1  WAT   886       0.947  29.192 -14.428  0.417000
HETATM 5956  H2  WAT   886       0.664  30.583 -14.952  0.417000
HETATM 5957  O   WAT   887      18.221  25.346  11.100 -0.834000
HETATM 5958  H1  WAT   887      17.442  25.437  10.551  0.417000
HETATM 5959  H2  WAT   887      18.827  24.827  10.571  0.417000
HETATM 5960  O   WAT   888       9.029   5.981 -25.966 -0.834000
HETATM 5961  H1  WAT   888       9.822   5.581 -26.323  0.417000
HETATM 5962  H2  WAT   888       8.319   5.415 -26.268  0.417000
HETATM 5963  O   WAT   889       0.898  14.621 -31.388 -0.834000
HETATM 5964  H1  WAT   889       1.403  15.413 -31.205  0.417000
HETATM 5965  H2  WAT   889       1.391  14.176 -32.078  0.417000
HETATM 5966  O   WAT   890      20.414 -13.558  15.308 -0.834000
HETATM 5967  H1  WAT   890      20.260 -14.107  16.077  0.417000
HETATM 5968  H2  WAT   890      21.266 -13.843  14.977  0.417000
HETATM 5969  O   WAT   891     -24.653 -10.855  14.679 -0.834000
HETATM 5970  H1  WAT   891     -23.767 -10.919  15.037  0.417000
HETATM 5971  H2  WAT   891     -24.524 -10.792  13.732  0.417000
HETATM 5972  O   WAT   892      14.348   3.376 -25.813 -0.834000
HETATM 5973  H1  WAT   892      13.537   2.990 -25.482  0.417000
HETATM 5974  H2  WAT   892      14.445   3.011 -26.693  0.417000
HETATM 5975  O   WAT   893      20.088 -15.272  17.399 -0.834000
HETATM 5976  H1  WAT   893      20.815 -15.247  18.020  0.417000
HETATM 5977  H2  WAT   893      20.233 -16.072  16.893  0.417000
HETATM 5978  O   WAT   894      12.868   9.875 -18.486 -0.834000
HETATM 5979  H1  WAT   894      11.924   9.839 -18.641  0.417000
HETATM 5980  H2  WAT   894      12.962  10.422 -17.706  0.417000
HETATM 5981  O   WAT   895     -11.054 -26.628   0.265 -0.834000
HETATM 5982  H1  WAT   895     -11.842 -27.119   0.497  0.417000
HETATM 5983  H2  WAT   895     -10.352 -27.059   0.752  0.417000
HETATM 5984  O   WAT   896      -7.960  14.682   5.746 -0.834000
HETATM 5985  H1  WAT   896      -8.627  14.934   5.107  0.417000
HETATM 5986  H2  WAT   896      -7.153  15.076   5.416  0.417000
HETATM 5987  O   WAT   897     -18.577  16.498   6.294 -0.834000
HETATM 5988  H1  WAT   897     -19.168  15.775   6.506  0.417000
HETATM 5989  H2  WAT   897     -18.343  16.873   7.143  0.417000
HETATM 5990  O   WAT   898     -12.119  29.097  -1.232 -0.834000
HETATM 5991  H1  WAT   898     -11.517  29.750  -1.589  0.417000
HETATM 5992  H2  WAT   898     -11.697  28.798  -0.426  0.417000
HETATM 5993  O   WAT   899      -9.524  -4.166 -33.224 -0.834000
HETATM 5994  H1  WAT   899      -8.957  -3.966 -33.969  0.417000
HETATM 5995  H2  WAT   899      -9.064  -3.801 -32.468  0.417000
HETATM 5996  O   WAT   900      19.795  -1.242 -16.526 -0.834000
HETATM 5997  H1  WAT   900      19.071  -1.114 -15.913  0.417000
HETATM 5998  H2  WAT   900      19.632  -2.102 -16.913  0.417000
HETATM 5999  O   WAT   901       3.695   7.717  33.744 -0.834000
HETATM 6000  H1  WAT   901       3.161   8.379  33.304  0.417000
HETATM 6001  H2  WAT   901       3.209   6.900  33.626  0.417000
HETATM 6002  O   WAT   902       6.741 -19.728 -14.965 -0.834000
HETATM 6003  H1  WAT   902       7.313 -19.764 -14.198  0.417000
HETATM 6004  H2  WAT   902       5.959 -19.269 -14.659  0.417000
HETATM 6005  O   WAT   903     -16.872   8.443  19.475 -0.834000
HETATM 6006  H1  WAT   903     -16.478   9.186  19.017  0.417000
HETATM 6007  H2  WAT   903     -16.626   8.569  20.392  0.417000
HETATM 6008  O   WAT   904      19.595  12.745 -21.273 -0.834000
HETATM 6009  H1  WAT   904      19.392  12.156 -20.547  0.417000
HETATM 6010  H2  WAT   904      18.743  12.960 -21.653  0.417000
HETATM 6011  O   WAT   905      -9.525  -1.106 -28.151 -0.834000
HETATM 6012  H1  WAT   905      -9.706  -2.043 -28.227  0.417000
HETATM 6013  H2  WAT   905      -8.882  -1.043 -27.445  0.417000
HETATM 6014  O   WAT   906       3.216  14.261 -15.559 -0.834000
HETATM 6015  H1  WAT   906       4.133  14.329 -15.295  0.417000
HETATM 6016  H2  WAT   906       2.808  15.056 -15.215  0.417000
HETATM 6017  O   WAT   907      28.680  -9.994   9.430 -0.834000
HETATM 6018  H1  WAT   907      27.734 -10.095   9.327  0.417000
HETATM 6019  H2  WAT   907      28.883  -9.172   8.983  0.417000
HETATM 6020  O   WAT   908      -5.148   6.666 -30.101 -0.834000
HETATM 6021  H1  WAT   908      -4.395   6.102 -29.926  0.417000
HETATM 6022  H2  WAT   908      -5.275   7.156 -29.289  0.417000
HETATM 6023  O   WAT   909      -2.218 -20.843  27.797 -0.834000
HETATM 6024  H1  WAT   909      -2.151 -20.399  28.643  0.417000
HETATM 6025  H2  WAT   909      -1.369 -21.271  27.684  0.417000
HETATM 6026  O   WAT   910      16.491  20.963 -18.510 -0.834000
HETATM 6027  H1  WAT   910      16.403  20.697 -19.425  0.417000
HETATM 6028  H2  WAT   910      16.828  21.858 -18.552  0.417000
HETATM 6029  O   WAT   911     -23.305  18.349  13.711 -0.834000
HETATM 6030  H1  WAT   911     -23.136  18.756  14.561  0.417000
HETATM 6031  H2  WAT   911     -22.472  18.415  13.245  0.417000
HETATM 6032  O   WAT   912     -17.326  28.250 -10.815 -0.834000
HETATM 6033  H1  WAT   912     -18.212  28.493 -11.082  0.417000
HETATM 6034  H2  WAT   912     -17.178  28.736 -10.004  0.417000
HETATM 6035  O   WAT   913       1.728 -11.258 -15.173 -0.834000
HETATM 6036  H1  WAT   913       1.927 -11.797 -15.938  0.417000
HETATM 6037  H2  WAT   913       0.772 -11.238 -15.135  0.417000
HETATM 6038  O   WAT   914     -25.676   0.141 -14.924 -0.834000
HETATM 6039  H1  WAT   914     -25.998   0.924 -15.371  0.417000
HETATM 6040  H2  WAT   914     -26.047  -0.588 -15.423  0.417000
HETATM 6041  O   WAT   915      10.480 -12.666 -21.776 -0.834000
HETATM 6042  H1  WAT   915       9.897 -13.401 -21.963  0.417000
HETATM 6043  H2  WAT   915      11.104 -12.664 -22.502  0.417000
HETATM 6044  O   WAT   916       4.258 -21.620  21.098 -0.834000
HETATM 6045  H1  WAT   916       3.963 -20.732  21.298  0.417000
HETATM 6046  H2  WAT   916       3.462 -22.150  21.132  0.417000
HETATM 6047  O   WAT   917      26.220   9.826  -4.496 -0.834000
HETATM 6048  H1  WAT   917      25.994   9.509  -3.622  0.417000
HETATM 6049  H2  WAT   917      25.522  10.444  -4.714  0.417000
HETATM 6050  O   WAT   918      -5.223 -29.249 -14.428 -0.834000
HETATM 6051  H1  WAT   918      -4.967 -28.363 -14.175  0.417000
HETATM 6052  H2  WAT   918      -5.935 -29.474 -13.829  0.417000
HETATM 6053  O   WAT   919      31.860   4.932  -5.415 -0.834000
HETATM 6054  H1  WAT   919      31.969   5.879  -5.325  0.417000
HETATM 6055  H2  WAT   919      32.311   4.566  -4.654  0.417000
HETATM 6056  O   WAT   920      17.794  -2.556  29.004 -0.834000
HETATM 6057  H1  WAT   920      17.578  -1.929  28.314  0.417000
HETATM 6058  H2  WAT   920      17.768  -3.409  28.569  0.417000
HETATM 6059  O   WAT   921      -5.786  15.195 -30.244 -0.834000
HETATM 6060  H1  WAT   921      -5.047  15.770 -30.440  0.417000
HETATM 6061  H2  WAT   921      -6.296  15.675 -29.591  0.417000
HETATM 6062  O   WAT   922      16.011 -10.858   8.570 -0.834000
HETATM 6063  H1  WAT   922      16.553 -10.667   9.336  0.417000
HETATM 6064  H2  WAT   922      15.341 -10.174   8.575  0.417000
HETATM 6065  O   WAT   923      23.141  -0.562  22.201 -0.834000
HETATM 6066  H1  WAT   923      23.963  -0.367  22.651  0.417000
HETATM 6067  H2  WAT   923      23.404  -0.781  21.307  0.417000
HETATM 6068  O   WAT   924      20.224 -10.171  -5.498 -0.834000
HETATM 6069  H1  WAT   924      19.746 -10.436  -4.712  0.417000
HETATM 6070  H2  WAT   924      21.108  -9.977  -5.186  0.417000
HETATM 6071  O   WAT   925     -17.550 -19.141  -6.654 -0.834000
HETATM 6072  H1  WAT   925     -17.418 -18.250  -6.977  0.417000
HETATM 6073  H2  WAT   925     -16.697 -19.398  -6.303  0.417000
HETATM 6074  O   WAT   926     -22.507  23.571 -12.386 -0.834000
HETATM 6075  H1  WAT   926     -22.396  23.191 -13.258  0.417000
HETATM 6076  H2  WAT   926     -21.964  23.025 -11.816  0.417000
HETATM 6077  O   WAT   927      25.560  16.715   1.093 -0.834000
HETATM 6078  H1  WAT   927      26.116  16.537   1.851  0.417000
HETATM 6079  H2  WAT   927      24.847  16.080   1.164  0.417000
HETATM 6080  O   WAT   928      -7.498  11.138 -25.695 -0.834000
HETATM 6081  H1  WAT   928      -6.655  11.558 -25.524  0.417000
HETATM 6082  H2  WAT   928      -7.619  10.536 -24.960  0.417000
HETATM 6083  O   WAT   929      25.750 -10.033  -1.724 -0.834000
HETATM 6084  H1  WAT   929      25.325  -9.689  -0.939  0.417000
HETATM 6085  H2  WAT   929      25.054 -10.493  -2.192  0.417000
HETATM 6086  O   WAT   930      16.065  -8.659 -12.347 -0.834000
HETATM 6087  H1  WAT   930      16.239  -9.441 -12.872  0.417000
HETATM 6088  H2  WAT   930      15.613  -8.988 -11.570  0.417000
HETATM 6089  O   WAT   931      25.830  23.735   3.907 -0.834000
HETATM 6090  H1  WAT   931      26.071  23.799   4.831  0.417000
HETATM 6091  H2  WAT   931      25.567  22.822   3.790  0.417000
HETATM 6092  O   WAT   932      25.209  19.316   0.378 -0.834000
HETATM 6093  H1  WAT   932      26.066  19.701   0.561  0.417000
HETATM 6094  H2  WAT   932      25.279  18.415   0.692  0.417000
HETATM 6095  O   WAT   933       9.655   1.050  31.465 -0.834000
HETATM 6096  H1  WAT   933       9.653   1.937  31.106  0.417000
HETATM 6097  H2  WAT   933       9.882   1.165  32.388  0.417000
HETATM 6098  O   WAT   934     -27.452   5.989  -3.273 -0.834000
HETATM 6099  H1  WAT   934     -27.977   5.618  -3.982  0.417000
HETATM 6100  H2  WAT   934     -27.342   5.267  -2.654  0.417000
HETATM 6101  O   WAT   935     -27.036  -5.162  -8.727 -0.834000
HETATM 6102  H1  WAT   935     -26.735  -5.435  -9.594  0.417000
HETATM 6103  H2  WAT   935     -26.305  -5.366  -8.144  0.417000
HETATM 6104  O   WAT   936      26.196 -10.361 -11.718 -0.834000
HETATM 6105  H1  WAT   936      25.280 -10.463 -11.976  0.417000
HETATM 6106  H2  WAT   936      26.690 -10.792 -12.415  0.417000
HETATM 6107  O   WAT   937      17.809 -10.105 -20.908 -0.834000
HETATM 6108  H1  WAT   937      17.540 -10.000 -19.995  0.417000
HETATM 6109  H2  WAT   937      18.640  -9.633 -20.968  0.417000
HETATM 6110  O   WAT   938      11.486  26.905 -16.402 -0.834000
HETATM 6111  H1  WAT   938      11.115  27.108 -15.543  0.417000
HETATM 6112  H2  WAT   938      11.613  25.957 -16.390  0.417000
HETATM 6113  O   WAT   939     -22.645  -6.797  -8.462 -0.834000
HETATM 6114  H1  WAT   939     -22.373  -7.360  -7.736  0.417000
HETATM 6115  H2  WAT   939     -23.445  -6.375  -8.150  0.417000
HETATM 6116  O   WAT   940       8.281  22.496  19.955 -0.834000
HETATM 6117  H1  WAT   940       8.169  23.048  20.729  0.417000
HETATM 6118  H2  WAT   940       8.755  21.728  20.275  0.417000
HETATM 6119  O   WAT   941       5.087   1.248  31.033 -0.834000
HETATM 6120  H1  WAT   941       5.689   1.973  31.203  0.417000
HETATM 6121  H2  WAT   941       5.409   0.854  30.222  0.417000
HETATM 6122  O   WAT   942     -11.196 -30.912  -8.414 -0.834000
HETATM 6123  H1  WAT   942     -11.053 -30.063  -8.833  0.417000
HETATM 6124  H2  WAT   942     -10.681 -31.526  -8.938  0.417000
HETATM 6125  O   WAT   943      -5.253  20.382 -11.257 -0.834000
HETATM 6126  H1  WAT   943      -6.151  20.502 -11.567  0.417000
HETATM 6127  H2  WAT   943      -5.121  21.090 -10.627  0.417000
HETATM 6128  O   WAT   944       8.462 -26.332 -21.866 -0.834000
HETATM 6129  H1  WAT   944       8.877 -26.926 -21.241  0.417000
HETATM 6130  H2  WAT   944       7.695 -25.995 -21.404  0.417000
HETATM 6131  O   WAT   945      32.100   7.664  -4.928 -0.834000
HETATM 6132  H1  WAT   945      31.480   8.220  -5.400  0.417000
HETATM 6133  H2  WAT   945      32.915   8.167  -4.921  0.417000
HETATM 6134  O   WAT   946       3.849  34.157  -1.767 -0.834000
HETATM 6135  H1  WAT   946       3.314  33.542  -1.266  0.417000
HETATM 6136  H2  WAT   946       4.378  33.602  -2.341  0.417000
HETATM 6137  O   WAT   947      26.525   9.651   2.454 -0.834000
HETATM 6138  H1  WAT   947      26.779   9.922   1.571  0.417000
HETATM 6139  H2  WAT   947      26.532   8.694   2.422  0.417000
HETATM 6140  O   WAT   948      27.367  -7.246  21.718 -0.834000
HETATM 6141  H1  WAT   948      26.579  -6.785  21.430  0.417000
HETATM 6142  H2  WAT   948      27.669  -6.750  22.479  0.417000
HETATM 6143  O   WAT   949     -22.289   6.539  12.902 -0.834000
HETATM 6144  H1  WAT   949     -21.630   7.133  12.543  0.417000
HETATM 6145  H2  WAT   949     -22.554   5.998  12.158  0.417000
HETATM 6146  O   WAT   950      -8.371  23.836 -15.173 -0.834000
HETATM 6147  H1  WAT   950      -8.402  24.266 -14.319  0.417000
HETATM 6148  H2  WAT   950      -9.260  23.920 -15.517  0.417000
HETATM 6149  O   WAT   951     -30.839 -11.619   1.549 -0.834000
HETATM 6150  H1  WAT   951     -31.133 -12.423   1.119  0.417000
HETATM 6151  H2  WAT   951     -31.349 -11.579   2.357  0.417000
HETATM 6152  O   WAT   952     -17.263  12.549  14.488 -0.834000
HETATM 6153  H1  WAT   952     -16.560  12.016  14.118  0.417000
[truncated: 828,625 more chars]
