# Supplementary material for: Benchmark Study for Calculations of pK a Values of Metal Ligands in Proteins
Source: J Chem Theory Comput. 2026 Jul 6;22(14):7420–35. doi: 10.1021/acs.jctc.6c00884 (PMC13421986; doi:10.1021/acs.jctc.6c00884)
Supplement: Supplementary file 1 [file ct6c00884_si_001.zip › coords/TLF-C55S/comqum_AH.pdb]

REMARK default_name
1M2B
ATOM      1  N   PHE     1      14.592  -0.728  -9.017  0.173700
ATOM      2  H1  PHE     1      15.534  -1.034  -9.214  0.192100
ATOM      3  H2  PHE     1      14.444   0.170  -9.455  0.192100
ATOM      4  H3  PHE     1      13.952  -1.393  -9.426  0.192100
ATOM      5  CA  PHE     1      14.379  -0.632  -7.583  0.073300
ATOM      6  HA  PHE     1      14.489  -1.620  -7.136  0.104100
ATOM      7  CB  PHE     1      15.360   0.334  -6.928  0.033000
ATOM      8  HB2 PHE     1      16.337  -0.148  -6.885  0.010400
ATOM      9  HB3 PHE     1      15.469   1.214  -7.561  0.010400
ATOM     10  CG  PHE     1      14.968   0.783  -5.530  0.003100
ATOM     11  CD1 PHE     1      15.226  -0.083  -4.478 -0.139200
ATOM     12  HD1 PHE     1      15.701  -1.033  -4.673  0.137400
ATOM     13  CE1 PHE     1      14.881   0.228  -3.163 -0.160200
ATOM     14  HE1 PHE     1      15.111  -0.457  -2.360  0.143300
ATOM     15  CZ  PHE     1      14.288   1.453  -2.901 -0.120800
ATOM     16  HZ  PHE     1      14.005   1.712  -1.891  0.132900
ATOM     17  CE2 PHE     1      14.018   2.321  -3.952 -0.160300
ATOM     18  HE2 PHE     1      13.438   3.212  -3.764  0.143300
ATOM     19  CD2 PHE     1      14.357   2.004  -5.251 -0.139100
ATOM     20  HD2 PHE     1      13.571   2.349  -5.907  0.137400
ATOM     21  C   PHE     1      12.978  -0.122  -7.333  0.612300
ATOM     22  O   PHE     1      12.599   0.905  -7.880 -0.571300
ATOM     23  N   LYS     2      12.254  -0.811  -6.467 -0.347900
ATOM     24  H   LYS     2      12.638  -1.655  -6.066  0.274700
ATOM     25  CA  LYS     2      10.976  -0.351  -5.983 -0.240000
ATOM     26  HA  LYS     2      10.841   0.698  -6.247  0.142600
ATOM     27  CB  LYS     2       9.825  -1.147  -6.611 -0.009400
ATOM     28  HB2 LYS     2       9.924  -2.209  -6.388  0.036200
ATOM     29  HB3 LYS     2       8.899  -0.813  -6.142  0.036200
ATOM     30  CG  LYS     2       9.702  -0.862  -8.097  0.018700
ATOM     31  HG2 LYS     2       9.681   0.222  -8.206  0.010300
ATOM     32  HG3 LYS     2      10.597  -1.233  -8.596  0.010300
ATOM     33  CD  LYS     2       8.485  -1.447  -8.793 -0.047900
ATOM     34  HD2 LYS     2       8.457  -2.523  -8.623  0.062100
ATOM     35  HD3 LYS     2       7.572  -0.983  -8.422  0.062100
ATOM     36  CE  LYS     2       8.668  -1.169 -10.291 -0.014300
ATOM     37  HE2 LYS     2       9.531  -1.731 -10.650  0.113500
ATOM     38  HE3 LYS     2       7.789  -1.543 -10.816  0.113500
ATOM     39  NZ  LYS     2       8.860   0.276 -10.615 -0.385400
ATOM     40  HZ1 LYS     2       9.743   0.623 -10.268  0.340000
ATOM     41  HZ2 LYS     2       8.899   0.431 -11.612  0.340000
ATOM     42  HZ3 LYS     2       8.135   0.864 -10.230  0.340000
ATOM     43  C   LYS     2      10.968  -0.413  -4.468  0.734100
ATOM     44  O   LYS     2      11.597  -1.243  -3.809 -0.589400
ATOM     45  N   HID     3      10.259   0.549  -3.913 -0.415700
ATOM     46  H   HID     3       9.816   1.231  -4.512  0.271900
ATOM     47  CA  HID     3      10.104   0.719  -2.473  0.018800
ATOM     48  HA  HID     3      10.605  -0.093  -1.947  0.088100
ATOM     49  CB  HID     3      10.756   2.030  -2.056 -0.046200
ATOM     50  HB2 HID     3      11.680   2.159  -2.620  0.040200
ATOM     51  HB3 HID     3      10.108   2.872  -2.299  0.040200
ATOM     52  CG  HID     3      11.107   2.074  -0.595 -0.026600
ATOM     53  ND1 HID     3      11.976   2.898   0.017 -0.381100
ATOM     54  HD1 HID     3      12.440   3.629  -0.504  0.364900
ATOM     55  CE1 HID     3      12.161   2.777   1.289  0.205700
ATOM     56  HE1 HID     3      12.801   3.352   1.942  0.139200
ATOM     57  NE2 HID     3      11.339   1.789   1.597 -0.572700
ATOM     58  CD2 HID     3      10.681   1.341   0.452  0.129200
ATOM     59  HD2 HID     3       9.959   0.538   0.421  0.114700
ATOM     60  C   HID     3       8.622   0.687  -2.159  0.597300
ATOM     61  O   HID     3       7.884   1.556  -2.615 -0.567900
ATOM     62  N   VAL     4       8.213  -0.345  -1.425 -0.415700
ATOM     63  H   VAL     4       8.905  -0.992  -1.075  0.271900
ATOM     64  CA  VAL     4       6.821  -0.581  -1.048 -0.087500
ATOM     65  HA  VAL     4       6.161   0.010  -1.683  0.096900
ATOM     66  CB  VAL     4       6.491  -2.053  -1.246  0.298500
ATOM     67  HB  VAL     4       7.091  -2.651  -0.560 -0.029700
ATOM     68  CG1 VAL     4       5.015  -2.323  -0.963 -0.319200
ATOM     69 1HG1 VAL     4       4.386  -1.716  -1.614  0.079100
ATOM     70 2HG1 VAL     4       4.790  -3.376  -1.132  0.079100
ATOM     71 3HG1 VAL     4       4.777  -2.098   0.076  0.079100
ATOM     72  CG2 VAL     4       6.773  -2.503  -2.684 -0.319200
ATOM     73 1HG2 VAL     4       7.842  -2.458  -2.891  0.079100
ATOM     74 2HG2 VAL     4       6.450  -3.536  -2.812  0.079100
ATOM     75 3HG2 VAL     4       6.243  -1.866  -3.393  0.079100
ATOM     76  C   VAL     4       6.618  -0.177   0.397  0.597300
ATOM     77  O   VAL     4       7.353  -0.664   1.251 -0.567900
ATOM     78  N   PHE     5       5.664   0.694   0.634 -0.415700
ATOM     79  H   PHE     5       5.150   1.072  -0.148  0.271900
ATOM     80  CA  PHE     5       5.295   1.137   1.944 -0.002400
ATOM     81  HA  PHE     5       6.018   0.769   2.672  0.097800
ATOM     82  CB  PHE     5       5.306   2.648   2.030 -0.034300
ATOM     83  HB2 PHE     5       4.634   3.052   1.272  0.029500
ATOM     84  HB3 PHE     5       4.912   2.951   3.000  0.029500
ATOM     85  CG  PHE     5       6.676   3.260   1.842  0.011800
ATOM     86  CD1 PHE     5       7.149   3.637   0.588 -0.125600
ATOM     87  HD1 PHE     5       6.538   3.473  -0.287  0.133000
ATOM     88  CE1 PHE     5       8.419   4.180   0.449 -0.170400
ATOM     89  HE1 PHE     5       8.801   4.439  -0.528  0.143000
ATOM     90  CZ  PHE     5       9.201   4.385   1.561 -0.107200
ATOM     91  HZ  PHE     5      10.189   4.807   1.453  0.129700
ATOM     92  CE2 PHE     5       8.758   3.998   2.815 -0.170400
ATOM     93  HE2 PHE     5       9.403   4.116   3.673  0.143000
ATOM     94  CD2 PHE     5       7.498   3.437   2.958 -0.125600
ATOM     95  HD2 PHE     5       7.168   3.118   3.935  0.133000
ATOM     96  C   PHE     5       3.907   0.606   2.302  0.597300
ATOM     97  O   PHE     5       2.939   0.841   1.582 -0.567900
ATOM     98  N   VAL     6       3.825  -0.098   3.426 -0.415700
ATOM     99  H   VAL     6       4.653  -0.197   3.996  0.271900
ATOM    100  CA  VAL     6       2.567  -0.689   3.913 -0.087500
ATOM    101  HA  VAL     6       1.762  -0.496   3.204  0.096900
ATOM    102  CB  VAL     6       2.682  -2.210   4.088  0.298500
ATOM    103  HB  VAL     6       3.417  -2.427   4.863 -0.029700
ATOM    104  CG1 VAL     6       1.333  -2.830   4.510 -0.319200
ATOM    105 1HG1 VAL     6       1.045  -2.473   5.499  0.079100
ATOM    106 2HG1 VAL     6       0.556  -2.574   3.790  0.079100
ATOM    107 3HG1 VAL     6       1.420  -3.915   4.557  0.079100
ATOM    108  CG2 VAL     6       3.157  -2.875   2.799 -0.319200
ATOM    109 1HG2 VAL     6       4.170  -2.553   2.557  0.079100
ATOM    110 2HG2 VAL     6       3.172  -3.958   2.922  0.079100
ATOM    111 3HG2 VAL     6       2.496  -2.616   1.972  0.079100
ATOM    112  C   VAL     6       2.228  -0.038   5.229  0.597300
ATOM    113  O   VAL     6       2.981  -0.119   6.207 -0.567900
ATOM    114  N   CYM     7       1.075   0.625   5.269 -0.415700
ATOM    115  H   CYM     7       0.508   0.716   4.438  0.271900
ATOM    116  CA  CYM     7       0.602   1.183   6.530 -0.035100
ATOM    117  HA  CYM     7       1.399   1.761   6.998  0.050800
ATOM    118  CB  CYM     7      -0.581   2.120   6.279 -0.241300
ATOM    119  HB3 CYM     7      -1.339   1.564   5.727  0.112200
ATOM    120  HB2 CYM     7      -0.230   2.945   5.659  0.112200
ATOM    121  SG  CYM     7      -1.234   2.762   7.857 -0.884400
ATOM    122  C   CYM     7       0.224   0.062   7.477  0.597300
ATOM    123  O   CYM     7      -0.610  -0.765   7.125 -0.567900
ATOM    124  N   VAL     8       0.840   0.052   8.655 -0.415700
ATOM    125  H   VAL     8       1.514   0.785   8.825  0.271900
ATOM    126  CA  VAL     8       0.582  -0.918   9.726 -0.087500
ATOM    127  HA  VAL     8      -0.221  -1.581   9.404  0.096900
ATOM    128  CB  VAL     8       1.790  -1.833  10.023  0.298500
ATOM    129  HB  VAL     8       1.482  -2.583  10.751 -0.029700
ATOM    130  CG1 VAL     8       2.152  -2.623   8.772 -0.319200
ATOM    131 1HG1 VAL     8       2.921  -3.354   9.021  0.079100
ATOM    132 2HG1 VAL     8       1.277  -3.148   8.390  0.079100
ATOM    133 3HG1 VAL     8       2.544  -1.960   8.000  0.079100
ATOM    134  CG2 VAL     8       2.961  -1.042  10.573 -0.319200
ATOM    135 1HG2 VAL     8       2.658  -0.446  11.434  0.079100
ATOM    136 2HG2 VAL     8       3.739  -1.736  10.892  0.079100
ATOM    137 3HG2 VAL     8       3.353  -0.375   9.806  0.079100
ATOM    138  C   VAL     8       0.050  -0.269  10.987  0.597300
ATOM    139  O   VAL     8       0.038  -0.900  12.046 -0.567900
ATOM    140  N   GLN     9      -0.409   0.971  10.854 -0.415700
ATOM    141  H   GLN     9      -0.396   1.384   9.932  0.271900
ATOM    142  CA  GLN     9      -0.981   1.761  11.934 -0.003100
ATOM    143  HA  GLN     9      -0.201   1.973  12.666  0.085000
ATOM    144  CB  GLN     9      -1.518   3.079  11.374 -0.003600
ATOM    145  HB2 GLN     9      -0.720   3.580  10.827  0.017100
ATOM    146  HB3 GLN     9      -2.301   2.839  10.655  0.017100
ATOM    147  CG  GLN     9      -2.105   4.038  12.395 -0.064500
ATOM    148  HG2 GLN     9      -2.702   4.781  11.867  0.035200
ATOM    149  HG3 GLN     9      -2.795   3.520  13.062  0.035200
ATOM    150  CD  GLN     9      -1.056   4.767  13.205  0.695100
ATOM    151  OE1 GLN     9      -0.213   5.448  12.615 -0.608600
ATOM    152  NE2 GLN     9      -1.073   4.663  14.521 -0.940700
ATOM    153 1HE2 GLN     9      -0.342   5.115  15.051  0.425100
ATOM    154 2HE2 GLN     9      -1.739   4.052  14.971  0.425100
ATOM    155  C   GLN     9      -2.132   1.036  12.587  0.597300
ATOM    156  O   GLN     9      -3.030   0.598  11.871 -0.567900
ATOM    157  N   ASP    10      -2.134   0.969  13.910 -0.516300
ATOM    158  H   ASP    10      -1.336   1.336  14.408  0.293600
ATOM    159  CA  ASP    10      -3.296   0.556  14.679  0.038100
ATOM    160  HA  ASP    10      -4.080   0.258  13.982  0.088000
ATOM    161  CB  ASP    10      -3.052  -0.615  15.625 -0.030300
ATOM    162  HB2 ASP    10      -2.406  -1.327  15.109 -0.012200
ATOM    163  HB3 ASP    10      -2.530  -0.286  16.524 -0.012200
ATOM    164  CG  ASP    10      -4.350  -1.369  15.980  0.799400
ATOM    165  OD1 ASP    10      -5.480  -1.133  15.479 -0.801400
ATOM    166  OD2 ASP    10      -4.264  -2.294  16.813 -0.801400
ATOM    167  C   ASP    10      -3.801   1.753  15.465  0.536600
ATOM    168  O   ASP    10      -3.041   2.695  15.702 -0.581900
ATOM    169  N   ARG    11      -5.074   1.688  15.831 -0.347900
ATOM    170  H   ARG    11      -5.557   0.810  15.708  0.274700
ATOM    171  CA  ARG    11      -5.749   2.745  16.567 -0.263700
ATOM    172  HA  ARG    11      -4.996   3.328  17.097  0.156000
ATOM    173  CB  ARG    11      -6.572   3.684  15.676 -0.000700
ATOM    174  HB2 ARG    11      -7.330   3.098  15.157  0.032700
ATOM    175  HB3 ARG    11      -7.096   4.410  16.298  0.032700
ATOM    176  CG  ARG    11      -5.743   4.417  14.654  0.039000
ATOM    177  HG2 ARG    11      -4.748   3.989  14.535  0.028500
ATOM    178  HG3 ARG    11      -6.245   4.281  13.696  0.028500
ATOM    179  CD  ARG    11      -5.596   5.898  14.827  0.048600
ATOM    180  HD2 ARG    11      -6.575   6.355  14.978  0.068700
ATOM    181  HD3 ARG    11      -4.998   6.077  15.720  0.068700
ATOM    182  NE  ARG    11      -4.967   6.481  13.644 -0.529500
ATOM    183  HE  ARG    11      -5.405   6.259  12.762  0.345600
ATOM    184  CZ  ARG    11      -3.939   7.304  13.613  0.807600
ATOM    185  NH1 ARG    11      -3.283   7.737  14.671 -0.862700
ATOM    186 1HH1 ARG    11      -3.579   7.467  15.598  0.447800
ATOM    187 2HH1 ARG    11      -2.468   8.325  14.571  0.447800
ATOM    188  NH2 ARG    11      -3.548   7.724  12.435 -0.862700
ATOM    189 1HH2 ARG    11      -4.118   7.470  11.641  0.447800
ATOM    190 2HH2 ARG    11      -2.922   8.517  12.414  0.447800
ATOM    191  C   ARG    11      -6.686   2.114  17.594  0.734100
ATOM    192  O   ARG    11      -7.139   0.984  17.407 -0.589400
ATOM    193  N   PRO    12      -6.991   2.817  18.671 -0.254800
ATOM    194  CD  PRO    12      -6.423   4.091  19.106  0.019200
ATOM    195  HD2 PRO    12      -6.982   4.922  18.677  0.039100
ATOM    196  HD3 PRO    12      -5.354   4.180  18.910  0.039100
ATOM    197  CG  PRO    12      -6.650   4.002  20.606  0.018900
ATOM    198  HG2 PRO    12      -6.622   4.986  21.074  0.021300
ATOM    199  HG3 PRO    12      -5.915   3.339  21.062  0.021300
ATOM    200  CB  PRO    12      -8.015   3.390  20.696 -0.007000
ATOM    201  HB2 PRO    12      -8.708   4.194  20.449  0.025300
ATOM    202  HB3 PRO    12      -8.209   2.957  21.677  0.025300
ATOM    203  CA  PRO    12      -8.001   2.336  19.600 -0.026600
ATOM    204  HA  PRO    12      -7.674   1.377  20.003  0.064100
ATOM    205  C   PRO    12      -9.358   2.230  18.918  0.589600
ATOM    206  O   PRO    12      -9.595   2.887  17.900 -0.574800
ATOM    207  N   PRO    13     -10.244   1.392  19.456 -0.254800
ATOM    208  CD  PRO    13     -10.090   0.633  20.703  0.019200
ATOM    209  HD2 PRO    13     -10.264   1.263  21.575  0.039100
ATOM    210  HD3 PRO    13      -9.117   0.147  20.775  0.039100
ATOM    211  CG  PRO    13     -11.165  -0.420  20.619  0.018900
ATOM    212  HG2 PRO    13     -11.525  -0.713  21.605  0.021300
ATOM    213  HG3 PRO    13     -10.774  -1.285  20.084  0.021300
ATOM    214  CB  PRO    13     -12.252   0.209  19.791 -0.007000
ATOM    215  HB2 PRO    13     -12.876   0.823  20.441  0.025300
ATOM    216  HB3 PRO    13     -12.859  -0.546  19.292  0.025300
ATOM    217  CA  PRO    13     -11.498   1.082  18.782 -0.026600
ATOM    218  HA  PRO    13     -11.287   0.506  17.881  0.064100
ATOM    219  C   PRO    13     -12.381   2.269  18.433  0.589600
ATOM    220  O   PRO    13     -13.148   2.192  17.478 -0.574800
ATOM    221  N   GLY    14     -12.341   3.366  19.139 -0.415700
ATOM    222  H   GLY    14     -11.428   3.531  19.538  0.271900
ATOM    223  CA  GLY    14     -13.183   4.522  18.978 -0.025200
ATOM    224  HA2 GLY    14     -14.218   4.202  18.851  0.069800
ATOM    225  HA3 GLY    14     -13.124   5.120  19.887  0.069800
ATOM    226  C   GLY    14     -12.815   5.408  17.814  0.597300
ATOM    227  O   GLY    14     -13.596   6.284  17.492 -0.567900
ATOM    228  N   HID    15     -11.648   5.189  17.188 -0.415700
ATOM    229  H   HID    15     -11.041   4.439  17.486  0.271900
ATOM    230  CA  HID    15     -11.209   6.092  16.135  0.018800
ATOM    231  HA  HID    15     -11.188   7.104  16.539  0.088100
ATOM    232  CB  HID    15      -9.785   5.717  15.756 -0.046200
ATOM    233  HB2 HID    15      -9.175   5.682  16.659  0.040200
ATOM    234  HB3 HID    15      -9.766   4.727  15.300  0.040200
ATOM    235  CG  HID    15      -9.166   6.697  14.817 -0.026600
ATOM    236  ND1 HID    15      -8.891   7.980  15.157 -0.381100
ATOM    237  HD1 HID    15      -9.117   8.377  16.058  0.364900
ATOM    238  CE1 HID    15      -8.336   8.710  14.210  0.205700
ATOM    239  HE1 HID    15      -8.027   9.744  14.262  0.139200
ATOM    240  NE2 HID    15      -8.265   7.876  13.178 -0.572700
ATOM    241  CD2 HID    15      -8.782   6.630  13.532  0.129200
ATOM    242  HD2 HID    15      -8.965   5.803  12.863  0.114700
ATOM    243  C   HID    15     -12.132   5.995  14.927  0.597300
ATOM    244  O   HID    15     -12.268   4.912  14.361 -0.567900
ATOM    245  N   PRO    16     -12.817   7.058  14.526 -0.254800
ATOM    246  CD  PRO    16     -12.690   8.424  15.025  0.019200
ATOM    247  HD2 PRO    16     -11.793   8.883  14.610  0.039100
ATOM    248  HD3 PRO    16     -12.668   8.465  16.114  0.039100
ATOM    249  CG  PRO    16     -13.905   9.142  14.544  0.018900
ATOM    250  HG2 PRO    16     -13.691  10.185  14.313  0.021300
ATOM    251  HG3 PRO    16     -14.685   9.072  15.302  0.021300
ATOM    252  CB  PRO    16     -14.329   8.376  13.320 -0.007000
ATOM    253  HB2 PRO    16     -13.827   8.801  12.450  0.025300
ATOM    254  HB3 PRO    16     -15.408   8.442  13.183  0.025300
ATOM    255  CA  PRO    16     -13.892   6.940  13.539 -0.026600
ATOM    256  HA  PRO    16     -14.713   6.349  13.945  0.064100
ATOM    257  C   PRO    16     -13.408   6.342  12.235  0.589600
ATOM    258  O   PRO    16     -14.134   5.586  11.599 -0.574800
ATOM    259  N   GLN    17     -12.179   6.647  11.828 -0.415700
ATOM    260  H   GLN    17     -11.641   7.308  12.369  0.271900
ATOM    261  CA  GLN    17     -11.649   6.201  10.540 -0.003100
ATOM    262  HA  GLN    17     -12.460   6.176   9.812  0.085000
ATOM    263  CB  GLN    17     -10.582   7.167  10.024 -0.003600
ATOM    264  HB2 GLN    17      -9.783   7.286  10.755  0.017100
ATOM    265  HB3 GLN    17     -10.135   6.696   9.148  0.017100
ATOM    266  CG  GLN    17     -11.092   8.514   9.547 -0.064500
ATOM    267  HG2 GLN    17     -10.408   8.862   8.773  0.035200
ATOM    268  HG3 GLN    17     -12.056   8.371   9.058  0.035200
ATOM    269  CD  GLN    17     -11.216   9.638  10.536  0.695100
ATOM    270  OE1 GLN    17     -11.694  10.710  10.143 -0.608600
ATOM    271  NE2 GLN    17     -10.851   9.449  11.756 -0.940700
ATOM    272 1HE2 GLN    17     -11.244  10.106  12.415  0.425100
ATOM    273 2HE2 GLN    17     -10.136   8.790  12.030  0.425100
ATOM    274  C   GLN    17     -11.070   4.783  10.592  0.597300
ATOM    275  O   GLN    17     -10.624   4.208   9.580 -0.567900
ATOM    276  N   GLY    18     -11.046   4.188  11.789 -0.415700
ATOM    277  H   GLY    18     -11.446   4.630  12.605  0.271900
ATOM    278  CA  GLY    18     -10.410   2.891  11.925 -0.025200
ATOM    279  HA2 GLY    18     -10.688   2.393  12.853  0.069800
ATOM    280  HA3 GLY    18     -10.832   2.242  11.157  0.069800
ATOM    281  C   GLY    18      -8.926   2.993  11.662  0.597300
ATOM    282  O   GLY    18      -8.282   4.013  11.903 -0.567900
ATOM    283  N   SER    19      -8.375   1.899  11.162 -0.415700
ATOM    284  H   SER    19      -8.933   1.081  10.966  0.271900
ATOM    285  CA  SER    19      -6.940   1.837  10.921 -0.024900
ATOM    286  HA  SER    19      -6.593   2.779  10.496  0.084300
ATOM    287  CB  SER    19      -6.170   1.577  12.231  0.211700
ATOM    288  HB2 SER    19      -5.113   1.781  12.062  0.035200
ATOM    289  HB3 SER    19      -6.531   2.244  13.015  0.035200
ATOM    290  OG  SER    19      -6.350   0.234  12.643 -0.654600
ATOM    291  HG  SER    19      -5.568  -0.038  13.129  0.427500
ATOM    292  C   SER    19      -6.642   0.734   9.925  0.597300
ATOM    293  O   SER    19      -7.439  -0.196   9.704 -0.567900
ATOM    294  N   CYM    20      -5.463   0.792   9.300 -0.415700
ATOM    295  H   CYM    20      -4.884   1.614   9.393  0.271900
ATOM    296  CA  CYM    20      -5.132  -0.259   8.327 -0.035100
ATOM    297  HA  CYM    20      -5.966  -0.410   7.642  0.050800
ATOM    298  CB  CYM    20      -3.926   0.190   7.503 -0.241300
ATOM    299  HB3 CYM    20      -3.585  -0.664   6.918  0.112200
ATOM    300  HB2 CYM    20      -3.112   0.450   8.179  0.112200
ATOM    301  SG  CYM    20      -4.312   1.549   6.320 -0.884400
ATOM    302  C   CYM    20      -4.934  -1.582   9.059  0.597300
ATOM    303  O   CYM    20      -5.297  -2.626   8.536 -0.567900
ATOM    304  N   ALA    21      -4.373  -1.547  10.268 -0.415700
ATOM    305  H   ALA    21      -4.025  -0.678  10.646  0.271900
ATOM    306  CA  ALA    21      -4.161  -2.797  10.994  0.033700
ATOM    307  HA  ALA    21      -3.566  -3.463  10.368  0.082300
ATOM    308  CB  ALA    21      -3.372  -2.532  12.270 -0.182500
ATOM    309  HB1 ALA    21      -3.989  -2.005  12.998  0.060300
ATOM    310  HB2 ALA    21      -3.008  -3.467  12.695  0.060300
ATOM    311  HB3 ALA    21      -2.491  -1.934  12.035  0.060300
ATOM    312  C   ALA    21      -5.501  -3.483  11.260  0.597300
ATOM    313  O   ALA    21      -5.687  -4.685  11.094 -0.567900
ATOM    314  N   GLN    22      -6.517  -2.715  11.624 -0.415700
ATOM    315  H   GLN    22      -6.381  -1.717  11.696  0.271900
ATOM    316  CA  GLN    22      -7.853  -3.262  11.859 -0.003100
ATOM    317  HA  GLN    22      -7.795  -4.056  12.603  0.085000
ATOM    318  CB  GLN    22      -8.826  -2.202  12.346 -0.003600
ATOM    319  HB2 GLN    22      -8.894  -1.437  11.573  0.017100
ATOM    320  HB3 GLN    22      -9.811  -2.651  12.467  0.017100
ATOM    321  CG  GLN    22      -8.423  -1.539  13.643 -0.064500
ATOM    322  HG2 GLN    22      -8.727  -2.213  14.443  0.035200
ATOM    323  HG3 GLN    22      -7.344  -1.458  13.780  0.035200
ATOM    324  CD  GLN    22      -9.195  -0.262  13.851  0.695100
ATOM    325  OE1 GLN    22     -10.353  -0.213  13.402 -0.608600
ATOM    326  NE2 GLN    22      -8.491   0.641  14.525 -0.940700
ATOM    327 1HE2 GLN    22      -8.621   1.612  14.276  0.425100
ATOM    328 2HE2 GLN    22      -7.577   0.349  14.840  0.425100
ATOM    329  C   GLN    22      -8.420  -3.861  10.588  0.597300
ATOM    330  O   GLN    22      -9.250  -4.761  10.633 -0.567900
ATOM    331  N   ARG    23      -7.966  -3.388   9.429 -0.347900
ATOM    332  H   ARG    23      -7.296  -2.632   9.428  0.274700
ATOM    333  CA  ARG    23      -8.463  -3.879   8.160 -0.263700
ATOM    334  HA  ARG    23      -9.436  -4.356   8.285  0.156000
ATOM    335  CB  ARG    23      -8.660  -2.682   7.226 -0.000700
ATOM    336  HB2 ARG    23      -7.729  -2.118   7.169  0.032700
ATOM    337  HB3 ARG    23      -8.891  -3.063   6.231  0.032700
ATOM    338  CG  ARG    23      -9.802  -1.739   7.594  0.039000
ATOM    339  HG2 ARG    23     -10.741  -2.291   7.553  0.028500
ATOM    340  HG3 ARG    23      -9.663  -1.366   8.609  0.028500
ATOM    341  CD  ARG    23      -9.868  -0.561   6.637  0.048600
ATOM    342  HD2 ARG    23      -8.928  -0.012   6.681  0.068700
ATOM    343  HD3 ARG    23      -9.981  -0.955   5.627  0.068700
ATOM    344  NE  ARG    23     -10.988   0.325   6.904 -0.529500
ATOM    345  HE  ARG    23     -11.873   0.050   6.504  0.345600
ATOM    346  CZ  ARG    23     -11.070   1.342   7.727  0.807600
ATOM    347  NH1 ARG    23     -10.054   1.691   8.475 -0.862700
ATOM    348 1HH1 ARG    23      -9.152   1.276   8.292  0.447800
ATOM    349 2HH1 ARG    23     -10.120   2.584   8.943  0.447800
ATOM    350  NH2 ARG    23     -12.194   2.010   7.800 -0.862700
ATOM    351 1HH2 ARG    23     -12.976   1.738   7.222  0.447800
ATOM    352 2HH2 ARG    23     -12.344   2.666   8.554  0.447800
ATOM    353  C   ARG    23      -7.562  -4.954   7.569  0.734100
ATOM    354  O   ARG    23      -7.731  -5.311   6.400 -0.589400
ATOM    355  N   GLY    24      -6.643  -5.479   8.374 -0.415700
ATOM    356  H   GLY    24      -6.560  -5.111   9.310  0.271900
ATOM    357  CA  GLY    24      -5.782  -6.596   8.007 -0.025200
ATOM    358  HA2 GLY    24      -5.607  -7.180   8.910  0.069800
ATOM    359  HA3 GLY    24      -6.301  -7.237   7.295  0.069800
ATOM    360  C   GLY    24      -4.416  -6.283   7.427  0.597300
ATOM    361  O   GLY    24      -3.756  -7.140   6.801 -0.567900
ATOM    362  N   SER    25      -3.949  -5.045   7.620 -0.415700
ATOM    363  H   SER    25      -4.479  -4.345   8.119  0.271900
ATOM    364  CA  SER    25      -2.711  -4.674   6.937 -0.024900
ATOM    365  HA  SER    25      -2.788  -4.995   5.898  0.084300
ATOM    366  CB  SER    25      -2.503  -3.164   6.915  0.211700
ATOM    367  HB2 SER    25      -1.673  -2.947   6.242  0.035200
ATOM    368  HB3 SER    25      -3.413  -2.684   6.554  0.035200
ATOM    369  OG  SER    25      -2.201  -2.668   8.202 -0.654600
ATOM    370  HG  SER    25      -1.657  -1.894   8.039  0.427500
ATOM    371  C   SER    25      -1.464  -5.302   7.514  0.597300
ATOM    372  O   SER    25      -0.478  -5.348   6.761 -0.567900
ATOM    373  N   ARG    26      -1.461  -5.760   8.765 -0.347900
ATOM    374  H   ARG    26      -2.261  -5.599   9.360  0.274700
ATOM    375  CA  ARG    26      -0.265  -6.449   9.265 -0.263700
ATOM    376  HA  ARG    26       0.613  -5.848   9.028  0.156000
ATOM    377  CB  ARG    26      -0.282  -6.664  10.790 -0.000700
ATOM    378  HB2 ARG    26      -1.154  -7.251  11.079  0.032700
ATOM    379  HB3 ARG    26       0.607  -7.232  11.065  0.032700
ATOM    380  CG  ARG    26      -0.242  -5.318  11.540  0.039000
ATOM    381  HG2 ARG    26       0.512  -4.683  11.075  0.028500
ATOM    382  HG3 ARG    26      -1.207  -4.820  11.441  0.028500
ATOM    383  CD  ARG    26       0.101  -5.469  12.961  0.048600
ATOM    384  HD2 ARG    26      -0.741  -6.161  12.970  0.068700
ATOM    385  HD3 ARG    26       1.070  -5.947  13.109  0.068700
ATOM    386  NE  ARG    26      -0.238  -4.459  13.968 -0.529500
ATOM    387  HE  ARG    26      -0.912  -4.676  14.687  0.345600
ATOM    388  CZ  ARG    26       0.347  -3.292  13.992  0.807600
ATOM    389  NH1 ARG    26       1.268  -3.006  13.106 -0.862700
ATOM    390 1HH1 ARG    26       1.702  -3.729  12.551  0.447800
ATOM    391 2HH1 ARG    26       1.458  -2.029  12.931  0.447800
ATOM    392  NH2 ARG    26       0.047  -2.388  14.871 -0.862700
ATOM    393 1HH2 ARG    26      -0.662  -2.623  15.551  0.447800
ATOM    394 2HH2 ARG    26       0.576  -1.528  14.900  0.447800
ATOM    395  C   ARG    26      -0.075  -7.757   8.515  0.734100
ATOM    396  O   ARG    26       1.030  -8.156   8.219 -0.589400
ATOM    397  N   GLU    27      -1.152  -8.425   8.123 -0.516300
ATOM    398  H   GLU    27      -2.061  -8.090   8.411  0.293600
ATOM    399  CA  GLU    27      -1.083  -9.621   7.306  0.039700
ATOM    400  HA  GLU    27      -0.349 -10.307   7.729  0.110500
ATOM    401  CB  GLU    27      -2.449 -10.314   7.347  0.056000
ATOM    402  HB2 GLU    27      -3.239  -9.641   7.014 -0.017300
ATOM    403  HB3 GLU    27      -2.410 -11.149   6.648 -0.017300
ATOM    404  CG  GLU    27      -2.786 -10.888   8.725  0.013600
ATOM    405  HG2 GLU    27      -3.631 -11.565   8.605 -0.042500
ATOM    406  HG3 GLU    27      -1.936 -11.481   9.064 -0.042500
ATOM    407  CD  GLU    27      -3.159  -9.877   9.784  0.805400
ATOM    408  OE1 GLU    27      -3.632  -8.758   9.476 -0.818800
ATOM    409  OE2 GLU    27      -2.975 -10.186  10.979 -0.818800
ATOM    410  C   GLU    27      -0.649  -9.322   5.860  0.536600
ATOM    411  O   GLU    27       0.051 -10.107   5.226 -0.581900
ATOM    412  N   VAL    28      -1.031  -8.163   5.312 -0.415700
ATOM    413  H   VAL    28      -1.650  -7.577   5.854  0.271900
ATOM    414  CA  VAL    28      -0.566  -7.656   4.020 -0.087500
ATOM    415  HA  VAL    28      -0.750  -8.412   3.257  0.096900
ATOM    416  CB  VAL    28      -1.278  -6.365   3.603  0.298500
ATOM    417  HB  VAL    28      -1.175  -5.627   4.399 -0.029700
ATOM    418  CG1 VAL    28      -0.637  -5.772   2.356 -0.319200
ATOM    419 1HG1 VAL    28      -1.211  -4.904   2.031  0.079100
ATOM    420 2HG1 VAL    28       0.379  -5.435   2.565  0.079100
ATOM    421 3HG1 VAL    28      -0.625  -6.508   1.552  0.079100
ATOM    422  CG2 VAL    28      -2.765  -6.576   3.349 -0.319200
ATOM    423 1HG2 VAL    28      -3.236  -5.618   3.125  0.079100
ATOM    424 2HG2 VAL    28      -2.900  -7.249   2.502  0.079100
ATOM    425 3HG2 VAL    28      -3.248  -7.004   4.227  0.079100
ATOM    426  C   VAL    28       0.953  -7.444   4.090  0.597300
ATOM    427  O   VAL    28       1.718  -7.882   3.239 -0.567900
ATOM    428  N   PHE    29       1.435  -6.754   5.112 -0.415700
ATOM    429  H   PHE    29       0.795  -6.353   5.783  0.271900
ATOM    430  CA  PHE    29       2.879  -6.539   5.284 -0.002400
ATOM    431  HA  PHE    29       3.272  -6.002   4.420  0.097800
ATOM    432  CB  PHE    29       3.117  -5.693   6.543 -0.034300
ATOM    433  HB2 PHE    29       2.642  -4.720   6.417  0.029500
ATOM    434  HB3 PHE    29       2.633  -6.172   7.394  0.029500
ATOM    435  CG  PHE    29       4.582  -5.460   6.868  0.011800
ATOM    436  CD1 PHE    29       5.405  -4.734   5.993 -0.125600
ATOM    437  HD1 PHE    29       4.988  -4.339   5.078  0.133000
ATOM    438  CE1 PHE    29       6.739  -4.501   6.282 -0.170400
ATOM    439  HE1 PHE    29       7.370  -3.938   5.611  0.143000
ATOM    440  CZ  PHE    29       7.281  -5.047   7.441 -0.107200
ATOM    441  HZ  PHE    29       8.328  -4.912   7.667  0.129700
ATOM    442  CE2 PHE    29       6.471  -5.756   8.313 -0.170400
ATOM    443  HE2 PHE    29       6.898  -6.165   9.218  0.143000
ATOM    444  CD2 PHE    29       5.124  -5.970   8.046 -0.125600
ATOM    445  HD2 PHE    29       4.516  -6.538   8.735  0.133000
ATOM    446  C   PHE    29       3.628  -7.855   5.384  0.597300
ATOM    447  O   PHE    29       4.633  -8.075   4.723 -0.567900
ATOM    448  N   GLN    30       3.113  -8.755   6.213 -0.415700
ATOM    449  H   GLN    30       2.317  -8.498   6.778  0.271900
ATOM    450  CA  GLN    30       3.693 -10.086   6.383 -0.003100
ATOM    451  HA  GLN    30       4.710  -9.982   6.763  0.085000
ATOM    452  CB  GLN    30       2.884 -10.928   7.378 -0.003600
ATOM    453  HB2 GLN    30       3.186 -10.675   8.394  0.017100
ATOM    454  HB3 GLN    30       1.830 -10.678   7.259  0.017100
ATOM    455  CG  GLN    30       3.030 -12.443   7.168 -0.064500
ATOM    456  HG2 GLN    30       2.778 -12.729   6.147  0.035200
ATOM    457  HG3 GLN    30       4.068 -12.723   7.348  0.035200
ATOM    458  CD  GLN    30       2.109 -13.273   8.034  0.695100
ATOM    459  OE1 GLN    30       0.910 -13.011   8.157 -0.608600
ATOM    460  NE2 GLN    30       2.668 -14.307   8.646 -0.940700
ATOM    461 1HE2 GLN    30       2.131 -14.822   9.330  0.425100
ATOM    462 2HE2 GLN    30       3.665 -14.445   8.568  0.425100
ATOM    463  C   GLN    30       3.774 -10.787   5.029  0.597300
ATOM    464  O   GLN    30       4.779 -11.425   4.726 -0.567900
ATOM    465  N   ALA    31       2.735 -10.696   4.202 -0.415700
ATOM    466  H   ALA    31       1.918 -10.175   4.488  0.271900
ATOM    467  CA  ALA    31       2.706 -11.378   2.917  0.033700
ATOM    468  HA  ALA    31       2.936 -12.433   3.069  0.082300
ATOM    469  CB  ALA    31       1.306 -11.272   2.307 -0.182500
ATOM    470  HB1 ALA    31       0.605 -11.893   2.866  0.060300
ATOM    471  HB2 ALA    31       0.962 -10.239   2.345  0.060300
ATOM    472  HB3 ALA    31       1.328 -11.613   1.272  0.060300
ATOM    473  C   ALA    31       3.773 -10.825   1.977  0.597300
ATOM    474  O   ALA    31       4.427 -11.592   1.263 -0.567900
ATOM    475  N   PHE    32       3.938  -9.496   1.970 -0.415700
ATOM    476  H   PHE    32       3.350  -8.908   2.543  0.271900
ATOM    477  CA  PHE    32       4.958  -8.897   1.109 -0.002400
ATOM    478  HA  PHE    32       4.839  -9.266   0.090  0.097800
ATOM    479  CB  PHE    32       4.911  -7.374   1.086 -0.034300
ATOM    480  HB2 PHE    32       4.689  -7.010   2.089  0.029500
ATOM    481  HB3 PHE    32       5.912  -7.019   0.837  0.029500
ATOM    482  CG  PHE    32       3.977  -6.725   0.092  0.011800
ATOM    483  CD1 PHE    32       2.835  -6.079   0.531 -0.125600
ATOM    484  HD1 PHE    32       2.602  -6.077   1.585  0.133000
ATOM    485  CE1 PHE    32       1.978  -5.428  -0.349 -0.170400
ATOM    486  HE1 PHE    32       1.086  -4.934   0.009  0.143000
ATOM    487  CZ  PHE    32       2.280  -5.462  -1.697 -0.107200
ATOM    488  HZ  PHE    32       1.610  -4.990  -2.400  0.129700
ATOM    489  CE2 PHE    32       3.415  -6.103  -2.155 -0.170400
ATOM    490  HE2 PHE    32       3.626  -6.128  -3.214  0.143000
ATOM    491  CD2 PHE    32       4.292  -6.696  -1.261 -0.125600
ATOM    492  HD2 PHE    32       5.189  -7.178  -1.621  0.133000
ATOM    493  C   PHE    32       6.322  -9.364   1.597  0.597300
ATOM    494  O   PHE    32       7.163  -9.761   0.797 -0.567900
ATOM    495  N   MET    33       6.515  -9.333   2.919 -0.415700
ATOM    496  H   MET    33       5.791  -8.978   3.528  0.271900
ATOM    497  CA  MET    33       7.787  -9.773   3.491 -0.023700
ATOM    498  HA  MET    33       8.591  -9.197   3.033  0.088000
ATOM    499  CB  MET    33       7.832  -9.549   5.000  0.034200
ATOM    500  HB2 MET    33       6.964 -10.030   5.451  0.024100
ATOM    501  HB3 MET    33       8.726 -10.013   5.418  0.024100
ATOM    502  CG  MET    33       7.776  -8.066   5.347  0.001800
ATOM    503  HG2 MET    33       6.937  -7.585   4.845  0.044000
ATOM    504  HG3 MET    33       7.651  -7.946   6.424  0.044000
ATOM    505  SD  MET    33       9.288  -7.233   4.822 -0.273700
ATOM    506  CE  MET    33      10.377  -7.916   6.076 -0.053600
ATOM    507  HE1 MET    33       9.962  -7.728   7.066  0.068400
ATOM    508  HE2 MET    33      10.523  -8.986   5.924  0.068400
ATOM    509  HE3 MET    33      11.348  -7.426   6.006  0.068400
ATOM    510  C   MET    33       8.056 -11.234   3.152  0.597300
ATOM    511  O   MET    33       9.161 -11.563   2.742 -0.567900
ATOM    512  N   GLU    34       7.098 -12.139   3.270 -0.516300
ATOM    513  H   GLU    34       6.182 -11.866   3.596  0.293600
ATOM    514  CA  GLU    34       7.350 -13.517   2.859  0.039700
ATOM    515  HA  GLU    34       8.213 -13.910   3.396  0.110500
ATOM    516  CB  GLU    34       6.145 -14.396   3.160  0.056000
ATOM    517  HB2 GLU    34       5.304 -14.070   2.549 -0.017300
ATOM    518  HB3 GLU    34       6.404 -15.411   2.858 -0.017300
ATOM    519  CG  GLU    34       5.697 -14.392   4.615  0.013600
ATOM    520  HG2 GLU    34       6.558 -14.672   5.222 -0.042500
ATOM    521  HG3 GLU    34       5.347 -13.447   5.031 -0.042500
ATOM    522  CD  GLU    34       4.631 -15.441   4.817  0.805400
ATOM    523  OE1 GLU    34       3.499 -15.094   5.231 -0.818800
ATOM    524  OE2 GLU    34       4.982 -16.612   4.539 -0.818800
ATOM    525  C   GLU    34       7.643 -13.638   1.364  0.536600
ATOM    526  O   GLU    34       8.493 -14.436   0.943 -0.581900
ATOM    527  N   LYS    35       6.971 -12.894   0.483 -0.347900
ATOM    528  H   LYS    35       6.232 -12.279   0.792  0.274700
ATOM    529  CA  LYS    35       7.283 -13.056  -0.951 -0.240000
ATOM    530  HA  LYS    35       7.209 -14.111  -1.214  0.142600
ATOM    531  CB  LYS    35       6.328 -12.234  -1.826 -0.009400
ATOM    532  HB2 LYS    35       6.381 -11.190  -1.516  0.036200
ATOM    533  HB3 LYS    35       6.655 -12.285  -2.865  0.036200
ATOM    534  CG  LYS    35       4.883 -12.651  -1.743  0.018700
ATOM    535  HG2 LYS    35       4.582 -12.803  -0.706  0.010300
ATOM    536  HG3 LYS    35       4.238 -11.896  -2.193  0.010300
ATOM    537  CD  LYS    35       4.700 -13.988  -2.452 -0.047900
ATOM    538  HD2 LYS    35       5.519 -14.675  -2.239  0.062100
ATOM    539  HD3 LYS    35       3.799 -14.449  -2.047  0.062100
ATOM    540  CE  LYS    35       4.514 -13.845  -3.950 -0.014300
ATOM    541  HE2 LYS    35       3.651 -13.213  -4.160  0.113500
ATOM    542  HE3 LYS    35       5.394 -13.363  -4.378  0.113500
ATOM    543  NZ  LYS    35       4.347 -15.189  -4.581 -0.385400
ATOM    544  HZ1 LYS    35       3.537 -15.647  -4.188  0.340000
ATOM    545  HZ2 LYS    35       4.223 -15.119  -5.581  0.340000
ATOM    546  HZ3 LYS    35       5.156 -15.761  -4.388  0.340000
ATOM    547  C   LYS    35       8.712 -12.648  -1.316  0.734100
ATOM    548  O   LYS    35       9.483 -13.427  -1.859 -0.589400
ATOM    549  N   ILE    36       9.050 -11.399  -1.023 -0.415700
ATOM    550  H   ILE    36       8.355 -10.874  -0.511  0.271900
ATOM    551  CA  ILE    36      10.297 -10.697  -1.339 -0.059700
ATOM    552  HA  ILE    36      10.450 -10.645  -2.417  0.086900
ATOM    553  CB  ILE    36      10.305  -9.296  -0.707  0.130300
ATOM    554  HB  ILE    36      10.188  -9.437   0.367  0.018700
ATOM    555  CG2 ILE    36      11.588  -8.514  -0.913 -0.320400
ATOM    556 1HG2 ILE    36      11.869  -8.467  -1.965  0.088200
ATOM    557 2HG2 ILE    36      11.485  -7.510  -0.502  0.088200
ATOM    558 3HG2 ILE    36      12.391  -9.004  -0.362  0.088200
ATOM    559  CG1 ILE    36       9.124  -8.428  -1.162 -0.043000
ATOM    560 2HG1 ILE    36       8.250  -9.044  -1.372  0.023600
ATOM    561 3HG1 ILE    36       8.850  -7.812  -0.306  0.023600
ATOM    562  CD1 ILE    36       9.364  -7.584  -2.386 -0.066000
ATOM    563 1HD1 ILE    36       9.945  -8.097  -3.153  0.018600
ATOM    564 2HD1 ILE    36       8.412  -7.274  -2.814  0.018600
ATOM    565 3HD1 ILE    36       9.915  -6.704  -2.054  0.018600
ATOM    566  C   ILE    36      11.458 -11.498  -0.816  0.597300
ATOM    567  O   ILE    36      12.547 -11.467  -1.369 -0.567900
ATOM    568  N   GLN    37      11.254 -12.299   0.235 -0.415700
ATOM    569  H   GLN    37      10.374 -12.322   0.730  0.271900
ATOM    570  CA  GLN    37      12.248 -13.343   0.411 -0.003100
ATOM    571  HA  GLN    37      12.718 -13.553  -0.550  0.085000
ATOM    572  CB  GLN    37      13.364 -12.972   1.378 -0.003600
ATOM    573  HB2 GLN    37      13.758 -11.989   1.119  0.017100
ATOM    574  HB3 GLN    37      13.028 -12.905   2.412  0.017100
ATOM    575  CG  GLN    37      14.412 -14.122   1.165 -0.064500
ATOM    576  HG2 GLN    37      14.796 -14.457   2.129  0.035200
ATOM    577  HG3 GLN    37      14.130 -14.985   0.563  0.035200
ATOM    578  CD  GLN    37      15.486 -13.391   0.419  0.695100
ATOM    579  OE1 GLN    37      15.234 -13.182  -0.755 -0.608600
ATOM    580  NE2 GLN    37      16.570 -12.962   1.040 -0.940700
ATOM    581 1HE2 GLN    37      17.159 -12.324   0.523  0.425100
ATOM    582 2HE2 GLN    37      16.634 -13.022   2.046  0.425100
ATOM    583  C   GLN    37      11.799 -14.709   0.950  0.597300
ATOM    584  O   GLN    37      11.873 -14.921   2.155 -0.567900
ATOM    585  N   THR    38      11.473 -15.497  -0.026 -0.415700
ATOM    586  H   THR    38      11.250 -14.782  -0.704  0.271900
ATOM    587  CA  THR    38      11.261 -16.639  -0.835 -0.038900
ATOM    588  HA  THR    38      11.980 -17.411  -0.561  0.100700
ATOM    589  CB  THR    38       9.836 -17.191  -0.643  0.365400
ATOM    590  HB  THR    38       9.753 -18.153  -1.149  0.004300
ATOM    591  CG2 THR    38       9.571 -17.383   0.851 -0.243800
ATOM    592 1HG2 THR    38      10.261 -18.128   1.247  0.064200
ATOM    593 2HG2 THR    38       9.675 -16.471   1.440  0.064200
ATOM    594 3HG2 THR    38       8.556 -17.760   0.978  0.064200
ATOM    595  OG1 THR    38       8.858 -16.299  -1.178 -0.676100
ATOM    596  HG1 THR    38       8.820 -15.572  -0.552  0.410200
ATOM    597  C   THR    38      11.457 -16.304  -2.340  0.597300
ATOM    598  O   THR    38      11.447 -17.284  -3.093 -0.567900
ATOM    599  N   ASP    39      11.640 -15.067  -2.818 -0.516300
ATOM    600  H   ASP    39      11.577 -14.259  -2.215  0.293600
ATOM    601  CA  ASP    39      11.768 -14.762  -4.252  0.038100
ATOM    602  HA  ASP    39      11.728 -15.678  -4.840  0.088000
ATOM    603  CB  ASP    39      10.589 -13.903  -4.677 -0.030300
ATOM    604  HB2 ASP    39       9.682 -14.424  -4.371 -0.012200
ATOM    605  HB3 ASP    39      10.595 -12.962  -4.126 -0.012200
ATOM    606  CG  ASP    39      10.518 -13.656  -6.178  0.799400
ATOM    607  OD1 ASP    39      11.493 -13.449  -6.930 -0.801400
ATOM    608  OD2 ASP    39       9.370 -13.685  -6.628 -0.801400
ATOM    609  C   ASP    39      13.052 -14.017  -4.578  0.536600
ATOM    610  O   ASP    39      13.126 -12.825  -4.259 -0.581900
ATOM    611  N   PRO    40      14.077 -14.671  -5.154 -0.254800
ATOM    612  CD  PRO    40      14.177 -16.063  -5.583  0.019200
ATOM    613  HD2 PRO    40      13.613 -16.199  -6.506  0.039100
ATOM    614  HD3 PRO    40      13.816 -16.744  -4.813  0.039100
ATOM    615  CG  PRO    40      15.652 -16.289  -5.843  0.018900
ATOM    616  HG2 PRO    40      15.810 -16.995  -6.658  0.021300
ATOM    617  HG3 PRO    40      16.117 -16.670  -4.934  0.021300
ATOM    618  CB  PRO    40      16.237 -14.947  -6.158 -0.007000
ATOM    619  HB2 PRO    40      16.189 -14.764  -7.231  0.025300
ATOM    620  HB3 PRO    40      17.269 -14.891  -5.814  0.025300
ATOM    621  CA  PRO    40      15.358 -13.996  -5.352 -0.026600
ATOM    622  HA  PRO    40      15.816 -13.795  -4.383  0.064100
ATOM    623  C   PRO    40      15.200 -12.704  -6.111  0.589600
ATOM    624  O   PRO    40      15.599 -11.686  -5.586 -0.574800
ATOM    625  N   GLN    41      14.571 -12.739  -7.275 -0.415700
ATOM    626  H   GLN    41      14.228 -13.623  -7.624  0.271900
ATOM    627  CA  GLN    41      14.433 -11.539  -8.095 -0.003100
ATOM    628  HA  GLN    41      15.421 -11.205  -8.414  0.085000
ATOM    629  CB  GLN    41      13.636 -11.881  -9.330 -0.003600
ATOM    630  HB2 GLN    41      14.101 -12.771  -9.755  0.017100
ATOM    631  HB3 GLN    41      12.625 -12.148  -9.023  0.017100
ATOM    632  CG  GLN    41      13.546 -10.860 -10.454 -0.064500
ATOM    633  HG2 GLN    41      13.085  -9.944 -10.085  0.035200
ATOM    634  HG3 GLN    41      14.539 -10.634 -10.842  0.035200
ATOM    635  CD  GLN    41      12.686 -11.444 -11.572  0.695100
ATOM    636  OE1 GLN    41      12.562 -12.664 -11.699 -0.608600
ATOM    637  NE2 GLN    41      12.081 -10.584 -12.378 -0.940700
ATOM    638 1HE2 GLN    41      11.445 -10.913 -13.091  0.425100
ATOM    639 2HE2 GLN    41      12.196  -9.587 -12.263  0.425100
ATOM    640  C   GLN    41      13.769 -10.408  -7.320  0.597300
ATOM    641  O   GLN    41      14.175  -9.252  -7.428 -0.567900
ATOM    642  N   LEU    42      12.737 -10.657  -6.520 -0.415700
ATOM    643  H   LEU    42      12.413 -11.604  -6.388  0.271900
ATOM    644  CA  LEU    42      12.198  -9.545  -5.727 -0.051800
ATOM    645  HA  LEU    42      11.900  -8.720  -6.375  0.092200
ATOM    646  CB  LEU    42      11.004 -10.074  -4.966 -0.110200
ATOM    647  HB2 LEU    42      11.235 -11.093  -4.656  0.045700
ATOM    648  HB3 LEU    42      11.004  -9.510  -4.033  0.045700
ATOM    649  CG  LEU    42       9.589 -10.047  -5.510  0.353100
ATOM    650  HG  LEU    42       9.515 -10.735  -6.352 -0.036100
ATOM    651  CD1 LEU    42       8.648 -10.545  -4.398 -0.412100
ATOM    652 1HD1 LEU    42       7.616 -10.264  -4.604  0.100000
ATOM    653 2HD1 LEU    42       8.730 -11.624  -4.270  0.100000
ATOM    654 3HD1 LEU    42       8.849 -10.027  -3.460  0.100000
ATOM    655  CD2 LEU    42       9.243  -8.650  -6.021 -0.412100
ATOM    656 1HD2 LEU    42       9.658  -7.894  -5.354  0.100000
ATOM    657 2HD2 LEU    42       9.677  -8.509  -7.011  0.100000
ATOM    658 3HD2 LEU    42       8.168  -8.478  -6.075  0.100000
ATOM    659  C   LEU    42      13.228  -9.003  -4.725  0.597300
ATOM    660  O   LEU    42      13.414  -7.790  -4.560 -0.567900
ATOM    661  N   PHE    43      13.881  -9.924  -4.027 -0.415700
ATOM    662  H   PHE    43      13.680 -10.899  -4.199  0.271900
ATOM    663  CA  PHE    43      14.721  -9.614  -2.875 -0.002400
ATOM    664  HA  PHE    43      14.096  -9.213  -2.077  0.097800
ATOM    665  CB  PHE    43      15.384 -10.881  -2.362 -0.034300
ATOM    666  HB2 PHE    43      14.609 -11.623  -2.171  0.029500
ATOM    667  HB3 PHE    43      15.945 -11.313  -3.191  0.029500
ATOM    668  CG  PHE    43      16.393 -10.682  -1.247  0.011800
ATOM    669  CD1 PHE    43      15.980 -10.172  -0.019 -0.125600
ATOM    670  HD1 PHE    43      14.936  -9.951   0.145  0.133000
ATOM    671  CE1 PHE    43      16.907  -9.982   1.014 -0.170400
ATOM    672  HE1 PHE    43      16.583  -9.604   1.972  0.143000
ATOM    673  CZ  PHE    43      18.241 -10.307   0.818 -0.107200
ATOM    674  HZ  PHE    43      18.952 -10.169   1.618  0.129700
ATOM    675  CE2 PHE    43      18.664 -10.805  -0.404 -0.170400
ATOM    676  HE2 PHE    43      19.703 -11.053  -0.563  0.143000
ATOM    677  CD2 PHE    43      17.746 -10.972  -1.431 -0.125600
ATOM    678  HD2 PHE    43      18.085 -11.354  -2.382  0.133000
ATOM    679  C   PHE    43      15.812  -8.601  -3.183  0.597300
ATOM    680  O   PHE    43      16.149  -7.732  -2.374 -0.567900
ATOM    681  N   MET    44      16.378  -8.744  -4.368 -0.415700
ATOM    682  H   MET    44      16.094  -9.517  -4.954  0.271900
ATOM    683  CA  MET    44      17.489  -7.889  -4.783 -0.023700
ATOM    684  HA  MET    44      18.156  -7.741  -3.934  0.088000
ATOM    685  CB  MET    44      18.236  -8.581  -5.902  0.034200
ATOM    686  HB2 MET    44      18.120  -9.575  -5.471  0.024100
ATOM    687  HB3 MET    44      17.869  -8.411  -6.914  0.024100
ATOM    688  CG  MET    44      19.728  -8.691  -5.717  0.001800
ATOM    689  HG2 MET    44      20.148  -9.208  -6.580  0.044000
ATOM    690  HG3 MET    44      20.149  -7.686  -5.686  0.044000
ATOM    691  SD  MET    44      20.194  -9.603  -4.219 -0.273700
ATOM    692  CE  MET    44      21.385  -8.473  -3.498 -0.053600
ATOM    693  HE1 MET    44      20.889  -7.534  -3.256  0.068400
ATOM    694  HE2 MET    44      21.791  -8.910  -2.586  0.068400
ATOM    695  HE3 MET    44      22.195  -8.292  -4.205  0.068400
ATOM    696  C   MET    44      17.069  -6.529  -5.270  0.597300
ATOM    697  O   MET    44      17.877  -5.634  -5.521 -0.567900
ATOM    698  N   THR    45      15.792  -6.312  -5.477 -0.415700
ATOM    699  H   THR    45      15.095  -7.025  -5.319  0.271900
ATOM    700  CA  THR    45      15.478  -5.019  -6.110 -0.038900
ATOM    701  HA  THR    45      16.282  -4.283  -6.094  0.100700
ATOM    702  CB  THR    45      15.156  -5.280  -7.565  0.365400
ATOM    703  HB  THR    45      15.953  -5.845  -8.048  0.004300
ATOM    704  CG2 THR    45      13.859  -6.077  -7.546 -0.243800
ATOM    705 1HG2 THR    45      13.869  -6.924  -6.860  0.064200
ATOM    706 2HG2 THR    45      13.006  -5.437  -7.320  0.064200
ATOM    707 3HG2 THR    45      13.696  -6.474  -8.547  0.064200
ATOM    708  OG1 THR    45      14.873  -4.089  -8.284 -0.676100
ATOM    709  HG1 THR    45      15.697  -3.603  -8.361  0.410200
ATOM    710  C   THR    45      14.333  -4.304  -5.432  0.597300
ATOM    711  O   THR    45      13.852  -3.307  -5.949 -0.567900
ATOM    712  N   THR    46      13.857  -4.829  -4.309 -0.415700
ATOM    713  H   THR    46      14.309  -5.650  -3.933  0.271900
ATOM    714  CA  THR    46      12.674  -4.335  -3.618 -0.038900
ATOM    715  HA  THR    46      12.418  -3.357  -4.024  0.100700
ATOM    716  CB  THR    46      11.496  -5.273  -3.861  0.365400
ATOM    717  HB  THR    46      11.625  -6.184  -3.278  0.004300
ATOM    718  CG2 THR    46      10.193  -4.598  -3.510 -0.243800
ATOM    719 1HG2 THR    46      10.139  -4.402  -2.439  0.064200
ATOM    720 2HG2 THR    46      10.108  -3.655  -4.048  0.064200
ATOM    721 3HG2 THR    46       9.357  -5.237  -3.794  0.064200
ATOM    722  OG1 THR    46      11.388  -5.630  -5.239 -0.676100
ATOM    723  HG1 THR    46      12.092  -6.271  -5.362  0.410200
ATOM    724  C   THR    46      12.898  -4.202  -2.121  0.597300
ATOM    725  O   THR    46      13.472  -5.096  -1.512 -0.567900
ATOM    726  N   VAL    47      12.415  -3.109  -1.543 -0.415700
ATOM    727  H   VAL    47      11.986  -2.413  -2.135  0.271900
ATOM    728  CA  VAL    47      12.368  -2.881  -0.104 -0.087500
ATOM    729  HA  VAL    47      12.792  -3.738   0.420  0.096900
ATOM    730  CB  VAL    47      13.150  -1.637   0.316  0.298500
ATOM    731  HB  VAL    47      12.779  -0.778  -0.241 -0.029700
ATOM    732  CG1 VAL    47      13.026  -1.329   1.816 -0.319200
ATOM    733 1HG1 VAL    47      12.001  -1.051   2.063  0.079100
ATOM    734 2HG1 VAL    47      13.321  -2.194   2.410  0.079100
ATOM    735 3HG1 VAL    47      13.672  -0.490   2.073  0.079100
ATOM    736  CG2 VAL    47      14.628  -1.850  -0.048 -0.319200
ATOM    737 1HG2 VAL    47      14.746  -2.131  -1.095  0.079100
ATOM    738 2HG2 VAL    47      15.190  -0.936   0.145  0.079100
ATOM    739 3HG2 VAL    47      15.041  -2.649   0.567  0.079100
ATOM    740  C   VAL    47      10.920  -2.752   0.313  0.597300
ATOM    741  O   VAL    47      10.161  -2.058  -0.357 -0.567900
ATOM    742  N   ILE    48      10.561  -3.399   1.403 -0.415700
ATOM    743  H   ILE    48      11.260  -3.945   1.887  0.271900
ATOM    744  CA  ILE    48       9.224  -3.324   1.993 -0.059700
ATOM    745  HA  ILE    48       8.582  -2.711   1.360  0.086900
ATOM    746  CB  ILE    48       8.555  -4.696   2.156  0.130300
ATOM    747  HB  ILE    48       9.008  -5.179   3.022  0.018700
ATOM    748  CG2 ILE    48       7.073  -4.489   2.469 -0.320400
ATOM    749 1HG2 ILE    48       6.570  -5.452   2.554  0.088200
ATOM    750 2HG2 ILE    48       6.958  -3.979   3.426  0.088200
ATOM    751 3HG2 ILE    48       6.580  -3.875   1.715  0.088200
ATOM    752  CG1 ILE    48       8.740  -5.694   1.018 -0.043000
ATOM    753 2HG1 ILE    48       9.798  -5.864   0.820  0.023600
ATOM    754 3HG1 ILE    48       8.307  -6.634   1.359  0.023600
ATOM    755  CD1 ILE    48       8.033  -5.257  -0.245 -0.066000
ATOM    756 1HD1 ILE    48       6.994  -4.988  -0.055  0.018600
ATOM    757 2HD1 ILE    48       8.550  -4.401  -0.679  0.018600
ATOM    758 3HD1 ILE    48       7.968  -6.045  -0.995  0.018600
ATOM    759  C   ILE    48       9.326  -2.698   3.379  0.597300
ATOM    760  O   ILE    48      10.051  -3.194   4.247 -0.567900
ATOM    761  N   THR    49       8.634  -1.595   3.565 -0.415700
ATOM    762  H   THR    49       8.084  -1.231   2.800  0.271900
ATOM    763  CA  THR    49       8.750  -0.791   4.773 -0.038900
ATOM    764  HA  THR    49       9.424  -1.277   5.478  0.100700
ATOM    765  CB  THR    49       9.360   0.583   4.459  0.365400
ATOM    766  HB  THR    49       8.727   1.101   3.739  0.004300
ATOM    767  CG2 THR    49       9.480   1.436   5.722 -0.243800
ATOM    768 1HG2 THR    49       9.992   0.876   6.505  0.064200
ATOM    769 2HG2 THR    49      10.052   2.337   5.499  0.064200
ATOM    770 3HG2 THR    49       8.495   1.743   6.074  0.064200
ATOM    771  OG1 THR    49      10.648   0.438   3.898 -0.676100
ATOM    772  HG1 THR    49      10.673   0.936   3.077  0.410200
ATOM    773  C   THR    49       7.390  -0.598   5.430  0.597300
ATOM    774  O   THR    49       6.465  -0.133   4.752 -0.567900
ATOM    775  N   PRO    50       7.275  -0.922   6.731 -0.254800
ATOM    776  CD  PRO    50       8.288  -1.505   7.616  0.019200
ATOM    777  HD2 PRO    50       9.151  -0.848   7.725  0.039100
ATOM    778  HD3 PRO    50       8.591  -2.480   7.233  0.039100
ATOM    779  CG  PRO    50       7.609  -1.682   8.942  0.018900
ATOM    780  HG2 PRO    50       7.895  -0.870   9.611  0.021300
ATOM    781  HG3 PRO    50       7.866  -2.638   9.398  0.021300
ATOM    782  CB  PRO    50       6.133  -1.602   8.640 -0.007000
ATOM    783  HB2 PRO    50       5.578  -1.243   9.507  0.025300
ATOM    784  HB3 PRO    50       5.770  -2.587   8.347  0.025300
ATOM    785  CA  PRO    50       6.033  -0.654   7.455 -0.026600
ATOM    786  HA  PRO    50       5.164  -0.912   6.850  0.064100
ATOM    787  C   PRO    50       5.969   0.797   7.909  0.589600
ATOM    788  O   PRO    50       6.999   1.345   8.314 -0.574800
ATOM    789  N   THR    51       4.770   1.382   7.873 -0.415700
ATOM    790  H   THR    51       3.988   0.878   7.480  0.271900
ATOM    791  CA  THR    51       4.600   2.794   8.194 -0.038900
ATOM    792  HA  THR    51       5.509   3.174   8.659  0.100700
ATOM    793  CB  THR    51       4.349   3.659   6.941  0.365400
ATOM    794  HB  THR    51       4.491   4.709   7.196  0.004300
ATOM    795  CG2 THR    51       5.279   3.294   5.804 -0.243800
ATOM    796 1HG2 THR    51       6.309   3.288   6.163  0.064200
ATOM    797 2HG2 THR    51       5.024   2.315   5.398  0.064200
ATOM    798 3HG2 THR    51       5.176   4.048   5.024  0.064200
ATOM    799  OG1 THR    51       3.013   3.465   6.492 -0.676100
ATOM    800  HG1 THR    51       2.421   3.951   7.071  0.410200
ATOM    801  C   THR    51       3.465   3.055   9.183  0.597300
ATOM    802  O   THR    51       2.580   2.221   9.381 -0.567900
ATOM    803  N   GLY    52       3.482   4.251   9.775 -0.415700
ATOM    804  H   GLY    52       4.278   4.857   9.631  0.271900
ATOM    805  CA  GLY    52       2.299   4.849  10.352 -0.025200
ATOM    806  HA2 GLY    52       1.777   4.140  10.995  0.069800
ATOM    807  HA3 GLY    52       2.634   5.697  10.949  0.069800
ATOM    808  C   GLY    52       1.354   5.336   9.260  0.597300
ATOM    809  O   GLY    52       1.622   5.257   8.053 -0.567900
ATOM    810  N   SER    53       0.229   5.891   9.715 -0.415700
ATOM    811  H   SER    53       0.053   5.884  10.710  0.271900
ATOM    812  CA  SER    53      -0.846   6.260   8.793 -0.024900
ATOM    813  HA  SER    53      -1.236   5.349   8.340  0.084300
ATOM    814  CB  SER    53      -1.944   6.917   9.618  0.211700
ATOM    815  HB2 SER    53      -2.220   6.260  10.443  0.035200
ATOM    816  HB3 SER    53      -1.578   7.856  10.032  0.035200
ATOM    817  OG  SER    53      -3.093   7.141   8.805 -0.654600
ATOM    818  HG  SER    53      -3.410   8.025   9.005  0.427500
ATOM    819  C   SER    53      -0.350   7.191   7.713  0.597300
ATOM    820  O   SER    53       0.407   8.134   7.963 -0.567900
ATOM    821  N   MET    54      -0.801   6.943   6.496 -0.415700
ATOM    822  H   MET    54      -1.375   6.126   6.339  0.271900
ATOM    823  CA  MET    54      -0.585   7.779   5.317 -0.023700
ATOM    824  HA  MET    54       0.160   8.540   5.551  0.088000
ATOM    825  CB  MET    54      -0.032   6.932   4.169  0.034200
ATOM    826  HB2 MET    54      -0.648   6.044   4.022  0.024100
ATOM    827  HB3 MET    54      -0.017   7.517   3.249  0.024100
ATOM    828  CG  MET    54       1.418   6.536   4.490  0.001800
ATOM    829  HG2 MET    54       1.983   7.448   4.689  0.044000
ATOM    830  HG3 MET    54       1.441   5.926   5.393  0.044000
ATOM    831  SD  MET    54       2.257   5.645   3.165 -0.273700
ATOM    832  CE  MET    54       1.500   4.025   3.359 -0.053600
ATOM    833  HE1 MET    54       1.698   3.634   4.356  0.068400
ATOM    834  HE2 MET    54       0.422   4.098   3.216  0.068400
ATOM    835  HE3 MET    54       1.913   3.337   2.622  0.068400
ATOM    836  C   MET    54      -1.815   8.552   4.872  0.597300
ATOM    837  O   MET    54      -1.983   9.043   3.781 -0.567900
ATOM    838  N   ASN    55      -2.741   8.763   5.755 -0.415700
ATOM    839  H   ASN    55      -2.522   8.310   6.631  0.271900
ATOM    840  CA  ASN    55      -3.917   9.606   5.853  0.014300
ATOM    841  HA  ASN    55      -4.382   9.440   6.825  0.104800
ATOM    842  CB  ASN    55      -3.486  11.076   5.751 -0.204100
ATOM    843  HB2 ASN    55      -3.190  11.304   4.727  0.079700
ATOM    844  HB3 ASN    55      -4.332  11.712   6.012  0.079700
ATOM    845  CG  ASN    55      -2.334  11.427   6.673  0.713000
ATOM    846  OD1 ASN    55      -1.274  11.909   6.295 -0.593100
ATOM    847  ND2 ASN    55      -2.511  11.176   7.938 -0.919100
ATOM    848 1HD2 ASN    55      -1.762  11.315   8.601  0.419600
ATOM    849 2HD2 ASN    55      -3.441  10.930   8.245  0.419600
ATOM    850  C   ASN    55      -4.973   9.250   4.843  0.597300
ATOM    851  O   ASN    55      -5.692  10.158   4.431 -0.567900
ATOM    852  N   ALA    56      -5.077   7.990   4.451 -0.415700
ATOM    853  H   ALA    56      -4.417   7.299   4.778  0.271900
ATOM    854  CA  ALA    56      -6.132   7.538   3.552  0.033700
ATOM    855  HA  ALA    56      -6.887   8.315   3.436  0.082300
ATOM    856  CB  ALA    56      -5.567   7.221   2.155 -0.182500
ATOM    857  HB1 ALA    56      -5.253   8.145   1.669  0.060300
ATOM    858  HB2 ALA    56      -4.706   6.558   2.244  0.060300
ATOM    859  HB3 ALA    56      -6.317   6.727   1.538  0.060300
ATOM    860  C   ALA    56      -6.856   6.350   4.171  0.597300
ATOM    861  O   ALA    56      -7.207   5.362   3.514 -0.567900
ATOM    862  N   CYM    57      -7.114   6.465   5.467 -0.415700
ATOM    863  H   CYM    57      -6.936   7.353   5.912  0.271900
ATOM    864  CA  CYM    57      -7.436   5.376   6.363 -0.035100
ATOM    865  HA  CYM    57      -6.599   4.678   6.371  0.050800
ATOM    866  CB  CYM    57      -7.603   5.959   7.766 -0.241300
ATOM    867  HB3 CYM    57      -7.727   5.148   8.484  0.112200
ATOM    868  HB2 CYM    57      -8.515   6.556   7.782  0.112200
ATOM    869  SG  CYM    57      -6.216   7.000   8.243 -0.884400
ATOM    870  C   CYM    57      -8.692   4.600   5.978  0.597300
ATOM    871  O   CYM    57      -8.751   3.366   6.043 -0.567900
ATOM    872  N   MET    58      -9.712   5.328   5.529 -0.415700
ATOM    873  H   MET    58      -9.622   6.333   5.479  0.271900
ATOM    874  CA  MET    58     -10.959   4.640   5.212 -0.023700
ATOM    875  HA  MET    58     -11.190   3.918   5.996  0.088000
ATOM    876  CB  MET    58     -12.064   5.664   5.160  0.034200
ATOM    877  HB2 MET    58     -11.837   6.398   4.387  0.024100
ATOM    878  HB3 MET    58     -12.997   5.164   4.902  0.024100
ATOM    879  CG  MET    58     -12.104   6.364   6.529  0.001800
ATOM    880  HG2 MET    58     -11.273   6.102   7.184  0.044000
ATOM    881  HG3 MET    58     -12.125   7.446   6.398  0.044000
ATOM    882  SD  MET    58     -13.604   5.818   7.293 -0.273700
ATOM    883  CE  MET    58     -14.768   6.649   6.230 -0.053600
ATOM    884  HE1 MET    58     -14.439   7.668   6.028  0.068400
ATOM    885  HE2 MET    58     -14.878   6.115   5.286  0.068400
ATOM    886  HE3 MET    58     -15.742   6.684   6.718  0.068400
ATOM    887  C   MET    58     -10.832   3.897   3.908  0.597300
ATOM    888  O   MET    58     -11.773   3.170   3.636 -0.567900
ATOM    889  N   MET    59      -9.726   4.051   3.162 -0.415700
ATOM    890  H   MET    59      -8.988   4.668   3.471  0.271900
ATOM    891  CA  MET    59      -9.517   3.285   1.950 -0.023700
ATOM    892  HA  MET    59     -10.442   2.794   1.648  0.088000
ATOM    893  CB  MET    59      -9.113   4.230   0.805  0.034200
ATOM    894  HB2 MET    59      -8.214   4.776   1.092  0.024100
ATOM    895  HB3 MET    59      -8.866   3.663  -0.093  0.024100
ATOM    896  CG  MET    59     -10.230   5.247   0.469  0.001800
ATOM    897  HG2 MET    59     -11.128   4.703   0.177  0.044000
ATOM    898  HG3 MET    59     -10.462   5.857   1.342  0.044000
ATOM    899  SD  MET    59      -9.729   6.319  -0.884 -0.273700
ATOM    900  CE  MET    59      -8.896   7.661  -0.043 -0.053600
ATOM    901  HE1 MET    59      -8.052   7.269   0.524  0.068400
ATOM    902  HE2 MET    59      -8.539   8.385  -0.775  0.068400
ATOM    903  HE3 MET    59      -9.596   8.148   0.636  0.068400
ATOM    904  C   MET    59      -8.500   2.169   2.128  0.597300
ATOM    905  O   MET    59      -8.022   1.609   1.143 -0.567900
ATOM    906  N   GLY    60      -8.176   1.849   3.374 -0.415700
ATOM    907  H   GLY    60      -8.565   2.406   4.122  0.271900
ATOM    908  CA  GLY    60      -7.176   0.892   3.735 -0.025200
ATOM    909  HA2 GLY    60      -6.343   1.097   3.063  0.069800
ATOM    910  HA3 GLY    60      -6.797   1.060   4.743  0.069800
ATOM    911  C   GLY    60      -7.533  -0.567   3.585  0.597300
ATOM    912  O   GLY    60      -8.712  -0.879   3.404 -0.567900
ATOM    913  N   PRO    61      -6.577  -1.492   3.683 -0.254800
ATOM    914  CD  PRO    61      -6.878  -2.911   3.835  0.019200
ATOM    915  HD2 PRO    61      -6.953  -3.387   2.857  0.039100
ATOM    916  HD3 PRO    61      -7.784  -3.088   4.415  0.039100
ATOM    917  CG  PRO    61      -5.655  -3.409   4.584  0.018900
ATOM    918  HG2 PRO    61      -5.494  -4.483   4.482  0.021300
ATOM    919  HG3 PRO    61      -5.719  -3.137   5.638  0.021300
ATOM    920  CB  PRO    61      -4.564  -2.626   3.911 -0.007000
ATOM    921  HB2 PRO    61      -4.394  -3.035   2.915  0.025300
ATOM    922  HB3 PRO    61      -3.634  -2.660   4.479  0.025300
ATOM    923  CA  PRO    61      -5.154  -1.222   3.822 -0.026600
ATOM    924  HA  PRO    61      -4.970  -0.700   4.762  0.064100
ATOM    925  C   PRO    61      -4.505  -0.479   2.657  0.589600
ATOM    926  O   PRO    61      -4.753  -0.794   1.491 -0.574800
ATOM    927  N   VAL    62      -3.728   0.524   3.030 -0.415700
ATOM    928  H   VAL    62      -3.600   0.680   4.020  0.271900
ATOM    929  CA  VAL    62      -3.039   1.398   2.095 -0.087500
ATOM    930  HA  VAL    62      -3.577   1.382   1.148  0.096900
ATOM    931  CB  VAL    62      -3.050   2.860   2.597  0.298500
ATOM    932  HB  VAL    62      -2.566   2.897   3.573 -0.029700
ATOM    933  CG1 VAL    62      -2.254   3.744   1.649 -0.319200
ATOM    934 1HG1 VAL    62      -2.333   4.780   1.981  0.079100
ATOM    935 2HG1 VAL    62      -1.197   3.478   1.647  0.079100
ATOM    936 3HG1 VAL    62      -2.653   3.667   0.637  0.079100
ATOM    937  CG2 VAL    62      -4.480   3.385   2.747 -0.319200
ATOM    938 1HG2 VAL    62      -5.017   3.315   1.802  0.079100
ATOM    939 2HG2 VAL    62      -5.006   2.832   3.525  0.079100
ATOM    940 3HG2 VAL    62      -4.444   4.423   3.079  0.079100
ATOM    941  C   VAL    62      -1.605   0.921   1.850  0.597300
ATOM    942  O   VAL    62      -0.853   0.679   2.800 -0.567900
ATOM    943  N   VAL    63      -1.243   0.784   0.585 -0.415700
ATOM    944  H   VAL    63      -1.918   1.020  -0.128  0.271900
ATOM    945  CA  VAL    63       0.082   0.368   0.152 -0.087500
ATOM    946  HA  VAL    63       0.767   0.419   0.999  0.096900
ATOM    947  CB  VAL    63       0.084  -1.074  -0.384  0.298500
ATOM    948  HB  VAL    63      -0.600  -1.138  -1.231 -0.029700
ATOM    949  CG1 VAL    63       1.469  -1.447  -0.904 -0.319200
ATOM    950 1HG1 VAL    63       1.474  -2.493  -1.213  0.079100
ATOM    951 2HG1 VAL    63       1.735  -0.841  -1.770  0.079100
ATOM    952 3HG1 VAL    63       2.211  -1.307  -0.118  0.079100
ATOM    953  CG2 VAL    63      -0.403  -2.102   0.642 -0.319200
ATOM    954 1HG2 VAL    63      -0.373  -3.102   0.211  0.079100
ATOM    955 2HG2 VAL    63       0.223  -2.068   1.533  0.079100
ATOM    956 3HG2 VAL    63      -1.431  -1.886   0.933  0.079100
ATOM    957  C   VAL    63       0.535   1.340  -0.928  0.597300
ATOM    958  O   VAL    63      -0.216   1.567  -1.875 -0.567900
ATOM    959  N   VAL    64       1.734   1.900  -0.791 -0.415700
ATOM    960  H   VAL    64       2.309   1.648   0.000  0.271900
ATOM    961  CA  VAL    64       2.239   2.862  -1.774 -0.087500
ATOM    962  HA  VAL    64       1.528   2.951  -2.596  0.096900
ATOM    963  CB  VAL    64       2.395   4.260  -1.168  0.298500
ATOM    964  HB  VAL    64       3.205   4.230  -0.439 -0.029700
ATOM    965  CG1 VAL    64       2.821   5.241  -2.282 -0.319200
ATOM    966 1HG1 VAL    64       2.097   5.214  -3.095  0.079100
ATOM    967 2HG1 VAL    64       2.849   6.251  -1.874  0.079100
ATOM    968 3HG1 VAL    64       3.816   5.002  -2.659  0.079100
ATOM    969  CG2 VAL    64       1.122   4.675  -0.396 -0.319200
ATOM    970 1HG2 VAL    64       0.979   4.045   0.481  0.079100
ATOM    971 2HG2 VAL    64       1.222   5.707  -0.061  0.079100
ATOM    972 3HG2 VAL    64       0.251   4.593  -1.046  0.079100
ATOM    973  C   VAL    64       3.550   2.348  -2.352  0.597300
ATOM    974  O   VAL    64       4.412   1.891  -1.608 -0.567900
ATOM    975  N   VAL    65       3.678   2.421  -3.663 -0.415700
ATOM    976  H   VAL    65       2.915   2.812  -4.198  0.271900
ATOM    977  CA  VAL    65       4.875   1.984  -4.379 -0.087500
ATOM    978  HA  VAL    65       5.560   1.505  -3.679  0.096900
ATOM    979  CB  VAL    65       4.531   0.940  -5.452  0.298500
ATOM    980  HB  VAL    65       3.894   1.403  -6.205 -0.029700
ATOM    981  CG1 VAL    65       5.790   0.441  -6.155 -0.319200
ATOM    982 1HG1 VAL    65       5.528  -0.331  -6.878  0.079100
ATOM    983 2HG1 VAL    65       6.279   1.252  -6.694  0.079100
ATOM    984 3HG1 VAL    65       6.482   0.021  -5.425  0.079100
ATOM    985  CG2 VAL    65       3.756  -0.231  -4.852 -0.319200
ATOM    986 1HG2 VAL    65       2.776   0.101  -4.508  0.079100
ATOM    987 2HG2 VAL    65       3.608  -1.003  -5.606  0.079100
ATOM    988 3HG2 VAL    65       4.307  -0.653  -4.012  0.079100
ATOM    989  C   VAL    65       5.587   3.171  -4.995  0.597300
ATOM    990  O   VAL    65       5.015   3.867  -5.837 -0.567900
ATOM    991  N   TYR    66       6.849   3.342  -4.627 -0.415700
ATOM    992  H   TYR    66       7.249   2.708  -3.951  0.271900
ATOM    993  CA  TYR    66       7.697   4.395  -5.137 -0.001400
ATOM    994  HA  TYR    66       7.127   4.997  -5.846  0.087600
ATOM    995  CB  TYR    66       8.186   5.321  -4.009 -0.015200
ATOM    996  HB2 TYR    66       8.490   4.708  -3.160  0.029500
ATOM    997  HB3 TYR    66       9.070   5.882  -4.310  0.029500
ATOM    998  CG  TYR    66       7.122   6.309  -3.573 -0.001100
ATOM    999  CD1 TYR    66       6.613   6.324  -2.280 -0.190600
ATOM   1000  HD1 TYR    66       6.982   5.612  -1.556  0.169900
ATOM   1001  CE1 TYR    66       5.625   7.243  -1.897 -0.234100
ATOM   1002  HE1 TYR    66       5.227   7.256  -0.893  0.165600
ATOM   1003  CZ  TYR    66       5.151   8.143  -2.841  0.322600
ATOM   1004  OH  TYR    66       4.216   9.066  -2.715 -0.557900
ATOM   1005  HH  TYR    66       3.667   9.147  -3.498  0.399200
ATOM   1006  CE2 TYR    66       5.627   8.139  -4.125 -0.234100
ATOM   1007  HE2 TYR    66       5.283   8.855  -4.857  0.165600
ATOM   1008  CD2 TYR    66       6.601   7.222  -4.454 -0.190600
ATOM   1009  HD2 TYR    66       6.985   7.249  -5.463  0.169900
ATOM   1010  C   TYR    66       8.868   3.760  -5.882  0.597300
ATOM   1011  O   TYR    66       9.234   2.619  -5.603 -0.567900
ATOM   1012  N   PRO    67       9.505   4.462  -6.812 -0.254800
ATOM   1013  CD  PRO    67      10.642   3.937  -7.569  0.019200
ATOM   1014  HD2 PRO    67      10.394   2.999  -8.067  0.039100
ATOM   1015  HD3 PRO    67      11.497   3.810  -6.905  0.039100
ATOM   1016  CG  PRO    67      10.917   5.025  -8.582  0.018900
ATOM   1017  HG2 PRO    67      10.314   4.860  -9.474  0.021300
ATOM   1018  HG3 PRO    67      11.975   5.062  -8.843  0.021300
ATOM   1019  CB  PRO    67      10.470   6.288  -7.901 -0.007000
ATOM   1020  HB2 PRO    67      10.282   7.092  -8.613  0.025300
ATOM   1021  HB3 PRO    67      11.232   6.600  -7.186  0.025300
ATOM   1022  CA  PRO    67       9.226   5.850  -7.153 -0.026600
ATOM   1023  HA  PRO    67       9.127   6.484  -6.271  0.064100
ATOM   1024  C   PRO    67       7.993   6.058  -8.035  0.589600
ATOM   1025  O   PRO    67       7.664   7.203  -8.322 -0.574800
ATOM   1026  N   ASP    68       7.306   4.999  -8.439 -0.516300
ATOM   1027  H   ASP    68       7.699   4.080  -8.297  0.293600
ATOM   1028  CA  ASP    68       6.136   5.071  -9.322  0.038100
ATOM   1029  HA  ASP    68       6.456   5.395 -10.312  0.088000
ATOM   1030  CB  ASP    68       5.473   3.685  -9.429 -0.030300
ATOM   1031  HB2 ASP    68       4.989   3.450  -8.481 -0.012200
ATOM   1032  HB3 ASP    68       4.689   3.747 -10.184 -0.012200
ATOM   1033  CG  ASP    68       6.382   2.524  -9.768  0.799400
ATOM   1034  OD1 ASP    68       7.581   2.565  -9.448 -0.801400
ATOM   1035  OD2 ASP    68       5.919   1.518 -10.342 -0.801400
ATOM   1036  C   ASP    68       5.072   6.045  -8.828  0.536600
ATOM   1037  O   ASP    68       4.422   6.741  -9.614 -0.581900
ATOM   1038  N   GLY    69       4.878   6.094  -7.502 -0.415700
ATOM   1039  H   GLY    69       5.346   5.434  -6.897  0.271900
ATOM   1040  CA  GLY    69       3.797   6.908  -6.975 -0.025200
ATOM   1041  HA2 GLY    69       3.982   7.084  -5.915  0.069800
ATOM   1042  HA3 GLY    69       3.739   7.874  -7.476  0.069800
ATOM   1043  C   GLY    69       2.435   6.281  -7.084  0.597300
ATOM   1044  O   GLY    69       1.456   6.993  -7.245 -0.567900
ATOM   1045  N   VAL    70       2.331   4.966  -7.042 -0.415700
ATOM   1046  H   VAL    70       3.169   4.438  -6.845  0.271900
ATOM   1047  CA  VAL    70       1.055   4.247  -7.122 -0.087500
ATOM   1048  HA  VAL    70       0.315   4.859  -7.638  0.096900
ATOM   1049  CB  VAL    70       1.212   2.945  -7.893  0.298500
ATOM   1050  HB  VAL    70       2.016   2.370  -7.433 -0.029700
ATOM   1051  CG1 VAL    70      -0.083   2.129  -7.785 -0.319200
ATOM   1052 1HG1 VAL    70      -0.933   2.721  -8.125  0.079100
ATOM   1053 2HG1 VAL    70      -0.004   1.236  -8.405  0.079100
ATOM   1054 3HG1 VAL    70      -0.253   1.791  -6.762  0.079100
ATOM   1055  CG2 VAL    70       1.590   3.211  -9.345 -0.319200
ATOM   1056 1HG2 VAL    70       2.495   3.816  -9.402  0.079100
ATOM   1057 2HG2 VAL    70       1.767   2.266  -9.859  0.079100
ATOM   1058 3HG2 VAL    70       0.785   3.745  -9.849  0.079100
ATOM   1059  C   VAL    70       0.569   3.975  -5.714  0.597300
ATOM   1060  O   VAL    70       1.268   3.331  -4.951 -0.567900
ATOM   1061  N   TRP    71      -0.610   4.487  -5.395 -0.415700
ATOM   1062  H   TRP    71      -1.114   5.015  -6.094  0.271900
ATOM   1063  CA  TRP    71      -1.283   4.233  -4.130 -0.027500
ATOM   1064  HA  TRP    71      -0.566   3.861  -3.398  0.112300
ATOM   1065  CB  TRP    71      -1.936   5.477  -3.554 -0.005000
ATOM   1066  HB2 TRP    71      -2.634   5.880  -4.287  0.033900
ATOM   1067  HB3 TRP    71      -2.513   5.187  -2.676  0.033900
ATOM   1068  CG  TRP    71      -0.976   6.560  -3.153 -0.141500
ATOM   1069  CD1 TRP    71      -0.060   7.193  -3.931 -0.163800
ATOM   1070  HD1 TRP    71       0.098   7.004  -4.982  0.206200
ATOM   1071  NE1 TRP    71       0.633   8.114  -3.180 -0.341800
ATOM   1072  HE1 TRP    71       1.429   8.639  -3.513  0.341200
ATOM   1073  CE2 TRP    71       0.175   8.108  -1.888  0.138000
ATOM   1074  CZ2 TRP    71       0.552   8.852  -0.768 -0.260100
ATOM   1075  HZ2 TRP    71       1.352   9.575  -0.828  0.157200
ATOM   1076  CH2 TRP    71      -0.114   8.606   0.427 -0.113400
ATOM   1077  HH2 TRP    71       0.181   9.130   1.324  0.141700
ATOM   1078  CZ3 TRP    71      -1.134   7.640   0.490 -0.197200
ATOM   1079  HZ3 TRP    71      -1.627   7.452   1.432  0.144700
ATOM   1080  CE3 TRP    71      -1.504   6.903  -0.631 -0.238700
ATOM   1081  HE3 TRP    71      -2.281   6.156  -0.562  0.170000
ATOM   1082  CD2 TRP    71      -0.844   7.132  -1.845  0.124300
ATOM   1083  C   TRP    71      -2.356   3.172  -4.341  0.597300
ATOM   1084  O   TRP    71      -3.203   3.354  -5.227 -0.567900
ATOM   1085  N   TYR    72      -2.311   2.106  -3.562 -0.415700
ATOM   1086  H   TYR    72      -1.558   2.035  -2.893  0.271900
ATOM   1087  CA  TYR    72      -3.319   1.077  -3.512 -0.001400
ATOM   1088  HA  TYR    72      -3.965   1.144  -4.387  0.087600
ATOM   1089  CB  TYR    72      -2.639  -0.301  -3.478 -0.015200
ATOM   1090  HB2 TYR    72      -1.955  -0.324  -2.629  0.029500
ATOM   1091  HB3 TYR    72      -3.406  -1.053  -3.296  0.029500
ATOM   1092  CG  TYR    72      -1.910  -0.721  -4.722 -0.001100
ATOM   1093  CD1 TYR    72      -0.536  -0.928  -4.761 -0.190600
ATOM   1094  HD1 TYR    72       0.035  -0.747  -3.863  0.169900
ATOM   1095  CE1 TYR    72       0.139  -1.335  -5.908 -0.234100
ATOM   1096  HE1 TYR    72       1.208  -1.492  -5.909  0.165600
ATOM   1097  CZ  TYR    72      -0.620  -1.554  -7.039  0.322600
ATOM   1098  OH  TYR    72       0.014  -1.953  -8.143 -0.557900
ATOM   1099  HH  TYR    72       0.960  -1.788  -8.130  0.399200
ATOM   1100  CE2 TYR    72      -1.984  -1.354  -7.043 -0.234100
ATOM   1101  HE2 TYR    72      -2.543  -1.513  -7.954  0.165600
ATOM   1102  CD2 TYR    72      -2.626  -0.942  -5.887 -0.190600
ATOM   1103  HD2 TYR    72      -3.693  -0.773  -5.898  0.169900
ATOM   1104  C   TYR    72      -4.140   1.202  -2.255  0.597300
ATOM   1105  O   TYR    72      -3.605   1.541  -1.197 -0.567900
ATOM   1106  N   GLY    73      -5.416   0.856  -2.373 -0.415700
ATOM   1107  H   GLY    73      -5.747   0.545  -3.275  0.271900
ATOM   1108  CA  GLY    73      -6.312   0.749  -1.240 -0.025200
ATOM   1109  HA2 GLY    73      -5.771   0.886  -0.304  0.069800
ATOM   1110  HA3 GLY    73      -7.069   1.530  -1.309  0.069800
ATOM   1111  C   GLY    73      -7.010  -0.598  -1.202  0.597300
ATOM   1112  O   GLY    73      -7.010  -1.328  -2.189 -0.567900
ATOM   1113  N   GLN    74      -7.588  -0.886  -0.043 -0.415700
ATOM   1114  H   GLN    74      -7.567  -0.175   0.674  0.271900
ATOM   1115  CA  GLN    74      -8.371  -2.087   0.188 -0.003100
ATOM   1116  HA  GLN    74      -8.636  -2.116   1.245  0.085000
ATOM   1117  CB  GLN    74      -9.687  -2.088  -0.628 -0.003600
ATOM   1118  HB2 GLN    74      -9.455  -2.177  -1.689  0.017100
ATOM   1119  HB3 GLN    74     -10.272  -2.964  -0.347  0.017100
ATOM   1120  CG  GLN    74     -10.542  -0.841  -0.402 -0.064500
ATOM   1121  HG2 GLN    74     -10.800  -0.750   0.653  0.035200
ATOM   1122  HG3 GLN    74      -9.989   0.048  -0.707  0.035200
ATOM   1123  CD  GLN    74     -11.808  -0.959  -1.223  0.695100
ATOM   1124  OE1 GLN    74     -12.839  -1.356  -0.734 -0.608600
ATOM   1125  NE2 GLN    74     -11.817  -0.673  -2.509 -0.940700
ATOM   1126 1HE2 GLN    74     -12.688  -0.774  -3.012  0.425100
ATOM   1127 2HE2 GLN    74     -10.953  -0.440  -2.978  0.425100
ATOM   1128  C   GLN    74      -7.571  -3.346  -0.082  0.597300
ATOM   1129  O   GLN    74      -8.128  -4.366  -0.498 -0.567900
ATOM   1130  N   VAL    75      -6.254  -3.282   0.147 -0.415700
ATOM   1131  H   VAL    75      -5.825  -2.434   0.489  0.271900
ATOM   1132  CA  VAL    75      -5.433  -4.438  -0.193 -0.087500
ATOM   1133  HA  VAL    75      -5.708  -4.780  -1.191  0.096900
ATOM   1134  CB  VAL    75      -3.944  -4.082  -0.209  0.298500
ATOM   1135  HB  VAL    75      -3.637  -3.777   0.791 -0.029700
ATOM   1136  CG1 VAL    75      -3.085  -5.285  -0.607 -0.319200
ATOM   1137 1HG1 VAL    75      -3.164  -6.081   0.132  0.079100
ATOM   1138 2HG1 VAL    75      -3.390  -5.651  -1.588  0.079100
ATOM   1139 3HG1 VAL    75      -2.039  -4.983  -0.658  0.079100
ATOM   1140  CG2 VAL    75      -3.702  -2.883  -1.148 -0.319200
ATOM   1141 1HG2 VAL    75      -2.632  -2.700  -1.238  0.079100
ATOM   1142 2HG2 VAL    75      -4.109  -3.096  -2.136  0.079100
ATOM   1143 3HG2 VAL    75      -4.162  -1.977  -0.752  0.079100
ATOM   1144  C   VAL    75      -5.675  -5.591   0.788  0.597300
ATOM   1145  O   VAL    75      -5.608  -5.386   2.002 -0.567900
ATOM   1146  N   LYS    76      -5.907  -6.797   0.266 -0.347900
ATOM   1147  H   LYS    76      -6.001  -6.884  -0.736  0.274700
ATOM   1148  CA  LYS    76      -6.025  -8.031   1.054 -0.240000
ATOM   1149  HA  LYS    76      -6.199  -7.760   2.096  0.142600
ATOM   1150  CB  LYS    76      -7.162  -8.945   0.612 -0.009400
ATOM   1151  HB2 LYS    76      -6.955  -9.289  -0.402  0.036200
ATOM   1152  HB3 LYS    76      -7.183  -9.818   1.264  0.036200
ATOM   1153  CG  LYS    76      -8.559  -8.314   0.644  0.018700
ATOM   1154  HG2 LYS    76      -8.808  -8.009   1.661  0.010300
ATOM   1155  HG3 LYS    76      -8.592  -7.446  -0.015  0.010300
ATOM   1156  CD  LYS    76      -9.562  -9.375   0.144 -0.047900
ATOM   1157  HD2 LYS    76      -9.209  -9.752  -0.815  0.062100
ATOM   1158  HD3 LYS    76      -9.567 -10.207   0.848  0.062100
ATOM   1159  CE  LYS    76     -10.986  -8.876  -0.031 -0.014300
ATOM   1160  HE2 LYS    76     -11.373  -8.524   0.925  0.113500
ATOM   1161  HE3 LYS    76     -10.989  -8.042  -0.733  0.113500
ATOM   1162  NZ  LYS    76     -11.849  -9.979  -0.560 -0.385400
ATOM   1163  HZ1 LYS    76     -11.488 -10.324  -1.438  0.340000
ATOM   1164  HZ2 LYS    76     -11.921 -10.738   0.103  0.340000
ATOM   1165  HZ3 LYS    76     -12.787  -9.636  -0.712  0.340000
ATOM   1166  C   LYS    76      -4.718  -8.796   0.954  0.734100
ATOM   1167  O   LYS    76      -3.987  -8.656  -0.039 -0.589400
ATOM   1168  N   PRO    77      -4.424  -9.613   1.954 -0.254800
ATOM   1169  CD  PRO    77      -5.128  -9.729   3.229  0.019200
ATOM   1170  HD2 PRO    77      -6.062 -10.275   3.094  0.039100
ATOM   1171  HD3 PRO    77      -5.296  -8.760   3.699  0.039100
ATOM   1172  CG  PRO    77      -4.150 -10.532   4.055  0.018900
ATOM   1173  HG2 PRO    77      -4.644 -11.146   4.807  0.021300
ATOM   1174  HG3 PRO    77      -3.470  -9.836   4.547  0.021300
ATOM   1175  CB  PRO    77      -3.354 -11.366   3.080 -0.007000
ATOM   1176  HB2 PRO    77      -3.920 -12.267   2.842  0.025300
ATOM   1177  HB3 PRO    77      -2.374 -11.626   3.480  0.025300
ATOM   1178  CA  PRO    77      -3.243 -10.473   1.855 -0.026600
ATOM   1179  HA  PRO    77      -2.339  -9.867   1.917  0.064100
ATOM   1180  C   PRO    77      -3.239 -11.277   0.556  0.589600
ATOM   1181  O   PRO    77      -2.200 -11.429  -0.086 -0.574800
ATOM   1182  N   GLU    78      -4.407 -11.749   0.124 -0.516300
ATOM   1183  H   GLU    78      -5.213 -11.657   0.725  0.293600
ATOM   1184  CA  GLU    78      -4.564 -12.510  -1.097  0.039700
ATOM   1185  HA  GLU    78      -3.895 -13.370  -1.070  0.110500
ATOM   1186  CB  GLU    78      -6.008 -13.023  -1.224  0.056000
ATOM   1187  HB2 GLU    78      -6.678 -12.169  -1.330 -0.017300
ATOM   1188  HB3 GLU    78      -6.067 -13.596  -2.149 -0.017300
ATOM   1189  CG  GLU    78      -6.543 -13.909  -0.127  0.013600
ATOM   1190  HG2 GLU    78      -7.402 -14.424  -0.557 -0.042500
ATOM   1191  HG3 GLU    78      -5.793 -14.677   0.062 -0.042500
ATOM   1192  CD  GLU    78      -6.996 -13.356   1.217  0.805400
ATOM   1193  OE1 GLU    78      -7.687 -14.147   1.908 -0.818800
ATOM   1194  OE2 GLU    78      -6.704 -12.214   1.643 -0.818800
ATOM   1195  C   GLU    78      -4.208 -11.690  -2.333  0.536600
ATOM   1196  O   GLU    78      -3.978 -12.306  -3.374 -0.581900
ATOM   1197  N   ASP    79      -4.131 -10.357  -2.250 -0.516300
ATOM   1198  H   ASP    79      -4.280  -9.900  -1.362  0.293600
ATOM   1199  CA  ASP    79      -3.807  -9.510  -3.412  0.038100
ATOM   1200  HA  ASP    79      -4.167  -9.982  -4.326  0.088000
ATOM   1201  CB  ASP    79      -4.449  -8.142  -3.260 -0.030300
ATOM   1202  HB2 ASP    79      -4.126  -7.675  -2.329 -0.012200
ATOM   1203  HB3 ASP    79      -4.125  -7.504  -4.082 -0.012200
ATOM   1204  CG  ASP    79      -5.940  -8.245  -3.314  0.799400
ATOM   1205  OD1 ASP    79      -6.430  -8.935  -4.237 -0.801400
ATOM   1206  OD2 ASP    79      -6.569  -7.600  -2.449 -0.801400
ATOM   1207  C   ASP    79      -2.320  -9.285  -3.613  0.536600
ATOM   1208  O   ASP    79      -1.869  -8.774  -4.647 -0.581900
ATOM   1209  N   VAL    80      -1.548  -9.600  -2.567 -0.415700
ATOM   1210  H   VAL    80      -1.965  -9.987  -1.733  0.271900
ATOM   1211  CA  VAL    80      -0.091  -9.323  -2.614 -0.087500
ATOM   1212  HA  VAL    80       0.053  -8.257  -2.791  0.096900
ATOM   1213  CB  VAL    80       0.588  -9.680  -1.280  0.298500
ATOM   1214  HB  VAL    80       0.321 -10.695  -0.986 -0.029700
ATOM   1215  CG1 VAL    80       2.111  -9.571  -1.312 -0.319200
ATOM   1216 1HG1 VAL    80       2.530 -10.334  -1.968  0.079100
ATOM   1217 2HG1 VAL    80       2.404  -8.584  -1.669  0.079100
ATOM   1218 3HG1 VAL    80       2.503  -9.734  -0.308  0.079100
ATOM   1219  CG2 VAL    80       0.031  -8.729  -0.206 -0.319200
ATOM   1220 1HG2 VAL    80       0.144  -7.695  -0.531  0.079100
ATOM   1221 2HG2 VAL    80      -1.025  -8.932  -0.025  0.079100
ATOM   1222 3HG2 VAL    80       0.578  -8.849   0.729  0.079100
ATOM   1223  C   VAL    80       0.591 -10.044  -3.766  0.597300
ATOM   1224  O   VAL    80       1.414  -9.463  -4.464 -0.567900
ATOM   1225  N   ASP    81       0.265 -11.308  -4.027 -0.516300
ATOM   1226  H   ASP    81      -0.364 -11.797  -3.406  0.293600
ATOM   1227  CA  ASP    81       0.871 -11.994  -5.173  0.038100
ATOM   1228  HA  ASP    81       1.947 -12.031  -5.005  0.088000
ATOM   1229  CB  ASP    81       0.359 -13.394  -5.394 -0.030300
ATOM   1230  HB2 ASP    81      -0.727 -13.353  -5.472 -0.012200
ATOM   1231  HB3 ASP    81       0.753 -13.793  -6.329 -0.012200
ATOM   1232  CG  ASP    81       0.745 -14.313  -4.309  0.799400
ATOM   1233  OD1 ASP    81       1.743 -14.086  -3.588 -0.801400
ATOM   1234  OD2 ASP    81      -0.071 -15.267  -4.273 -0.801400
ATOM   1235  C   ASP    81       0.632 -11.276  -6.489  0.536600
ATOM   1236  O   ASP    81       1.566 -11.216  -7.274 -0.581900
ATOM   1237  N   GLU    82      -0.585 -10.768  -6.713 -0.516300
ATOM   1238  H   GLU    82      -1.307 -10.859  -6.013  0.293600
ATOM   1239  CA  GLU    82      -0.862 -10.069  -7.965  0.039700
ATOM   1240  HA  GLU    82      -0.562 -10.721  -8.786  0.110500
ATOM   1241  CB  GLU    82      -2.358  -9.769  -8.104  0.056000
ATOM   1242  HB2 GLU    82      -2.916 -10.688  -7.925 -0.017300
ATOM   1243  HB3 GLU    82      -2.659  -9.015  -7.377 -0.017300
ATOM   1244  CG  GLU    82      -2.671  -9.292  -9.522  0.013600
ATOM   1245  HG2 GLU    82      -2.115  -8.376  -9.723 -0.042500
ATOM   1246  HG3 GLU    82      -2.330 -10.045 -10.232 -0.042500
ATOM   1247  CD  GLU    82      -4.143  -9.002  -9.787  0.805400
ATOM   1248  OE1 GLU    82      -4.966  -9.215  -8.870 -0.818800
ATOM   1249  OE2 GLU    82      -4.465  -8.564 -10.929 -0.818800
ATOM   1250  C   GLU    82      -0.044  -8.787  -8.088  0.536600
ATOM   1251  O   GLU    82       0.522  -8.428  -9.132 -0.581900
ATOM   1252  N   ILE    83       0.051  -8.048  -6.978 -0.415700
ATOM   1253  H   ILE    83      -0.422  -8.356  -6.141  0.271900
ATOM   1254  CA  ILE    83       0.848  -6.825  -6.967 -0.059700
ATOM   1255  HA  ILE    83       0.520  -6.189  -7.789  0.086900
ATOM   1256  CB  ILE    83       0.663  -6.034  -5.667  0.130300
ATOM   1257  HB  ILE    83       0.842  -6.709  -4.831  0.018700
ATOM   1258  CG2 ILE    83       1.695  -4.909  -5.572 -0.320400
ATOM   1259 1HG2 ILE    83       2.705  -5.312  -5.497  0.088200
ATOM   1260 2HG2 ILE    83       1.620  -4.263  -6.446  0.088200
ATOM   1261 3HG2 ILE    83       1.527  -4.306  -4.680  0.088200
ATOM   1262  CG1 ILE    83      -0.768  -5.474  -5.519 -0.043000
ATOM   1263 2HG1 ILE    83      -0.935  -4.719  -6.287  0.023600
ATOM   1264 3HG1 ILE    83      -1.479  -6.280  -5.705  0.023600
ATOM   1265  CD1 ILE    83      -1.128  -4.878  -4.165 -0.066000
ATOM   1266 1HD1 ILE    83      -0.930  -5.603  -3.376  0.018600
ATOM   1267 2HD1 ILE    83      -0.561  -3.965  -3.983  0.018600
ATOM   1268 3HD1 ILE    83      -2.190  -4.630  -4.151  0.018600
ATOM   1269  C   ILE    83       2.310  -7.164  -7.246  0.597300
ATOM   1270  O   ILE    83       2.964  -6.493  -8.054 -0.567900
ATOM   1271  N   VAL    84       2.817  -8.221  -6.588 -0.415700
ATOM   1272  H   VAL    84       2.235  -8.734  -5.941  0.271900
ATOM   1273  CA  VAL    84       4.205  -8.623  -6.818 -0.087500
ATOM   1274  HA  VAL    84       4.858  -7.781  -6.587  0.096900
ATOM   1275  CB  VAL    84       4.567  -9.788  -5.880  0.298500
ATOM   1276  HB  VAL    84       3.770 -10.530  -5.939 -0.029700
ATOM   1277  CG1 VAL    84       5.852 -10.464  -6.346 -0.319200
ATOM   1278 1HG1 VAL    84       6.639  -9.729  -6.515  0.079100
ATOM   1279 2HG1 VAL    84       6.122 -11.222  -5.610  0.079100
ATOM   1280 3HG1 VAL    84       5.682 -11.007  -7.275  0.079100
ATOM   1281  CG2 VAL    84       4.634  -9.321  -4.426 -0.319200
ATOM   1282 1HG2 VAL    84       5.524  -8.713  -4.271  0.079100
ATOM   1283 2HG2 VAL    84       3.757  -8.736  -4.150  0.079100
ATOM   1284 3HG2 VAL    84       4.685 -10.191  -3.771  0.079100
ATOM   1285  C   VAL    84       4.473  -9.019  -8.264  0.597300
ATOM   1286  O   VAL    84       5.444  -8.588  -8.888 -0.567900
ATOM   1287  N   GLU    85       3.604  -9.858  -8.808 -0.516300
ATOM   1288  H   GLU    85       2.798 -10.164  -8.282  0.293600
ATOM   1289  CA  GLU    85       3.844 -10.397 -10.146  0.039700
ATOM   1290  HA  GLU    85       4.892 -10.683 -10.240  0.110500
ATOM   1291  CB  GLU    85       2.941 -11.608 -10.323  0.056000
ATOM   1292  HB2 GLU    85       1.969 -11.461  -9.851 -0.017300
ATOM   1293  HB3 GLU    85       2.764 -11.727 -11.391 -0.017300
ATOM   1294  CG  GLU    85       3.595 -12.888  -9.835  0.013600
ATOM   1295  HG2 GLU    85       3.087 -13.319  -8.972 -0.042500
ATOM   1296  HG3 GLU    85       3.185 -13.628 -10.522 -0.042500
ATOM   1297  CD  GLU    85       5.108 -13.079  -9.895  0.805400
ATOM   1298  OE1 GLU    85       5.756 -13.138 -10.958 -0.818800
ATOM   1299  OE2 GLU    85       5.728 -13.157  -8.815 -0.818800
ATOM   1300  C   GLU    85       3.631  -9.354 -11.231  0.536600
ATOM   1301  O   GLU    85       4.482  -9.136 -12.098 -0.581900
ATOM   1302  N   LYS    86       2.504  -8.655 -11.171 -0.347900
ATOM   1303  H   LYS    86       1.860  -8.806 -10.408  0.274700
ATOM   1304  CA  LYS    86       2.137  -7.749 -12.246 -0.240000
ATOM   1305  HA  LYS    86       2.416  -8.182 -13.207  0.142600
ATOM   1306  CB  LYS    86       0.630  -7.464 -12.234 -0.009400
ATOM   1307  HB2 LYS    86       0.348  -7.026 -11.277  0.036200
ATOM   1308  HB3 LYS    86       0.443  -6.712 -13.001  0.036200
ATOM   1309  CG  LYS    86      -0.261  -8.648 -12.516  0.018700
ATOM   1310  HG2 LYS    86      -0.113  -9.412 -11.753  0.010300
ATOM   1311  HG3 LYS    86      -1.304  -8.335 -12.487  0.010300
ATOM   1312  CD  LYS    86       0.075  -9.228 -13.895 -0.047900
ATOM   1313  HD2 LYS    86       0.008  -8.429 -14.634  0.062100
ATOM   1314  HD3 LYS    86       1.081  -9.646 -13.907  0.062100
ATOM   1315  CE  LYS    86      -0.908 -10.370 -14.161 -0.014300
ATOM   1316  HE2 LYS    86      -0.673 -11.223 -13.524  0.113500
ATOM   1317  HE3 LYS    86      -1.915 -10.030 -13.918  0.113500
ATOM   1318  NZ  LYS    86      -0.867 -10.753 -15.592 -0.385400
ATOM   1319  HZ1 LYS    86      -1.601 -11.406 -15.826  0.340000
ATOM   1320  HZ2 LYS    86      -1.023  -9.932 -16.159  0.340000
ATOM   1321  HZ3 LYS    86       0.017 -11.172 -15.842  0.340000
ATOM   1322  C   LYS    86       2.899  -6.437 -12.180  0.734100
ATOM   1323  O   LYS    86       3.352  -5.940 -13.213 -0.589400
ATOM   1324  N   HIE    87       3.010  -5.898 -10.966 -0.415700
ATOM   1325  H   HIE    87       2.620  -6.381 -10.170  0.271900
ATOM   1326  CA  HIE    87       3.595  -4.577 -10.783 -0.058100
ATOM   1327  HA  HIE    87       3.523  -4.008 -11.711  0.136000
ATOM   1328  CB  HIE    87       2.810  -3.801  -9.716 -0.007400
ATOM   1329  HB2 HIE    87       1.750  -3.850  -9.966  0.036700
ATOM   1330  HB3 HIE    87       2.936  -4.248  -8.730  0.036700
ATOM   1331  CG  HIE    87       3.173  -2.357  -9.559  0.186800
ATOM   1332  ND1 HIE    87       2.537  -1.526  -8.655 -0.543200
ATOM   1333  CE1 HIE    87       3.074  -0.320  -8.750  0.163500
ATOM   1334  HE1 HIE    87       2.792   0.534  -8.152  0.143500
ATOM   1335  NE2 HIE    87       4.040  -0.332  -9.662 -0.279500
ATOM   1336  HE2 HIE    87       4.652   0.440  -9.888  0.333900
ATOM   1337  CD2 HIE    87       4.114  -1.590 -10.170 -0.220700
ATOM   1338  HD2 HIE    87       4.804  -1.916 -10.934  0.186200
ATOM   1339  C   HIE    87       5.059  -4.664 -10.418  0.597300
ATOM   1340  O   HIE    87       5.908  -4.120 -11.135 -0.567900
ATOM   1341  N   LEU    88       5.370  -5.264  -9.275 -0.415700
ATOM   1342  H   LEU    88       4.653  -5.700  -8.714  0.271900
ATOM   1343  CA  LEU    88       6.764  -5.176  -8.828 -0.051800
ATOM   1344  HA  LEU    88       7.049  -4.124  -8.847  0.092200
ATOM   1345  CB  LEU    88       6.937  -5.684  -7.392 -0.110200
ATOM   1346  HB2 LEU    88       6.781  -6.762  -7.380  0.045700
ATOM   1347  HB3 LEU    88       7.963  -5.491  -7.080  0.045700
ATOM   1348  CG  LEU    88       5.981  -5.021  -6.388  0.353100
ATOM   1349  HG  LEU    88       4.955  -5.303  -6.622 -0.036100
ATOM   1350  CD1 LEU    88       6.324  -5.586  -5.005 -0.412100
ATOM   1351 1HD1 LEU    88       6.301  -6.676  -5.025  0.100000
ATOM   1352 2HD1 LEU    88       7.318  -5.254  -4.704  0.100000
ATOM   1353 3HD1 LEU    88       5.593  -5.232  -4.278  0.100000
ATOM   1354  CD2 LEU    88       6.075  -3.500  -6.366 -0.412100
ATOM   1355 1HD2 LEU    88       7.106  -3.191  -6.195  0.100000
ATOM   1356 2HD2 LEU    88       5.713  -3.084  -7.307  0.100000
ATOM   1357 3HD2 LEU    88       5.447  -3.113  -5.565  0.100000
ATOM   1358  C   LEU    88       7.701  -5.874  -9.798  0.597300
ATOM   1359  O   LEU    88       8.814  -5.408 -10.040 -0.567900
ATOM   1360  N   LYS    89       7.285  -6.989 -10.378 -0.347900
ATOM   1361  H   LYS    89       6.430  -7.423 -10.061  0.274700
ATOM   1362  CA  LYS    89       8.117  -7.647 -11.366 -0.240000
ATOM   1363  HA  LYS    89       9.172  -7.412 -11.231  0.142600
ATOM   1364  CB  LYS    89       7.961  -9.146 -11.213 -0.009400
ATOM   1365  HB2 LYS    89       6.898  -9.388 -11.205  0.036200
ATOM   1366  HB3 LYS    89       8.411  -9.634 -12.078  0.036200
ATOM   1367  CG  LYS    89       8.623  -9.690  -9.954  0.018700
ATOM   1368  HG2 LYS    89       9.706  -9.637 -10.066  0.010300
ATOM   1369  HG3 LYS    89       8.314  -9.142  -9.064  0.010300
ATOM   1370  CD  LYS    89       8.129 -11.132  -9.869 -0.047900
ATOM   1371  HD2 LYS    89       7.336 -11.170  -9.122  0.062100
ATOM   1372  HD3 LYS    89       7.736 -11.492 -10.820  0.062100
ATOM   1373  CE  LYS    89       9.276 -12.005  -9.464 -0.014300
ATOM   1374  HE2 LYS    89       9.986 -12.108 -10.285  0.113500
ATOM   1375  HE3 LYS    89       9.786 -11.549  -8.615  0.113500
ATOM   1376  NZ  LYS    89       8.763 -13.313  -9.050 -0.385400
ATOM   1377  HZ1 LYS    89       7.771 -13.294  -8.860  0.340000
ATOM   1378  HZ2 LYS    89       8.900 -14.019  -9.760  0.340000
ATOM   1379  HZ3 LYS    89       9.252 -13.667  -8.241  0.340000
ATOM   1380  C   LYS    89       7.741  -7.198 -12.762  0.734100
ATOM   1381  O   LYS    89       8.650  -6.950 -13.532 -0.589400
ATOM   1382  N   GLY    90       6.462  -7.097 -13.104 -0.415700
ATOM   1383  H   GLY    90       5.772  -7.403 -12.433  0.271900
ATOM   1384  CA  GLY    90       6.027  -6.893 -14.486 -0.025200
ATOM   1385  HA2 GLY    90       6.724  -7.372 -15.174  0.069800
ATOM   1386  HA3 GLY    90       5.062  -7.384 -14.613  0.069800
ATOM   1387  C   GLY    90       5.845  -5.443 -14.915  0.597300
ATOM   1388  O   GLY    90       5.589  -5.214 -16.106 -0.567900
ATOM   1389  N   GLY    91       5.952  -4.495 -13.970 -0.415700
ATOM   1390  H   GLY    91       6.126  -4.771 -13.014  0.271900
ATOM   1391  CA  GLY    91       5.851  -3.074 -14.244 -0.025200
ATOM   1392  HA2 GLY    91       6.205  -2.536 -13.365  0.069800
ATOM   1393  HA3 GLY    91       6.520  -2.826 -15.068  0.069800
ATOM   1394  C   GLY    91       4.478  -2.524 -14.587  0.597300
ATOM   1395  O   GLY    91       4.326  -1.407 -15.083 -0.567900
ATOM   1396  N   GLU    92       3.431  -3.270 -14.330 -0.516300
ATOM   1397  H   GLU    92       3.587  -4.201 -13.972  0.293600
ATOM   1398  CA  GLU    92       2.039  -2.912 -14.614  0.039700
ATOM   1399  HA  GLU    92       1.981  -1.958 -15.136  0.110500
ATOM   1400  CB  GLU    92       1.449  -3.973 -15.537  0.056000
ATOM   1401  HB2 GLU    92       2.249  -4.328 -16.187 -0.017300
ATOM   1402  HB3 GLU    92       1.143  -4.840 -14.952 -0.017300
ATOM   1403  CG  GLU    92       0.319  -3.588 -16.472  0.013600
ATOM   1404  HG2 GLU    92      -0.474  -3.138 -15.876 -0.042500
ATOM   1405  HG3 GLU    92       0.672  -2.832 -17.174 -0.042500
ATOM   1406  CD  GLU    92      -0.264  -4.784 -17.227  0.805400
ATOM   1407  OE1 GLU    92      -0.814  -5.702 -16.578 -0.818800
ATOM   1408  OE2 GLU    92      -0.183  -4.761 -18.483 -0.818800
ATOM   1409  C   GLU    92       1.249  -2.816 -13.304  0.536600
ATOM   1410  O   GLU    92       0.955  -3.832 -12.693 -0.581900
ATOM   1411  N   PRO    93       0.858  -1.630 -12.828 -0.254800
ATOM   1412  CD  PRO    93       1.139  -0.287 -13.320  0.019200
ATOM   1413  HD2 PRO    93       0.410  -0.021 -14.085  0.039100
ATOM   1414  HD3 PRO    93       2.161  -0.182 -13.684  0.039100
ATOM   1415  CG  PRO    93       0.894   0.598 -12.118  0.018900
ATOM   1416  HG2 PRO    93       0.674   1.632 -12.387  0.021300
ATOM   1417  HG3 PRO    93       1.766   0.561 -11.467  0.021300
ATOM   1418  CB  PRO    93      -0.279  -0.064 -11.435 -0.007000
ATOM   1419  HB2 PRO    93      -1.200   0.199 -11.955  0.025300
ATOM   1420  HB3 PRO    93      -0.347   0.212 -10.383  0.025300
ATOM   1421  CA  PRO    93       0.038  -1.550 -11.604 -0.026600
ATOM   1422  HA  PRO    93       0.622  -1.901 -10.754  0.064100
ATOM   1423  C   PRO    93      -1.238  -2.356 -11.734  0.589600
ATOM   1424  O   PRO    93      -1.813  -2.519 -12.786 -0.574800
ATOM   1425  N   VAL    94      -1.769  -2.987 -10.731 -0.415700
ATOM   1426  H   VAL    94      -1.238  -2.879  -9.878  0.271900
ATOM   1427  CA  VAL    94      -3.000  -3.679 -10.546 -0.087500
ATOM   1428  HA  VAL    94      -3.170  -4.333 -11.401  0.096900
ATOM   1429  CB  VAL    94      -2.907  -4.571  -9.320  0.298500
ATOM   1430  HB  VAL    94      -2.809  -3.970  -8.415 -0.029700
ATOM   1431  CG1 VAL    94      -4.206  -5.369  -9.262 -0.319200
ATOM   1432 1HG1 VAL    94      -4.157  -6.076  -8.434  0.079100
ATOM   1433 2HG1 VAL    94      -5.058  -4.711  -9.091  0.079100
ATOM   1434 3HG1 VAL    94      -4.348  -5.924 -10.189  0.079100
ATOM   1435  CG2 VAL    94      -1.697  -5.515  -9.414 -0.319200
ATOM   1436 1HG2 VAL    94      -0.764  -4.954  -9.350  0.079100
ATOM   1437 2HG2 VAL    94      -1.729  -6.222  -8.585  0.079100
ATOM   1438 3HG2 VAL    94      -1.723  -6.064 -10.355  0.079100
ATOM   1439  C   VAL    94      -4.105  -2.631 -10.419  0.597300
ATOM   1440  O   VAL    94      -4.442  -2.094  -9.358 -0.567900
ATOM   1441  N   GLU    95      -4.684  -2.331 -11.567 -0.516300
ATOM   1442  H   GLU    95      -4.383  -2.828 -12.393  0.293600
ATOM   1443  CA  GLU    95      -5.623  -1.247 -11.717  0.039700
ATOM   1444  HA  GLU    95      -5.115  -0.292 -11.580  0.110500
ATOM   1445  CB  GLU    95      -6.183  -1.330 -13.133  0.056000
ATOM   1446  HB2 GLU    95      -5.335  -1.327 -13.819 -0.017300
ATOM   1447  HB3 GLU    95      -6.737  -2.260 -13.259 -0.017300
ATOM   1448  CG  GLU    95      -7.071  -0.155 -13.451  0.013600
ATOM   1449  HG2 GLU    95      -7.913  -0.137 -12.759 -0.042500
ATOM   1450  HG3 GLU    95      -6.485   0.754 -13.315 -0.042500
ATOM   1451  CD  GLU    95      -7.605  -0.217 -14.828  0.805400
ATOM   1452  OE1 GLU    95      -8.189   0.797 -14.960 -0.818800
ATOM   1453  OE2 GLU    95      -7.482  -1.083 -15.660 -0.818800
ATOM   1454  C   GLU    95      -6.776  -1.323 -10.745  0.536600
ATOM   1455  O   GLU    95      -7.168  -0.288 -10.211 -0.581900
ATOM   1456  N   ARG    96      -7.316  -2.512 -10.501 -0.347900
ATOM   1457  H   ARG    96      -6.971  -3.331 -10.981  0.274700
ATOM   1458  CA  ARG    96      -8.505  -2.598  -9.655 -0.263700
ATOM   1459  HA  ARG    96      -9.256  -1.931 -10.080  0.156000
ATOM   1460  CB  ARG    96      -9.064  -3.998  -9.720 -0.000700
ATOM   1461  HB2 ARG    96     -10.119  -3.928  -9.454  0.032700
ATOM   1462  HB3 ARG    96      -9.032  -4.342 -10.754  0.032700
ATOM   1463  CG  ARG    96      -8.481  -5.020  -8.843  0.039000
ATOM   1464  HG2 ARG    96      -7.419  -5.054  -9.086  0.028500
ATOM   1465  HG3 ARG    96      -8.574  -4.714  -7.801  0.028500
ATOM   1466  CD  ARG    96      -9.104  -6.411  -9.039  0.048600
ATOM   1467  HD2 ARG    96     -10.052  -6.526  -8.512  0.068700
ATOM   1468  HD3 ARG    96      -9.238  -6.622 -10.100  0.068700
ATOM   1469  NE  ARG    96      -8.033  -7.257  -8.492 -0.529500
ATOM   1470  HE  ARG    96      -7.344  -7.590  -9.151  0.345600
ATOM   1471  CZ  ARG    96      -7.807  -7.531  -7.230  0.807600
ATOM   1472  NH1 ARG    96      -8.606  -7.109  -6.282 -0.862700
ATOM   1473 1HH1 ARG    96      -9.372  -6.498  -6.525  0.447800
ATOM   1474 2HH1 ARG    96      -8.466  -7.363  -5.314  0.447800
ATOM   1475  NH2 ARG    96      -6.774  -8.251  -6.892 -0.862700
ATOM   1476 1HH2 ARG    96      -6.119  -8.532  -7.607  0.447800
ATOM   1477 2HH2 ARG    96      -6.619  -8.426  -5.909  0.447800
ATOM   1478  C   ARG    96      -8.281  -2.111  -8.234  0.734100
ATOM   1479  O   ARG    96      -9.245  -1.777  -7.551 -0.589400
ATOM   1480  N   LEU    97      -7.052  -2.035  -7.766 -0.415700
ATOM   1481  H   LEU    97      -6.279  -2.273  -8.371  0.271900
ATOM   1482  CA  LEU    97      -6.787  -1.636  -6.387 -0.051800
ATOM   1483  HA  LEU    97      -7.708  -1.626  -5.803  0.092200
ATOM   1484  CB  LEU    97      -5.829  -2.642  -5.724 -0.110200
ATOM   1485  HB2 LEU    97      -4.940  -2.729  -6.348  0.045700
ATOM   1486  HB3 LEU    97      -5.515  -2.247  -4.758  0.045700
ATOM   1487  CG  LEU    97      -6.384  -4.046  -5.497  0.353100
ATOM   1488  HG  LEU    97      -6.708  -4.466  -6.449 -0.036100
ATOM   1489  CD1 LEU    97      -5.317  -4.966  -4.914 -0.412100
ATOM   1490 1HD1 LEU    97      -4.454  -5.007  -5.579  0.100000
ATOM   1491 2HD1 LEU    97      -5.005  -4.615  -3.931  0.100000
ATOM   1492 3HD1 LEU    97      -5.737  -5.968  -4.824  0.100000
ATOM   1493  CD2 LEU    97      -7.568  -3.986  -4.540 -0.412100
ATOM   1494 1HD2 LEU    97      -8.413  -3.467  -4.992  0.100000
ATOM   1495 2HD2 LEU    97      -7.892  -5.001  -4.309  0.100000
ATOM   1496 3HD2 LEU    97      -7.284  -3.491  -3.611  0.100000
ATOM   1497  C   LEU    97      -6.240  -0.222  -6.273  0.597300
ATOM   1498  O   LEU    97      -6.021   0.317  -5.196 -0.567900
ATOM   1499  N   VAL    98      -5.968   0.424  -7.386 -0.415700
ATOM   1500  H   VAL    98      -6.155  -0.008  -8.279  0.271900
ATOM   1501  CA  VAL    98      -5.347   1.749  -7.340 -0.087500
ATOM   1502  HA  VAL    98      -4.479   1.714  -6.681  0.096900
ATOM   1503  CB  VAL    98      -4.858   2.129  -8.752  0.298500
ATOM   1504  HB  VAL    98      -5.698   2.064  -9.444 -0.029700
ATOM   1505  CG1 VAL    98      -4.328   3.563  -8.814 -0.319200
ATOM   1506 1HG1 VAL    98      -3.524   3.703  -8.091  0.079100
ATOM   1507 2HG1 VAL    98      -3.937   3.763  -9.812  0.079100
ATOM   1508 3HG1 VAL    98      -5.122   4.286  -8.626  0.079100
ATOM   1509  CG2 VAL    98      -3.761   1.188  -9.252 -0.319200
ATOM   1510 1HG2 VAL    98      -4.189   0.196  -9.399  0.079100
ATOM   1511 2HG2 VAL    98      -3.379   1.535 -10.212  0.079100
ATOM   1512 3HG2 VAL    98      -2.946   1.139  -8.530  0.079100
ATOM   1513  C   VAL    98      -6.299   2.800  -6.826  0.597300
ATOM   1514  O   VAL    98      -7.403   2.864  -7.304 -0.567900
ATOM   1515  N   ILE    99      -5.860   3.642  -5.899 -0.415700
ATOM   1516  H   ILE    99      -4.932   3.492  -5.531  0.271900
ATOM   1517  CA  ILE    99      -6.620   4.801  -5.446 -0.059700
ATOM   1518  HA  ILE    99      -7.601   4.786  -5.920  0.086900
ATOM   1519  CB  ILE    99      -6.883   4.788  -3.930  0.130300
ATOM   1520  HB  ILE    99      -7.444   5.691  -3.687  0.018700
ATOM   1521  CG2 ILE    99      -7.793   3.607  -3.596 -0.320400
ATOM   1522 1HG2 ILE    99      -8.118   3.702  -2.560  0.088200
ATOM   1523 2HG2 ILE    99      -8.676   3.627  -4.235  0.088200
ATOM   1524 3HG2 ILE    99      -7.267   2.663  -3.736  0.088200
ATOM   1525  CG1 ILE    99      -5.597   4.809  -3.096 -0.043000
ATOM   1526 2HG1 ILE    99      -5.012   3.914  -3.308  0.023600
ATOM   1527 3HG1 ILE    99      -5.008   5.681  -3.379  0.023600
ATOM   1528  CD1 ILE    99      -5.826   4.879  -1.591 -0.066000
ATOM   1529 1HD1 ILE    99      -4.868   5.006  -1.088  0.018600
ATOM   1530 2HD1 ILE    99      -6.469   5.725  -1.350  0.018600
ATOM   1531 3HD1 ILE    99      -6.280   3.956  -1.229  0.018600
ATOM   1532  C   ILE    99      -6.004   6.115  -5.886  0.597300
ATOM   1533  O   ILE    99      -6.724   7.074  -5.937 -0.567900
ATOM   1534  N   SER   100      -4.727   6.138  -6.221 -0.415700
ATOM   1535  H   SER   100      -4.175   5.293  -6.176  0.271900
ATOM   1536  CA  SER   100      -4.101   7.342  -6.742 -0.024900
ATOM   1537  HA  SER   100      -4.797   7.834  -7.421  0.084300
ATOM   1538  CB  SER   100      -3.715   8.322  -5.630  0.211700
ATOM   1539  HB2 SER   100      -4.584   8.548  -5.012  0.035200
ATOM   1540  HB3 SER   100      -2.930   7.894  -5.007  0.035200
ATOM   1541  OG  SER   100      -3.231   9.523  -6.224 -0.654600
ATOM   1542  HG  SER   100      -3.974  10.001  -6.602  0.427500
ATOM   1543  C   SER   100      -2.861   6.974  -7.517  0.597300
ATOM   1544  O   SER   100      -2.196   6.001  -7.183 -0.567900
ATOM   1545  N   LYS   101      -2.520   7.770  -8.515 -0.348100
ATOM   1546  H   LYS   101      -3.085   8.589  -8.691  0.276400
ATOM   1547  CA  LYS   101      -1.204   7.722  -9.140 -0.290300
ATOM   1548  HA  LYS   101      -0.543   7.045  -8.599  0.143800
ATOM   1549  CB  LYS   101      -1.272   7.263 -10.597 -0.053800
ATOM   1550  HB2 LYS   101      -1.949   7.939 -11.119  0.048200
ATOM   1551  HB3 LYS   101      -0.288   7.387 -11.049  0.048200
ATOM   1552  CG  LYS   101      -1.749   5.828 -10.783  0.022700
ATOM   1553  HG2 LYS   101      -1.083   5.172 -10.222  0.013400
ATOM   1554  HG3 LYS   101      -2.740   5.738 -10.339  0.013400
ATOM   1555  CD  LYS   101      -1.838   5.316 -12.213 -0.039200
ATOM   1556  HD2 LYS   101      -0.813   5.368 -12.582  0.061100
ATOM   1557  HD3 LYS   101      -2.174   4.279 -12.226  0.061100
ATOM   1558  CE  LYS   101      -2.660   6.164 -13.171 -0.017600
ATOM   1559  HE2 LYS   101      -2.795   7.149 -12.725  0.112100
ATOM   1560  HE3 LYS   101      -2.065   6.311 -14.073  0.112100
ATOM   1561  NZ  LYS   101      -3.989   5.655 -13.580 -0.374100
ATOM   1562  HZ1 LYS   101      -3.939   4.837 -14.170  0.337400
ATOM   1563  HZ2 LYS   101      -4.547   5.382 -12.784  0.337400
ATOM   1564  HZ3 LYS   101      -4.519   6.360 -14.072  0.337400
ATOM   1565  C   LYS   101      -0.615   9.113  -8.963  0.848800
ATOM   1566  O   LYS   101      -1.356  10.024  -9.415 -0.825200
ATOM   1567  OXT LYS   101       0.471   9.268  -8.375 -0.825200
ATOM   1568 FE   FE3   102      -3.259   3.225   7.110  3.000000
ATOM   1569 FE   FE2   103      -4.155   5.597   7.780  2.000000
ATOM   1570  S   SU2   104      -4.113   3.847   8.897 -2.000000
ATOM   1571  S   SU2   105      -3.416   4.858   5.884 -2.000000
HETATM 1572  O   WAT   106      11.915  -1.309   5.057 -0.834000
HETATM 1573  H1  WAT   106      11.442  -2.110   4.830  0.417000
HETATM 1574  H2  WAT   106      11.461  -0.618   4.574  0.417000
HETATM 1575  O   WAT   107       1.283   8.734  10.153 -0.834000
HETATM 1576  H1  WAT   107       1.842   9.502  10.031  0.417000
HETATM 1577  H2  WAT   107       1.057   8.459   9.264  0.417000
HETATM 1578  O   WAT   108      -9.075   0.696  -6.142 -0.834000
HETATM 1579  H1  WAT   108      -8.663   1.358  -6.696  0.417000
HETATM 1580  H2  WAT   108      -9.332   0.002  -6.749  0.417000
HETATM 1581  O   WAT   109      -2.139  -0.806 -14.429 -0.834000
HETATM 1582  H1  WAT   109      -1.996  -1.519 -13.806  0.417000
HETATM 1583  H2  WAT   109      -1.364  -0.821 -14.990  0.417000
HETATM 1584  O   WAT   110      -1.681  -1.151   4.492 -0.834000
HETATM 1585  H1  WAT   110      -1.318  -0.508   3.883  0.417000
HETATM 1586  H2  WAT   110      -1.243  -0.967   5.323  0.417000
HETATM 1587  O   WAT   111      -3.470  -6.236  10.377 -0.834000
HETATM 1588  H1  WAT   111      -3.550  -7.147  10.095  0.417000
HETATM 1589  H2  WAT   111      -4.343  -6.004  10.693  0.417000
HETATM 1590  O   WAT   112      -1.584  -5.269 -13.342 -0.834000
HETATM 1591  H1  WAT   112      -1.223  -5.436 -14.213  0.417000
HETATM 1592  H2  WAT   112      -1.084  -4.520 -13.015  0.417000
HETATM 1593  O   WAT   113      -6.604  -7.364 -10.768 -0.834000
HETATM 1594  H1  WAT   113      -5.770  -7.829 -10.826  0.417000
HETATM 1595  H2  WAT   113      -7.260  -8.017 -11.012  0.417000
HETATM 1596  O   WAT   114      -2.877 -11.871  -5.529 -0.834000
HETATM 1597  H1  WAT   114      -3.641 -11.425  -5.894  0.417000
HETATM 1598  H2  WAT   114      -3.126 -12.075  -4.628  0.417000
HETATM 1599  O   WAT   115      10.526  -4.094   6.546 -0.834000
HETATM 1600  H1  WAT   115      10.174  -3.809   5.703  0.417000
HETATM 1601  H2  WAT   115      11.362  -4.506   6.331  0.417000
HETATM 1602  O   WAT   116      -3.365  -7.040 -12.840 -0.834000
HETATM 1603  H1  WAT   116      -2.583  -6.516 -12.667  0.417000
HETATM 1604  H2  WAT   116      -3.563  -7.458 -12.003  0.417000
HETATM 1605  O   WAT   117      14.158  -7.070  -0.281 -0.834000
HETATM 1606  H1  WAT   117      13.756  -6.313  -0.707  0.417000
HETATM 1607  H2  WAT   117      14.745  -7.434  -0.943  0.417000
HETATM 1608  O   WAT   118     -10.587  -5.272  -6.410 -0.834000
HETATM 1609  H1  WAT   118     -10.741  -5.063  -5.489  0.417000
HETATM 1610  H2  WAT   118     -11.463  -5.358  -6.786  0.417000
HETATM 1611  O   WAT   119      -7.162   1.605   6.904 -0.834000
HETATM 1612  H1  WAT   119      -7.533   2.398   6.519  0.417000
HETATM 1613  H2  WAT   119      -6.227   1.658   6.708  0.417000
HETATM 1614  O   WAT   120      -6.091   5.749  11.112 -0.834000
HETATM 1615  H1  WAT   120      -6.550   6.200  10.403  0.417000
HETATM 1616  H2  WAT   120      -5.724   4.967  10.700  0.417000
HETATM 1617  O   WAT   121      -6.510  -4.867 -11.756 -0.834000
HETATM 1618  H1  WAT   121      -5.726  -4.765 -12.297  0.417000
HETATM 1619  H2  WAT   121      -6.429  -5.743 -11.380  0.417000
HETATM 1620  O   WAT   122      -4.203  -1.454 -15.916 -0.834000
HETATM 1621  H1  WAT   122      -4.433  -2.346 -15.655  0.417000
HETATM 1622  H2  WAT   122      -3.526  -1.190 -15.294  0.417000
HETATM 1623  O   WAT   123      -8.845  -0.390  -3.667 -0.834000
HETATM 1624  H1  WAT   123      -8.606  -0.079  -4.540  0.417000
HETATM 1625  H2  WAT   123      -8.058  -0.831  -3.346  0.417000
HETATM 1626  O   WAT   124       1.631   7.284  12.296 -0.834000
HETATM 1627  H1  WAT   124       0.887   6.688  12.382  0.417000
HETATM 1628  H2  WAT   124       1.431   7.805  11.519  0.417000
HETATM 1629  O   WAT   125     -13.483   3.184   9.830 -0.834000
HETATM 1630  H1  WAT   125     -13.595   3.910  10.444  0.417000
HETATM 1631  H2  WAT   125     -14.315   2.712   9.864  0.417000
HETATM 1632  O   WAT   126      -9.764  -5.309  -2.107 -0.834000
HETATM 1633  H1  WAT   126     -10.409  -5.493  -1.424  0.417000
HETATM 1634  H2  WAT   126      -9.022  -4.926  -1.639  0.417000
HETATM 1635  O   WAT   127     -10.895   0.277   3.218 -0.834000
HETATM 1636  H1  WAT   127     -10.043  -0.155   3.276  0.417000
HETATM 1637  H2  WAT   127     -10.866   0.956   3.892  0.417000
HETATM 1638  O   WAT   128      -3.035 -14.777  -3.574 -0.834000
HETATM 1639  H1  WAT   128      -3.431 -13.905  -3.579  0.417000
HETATM 1640  H2  WAT   128      -2.782 -14.931  -4.484  0.417000
HETATM 1641  O   WAT   129      -9.070   1.195 -10.191 -0.834000
HETATM 1642  H1  WAT   129      -8.293   0.636 -10.214  0.417000
HETATM 1643  H2  WAT   129      -9.677   0.788 -10.810  0.417000
HETATM 1644  O   WAT   130      -0.917 -12.716  -1.896 -0.834000
HETATM 1645  H1  WAT   130      -1.395 -12.240  -1.217  0.417000
HETATM 1646  H2  WAT   130      -1.489 -13.448  -2.125  0.417000
HETATM 1647  O   WAT   131      -8.733   3.151  -9.071 -0.834000
HETATM 1648  H1  WAT   131      -8.151   2.943  -8.339  0.417000
HETATM 1649  H2  WAT   131      -8.882   2.311  -9.505  0.417000
HETATM 1650  O   WAT   132     -15.669   6.662  16.537 -0.834000
HETATM 1651  H1  WAT   132     -15.797   5.935  15.927  0.417000
HETATM 1652  H2  WAT   132     -14.782   6.538  16.873  0.417000
HETATM 1653  O   WAT   133      -8.262 -10.372  -4.338 -0.834000
HETATM 1654  H1  WAT   133      -7.560  -9.733  -4.213  0.417000
HETATM 1655  H2  WAT   133      -7.815 -11.219  -4.351  0.417000
HETATM 1656  O   WAT   134      -7.007  -6.430   3.939 -0.834000
HETATM 1657  H1  WAT   134      -6.460  -5.947   3.320  0.417000
HETATM 1658  H2  WAT   134      -7.084  -5.849   4.696  0.417000
HETATM 1659  O   WAT   135      -8.886  -7.314  -3.308 -0.834000
HETATM 1660  H1  WAT   135      -8.008  -7.447  -2.952  0.417000
HETATM 1661  H2  WAT   135      -9.196  -6.511  -2.888  0.417000
HETATM 1662  O   WAT   136       9.957 -10.107 -14.234 -0.834000
HETATM 1663  H1  WAT   136       9.115 -10.481 -14.494  0.417000
HETATM 1664  H2  WAT   136       9.950  -9.223 -14.601  0.417000
HETATM 1665  O   WAT   137      12.244  -5.058   2.669 -0.834000
HETATM 1666  H1  WAT   137      11.958  -5.065   3.583  0.417000
HETATM 1667  H2  WAT   137      13.194  -4.952   2.717  0.417000
HETATM 1668  O   WAT   138      -5.091 -10.770  -6.117 -0.834000
HETATM 1669  H1  WAT   138      -5.554 -10.144  -5.559  0.417000
HETATM 1670  H2  WAT   138      -5.155 -10.399  -6.997  0.417000
HETATM 1671  O   WAT   139      -0.437  10.244  -5.826 -0.834000
HETATM 1672  H1  WAT   139      -0.077   9.918  -6.650  0.417000
HETATM 1673  H2  WAT   139      -1.383  10.126  -5.915  0.417000
HETATM 1674  O   WAT   140     -10.221  10.865  13.371 -0.834000
HETATM 1675  H1  WAT   140     -10.656  11.612  13.783  0.417000
HETATM 1676  H2  WAT   140      -9.390  11.219  13.053  0.417000
HETATM 1677  O   WAT   141     -11.262  -4.626  -4.023 -0.834000
HETATM 1678  H1  WAT   141     -10.576  -4.829  -3.387  0.417000
HETATM 1679  H2  WAT   141     -12.073  -4.644  -3.516  0.417000
HETATM 1680  O   WAT   142      -8.668  -9.089 -11.114 -0.834000
HETATM 1681  H1  WAT   142      -9.359  -8.733 -11.674  0.417000
HETATM 1682  H2  WAT   142      -9.097  -9.242 -10.272  0.417000
HETATM 1683  O   WAT   143      -4.407  -4.383 -13.308 -0.834000
HETATM 1684  H1  WAT   143      -3.564  -4.830 -13.387  0.417000
HETATM 1685  H2  WAT   143      -4.687  -4.240 -14.212  0.417000
HETATM 1686  O   WAT   144       1.070 -16.295  -2.675 -0.834000
HETATM 1687  H1  WAT   144       0.536 -15.950  -3.391  0.417000
HETATM 1688  H2  WAT   144       1.656 -15.574  -2.444  0.417000
HETATM 1689  O   WAT   145       0.333   1.411  14.950 -0.834000
HETATM 1690  H1  WAT   145       0.873   2.198  15.023  0.417000
HETATM 1691  H2  WAT   145      -0.016   1.277  15.831  0.417000
HETATM 1692  O   WAT   146      -4.455 -10.177 -12.852 -0.834000
HETATM 1693  H1  WAT   146      -4.334  -9.525 -12.163  0.417000
HETATM 1694  H2  WAT   146      -5.402 -10.212 -12.986  0.417000
HETATM 1695  O   WAT   147     -10.263  -3.130   3.056 -0.834000
HETATM 1696  H1  WAT   147      -9.650  -2.405   3.177  0.417000
HETATM 1697  H2  WAT   147     -10.875  -3.051   3.787  0.417000
HETATM 1698  O   WAT   148      -8.806 -10.763   3.532 -0.834000
HETATM 1699  H1  WAT   148      -8.208 -11.165   4.162  0.417000
HETATM 1700  H2  WAT   148      -8.584 -11.172   2.695  0.417000
HETATM 1701  O   WAT   149      10.766  -4.162  -7.343 -0.834000
HETATM 1702  H1  WAT   149      10.309  -4.830  -7.854  0.417000
HETATM 1703  H2  WAT   149      10.992  -4.601  -6.523  0.417000
HETATM 1704  O   WAT   150       5.445   9.074  -8.626 -0.834000
HETATM 1705  H1  WAT   150       5.152   8.324  -9.143  0.417000
HETATM 1706  H2  WAT   150       6.397   9.079  -8.727  0.417000
HETATM 1707  O   WAT   151      -3.665  -5.393 -16.962 -0.834000
HETATM 1708  H1  WAT   151      -2.725  -5.500 -16.813  0.417000
HETATM 1709  H2  WAT   151      -3.766  -5.462 -17.911  0.417000
HETATM 1710  O   WAT   152       3.809   2.670 -12.330 -0.834000
HETATM 1711  H1  WAT   152       4.427   2.355 -11.670  0.417000
HETATM 1712  H2  WAT   152       3.922   3.621 -12.329  0.417000
HETATM 1713  O   WAT   153     -10.182   2.086  14.917 -0.834000
HETATM 1714  H1  WAT   153     -10.237   2.374  15.829  0.417000
HETATM 1715  H2  WAT   153      -9.748   1.234  14.961  0.417000
HETATM 1716  O   WAT   154       2.460   9.365  -4.718 -0.834000
HETATM 1717  H1  WAT   154       1.632   9.353  -5.199  0.417000
HETATM 1718  H2  WAT   154       3.104   9.671  -5.356  0.417000
HETATM 1719  O   WAT   155      -1.259  -8.062 -16.574 -0.834000
HETATM 1720  H1  WAT   155      -1.109  -7.121 -16.480  0.417000
HETATM 1721  H2  WAT   155      -2.030  -8.126 -17.138  0.417000
HETATM 1722  O   WAT   156       2.625  -8.400   9.750 -0.834000
HETATM 1723  H1  WAT   156       1.978  -8.311   9.051  0.417000
HETATM 1724  H2  WAT   156       2.479  -9.278  10.101  0.417000
HETATM 1725  O   WAT   157      -3.785   9.385   9.191 -0.834000
HETATM 1726  H1  WAT   157      -3.050   9.859   9.579  0.417000
HETATM 1727  H2  WAT   157      -4.557   9.892   9.443  0.417000
HETATM 1728  O   WAT   158       6.231   0.040 -12.166 -0.834000
HETATM 1729  H1  WAT   158       5.471   0.241 -12.712  0.417000
HETATM 1730  H2  WAT   158       6.142   0.617 -11.408  0.417000
HETATM 1731  O   WAT   159      -5.141  -3.940 -15.880 -0.834000
HETATM 1732  H1  WAT   159      -4.538  -4.515 -16.351  0.417000
HETATM 1733  H2  WAT   159      -6.006  -4.172 -16.218  0.417000
HETATM 1734  O   WAT   160      -7.068 -10.771  -8.867 -0.834000
HETATM 1735  H1  WAT   160      -6.323 -10.184  -8.994  0.417000
HETATM 1736  H2  WAT   160      -6.830 -11.567  -9.342  0.417000
HETATM 1737  O   WAT   161      -8.983 -10.490  -7.122 -0.834000
HETATM 1738  H1  WAT   161      -8.206 -10.652  -7.658  0.417000
HETATM 1739  H2  WAT   161      -8.647 -10.420  -6.229  0.417000
HETATM 1740  O   WAT   162      -1.377  11.008   2.248 -0.834000
HETATM 1741  H1  WAT   162      -1.935  10.918   1.475  0.417000
HETATM 1742  H2  WAT   162      -1.624  10.273   2.809  0.417000
HETATM 1743  O   WAT   163      -7.545  12.047  13.087 -0.834000
HETATM 1744  H1  WAT   163      -7.311  12.121  14.013  0.417000
HETATM 1745  H2  WAT   163      -6.749  11.726  12.664  0.417000
HETATM 1746  O   WAT   164      -4.531   9.084  -9.603 -0.834000
HETATM 1747  H1  WAT   164      -4.856   8.377 -10.160  0.417000
HETATM 1748  H2  WAT   164      -4.112   9.694 -10.211  0.417000
HETATM 1749  O   WAT   165      14.278  -1.590 -11.295 -0.834000
HETATM 1750  H1  WAT   165      13.528  -1.492 -11.881  0.417000
HETATM 1751  H2  WAT   165      14.975  -1.084 -11.713  0.417000
HETATM 1752  O   WAT   166     -13.503   1.870   4.773 -0.834000
HETATM 1753  H1  WAT   166     -12.854   2.425   4.341  0.417000
HETATM 1754  H2  WAT   166     -14.299   2.401   4.791  0.417000
HETATM 1755  O   WAT   167       0.734  12.584   8.053 -0.834000
HETATM 1756  H1  WAT   167       0.004  12.526   7.437  0.417000
HETATM 1757  H2  WAT   167       0.565  13.384   8.550  0.417000
HETATM 1758  O   WAT   168       1.800   6.133 -11.362 -0.834000
HETATM 1759  H1  WAT   168       1.460   6.596 -12.127  0.417000
HETATM 1760  H2  WAT   168       1.934   6.818 -10.707  0.417000
HETATM 1761  O   WAT   169      -0.435  13.589  -6.363 -0.834000
HETATM 1762  H1  WAT   169      -0.360  14.366  -6.916  0.417000
HETATM 1763  H2  WAT   169      -0.924  12.962  -6.896  0.417000
HETATM 1764  O   WAT   170      -0.055   0.084 -16.318 -0.834000
HETATM 1765  H1  WAT   170      -0.552   0.354 -17.091  0.417000
HETATM 1766  H2  WAT   170       0.822   0.440 -16.462  0.417000
HETATM 1767  O   WAT   171      -2.388 -12.445 -14.760 -0.834000
HETATM 1768  H1  WAT   171      -3.126 -12.672 -14.194  0.417000
HETATM 1769  H2  WAT   171      -1.768 -13.165 -14.647  0.417000
HETATM 1770  O   WAT   172      18.374  -4.867  -9.036 -0.834000
HETATM 1771  H1  WAT   172      18.476  -5.791  -9.264  0.417000
HETATM 1772  H2  WAT   172      18.945  -4.744  -8.277  0.417000
HETATM 1773  O   WAT   173      -4.853  -4.961  13.350 -0.834000
HETATM 1774  H1  WAT   173      -5.342  -5.049  12.533  0.417000
HETATM 1775  H2  WAT   173      -5.491  -4.618  13.976  0.417000
HETATM 1776  O   WAT   174       3.002  -1.465 -17.579 -0.834000
HETATM 1777  H1  WAT   174       2.702  -0.558 -17.648  0.417000
HETATM 1778  H2  WAT   174       3.407  -1.518 -16.713  0.417000
HETATM 1779  O   WAT   175      -7.119 -11.838   4.724 -0.834000
HETATM 1780  H1  WAT   175      -6.809 -11.993   3.832  0.417000
HETATM 1781  H2  WAT   175      -6.837 -12.611   5.214  0.417000
HETATM 1782  O   WAT   176       3.674   2.715 -15.055 -0.834000
HETATM 1783  H1  WAT   176       3.464   2.619 -14.126  0.417000
HETATM 1784  H2  WAT   176       4.621   2.589 -15.101  0.417000
HETATM 1785  O   WAT   177      -9.705   0.846 -16.310 -0.834000
HETATM 1786  H1  WAT   177      -8.982   0.830 -15.683  0.417000
HETATM 1787  H2  WAT   177      -9.403   0.302 -17.038  0.417000
HETATM 1788  O   WAT   178       4.196  10.190  -6.612 -0.834000
HETATM 1789  H1  WAT   178       4.634   9.749  -7.340  0.417000
HETATM 1790  H2  WAT   178       4.408  11.116  -6.731  0.417000
HETATM 1791  O   WAT   179       8.345 -15.911  -9.067 -0.834000
HETATM 1792  H1  WAT   179       7.698 -16.442  -9.532  0.417000
HETATM 1793  H2  WAT   179       9.012 -16.537  -8.786  0.417000
HETATM 1794  O   WAT   180       0.116 -12.859   5.264 -0.834000
HETATM 1795  H1  WAT   180       0.260 -12.964   6.204  0.417000
HETATM 1796  H2  WAT   180       0.093 -11.912   5.129  0.417000
HETATM 1797  O   WAT   181      -8.860   8.375   5.697 -0.834000
HETATM 1798  H1  WAT   181      -8.790   9.173   5.172  0.417000
HETATM 1799  H2  WAT   181      -8.683   8.662   6.593  0.417000
HETATM 1800  O   WAT   182      -1.311  10.280  10.303 -0.834000
HETATM 1801  H1  WAT   182      -0.422   9.925  10.292  0.417000
HETATM 1802  H2  WAT   182      -1.531  10.344  11.233  0.417000
HETATM 1803  O   WAT   183       3.513  -9.205 -16.163 -0.834000
HETATM 1804  H1  WAT   183       2.819  -8.584 -16.382  0.417000
HETATM 1805  H2  WAT   183       3.947  -9.384 -16.997  0.417000
HETATM 1806  O   WAT   184       7.658 -12.897 -12.795 -0.834000
HETATM 1807  H1  WAT   184       6.973 -12.922 -12.126  0.417000
HETATM 1808  H2  WAT   184       8.051 -13.769 -12.768  0.417000
HETATM 1809  O   WAT   185       3.338 -12.954  -6.846 -0.834000
HETATM 1810  H1  WAT   185       4.096 -12.762  -7.397  0.417000
HETATM 1811  H2  WAT   185       2.698 -12.281  -7.075  0.417000
HETATM 1812  O   WAT   186      17.283 -10.954  -6.787 -0.834000
HETATM 1813  H1  WAT   186      16.547 -11.207  -6.230  0.417000
HETATM 1814  H2  WAT   186      17.982 -11.565  -6.553  0.417000
HETATM 1815  O   WAT   187      -7.357   9.127  -6.814 -0.834000
HETATM 1816  H1  WAT   187      -6.583   9.652  -7.017  0.417000
HETATM 1817  H2  WAT   187      -7.007   8.312  -6.455  0.417000
HETATM 1818  O   WAT   188     -10.900   3.538  21.058 -0.834000
HETATM 1819  H1  WAT   188     -10.401   3.296  21.838  0.417000
HETATM 1820  H2  WAT   188     -11.798   3.645  21.371  0.417000
HETATM 1821  O   WAT   189     -10.840   1.442 -14.351 -0.834000
HETATM 1822  H1  WAT   189     -10.465   0.890 -13.665  0.417000
HETATM 1823  H2  WAT   189     -10.396   1.164 -15.152  0.417000
HETATM 1824  O   WAT   190     -10.166  -9.458  -8.827 -0.834000
HETATM 1825  H1  WAT   190      -9.646  -9.840  -8.120  0.417000
HETATM 1826  H2  WAT   190     -10.916  -9.060  -8.386  0.417000
HETATM 1827  O   WAT   191      -7.163   9.376  10.997 -0.834000
HETATM 1828  H1  WAT   191      -7.479   8.796  11.691  0.417000
HETATM 1829  H2  WAT   191      -6.520   9.938  11.429  0.417000
HETATM 1830  O   WAT   192      -1.111 -16.457  -1.894 -0.834000
HETATM 1831  H1  WAT   192      -1.503 -15.990  -2.632  0.417000
HETATM 1832  H2  WAT   192      -0.171 -16.437  -2.070  0.417000
HETATM 1833  O   WAT   193      10.029  -6.741   9.668 -0.834000
HETATM 1834  H1  WAT   193      10.159  -5.806   9.513  0.417000
HETATM 1835  H2  WAT   193       9.349  -6.780  10.341  0.417000
HETATM 1836  O   WAT   194      -6.088  -1.397 -17.285 -0.834000
HETATM 1837  H1  WAT   194      -5.256  -1.422 -16.813  0.417000
HETATM 1838  H2  WAT   194      -6.749  -1.307 -16.598  0.417000
HETATM 1839  O   WAT   195       3.495   2.297  12.536 -0.834000
HETATM 1840  H1  WAT   195       3.128   2.176  11.660  0.417000
HETATM 1841  H2  WAT   195       3.189   1.538  13.031  0.417000
HETATM 1842  O   WAT   196      -1.549  14.496   9.349 -0.834000
HETATM 1843  H1  WAT   196      -1.271  15.034   8.607  0.417000
HETATM 1844  H2  WAT   196      -2.466  14.292   9.166  0.417000
HETATM 1845  O   WAT   197       4.539 -14.140 -12.403 -0.834000
HETATM 1846  H1  WAT   197       5.083 -13.645 -11.790  0.417000
HETATM 1847  H2  WAT   197       5.032 -14.944 -12.566  0.417000
HETATM 1848  O   WAT   198      14.177   3.476  -7.565 -0.834000
HETATM 1849  H1  WAT   198      15.054   3.254  -7.251  0.417000
HETATM 1850  H2  WAT   198      13.900   4.204  -7.008  0.417000
HETATM 1851  O   WAT   199       5.967 -15.969  -7.151 -0.834000
HETATM 1852  H1  WAT   199       6.457 -16.075  -7.967  0.417000
HETATM 1853  H2  WAT   199       6.260 -15.126  -6.805  0.417000
HETATM 1854  O   WAT   200      20.827  -2.760  -4.034 -0.834000
HETATM 1855  H1  WAT   200      19.894  -2.754  -4.248  0.417000
HETATM 1856  H2  WAT   200      21.104  -3.662  -4.197  0.417000
HETATM 1857  O   WAT   201       0.165   3.528 -13.724 -0.834000
HETATM 1858  H1  WAT   201       0.376   4.024 -14.515  0.417000
HETATM 1859  H2  WAT   201       0.873   3.736 -13.115  0.417000
HETATM 1860  O   WAT   202     -10.007   2.261  -1.731 -0.834000
HETATM 1861  H1  WAT   202     -10.154   2.022  -2.646  0.417000
HETATM 1862  H2  WAT   202      -9.131   1.929  -1.534  0.417000
HETATM 1863  O   WAT   203       1.168 -13.057  -0.938 -0.834000
HETATM 1864  H1  WAT   203       0.289 -12.874  -1.270  0.417000
HETATM 1865  H2  WAT   203       1.682 -13.261  -1.720  0.417000
HETATM 1866  O   WAT   204      17.110  -3.670  -2.361 -0.834000
HETATM 1867  H1  WAT   204      16.585  -4.031  -1.647  0.417000
HETATM 1868  H2  WAT   204      17.852  -4.270  -2.440  0.417000
HETATM 1869  O   WAT   205       5.679  -2.830 -18.646 -0.834000
HETATM 1870  H1  WAT   205       4.948  -2.269 -18.386  0.417000
HETATM 1871  H2  WAT   205       5.265  -3.588 -19.057  0.417000
HETATM 1872  O   WAT   206      -0.413  -6.984  14.809 -0.834000
HETATM 1873  H1  WAT   206      -1.295  -7.056  14.444  0.417000
HETATM 1874  H2  WAT   206      -0.269  -7.819  15.255  0.417000
HETATM 1875  O   WAT   207       6.388   0.034 -16.678 -0.834000
HETATM 1876  H1  WAT   207       6.949   0.271 -15.940  0.417000
HETATM 1877  H2  WAT   207       5.595  -0.317 -16.274  0.417000
HETATM 1878  O   WAT   208       8.036  -0.118 -14.315 -0.834000
HETATM 1879  H1  WAT   208       7.341  -0.093 -13.658  0.417000
HETATM 1880  H2  WAT   208       8.634   0.583 -14.059  0.417000
HETATM 1881  O   WAT   209      13.767   5.367  -6.165 -0.834000
HETATM 1882  H1  WAT   209      13.125   5.356  -5.455  0.417000
HETATM 1883  H2  WAT   209      14.269   6.170  -6.022  0.417000
HETATM 1884  O   WAT   210       4.632  12.661  -6.981 -0.834000
HETATM 1885  H1  WAT   210       4.275  12.863  -6.116  0.417000
HETATM 1886  H2  WAT   210       4.467  13.449  -7.498  0.417000
HETATM 1887  O   WAT   211     -23.544  11.416  -7.451 -0.834000
HETATM 1888  H1  WAT   211     -22.961  10.825  -7.929  0.417000
HETATM 1889  H2  WAT   211     -24.166  10.836  -7.012  0.417000
HETATM 1890  O   WAT   212     -14.553  11.217 -13.536 -0.834000
HETATM 1891  H1  WAT   212     -13.856  11.047 -14.170  0.417000
HETATM 1892  H2  WAT   212     -14.598  12.171 -13.480  0.417000
HETATM 1893  O   WAT   213       7.821  26.224  -7.446 -0.834000
HETATM 1894  H1  WAT   213       8.044  27.020  -7.929  0.417000
HETATM 1895  H2  WAT   213       7.630  26.529  -6.558  0.417000
HETATM 1896  O   WAT   214       3.277  12.462  20.132 -0.834000
HETATM 1897  H1  WAT   214       3.470  12.052  19.288  0.417000
HETATM 1898  H2  WAT   214       3.881  13.202  20.182  0.417000
HETATM 1899  O   WAT   215      -1.251 -18.367  14.649 -0.834000
HETATM 1900  H1  WAT   215      -1.098 -19.253  14.320  0.417000
HETATM 1901  H2  WAT   215      -1.107 -18.434  15.593  0.417000
HETATM 1902  O   WAT   216     -13.100  20.537 -15.824 -0.834000
HETATM 1903  H1  WAT   216     -12.619  20.782 -16.614  0.417000
HETATM 1904  H2  WAT   216     -13.418  21.367 -15.469  0.417000
HETATM 1905  O   WAT   217     -12.861 -25.909  -6.782 -0.834000
HETATM 1906  H1  WAT   217     -12.071 -25.536  -6.391  0.417000
HETATM 1907  H2  WAT   217     -12.617 -26.808  -7.004  0.417000
HETATM 1908  O   WAT   218     -15.419  23.535   2.630 -0.834000
HETATM 1909  H1  WAT   218     -15.263  22.608   2.810  0.417000
HETATM 1910  H2  WAT   218     -14.602  23.844   2.238  0.417000
HETATM 1911  O   WAT   219      -1.092 -23.647 -13.377 -0.834000
HETATM 1912  H1  WAT   219      -1.421 -24.189 -12.661  0.417000
HETATM 1913  H2  WAT   219      -0.387 -24.165 -13.766  0.417000
HETATM 1914  O   WAT   220      -2.185  -8.368  17.687 -0.834000
HETATM 1915  H1  WAT   220      -1.446  -8.685  17.167  0.417000
HETATM 1916  H2  WAT   220      -2.690  -9.156  17.891  0.417000
HETATM 1917  O   WAT   221      -5.382 -22.059  -2.266 -0.834000
HETATM 1918  H1  WAT   221      -6.264 -22.184  -1.915  0.417000
HETATM 1919  H2  WAT   221      -5.296 -21.111  -2.366  0.417000
HETATM 1920  O   WAT   222      -6.993 -26.294  -2.800 -0.834000
HETATM 1921  H1  WAT   222      -6.323 -25.695  -3.129  0.417000
HETATM 1922  H2  WAT   222      -6.746 -26.454  -1.890  0.417000
HETATM 1923  O   WAT   223       4.715  24.178  -6.772 -0.834000
HETATM 1924  H1  WAT   223       4.816  23.847  -7.665  0.417000
HETATM 1925  H2  WAT   223       5.093  23.494  -6.219  0.417000
HETATM 1926  O   WAT   224       1.026  -8.209  25.064 -0.834000
HETATM 1927  H1  WAT   224       1.780  -7.623  24.995  0.417000
HETATM 1928  H2  WAT   224       0.382  -7.842  24.458  0.417000
HETATM 1929  O   WAT   225     -10.420  -3.269 -27.318 -0.834000
HETATM 1930  H1  WAT   225      -9.919  -3.689 -26.619  0.417000
HETATM 1931  H2  WAT   225     -10.106  -3.685 -28.121  0.417000
HETATM 1932  O   WAT   226      18.973   5.822 -15.708 -0.834000
HETATM 1933  H1  WAT   226      19.181   6.418 -16.427  0.417000
HETATM 1934  H2  WAT   226      18.897   4.963 -16.123  0.417000
HETATM 1935  O   WAT   227     -23.440   3.757  13.793 -0.834000
HETATM 1936  H1  WAT   227     -24.083   4.292  13.328  0.417000
HETATM 1937  H2  WAT   227     -23.779   2.864  13.728  0.417000
HETATM 1938  O   WAT   228      17.479   4.430  10.684 -0.834000
HETATM 1939  H1  WAT   228      18.227   4.902  11.051  0.417000
HETATM 1940  H2  WAT   228      16.717   4.818  11.114  0.417000
HETATM 1941  O   WAT   229      19.371   0.922  -0.439 -0.834000
HETATM 1942  H1  WAT   229      19.307   1.165  -1.363  0.417000
HETATM 1943  H2  WAT   229      19.153  -0.010  -0.421  0.417000
HETATM 1944  O   WAT   230     -12.018  19.302 -13.586 -0.834000
HETATM 1945  H1  WAT   230     -12.377  19.654 -14.400  0.417000
HETATM 1946  H2  WAT   230     -12.678  19.507 -12.924  0.417000
HETATM 1947  O   WAT   231     -26.765   6.100  -5.709 -0.834000
HETATM 1948  H1  WAT   231     -26.903   6.316  -4.787  0.417000
HETATM 1949  H2  WAT   231     -25.940   5.615  -5.721  0.417000
HETATM 1950  O   WAT   232     -12.736 -15.369 -17.209 -0.834000
HETATM 1951  H1  WAT   232     -12.159 -14.643 -16.971  0.417000
HETATM 1952  H2  WAT   232     -12.878 -15.841 -16.389  0.417000
HETATM 1953  O   WAT   233       2.359  23.462  -2.339 -0.834000
HETATM 1954  H1  WAT   233       1.859  23.806  -1.599  0.417000
HETATM 1955  H2  WAT   233       1.736  23.457  -3.066  0.417000
HETATM 1956  O   WAT   234     -13.801  12.920  20.038 -0.834000
HETATM 1957  H1  WAT   234     -13.582  12.194  19.454  0.417000
HETATM 1958  H2  WAT   234     -14.403  13.463  19.528  0.417000
HETATM 1959  O   WAT   235     -17.180  12.241  19.373 -0.834000
HETATM 1960  H1  WAT   235     -16.675  11.489  19.683  0.417000
HETATM 1961  H2  WAT   235     -16.521  12.857  19.054  0.417000
HETATM 1962  O   WAT   236      23.983  19.078   0.030 -0.834000
HETATM 1963  H1  WAT   236      24.630  19.353   0.680  0.417000
HETATM 1964  H2  WAT   236      23.218  18.825   0.546  0.417000
HETATM 1965  O   WAT   237       3.403  17.394  -6.642 -0.834000
HETATM 1966  H1  WAT   237       3.870  17.647  -5.846  0.417000
HETATM 1967  H2  WAT   237       2.499  17.260  -6.357  0.417000
HETATM 1968  O   WAT   238       0.612 -14.583 -18.946 -0.834000
HETATM 1969  H1  WAT   238       1.510 -14.895 -19.058  0.417000
HETATM 1970  H2  WAT   238       0.335 -14.328 -19.825  0.417000
HETATM 1971  O   WAT   239      -4.069  29.477   1.386 -0.834000
HETATM 1972  H1  WAT   239      -3.293  29.158   1.847  0.417000
HETATM 1973  H2  WAT   239      -3.722  29.923   0.613  0.417000
HETATM 1974  O   WAT   240     -10.494   6.753 -10.533 -0.834000
HETATM 1975  H1  WAT   240      -9.804   6.891  -9.885  0.417000
HETATM 1976  H2  WAT   240     -10.781   7.635 -10.769  0.417000
HETATM 1977  O   WAT   241     -19.450  16.982  -9.430 -0.834000
HETATM 1978  H1  WAT   241     -19.952  16.449  -8.814  0.417000
HETATM 1979  H2  WAT   241     -19.801  16.751 -10.289  0.417000
HETATM 1980  O   WAT   242      16.305   3.796 -18.317 -0.834000
HETATM 1981  H1  WAT   242      16.391   4.657 -18.725  0.417000
HETATM 1982  H2  WAT   242      17.110   3.690 -17.811  0.417000
HETATM 1983  O   WAT   243      18.781   4.728  -4.405 -0.834000
HETATM 1984  H1  WAT   243      18.255   5.257  -5.004  0.417000
HETATM 1985  H2  WAT   243      18.138   4.261  -3.870  0.417000
HETATM 1986  O   WAT   244      16.034 -20.109   4.006 -0.834000
HETATM 1987  H1  WAT   244      15.510 -19.365   4.304  0.417000
HETATM 1988  H2  WAT   244      15.429 -20.632   3.481  0.417000
HETATM 1989  O   WAT   245     -13.279  -5.106  -2.087 -0.834000
HETATM 1990  H1  WAT   245     -13.924  -5.617  -2.575  0.417000
HETATM 1991  H2  WAT   245     -12.923  -5.721  -1.445  0.417000
HETATM 1992  O   WAT   246      10.386  -9.783  15.458 -0.834000
HETATM 1993  H1  WAT   246      11.110 -10.328  15.149  0.417000
HETATM 1994  H2  WAT   246      10.670  -8.886  15.282  0.417000
HETATM 1995  O   WAT   247     -11.000 -11.464 -10.449 -0.834000
HETATM 1996  H1  WAT   247     -10.262 -12.072 -10.497  0.417000
HETATM 1997  H2  WAT   247     -10.701 -10.770  -9.862  0.417000
HETATM 1998  O   WAT   248     -22.654   7.202   2.016 -0.834000
HETATM 1999  H1  WAT   248     -22.335   7.897   1.440  0.417000
HETATM 2000  H2  WAT   248     -23.437   6.868   1.578  0.417000
HETATM 2001  O   WAT   249       6.007   5.653 -17.138 -0.834000
HETATM 2002  H1  WAT   249       5.067   5.509 -17.027  0.417000
HETATM 2003  H2  WAT   249       6.305   4.903 -17.653  0.417000
HETATM 2004  O   WAT   250       3.728  24.803   9.368 -0.834000
HETATM 2005  H1  WAT   250       2.857  24.698   9.750  0.417000
HETATM 2006  H2  WAT   250       3.568  25.191   8.508  0.417000
HETATM 2007  O   WAT   251     -18.718 -14.563  14.390 -0.834000
HETATM 2008  H1  WAT   251     -18.610 -13.616  14.303  0.417000
HETATM 2009  H2  WAT   251     -17.841 -14.885  14.596  0.417000
HETATM 2010  O   WAT   252      12.156 -13.330 -20.305 -0.834000
HETATM 2011  H1  WAT   252      13.065 -13.402 -20.017  0.417000
HETATM 2012  H2  WAT   252      11.848 -12.507 -19.924  0.417000
HETATM 2013  O   WAT   253     -21.153   1.490  -4.716 -0.834000
HETATM 2014  H1  WAT   253     -21.059   0.932  -5.488  0.417000
HETATM 2015  H2  WAT   253     -21.067   0.891  -3.975  0.417000
HETATM 2016  O   WAT   254      -8.898  20.908  11.723 -0.834000
HETATM 2017  H1  WAT   254      -8.454  21.028  12.562  0.417000
HETATM 2018  H2  WAT   254      -8.412  20.204  11.293  0.417000
HETATM 2019  O   WAT   255      -8.671   6.429  22.938 -0.834000
HETATM 2020  H1  WAT   255      -8.470   5.561  23.287  0.417000
HETATM 2021  H2  WAT   255      -9.618   6.517  23.045  0.417000
HETATM 2022  O   WAT   256      10.087 -22.018 -18.454 -0.834000
HETATM 2023  H1  WAT   256       9.609 -21.267 -18.105  0.417000
HETATM 2024  H2  WAT   256      10.106 -22.647 -17.732  0.417000
HETATM 2025  O   WAT   257      -6.962  21.678   7.301 -0.834000
HETATM 2026  H1  WAT   257      -7.654  22.093   6.786  0.417000
HETATM 2027  H2  WAT   257      -6.215  22.272   7.221  0.417000
HETATM 2028  O   WAT   258      14.035  -8.147  18.012 -0.834000
HETATM 2029  H1  WAT   258      14.196  -8.392  17.101  0.417000
HETATM 2030  H2  WAT   258      14.860  -8.335  18.460  0.417000
HETATM 2031  O   WAT   259      -6.468 -27.014  -0.221 -0.834000
HETATM 2032  H1  WAT   259      -7.315 -27.347   0.076  0.417000
HETATM 2033  H2  WAT   259      -6.129 -26.523   0.528  0.417000
HETATM 2034  O   WAT   260     -15.943   5.479   2.849 -0.834000
HETATM 2035  H1  WAT   260     -16.626   5.862   2.298  0.417000
HETATM 2036  H2  WAT   260     -15.128   5.663   2.381  0.417000
HETATM 2037  O   WAT   261      -3.983  -9.803 -15.566 -0.834000
HETATM 2038  H1  WAT   261      -4.295  -8.899 -15.518  0.417000
HETATM 2039  H2  WAT   261      -4.024 -10.118 -14.663  0.417000
HETATM 2040  O   WAT   262      23.350   6.689  -4.839 -0.834000
HETATM 2041  H1  WAT   262      22.586   6.268  -4.444  0.417000
HETATM 2042  H2  WAT   262      23.223   7.622  -4.670  0.417000
HETATM 2043  O   WAT   263      20.012   6.908 -13.366 -0.834000
HETATM 2044  H1  WAT   263      19.745   6.518 -14.199  0.417000
HETATM 2045  H2  WAT   263      20.969   6.906 -13.397  0.417000
HETATM 2046  O   WAT   264     -15.154  -1.589  17.891 -0.834000
HETATM 2047  H1  WAT   264     -14.860  -1.635  16.981  0.417000
HETATM 2048  H2  WAT   264     -14.641  -2.259  18.342  0.417000
HETATM 2049  O   WAT   265     -11.948  20.052   2.992 -0.834000
HETATM 2050  H1  WAT   265     -12.686  19.447   3.065  0.417000
HETATM 2051  H2  WAT   265     -12.203  20.806   3.523  0.417000
HETATM 2052  O   WAT   266       2.240 -23.024   4.050 -0.834000
HETATM 2053  H1  WAT   266       2.729 -22.203   3.989  0.417000
HETATM 2054  H2  WAT   266       1.486 -22.896   3.474  0.417000
HETATM 2055  O   WAT   267     -10.186 -22.969 -14.007 -0.834000
HETATM 2056  H1  WAT   267      -9.495 -23.629 -13.946  0.417000
HETATM 2057  H2  WAT   267     -10.339 -22.869 -14.947  0.417000
HETATM 2058  O   WAT   268      19.451  12.462   3.024 -0.834000
HETATM 2059  H1  WAT   268      19.794  11.610   2.755  0.417000
HETATM 2060  H2  WAT   268      18.557  12.280   3.314  0.417000
HETATM 2061  O   WAT   269      -5.526  -7.377  28.375 -0.834000
HETATM 2062  H1  WAT   269      -5.670  -8.319  28.467  0.417000
HETATM 2063  H2  WAT   269      -4.590  -7.295  28.193  0.417000
HETATM 2064  O   WAT   270       5.235  -5.815  17.867 -0.834000
HETATM 2065  H1  WAT   270       4.887  -5.087  17.352  0.417000
HETATM 2066  H2  WAT   270       4.548  -6.005  18.506  0.417000
HETATM 2067  O   WAT   271      -9.910 -11.389  10.414 -0.834000
HETATM 2068  H1  WAT   271      -9.838 -12.054  11.098  0.417000
HETATM 2069  H2  WAT   271      -9.501 -11.789   9.647  0.417000
HETATM 2070  O   WAT   272      -6.542  19.169   0.756 -0.834000
HETATM 2071  H1  WAT   272      -5.862  18.529   0.966  0.417000
HETATM 2072  H2  WAT   272      -7.364  18.697   0.887  0.417000
HETATM 2073  O   WAT   273      11.583   8.350  -4.131 -0.834000
HETATM 2074  H1  WAT   273      10.709   8.506  -3.774  0.417000
HETATM 2075  H2  WAT   273      11.705   9.046  -4.777  0.417000
HETATM 2076  O   WAT   274      24.992  -7.509   5.875 -0.834000
HETATM 2077  H1  WAT   274      24.975  -8.029   5.071  0.417000
HETATM 2078  H2  WAT   274      24.755  -6.625   5.593  0.417000
HETATM 2079  O   WAT   275      25.226   3.365   2.898 -0.834000
HETATM 2080  H1  WAT   275      25.573   3.371   2.006  0.417000
HETATM 2081  H2  WAT   275      24.282   3.251   2.787  0.417000
HETATM 2082  O   WAT   276       9.789  20.105  -5.376 -0.834000
HETATM 2083  H1  WAT   276       9.554  20.714  -4.676  0.417000
HETATM 2084  H2  WAT   276       9.449  20.513  -6.173  0.417000
HETATM 2085  O   WAT   277       2.108 -16.476 -23.487 -0.834000
HETATM 2086  H1  WAT   277       2.536 -16.672 -24.321  0.417000
HETATM 2087  H2  WAT   277       2.793 -16.073 -22.955  0.417000
HETATM 2088  O   WAT   278       5.760   8.568  25.294 -0.834000
HETATM 2089  H1  WAT   278       6.391   9.180  24.914  0.417000
HETATM 2090  H2  WAT   278       5.480   8.024  24.557  0.417000
HETATM 2091  O   WAT   279      10.367   8.212 -22.307 -0.834000
HETATM 2092  H1  WAT   279       9.813   8.952 -22.552  0.417000
HETATM 2093  H2  WAT   279      11.253   8.573 -22.285  0.417000
HETATM 2094  O   WAT   280       8.611 -10.770 -19.171 -0.834000
HETATM 2095  H1  WAT   280       8.117 -10.031 -18.817  0.417000
HETATM 2096  H2  WAT   280       8.546 -11.447 -18.497  0.417000
HETATM 2097  O   WAT   281      -1.547 -20.047 -10.668 -0.834000
HETATM 2098  H1  WAT   281      -1.097 -20.600 -11.307  0.417000
HETATM 2099  H2  WAT   281      -1.960 -19.361 -11.194  0.417000
HETATM 2100  O   WAT   282      -6.822  -5.427 -21.481 -0.834000
HETATM 2101  H1  WAT   282      -7.490  -4.857 -21.099  0.417000
HETATM 2102  H2  WAT   282      -6.203  -4.826 -21.895  0.417000
HETATM 2103  O   WAT   283     -16.989   8.988  16.585 -0.834000
HETATM 2104  H1  WAT   283     -17.602   8.851  15.863  0.417000
HETATM 2105  H2  WAT   283     -16.464   8.188  16.609  0.417000
HETATM 2106  O   WAT   284      19.224   4.781  16.797 -0.834000
HETATM 2107  H1  WAT   284      19.635   4.013  17.194  0.417000
HETATM 2108  H2  WAT   284      19.188   5.426  17.504  0.417000
HETATM 2109  O   WAT   285     -10.126 -13.163   1.359 -0.834000
HETATM 2110  H1  WAT   285      -9.243 -13.496   1.518  0.417000
HETATM 2111  H2  WAT   285     -10.232 -13.210   0.409  0.417000
HETATM 2112  O   WAT   286       1.097   3.568  20.970 -0.834000
HETATM 2113  H1  WAT   286       1.954   3.632  20.549  0.417000
HETATM 2114  H2  WAT   286       1.059   2.671  21.302  0.417000
HETATM 2115  O   WAT   287      21.552 -11.921  15.894 -0.834000
HETATM 2116  H1  WAT   287      22.477 -11.903  15.649  0.417000
HETATM 2117  H2  WAT   287      21.379 -11.045  16.241  0.417000
HETATM 2118  O   WAT   288      -9.273  17.713  22.263 -0.834000
HETATM 2119  H1  WAT   288      -8.550  18.209  22.647  0.417000
HETATM 2120  H2  WAT   288      -8.987  16.801  22.304  0.417000
HETATM 2121  O   WAT   289      22.505   3.042   2.734 -0.834000
HETATM 2122  H1  WAT   289      22.436   2.366   2.060  0.417000
HETATM 2123  H2  WAT   289      21.598   3.248   2.961  0.417000
HETATM 2124  O   WAT   290       1.042  21.442   3.892 -0.834000
HETATM 2125  H1  WAT   290       0.894  21.726   2.990  0.417000
HETATM 2126  H2  WAT   290       0.248  21.704   4.359  0.417000
HETATM 2127  O   WAT   291      26.892  -7.705  10.036 -0.834000
HETATM 2128  H1  WAT   291      26.087  -7.623   9.524  0.417000
HETATM 2129  H2  WAT   291      27.217  -6.808  10.116  0.417000
HETATM 2130  O   WAT   292     -12.899  19.972  -3.935 -0.834000
HETATM 2131  H1  WAT   292     -12.300  19.579  -3.300  0.417000
HETATM 2132  H2  WAT   292     -13.727  19.510  -3.800  0.417000
HETATM 2133  O   WAT   293      -9.935   5.056  -7.349 -0.834000
HETATM 2134  H1  WAT   293     -10.851   4.871  -7.553  0.417000
HETATM 2135  H2  WAT   293      -9.444   4.383  -7.820  0.417000
HETATM 2136  O   WAT   294     -17.944  23.533   1.595 -0.834000
HETATM 2137  H1  WAT   294     -18.392  22.941   2.198  0.417000
HETATM 2138  H2  WAT   294     -17.045  23.574   1.923  0.417000
HETATM 2139  O   WAT   295     -11.189   9.426 -10.998 -0.834000
HETATM 2140  H1  WAT   295     -10.791  10.158 -10.526  0.417000
HETATM 2141  H2  WAT   295     -12.119   9.646 -11.041  0.417000
HETATM 2142  O   WAT   296       8.898  -4.827 -21.601 -0.834000
HETATM 2143  H1  WAT   296       9.322  -4.332 -20.900  0.417000
HETATM 2144  H2  WAT   296       8.600  -5.633 -21.179  0.417000
HETATM 2145  O   WAT   297       4.069  -9.369  27.101 -0.834000
HETATM 2146  H1  WAT   297       4.750  -8.717  27.263  0.417000
HETATM 2147  H2  WAT   297       4.179  -9.608  26.181  0.417000
HETATM 2148  O   WAT   298       1.088  13.841  21.234 -0.834000
HETATM 2149  H1  WAT   298       1.810  13.276  20.960  0.417000
HETATM 2150  H2  WAT   298       0.349  13.566  20.692  0.417000
HETATM 2151  O   WAT   299       2.830  -1.730  22.947 -0.834000
HETATM 2152  H1  WAT   299       2.024  -1.658  22.436  0.417000
HETATM 2153  H2  WAT   299       3.136  -0.828  23.040  0.417000
HETATM 2154  O   WAT   300     -15.708  -9.819  -3.357 -0.834000
HETATM 2155  H1  WAT   300     -15.809  -9.741  -4.305  0.417000
HETATM 2156  H2  WAT   300     -14.777  -9.658  -3.201  0.417000
HETATM 2157  O   WAT   301      -8.394  10.659   4.300 -0.834000
HETATM 2158  H1  WAT   301      -8.668  11.576   4.278  0.417000
HETATM 2159  H2  WAT   301      -7.441  10.696   4.374  0.417000
HETATM 2160  O   WAT   302     -18.658   3.080  15.343 -0.834000
HETATM 2161  H1  WAT   302     -19.011   3.698  15.983  0.417000
HETATM 2162  H2  WAT   302     -19.316   3.053  14.648  0.417000
HETATM 2163  O   WAT   303      -9.285 -18.351 -21.382 -0.834000
HETATM 2164  H1  WAT   303      -9.505 -18.526 -22.297  0.417000
HETATM 2165  H2  WAT   303      -9.859 -17.627 -21.132  0.417000
HETATM 2166  O   WAT   304      27.171 -12.172  -3.435 -0.834000
HETATM 2167  H1  WAT   304      27.907 -12.237  -2.826  0.417000
HETATM 2168  H2  WAT   304      27.579 -12.064  -4.294  0.417000
HETATM 2169  O   WAT   305       9.521   0.061  15.087 -0.834000
HETATM 2170  H1  WAT   305       9.044   0.147  14.262  0.417000
HETATM 2171  H2  WAT   305       8.842   0.089  15.761  0.417000
HETATM 2172  O   WAT   306      20.467   6.318 -21.711 -0.834000
HETATM 2173  H1  WAT   306      20.199   7.128 -21.277  0.417000
HETATM 2174  H2  WAT   306      19.801   5.679 -21.457  0.417000
HETATM 2175  O   WAT   307       9.294   6.977 -20.066 -0.834000
HETATM 2176  H1  WAT   307      10.044   7.086 -19.482  0.417000
HETATM 2177  H2  WAT   307       9.541   7.444 -20.864  0.417000
HETATM 2178  O   WAT   308     -16.306  10.150 -20.412 -0.834000
HETATM 2179  H1  WAT   308     -15.864  10.671 -19.742  0.417000
HETATM 2180  H2  WAT   308     -17.234  10.205 -20.184  0.417000
HETATM 2181  O   WAT   309       0.850   6.042  16.374 -0.834000
HETATM 2182  H1  WAT   309       1.425   6.549  15.802  0.417000
HETATM 2183  H2  WAT   309       0.202   6.675  16.684  0.417000
HETATM 2184  O   WAT   310      20.269  12.342  11.373 -0.834000
HETATM 2185  H1  WAT   310      19.351  12.383  11.105  0.417000
HETATM 2186  H2  WAT   310      20.455  13.212  11.726  0.417000
HETATM 2187  O   WAT   311      11.115  15.711  -5.367 -0.834000
HETATM 2188  H1  WAT   311      10.490  16.269  -4.904  0.417000
HETATM 2189  H2  WAT   311      10.865  15.785  -6.288  0.417000
HETATM 2190  O   WAT   312     -27.105   0.979  -4.375 -0.834000
HETATM 2191  H1  WAT   312     -26.165   0.986  -4.558  0.417000
HETATM 2192  H2  WAT   312     -27.197   1.492  -3.573  0.417000
HETATM 2193  O   WAT   313       8.592  11.568 -25.278 -0.834000
HETATM 2194  H1  WAT   313       7.741  11.250 -25.579  0.417000
HETATM 2195  H2  WAT   313       8.756  11.083 -24.470  0.417000
HETATM 2196  O   WAT   314     -17.635  11.292   0.756 -0.834000
HETATM 2197  H1  WAT   314     -18.294  11.757   0.239  0.417000
HETATM 2198  H2  WAT   314     -17.987  11.289   1.646  0.417000
HETATM 2199  O   WAT   315     -12.734 -20.023  -5.316 -0.834000
HETATM 2200  H1  WAT   315     -13.313 -19.263  -5.256  0.417000
HETATM 2201  H2  WAT   315     -11.859 -19.649  -5.420  0.417000
HETATM 2202  O   WAT   316       6.785   4.580 -12.844 -0.834000
HETATM 2203  H1  WAT   316       7.097   5.189 -13.513  0.417000
HETATM 2204  H2  WAT   316       5.898   4.878 -12.643  0.417000
HETATM 2205  O   WAT   317      -1.409 -19.818 -17.968 -0.834000
HETATM 2206  H1  WAT   317      -1.873 -19.183 -18.512  0.417000
HETATM 2207  H2  WAT   317      -0.918 -19.285 -17.342  0.417000
HETATM 2208  O   WAT   318       5.636 -12.632  24.691 -0.834000
HETATM 2209  H1  WAT   318       6.506 -12.717  25.081  0.417000
HETATM 2210  H2  WAT   318       5.717 -13.048  23.833  0.417000
HETATM 2211  O   WAT   319       1.661 -11.370  15.479 -0.834000
HETATM 2212  H1  WAT   319       2.292 -10.984  14.873  0.417000
HETATM 2213  H2  WAT   319       2.142 -12.078  15.907  0.417000
HETATM 2214  O   WAT   320      14.126   4.659  14.174 -0.834000
HETATM 2215  H1  WAT   320      14.231   3.707  14.165  0.417000
HETATM 2216  H2  WAT   320      14.220   4.901  15.096  0.417000
HETATM 2217  O   WAT   321       1.745   5.240 -25.576 -0.834000
HETATM 2218  H1  WAT   321       1.408   5.482 -24.713  0.417000
HETATM 2219  H2  WAT   321       1.464   4.334 -25.697  0.417000
HETATM 2220  O   WAT   322      -9.224  -1.664 -22.758 -0.834000
HETATM 2221  H1  WAT   322      -9.946  -1.047 -22.641  0.417000
HETATM 2222  H2  WAT   322      -8.714  -1.303 -23.482  0.417000
HETATM 2223  O   WAT   323     -20.692  -0.038  -9.183 -0.834000
HETATM 2224  H1  WAT   323     -21.215  -0.527  -9.818  0.417000
HETATM 2225  H2  WAT   323     -19.898   0.202  -9.660  0.417000
HETATM 2226  O   WAT   324      12.599  -6.812 -24.382 -0.834000
HETATM 2227  H1  WAT   324      11.873  -6.264 -24.082  0.417000
HETATM 2228  H2  WAT   324      12.627  -7.535 -23.755  0.417000
HETATM 2229  O   WAT   325       8.856 -15.852 -12.602 -0.834000
HETATM 2230  H1  WAT   325       9.490 -15.317 -12.125  0.417000
HETATM 2231  H2  WAT   325       8.993 -16.739 -12.270  0.417000
HETATM 2232  O   WAT   326     -14.077 -17.627  -5.062 -0.834000
HETATM 2233  H1  WAT   326     -13.375 -17.250  -4.533  0.417000
HETATM 2234  H2  WAT   326     -14.721 -16.923  -5.142  0.417000
HETATM 2235  O   WAT   327      13.649 -10.254 -20.547 -0.834000
HETATM 2236  H1  WAT   327      14.285 -10.136 -19.842  0.417000
HETATM 2237  H2  WAT   327      12.845 -10.522 -20.102  0.417000
HETATM 2238  O   WAT   328      13.934  11.224  -2.164 -0.834000
HETATM 2239  H1  WAT   328      13.192  11.815  -2.294  0.417000
HETATM 2240  H2  WAT   328      14.696  11.802  -2.120  0.417000
HETATM 2241  O   WAT   329      -2.710 -18.132 -19.694 -0.834000
HETATM 2242  H1  WAT   329      -3.517 -17.691 -19.430  0.417000
HETATM 2243  H2  WAT   329      -2.434 -17.673 -20.487  0.417000
HETATM 2244  O   WAT   330      11.694   1.591 -21.632 -0.834000
HETATM 2245  H1  WAT   330      11.488   1.649 -22.565  0.417000
HETATM 2246  H2  WAT   330      10.986   1.063 -21.263  0.417000
HETATM 2247  O   WAT   331     -10.692 -22.043   9.796 -0.834000
HETATM 2248  H1  WAT   331     -10.319 -21.859  10.658  0.417000
HETATM 2249  H2  WAT   331     -11.629 -22.153   9.960  0.417000
HETATM 2250  O   WAT   332     -17.642  -6.826  10.429 -0.834000
HETATM 2251  H1  WAT   332     -16.699  -6.969  10.512  0.417000
HETATM 2252  H2  WAT   332     -18.008  -7.702  10.307  0.417000
HETATM 2253  O   WAT   333     -29.680   2.483  -1.478 -0.834000
HETATM 2254  H1  WAT   333     -30.018   1.588  -1.470  0.417000
HETATM 2255  H2  WAT   333     -30.294   2.967  -2.030  0.417000
HETATM 2256  O   WAT   334     -23.623  -1.185  -5.777 -0.834000
HETATM 2257  H1  WAT   334     -23.953  -0.390  -5.358  0.417000
HETATM 2258  H2  WAT   334     -23.611  -1.838  -5.078  0.417000
HETATM 2259  O   WAT   335      -0.902  19.391  19.398 -0.834000
HETATM 2260  H1  WAT   335      -1.588  19.080  18.806  0.417000
HETATM 2261  H2  WAT   335      -1.372  19.664  20.186  0.417000
HETATM 2262  O   WAT   336      13.175 -20.244  -5.838 -0.834000
HETATM 2263  H1  WAT   336      13.448 -19.847  -5.011  0.417000
HETATM 2264  H2  WAT   336      12.280 -20.543  -5.677  0.417000
HETATM 2265  O   WAT   337      22.445 -10.913  11.865 -0.834000
HETATM 2266  H1  WAT   337      22.453 -10.276  12.579  0.417000
HETATM 2267  H2  WAT   337      22.609 -10.393  11.078  0.417000
HETATM 2268  O   WAT   338      -8.220  17.142   5.152 -0.834000
HETATM 2269  H1  WAT   338      -7.953  17.748   5.843  0.417000
HETATM 2270  H2  WAT   338      -8.723  17.681   4.542  0.417000
HETATM 2271  O   WAT   339      -3.509  13.060  25.568 -0.834000
HETATM 2272  H1  WAT   339      -2.882  13.676  25.189  0.417000
HETATM 2273  H2  WAT   339      -3.651  13.379  26.459  0.417000
HETATM 2274  O   WAT   340     -18.205   0.165   6.889 -0.834000
HETATM 2275  H1  WAT   340     -18.452  -0.146   6.018  0.417000
HETATM 2276  H2  WAT   340     -17.424  -0.342   7.111  0.417000
HETATM 2277  O   WAT   341      -0.752 -12.430  24.785 -0.834000
HETATM 2278  H1  WAT   341      -1.310 -12.158  24.056  0.417000
HETATM 2279  H2  WAT   341      -0.931 -13.364  24.888  0.417000
HETATM 2280  O   WAT   342      -3.027  -6.932  13.232 -0.834000
HETATM 2281  H1  WAT   342      -2.940  -6.818  12.286  0.417000
HETATM 2282  H2  WAT   342      -3.632  -6.241  13.502  0.417000
HETATM 2283  O   WAT   343      -7.240 -21.134  -8.966 -0.834000
HETATM 2284  H1  WAT   343      -7.209 -21.868  -8.352  0.417000
HETATM 2285  H2  WAT   343      -7.552 -21.520  -9.784  0.417000
HETATM 2286  O   WAT   344     -13.260 -19.935  16.028 -0.834000
HETATM 2287  H1  WAT   344     -12.767 -20.359  16.730  0.417000
HETATM 2288  H2  WAT   344     -13.360 -19.028  16.319  0.417000
HETATM 2289  O   WAT   345      12.406  13.970  15.425 -0.834000
HETATM 2290  H1  WAT   345      13.219  14.433  15.626  0.417000
HETATM 2291  H2  WAT   345      12.458  13.163  15.937  0.417000
HETATM 2292  O   WAT   346      -6.045  26.028  -5.102 -0.834000
HETATM 2293  H1  WAT   346      -5.182  25.770  -4.778  0.417000
HETATM 2294  H2  WAT   346      -5.897  26.261  -6.018  0.417000
HETATM 2295  O   WAT   347      -2.137 -28.432   2.087 -0.834000
HETATM 2296  H1  WAT   347      -2.405 -28.553   2.998  0.417000
HETATM 2297  H2  WAT   347      -1.297 -27.977   2.144  0.417000
HETATM 2298  O   WAT   348     -14.684  -7.485   5.097 -0.834000
HETATM 2299  H1  WAT   348     -14.619  -8.133   5.799  0.417000
HETATM 2300  H2  WAT   348     -14.009  -7.744   4.469  0.417000
HETATM 2301  O   WAT   349      -8.300 -15.890  16.981 -0.834000
HETATM 2302  H1  WAT   349      -8.747 -16.442  17.622  0.417000
HETATM 2303  H2  WAT   349      -7.471 -15.659  17.402  0.417000
HETATM 2304  O   WAT   350      20.864 -12.742  13.308 -0.834000
HETATM 2305  H1  WAT   350      21.378 -12.147  12.762  0.417000
HETATM 2306  H2  WAT   350      21.074 -12.486  14.206  0.417000
HETATM 2307  O   WAT   351     -11.117  15.244  -3.763 -0.834000
HETATM 2308  H1  WAT   351     -11.842  15.545  -3.216  0.417000
HETATM 2309  H2  WAT   351     -11.266  14.304  -3.863  0.417000
HETATM 2310  O   WAT   352      10.126  15.483  15.200 -0.834000
HETATM 2311  H1  WAT   352      10.097  15.941  16.040  0.417000
HETATM 2312  H2  WAT   352      10.920  14.951  15.244  0.417000
HETATM 2313  O   WAT   353     -13.449  -6.629  16.009 -0.834000
HETATM 2314  H1  WAT   353     -13.583  -7.570  15.900  0.417000
HETATM 2315  H2  WAT   353     -12.650  -6.442  15.516  0.417000
HETATM 2316  O   WAT   354       0.738  26.043 -12.314 -0.834000
HETATM 2317  H1  WAT   354       1.686  25.906 -12.305  0.417000
HETATM 2318  H2  WAT   354       0.385  25.304 -11.818  0.417000
HETATM 2319  O   WAT   355       9.860   9.596  25.445 -0.834000
HETATM 2320  H1  WAT   355       9.992   8.657  25.576  0.417000
HETATM 2321  H2  WAT   355       9.022   9.658  24.987  0.417000
HETATM 2322  O   WAT   356      14.154  -4.800 -21.649 -0.834000
HETATM 2323  H1  WAT   356      13.732  -4.023 -22.016  0.417000
HETATM 2324  H2  WAT   356      13.444  -5.434 -21.552  0.417000
HETATM 2325  O   WAT   357      28.880   6.397   3.853 -0.834000
HETATM 2326  H1  WAT   357      28.056   5.960   4.068  0.417000
HETATM 2327  H2  WAT   357      28.662   6.968   3.116  0.417000
HETATM 2328  O   WAT   358     -24.273 -14.284   7.282 -0.834000
HETATM 2329  H1  WAT   358     -23.744 -13.513   7.077  0.417000
HETATM 2330  H2  WAT   358     -23.793 -14.723   7.984  0.417000
HETATM 2331  O   WAT   359      18.071   1.515 -15.036 -0.834000
HETATM 2332  H1  WAT   359      17.646   0.812 -15.526  0.417000
HETATM 2333  H2  WAT   359      17.367   1.907 -14.520  0.417000
HETATM 2334  O   WAT   360     -12.439  -0.048  11.661 -0.834000
HETATM 2335  H1  WAT   360     -11.688  -0.064  12.255  0.417000
HETATM 2336  H2  WAT   360     -13.163   0.269  12.200  0.417000
HETATM 2337  O   WAT   361     -15.194 -25.039  -5.494 -0.834000
HETATM 2338  H1  WAT   361     -14.470 -25.475  -5.942  0.417000
HETATM 2339  H2  WAT   361     -14.797 -24.662  -4.708  0.417000
HETATM 2340  O   WAT   362     -28.968   4.744  -6.619 -0.834000
HETATM 2341  H1  WAT   362     -29.687   5.320  -6.361  0.417000
HETATM 2342  H2  WAT   362     -28.178   5.210  -6.347  0.417000
HETATM 2343  O   WAT   363     -11.302 -10.018  16.211 -0.834000
HETATM 2344  H1  WAT   363     -11.022  -9.578  15.408  0.417000
HETATM 2345  H2  WAT   363     -10.865  -9.536  16.913  0.417000
HETATM 2346  O   WAT   364     -16.560   0.198  11.892 -0.834000
HETATM 2347  H1  WAT   364     -15.737   0.403  12.335  0.417000
HETATM 2348  H2  WAT   364     -17.123  -0.152  12.582  0.417000
HETATM 2349  O   WAT   365      12.591  -2.854  -8.893 -0.834000
HETATM 2350  H1  WAT   365      11.862  -3.213  -8.387  0.417000
HETATM 2351  H2  WAT   365      13.330  -3.425  -8.685  0.417000
HETATM 2352  O   WAT   366      -3.037 -20.471   4.071 -0.834000
HETATM 2353  H1  WAT   366      -3.425 -19.659   4.397  0.417000
HETATM 2354  H2  WAT   366      -2.177 -20.211   3.742  0.417000
HETATM 2355  O   WAT   367       1.021 -20.067  17.362 -0.834000
HETATM 2356  H1  WAT   367       1.292 -20.416  18.212  0.417000
HETATM 2357  H2  WAT   367       0.198 -19.611  17.542  0.417000
HETATM 2358  O   WAT   368      -5.766   5.887 -27.288 -0.834000
HETATM 2359  H1  WAT   368      -6.392   5.223 -27.578  0.417000
HETATM 2360  H2  WAT   368      -5.782   5.829 -26.332  0.417000
HETATM 2361  O   WAT   369      13.835   5.103 -22.102 -0.834000
HETATM 2362  H1  WAT   369      14.726   4.951 -22.418  0.417000
HETATM 2363  H2  WAT   369      13.278   4.917 -22.858  0.417000
HETATM 2364  O   WAT   370      -4.377 -12.781 -12.315 -0.834000
HETATM 2365  H1  WAT   370      -4.371 -11.845 -12.516  0.417000
HETATM 2366  H2  WAT   370      -3.692 -12.888 -11.655  0.417000
HETATM 2367  O   WAT   371       0.722  26.898  -5.888 -0.834000
HETATM 2368  H1  WAT   371       0.203  27.170  -6.645  0.417000
HETATM 2369  H2  WAT   371       1.150  26.090  -6.170  0.417000
HETATM 2370  O   WAT   372      25.636   9.668  -2.621 -0.834000
HETATM 2371  H1  WAT   372      26.214   8.906  -2.596  0.417000
HETATM 2372  H2  WAT   372      25.012   9.518  -1.911  0.417000
HETATM 2373  O   WAT   373      18.167  -2.988  -4.780 -0.834000
HETATM 2374  H1  WAT   373      18.153  -3.902  -5.063  0.417000
HETATM 2375  H2  WAT   373      17.707  -2.990  -3.940  0.417000
HETATM 2376  O   WAT   374     -13.234 -15.853  19.281 -0.834000
HETATM 2377  H1  WAT   374     -13.193 -14.979  18.893  0.417000
HETATM 2378  H2  WAT   374     -12.826 -15.752  20.141  0.417000
HETATM 2379  O   WAT   375     -14.722  18.385 -16.196 -0.834000
HETATM 2380  H1  WAT   375     -14.654  18.209 -17.134  0.417000
HETATM 2381  H2  WAT   375     -14.126  19.119 -16.046  0.417000
HETATM 2382  O   WAT   376      -8.331   1.698 -20.167 -0.834000
HETATM 2383  H1  WAT   376      -8.164   2.445 -19.592  0.417000
HETATM 2384  H2  WAT   376      -8.344   0.942 -19.580  0.417000
HETATM 2385  O   WAT   377      12.233  20.359   2.872 -0.834000
HETATM 2386  H1  WAT   377      12.887  20.618   3.521  0.417000
HETATM 2387  H2  WAT   377      12.719  20.316   2.048  0.417000
HETATM 2388  O   WAT   378     -17.629   6.738  21.557 -0.834000
HETATM 2389  H1  WAT   378     -17.231   6.498  20.720  0.417000
HETATM 2390  H2  WAT   378     -18.489   7.086  21.322  0.417000
HETATM 2391  O   WAT   379     -12.607  10.820 -15.428 -0.834000
HETATM 2392  H1  WAT   379     -11.670  10.626 -15.460  0.417000
HETATM 2393  H2  WAT   379     -12.689  11.678 -15.844  0.417000
HETATM 2394  O   WAT   380     -11.563   6.697 -14.019 -0.834000
HETATM 2395  H1  WAT   380     -12.323   7.159 -14.374  0.417000
HETATM 2396  H2  WAT   380     -11.883   5.814 -13.836  0.417000
HETATM 2397  O   WAT   381      14.810   7.421   4.619 -0.834000
HETATM 2398  H1  WAT   381      14.535   6.829   3.918  0.417000
HETATM 2399  H2  WAT   381      14.610   6.946   5.426  0.417000
HETATM 2400  O   WAT   382      -4.249  14.568   1.558 -0.834000
HETATM 2401  H1  WAT   382      -4.678  13.881   2.069  0.417000
HETATM 2402  H2  WAT   382      -4.340  14.283   0.649  0.417000
HETATM 2403  O   WAT   383       6.855 -26.409   7.012 -0.834000
HETATM 2404  H1  WAT   383       5.983 -26.795   6.922  0.417000
HETATM 2405  H2  WAT   383       6.694 -25.538   7.375  0.417000
HETATM 2406  O   WAT   384      -7.874  24.672  -9.009 -0.834000
HETATM 2407  H1  WAT   384      -7.757  25.621  -9.059  0.417000
HETATM 2408  H2  WAT   384      -8.442  24.461  -9.750  0.417000
HETATM 2409  O   WAT   385     -18.273 -17.242   3.252 -0.834000
HETATM 2410  H1  WAT   385     -17.794 -16.502   3.624  0.417000
HETATM 2411  H2  WAT   385     -17.977 -17.998   3.759  0.417000
HETATM 2412  O   WAT   386       0.050  12.084  -1.685 -0.834000
HETATM 2413  H1  WAT   386       0.430  12.204  -2.555  0.417000
HETATM 2414  H2  WAT   386      -0.643  12.743  -1.633  0.417000
HETATM 2415  O   WAT   387     -27.026  -8.803   8.057 -0.834000
HETATM 2416  H1  WAT   387     -27.051  -9.164   7.171  0.417000
HETATM 2417  H2  WAT   387     -27.467  -7.957   7.984  0.417000
HETATM 2418  O   WAT   388       2.329 -17.425 -13.223 -0.834000
HETATM 2419  H1  WAT   388       2.641 -17.970 -12.500  0.417000
HETATM 2420  H2  WAT   388       1.475 -17.793 -13.448  0.417000
HETATM 2421  O   WAT   389     -13.044   1.502  -8.107 -0.834000
HETATM 2422  H1  WAT   389     -12.835   0.999  -7.320  0.417000
HETATM 2423  H2  WAT   389     -12.842   0.909  -8.831  0.417000
HETATM 2424  O   WAT   390       1.518  17.523   9.432 -0.834000
HETATM 2425  H1  WAT   390       2.253  17.748  10.002  0.417000
HETATM 2426  H2  WAT   390       1.796  17.806   8.560  0.417000
HETATM 2427  O   WAT   391       8.347  26.601   6.973 -0.834000
HETATM 2428  H1  WAT   391       8.553  27.384   6.462  0.417000
HETATM 2429  H2  WAT   391       9.193  26.174   7.108  0.417000
HETATM 2430  O   WAT   392      -7.625 -27.328   5.809 -0.834000
HETATM 2431  H1  WAT   392      -6.840 -27.209   5.274  0.417000
HETATM 2432  H2  WAT   392      -7.925 -28.213   5.601  0.417000
HETATM 2433  O   WAT   393      15.353  23.998  -2.067 -0.834000
HETATM 2434  H1  WAT   393      15.946  24.513  -1.519  0.417000
HETATM 2435  H2  WAT   393      14.898  23.423  -1.452  0.417000
HETATM 2436  O   WAT   394      -5.279 -19.404  17.008 -0.834000
HETATM 2437  H1  WAT   394      -4.538 -19.104  17.535  0.417000
HETATM 2438  H2  WAT   394      -6.035 -19.326  17.590  0.417000
HETATM 2439  O   WAT   395       4.751 -16.384  22.615 -0.834000
HETATM 2440  H1  WAT   395       5.038 -17.214  22.995  0.417000
HETATM 2441  H2  WAT   395       4.122 -16.036  23.247  0.417000
HETATM 2442  O   WAT   396      -8.553  -3.475 -15.099 -0.834000
HETATM 2443  H1  WAT   396      -8.172  -2.614 -15.268  0.417000
HETATM 2444  H2  WAT   396      -8.277  -4.010 -15.843  0.417000
HETATM 2445  O   WAT   397     -20.956  -8.607 -17.062 -0.834000
HETATM 2446  H1  WAT   397     -20.303  -9.094 -16.559  0.417000
HETATM 2447  H2  WAT   397     -21.653  -8.422 -16.433  0.417000
HETATM 2448  O   WAT   398      14.904 -17.798   0.385 -0.834000
HETATM 2449  H1  WAT   398      14.172 -17.824   1.001  0.417000
HETATM 2450  H2  WAT   398      15.600 -17.342   0.860  0.417000
HETATM 2451  O   WAT   399      16.474 -19.556  -1.127 -0.834000
HETATM 2452  H1  WAT   399      15.931 -18.979  -0.591  0.417000
HETATM 2453  H2  WAT   399      15.895 -20.281  -1.361  0.417000
HETATM 2454  O   WAT   400      19.434  -0.531  -9.455 -0.834000
HETATM 2455  H1  WAT   400      18.582  -0.155  -9.676  0.417000
HETATM 2456  H2  WAT   400      19.365  -0.749  -8.526  0.417000
HETATM 2457  O   WAT   401      16.439 -13.543  11.351 -0.834000
HETATM 2458  H1  WAT   401      17.050 -12.974  11.818  0.417000
HETATM 2459  H2  WAT   401      16.635 -14.422  11.674  0.417000
HETATM 2460  O   WAT   402      -0.948  20.439  -7.266 -0.834000
HETATM 2461  H1  WAT   402      -1.692  20.111  -7.771  0.417000
HETATM 2462  H2  WAT   402      -0.910  19.868  -6.498  0.417000
HETATM 2463  O   WAT   403     -21.813 -17.090   7.747 -0.834000
HETATM 2464  H1  WAT   403     -20.873 -17.136   7.927  0.417000
HETATM 2465  H2  WAT   403     -22.134 -16.400   8.327  0.417000
HETATM 2466  O   WAT   404     -16.538 -23.845   0.047 -0.834000
HETATM 2467  H1  WAT   404     -15.604 -24.001   0.185  0.417000
HETATM 2468  H2  WAT   404     -16.597 -23.529  -0.855  0.417000
HETATM 2469  O   WAT   405       5.455  20.500  -3.108 -0.834000
HETATM 2470  H1  WAT   405       4.811  20.771  -2.454  0.417000
HETATM 2471  H2  WAT   405       6.258  20.354  -2.609  0.417000
HETATM 2472  O   WAT   406      23.635   3.630   7.268 -0.834000
HETATM 2473  H1  WAT   406      23.587   4.047   6.408  0.417000
HETATM 2474  H2  WAT   406      22.760   3.268   7.407  0.417000
HETATM 2475  O   WAT   407     -17.470 -13.354  -1.353 -0.834000
HETATM 2476  H1  WAT   407     -17.767 -13.004  -0.513  0.417000
HETATM 2477  H2  WAT   407     -17.612 -14.298  -1.283  0.417000
HETATM 2478  O   WAT   408     -20.431  -3.936  11.342 -0.834000
HETATM 2479  H1  WAT   408     -21.379  -4.042  11.266  0.417000
HETATM 2480  H2  WAT   408     -20.318  -3.083  11.762  0.417000
HETATM 2481  O   WAT   409      -9.622   1.046 -25.989 -0.834000
HETATM 2482  H1  WAT   409      -9.535   1.969 -26.227  0.417000
HETATM 2483  H2  WAT   409     -10.457   0.997 -25.522  0.417000
HETATM 2484  O   WAT   410      22.512  -0.556   7.559 -0.834000
HETATM 2485  H1  WAT   410      23.376  -0.453   7.161  0.417000
HETATM 2486  H2  WAT   410      22.680  -0.552   8.502  0.417000
HETATM 2487  O   WAT   411     -12.680 -16.407 -12.253 -0.834000
HETATM 2488  H1  WAT   411     -12.664 -16.998 -11.500  0.417000
HETATM 2489  H2  WAT   411     -11.758 -16.238 -12.445  0.417000
HETATM 2490  O   WAT   412       6.945   9.416   0.816 -0.834000
HETATM 2491  H1  WAT   412       6.978   8.515   1.138  0.417000
HETATM 2492  H2  WAT   412       6.935   9.954   1.608  0.417000
HETATM 2493  O   WAT   413      19.941 -16.286 -10.796 -0.834000
HETATM 2494  H1  WAT   413      19.762 -15.346 -10.835  0.417000
HETATM 2495  H2  WAT   413      19.441 -16.594 -10.040  0.417000
HETATM 2496  O   WAT   414     -16.527   2.202   0.303 -0.834000
HETATM 2497  H1  WAT   414     -16.379   2.867  -0.370  0.417000
HETATM 2498  H2  WAT   414     -15.727   1.676   0.300  0.417000
HETATM 2499  O   WAT   415     -14.118  -8.227  20.161 -0.834000
HETATM 2500  H1  WAT   415     -14.216  -7.473  19.580  0.417000
HETATM 2501  H2  WAT   415     -13.176  -8.396  20.177  0.417000
HETATM 2502  O   WAT   416      19.080 -12.884  -6.151 -0.834000
HETATM 2503  H1  WAT   416      18.965 -13.153  -5.239  0.417000
HETATM 2504  H2  WAT   416      19.151 -13.706  -6.636  0.417000
HETATM 2505  O   WAT   417      27.169  -1.045  -2.350 -0.834000
HETATM 2506  H1  WAT   417      26.539  -1.498  -2.911  0.417000
HETATM 2507  H2  WAT   417      27.912  -0.859  -2.925  0.417000
HETATM 2508  O   WAT   418      12.589  23.253  14.918 -0.834000
HETATM 2509  H1  WAT   418      12.045  22.842  15.590  0.417000
HETATM 2510  H2  WAT   418      12.246  22.915  14.091  0.417000
HETATM 2511  O   WAT   419       0.769  -8.629  18.732 -0.834000
HETATM 2512  H1  WAT   419       1.660  -8.803  19.037  0.417000
HETATM 2513  H2  WAT   419       0.231  -8.688  19.522  0.417000
HETATM 2514  O   WAT   420     -12.838  16.895  16.711 -0.834000
HETATM 2515  H1  WAT   420     -12.425  16.590  17.518  0.417000
HETATM 2516  H2  WAT   420     -13.200  17.752  16.936  0.417000
HETATM 2517  O   WAT   421      -0.656  -4.436  24.273 -0.834000
HETATM 2518  H1  WAT   421      -1.087  -3.851  23.650  0.417000
HETATM 2519  H2  WAT   421       0.087  -3.931  24.601  0.417000
HETATM 2520  O   WAT   422     -12.206  18.105 -20.123 -0.834000
HETATM 2521  H1  WAT   422     -11.836  17.224 -20.064  0.417000
HETATM 2522  H2  WAT   422     -11.492  18.683 -19.851  0.417000
HETATM 2523  O   WAT   423      16.328  10.716 -14.931 -0.834000
HETATM 2524  H1  WAT   423      16.421  10.495 -14.004  0.417000
HETATM 2525  H2  WAT   423      16.896  10.093 -15.384  0.417000
HETATM 2526  O   WAT   424       9.102  16.925  10.499 -0.834000
HETATM 2527  H1  WAT   424       8.683  17.768  10.323  0.417000
HETATM 2528  H2  WAT   424       9.490  17.027  11.368  0.417000
HETATM 2529  O   WAT   425      24.855   3.538  11.392 -0.834000
HETATM 2530  H1  WAT   425      24.325   4.074  10.802  0.417000
HETATM 2531  H2  WAT   425      25.205   2.843  10.836  0.417000
HETATM 2532  O   WAT   426      22.608  -8.228 -14.522 -0.834000
HETATM 2533  H1  WAT   426      23.220  -8.129 -15.252  0.417000
HETATM 2534  H2  WAT   426      21.881  -8.733 -14.885  0.417000
HETATM 2535  O   WAT   427      13.626  16.358  -4.471 -0.834000
HETATM 2536  H1  WAT   427      13.484  16.530  -3.540  0.417000
HETATM 2537  H2  WAT   427      12.778  16.044  -4.788  0.417000
HETATM 2538  O   WAT   428      25.156  13.579  -0.147 -0.834000
HETATM 2539  H1  WAT   428      25.150  13.176  -1.015  0.417000
HETATM 2540  H2  WAT   428      25.691  14.366  -0.252  0.417000
HETATM 2541  O   WAT   429      13.858  -4.509 -11.514 -0.834000
HETATM 2542  H1  WAT   429      12.934  -4.755 -11.465  0.417000
HETATM 2543  H2  WAT   429      13.908  -3.670 -11.057  0.417000
HETATM 2544  O   WAT   430     -25.612  -7.588   0.079 -0.834000
HETATM 2545  H1  WAT   430     -25.118  -7.356  -0.707  0.417000
HETATM 2546  H2  WAT   430     -26.471  -7.185  -0.050  0.417000
HETATM 2547  O   WAT   431      12.420  -5.893  22.727 -0.834000
HETATM 2548  H1  WAT   431      13.133  -6.532  22.744  0.417000
HETATM 2549  H2  WAT   431      12.580  -5.376  21.938  0.417000
HETATM 2550  O   WAT   432      -0.350  11.745  16.950 -0.834000
HETATM 2551  H1  WAT   432       0.208  11.063  16.578  0.417000
HETATM 2552  H2  WAT   432      -0.004  12.561  16.589  0.417000
HETATM 2553  O   WAT   433     -21.172   2.561 -15.838 -0.834000
HETATM 2554  H1  WAT   433     -22.054   2.259 -16.054  0.417000
HETATM 2555  H2  WAT   433     -20.886   3.042 -16.615  0.417000
HETATM 2556  O   WAT   434      11.137  -5.260 -11.510 -0.834000
HETATM 2557  H1  WAT   434      10.421  -5.263 -10.874  0.417000
HETATM 2558  H2  WAT   434      10.761  -4.856 -12.292  0.417000
HETATM 2559  O   WAT   435     -23.646 -14.863   1.165 -0.834000
HETATM 2560  H1  WAT   435     -23.694 -14.752   2.115  0.417000
HETATM 2561  H2  WAT   435     -23.329 -15.758   1.043  0.417000
HETATM 2562  O   WAT   436      -0.480  11.342 -15.742 -0.834000
HETATM 2563  H1  WAT   436      -0.104  11.038 -16.567  0.417000
HETATM 2564  H2  WAT   436      -1.088  12.036 -15.997  0.417000
HETATM 2565  O   WAT   437     -22.306   6.875  12.004 -0.834000
HETATM 2566  H1  WAT   437     -21.497   6.367  12.069  0.417000
HETATM 2567  H2  WAT   437     -22.808   6.438  11.316  0.417000
HETATM 2568  O   WAT   438       6.253  13.448  22.111 -0.834000
HETATM 2569  H1  WAT   438       5.854  13.995  21.434  0.417000
HETATM 2570  H2  WAT   438       6.617  14.072  22.739  0.417000
HETATM 2571  O   WAT   439     -21.772 -14.508  -5.493 -0.834000
HETATM 2572  H1  WAT   439     -22.613 -14.768  -5.869  0.417000
HETATM 2573  H2  WAT   439     -22.003 -14.052  -4.684  0.417000
HETATM 2574  O   WAT   440      -2.784   4.702  17.435 -0.834000
HETATM 2575  H1  WAT   440      -2.894   3.953  16.850  0.417000
HETATM 2576  H2  WAT   440      -2.124   4.418  18.067  0.417000
HETATM 2577  O   WAT   441       5.992 -26.809  -7.657 -0.834000
HETATM 2578  H1  WAT   441       5.783 -26.822  -6.723  0.417000
HETATM 2579  H2  WAT   441       5.320 -27.358  -8.061  0.417000
HETATM 2580  O   WAT   442     -16.004   3.463 -16.149 -0.834000
HETATM 2581  H1  WAT   442     -16.608   3.745 -16.836  0.417000
HETATM 2582  H2  WAT   442     -15.692   2.607 -16.440  0.417000
HETATM 2583  O   WAT   443       4.517 -24.652 -16.190 -0.834000
HETATM 2584  H1  WAT   443       5.318 -24.144 -16.316  0.417000
HETATM 2585  H2  WAT   443       4.777 -25.371 -15.615  0.417000
HETATM 2586  O   WAT   444       4.664 -29.576   1.191 -0.834000
HETATM 2587  H1  WAT   444       5.118 -29.255   0.412  0.417000
HETATM 2588  H2  WAT   444       4.710 -30.529   1.119  0.417000
HETATM 2589  O   WAT   445       8.720  10.316 -22.850 -0.834000
HETATM 2590  H1  WAT   445       8.754  11.159 -22.397  0.417000
HETATM 2591  H2  WAT   445       7.949   9.880 -22.487  0.417000
HETATM 2592  O   WAT   446     -22.381   4.260  -9.438 -0.834000
HETATM 2593  H1  WAT   446     -22.013   4.099 -10.307  0.417000
HETATM 2594  H2  WAT   446     -21.921   3.646  -8.865  0.417000
HETATM 2595  O   WAT   447       6.858  18.144  -8.297 -0.834000
HETATM 2596  H1  WAT   447       6.712  19.050  -8.024  0.417000
HETATM 2597  H2  WAT   447       6.908  17.652  -7.478  0.417000
HETATM 2598  O   WAT   448     -27.794  -2.498   1.331 -0.834000
HETATM 2599  H1  WAT   448     -27.498  -3.008   0.577  0.417000
HETATM 2600  H2  WAT   448     -28.739  -2.413   1.206  0.417000
HETATM 2601  O   WAT   449      11.242  18.195  -9.484 -0.834000
HETATM 2602  H1  WAT   449      11.300  18.923 -10.103  0.417000
HETATM 2603  H2  WAT   449      11.446  18.586  -8.635  0.417000
HETATM 2604  O   WAT   450      22.291   4.571 -18.273 -0.834000
HETATM 2605  H1  WAT   450      21.715   3.829 -18.089  0.417000
HETATM 2606  H2  WAT   450      22.917   4.234 -18.914  0.417000
HETATM 2607  O   WAT   451      19.332  -1.510  19.396 -0.834000
HETATM 2608  H1  WAT   451      18.593  -2.118  19.412  0.417000
HETATM 2609  H2  WAT   451      19.032  -0.784  18.849  0.417000
HETATM 2610  O   WAT   452      26.500  -6.658   2.061 -0.834000
HETATM 2611  H1  WAT   452      27.068  -5.934   2.325  0.417000
HETATM 2612  H2  WAT   452      26.992  -7.110   1.375  0.417000
HETATM 2613  O   WAT   453      17.704  11.984  10.235 -0.834000
HETATM 2614  H1  WAT   453      17.339  12.403   9.455  0.417000
HETATM 2615  H2  WAT   453      17.326  12.471  10.967  0.417000
HETATM 2616  O   WAT   454     -10.691  -0.255 -11.893 -0.834000
HETATM 2617  H1  WAT   454     -11.447  -0.359 -11.316  0.417000
HETATM 2618  H2  WAT   454     -10.607  -1.101 -12.333  0.417000
HETATM 2619  O   WAT   455       9.463   2.146   9.117 -0.834000
HETATM 2620  H1  WAT   455       9.375   3.060   9.388  0.417000
HETATM 2621  H2  WAT   455       8.586   1.898   8.826  0.417000
HETATM 2622  O   WAT   456      -7.347 -19.221  18.820 -0.834000
HETATM 2623  H1  WAT   456      -7.013 -19.161  19.715  0.417000
HETATM 2624  H2  WAT   456      -8.069 -18.593  18.791  0.417000
HETATM 2625  O   WAT   457       3.198  27.790   1.089 -0.834000
HETATM 2626  H1  WAT   457       4.065  28.146   1.281  0.417000
HETATM 2627  H2  WAT   457       3.212  27.619   0.147  0.417000
HETATM 2628  O   WAT   458      -4.519  16.952   9.754 -0.834000
HETATM 2629  H1  WAT   458      -5.226  16.857  10.393  0.417000
HETATM 2630  H2  WAT   458      -3.766  17.238  10.272  0.417000
HETATM 2631  O   WAT   459     -24.478  17.183   5.162 -0.834000
HETATM 2632  H1  WAT   459     -23.544  16.974   5.164  0.417000
HETATM 2633  H2  WAT   459     -24.561  17.912   5.777  0.417000
HETATM 2634  O   WAT   460       1.490  19.253  23.364 -0.834000
HETATM 2635  H1  WAT   460       1.150  20.039  22.936  0.417000
HETATM 2636  H2  WAT   460       0.732  18.672  23.432  0.417000
HETATM 2637  O   WAT   461     -15.542  14.315  18.462 -0.834000
HETATM 2638  H1  WAT   461     -16.043  15.058  18.797  0.417000
HETATM 2639  H2  WAT   461     -15.357  14.542  17.550  0.417000
HETATM 2640  O   WAT   462       7.302 -23.869 -12.769 -0.834000
HETATM 2641  H1  WAT   462       6.958 -23.053 -13.133  0.417000
HETATM 2642  H2  WAT   462       6.544 -24.287 -12.360  0.417000
HETATM 2643  O   WAT   463      25.718  -2.857   5.697 -0.834000
HETATM 2644  H1  WAT   463      26.297  -2.648   4.964  0.417000
HETATM 2645  H2  WAT   463      25.368  -2.011   5.976  0.417000
HETATM 2646  O   WAT   464       0.989  21.308  19.808 -0.834000
HETATM 2647  H1  WAT   464       0.777  21.395  20.737  0.417000
HETATM 2648  H2  WAT   464       0.419  20.605  19.497  0.417000
HETATM 2649  O   WAT   465       5.207 -10.302 -14.385 -0.834000
HETATM 2650  H1  WAT   465       4.629  -9.848 -14.999  0.417000
HETATM 2651  H2  WAT   465       5.010  -9.908 -13.535  0.417000
HETATM 2652  O   WAT   466      -9.193 -21.252  -3.390 -0.834000
HETATM 2653  H1  WAT   466      -8.715 -21.641  -2.657  0.417000
HETATM 2654  H2  WAT   466      -9.006 -20.316  -3.328  0.417000
HETATM 2655  O   WAT   467       0.200  -1.662  28.685 -0.834000
HETATM 2656  H1  WAT   467       0.131  -1.382  27.772  0.417000
HETATM 2657  H2  WAT   467       0.174  -0.848  29.187  0.417000
HETATM 2658  O   WAT   468      19.656   2.488 -20.793 -0.834000
HETATM 2659  H1  WAT   468      19.187   3.322 -20.828  0.417000
HETATM 2660  H2  WAT   468      20.153   2.458 -21.610  0.417000
HETATM 2661  O   WAT   469     -26.391  -4.612 -14.270 -0.834000
HETATM 2662  H1  WAT   469     -26.081  -4.049 -13.560  0.417000
HETATM 2663  H2  WAT   469     -26.899  -4.029 -14.834  0.417000
HETATM 2664  O   WAT   470      22.877  -9.497  14.204 -0.834000
HETATM 2665  H1  WAT   470      23.487 -10.150  14.546  0.417000
HETATM 2666  H2  WAT   470      22.327  -9.266  14.953  0.417000
HETATM 2667  O   WAT   471     -26.791   0.057   1.327 -0.834000
HETATM 2668  H1  WAT   471     -26.937  -0.889   1.358  0.417000
HETATM 2669  H2  WAT   471     -26.308   0.197   0.512  0.417000
HETATM 2670  O   WAT   472     -10.516 -18.578 -16.686 -0.834000
HETATM 2671  H1  WAT   472     -10.895 -18.265 -17.507  0.417000
HETATM 2672  H2  WAT   472     -11.262 -18.917 -16.192  0.417000
HETATM 2673  O   WAT   473      -9.933 -14.409   6.684 -0.834000
HETATM 2674  H1  WAT   473      -9.765 -15.218   7.168  0.417000
HETATM 2675  H2  WAT   473      -9.482 -14.531   5.849  0.417000
HETATM 2676  O   WAT   474      10.889 -11.269 -23.485 -0.834000
HETATM 2677  H1  WAT   474      11.331 -12.116 -23.423  0.417000
HETATM 2678  H2  WAT   474      10.116 -11.361 -22.928  0.417000
HETATM 2679  O   WAT   475      -7.432 -23.756   2.860 -0.834000
HETATM 2680  H1  WAT   475      -7.494 -23.001   2.275  0.417000
HETATM 2681  H2  WAT   475      -8.332 -23.911   3.148  0.417000
HETATM 2682  O   WAT   476      10.002  21.706   3.846 -0.834000
HETATM 2683  H1  WAT   476      10.155  21.342   4.718  0.417000
HETATM 2684  H2  WAT   476      10.701  21.337   3.306  0.417000
HETATM 2685  O   WAT   477       4.546  11.632   3.727 -0.834000
HETATM 2686  H1  WAT   477       3.905  12.342   3.753  0.417000
HETATM 2687  H2  WAT   477       4.527  11.258   4.608  0.417000
HETATM 2688  O   WAT   478       8.308  -3.014  15.646 -0.834000
HETATM 2689  H1  WAT   478       7.596  -2.797  16.248  0.417000
HETATM 2690  H2  WAT   478       8.024  -2.660  14.803  0.417000
HETATM 2691  O   WAT   479      10.978   5.418  27.930 -0.834000
HETATM 2692  H1  WAT   479      10.165   4.916  27.991  0.417000
HETATM 2693  H2  WAT   479      10.894   5.911  27.114  0.417000
HETATM 2694  O   WAT   480      -6.169   7.484  25.927 -0.834000
HETATM 2695  H1  WAT   480      -6.970   7.570  26.444  0.417000
HETATM 2696  H2  WAT   480      -5.472   7.402  26.577  0.417000
HETATM 2697  O   WAT   481      -5.255  11.195  11.856 -0.834000
HETATM 2698  H1  WAT   481      -5.226  11.506  10.951  0.417000
HETATM 2699  H2  WAT   481      -4.521  11.636  12.284  0.417000
HETATM 2700  O   WAT   482     -11.336   6.955  23.314 -0.834000
HETATM 2701  H1  WAT   482     -11.553   6.832  24.239  0.417000
HETATM 2702  H2  WAT   482     -12.154   6.773  22.851  0.417000
HETATM 2703  O   WAT   483      -2.909  18.401  17.877 -0.834000
HETATM 2704  H1  WAT   483      -3.518  18.909  17.341  0.417000
HETATM 2705  H2  WAT   483      -3.471  17.877  18.447  0.417000
HETATM 2706  O   WAT   484       8.775 -15.762  18.702 -0.834000
HETATM 2707  H1  WAT   484       8.606 -16.694  18.842  0.417000
HETATM 2708  H2  WAT   484       8.843 -15.671  17.751  0.417000
HETATM 2709  O   WAT   485      16.540  -5.693 -22.669 -0.834000
HETATM 2710  H1  WAT   485      17.118  -4.968 -22.430  0.417000
HETATM 2711  H2  WAT   485      15.679  -5.431 -22.343  0.417000
HETATM 2712  O   WAT   486      16.091  14.620   4.822 -0.834000
HETATM 2713  H1  WAT   486      16.962  14.770   5.189  0.417000
HETATM 2714  H2  WAT   486      15.751  15.498   4.645  0.417000
HETATM 2715  O   WAT   487      10.693 -22.942   4.702 -0.834000
HETATM 2716  H1  WAT   487      11.627 -22.763   4.811  0.417000
HETATM 2717  H2  WAT   487      10.362 -23.042   5.595  0.417000
HETATM 2718  O   WAT   488     -12.977 -18.149 -10.077 -0.834000
HETATM 2719  H1  WAT   488     -13.553 -18.005  -9.326  0.417000
HETATM 2720  H2  WAT   488     -13.380 -18.877 -10.551  0.417000
HETATM 2721  O   WAT   489      22.347   7.232 -17.792 -0.834000
HETATM 2722  H1  WAT   489      22.391   6.283 -17.913  0.417000
HETATM 2723  H2  WAT   489      22.749   7.593 -18.581  0.417000
HETATM 2724  O   WAT   490      13.111 -14.633  20.036 -0.834000
HETATM 2725  H1  WAT   490      12.191 -14.796  20.243  0.417000
HETATM 2726  H2  WAT   490      13.209 -14.925  19.130  0.417000
HETATM 2727  O   WAT   491      14.724   6.099   7.038 -0.834000
HETATM 2728  H1  WAT   491      15.232   5.330   7.296  0.417000
HETATM 2729  H2  WAT   491      14.452   6.496   7.865  0.417000
HETATM 2730  O   WAT   492       9.503   9.739   3.581 -0.834000
HETATM 2731  H1  WAT   492      10.013   9.898   2.787  0.417000
HETATM 2732  H2  WAT   492       8.658  10.153   3.410  0.417000
HETATM 2733  O   WAT   493     -13.436  -7.697  -4.999 -0.834000
HETATM 2734  H1  WAT   493     -14.096  -7.202  -4.515  0.417000
HETATM 2735  H2  WAT   493     -13.292  -8.483  -4.472  0.417000
HETATM 2736  O   WAT   494      13.296  10.034  -9.889 -0.834000
HETATM 2737  H1  WAT   494      12.407  10.336 -10.073  0.417000
HETATM 2738  H2  WAT   494      13.860  10.635 -10.376  0.417000
HETATM 2739  O   WAT   495      -9.443  -0.154  23.804 -0.834000
HETATM 2740  H1  WAT   495      -8.990  -0.097  24.645  0.417000
HETATM 2741  H2  WAT   495      -8.830  -0.616  23.232  0.417000
HETATM 2742  O   WAT   496      24.938  -5.024 -12.383 -0.834000
HETATM 2743  H1  WAT   496      25.036  -4.106 -12.129  0.417000
HETATM 2744  H2  WAT   496      24.257  -5.362 -11.801  0.417000
HETATM 2745  O   WAT   497     -23.041  12.364  -4.907 -0.834000
HETATM 2746  H1  WAT   497     -22.529  11.617  -4.596  0.417000
HETATM 2747  H2  WAT   497     -23.260  12.144  -5.812  0.417000
HETATM 2748  O   WAT   498      18.504  18.123  11.180 -0.834000
HETATM 2749  H1  WAT   498      18.151  18.835  10.647  0.417000
HETATM 2750  H2  WAT   498      17.732  17.633  11.467  0.417000
HETATM 2751  O   WAT   499      17.009   3.439  -7.120 -0.834000
HETATM 2752  H1  WAT   499      17.119   4.343  -6.826  0.417000
HETATM 2753  H2  WAT   499      17.153   3.475  -8.066  0.417000
HETATM 2754  O   WAT   500      -6.343   5.424 -17.260 -0.834000
HETATM 2755  H1  WAT   500      -6.163   6.357 -17.383  0.417000
HETATM 2756  H2  WAT   500      -6.463   5.326 -16.316  0.417000
HETATM 2757  O   WAT   501       1.358 -18.316   0.433 -0.834000
HETATM 2758  H1  WAT   501       2.244 -17.954   0.417  0.417000
HETATM 2759  H2  WAT   501       0.980 -17.988   1.249  0.417000
HETATM 2760  O   WAT   502      -1.196   8.580 -24.324 -0.834000
HETATM 2761  H1  WAT   502      -0.292   8.589 -24.010  0.417000
HETATM 2762  H2  WAT   502      -1.611   9.320 -23.880  0.417000
HETATM 2763  O   WAT   503       6.570  -9.793 -26.033 -0.834000
HETATM 2764  H1  WAT   503       6.830  -9.077 -25.453  0.417000
HETATM 2765  H2  WAT   503       5.967 -10.319 -25.508  0.417000
HETATM 2766  O   WAT   504       0.915  22.080 -20.931 -0.834000
HETATM 2767  H1  WAT   504       0.461  22.152 -20.091  0.417000
HETATM 2768  H2  WAT   504       0.702  21.200 -21.243  0.417000
HETATM 2769  O   WAT   505      22.146 -13.240  10.327 -0.834000
HETATM 2770  H1  WAT   505      22.285 -12.447  10.846  0.417000
HETATM 2771  H2  WAT   505      21.360 -13.054   9.814  0.417000
HETATM 2772  O   WAT   506      -6.540  24.173 -17.373 -0.834000
HETATM 2773  H1  WAT   506      -5.983  23.621 -16.823  0.417000
HETATM 2774  H2  WAT   506      -7.125  24.612 -16.756  0.417000
HETATM 2775  O   WAT   507       4.262  -4.844 -19.800 -0.834000
HETATM 2776  H1  WAT   507       3.406  -4.428 -19.695  0.417000
HETATM 2777  H2  WAT   507       4.292  -5.100 -20.722  0.417000
HETATM 2778  O   WAT   508      -6.306 -22.320   4.949 -0.834000
HETATM 2779  H1  WAT   508      -5.385 -22.538   5.089  0.417000
HETATM 2780  H2  WAT   508      -6.588 -22.906   4.247  0.417000
HETATM 2781  O   WAT   509     -14.210 -14.308 -11.306 -0.834000
HETATM 2782  H1  WAT   509     -14.332 -14.691 -10.438  0.417000
HETATM 2783  H2  WAT   509     -13.700 -14.960 -11.787  0.417000
HETATM 2784  O   WAT   510      -3.943  -5.011 -19.758 -0.834000
HETATM 2785  H1  WAT   510      -4.713  -4.459 -19.619  0.417000
HETATM 2786  H2  WAT   510      -3.226  -4.392 -19.892  0.417000
HETATM 2787  O   WAT   511       9.625   5.811 -23.313 -0.834000
HETATM 2788  H1  WAT   511       8.752   5.812 -22.920  0.417000
HETATM 2789  H2  WAT   511      10.015   6.639 -23.032  0.417000
HETATM 2790  O   WAT   512      17.547 -15.848  12.321 -0.834000
HETATM 2791  H1  WAT   512      17.358 -16.337  13.121  0.417000
HETATM 2792  H2  WAT   512      18.483 -15.655  12.373  0.417000
HETATM 2793  O   WAT   513      22.659  12.012  -3.520 -0.834000
HETATM 2794  H1  WAT   513      22.047  12.056  -2.785  0.417000
HETATM 2795  H2  WAT   513      23.506  12.242  -3.139  0.417000
HETATM 2796  O   WAT   514       4.948 -19.709  -9.361 -0.834000
HETATM 2797  H1  WAT   514       4.467 -19.851  -8.546  0.417000
HETATM 2798  H2  WAT   514       5.587 -20.421  -9.390  0.417000
HETATM 2799  O   WAT   515     -15.321  -9.122 -20.779 -0.834000
HETATM 2800  H1  WAT   515     -14.942  -9.983 -20.603  0.417000
HETATM 2801  H2  WAT   515     -14.573  -8.573 -21.013  0.417000
HETATM 2802  O   WAT   516       9.910  -0.939  22.860 -0.834000
HETATM 2803  H1  WAT   516       9.507  -1.026  23.724  0.417000
HETATM 2804  H2  WAT   516      10.852  -0.974  23.030  0.417000
HETATM 2805  O   WAT   517      12.013 -21.132  18.103 -0.834000
HETATM 2806  H1  WAT   517      11.358 -20.798  18.715  0.417000
HETATM 2807  H2  WAT   517      12.092 -20.447  17.439  0.417000
HETATM 2808  O   WAT   518       4.006  -7.954 -20.850 -0.834000
HETATM 2809  H1  WAT   518       4.068  -7.149 -21.365  0.417000
HETATM 2810  H2  WAT   518       3.070  -8.155 -20.833  0.417000
HETATM 2811  O   WAT   519      12.291 -15.085   8.427 -0.834000
HETATM 2812  H1  WAT   519      11.335 -15.107   8.467  0.417000
HETATM 2813  H2  WAT   519      12.528 -14.247   8.824  0.417000
HETATM 2814  O   WAT   520      11.712  -7.922   2.460 -0.834000
HETATM 2815  H1  WAT   520      11.513  -6.987   2.485  0.417000
HETATM 2816  H2  WAT   520      12.665  -7.962   2.375  0.417000
HETATM 2817  O   WAT   521      19.114  -7.497  -9.448 -0.834000
HETATM 2818  H1  WAT   521      18.571  -8.209  -9.109  0.417000
HETATM 2819  H2  WAT   521      19.225  -7.703 -10.377  0.417000
HETATM 2820  O   WAT   522       8.299  13.273   2.138 -0.834000
HETATM 2821  H1  WAT   522       7.952  13.261   1.246  0.417000
HETATM 2822  H2  WAT   522       8.005  14.109   2.498  0.417000
HETATM 2823  O   WAT   523     -11.291  -6.003  14.348 -0.834000
HETATM 2824  H1  WAT   523     -11.662  -5.272  13.854  0.417000
HETATM 2825  H2  WAT   523     -10.400  -5.724  14.556  0.417000
HETATM 2826  O   WAT   524      15.644   1.088 -23.477 -0.834000
HETATM 2827  H1  WAT   524      16.336   0.426 -23.499  0.417000
HETATM 2828  H2  WAT   524      16.018   1.841 -23.933  0.417000
HETATM 2829  O   WAT   525     -18.732 -14.427   8.151 -0.834000
HETATM 2830  H1  WAT   525     -19.201 -13.988   8.861  0.417000
HETATM 2831  H2  WAT   525     -17.883 -13.986   8.116  0.417000
HETATM 2832  O   WAT   526      12.188  -7.685 -12.350 -0.834000
HETATM 2833  H1  WAT   526      13.125  -7.535 -12.225  0.417000
HETATM 2834  H2  WAT   526      11.772  -6.891 -12.013  0.417000
HETATM 2835  O   WAT   527     -18.592  -1.020   4.471 -0.834000
HETATM 2836  H1  WAT   527     -17.750  -1.022   4.017  0.417000
HETATM 2837  H2  WAT   527     -19.236  -0.862   3.780  0.417000
HETATM 2838  O   WAT   528      -3.358 -17.048   7.116 -0.834000
HETATM 2839  H1  WAT   528      -3.744 -17.543   6.393  0.417000
HETATM 2840  H2  WAT   528      -2.443 -16.927   6.861  0.417000
HETATM 2841  O   WAT   529      -3.635 -25.373  -7.995 -0.834000
HETATM 2842  H1  WAT   529      -2.744 -25.255  -7.666  0.417000
HETATM 2843  H2  WAT   529      -3.911 -26.218  -7.641  0.417000
HETATM 2844  O   WAT   530      -6.379  -0.968 -22.212 -0.834000
HETATM 2845  H1  WAT   530      -7.190  -0.911 -21.706  0.417000
HETATM 2846  H2  WAT   530      -6.629  -0.696 -23.095  0.417000
HETATM 2847  O   WAT   531      13.361 -22.377   4.838 -0.834000
HETATM 2848  H1  WAT   531      13.655 -22.075   3.979  0.417000
HETATM 2849  H2  WAT   531      13.964 -23.085   5.063  0.417000
HETATM 2850  O   WAT   532      -4.141  11.453 -27.029 -0.834000
HETATM 2851  H1  WAT   532      -3.443  12.033 -27.336  0.417000
HETATM 2852  H2  WAT   532      -3.971  10.620 -27.469  0.417000
HETATM 2853  O   WAT   533       1.132  -5.223  18.324 -0.834000
HETATM 2854  H1  WAT   533       1.822  -5.623  18.853  0.417000
HETATM 2855  H2  WAT   533       1.357  -5.454  17.423  0.417000
HETATM 2856  O   WAT   534      -4.242 -15.153 -22.574 -0.834000
HETATM 2857  H1  WAT   534      -3.779 -14.413 -22.180  0.417000
HETATM 2858  H2  WAT   534      -5.168 -14.963 -22.425  0.417000
HETATM 2859  O   WAT   535      -3.374 -10.939  18.029 -0.834000
HETATM 2860  H1  WAT   535      -3.243 -10.924  17.081  0.417000
HETATM 2861  H2  WAT   535      -4.238 -11.334  18.145  0.417000
HETATM 2862  O   WAT   536     -10.832  -8.684  13.911 -0.834000
HETATM 2863  H1  WAT   536     -10.078  -8.763  13.326  0.417000
HETATM 2864  H2  WAT   536     -10.977  -7.742  13.989  0.417000
HETATM 2865  O   WAT   537     -18.965   6.109 -15.313 -0.834000
HETATM 2866  H1  WAT   537     -18.631   6.791 -14.730  0.417000
HETATM 2867  H2  WAT   537     -18.719   6.404 -16.190  0.417000
HETATM 2868  O   WAT   538      10.184  17.944 -14.541 -0.834000
HETATM 2869  H1  WAT   538       9.314  17.897 -14.146  0.417000
HETATM 2870  H2  WAT   538      10.038  18.351 -15.395  0.417000
HETATM 2871  O   WAT   539      -5.205 -27.087   4.362 -0.834000
HETATM 2872  H1  WAT   539      -4.664 -27.877   4.343  0.417000
HETATM 2873  H2  WAT   539      -4.587 -26.377   4.534  0.417000
HETATM 2874  O   WAT   540       7.752  14.176 -25.681 -0.834000
HETATM 2875  H1  WAT   540       7.735  14.173 -26.638  0.417000
HETATM 2876  H2  WAT   540       8.066  13.303 -25.444  0.417000
HETATM 2877  O   WAT   541      20.537  17.814   9.306 -0.834000
HETATM 2878  H1  WAT   541      20.200  18.400   8.627  0.417000
HETATM 2879  H2  WAT   541      19.880  17.850  10.001  0.417000
HETATM 2880  O   WAT   542      -4.002  16.310   5.302 -0.834000
HETATM 2881  H1  WAT   542      -4.803  15.985   4.892  0.417000
HETATM 2882  H2  WAT   542      -3.347  15.637   5.114  0.417000
HETATM 2883  O   WAT   543      16.958  -7.516  21.448 -0.834000
HETATM 2884  H1  WAT   543      17.554  -8.178  21.799  0.417000
HETATM 2885  H2  WAT   543      17.464  -6.704  21.468  0.417000
HETATM 2886  O   WAT   544     -12.733   9.114  -1.901 -0.834000
HETATM 2887  H1  WAT   544     -12.930   9.502  -1.049  0.417000
HETATM 2888  H2  WAT   544     -11.911   9.525  -2.167  0.417000
HETATM 2889  O   WAT   545      20.697   0.979 -14.296 -0.834000
HETATM 2890  H1  WAT   545      20.871   1.708 -13.700  0.417000
HETATM 2891  H2  WAT   545      19.806   1.134 -14.610  0.417000
HETATM 2892  O   WAT   546     -15.280  22.104  14.142 -0.834000
HETATM 2893  H1  WAT   546     -14.352  22.057  13.913  0.417000
HETATM 2894  H2  WAT   546     -15.532  23.004  13.935  0.417000
HETATM 2895  O   WAT   547       4.792  16.471  24.921 -0.834000
HETATM 2896  H1  WAT   547       4.132  15.794  25.074  0.417000
HETATM 2897  H2  WAT   547       4.459  16.966  24.172  0.417000
HETATM 2898  O   WAT   548     -22.834 -17.486   1.192 -0.834000
HETATM 2899  H1  WAT   548     -23.154 -17.899   0.390  0.417000
HETATM 2900  H2  WAT   548     -23.171 -18.039   1.897  0.417000
HETATM 2901  O   WAT   549      19.424   3.219  22.382 -0.834000
HETATM 2902  H1  WAT   549      18.476   3.180  22.252  0.417000
HETATM 2903  H2  WAT   549      19.541   3.825  23.114  0.417000
HETATM 2904  O   WAT   550     -12.621   2.663  24.894 -0.834000
HETATM 2905  H1  WAT   550     -13.393   2.102  24.965  0.417000
HETATM 2906  H2  WAT   550     -12.539   3.069  25.757  0.417000
HETATM 2907  O   WAT   551      -9.674   3.429  28.366 -0.834000
HETATM 2908  H1  WAT   551      -9.237   3.336  29.212  0.417000
HETATM 2909  H2  WAT   551      -9.085   3.980  27.851  0.417000
HETATM 2910  O   WAT   552     -24.757 -10.472   5.568 -0.834000
HETATM 2911  H1  WAT   552     -24.703 -11.189   4.936  0.417000
HETATM 2912  H2  WAT   552     -25.677 -10.208   5.552  0.417000
HETATM 2913  O   WAT   553       8.968  12.808 -21.710 -0.834000
HETATM 2914  H1  WAT   553       9.449  13.629 -21.600  0.417000
HETATM 2915  H2  WAT   553       8.067  13.025 -21.471  0.417000
HETATM 2916  O   WAT   554      -7.583  24.786  14.092 -0.834000
HETATM 2917  H1  WAT   554      -7.574  25.426  13.381  0.417000
HETATM 2918  H2  WAT   554      -7.004  24.085  13.792  0.417000
HETATM 2919  O   WAT   555     -20.040 -16.596  -5.382 -0.834000
HETATM 2920  H1  WAT   555     -20.150 -16.916  -4.486  0.417000
HETATM 2921  H2  WAT   555     -20.654 -15.865  -5.453  0.417000
HETATM 2922  O   WAT   556      13.056   5.174  -1.469 -0.834000
HETATM 2923  H1  WAT   556      14.010   5.159  -1.549  0.417000
HETATM 2924  H2  WAT   556      12.880   5.851  -0.816  0.417000
HETATM 2925  O   WAT   557      15.963   1.105 -18.847 -0.834000
HETATM 2926  H1  WAT   557      16.037   2.040 -18.657  0.417000
HETATM 2927  H2  WAT   557      15.327   1.054 -19.560  0.417000
HETATM 2928  O   WAT   558       6.167  11.948  10.318 -0.834000
HETATM 2929  H1  WAT   558       6.210  11.892   9.364  0.417000
HETATM 2930  H2  WAT   558       5.923  12.857  10.494  0.417000
HETATM 2931  O   WAT   559      22.196  12.451  -9.831 -0.834000
HETATM 2932  H1  WAT   559      21.916  11.742 -10.409  0.417000
HETATM 2933  H2  WAT   559      21.707  12.307  -9.021  0.417000
HETATM 2934  O   WAT   560      -8.328  25.784 -13.154 -0.834000
HETATM 2935  H1  WAT   560      -8.610  25.267 -12.399  0.417000
HETATM 2936  H2  WAT   560      -7.381  25.655 -13.194  0.417000
HETATM 2937  O   WAT   561      -8.205 -22.001  14.759 -0.834000
HETATM 2938  H1  WAT   561      -8.167 -22.958  14.748  0.417000
HETATM 2939  H2  WAT   561      -8.091 -21.767  15.680  0.417000
HETATM 2940  O   WAT   562      -4.643  13.433  -0.944 -0.834000
HETATM 2941  H1  WAT   562      -4.922  12.568  -0.644  0.417000
HETATM 2942  H2  WAT   562      -5.304  13.687  -1.588  0.417000
HETATM 2943  O   WAT   563     -21.644   0.786  13.130 -0.834000
HETATM 2944  H1  WAT   563     -22.569   0.849  13.367  0.417000
HETATM 2945  H2  WAT   563     -21.270   1.625  13.399  0.417000
HETATM 2946  O   WAT   564     -13.247  -5.750  -6.908 -0.834000
HETATM 2947  H1  WAT   564     -14.030  -5.249  -6.679  0.417000
HETATM 2948  H2  WAT   564     -13.231  -6.470  -6.277  0.417000
HETATM 2949  O   WAT   565      21.556  18.621   1.288 -0.834000
HETATM 2950  H1  WAT   565      21.130  17.884   0.850  0.417000
HETATM 2951  H2  WAT   565      21.093  19.393   0.963  0.417000
HETATM 2952  O   WAT   566       5.433  19.171 -16.300 -0.834000
HETATM 2953  H1  WAT   566       6.080  19.751 -15.898  0.417000
HETATM 2954  H2  WAT   566       4.989  19.720 -16.947  0.417000
HETATM 2955  O   WAT   567       7.218 -16.024  -3.740 -0.834000
HETATM 2956  H1  WAT   567       7.893 -15.942  -3.066  0.417000
HETATM 2957  H2  WAT   567       7.704 -16.210  -4.543  0.417000
HETATM 2958  O   WAT   568     -19.814  12.338   9.499 -0.834000
HETATM 2959  H1  WAT   568     -19.523  12.724  10.325  0.417000
HETATM 2960  H2  WAT   568     -19.396  12.873   8.824  0.417000
HETATM 2961  O   WAT   569       1.690  17.785 -18.167 -0.834000
HETATM 2962  H1  WAT   569       1.617  18.731 -18.037  0.417000
HETATM 2963  H2  WAT   569       1.632  17.417 -17.286  0.417000
HETATM 2964  O   WAT   570       5.345  28.620  -8.101 -0.834000
HETATM 2965  H1  WAT   570       4.818  28.288  -8.828  0.417000
HETATM 2966  H2  WAT   570       5.149  28.029  -7.374  0.417000
HETATM 2967  O   WAT   571     -15.408  18.934  -3.689 -0.834000
HETATM 2968  H1  WAT   571     -16.057  19.510  -3.285  0.417000
HETATM 2969  H2  WAT   571     -15.717  18.050  -3.492  0.417000
HETATM 2970  O   WAT   572      17.877  19.677  -3.373 -0.834000
HETATM 2971  H1  WAT   572      18.576  19.832  -4.008  0.417000
HETATM 2972  H2  WAT   572      17.834  18.724  -3.293  0.417000
HETATM 2973  O   WAT   573      24.707  -3.109   0.519 -0.834000
HETATM 2974  H1  WAT   573      24.140  -2.401   0.825  0.417000
HETATM 2975  H2  WAT   573      24.562  -3.819   1.145  0.417000
HETATM 2976  O   WAT   574      14.220  -1.715 -20.344 -0.834000
HETATM 2977  H1  WAT   574      14.206  -0.763 -20.446  0.417000
HETATM 2978  H2  WAT   574      14.864  -2.015 -20.984  0.417000
HETATM 2979  O   WAT   575      21.883 -17.088   7.556 -0.834000
HETATM 2980  H1  WAT   575      21.592 -16.863   8.440  0.417000
HETATM 2981  H2  WAT   575      21.082 -17.086   7.032  0.417000
HETATM 2982  O   WAT   576     -14.413 -10.947 -13.694 -0.834000
HETATM 2983  H1  WAT   576     -14.885 -11.754 -13.487  0.417000
HETATM 2984  H2  WAT   576     -13.523 -11.103 -13.379  0.417000
HETATM 2985  O   WAT   577     -21.602  18.132   2.621 -0.834000
HETATM 2986  H1  WAT   577     -20.918  17.589   2.230  0.417000
HETATM 2987  H2  WAT   577     -22.138  18.413   1.880  0.417000
HETATM 2988  O   WAT   578      18.262 -18.511  -3.033 -0.834000
HETATM 2989  H1  WAT   578      19.061 -18.532  -2.506  0.417000
HETATM 2990  H2  WAT   578      17.566 -18.754  -2.423  0.417000
HETATM 2991  O   WAT   579     -12.661  -1.470   9.343 -0.834000
HETATM 2992  H1  WAT   579     -12.367  -2.308   9.702  0.417000
HETATM 2993  H2  WAT   579     -12.640  -0.870  10.088  0.417000
HETATM 2994  O   WAT   580      -7.988  -3.172  28.908 -0.834000
HETATM 2995  H1  WAT   580      -8.895  -3.477  28.949  0.417000
HETATM 2996  H2  WAT   580      -7.522  -3.869  28.447  0.417000
HETATM 2997  O   WAT   581       1.810 -21.549  15.193 -0.834000
HETATM 2998  H1  WAT   581       2.348 -20.840  14.840  0.417000
HETATM 2999  H2  WAT   581       1.300 -21.138  15.890  0.417000
HETATM 3000  O   WAT   582      13.407  11.578   8.593 -0.834000
HETATM 3001  H1  WAT   582      13.575  12.485   8.847  0.417000
HETATM 3002  H2  WAT   582      12.524  11.398   8.916  0.417000
HETATM 3003  O   WAT   583      21.756   2.385  -3.245 -0.834000
HETATM 3004  H1  WAT   583      21.736   2.964  -2.483  0.417000
HETATM 3005  H2  WAT   583      22.678   2.151  -3.344  0.417000
HETATM 3006  O   WAT   584      24.623   7.311  14.064 -0.834000
HETATM 3007  H1  WAT   584      25.201   6.679  13.637  0.417000
HETATM 3008  H2  WAT   584      23.875   6.791  14.358  0.417000
HETATM 3009  O   WAT   585     -15.073   0.981 -16.814 -0.834000
HETATM 3010  H1  WAT   585     -15.641   0.211 -16.818  0.417000
HETATM 3011  H2  WAT   585     -14.474   0.834 -16.082  0.417000
HETATM 3012  O   WAT   586      11.238  24.872  -5.357 -0.834000
HETATM 3013  H1  WAT   586      11.157  25.080  -4.426  0.417000
HETATM 3014  H2  WAT   586      11.761  24.071  -5.378  0.417000
HETATM 3015  O   WAT   587      -7.730  -4.088  18.443 -0.834000
HETATM 3016  H1  WAT   587      -6.817  -4.370  18.398  0.417000
HETATM 3017  H2  WAT   587      -7.714  -3.177  18.147  0.417000
HETATM 3018  O   WAT   588      -0.538 -16.857  12.481 -0.834000
HETATM 3019  H1  WAT   588      -0.707 -17.375  13.268  0.417000
HETATM 3020  H2  WAT   588      -0.853 -17.406  11.762  0.417000
HETATM 3021  O   WAT   589      26.744   9.955   0.667 -0.834000
HETATM 3022  H1  WAT   589      25.898   9.701   0.299  0.417000
HETATM 3023  H2  WAT   589      26.570  10.781   1.118  0.417000
HETATM 3024  O   WAT   590      -6.087  13.144  -8.365 -0.834000
HETATM 3025  H1  WAT   590      -5.941  14.036  -8.680  0.417000
HETATM 3026  H2  WAT   590      -6.381  13.254  -7.461  0.417000
HETATM 3027  O   WAT   591     -18.948 -15.337  11.703 -0.834000
HETATM 3028  H1  WAT   591     -19.350 -14.653  11.168  0.417000
HETATM 3029  H2  WAT   591     -19.022 -15.013  12.601  0.417000
HETATM 3030  O   WAT   592     -15.570 -11.700 -17.576 -0.834000
HETATM 3031  H1  WAT   592     -16.493 -11.652 -17.827  0.417000
HETATM 3032  H2  WAT   592     -15.254 -12.508 -17.980  0.417000
HETATM 3033  O   WAT   593      -2.641  -2.985 -22.607 -0.834000
HETATM 3034  H1  WAT   593      -2.543  -2.041 -22.737  0.417000
HETATM 3035  H2  WAT   593      -2.245  -3.151 -21.751  0.417000
HETATM 3036  O   WAT   594       7.133  13.051  -0.298 -0.834000
HETATM 3037  H1  WAT   594       6.396  13.655  -0.215  0.417000
HETATM 3038  H2  WAT   594       6.739  12.233  -0.603  0.417000
HETATM 3039  O   WAT   595     -21.529 -16.508   5.084 -0.834000
HETATM 3040  H1  WAT   595     -21.391 -17.341   4.633  0.417000
HETATM 3041  H2  WAT   595     -21.755 -16.755   5.980  0.417000
HETATM 3042  O   WAT   596     -10.964  14.570 -22.514 -0.834000
HETATM 3043  H1  WAT   596     -10.666  15.042 -23.292  0.417000
HETATM 3044  H2  WAT   596     -10.457  13.759 -22.518  0.417000
HETATM 3045  O   WAT   597      -8.587 -25.778   9.880 -0.834000
HETATM 3046  H1  WAT   597      -8.460 -25.223  10.649  0.417000
HETATM 3047  H2  WAT   597      -8.957 -25.191   9.220  0.417000
HETATM 3048  O   WAT   598       2.761  11.106 -17.002 -0.834000
HETATM 3049  H1  WAT   598       3.254  10.339 -16.712  0.417000
HETATM 3050  H2  WAT   598       2.002  10.745 -17.460  0.417000
HETATM 3051  O   WAT   599       8.980 -24.063 -10.660 -0.834000
HETATM 3052  H1  WAT   599       8.481 -23.995 -11.473  0.417000
HETATM 3053  H2  WAT   599       8.329 -24.295  -9.997  0.417000
HETATM 3054  O   WAT   600      -4.234  15.631 -10.775 -0.834000
HETATM 3055  H1  WAT   600      -4.920  15.652 -10.107  0.417000
HETATM 3056  H2  WAT   600      -4.640  16.025 -11.547  0.417000
HETATM 3057  O   WAT   601       4.021  -3.931  16.098 -0.834000
HETATM 3058  H1  WAT   601       4.456  -3.945  15.246  0.417000
HETATM 3059  H2  WAT   601       3.272  -4.519  15.994  0.417000
HETATM 3060  O   WAT   602      18.471  17.840  -9.811 -0.834000
HETATM 3061  H1  WAT   602      18.273  17.437  -8.966  0.417000
HETATM 3062  H2  WAT   602      18.998  17.185 -10.271  0.417000
HETATM 3063  O   WAT   603      -3.227  23.098  19.213 -0.834000
HETATM 3064  H1  WAT   603      -3.633  23.651  18.545  0.417000
HETATM 3065  H2  WAT   603      -2.300  23.076  18.975  0.417000
HETATM 3066  O   WAT   604     -17.992  14.748   5.393 -0.834000
HETATM 3067  H1  WAT   604     -17.576  13.962   5.039  0.417000
HETATM 3068  H2  WAT   604     -18.893  14.706   5.075  0.417000
HETATM 3069  O   WAT   605      -5.898  12.640  24.358 -0.834000
HETATM 3070  H1  WAT   605      -6.440  12.741  25.140  0.417000
HETATM 3071  H2  WAT   605      -4.999  12.716  24.677  0.417000
HETATM 3072  O   WAT   606     -25.940  -9.400 -13.170 -0.834000
HETATM 3073  H1  WAT   606     -25.350  -8.691 -12.916  0.417000
HETATM 3074  H2  WAT   606     -26.192  -9.191 -14.070  0.417000
HETATM 3075  O   WAT   607       8.480 -15.294  12.082 -0.834000
HETATM 3076  H1  WAT   607       7.707 -15.823  12.274  0.417000
HETATM 3077  H2  WAT   607       9.185 -15.708  12.580  0.417000
HETATM 3078  O   WAT   608      -3.133  10.986 -11.018 -0.834000
HETATM 3079  H1  WAT   608      -3.007  11.928 -10.905  0.417000
HETATM 3080  H2  WAT   608      -2.467  10.586 -10.459  0.417000
HETATM 3081  O   WAT   609       6.143 -16.358 -12.644 -0.834000
HETATM 3082  H1  WAT   609       6.081 -16.763 -11.778  0.417000
HETATM 3083  H2  WAT   609       7.071 -16.149 -12.745  0.417000
HETATM 3084  O   WAT   610     -14.400 -13.902 -18.848 -0.834000
HETATM 3085  H1  WAT   610     -13.828 -14.359 -18.232  0.417000
HETATM 3086  H2  WAT   610     -14.624 -14.564 -19.503  0.417000
HETATM 3087  O   WAT   611     -25.532  -0.872 -13.621 -0.834000
HETATM 3088  H1  WAT   611     -26.405  -0.481 -13.592  0.417000
HETATM 3089  H2  WAT   611     -25.584  -1.619 -13.026  0.417000
HETATM 3090  O   WAT   612      20.696  13.150   5.341 -0.834000
HETATM 3091  H1  WAT   612      20.350  12.957   4.469  0.417000
HETATM 3092  H2  WAT   612      20.634  12.319   5.812  0.417000
HETATM 3093  O   WAT   613     -14.044   2.974  15.012 -0.834000
HETATM 3094  H1  WAT   613     -13.364   3.554  14.669  0.417000
HETATM 3095  H2  WAT   613     -13.702   2.680  15.857  0.417000
HETATM 3096  O   WAT   614     -11.604 -11.493  -6.974 -0.834000
HETATM 3097  H1  WAT   614     -10.665 -11.310  -7.014  0.417000
HETATM 3098  H2  WAT   614     -12.020 -10.654  -7.170  0.417000
HETATM 3099  O   WAT   615      -3.070 -20.391   9.738 -0.834000
HETATM 3100  H1  WAT   615      -3.003 -20.866  10.566  0.417000
HETATM 3101  H2  WAT   615      -2.971 -21.065   9.066  0.417000
HETATM 3102  O   WAT   616      -7.700  20.873   4.166 -0.834000
HETATM 3103  H1  WAT   616      -8.071  21.591   4.679  0.417000
HETATM 3104  H2  WAT   616      -7.481  21.269   3.322  0.417000
HETATM 3105  O   WAT   617      10.436  -4.071   9.246 -0.834000
HETATM 3106  H1  WAT   617      10.371  -4.084   8.291  0.417000
HETATM 3107  H2  WAT   617      11.192  -3.512   9.427  0.417000
HETATM 3108  O   WAT   618       1.492 -14.617   3.557 -0.834000
HETATM 3109  H1  WAT   618       2.259 -14.818   4.094  0.417000
HETATM 3110  H2  WAT   618       0.984 -14.001   4.085  0.417000
HETATM 3111  O   WAT   619     -11.275  18.911  -2.013 -0.834000
HETATM 3112  H1  WAT   619     -11.236  19.301  -1.140  0.417000
HETATM 3113  H2  WAT   619     -10.359  18.827  -2.279  0.417000
HETATM 3114  O   WAT   620     -29.749   0.049   4.854 -0.834000
HETATM 3115  H1  WAT   620     -29.696   0.183   3.908  0.417000
HETATM 3116  H2  WAT   620     -30.052   0.889   5.198  0.417000
HETATM 3117  O   WAT   621      26.194   5.408  12.868 -0.834000
HETATM 3118  H1  WAT   621      26.674   5.910  12.210  0.417000
HETATM 3119  H2  WAT   621      25.767   4.710  12.372  0.417000
HETATM 3120  O   WAT   622      -5.628   8.067 -17.164 -0.834000
HETATM 3121  H1  WAT   622      -5.392   8.148 -16.239  0.417000
HETATM 3122  H2  WAT   622      -4.789   8.006 -17.620  0.417000
HETATM 3123  O   WAT   623       5.411  -4.039  13.713 -0.834000
HETATM 3124  H1  WAT   623       5.989  -3.311  13.487  0.417000
HETATM 3125  H2  WAT   623       5.977  -4.811  13.690  0.417000
HETATM 3126  O   WAT   624     -10.846 -13.054  -1.325 -0.834000
HETATM 3127  H1  WAT   624     -10.224 -13.329  -1.998  0.417000
HETATM 3128  H2  WAT   624     -11.642 -13.551  -1.516  0.417000
HETATM 3129  O   WAT   625     -22.982  10.513 -15.686 -0.834000
HETATM 3130  H1  WAT   625     -23.390   9.662 -15.847  0.417000
HETATM 3131  H2  WAT   625     -22.644  10.452 -14.792  0.417000
HETATM 3132  O   WAT   626      -5.070 -16.917  -7.315 -0.834000
HETATM 3133  H1  WAT   626      -5.334 -17.599  -7.932  0.417000
HETATM 3134  H2  WAT   626      -4.314 -17.285  -6.859  0.417000
HETATM 3135  O   WAT   627     -15.422   2.890  -4.990 -0.834000
HETATM 3136  H1  WAT   627     -14.966   2.574  -4.209  0.417000
HETATM 3137  H2  WAT   627     -16.314   2.554  -4.899  0.417000
HETATM 3138  O   WAT   628       9.887  14.213 -16.950 -0.834000
HETATM 3139  H1  WAT   628       9.680  13.353 -17.316  0.417000
HETATM 3140  H2  WAT   628       9.376  14.827 -17.476  0.417000
HETATM 3141  O   WAT   629       3.822  -6.190  22.346 -0.834000
HETATM 3142  H1  WAT   629       3.362  -6.218  23.185  0.417000
HETATM 3143  H2  WAT   629       4.388  -6.962  22.357  0.417000
HETATM 3144  O   WAT   630       0.234 -26.834   1.906 -0.834000
HETATM 3145  H1  WAT   630       0.936 -27.467   2.057  0.417000
HETATM 3146  H2  WAT   630       0.572 -26.260   1.219  0.417000
HETATM 3147  O   WAT   631       7.113 -22.764   5.478 -0.834000
HETATM 3148  H1  WAT   631       6.925 -23.150   6.334  0.417000
HETATM 3149  H2  WAT   631       7.527 -23.471   4.983  0.417000
HETATM 3150  O   WAT   632     -23.026   3.079   9.481 -0.834000
HETATM 3151  H1  WAT   632     -22.365   2.599   9.980  0.417000
HETATM 3152  H2  WAT   632     -22.969   2.718   8.597  0.417000
HETATM 3153  O   WAT   633      -1.970  11.055 -23.257 -0.834000
HETATM 3154  H1  WAT   633      -1.286  11.393 -23.835  0.417000
HETATM 3155  H2  WAT   633      -2.786  11.376 -23.640  0.417000
HETATM 3156  O   WAT   634      -8.972  23.170  -7.004 -0.834000
HETATM 3157  H1  WAT   634      -8.577  23.737  -7.667  0.417000
HETATM 3158  H2  WAT   634      -8.593  23.468  -6.177  0.417000
HETATM 3159  O   WAT   635      17.967  20.366   3.296 -0.834000
HETATM 3160  H1  WAT   635      17.504  20.130   2.492  0.417000
HETATM 3161  H2  WAT   635      18.540  21.088   3.039  0.417000
HETATM 3162  O   WAT   636      13.889  16.030 -14.255 -0.834000
HETATM 3163  H1  WAT   636      13.028  15.983 -13.838  0.417000
HETATM 3164  H2  WAT   636      13.946  15.229 -14.776  0.417000
HETATM 3165  O   WAT   637      -7.417 -11.297  16.211 -0.834000
HETATM 3166  H1  WAT   637      -8.095 -11.948  16.030  0.417000
HETATM 3167  H2  WAT   637      -7.143 -10.990  15.346  0.417000
HETATM 3168  O   WAT   638     -19.261  -8.404 -20.566 -0.834000
HETATM 3169  H1  WAT   638     -19.086  -8.161 -21.475  0.417000
HETATM 3170  H2  WAT   638     -19.386  -9.352 -20.591  0.417000
HETATM 3171  O   WAT   639      21.874   7.352  17.928 -0.834000
HETATM 3172  H1  WAT   639      22.674   7.840  18.121  0.417000
HETATM 3173  H2  WAT   639      22.172   6.458  17.762  0.417000
HETATM 3174  O   WAT   640      -1.939  -4.188 -24.965 -0.834000
HETATM 3175  H1  WAT   640      -2.198  -3.751 -24.154  0.417000
HETATM 3176  H2  WAT   640      -1.747  -5.088 -24.703  0.417000
HETATM 3177  O   WAT   641      24.511  -4.353  -1.933 -0.834000
HETATM 3178  H1  WAT   641      24.858  -3.723  -2.566  0.417000
HETATM 3179  H2  WAT   641      24.573  -3.904  -1.090  0.417000
HETATM 3180  O   WAT   642     -18.050   8.884   7.699 -0.834000
HETATM 3181  H1  WAT   642     -18.443   9.217   8.506  0.417000
HETATM 3182  H2  WAT   642     -17.885   7.958   7.878  0.417000
HETATM 3183  O   WAT   643       1.532 -10.862  24.463 -0.834000
HETATM 3184  H1  WAT   643       1.255 -10.000  24.774  0.417000
HETATM 3185  H2  WAT   643       0.798 -11.440  24.675  0.417000
HETATM 3186  O   WAT   644     -13.145  27.387  -1.321 -0.834000
HETATM 3187  H1  WAT   644     -12.971  27.044  -0.444  0.417000
HETATM 3188  H2  WAT   644     -12.330  27.820  -1.575  0.417000
HETATM 3189  O   WAT   645      -7.824   5.171 -22.683 -0.834000
HETATM 3190  H1  WAT   645      -7.497   4.296 -22.474  0.417000
HETATM 3191  H2  WAT   645      -8.042   5.555 -21.834  0.417000
HETATM 3192  O   WAT   646     -16.577 -19.552 -10.863 -0.834000
HETATM 3193  H1  WAT   646     -15.662 -19.589 -11.140  0.417000
HETATM 3194  H2  WAT   646     -16.867 -20.464 -10.874  0.417000
HETATM 3195  O   WAT   647      11.618  11.531  21.055 -0.834000
HETATM 3196  H1  WAT   647      11.623  11.316  21.987  0.417000
HETATM 3197  H2  WAT   647      11.247  12.413  21.015  0.417000
HETATM 3198  O   WAT   648      -4.761 -16.400  -2.190 -0.834000
HETATM 3199  H1  WAT   648      -4.403 -16.217  -1.321  0.417000
HETATM 3200  H2  WAT   648      -4.191 -15.919  -2.790  0.417000
HETATM 3201  O   WAT   649     -10.132   2.579  23.697 -0.834000
HETATM 3202  H1  WAT   649     -10.982   2.642  24.132  0.417000
HETATM 3203  H2  WAT   649      -9.925   1.644  23.709  0.417000
HETATM 3204  O   WAT   650      -9.174  12.804  20.756 -0.834000
HETATM 3205  H1  WAT   650      -8.433  12.273  20.464  0.417000
HETATM 3206  H2  WAT   650      -9.705  12.206  21.282  0.417000
HETATM 3207  O   WAT   651      -1.090 -18.305  17.431 -0.834000
HETATM 3208  H1  WAT   651      -1.948 -18.480  17.818  0.417000
HETATM 3209  H2  WAT   651      -0.906 -17.394  17.659  0.417000
HETATM 3210  O   WAT   652     -22.684  -1.168   4.148 -0.834000
HETATM 3211  H1  WAT   652     -23.244  -0.438   4.412  0.417000
HETATM 3212  H2  WAT   652     -22.459  -1.606   4.969  0.417000
HETATM 3213  O   WAT   653       9.246  -6.058  26.234 -0.834000
HETATM 3214  H1  WAT   653       9.437  -6.312  25.331  0.417000
HETATM 3215  H2  WAT   653       9.489  -5.134  26.279  0.417000
HETATM 3216  O   WAT   654     -18.305  -9.924  -2.509 -0.834000
HETATM 3217  H1  WAT   654     -18.363 -10.753  -2.984  0.417000
HETATM 3218  H2  WAT   654     -17.394  -9.649  -2.616  0.417000
HETATM 3219  O   WAT   655       4.222  12.677 -15.299 -0.834000
HETATM 3220  H1  WAT   655       3.754  12.142 -15.940  0.417000
HETATM 3221  H2  WAT   655       4.475  12.061 -14.612  0.417000
HETATM 3222  O   WAT   656      23.725 -12.928   2.512 -0.834000
HETATM 3223  H1  WAT   656      23.000 -12.983   1.889  0.417000
HETATM 3224  H2  WAT   656      23.689 -12.031   2.843  0.417000
HETATM 3225  O   WAT   657      25.402   3.784  -8.858 -0.834000
HETATM 3226  H1  WAT   657      25.073   4.553  -8.394  0.417000
HETATM 3227  H2  WAT   657      25.356   4.025  -9.783  0.417000
HETATM 3228  O   WAT   658     -20.495 -16.155   1.887 -0.834000
HETATM 3229  H1  WAT   658     -19.856 -16.665   2.385  0.417000
HETATM 3230  H2  WAT   658     -21.251 -16.736   1.802  0.417000
HETATM 3231  O   WAT   659      10.481  20.759   9.894 -0.834000
HETATM 3232  H1  WAT   659      10.790  21.582   9.515  0.417000
HETATM 3233  H2  WAT   659      11.223  20.439  10.407  0.417000
HETATM 3234  O   WAT   660       1.725  10.284   6.725 -0.834000
HETATM 3235  H1  WAT   660       1.328  11.060   7.120  0.417000
HETATM 3236  H2  WAT   660       1.294   9.548   7.160  0.417000
HETATM 3237  O   WAT   661      -8.526  -5.827 -13.468 -0.834000
HETATM 3238  H1  WAT   661      -8.714  -5.075 -14.029  0.417000
HETATM 3239  H2  WAT   661      -7.929  -5.485 -12.802  0.417000
HETATM 3240  O   WAT   662      -9.698  10.508  -7.152 -0.834000
HETATM 3241  H1  WAT   662      -8.876  10.030  -7.042  0.417000
HETATM 3242  H2  WAT   662     -10.365   9.921  -6.796  0.417000
HETATM 3243  O   WAT   663      18.340  -9.552  13.108 -0.834000
HETATM 3244  H1  WAT   663      17.764  -9.289  12.390  0.417000
HETATM 3245  H2  WAT   663      19.059  -8.921  13.080  0.417000
HETATM 3246  O   WAT   664     -17.052   8.683  -2.506 -0.834000
HETATM 3247  H1  WAT   664     -16.288   8.995  -2.991  0.417000
HETATM 3248  H2  WAT   664     -16.795   7.819  -2.184  0.417000
HETATM 3249  O   WAT   665     -13.918 -20.336 -11.401 -0.834000
HETATM 3250  H1  WAT   665     -13.247 -20.526 -12.057  0.417000
HETATM 3251  H2  WAT   665     -14.003 -21.149 -10.903  0.417000
HETATM 3252  O   WAT   666     -16.161  -1.458   7.661 -0.834000
HETATM 3253  H1  WAT   666     -15.935  -2.370   7.479  0.417000
HETATM 3254  H2  WAT   666     -16.549  -1.476   8.536  0.417000
HETATM 3255  O   WAT   667      10.787 -26.647   5.574 -0.834000
HETATM 3256  H1  WAT   667      10.313 -26.512   6.395  0.417000
HETATM 3257  H2  WAT   667      11.664 -26.303   5.745  0.417000
HETATM 3258  O   WAT   668     -24.127   8.089  13.700 -0.834000
HETATM 3259  H1  WAT   668     -24.965   7.909  13.273  0.417000
HETATM 3260  H2  WAT   668     -23.481   7.634  13.160  0.417000
HETATM 3261  O   WAT   669      14.091   2.540   9.614 -0.834000
HETATM 3262  H1  WAT   669      13.384   2.446   8.975  0.417000
HETATM 3263  H2  WAT   669      13.643   2.664  10.451  0.417000
HETATM 3264  O   WAT   670       9.883  17.229  13.098 -0.834000
HETATM 3265  H1  WAT   670       9.554  18.024  13.520  0.417000
HETATM 3266  H2  WAT   670       9.931  16.586  13.805  0.417000
HETATM 3267  O   WAT   671     -10.847 -17.929  -1.453 -0.834000
HETATM 3268  H1  WAT   671     -10.523 -17.379  -0.739  0.417000
HETATM 3269  H2  WAT   671     -11.159 -18.723  -1.020  0.417000
HETATM 3270  O   WAT   672      -0.436  19.095  10.744 -0.834000
HETATM 3271  H1  WAT   672       0.165  18.531  10.258  0.417000
HETATM 3272  H2  WAT   672      -0.496  19.892  10.218  0.417000
HETATM 3273  O   WAT   673      -8.228   0.224  26.212 -0.834000
HETATM 3274  H1  WAT   673      -7.616  -0.248  26.777  0.417000
HETATM 3275  H2  WAT   673      -8.971   0.427  26.780  0.417000
HETATM 3276  O   WAT   674      -4.229  18.674  -2.452 -0.834000
HETATM 3277  H1  WAT   674      -4.633  17.901  -2.845  0.417000
HETATM 3278  H2  WAT   674      -4.965  19.246  -2.237  0.417000
HETATM 3279  O   WAT   675     -19.565 -10.694  -5.442 -0.834000
HETATM 3280  H1  WAT   675     -19.065  -9.883  -5.538  0.417000
HETATM 3281  H2  WAT   675     -18.977 -11.283  -4.968  0.417000
HETATM 3282  O   WAT   676       8.473   8.533  21.254 -0.834000
HETATM 3283  H1  WAT   676       8.049   9.368  21.452  0.417000
HETATM 3284  H2  WAT   676       9.168   8.757  20.635  0.417000
HETATM 3285  O   WAT   677      -0.082  -0.783  26.098 -0.834000
HETATM 3286  H1  WAT   677      -0.003  -0.111  25.421  0.417000
HETATM 3287  H2  WAT   677       0.372  -1.544  25.735  0.417000
HETATM 3288  O   WAT   678      -7.895 -22.305  -1.151 -0.834000
HETATM 3289  H1  WAT   678      -8.503 -23.021  -0.966  0.417000
HETATM 3290  H2  WAT   678      -7.680 -21.945  -0.291  0.417000
HETATM 3291  O   WAT   679      20.625   3.090  -5.605 -0.834000
HETATM 3292  H1  WAT   679      20.034   3.770  -5.283  0.417000
HETATM 3293  H2  WAT   679      21.163   2.861  -4.848  0.417000
HETATM 3294  O   WAT   680      -9.907 -25.810   6.149 -0.834000
HETATM 3295  H1  WAT   680      -9.072 -26.272   6.071  0.417000
HETATM 3296  H2  WAT   680      -9.761 -25.168   6.844  0.417000
HETATM 3297  O   WAT   681       9.102  -7.827 -16.038 -0.834000
HETATM 3298  H1  WAT   681       8.881  -7.451 -15.185  0.417000
HETATM 3299  H2  WAT   681      10.053  -7.739 -16.099  0.417000
HETATM 3300  O   WAT   682      20.466   0.278  10.918 -0.834000
HETATM 3301  H1  WAT   682      21.315  -0.002  10.576  0.417000
HETATM 3302  H2  WAT   682      20.679   0.803  11.689  0.417000
HETATM 3303  O   WAT   683     -15.784 -16.904 -15.561 -0.834000
HETATM 3304  H1  WAT   683     -15.834 -17.771 -15.963  0.417000
HETATM 3305  H2  WAT   683     -14.857 -16.790 -15.351  0.417000
HETATM 3306  O   WAT   684      21.461  -1.158  15.547 -0.834000
HETATM 3307  H1  WAT   684      22.308  -1.066  15.112  0.417000
HETATM 3308  H2  WAT   684      21.677  -1.411  16.444  0.417000
HETATM 3309  O   WAT   685      12.070   5.629  -4.052 -0.834000
HETATM 3310  H1  WAT   685      11.866   6.564  -4.044  0.417000
HETATM 3311  H2  WAT   685      12.306   5.428  -3.146  0.417000
HETATM 3312  O   WAT   686       5.682  24.673  14.461 -0.834000
HETATM 3313  H1  WAT   686       5.986  24.392  15.324  0.417000
HETATM 3314  H2  WAT   686       4.994  24.048  14.233  0.417000
HETATM 3315  O   WAT   687       4.118 -24.870   3.107 -0.834000
HETATM 3316  H1  WAT   687       4.426 -24.433   2.313  0.417000
HETATM 3317  H2  WAT   687       3.516 -24.243   3.508  0.417000
HETATM 3318  O   WAT   688     -26.346   5.409   9.299 -0.834000
HETATM 3319  H1  WAT   688     -26.310   4.599   8.792  0.417000
HETATM 3320  H2  WAT   688     -27.182   5.365   9.763  0.417000
HETATM 3321  O   WAT   689      -7.831  26.490   7.794 -0.834000
HETATM 3322  H1  WAT   689      -7.149  27.061   8.149  0.417000
HETATM 3323  H2  WAT   689      -7.903  25.779   8.431  0.417000
HETATM 3324  O   WAT   690     -23.318  13.818  -8.793 -0.834000
HETATM 3325  H1  WAT   690     -24.128  14.299  -8.621  0.417000
HETATM 3326  H2  WAT   690     -23.425  12.992  -8.322  0.417000
HETATM 3327  O   WAT   691      21.939  14.068 -14.712 -0.834000
HETATM 3328  H1  WAT   691      22.365  13.573 -15.412  0.417000
HETATM 3329  H2  WAT   691      21.494  13.403 -14.186  0.417000
HETATM 3330  O   WAT   692      22.465 -11.522  -1.553 -0.834000
HETATM 3331  H1  WAT   692      21.938 -11.958  -2.222  0.417000
HETATM 3332  H2  WAT   692      23.304 -11.354  -1.981  0.417000
HETATM 3333  O   WAT   693     -19.111 -17.127   8.125 -0.834000
HETATM 3334  H1  WAT   693     -18.908 -17.445   9.005  0.417000
HETATM 3335  H2  WAT   693     -18.866 -16.202   8.141  0.417000
HETATM 3336  O   WAT   694      -3.006 -22.885  -1.125 -0.834000
HETATM 3337  H1  WAT   694      -3.242 -23.210  -0.256  0.417000
HETATM 3338  H2  WAT   694      -3.842 -22.640  -1.523  0.417000
HETATM 3339  O   WAT   695      -0.894   8.156 -27.011 -0.834000
HETATM 3340  H1  WAT   695      -1.632   7.621 -27.302  0.417000
HETATM 3341  H2  WAT   695      -1.057   8.302 -26.079  0.417000
HETATM 3342  O   WAT   696     -14.166  19.230  17.516 -0.834000
HETATM 3343  H1  WAT   696     -14.796  19.773  17.041  0.417000
HETATM 3344  H2  WAT   696     -14.626  18.972  18.314  0.417000
HETATM 3345  O   WAT   697      16.851  13.182 -16.019 -0.834000
HETATM 3346  H1  WAT   697      16.718  12.322 -15.619  0.417000
HETATM 3347  H2  WAT   697      17.163  13.734 -15.302  0.417000
HETATM 3348  O   WAT   698       1.281 -20.781  11.668 -0.834000
HETATM 3349  H1  WAT   698       1.086 -20.389  10.817  0.417000
HETATM 3350  H2  WAT   698       2.188 -20.533  11.844  0.417000
HETATM 3351  O   WAT   699       8.989 -21.257  -7.496 -0.834000
HETATM 3352  H1  WAT   699       8.702 -22.140  -7.263  0.417000
HETATM 3353  H2  WAT   699       9.653 -21.041  -6.841  0.417000
HETATM 3354  O   WAT   700      -7.198 -21.439   1.367 -0.834000
HETATM 3355  H1  WAT   700      -7.594 -20.655   1.749  0.417000
HETATM 3356  H2  WAT   700      -6.259 -21.329   1.516  0.417000
HETATM 3357  O   WAT   701      14.875   9.393   9.448 -0.834000
HETATM 3358  H1  WAT   701      14.403  10.142   9.085  0.417000
HETATM 3359  H2  WAT   701      15.613   9.263   8.853  0.417000
HETATM 3360  O   WAT   702     -12.485   4.220  -7.982 -0.834000
HETATM 3361  H1  WAT   702     -12.641   3.279  -8.056  0.417000
HETATM 3362  H2  WAT   702     -12.980   4.485  -7.207  0.417000
HETATM 3363  O   WAT   703      -0.104  24.096 -10.516 -0.834000
HETATM 3364  H1  WAT   703       0.690  23.763 -10.099  0.417000
HETATM 3365  H2  WAT   703      -0.635  24.425  -9.790  0.417000
HETATM 3366  O   WAT   704      18.885   8.119  -7.278 -0.834000
HETATM 3367  H1  WAT   704      18.698   9.044  -7.114  0.417000
HETATM 3368  H2  WAT   704      19.793   8.108  -7.580  0.417000
HETATM 3369  O   WAT   705      12.292  -8.965 -22.603 -0.834000
HETATM 3370  H1  WAT   705      12.861  -9.375 -21.952  0.417000
HETATM 3371  H2  WAT   705      11.774  -9.688 -22.958  0.417000
HETATM 3372  O   WAT   706      24.556  -1.008  -9.153 -0.834000
HETATM 3373  H1  WAT   706      25.500  -0.929  -9.018  0.417000
HETATM 3374  H2  WAT   706      24.212  -0.138  -8.952  0.417000
HETATM 3375  O   WAT   707     -14.372  -8.749  -0.308 -0.834000
HETATM 3376  H1  WAT   707     -15.235  -9.124  -0.133  0.417000
HETATM 3377  H2  WAT   707     -14.332  -7.972   0.248  0.417000
HETATM 3378  O   WAT   708      -5.661  16.948 -12.733 -0.834000
HETATM 3379  H1  WAT   708      -6.607  16.802 -12.740  0.417000
HETATM 3380  H2  WAT   708      -5.566  17.887 -12.573  0.417000
HETATM 3381  O   WAT   709     -22.922 -12.338  -9.614 -0.834000
HETATM 3382  H1  WAT   709     -23.085 -11.413  -9.795  0.417000
HETATM 3383  H2  WAT   709     -23.454 -12.528  -8.841  0.417000
HETATM 3384  O   WAT   710      -0.106 -21.206 -12.688 -0.834000
HETATM 3385  H1  WAT   710       0.834 -21.375 -12.625  0.417000
HETATM 3386  H2  WAT   710      -0.481 -22.038 -12.974  0.417000
HETATM 3387  O   WAT   711      21.973  -5.327  -2.013 -0.834000
HETATM 3388  H1  WAT   711      22.836  -4.923  -2.102  0.417000
HETATM 3389  H2  WAT   711      21.868  -5.459  -1.070  0.417000
HETATM 3390  O   WAT   712      24.628  14.331  -7.455 -0.834000
HETATM 3391  H1  WAT   712      23.939  14.064  -6.846  0.417000
HETATM 3392  H2  WAT   712      24.741  13.577  -8.034  0.417000
HETATM 3393  O   WAT   713     -23.660  -8.062   4.876 -0.834000
HETATM 3394  H1  WAT   713     -23.968  -8.938   5.111  0.417000
HETATM 3395  H2  WAT   713     -24.175  -7.827   4.104  0.417000
HETATM 3396  O   WAT   714     -22.427  -8.036  -4.024 -0.834000
HETATM 3397  H1  WAT   714     -21.489  -7.890  -3.899  0.417000
HETATM 3398  H2  WAT   714     -22.648  -7.523  -4.801  0.417000
HETATM 3399  O   WAT   715     -17.159  -2.638  -2.302 -0.834000
HETATM 3400  H1  WAT   715     -16.287  -2.645  -1.908  0.417000
HETATM 3401  H2  WAT   715     -17.416  -3.560  -2.333  0.417000
HETATM 3402  O   WAT   716     -18.686  -4.592   1.245 -0.834000
HETATM 3403  H1  WAT   716     -19.261  -4.805   1.981  0.417000
HETATM 3404  H2  WAT   716     -18.239  -5.414   1.044  0.417000
HETATM 3405  O   WAT   717     -19.718  16.357   1.581 -0.834000
HETATM 3406  H1  WAT   717     -19.768  16.494   0.635  0.417000
HETATM 3407  H2  WAT   717     -20.055  15.471   1.712  0.417000
HETATM 3408  O   WAT   718      -7.494  15.456 -24.000 -0.834000
HETATM 3409  H1  WAT   718      -8.403  15.310 -24.263  0.417000
HETATM 3410  H2  WAT   718      -7.311  16.358 -24.262  0.417000
HETATM 3411  O   WAT   719     -18.841 -17.877  10.727 -0.834000
HETATM 3412  H1  WAT   719     -19.444 -18.448  11.204  0.417000
HETATM 3413  H2  WAT   719     -18.957 -17.017  11.130  0.417000
HETATM 3414  O   WAT   720       5.158  26.578  10.853 -0.834000
HETATM 3415  H1  WAT   720       4.708  25.868  10.395  0.417000
HETATM 3416  H2  WAT   720       6.036  26.590  10.473  0.417000
HETATM 3417  O   WAT   721      14.159  -0.439  15.172 -0.834000
HETATM 3418  H1  WAT   721      13.958   0.086  15.947  0.417000
HETATM 3419  H2  WAT   721      13.314  -0.800  14.903  0.417000
HETATM 3420  O   WAT   722       1.955  14.223 -15.098 -0.834000
HETATM 3421  H1  WAT   722       1.415  13.715 -14.492  0.417000
HETATM 3422  H2  WAT   722       2.816  13.807 -15.056  0.417000
HETATM 3423  O   WAT   723      10.202  -3.498  26.374 -0.834000
HETATM 3424  H1  WAT   723      10.936  -3.823  25.853  0.417000
HETATM 3425  H2  WAT   723      10.613  -3.075  27.128  0.417000
HETATM 3426  O   WAT   724       1.825  11.522  -8.657 -0.834000
HETATM 3427  H1  WAT   724       2.644  11.347  -8.193  0.417000
HETATM 3428  H2  WAT   724       1.293  10.741  -8.507  0.417000
HETATM 3429  O   WAT   725      -0.812   9.157  15.070 -0.834000
HETATM 3430  H1  WAT   725      -0.860   8.758  15.939  0.417000
HETATM 3431  H2  WAT   725       0.060   9.550  15.035  0.417000
HETATM 3432  O   WAT   726      10.423  -5.167 -23.845 -0.834000
HETATM 3433  H1  WAT   726      10.782  -4.280 -23.875  0.417000
HETATM 3434  H2  WAT   726       9.912  -5.191 -23.035  0.417000
HETATM 3435  O   WAT   727     -21.150 -21.025  -4.121 -0.834000
HETATM 3436  H1  WAT   727     -20.555 -20.456  -3.633  0.417000
HETATM 3437  H2  WAT   727     -21.120 -21.860  -3.654  0.417000
HETATM 3438  O   WAT   728     -22.506  16.415  10.253 -0.834000
HETATM 3439  H1  WAT   728     -21.638  16.313   9.863  0.417000
HETATM 3440  H2  WAT   728     -22.772  15.524  10.481  0.417000
HETATM 3441  O   WAT   729      11.788  10.518  -5.873 -0.834000
HETATM 3442  H1  WAT   729      11.959  11.421  -5.606  0.417000
HETATM 3443  H2  WAT   729      10.836  10.470  -5.957  0.417000
HETATM 3444  O   WAT   730       3.156  18.633   7.366 -0.834000
HETATM 3445  H1  WAT   730       4.086  18.408   7.354  0.417000
HETATM 3446  H2  WAT   730       3.140  19.589   7.389  0.417000
HETATM 3447  O   WAT   731     -12.937  25.999  -9.589 -0.834000
HETATM 3448  H1  WAT   731     -13.241  25.613  -8.768  0.417000
HETATM 3449  H2  WAT   731     -12.616  25.256 -10.100  0.417000
HETATM 3450  O   WAT   732     -28.549   0.228  -8.760 -0.834000
HETATM 3451  H1  WAT   732     -28.168  -0.571  -8.396  0.417000
HETATM 3452  H2  WAT   732     -28.547   0.848  -8.031  0.417000
HETATM 3453  O   WAT   733       4.405   9.060   9.236 -0.834000
HETATM 3454  H1  WAT   733       3.973   8.432   8.657  0.417000
HETATM 3455  H2  WAT   733       3.846   9.837   9.206  0.417000
HETATM 3456  O   WAT   734     -20.799 -16.421  14.203 -0.834000
HETATM 3457  H1  WAT   734     -20.081 -15.796  14.302  0.417000
HETATM 3458  H2  WAT   734     -20.403 -17.273  14.390  0.417000
HETATM 3459  O   WAT   735       4.783  10.140  11.792 -0.834000
HETATM 3460  H1  WAT   735       5.282  10.806  11.318  0.417000
HETATM 3461  H2  WAT   735       4.556   9.491  11.126  0.417000
HETATM 3462  O   WAT   736      19.655   7.566 -17.751 -0.834000
HETATM 3463  H1  WAT   736      20.604   7.443 -17.716  0.417000
HETATM 3464  H2  WAT   736      19.474   7.769 -18.669  0.417000
HETATM 3465  O   WAT   737       6.891  19.416  12.658 -0.834000
HETATM 3466  H1  WAT   737       7.305  19.353  11.797  0.417000
HETATM 3467  H2  WAT   737       7.623  19.430  13.275  0.417000
HETATM 3468  O   WAT   738     -23.094 -10.553  16.537 -0.834000
HETATM 3469  H1  WAT   738     -22.184 -10.812  16.392  0.417000
HETATM 3470  H2  WAT   738     -23.133  -9.642  16.244  0.417000
HETATM 3471  O   WAT   739      -5.702   7.293  19.256 -0.834000
HETATM 3472  H1  WAT   739      -5.256   7.174  20.095  0.417000
HETATM 3473  H2  WAT   739      -6.622   7.416  19.489  0.417000
HETATM 3474  O   WAT   740     -17.509  19.859   4.246 -0.834000
HETATM 3475  H1  WAT   740     -17.762  19.675   5.151  0.417000
HETATM 3476  H2  WAT   740     -17.541  19.008   3.810  0.417000
HETATM 3477  O   WAT   741     -15.774  -9.640  -6.141 -0.834000
HETATM 3478  H1  WAT   741     -15.390  -8.999  -6.739  0.417000
HETATM 3479  H2  WAT   741     -15.612 -10.485  -6.560  0.417000
HETATM 3480  O   WAT   742       9.431 -18.650  15.888 -0.834000
HETATM 3481  H1  WAT   742       9.001 -19.165  15.205  0.417000
HETATM 3482  H2  WAT   742       9.127 -17.755  15.741  0.417000
HETATM 3483  O   WAT   743      12.944  -9.804  22.488 -0.834000
HETATM 3484  H1  WAT   743      13.476  -9.018  22.610  0.417000
HETATM 3485  H2  WAT   743      12.790  -9.844  21.544  0.417000
HETATM 3486  O   WAT   744       0.647  23.543  -4.634 -0.834000
HETATM 3487  H1  WAT   744       1.270  23.945  -5.239  0.417000
HETATM 3488  H2  WAT   744      -0.057  23.218  -5.196  0.417000
HETATM 3489  O   WAT   745      22.530   8.679 -15.494 -0.834000
HETATM 3490  H1  WAT   745      23.287   9.237 -15.676  0.417000
HETATM 3491  H2  WAT   745      22.467   8.104 -16.256  0.417000
HETATM 3492  O   WAT   746      -8.910  -4.771 -25.569 -0.834000
HETATM 3493  H1  WAT   746      -8.951  -5.669 -25.897  0.417000
HETATM 3494  H2  WAT   746      -7.980  -4.617 -25.406  0.417000
HETATM 3495  O   WAT   747     -20.202  -7.826  20.951 -0.834000
HETATM 3496  H1  WAT   747     -19.636  -8.128  20.241  0.417000
HETATM 3497  H2  WAT   747     -19.731  -7.087  21.336  0.417000
HETATM 3498  O   WAT   748      -2.437   1.904  23.675 -0.834000
HETATM 3499  H1  WAT   748      -2.651   2.818  23.862  0.417000
HETATM 3500  H2  WAT   748      -3.084   1.400  24.168  0.417000
HETATM 3501  O   WAT   749     -25.059   5.793   1.232 -0.834000
HETATM 3502  H1  WAT   749     -25.809   6.158   1.703  0.417000
HETATM 3503  H2  WAT   749     -24.716   5.116   1.815  0.417000
HETATM 3504  O   WAT   750      16.462  -1.946  11.450 -0.834000
HETATM 3505  H1  WAT   750      16.118  -1.127  11.092  0.417000
HETATM 3506  H2  WAT   750      15.736  -2.565  11.372  0.417000
HETATM 3507  O   WAT   751     -17.452  17.526   2.764 -0.834000
HETATM 3508  H1  WAT   751     -16.768  16.857   2.797  0.417000
HETATM 3509  H2  WAT   751     -18.228  17.059   2.454  0.417000
HETATM 3510  O   WAT   752      22.777   7.347 -13.104 -0.834000
HETATM 3511  H1  WAT   752      22.769   7.830 -13.931  0.417000
HETATM 3512  H2  WAT   752      23.278   7.903 -12.507  0.417000
HETATM 3513  O   WAT   753       0.137   1.116  24.137 -0.834000
HETATM 3514  H1  WAT   753      -0.759   1.411  23.974  0.417000
HETATM 3515  H2  WAT   753       0.537   1.075  23.268  0.417000
HETATM 3516  O   WAT   754     -19.140  19.342  -0.778 -0.834000
HETATM 3517  H1  WAT   754     -18.328  19.210  -0.288  0.417000
HETATM 3518  H2  WAT   754     -19.474  18.458  -0.930  0.417000
HETATM 3519  O   WAT   755      11.932 -15.118  -8.861 -0.834000
HETATM 3520  H1  WAT   755      11.810 -14.469  -8.168  0.417000
HETATM 3521  H2  WAT   755      12.880 -15.156  -8.990  0.417000
HETATM 3522  O   WAT   756       9.890  -2.041 -25.736 -0.834000
HETATM 3523  H1  WAT   756      10.394  -2.225 -24.943  0.417000
HETATM 3524  H2  WAT   756      10.399  -2.438 -26.442  0.417000
HETATM 3525  O   WAT   757      -7.708   4.081 -28.146 -0.834000
HETATM 3526  H1  WAT   757      -8.425   3.973 -27.520  0.417000
HETATM 3527  H2  WAT   757      -8.144   4.243 -28.983  0.417000
HETATM 3528  O   WAT   758     -15.230   1.143 -12.830 -0.834000
HETATM 3529  H1  WAT   758     -14.903   1.941 -12.414  0.417000
HETATM 3530  H2  WAT   758     -14.580   0.940 -13.502  0.417000
HETATM 3531  O   WAT   759       6.209 -29.053  -1.028 -0.834000
HETATM 3532  H1  WAT   759       6.767 -28.465  -0.517  0.417000
HETATM 3533  H2  WAT   759       6.823 -29.611  -1.505  0.417000
HETATM 3534  O   WAT   760      21.351  -6.644 -12.745 -0.834000
HETATM 3535  H1  WAT   760      20.747  -6.074 -13.221  0.417000
HETATM 3536  H2  WAT   760      21.826  -7.114 -13.430  0.417000
HETATM 3537  O   WAT   761      24.903 -12.020  12.518 -0.834000
HETATM 3538  H1  WAT   761      24.006 -11.790  12.277  0.417000
HETATM 3539  H2  WAT   761      25.450 -11.455  11.972  0.417000
HETATM 3540  O   WAT   762     -24.944   9.196   3.942 -0.834000
HETATM 3541  H1  WAT   762     -25.494   9.397   4.699  0.417000
HETATM 3542  H2  WAT   762     -24.346   8.517   4.255  0.417000
HETATM 3543  O   WAT   763      19.812  15.956 -11.272 -0.834000
HETATM 3544  H1  WAT   763      20.708  15.743 -11.014  0.417000
HETATM 3545  H2  WAT   763      19.428  15.116 -11.521  0.417000
HETATM 3546  O   WAT   764      10.569 -20.907  -5.303 -0.834000
HETATM 3547  H1  WAT   764      10.617 -21.695  -4.761  0.417000
HETATM 3548  H2  WAT   764      10.118 -20.266  -4.755  0.417000
HETATM 3549  O   WAT   765       8.761   3.851  28.616 -0.834000
HETATM 3550  H1  WAT   765       8.017   3.287  28.405  0.417000
HETATM 3551  H2  WAT   765       9.450   3.245  28.891  0.417000
HETATM 3552  O   WAT   766      -5.562   5.765  23.908 -0.834000
HETATM 3553  H1  WAT   766      -5.731   6.386  24.616  0.417000
HETATM 3554  H2  WAT   766      -6.337   5.203  23.892  0.417000
HETATM 3555  O   WAT   767       5.615 -23.944  -1.717 -0.834000
HETATM 3556  H1  WAT   767       5.043 -24.534  -2.208  0.417000
HETATM 3557  H2  WAT   767       5.520 -23.099  -2.157  0.417000
HETATM 3558  O   WAT   768     -14.565  13.870   4.414 -0.834000
HETATM 3559  H1  WAT   768     -14.303  14.063   5.314  0.417000
HETATM 3560  H2  WAT   768     -15.362  13.347   4.503  0.417000
HETATM 3561  O   WAT   769       2.393   6.314  18.703 -0.834000
HETATM 3562  H1  WAT   769       1.898   6.055  17.926  0.417000
HETATM 3563  H2  WAT   769       1.789   6.868  19.199  0.417000
HETATM 3564  O   WAT   770     -25.436 -16.023  -4.176 -0.834000
HETATM 3565  H1  WAT   770     -26.322 -16.154  -4.512  0.417000
HETATM 3566  H2  WAT   770     -25.499 -15.240  -3.630  0.417000
HETATM 3567  O   WAT   771      -7.244 -13.791  13.703 -0.834000
HETATM 3568  H1  WAT   771      -7.014 -14.462  13.060  0.417000
HETATM 3569  H2  WAT   771      -6.402 -13.472  14.028  0.417000
HETATM 3570  O   WAT   772     -19.589  19.719  -8.695 -0.834000
HETATM 3571  H1  WAT   772     -19.426  18.807  -8.936  0.417000
HETATM 3572  H2  WAT   772     -18.736  20.049  -8.413  0.417000
HETATM 3573  O   WAT   773       0.820  16.958  -5.872 -0.834000
HETATM 3574  H1  WAT   773       0.399  16.558  -6.633  0.417000
HETATM 3575  H2  WAT   773       0.215  17.649  -5.600  0.417000
HETATM 3576  O   WAT   774      -9.762 -15.329  20.743 -0.834000
HETATM 3577  H1  WAT   774     -10.643 -15.365  21.116  0.417000
HETATM 3578  H2  WAT   774      -9.556 -14.395  20.704  0.417000
HETATM 3579  O   WAT   775      16.108  18.090   6.537 -0.834000
HETATM 3580  H1  WAT   775      16.371  18.977   6.291  0.417000
HETATM 3581  H2  WAT   775      15.690  17.738   5.751  0.417000
HETATM 3582  O   WAT   776      18.668   5.091   5.114 -0.834000
HETATM 3583  H1  WAT   776      18.210   5.929   5.185  0.417000
HETATM 3584  H2  WAT   776      19.452   5.201   5.652  0.417000
HETATM 3585  O   WAT   777     -18.417   9.678 -10.205 -0.834000
HETATM 3586  H1  WAT   777     -18.324  10.366 -10.864  0.417000
HETATM 3587  H2  WAT   777     -18.958   9.011 -10.629  0.417000
HETATM 3588  O   WAT   778     -18.879  -0.806  -1.132 -0.834000
HETATM 3589  H1  WAT   778     -18.238  -1.395  -1.530  0.417000
HETATM 3590  H2  WAT   778     -19.327  -1.345  -0.481  0.417000
HETATM 3591  O   WAT   779     -18.520  15.764 -13.011 -0.834000
HETATM 3592  H1  WAT   779     -18.344  16.699 -13.121  0.417000
HETATM 3593  H2  WAT   779     -19.366  15.731 -12.565  0.417000
HETATM 3594  O   WAT   780       3.281  -4.180  26.541 -0.834000
HETATM 3595  H1  WAT   780       3.034  -3.972  27.442  0.417000
HETATM 3596  H2  WAT   780       4.186  -3.877  26.465  0.417000
HETATM 3597  O   WAT   781       1.277  -8.338 -20.916 -0.834000
HETATM 3598  H1  WAT   781       1.130  -8.273 -21.860  0.417000
HETATM 3599  H2  WAT   781       0.551  -7.850 -20.526  0.417000
HETATM 3600  O   WAT   782      -1.629 -14.181   1.676 -0.834000
HETATM 3601  H1  WAT   782      -0.790 -13.739   1.550  0.417000
HETATM 3602  H2  WAT   782      -1.636 -14.421   2.603  0.417000
HETATM 3603  O   WAT   783      24.393  -4.721   8.987 -0.834000
HETATM 3604  H1  WAT   783      24.237  -4.155   9.743  0.417000
HETATM 3605  H2  WAT   783      25.259  -4.462   8.670  0.417000
HETATM 3606  O   WAT   784     -12.035   3.241 -18.802 -0.834000
HETATM 3607  H1  WAT   784     -12.269   4.165 -18.890  0.417000
HETATM 3608  H2  WAT   784     -11.436   3.216 -18.056  0.417000
HETATM 3609  O   WAT   785      -2.684  10.080  -0.194 -0.834000
HETATM 3610  H1  WAT   785      -2.498  10.277  -1.112  0.417000
HETATM 3611  H2  WAT   785      -2.200   9.274  -0.019  0.417000
HETATM 3612  O   WAT   786     -24.917   5.191  -9.305 -0.834000
HETATM 3613  H1  WAT   786     -25.522   4.565  -9.704  0.417000
HETATM 3614  H2  WAT   786     -24.065   4.757  -9.342  0.417000
HETATM 3615  O   WAT   787      -4.622  -3.718  26.295 -0.834000
HETATM 3616  H1  WAT   787      -4.443  -3.077  26.982  0.417000
HETATM 3617  H2  WAT   787      -5.401  -4.184  26.598  0.417000
HETATM 3618  O   WAT   788     -20.086  -5.532  -2.355 -0.834000
HETATM 3619  H1  WAT   788     -20.001  -6.333  -2.872  0.417000
HETATM 3620  H2  WAT   788     -20.719  -5.753  -1.673  0.417000
HETATM 3621  O   WAT   789     -17.956   2.577   8.095 -0.834000
HETATM 3622  H1  WAT   789     -17.836   3.194   7.373  0.417000
HETATM 3623  H2  WAT   789     -18.086   1.730   7.667  0.417000
HETATM 3624  O   WAT   790      -6.486 -13.433  22.310 -0.834000
HETATM 3625  H1  WAT   790      -6.556 -12.844  21.558  0.417000
HETATM 3626  H2  WAT   790      -7.211 -13.178  22.881  0.417000
HETATM 3627  O   WAT   791      17.736 -21.554   5.651 -0.834000
HETATM 3628  H1  WAT   791      17.507 -21.181   6.502  0.417000
HETATM 3629  H2  WAT   791      17.178 -21.088   5.028  0.417000
HETATM 3630  O   WAT   792      18.505   6.803   1.667 -0.834000
HETATM 3631  H1  WAT   792      18.127   7.537   1.183  0.417000
HETATM 3632  H2  WAT   792      18.840   7.195   2.474  0.417000
HETATM 3633  O   WAT   793     -26.893   0.937 -10.825 -0.834000
HETATM 3634  H1  WAT   793     -27.550   0.630 -10.200  0.417000
HETATM 3635  H2  WAT   793     -27.238   0.680 -11.681  0.417000
HETATM 3636  O   WAT   794      21.342 -18.836  10.647 -0.834000
HETATM 3637  H1  WAT   794      20.843 -18.073  10.356  0.417000
HETATM 3638  H2  WAT   794      22.211 -18.490  10.853  0.417000
HETATM 3639  O   WAT   795      -2.677  17.304  -0.627 -0.834000
HETATM 3640  H1  WAT   795      -3.145  17.796  -1.302  0.417000
HETATM 3641  H2  WAT   795      -1.957  16.882  -1.095  0.417000
HETATM 3642  O   WAT   796     -16.735  18.789   0.384 -0.834000
HETATM 3643  H1  WAT   796     -16.909  18.432   1.255  0.417000
HETATM 3644  H2  WAT   796     -16.186  18.130  -0.040  0.417000
HETATM 3645  O   WAT   797     -19.423 -14.731   5.480 -0.834000
HETATM 3646  H1  WAT   797     -20.146 -15.357   5.429  0.417000
HETATM 3647  H2  WAT   797     -19.294 -14.593   6.419  0.417000
HETATM 3648  O   WAT   798      17.808  -3.302   1.253 -0.834000
HETATM 3649  H1  WAT   798      17.220  -2.963   1.928  0.417000
HETATM 3650  H2  WAT   798      17.296  -3.977   0.807  0.417000
HETATM 3651  O   WAT   799       7.124  10.989   3.007 -0.834000
HETATM 3652  H1  WAT   799       6.242  11.220   3.298  0.417000
HETATM 3653  H2  WAT   799       7.531  11.827   2.786  0.417000
HETATM 3654  O   WAT   800     -14.087  18.359   3.247 -0.834000
HETATM 3655  H1  WAT   800     -14.407  17.555   2.837  0.417000
HETATM 3656  H2  WAT   800     -14.162  18.194   4.187  0.417000
HETATM 3657  O   WAT   801      13.214   9.067  16.459 -0.834000
HETATM 3658  H1  WAT   801      12.968   8.684  17.302  0.417000
HETATM 3659  H2  WAT   801      12.681   8.597  15.818  0.417000
HETATM 3660  O   WAT   802      19.546  19.592   7.442 -0.834000
HETATM 3661  H1  WAT   802      19.473  19.208   6.568  0.417000
HETATM 3662  H2  WAT   802      20.037  20.403   7.307  0.417000
HETATM 3663  O   WAT   803       7.604  -6.490  19.214 -0.834000
HETATM 3664  H1  WAT   803       6.801  -6.193  18.788  0.417000
HETATM 3665  H2  WAT   803       8.252  -6.518  18.510  0.417000
HETATM 3666  O   WAT   804     -26.568   7.595   7.785 -0.834000
HETATM 3667  H1  WAT   804     -26.431   6.835   8.351  0.417000
HETATM 3668  H2  WAT   804     -26.628   7.229   6.902  0.417000
HETATM 3669  O   WAT   805     -22.229   8.967  17.638 -0.834000
HETATM 3670  H1  WAT   805     -22.354   9.107  18.577  0.417000
HETATM 3671  H2  WAT   805     -21.942   9.818  17.306  0.417000
HETATM 3672  O   WAT   806      27.338   0.198  -6.162 -0.834000
HETATM 3673  H1  WAT   806      26.401   0.248  -5.969  0.417000
HETATM 3674  H2  WAT   806      27.654   1.094  -6.048  0.417000
HETATM 3675  O   WAT   807       1.190   0.912  21.590 -0.834000
HETATM 3676  H1  WAT   807       0.822   0.029  21.554  0.417000
HETATM 3677  H2  WAT   807       1.900   0.902  20.948  0.417000
HETATM 3678  O   WAT   808       5.985 -17.198  -9.988 -0.834000
HETATM 3679  H1  WAT   808       5.812 -18.126  -9.830  0.417000
HETATM 3680  H2  WAT   808       5.149 -16.765  -9.815  0.417000
HETATM 3681  O   WAT   809     -21.046 -20.967   6.664 -0.834000
HETATM 3682  H1  WAT   809     -20.492 -21.691   6.375  0.417000
HETATM 3683  H2  WAT   809     -20.490 -20.192   6.581  0.417000
HETATM 3684  O   WAT   810       5.820  -3.172  26.092 -0.834000
HETATM 3685  H1  WAT   810       6.302  -3.419  25.302  0.417000
HETATM 3686  H2  WAT   810       5.522  -2.279  25.921  0.417000
HETATM 3687  O   WAT   811       7.642  26.837   9.652 -0.834000
HETATM 3688  H1  WAT   811       7.511  27.779   9.758  0.417000
HETATM 3689  H2  WAT   811       7.861  26.729   8.726  0.417000
HETATM 3690  O   WAT   812      -1.291   3.149 -16.961 -0.834000
HETATM 3691  H1  WAT   812      -1.610   2.787 -16.134  0.417000
HETATM 3692  H2  WAT   812      -1.273   2.401 -17.558  0.417000
HETATM 3693  O   WAT   813     -23.634 -19.178   3.178 -0.834000
HETATM 3694  H1  WAT   813     -22.747 -19.216   3.537  0.417000
HETATM 3695  H2  WAT   813     -23.898 -20.094   3.095  0.417000
HETATM 3696  O   WAT   814       4.718  -0.668  25.680 -0.834000
HETATM 3697  H1  WAT   814       4.402  -0.293  24.858  0.417000
HETATM 3698  H2  WAT   814       4.200  -0.232  26.357  0.417000
HETATM 3699  O   WAT   815      -7.492  25.555   1.267 -0.834000
HETATM 3700  H1  WAT   815      -6.810  24.914   1.066  0.417000
HETATM 3701  H2  WAT   815      -7.062  26.403   1.159  0.417000
HETATM 3702  O   WAT   816     -24.626  11.467   7.823 -0.834000
HETATM 3703  H1  WAT   816     -25.275  12.149   7.652  0.417000
HETATM 3704  H2  WAT   816     -23.796  11.940   7.894  0.417000
HETATM 3705  O   WAT   817      14.713  25.563   5.189 -0.834000
HETATM 3706  H1  WAT   817      14.734  25.710   6.135  0.417000
HETATM 3707  H2  WAT   817      14.602  26.436   4.813  0.417000
HETATM 3708  O   WAT   818       1.808 -10.785  21.758 -0.834000
HETATM 3709  H1  WAT   818       2.210 -11.613  21.493  0.417000
HETATM 3710  H2  WAT   818       1.749 -10.843  22.712  0.417000
HETATM 3711  O   WAT   819       9.348 -18.753  -4.037 -0.834000
HETATM 3712  H1  WAT   819      10.063 -18.227  -3.679  0.417000
HETATM 3713  H2  WAT   819       8.931 -18.183  -4.683  0.417000
HETATM 3714  O   WAT   820      16.686   3.351 -10.036 -0.834000
HETATM 3715  H1  WAT   820      16.264   4.198  -9.894  0.417000
HETATM 3716  H2  WAT   820      17.352   3.523 -10.702  0.417000
HETATM 3717  O   WAT   821      -2.128   2.294  28.918 -0.834000
HETATM 3718  H1  WAT   821      -1.867   3.165  28.620  0.417000
HETATM 3719  H2  WAT   821      -2.724   2.459  29.648  0.417000
HETATM 3720  O   WAT   822      13.298 -17.353 -14.132 -0.834000
HETATM 3721  H1  WAT   822      12.453 -17.785 -14.005  0.417000
HETATM 3722  H2  WAT   822      13.876 -18.046 -14.450  0.417000
HETATM 3723  O   WAT   823       2.588  20.232 -12.466 -0.834000
HETATM 3724  H1  WAT   823       3.401  19.998 -12.018  0.417000
HETATM 3725  H2  WAT   823       1.902  19.796 -11.960  0.417000
HETATM 3726  O   WAT   824       5.000  24.234   2.528 -0.834000
HETATM 3727  H1  WAT   824       5.103  23.709   1.735  0.417000
HETATM 3728  H2  WAT   824       5.261  23.648   3.239  0.417000
HETATM 3729  O   WAT   825      10.569  24.301   4.568 -0.834000
HETATM 3730  H1  WAT   825      10.165  23.463   4.342  0.417000
HETATM 3731  H2  WAT   825      11.498  24.180   4.371  0.417000
HETATM 3732  O   WAT   826     -12.924  -9.144 -23.710 -0.834000
HETATM 3733  H1  WAT   826     -13.274  -8.508 -23.086  0.417000
HETATM 3734  H2  WAT   826     -12.252  -8.660 -24.192  0.417000
HETATM 3735  O   WAT   827       7.829   4.504  17.877 -0.834000
HETATM 3736  H1  WAT   827       7.660   3.985  17.091  0.417000
HETATM 3737  H2  WAT   827       7.691   5.410  17.599  0.417000
HETATM 3738  O   WAT   828     -13.077  20.548  -6.606 -0.834000
HETATM 3739  H1  WAT   828     -12.876  20.334  -5.695  0.417000
HETATM 3740  H2  WAT   828     -12.605  21.364  -6.770  0.417000
HETATM 3741  O   WAT   829     -26.161  -2.560   7.838 -0.834000
HETATM 3742  H1  WAT   829     -26.634  -2.073   7.163  0.417000
HETATM 3743  H2  WAT   829     -25.547  -3.110   7.351  0.417000
HETATM 3744  O   WAT   830       4.360   9.274  27.526 -0.834000
HETATM 3745  H1  WAT   830       4.767  10.090  27.817  0.417000
HETATM 3746  H2  WAT   830       4.863   9.017  26.753  0.417000
HETATM 3747  O   WAT   831     -13.631 -17.377  17.000 -0.834000
HETATM 3748  H1  WAT   831     -13.301 -16.931  17.780  0.417000
HETATM 3749  H2  WAT   831     -14.564 -17.167  16.982  0.417000
HETATM 3750  O   WAT   832      11.154  25.377  -2.674 -0.834000
HETATM 3751  H1  WAT   832      11.222  24.723  -1.978  0.417000
HETATM 3752  H2  WAT   832      11.575  26.157  -2.312  0.417000
HETATM 3753  O   WAT   833      -5.952  20.696   9.683 -0.834000
HETATM 3754  H1  WAT   833      -6.462  19.959  10.017  0.417000
HETATM 3755  H2  WAT   833      -6.405  20.957   8.881  0.417000
HETATM 3756  O   WAT   834      14.971 -12.810   7.087 -0.834000
HETATM 3757  H1  WAT   834      15.549 -12.062   6.933  0.417000
HETATM 3758  H2  WAT   834      15.494 -13.411   7.617  0.417000
HETATM 3759  O   WAT   835      -0.154 -18.606 -13.617 -0.834000
HETATM 3760  H1  WAT   835      -0.952 -18.279 -13.203  0.417000
HETATM 3761  H2  WAT   835      -0.118 -19.531 -13.373  0.417000
HETATM 3762  O   WAT   836       5.038 -18.097  -5.736 -0.834000
HETATM 3763  H1  WAT   836       5.308 -17.354  -6.277  0.417000
HETATM 3764  H2  WAT   836       5.778 -18.704  -5.777  0.417000
HETATM 3765  O   WAT   837       6.388 -13.508 -18.652 -0.834000
HETATM 3766  H1  WAT   837       7.111 -13.214 -18.098  0.417000
HETATM 3767  H2  WAT   837       5.841 -14.038 -18.072  0.417000
HETATM 3768  O   WAT   838     -23.448  11.444   3.501 -0.834000
HETATM 3769  H1  WAT   838     -24.118  12.124   3.432  0.417000
HETATM 3770  H2  WAT   838     -23.941  10.632   3.615  0.417000
HETATM 3771  O   WAT   839      -5.778 -10.167 -20.138 -0.834000
HETATM 3772  H1  WAT   839      -5.860  -9.216 -20.077  0.417000
HETATM 3773  H2  WAT   839      -5.193 -10.404 -19.419  0.417000
HETATM 3774  O   WAT   840       9.763   4.143  14.756 -0.834000
HETATM 3775  H1  WAT   840       9.520   5.044  14.968  0.417000
HETATM 3776  H2  WAT   840       9.001   3.623  15.012  0.417000
HETATM 3777  O   WAT   841      11.123   4.813 -12.570 -0.834000
HETATM 3778  H1  WAT   841      11.194   5.684 -12.179  0.417000
HETATM 3779  H2  WAT   841      10.415   4.390 -12.086  0.417000
HETATM 3780  O   WAT   842      16.000  13.124  -2.217 -0.834000
HETATM 3781  H1  WAT   842      15.838  14.028  -1.948  0.417000
HETATM 3782  H2  WAT   842      16.945  13.010  -2.117  0.417000
HETATM 3783  O   WAT   843      12.439 -13.237  12.489 -0.834000
HETATM 3784  H1  WAT   843      12.662 -14.127  12.760  0.417000
HETATM 3785  H2  WAT   843      11.711 -13.349  11.877  0.417000
HETATM 3786  O   WAT   844     -18.630   0.156 -23.043 -0.834000
HETATM 3787  H1  WAT   844     -19.072   0.704 -23.692  0.417000
HETATM 3788  H2  WAT   844     -18.650   0.674 -22.239  0.417000
HETATM 3789  O   WAT   845      12.670  20.124  11.367 -0.834000
HETATM 3790  H1  WAT   845      12.588  19.344  11.916  0.417000
HETATM 3791  H2  WAT   845      13.539  20.049  10.973  0.417000
HETATM 3792  O   WAT   846       2.478  14.032   1.093 -0.834000
HETATM 3793  H1  WAT   846       2.034  13.198   0.935  0.417000
HETATM 3794  H2  WAT   846       1.798  14.693   0.967  0.417000
HETATM 3795  O   WAT   847       9.270 -18.415 -11.671 -0.834000
HETATM 3796  H1  WAT   847       8.480 -18.948 -11.763  0.417000
HETATM 3797  H2  WAT   847       9.736 -18.804 -10.931  0.417000
HETATM 3798  O   WAT   848      12.063  13.134  -5.048 -0.834000
HETATM 3799  H1  WAT   848      12.085  13.070  -4.093  0.417000
HETATM 3800  H2  WAT   848      11.628  13.969  -5.222  0.417000
HETATM 3801  O   WAT   849     -17.771   6.684   1.206 -0.834000
HETATM 3802  H1  WAT   849     -18.588   6.315   1.541  0.417000
HETATM 3803  H2  WAT   849     -18.041   7.465   0.724  0.417000
HETATM 3804  O   WAT   850     -17.951   1.399 -13.191 -0.834000
HETATM 3805  H1  WAT   850     -17.964   2.315 -13.468  0.417000
HETATM 3806  H2  WAT   850     -17.021   1.187 -13.106  0.417000
HETATM 3807  O   WAT   851      -6.580 -10.374  13.779 -0.834000
HETATM 3808  H1  WAT   851      -5.686 -10.051  13.670  0.417000
HETATM 3809  H2  WAT   851      -6.785 -10.799  12.946  0.417000
HETATM 3810  O   WAT   852     -18.133  22.746  -5.632 -0.834000
HETATM 3811  H1  WAT   852     -18.787  23.373  -5.322  0.417000
HETATM 3812  H2  WAT   852     -17.382  22.877  -5.052  0.417000
HETATM 3813  O   WAT   853     -24.144  -5.846 -10.021 -0.834000
HETATM 3814  H1  WAT   853     -24.005  -4.900 -10.070  0.417000
HETATM 3815  H2  WAT   853     -23.417  -6.167  -9.487  0.417000
HETATM 3816  O   WAT   854      -8.582   7.150  -8.567 -0.834000
HETATM 3817  H1  WAT   854      -8.228   7.861  -8.032  0.417000
HETATM 3818  H2  WAT   854      -9.034   6.583  -7.943  0.417000
HETATM 3819  O   WAT   855     -13.885  -9.310  15.673 -0.834000
HETATM 3820  H1  WAT   855     -13.978  -9.565  14.755  0.417000
HETATM 3821  H2  WAT   855     -13.038  -9.670  15.937  0.417000
HETATM 3822  O   WAT   856     -28.341   3.904   5.794 -0.834000
HETATM 3823  H1  WAT   856     -28.649   4.806   5.886  0.417000
HETATM 3824  H2  WAT   856     -28.060   3.838   4.882  0.417000
HETATM 3825  O   WAT   857      13.925  15.700  11.618 -0.834000
HETATM 3826  H1  WAT   857      13.513  14.939  12.027  0.417000
HETATM 3827  H2  WAT   857      13.426  16.448  11.946  0.417000
HETATM 3828  O   WAT   858     -13.628   5.935   1.527 -0.834000
HETATM 3829  H1  WAT   858     -13.427   5.001   1.466  0.417000
HETATM 3830  H2  WAT   858     -13.447   6.276   0.651  0.417000
HETATM 3831  O   WAT   859      -5.319  -3.483 -22.698 -0.834000
HETATM 3832  H1  WAT   859      -5.653  -2.617 -22.464  0.417000
HETATM 3833  H2  WAT   859      -4.367  -3.390 -22.661  0.417000
HETATM 3834  O   WAT   860      19.463  18.682   4.849 -0.834000
HETATM 3835  H1  WAT   860      18.892  19.239   4.319  0.417000
HETATM 3836  H2  WAT   860      19.393  17.816   4.448  0.417000
HETATM 3837  O   WAT   861     -16.819  -6.190 -24.421 -0.834000
HETATM 3838  H1  WAT   861     -16.183  -6.826 -24.751  0.417000
HETATM 3839  H2  WAT   861     -16.291  -5.432 -24.171  0.417000
HETATM 3840  O   WAT   862     -22.835  13.268  13.209 -0.834000
HETATM 3841  H1  WAT   862     -23.067  13.414  12.292  0.417000
HETATM 3842  H2  WAT   862     -23.272  12.449  13.439  0.417000
HETATM 3843  O   WAT   863       5.745 -13.873  22.259 -0.834000
HETATM 3844  H1  WAT   863       6.434 -13.851  21.595  0.417000
HETATM 3845  H2  WAT   863       5.521 -14.800  22.342  0.417000
HETATM 3846  O   WAT   864      -7.077  21.748   1.661 -0.834000
HETATM 3847  H1  WAT   864      -6.475  22.410   1.322  0.417000
HETATM 3848  H2  WAT   864      -6.752  20.922   1.302  0.417000
HETATM 3849  O   WAT   865     -17.707   4.013 -14.024 -0.834000
HETATM 3850  H1  WAT   865     -17.018   3.811 -14.657  0.417000
HETATM 3851  H2  WAT   865     -18.213   4.714 -14.436  0.417000
HETATM 3852  O   WAT   866       4.267  12.361 -21.658 -0.834000
HETATM 3853  H1  WAT   866       3.622  12.862 -21.158  0.417000
HETATM 3854  H2  WAT   866       4.251  11.489 -21.263  0.417000
HETATM 3855  O   WAT   867      13.035 -17.576   2.425 -0.834000
HETATM 3856  H1  WAT   867      13.492 -17.679   3.260  0.417000
HETATM 3857  H2  WAT   867      12.615 -16.719   2.486  0.417000
HETATM 3858  O   WAT   868       2.900 -27.372   8.655 -0.834000
HETATM 3859  H1  WAT   868       3.608 -27.448   9.294  0.417000
HETATM 3860  H2  WAT   868       2.531 -26.502   8.809  0.417000
HETATM 3861  O   WAT   869      -1.828  10.346  -2.808 -0.834000
HETATM 3862  H1  WAT   869      -1.406   9.733  -3.409  0.417000
HETATM 3863  H2  WAT   869      -1.109  10.869  -2.454  0.417000
HETATM 3864  O   WAT   870      18.564  13.616 -18.085 -0.834000
HETATM 3865  H1  WAT   870      19.280  12.995 -17.954  0.417000
HETATM 3866  H2  WAT   870      17.961  13.443 -17.362  0.417000
HETATM 3867  O   WAT   871      18.644  13.160  15.437 -0.834000
HETATM 3868  H1  WAT   871      18.890  12.952  16.338  0.417000
HETATM 3869  H2  WAT   871      18.094  12.426  15.163  0.417000
HETATM 3870  O   WAT   872       8.933 -16.507  -5.898 -0.834000
HETATM 3871  H1  WAT   872       8.895 -15.583  -6.146  0.417000
HETATM 3872  H2  WAT   872       9.465 -16.916  -6.580  0.417000
HETATM 3873  O   WAT   873       1.662   7.250 -27.456 -0.834000
HETATM 3874  H1  WAT   873       0.779   7.604 -27.350  0.417000
HETATM 3875  H2  WAT   873       1.724   6.560 -26.795  0.417000
HETATM 3876  O   WAT   874     -16.605   2.692 -10.149 -0.834000
HETATM 3877  H1  WAT   874     -16.246   2.612  -9.265  0.417000
HETATM 3878  H2  WAT   874     -15.866   2.987 -10.681  0.417000
HETATM 3879  O   WAT   875     -16.208  23.248  -3.739 -0.834000
HETATM 3880  H1  WAT   875     -16.588  23.022  -2.890  0.417000
HETATM 3881  H2  WAT   875     -15.306  22.929  -3.690  0.417000
HETATM 3882  O   WAT   876     -11.883  14.769  -0.131 -0.834000
HETATM 3883  H1  WAT   876     -12.150  15.407  -0.793  0.417000
HETATM 3884  H2  WAT   876     -10.968  14.983   0.052  0.417000
HETATM 3885  O   WAT   877      -6.200 -13.042 -10.199 -0.834000
HETATM 3886  H1  WAT   877      -5.674 -12.921 -10.990  0.417000
HETATM 3887  H2  WAT   877      -5.678 -13.627  -9.651  0.417000
HETATM 3888  O   WAT   878      14.970  10.138   4.116 -0.834000
HETATM 3889  H1  WAT   878      14.923   9.199   4.295  0.417000
HETATM 3890  H2  WAT   878      14.319  10.526   4.700  0.417000
HETATM 3891  O   WAT   879      23.705  -3.180  11.169 -0.834000
HETATM 3892  H1  WAT   879      22.779  -3.365  11.328  0.417000
HETATM 3893  H2  WAT   879      24.118  -3.268  12.028  0.417000
HETATM 3894  O   WAT   880       6.940 -19.948  -6.061 -0.834000
HETATM 3895  H1  WAT   880       6.541 -20.792  -5.848  0.417000
HETATM 3896  H2  WAT   880       7.697 -20.171  -6.603  0.417000
HETATM 3897  O   WAT   881     -19.207 -13.940 -17.358 -0.834000
HETATM 3898  H1  WAT   881     -18.542 -14.597 -17.566  0.417000
HETATM 3899  H2  WAT   881     -19.438 -14.113 -16.446  0.417000
HETATM 3900  O   WAT   882      20.022   6.210  14.613 -0.834000
HETATM 3901  H1  WAT   882      19.690   5.661  15.323  0.417000
HETATM 3902  H2  WAT   882      19.685   7.084  14.808  0.417000
HETATM 3903  O   WAT   883      26.692 -13.053   4.119 -0.834000
HETATM 3904  H1  WAT   883      27.374 -13.628   3.772  0.417000
HETATM 3905  H2  WAT   883      25.981 -13.646   4.363  0.417000
HETATM 3906  O   WAT   884      12.254  16.095   4.989 -0.834000
HETATM 3907  H1  WAT   884      11.767  16.679   4.409  0.417000
HETATM 3908  H2  WAT   884      11.791  15.259   4.932  0.417000
HETATM 3909  O   WAT   885       4.406 -17.270  19.957 -0.834000
HETATM 3910  H1  WAT   885       4.734 -16.890  20.772  0.417000
HETATM 3911  H2  WAT   885       3.508 -17.534  20.160  0.417000
HETATM 3912  O   WAT   886     -11.203  -6.344 -15.920 -0.834000
HETATM 3913  H1  WAT   886     -10.504  -6.992 -16.005  0.417000
HETATM 3914  H2  WAT   886     -11.964  -6.759 -16.326  0.417000
HETATM 3915  O   WAT   887       5.379 -26.979  -4.933 -0.834000
HETATM 3916  H1  WAT   887       4.764 -27.706  -5.033  0.417000
HETATM 3917  H2  WAT   887       4.942 -26.376  -4.332  0.417000
HETATM 3918  O   WAT   888      -7.895   3.141 -13.383 -0.834000
HETATM 3919  H1  WAT   888      -8.100   2.338 -13.862  0.417000
HETATM 3920  H2  WAT   888      -8.688   3.329 -12.880  0.417000
HETATM 3921  O   WAT   889      17.251  15.312  14.503 -0.834000
HETATM 3922  H1  WAT   889      17.703  16.097  14.811  0.417000
HETATM 3923  H2  WAT   889      17.754  14.586  14.873  0.417000
HETATM 3924  O   WAT   890       0.885 -19.606  -6.661 -0.834000
HETATM 3925  H1  WAT   890       0.772 -18.688  -6.411  0.417000
HETATM 3926  H2  WAT   890       0.615 -20.099  -5.887  0.417000
HETATM 3927  O   WAT   891       1.689 -23.895  13.662 -0.834000
HETATM 3928  H1  WAT   891       1.519 -23.104  14.172  0.417000
HETATM 3929  H2  WAT   891       2.641 -23.997  13.687  0.417000
HETATM 3930  O   WAT   892       2.909  12.739  27.220 -0.834000
HETATM 3931  H1  WAT   892       3.692  12.454  27.691  0.417000
HETATM 3932  H2  WAT   892       2.493  11.926  26.932  0.417000
HETATM 3933  O   WAT   893      -2.634 -13.744  18.170 -0.834000
HETATM 3934  H1  WAT   893      -3.149 -14.151  17.473  0.417000
HETATM 3935  H2  WAT   893      -2.759 -12.803  18.042  0.417000
HETATM 3936  O   WAT   894     -13.427  10.056   0.571 -0.834000
HETATM 3937  H1  WAT   894     -12.832  10.771   0.795  0.417000
HETATM 3938  H2  WAT   894     -13.522   9.560   1.384  0.417000
HETATM 3939  O   WAT   895       0.715  20.255  12.984 -0.834000
HETATM 3940  H1  WAT   895       1.031  21.097  12.656  0.417000
HETATM 3941  H2  WAT   895       0.219  19.885  12.253  0.417000
HETATM 3942  O   WAT   896       3.615  -0.858 -21.124 -0.834000
HETATM 3943  H1  WAT   896       4.328  -1.229 -21.644  0.417000
HETATM 3944  H2  WAT   896       2.839  -1.346 -21.398  0.417000
HETATM 3945  O   WAT   897     -22.706  -3.638  -0.044 -0.834000
HETATM 3946  H1  WAT   897     -23.413  -3.156  -0.472  0.417000
HETATM 3947  H2  WAT   897     -22.895  -3.559   0.891  0.417000
HETATM 3948  O   WAT   898      16.021  19.875  15.734 -0.834000
HETATM 3949  H1  WAT   898      16.971  19.975  15.806  0.417000
HETATM 3950  H2  WAT   898      15.665  20.599  16.250  0.417000
HETATM 3951  O   WAT   899      -2.926  18.182 -23.953 -0.834000
HETATM 3952  H1  WAT   899      -2.848  17.257 -23.720  0.417000
HETATM 3953  H2  WAT   899      -2.308  18.301 -24.674  0.417000
HETATM 3954  O   WAT   900       7.245 -20.189 -11.668 -0.834000
HETATM 3955  H1  WAT   900       6.822 -20.641 -12.398  0.417000
HETATM 3956  H2  WAT   900       7.065 -20.742 -10.908  0.417000
HETATM 3957  O   WAT   901      15.924  16.272 -12.492 -0.834000
HETATM 3958  H1  WAT   901      15.155  16.304 -13.061  0.417000
HETATM 3959  H2  WAT   901      16.164  17.190 -12.362  0.417000
HETATM 3960  O   WAT   902       2.494 -14.705   0.886 -0.834000
HETATM 3961  H1  WAT   902       2.131 -14.577   1.762  0.417000
HETATM 3962  H2  WAT   902       2.049 -14.052   0.345  0.417000
HETATM 3963  O   WAT   903     -18.494   8.893  -0.200 -0.834000
HETATM 3964  H1  WAT   903     -18.086   8.798  -1.061  0.417000
HETATM 3965  H2  WAT   903     -18.146   9.718   0.140  0.417000
HETATM 3966  O   WAT   904      -6.046  -3.370 -19.161 -0.834000
HETATM 3967  H1  WAT   904      -6.789  -3.185 -19.735  0.417000
HETATM 3968  H2  WAT   904      -6.010  -2.621 -18.566  0.417000
HETATM 3969  O   WAT   905     -12.342 -11.063   6.476 -0.834000
HETATM 3970  H1  WAT   905     -11.783 -10.708   7.167  0.417000
HETATM 3971  H2  WAT   905     -12.436 -11.990   6.697  0.417000
HETATM 3972  O   WAT   906      15.644   7.513 -12.684 -0.834000
HETATM 3973  H1  WAT   906      15.118   7.388 -11.895  0.417000
HETATM 3974  H2  WAT   906      16.017   8.389 -12.588  0.417000
HETATM 3975  O   WAT   907     -14.462  22.425 -11.950 -0.834000
HETATM 3976  H1  WAT   907     -14.279  21.486 -11.926  0.417000
HETATM 3977  H2  WAT   907     -15.227  22.534 -11.385  0.417000
HETATM 3978  O   WAT   908      21.660 -12.848   0.747 -0.834000
HETATM 3979  H1  WAT   908      21.911 -12.373  -0.045  0.417000
HETATM 3980  H2  WAT   908      21.342 -13.693   0.429  0.417000
HETATM 3981  O   WAT   909     -11.570  -2.384  -6.169 -0.834000
HETATM 3982  H1  WAT   909     -11.423  -3.062  -5.509  0.417000
HETATM 3983  H2  WAT   909     -10.728  -2.299  -6.617  0.417000
HETATM 3984  O   WAT   910       8.618 -15.981  15.808 -0.834000
HETATM 3985  H1  WAT   910       7.705 -16.245  15.698  0.417000
HETATM 3986  H2  WAT   910       8.613 -15.034  15.665  0.417000
HETATM 3987  O   WAT   911      20.689   8.261  -2.598 -0.834000
HETATM 3988  H1  WAT   911      21.326   8.728  -3.138  0.417000
HETATM 3989  H2  WAT   911      20.819   7.338  -2.819  0.417000
HETATM 3990  O   WAT   912     -19.960   4.865  16.953 -0.834000
HETATM 3991  H1  WAT   912     -20.867   4.781  16.657  0.417000
HETATM 3992  H2  WAT   912     -19.830   5.808  17.059  0.417000
HETATM 3993  O   WAT   913      -6.781 -15.371  -5.798 -0.834000
HETATM 3994  H1  WAT   913      -7.601 -15.663  -6.197  0.417000
HETATM 3995  H2  WAT   913      -6.099 -15.830  -6.288  0.417000
HETATM 3996  O   WAT   914      22.010  19.175   3.943 -0.834000
HETATM 3997  H1  WAT   914      21.149  18.979   4.314  0.417000
HETATM 3998  H2  WAT   914      21.933  18.935   3.020  0.417000
HETATM 3999  O   WAT   915     -13.674   4.917  -5.622 -0.834000
HETATM 4000  H1  WAT   915     -12.992   4.773  -4.965  0.417000
HETATM 4001  H2  WAT   915     -14.363   4.294  -5.393  0.417000
HETATM 4002  O   WAT   916     -12.821  15.117  21.382 -0.834000
HETATM 4003  H1  WAT   916     -13.643  15.460  21.732  0.417000
HETATM 4004  H2  WAT   916     -13.069  14.306  20.938  0.417000
HETATM 4005  O   WAT   917      -8.720 -19.177  -7.727 -0.834000
HETATM 4006  H1  WAT   917      -8.069 -19.807  -8.035  0.417000
HETATM 4007  H2  WAT   917      -9.443 -19.255  -8.350  0.417000
HETATM 4008  O   WAT   918       0.845 -10.082 -18.702 -0.834000
HETATM 4009  H1  WAT   918       0.991  -9.786 -19.600  0.417000
HETATM 4010  H2  WAT   918       1.146  -9.355 -18.158  0.417000
HETATM 4011  O   WAT   919     -12.059  15.522 -14.797 -0.834000
HETATM 4012  H1  WAT   919     -12.821  16.069 -14.608  0.417000
HETATM 4013  H2  WAT   919     -11.913  15.027 -13.990  0.417000
HETATM 4014  O   WAT   920       9.772  -4.465 -13.778 -0.834000
HETATM 4015  H1  WAT   920      10.301  -4.412 -14.574  0.417000
HETATM 4016  H2  WAT   920       9.390  -5.342 -13.802  0.417000
HETATM 4017  O   WAT   921      -9.063  -9.189  11.950 -0.834000
HETATM 4018  H1  WAT   921      -9.099 -10.021  11.478  0.417000
HETATM 4019  H2  WAT   921      -8.833  -8.543  11.282  0.417000
HETATM 4020  O   WAT   922      20.374 -16.385   9.837 -0.834000
HETATM 4021  H1  WAT   922      20.340 -15.936  10.681  0.417000
HETATM 4022  H2  WAT   922      19.839 -15.845   9.256  0.417000
HETATM 4023  O   WAT   923      21.103  -3.665  11.635 -0.834000
HETATM 4024  H1  WAT   923      20.450  -3.153  11.158  0.417000
HETATM 4025  H2  WAT   923      20.884  -3.533  12.557  0.417000
HETATM 4026  O   WAT   924      19.441  17.724 -13.307 -0.834000
HETATM 4027  H1  WAT   924      19.896  17.361 -14.066  0.417000
HETATM 4028  H2  WAT   924      19.602  17.092 -12.606  0.417000
HETATM 4029  O   WAT   925      10.866  18.007   3.504 -0.834000
HETATM 4030  H1  WAT   925      11.312  18.830   3.304  0.417000
HETATM 4031  H2  WAT   925      10.360  18.194   4.294  0.417000
HETATM 4032  O   WAT   926      18.558  15.070  10.203 -0.834000
HETATM 4033  H1  WAT   926      19.471  15.023   9.919  0.417000
HETATM 4034  H2  WAT   926      18.102  15.493   9.475  0.417000
HETATM 4035  O   WAT   927      -4.677 -13.063  14.442 -0.834000
HETATM 4036  H1  WAT   927      -4.425 -12.952  13.525  0.417000
HETATM 4037  H2  WAT   927      -4.241 -12.342  14.898  0.417000
HETATM 4038  O   WAT   928     -12.890  11.194  -5.797 -0.834000
HETATM 4039  H1  WAT   928     -12.365  10.397  -5.869  0.417000
HETATM 4040  H2  WAT   928     -13.725  10.968  -6.209  0.417000
HETATM 4041  O   WAT   929       0.974 -23.442  11.067 -0.834000
HETATM 4042  H1  WAT   929       1.194 -23.779  11.935  0.417000
HETATM 4043  H2  WAT   929       1.054 -22.492  11.151  0.417000
HETATM 4044  O   WAT   930      -7.682  24.803   9.987 -0.834000
HETATM 4045  H1  WAT   930      -8.448  24.241  10.104  0.417000
HETATM 4046  H2  WAT   930      -6.939  24.245  10.216  0.417000
HETATM 4047  O   WAT   931      10.013   0.928 -17.910 -0.834000
HETATM 4048  H1  WAT   931       9.943   0.754 -18.849  0.417000
HETATM 4049  H2  WAT   931       9.730   0.114 -17.494  0.417000
HETATM 4050  O   WAT   932       9.227   0.615 -25.674 -0.834000
HETATM 4051  H1  WAT   932       8.763   0.759 -26.499  0.417000
HETATM 4052  H2  WAT   932       9.429  -0.321 -25.673  0.417000
HETATM 4053  O   WAT   933      -7.493  -1.625  17.269 -0.834000
HETATM 4054  H1  WAT   933      -6.755  -1.674  16.661  0.417000
HETATM 4055  H2  WAT   933      -7.507  -0.711  17.554  0.417000
HETATM 4056  O   WAT   934      -8.207   7.447  20.400 -0.834000
HETATM 4057  H1  WAT   934      -8.994   7.992  20.396  0.417000
HETATM 4058  H2  WAT   934      -8.227   7.003  21.248  0.417000
HETATM 4059  O   WAT   935       0.533  12.563 -13.468 -0.834000
HETATM 4060  H1  WAT   935       0.467  12.027 -12.678  0.417000
HETATM 4061  H2  WAT   935       0.182  12.007 -14.164  0.417000
HETATM 4062  O   WAT   936       5.043 -12.931  14.988 -0.834000
HETATM 4063  H1  WAT   936       4.264 -13.216  15.466  0.417000
HETATM 4064  H2  WAT   936       5.667 -12.686  15.671  0.417000
HETATM 4065  O   WAT   937      11.356 -11.544   5.807 -0.834000
HETATM 4066  H1  WAT   937      11.920 -12.317   5.787  0.417000
HETATM 4067  H2  WAT   937      11.474 -11.140   4.948  0.417000
HETATM 4068  O   WAT   938       1.001  29.056   2.217 -0.834000
HETATM 4069  H1  WAT   938       1.694  28.516   1.837  0.417000
HETATM 4070  H2  WAT   938       1.386  29.411   3.018  0.417000
HETATM 4071  O   WAT   939     -12.863  24.777  -4.682 -0.834000
HETATM 4072  H1  WAT   939     -13.188  23.976  -4.270  0.417000
HETATM 4073  H2  WAT   939     -11.921  24.769  -4.511  0.417000
HETATM 4074  O   WAT   940      15.469  -9.992 -18.461 -0.834000
HETATM 4075  H1  WAT   940      15.218 -10.239 -17.571  0.417000
HETATM 4076  H2  WAT   940      16.308 -10.430 -18.603  0.417000
HETATM 4077  O   WAT   941     -18.830  -9.670 -11.323 -0.834000
HETATM 4078  H1  WAT   941     -18.431 -10.292 -10.714  0.417000
HETATM 4079  H2  WAT   941     -18.707 -10.067 -12.186  0.417000
HETATM 4080  O   WAT   942     -27.030  -3.901  -0.872 -0.834000
HETATM 4081  H1  WAT   942     -27.114  -3.909  -1.825  0.417000
HETATM 4082  H2  WAT   942     -27.307  -4.776  -0.600  0.417000
HETATM 4083  O   WAT   943      17.000   3.121  -2.994 -0.834000
HETATM 4084  H1  WAT   943      17.714   2.490  -2.903  0.417000
HETATM 4085  H2  WAT   943      16.277   2.614  -3.364  0.417000
HETATM 4086  O   WAT   944     -16.952  -7.070 -13.805 -0.834000
HETATM 4087  H1  WAT   944     -16.241  -7.522 -13.350  0.417000
HETATM 4088  H2  WAT   944     -16.942  -7.436 -14.689  0.417000
HETATM 4089  O   WAT   945     -10.221 -15.712 -13.287 -0.834000
HETATM 4090  H1  WAT   945     -10.437 -14.802 -13.491  0.417000
HETATM 4091  H2  WAT   945      -9.798 -16.041 -14.080  0.417000
HETATM 4092  O   WAT   946      15.793 -22.962   0.587 -0.834000
HETATM 4093  H1  WAT   946      15.397 -22.567  -0.190  0.417000
HETATM 4094  H2  WAT   946      16.706 -23.113   0.341  0.417000
HETATM 4095  O   WAT   947       9.646 -17.224  22.312 -0.834000
HETATM 4096  H1  WAT   947       8.814 -17.671  22.155  0.417000
HETATM 4097  H2  WAT   947      10.311 -17.890  22.136  0.417000
HETATM 4098  O   WAT   948     -13.167  19.480  -9.106 -0.834000
HETATM 4099  H1  WAT   948     -13.497  18.589  -8.992  0.417000
HETATM 4100  H2  WAT   948     -13.158  19.847  -8.222  0.417000
HETATM 4101  O   WAT   949     -16.184 -10.013  19.653 -0.834000
HETATM 4102  H1  WAT   949     -15.438  -9.440  19.829  0.417000
HETATM 4103  H2  WAT   949     -15.818 -10.730  19.134  0.417000
HETATM 4104  O   WAT   950      -6.402 -17.438 -11.449 -0.834000
HETATM 4105  H1  WAT   950      -7.292 -17.192 -11.196  0.417000
HETATM 4106  H2  WAT   950      -6.411 -17.418 -12.406  0.417000
HETATM 4107  O   WAT   951       2.679  17.587   1.753 -0.834000
HETATM 4108  H1  WAT   951       2.022  16.960   1.450  0.417000
HETATM 4109  H2  WAT   951       2.283  17.998   2.521  0.417000
HETATM 4110  O   WAT   952     -18.806  -3.620  -8.179 -0.834000
HETATM 4111  H1  WAT   952     -19.260  -4.102  -8.870  0.417000
HETATM 4112  H2  WAT   952     -18.310  -2.946  -8.643  0.417000
HETATM 4113  O   WAT   953      23.371  11.061   8.986 -0.834000
HETATM 4114  H1  WAT   953      22.891  10.309   9.333  0.417000
HETATM 4115  H2  WAT   953      22.691  11.641   8.642  0.417000
HETATM 4116  O   WAT   954      19.595 -10.908 -10.849 -0.834000
HETATM 4117  H1  WAT   954      19.400 -10.108 -11.338  0.417000
HETATM 4118  H2  WAT   954      20.549 -10.981 -10.881  0.417000
HETATM 4119  O   WAT   955     -18.142  16.653 -16.976 -0.834000
HETATM 4120  H1  WAT   955     -17.617  16.450 -17.751  0.417000
HETATM 4121  H2  WAT   955     -18.009  15.904 -16.395  0.417000
HETATM 4122  O   WAT   956     -21.581  -5.450  17.952 -0.834000
HETATM 4123  H1  WAT   956     -20.805  -4.963  18.229  0.417000
HETATM 4124  H2  WAT   956     -21.444  -5.607  17.018  0.417000
HETATM 4125  O   WAT   957      -9.497 -16.602   8.254 -0.834000
HETATM 4126  H1  WAT   957      -8.635 -16.928   8.513  0.417000
HETATM 4127  H2  WAT   957      -9.993 -16.562   9.071  0.417000
HETATM 4128  O   WAT   958      18.526   1.385  -5.927 -0.834000
HETATM 4129  H1  WAT   958      17.856   1.979  -6.265  0.417000
HETATM 4130  H2  WAT   958      19.332   1.901  -5.941  0.417000
HETATM 4131  O   WAT   959     -23.705   5.706   9.929 -0.834000
HETATM 4132  H1  WAT   959     -24.654   5.670   9.804  0.417000
HETATM 4133  H2  WAT   959     -23.407   4.814   9.750  0.417000
HETATM 4134  O   WAT   960       0.505   7.777 -18.485 -0.834000
HETATM 4135  H1  WAT   960       0.984   7.004 -18.782  0.417000
HETATM 4136  H2  WAT   960      -0.036   7.461 -17.761  0.417000
HETATM 4137  O   WAT   961     -19.954   1.898   3.386 -0.834000
HETATM 4138  H1  WAT   961     -20.219   1.030   3.082  0.417000
HETATM 4139  H2  WAT   961     -19.010   1.928   3.231  0.417000
HETATM 4140  O   WAT   962     -11.263 -18.171   6.799 -0.834000
HETATM 4141  H1  WAT   962     -10.909 -19.045   6.962  0.417000
HETATM 4142  H2  WAT   962     -10.631 -17.577   7.204  0.417000
HETATM 4143  O   WAT   963     -12.066 -10.089  11.807 -0.834000
HETATM 4144  H1  WAT   963     -11.604  -9.645  12.518  0.417000
HETATM 4145  H2  WAT   963     -11.398 -10.633  11.391  0.417000
HETATM 4146  O   WAT   964       6.945  12.229  -8.488 -0.834000
HETATM 4147  H1  WAT   964       7.355  11.389  -8.282  0.417000
HETATM 4148  H2  WAT   964       6.171  12.262  -7.926  0.417000
HETATM 4149  O   WAT   965     -27.008   2.512  -2.042 -0.834000
HETATM 4150  H1  WAT   965     -27.930   2.598  -1.801  0.417000
HETATM 4151  H2  WAT   965     -26.627   3.367  -1.842  0.417000
HETATM 4152  O   WAT   966      -9.963 -24.269   3.864 -0.834000
HETATM 4153  H1  WAT   966     -10.327 -23.462   4.229  0.417000
HETATM 4154  H2  WAT   966      -9.970 -24.887   4.595  0.417000
HETATM 4155  O   WAT   967       3.276   5.005 -16.458 -0.834000
HETATM 4156  H1  WAT   967       2.327   5.028 -16.585  0.417000
HETATM 4157  H2  WAT   967       3.440   4.169 -16.022  0.417000
HETATM 4158  O   WAT   968      -8.296 -19.217   2.566 -0.834000
HETATM 4159  H1  WAT   968      -9.252 -19.178   2.599  0.417000
HETATM 4160  H2  WAT   968      -8.031 -18.345   2.274  0.417000
HETATM 4161  O   WAT   969     -16.389   0.078  22.583 -0.834000
HETATM 4162  H1  WAT   969     -15.885  -0.675  22.890  0.417000
HETATM 4163  H2  WAT   969     -17.256  -0.277  22.388  0.417000
HETATM 4164  O   WAT   970      12.119  -1.639 -16.690 -0.834000
HETATM 4165  H1  WAT   970      11.166  -1.578 -16.622  0.417000
HETATM 4166  H2  WAT   970      12.423  -0.734 -16.621  0.417000
HETATM 4167  O   WAT   971       2.180 -18.653   7.214 -0.834000
HETATM 4168  H1  WAT   971       1.943 -17.737   7.067  0.417000
HETATM 4169  H2  WAT   971       3.127 -18.680   7.075  0.417000
HETATM 4170  O   WAT   972     -17.851   7.865 -13.602 -0.834000
HETATM 4171  H1  WAT   972     -16.991   7.467 -13.466  0.417000
HETATM 4172  H2  WAT   972     -17.659   8.756 -13.893  0.417000
HETATM 4173  O   WAT   973       6.538  13.578 -20.790 -0.834000
HETATM 4174  H1  WAT   973       5.743  13.191 -21.157  0.417000
HETATM 4175  H2  WAT   973       6.560  13.268 -19.885  0.417000
HETATM 4176  O   WAT   974      20.568  14.550   1.670 -0.834000
HETATM 4177  H1  WAT   974      21.360  14.127   1.340  0.417000
HETATM 4178  H2  WAT   974      20.083  13.847   2.101  0.417000
HETATM 4179  O   WAT   975       3.940   2.688 -28.106 -0.834000
HETATM 4180  H1  WAT   975       4.466   2.198 -27.474  0.417000
HETATM 4181  H2  WAT   975       3.099   2.230 -28.123  0.417000
HETATM 4182  O   WAT   976       6.195  -4.119  28.653 -0.834000
HETATM 4183  H1  WAT   976       7.018  -4.608  28.676  0.417000
HETATM 4184  H2  WAT   976       6.136  -3.791  27.756  0.417000
HETATM 4185  O   WAT   977      -7.398 -16.756   1.721 -0.834000
HETATM 4186  H1  WAT   977      -7.510 -15.815   1.856  0.417000
HETATM 4187  H2  WAT   977      -6.451 -16.874   1.637  0.417000
HETATM 4188  O   WAT   978       5.688  10.860  -1.144 -0.834000
HETATM 4189  H1  WAT   978       6.036  10.323  -0.433  0.417000
HETATM 4190  H2  WAT   978       5.126  10.266  -1.641  0.417000
HETATM 4191  O   WAT   979     -14.511  -0.342  -3.851 -0.834000
HETATM 4192  H1  WAT   979     -15.411  -0.597  -4.050  0.417000
HETATM 4193  H2  WAT   979     -14.598   0.442  -3.308  0.417000
HETATM 4194  O   WAT   980      20.038 -12.205   8.894 -0.834000
HETATM 4195  H1  WAT   980      20.648 -11.694   8.362  0.417000
HETATM 4196  H2  WAT   980      19.347 -11.585   9.129  0.417000
HETATM 4197  O   WAT   981     -10.941  11.822  16.953 -0.834000
HETATM 4198  H1  WAT   981     -10.570  12.563  17.431  0.417000
HETATM 4199  H2  WAT   981     -11.139  12.172  16.085  0.417000
HETATM 4200  O   WAT   982      19.040 -12.155  19.258 -0.834000
HETATM 4201  H1  WAT   982      19.750 -12.422  19.842  0.417000
HETATM 4202  H2  WAT   982      18.258 -12.170  19.809  0.417000
HETATM 4203  O   WAT   983     -20.081  16.770  -1.113 -0.834000
HETATM 4204  H1  WAT   983     -20.967  16.884  -1.457  0.417000
HETATM 4205  H2  WAT   983     -19.729  16.024  -1.599  0.417000
HETATM 4206  O   WAT   984      -8.661  -5.490  14.965 -0.834000
HETATM 4207  H1  WAT   984      -7.979  -4.827  15.068  0.417000
HETATM 4208  H2  WAT   984      -8.209  -6.239  14.574  0.417000
HETATM 4209  O   WAT   985     -10.563  28.282  -1.663 -0.834000
HETATM 4210  H1  WAT   985     -10.299  28.080  -2.561  0.417000
HETATM 4211  H2  WAT   985     -10.144  27.604  -1.132  0.417000
HETATM 4212  O   WAT   986      17.948   6.687  -9.404 -0.834000
HETATM 4213  H1  WAT   986      18.102   7.224  -8.626  0.417000
HETATM 4214  H2  WAT   986      17.035   6.412  -9.328  0.417000
HETATM 4215  O   WAT   987      -0.089 -25.139  -4.156 -0.834000
HETATM 4216  H1  WAT   987      -0.409 -24.932  -3.279  0.417000
HETATM 4217  H2  WAT   987       0.733 -24.654  -4.232  0.417000
HETATM 4218  O   WAT   988      -3.042  17.556  22.074 -0.834000
HETATM 4219  H1  WAT   988      -3.413  17.281  21.236  0.417000
HETATM 4220  H2  WAT   988      -3.587  17.124  22.731  0.417000
HETATM 4221  O   WAT   989       5.927 -10.987  13.320 -0.834000
HETATM 4222  H1  WAT   989       6.868 -11.002  13.495  0.417000
HETATM 4223  H2  WAT   989       5.573 -11.698  13.854  0.417000
HETATM 4224  O   WAT   990     -17.284   1.672   2.841 -0.834000
HETATM 4225  H1  WAT   990     -16.989   0.764   2.905  0.417000
HETATM 4226  H2  WAT   990     -17.085   1.926   1.940  0.417000
HETATM 4227  O   WAT   991     -10.322   9.745   2.610 -0.834000
HETATM 4228  H1  WAT   991      -9.588  10.003   3.167  0.417000
HETATM 4229  H2  WAT   991     -11.083   9.772   3.190  0.417000
HETATM 4230  O   WAT   992      -5.141  11.866   9.224 -0.834000
HETATM 4231  H1  WAT   992      -5.922  11.877   8.670  0.417000
HETATM 4232  H2  WAT   992      -4.770  12.743   9.133  0.417000
HETATM 4233  O   WAT   993     -19.179 -22.598   5.435 -0.834000
HETATM 4234  H1  WAT   993     -19.183 -23.551   5.519  0.417000
HETATM 4235  H2  WAT   993     -18.251 -22.362   5.428  0.417000
HETATM 4236  O   WAT   994     -23.476  -2.860  -3.634 -0.834000
HETATM 4237  H1  WAT   994     -23.849  -2.623  -2.785  0.417000
HETATM 4238  H2  WAT   994     -22.538  -2.948  -3.468  0.417000
HETATM 4239  O   WAT   995     -19.942 -18.240  -7.614 -0.834000
HETATM 4240  H1  WAT   995     -19.900 -17.670  -6.846  0.417000
HETATM 4241  H2  WAT   995     -20.800 -18.660  -7.554  0.417000
HETATM 4242  O   WAT   996     -19.630  14.629  16.001 -0.834000
HETATM 4243  H1  WAT   996     -20.478  14.808  16.407  0.417000
HETATM 4244  H2  WAT   996     -19.302  13.856  16.460  0.417000
HETATM 4245  O   WAT   997      13.154  -4.373  20.510 -0.834000
HETATM 4246  H1  WAT   997      13.861  -3.803  20.813  0.417000
HETATM 4247  H2  WAT   997      13.446  -4.679  19.651  0.417000
HETATM 4248  O   WAT   998      25.317 -15.976  -7.463 -0.834000
HETATM 4249  H1  WAT   998      24.700 -15.245  -7.453  0.417000
HETATM 4250  H2  WAT   998      26.109 -15.626  -7.054  0.417000
HETATM 4251  O   WAT   999      -9.828  23.166  10.447 -0.834000
HETATM 4252  H1  WAT   999     -10.596  23.453  10.941  0.417000
HETATM 4253  H2  WAT   999      -9.537  22.373  10.897  0.417000
HETATM 4254  O   WAT  1000     -10.388  -2.397 -18.989 -0.834000
HETATM 4255  H1  WAT  1000     -10.746  -2.939 -18.286  0.417000
HETATM 4256  H2  WAT  1000     -11.154  -1.987 -19.389  0.417000
HETATM 4257  O   WAT  1001       4.865 -24.730   9.875 -0.834000
HETATM 4258  H1  WAT  1001       3.963 -24.688   9.558  0.417000
HETATM 4259  H2  WAT  1001       4.992 -25.648  10.117  0.417000
HETATM 4260  O   WAT  1002     -18.894   8.301  14.743 -0.834000
HETATM 4261  H1  WAT  1002     -19.368   7.954  15.498  0.417000
HETATM 4262  H2  WAT  1002     -19.424   9.041  14.447  0.417000
HETATM 4263  O   WAT  1003     -25.594   4.984  12.614 -0.834000
HETATM 4264  H1  WAT  1003     -26.188   4.663  13.293  0.417000
HETATM 4265  H2  WAT  1003     -25.898   5.874  12.432  0.417000
HETATM 4266  O   WAT  1004     -14.409  -6.738   1.545 -0.834000
HETATM 4267  H1  WAT  1004     -14.466  -5.859   1.919  0.417000
HETATM 4268  H2  WAT  1004     -13.829  -7.214   2.140  0.417000
HETATM 4269  O   WAT  1005     -20.151 -13.997  -7.670 -0.834000
HETATM 4270  H1  WAT  1005     -20.751 -14.122  -6.935  0.417000
HETATM 4271  H2  WAT  1005     -19.345 -14.437  -7.399  0.417000
HETATM 4272  O   WAT  1006      20.977   5.638   6.476 -0.834000
HETATM 4273  H1  WAT  1006      21.713   5.386   5.918  0.417000
HETATM 4274  H2  WAT  1006      20.994   6.595   6.478  0.417000
HETATM 4275  O   WAT  1007       4.702  18.174  -4.347 -0.834000
HETATM 4276  H1  WAT  1007       4.190  17.846  -3.608  0.417000
HETATM 4277  H2  WAT  1007       5.013  19.033  -4.061  0.417000
HETATM 4278  O   WAT  1008       7.519  23.826  12.587 -0.834000
HETATM 4279  H1  WAT  1008       6.965  24.255  13.240  0.417000
HETATM 4280  H2  WAT  1008       6.962  23.143  12.212  0.417000
HETATM 4281  O   WAT  1009      -3.242 -25.183   4.584 -0.834000
HETATM 4282  H1  WAT  1009      -3.434 -24.308   4.922  0.417000
HETATM 4283  H2  WAT  1009      -2.567 -25.039   3.920  0.417000
HETATM 4284  O   WAT  1010     -12.831  -7.040 -12.149 -0.834000
HETATM 4285  H1  WAT  1010     -12.839  -6.747 -11.237  0.417000
HETATM 4286  H2  WAT  1010     -13.653  -7.519 -12.254  0.417000
HETATM 4287  O   WAT  1011      -4.445 -25.796   8.449 -0.834000
HETATM 4288  H1  WAT  1011      -5.233 -26.335   8.519  0.417000
HETATM 4289  H2  WAT  1011      -4.715 -24.934   8.767  0.417000
HETATM 4290  O   WAT  1012     -20.362   8.110 -18.642 -0.834000
HETATM 4291  H1  WAT  1012     -21.063   7.550 -18.307  0.417000
HETATM 4292  H2  WAT  1012     -19.556   7.680 -18.355  0.417000
HETATM 4293  O   WAT  1013      -9.038 -14.022  -3.278 -0.834000
HETATM 4294  H1  WAT  1013      -8.398 -13.454  -3.707  0.417000
HETATM 4295  H2  WAT  1013      -8.543 -14.809  -3.048  0.417000
HETATM 4296  O   WAT  1014      -4.749  15.197 -14.630 -0.834000
HETATM 4297  H1  WAT  1014      -5.092  15.814 -13.983  0.417000
HETATM 4298  H2  WAT  1014      -5.161  15.459 -15.453  0.417000
HETATM 4299  O   WAT  1015     -20.460   6.025   8.405 -0.834000
HETATM 4300  H1  WAT  1015     -20.429   5.239   8.951  0.417000
HETATM 4301  H2  WAT  1015     -19.542   6.267   8.283  0.417000
HETATM 4302  O   WAT  1016       0.812 -19.409  -9.412 -0.834000
HETATM 4303  H1  WAT  1016      -0.019 -19.721  -9.770  0.417000
HETATM 4304  H2  WAT  1016       0.796 -19.684  -8.495  0.417000
HETATM 4305  O   WAT  1017      -3.088 -19.771  -8.420 -0.834000
HETATM 4306  H1  WAT  1017      -3.924 -19.488  -8.791  0.417000
HETATM 4307  H2  WAT  1017      -2.531 -19.934  -9.182  0.417000
HETATM 4308  O   WAT  1018       2.784   7.032  14.711 -0.834000
HETATM 4309  H1  WAT  1018       2.406   7.278  13.867  0.417000
HETATM 4310  H2  WAT  1018       3.250   6.214  14.536  0.417000
HETATM 4311  O   WAT  1019     -16.735  16.600  -9.748 -0.834000
HETATM 4312  H1  WAT  1019     -16.639  15.662  -9.582  0.417000
HETATM 4313  H2  WAT  1019     -17.656  16.783  -9.563  0.417000
HETATM 4314  O   WAT  1020      24.169 -15.482   7.211 -0.834000
HETATM 4315  H1  WAT  1020      24.161 -15.116   6.327  0.417000
HETATM 4316  H2  WAT  1020      23.411 -16.065   7.235  0.417000
HETATM 4317  O   WAT  1021      12.867  24.569   1.535 -0.834000
HETATM 4318  H1  WAT  1021      12.791  25.510   1.694  0.417000
HETATM 4319  H2  WAT  1021      12.905  24.181   2.409  0.417000
HETATM 4320  O   WAT  1022      23.062 -10.279   3.044 -0.834000
HETATM 4321  H1  WAT  1022      23.755  -9.663   3.280  0.417000
HETATM 4322  H2  WAT  1022      22.821 -10.039   2.150  0.417000
HETATM 4323  O   WAT  1023       5.697  -7.883 -27.842 -0.834000
HETATM 4324  H1  WAT  1023       6.042  -8.633 -27.359  0.417000
HETATM 4325  H2  WAT  1023       5.315  -7.320 -27.169  0.417000
HETATM 4326  O   WAT  1024       6.928  -7.482 -24.560 -0.834000
HETATM 4327  H1  WAT  1024       6.121  -7.041 -24.827  0.417000
HETATM 4328  H2  WAT  1024       6.793  -7.689 -23.636  0.417000
HETATM 4329  O   WAT  1025      -4.694  29.051  -6.476 -0.834000
HETATM 4330  H1  WAT  1025      -4.871  28.225  -6.926  0.417000
HETATM 4331  H2  WAT  1025      -4.070  28.820  -5.788  0.417000
HETATM 4332  O   WAT  1026      24.635   0.351  -5.852 -0.834000
HETATM 4333  H1  WAT  1026      24.318   0.730  -6.671  0.417000
HETATM 4334  H2  WAT  1026      24.107  -0.438  -5.733  0.417000
HETATM 4335  O   WAT  1027       7.527   7.776 -18.110 -0.834000
HETATM 4336  H1  WAT  1027       6.984   7.038 -17.834  0.417000
HETATM 4337  H2  WAT  1027       8.013   7.446 -18.866  0.417000
HETATM 4338  O   WAT  1028      -7.426  27.962  -3.692 -0.834000
HETATM 4339  H1  WAT  1028      -8.343  27.733  -3.843  0.417000
HETATM 4340  H2  WAT  1028      -6.931  27.256  -4.108  0.417000
HETATM 4341  O   WAT  1029      -1.820 -25.376 -11.405 -0.834000
HETATM 4342  H1  WAT  1029      -1.947 -26.305 -11.600  0.417000
HETATM 4343  H2  WAT  1029      -1.208 -25.367 -10.670  0.417000
HETATM 4344  O   WAT  1030      23.892   1.551  -8.197 -0.834000
HETATM 4345  H1  WAT  1030      23.022   1.950  -8.184  0.417000
HETATM 4346  H2  WAT  1030      24.480   2.268  -8.431  0.417000
HETATM 4347  O   WAT  1031       6.273   2.546  13.101 -0.834000
HETATM 4348  H1  WAT  1031       5.360   2.304  12.950  0.417000
HETATM 4349  H2  WAT  1031       6.336   3.450  12.791  0.417000
HETATM 4350  O   WAT  1032     -13.140 -16.889 -14.939 -0.834000
HETATM 4351  H1  WAT  1032     -13.014 -16.704 -14.008  0.417000
HETATM 4352  H2  WAT  1032     -12.936 -17.820 -15.028  0.417000
HETATM 4353  O   WAT  1033      22.429  -4.739   7.098 -0.834000
HETATM 4354  H1  WAT  1033      21.770  -5.321   7.477  0.417000
HETATM 4355  H2  WAT  1033      23.106  -4.673   7.771  0.417000
HETATM 4356  O   WAT  1034      25.485 -14.155   0.733 -0.834000
HETATM 4357  H1  WAT  1034      25.130 -15.018   0.522  0.417000
HETATM 4358  H2  WAT  1034      24.920 -13.828   1.434  0.417000
HETATM 4359  O   WAT  1035      -8.348  16.429 -12.983 -0.834000
HETATM 4360  H1  WAT  1035      -9.042  16.876 -12.497  0.417000
HETATM 4361  H2  WAT  1035      -8.647  16.440 -13.892  0.417000
HETATM 4362  O   WAT  1036     -27.313  -9.520   5.408 -0.834000
HETATM 4363  H1  WAT  1036     -28.134 -10.009   5.368  0.417000
HETATM 4364  H2  WAT  1036     -27.440  -8.786   4.807  0.417000
HETATM 4365  O   WAT  1037      19.107 -11.900 -14.042 -0.834000
HETATM 4366  H1  WAT  1037      18.874 -12.334 -14.863  0.417000
HETATM 4367  H2  WAT  1037      18.293 -11.889 -13.538  0.417000
HETATM 4368  O   WAT  1038     -10.903 -22.078  -8.327 -0.834000
HETATM 4369  H1  WAT  1038     -10.380 -22.051  -7.526  0.417000
HETATM 4370  H2  WAT  1038     -10.797 -21.208  -8.712  0.417000
HETATM 4371  O   WAT  1039      10.322   1.109  21.067 -0.834000
HETATM 4372  H1  WAT  1039      10.195   0.328  21.606  0.417000
HETATM 4373  H2  WAT  1039      10.263   1.838  21.684  0.417000
HETATM 4374  O   WAT  1040      -5.085 -17.009  20.296 -0.834000
HETATM 4375  H1  WAT  1040      -5.624 -17.674  20.724  0.417000
HETATM 4376  H2  WAT  1040      -4.870 -16.390  20.994  0.417000
HETATM 4377  O   WAT  1041       8.543 -12.627 -17.162 -0.834000
HETATM 4378  H1  WAT  1041       8.255 -12.168 -16.372  0.417000
HETATM 4379  H2  WAT  1041       9.346 -13.075 -16.899  0.417000
HETATM 4380  O   WAT  1042      -4.818 -23.639  -6.278 -0.834000
HETATM 4381  H1  WAT  1042      -4.211 -22.899  -6.297  0.417000
HETATM 4382  H2  WAT  1042      -4.455 -24.263  -6.907  0.417000
HETATM 4383  O   WAT  1043      -1.924 -26.086  12.258 -0.834000
HETATM 4384  H1  WAT  1043      -2.668 -25.998  12.855  0.417000
HETATM 4385  H2  WAT  1043      -1.161 -26.143  12.833  0.417000
HETATM 4386  O   WAT  1044      11.847   1.548  24.777 -0.834000
HETATM 4387  H1  WAT  1044      11.962   0.771  24.231  0.417000
HETATM 4388  H2  WAT  1044      12.693   1.663  25.211  0.417000
HETATM 4389  O   WAT  1045     -16.950  -6.625   0.435 -0.834000
HETATM 4390  H1  WAT  1045     -17.150  -7.557   0.528  0.417000
HETATM 4391  H2  WAT  1045     -16.076  -6.529   0.814  0.417000
HETATM 4392  O   WAT  1046     -12.248  21.203  17.675 -0.834000
HETATM 4393  H1  WAT  1046     -12.731  21.977  17.963  0.417000
HETATM 4394  H2  WAT  1046     -12.907  20.510  17.634  0.417000
HETATM 4395  O   WAT  1047     -14.608 -11.835 -20.634 -0.834000
HETATM 4396  H1  WAT  1047     -14.459 -12.500 -19.961  0.417000
HETATM 4397  H2  WAT  1047     -13.731 -11.586 -20.924  0.417000
HETATM 4398  O   WAT  1048       1.319 -23.249  -8.570 -0.834000
HETATM 4399  H1  WAT  1048       0.706 -22.810  -7.981  0.417000
HETATM 4400  H2  WAT  1048       0.836 -24.010  -8.894  0.417000
HETATM 4401  O   WAT  1049      12.579  18.352  15.491 -0.834000
HETATM 4402  H1  WAT  1049      11.946  18.815  16.040  0.417000
HETATM 4403  H2  WAT  1049      13.283  18.106  16.091  0.417000
HETATM 4404  O   WAT  1050      10.101  16.183  -7.823 -0.834000
HETATM 4405  H1  WAT  1050       9.296  15.776  -8.144  0.417000
HETATM 4406  H2  WAT  1050      10.303  16.857  -8.472  0.417000
HETATM 4407  O   WAT  1051      -6.724  -7.522  19.918 -0.834000
HETATM 4408  H1  WAT  1051      -6.292  -8.225  20.402  0.417000
HETATM 4409  H2  WAT  1051      -6.962  -7.920  19.080  0.417000
HETATM 4410  O   WAT  1052     -15.262  11.846  -0.474 -0.834000
HETATM 4411  H1  WAT  1052     -16.089  11.649  -0.035  0.417000
HETATM 4412  H2  WAT  1052     -14.652  11.186  -0.143  0.417000
HETATM 4413  O   WAT  1053     -12.192  23.624 -10.836 -0.834000
HETATM 4414  H1  WAT  1053     -12.981  23.371 -11.315  0.417000
HETATM 4415  H2  WAT  1053     -11.846  22.801 -10.493  0.417000
HETATM 4416  O   WAT  1054     -16.710  -4.128  11.081 -0.834000
HETATM 4417  H1  WAT  1054     -17.230  -4.929  11.016  0.417000
HETATM 4418  H2  WAT  1054     -15.923  -4.312  10.569  0.417000
HETATM 4419  O   WAT  1055      -4.437   6.914  21.649 -0.834000
HETATM 4420  H1  WAT  1055      -4.197   7.804  21.906  0.417000
HETATM 4421  H2  WAT  1055      -4.856   6.545  22.427  0.417000
HETATM 4422  O   WAT  1056      13.012 -20.008   6.185 -0.834000
HETATM 4423  H1  WAT  1056      13.124 -20.868   5.781  0.417000
HETATM 4424  H2  WAT  1056      12.106 -19.768   5.990  0.417000
HETATM 4425  O   WAT  1057     -27.586  -3.584 -10.003 -0.834000
HETATM 4426  H1  WAT  1057     -28.474  -3.455 -10.337  0.417000
HETATM 4427  H2  WAT  1057     -27.561  -3.081  -9.189  0.417000
HETATM 4428  O   WAT  1058       8.901   6.688  15.162 -0.834000
HETATM 4429  H1  WAT  1058       8.348   6.944  14.423  0.417000
HETATM 4430  H2  WAT  1058       8.375   6.889  15.936  0.417000
HETATM 4431  O   WAT  1059     -25.359  13.345   3.306 -0.834000
HETATM 4432  H1  WAT  1059     -26.085  13.325   2.684  0.417000
HETATM 4433  H2  WAT  1059     -25.674  13.894   4.024  0.417000
HETATM 4434  O   WAT  1060     -26.134   0.648   7.238 -0.834000
HETATM 4435  H1  WAT  1060     -26.683  -0.001   6.798  0.417000
HETATM 4436  H2  WAT  1060     -26.318   0.527   8.169  0.417000
HETATM 4437  O   WAT  1061       6.012  -6.413 -18.458 -0.834000
HETATM 4438  H1  WAT  1061       5.861  -6.018 -17.599  0.417000
HETATM 4439  H2  WAT  1061       5.361  -6.004 -19.028  0.417000
HETATM 4440  O   WAT  1062      -0.362  15.809  -8.042 -0.834000
HETATM 4441  H1  WAT  1062      -0.954  16.241  -8.658  0.417000
HETATM 4442  H2  WAT  1062       0.256  15.333  -8.597  0.417000
HETATM 4443  O   WAT  1063      11.613  14.680  23.071 -0.834000
HETATM 4444  H1  WAT  1063      12.288  14.020  23.231  0.417000
HETATM 4445  H2  WAT  1063      11.234  14.434  22.227  0.417000
HETATM 4446  O   WAT  1064     -17.158 -14.264  18.283 -0.834000
HETATM 4447  H1  WAT  1064     -17.927 -13.961  17.800  0.417000
HETATM 4448  H2  WAT  1064     -17.399 -14.163  19.204  0.417000
HETATM 4449  O   WAT  1065      23.756  -0.364  19.092 -0.834000
HETATM 4450  H1  WAT  1065      24.036  -0.754  19.920  0.417000
HETATM 4451  H2  WAT  1065      23.078  -0.955  18.766  0.417000
HETATM 4452  O   WAT  1066       3.086 -27.085   4.273 -0.834000
HETATM 4453  H1  WAT  1066       2.803 -27.663   3.563  0.417000
HETATM 4454  H2  WAT  1066       3.468 -26.329   3.828  0.417000
HETATM 4455  O   WAT  1067      16.635   4.840   1.119 -0.834000
HETATM 4456  H1  WAT  1067      17.068   3.996   1.249  0.417000
HETATM 4457  H2  WAT  1067      17.301   5.488   1.347  0.417000
HETATM 4458  O   WAT  1068     -17.251 -11.240  21.868 -0.834000
HETATM 4459  H1  WAT  1068     -17.001 -10.587  22.523  0.417000
HETATM 4460  H2  WAT  1068     -16.967 -10.865  21.035  0.417000
HETATM 4461  O   WAT  1069     -21.428  -5.734  15.212 -0.834000
HETATM 4462  H1  WAT  1069     -21.840  -4.938  14.875  0.417000
HETATM 4463  H2  WAT  1069     -20.620  -5.818  14.707  0.417000
HETATM 4464  O   WAT  1070     -10.860  19.925   0.467 -0.834000
HETATM 4465  H1  WAT  1070     -11.361  19.931   1.283  0.417000
HETATM 4466  H2  WAT  1070     -10.432  20.781   0.442  0.417000
HETATM 4467  O   WAT  1071      10.173 -13.491  10.916 -0.834000
HETATM 4468  H1  WAT  1071       9.702 -12.661  10.987  0.417000
HETATM 4469  H2  WAT  1071       9.601 -14.128  11.345  0.417000
HETATM 4470  O   WAT  1072      11.806  21.288 -16.707 -0.834000
HETATM 4471  H1  WAT  1072      12.561  20.947 -16.228  0.417000
HETATM 4472  H2  WAT  1072      11.597  22.113 -16.269  0.417000
HETATM 4473  O   WAT  1073       4.425 -24.072  13.990 -0.834000
HETATM 4474  H1  WAT  1073       4.618 -24.982  14.214  0.417000
HETATM 4475  H2  WAT  1073       4.335 -23.632  14.835  0.417000
HETATM 4476  O   WAT  1074       8.999  20.797 -10.213 -0.834000
HETATM 4477  H1  WAT  1074       9.915  20.775 -10.490  0.417000
HETATM 4478  H2  WAT  1074       9.038  20.964  -9.271  0.417000
HETATM 4479  O   WAT  1075       0.793 -16.726  -8.915 -0.834000
HETATM 4480  H1  WAT  1075       0.723 -17.615  -9.262  0.417000
HETATM 4481  H2  WAT  1075       0.698 -16.830  -7.968  0.417000
HETATM 4482  O   WAT  1076      -0.648  30.460  -2.494 -0.834000
HETATM 4483  H1  WAT  1076      -0.537  29.596  -2.891  0.417000
HETATM 4484  H2  WAT  1076      -0.075  30.447  -1.728  0.417000
HETATM 4485  O   WAT  1077     -15.143 -11.919  -7.568 -0.834000
HETATM 4486  H1  WAT  1077     -15.790 -12.520  -7.936  0.417000
HETATM 4487  H2  WAT  1077     -14.470 -11.848  -8.246  0.417000
HETATM 4488  O   WAT  1078      17.007   0.583 -10.071 -0.834000
HETATM 4489  H1  WAT  1078      16.961   1.534  -9.969  0.417000
HETATM 4490  H2  WAT  1078      16.752   0.428 -10.981  0.417000
HETATM 4491  O   WAT  1079     -20.526  -4.632   3.383 -0.834000
HETATM 4492  H1  WAT  1079     -20.145  -4.153   4.119  0.417000
HETATM 4493  H2  WAT  1079     -20.770  -5.482   3.751  0.417000
HETATM 4494  O   WAT  1080     -13.762 -24.252   0.240 -0.834000
HETATM 4495  H1  WAT  1080     -13.134 -23.599  -0.068  0.417000
HETATM 4496  H2  WAT  1080     -13.687 -24.971  -0.387  0.417000
HETATM 4497  O   WAT  1081     -10.341  10.271  -2.556 -0.834000
HETATM 4498  H1  WAT  1081      -9.659   9.761  -2.993  0.417000
HETATM 4499  H2  WAT  1081      -9.991  10.440  -1.681  0.417000
HETATM 4500  O   WAT  1082     -15.824   2.665  21.918 -0.834000
HETATM 4501  H1  WAT  1082     -16.134   2.872  21.036  0.417000
HETATM 4502  H2  WAT  1082     -16.050   1.743  22.041  0.417000
HETATM 4503  O   WAT  1083      22.543 -16.748  -8.483 -0.834000
HETATM 4504  H1  WAT  1083      22.128 -15.931  -8.759  0.417000
HETATM 4505  H2  WAT  1083      23.458 -16.511  -8.331  0.417000
HETATM 4506  O   WAT  1084      19.309  12.493  18.009 -0.834000
HETATM 4507  H1  WAT  1084      18.999  11.655  18.353  0.417000
HETATM 4508  H2  WAT  1084      18.761  13.147  18.443  0.417000
HETATM 4509  O   WAT  1085      11.595  20.510 -10.988 -0.834000
HETATM 4510  H1  WAT  1085      12.346  21.067 -10.782  0.417000
HETATM 4511  H2  WAT  1085      11.665  20.352 -11.930  0.417000
HETATM 4512  O   WAT  1086       0.927 -15.615  16.080 -0.834000
HETATM 4513  H1  WAT  1086       1.369 -16.464  16.086  0.417000
HETATM 4514  H2  WAT  1086       0.349 -15.641  16.843  0.417000
HETATM 4515  O   WAT  1087      24.763  -1.653 -14.342 -0.834000
HETATM 4516  H1  WAT  1087      24.440  -2.360 -14.901  0.417000
HETATM 4517  H2  WAT  1087      24.223  -0.897 -14.576  0.417000
HETATM 4518  O   WAT  1088       4.412 -17.646  -3.083 -0.834000
HETATM 4519  H1  WAT  1088       4.613 -18.006  -3.946  0.417000
HETATM 4520  H2  WAT  1088       3.673 -18.169  -2.771  0.417000
HETATM 4521  O   WAT  1089       5.913  21.130  17.863 -0.834000
HETATM 4522  H1  WAT  1089       5.182  21.245  18.470  0.417000
HETATM 4523  H2  WAT  1089       5.599  20.485  17.230  0.417000
HETATM 4524  O   WAT  1090     -17.347 -18.884  16.032 -0.834000
HETATM 4525  H1  WAT  1090     -17.344 -19.514  16.753  0.417000
HETATM 4526  H2  WAT  1090     -16.968 -18.089  16.408  0.417000
HETATM 4527  O   WAT  1091       9.484 -25.318  -5.391 -0.834000
HETATM 4528  H1  WAT  1091       8.956 -25.884  -4.828  0.417000
HETATM 4529  H2  WAT  1091      10.197 -25.879  -5.695  0.417000
HETATM 4530  O   WAT  1092      22.632  -8.062 -18.135 -0.834000
HETATM 4531  H1  WAT  1092      23.396  -7.892 -17.584  0.417000
HETATM 4532  H2  WAT  1092      22.308  -8.913 -17.839  0.417000
HETATM 4533  O   WAT  1093      -2.512  23.421 -15.227 -0.834000
HETATM 4534  H1  WAT  1093      -2.073  23.333 -14.381  0.417000
HETATM 4535  H2  WAT  1093      -1.820  23.698 -15.828  0.417000
HETATM 4536  O   WAT  1094      -7.298 -16.215  -3.232 -0.834000
HETATM 4537  H1  WAT  1094      -7.042 -15.954  -4.117  0.417000
HETATM 4538  H2  WAT  1094      -6.473 -16.270  -2.750  0.417000
HETATM 4539  O   WAT  1095      26.314   5.477   4.248 -0.834000
HETATM 4540  H1  WAT  1095      25.649   6.109   3.975  0.417000
HETATM 4541  H2  WAT  1095      26.038   4.651   3.850  0.417000
HETATM 4542  O   WAT  1096      -2.440  -0.271 -22.875 -0.834000
HETATM 4543  H1  WAT  1096      -2.716   0.404 -23.496  0.417000
HETATM 4544  H2  WAT  1096      -1.485  -0.218 -22.872  0.417000
HETATM 4545  O   WAT  1097      13.706  -7.330  13.758 -0.834000
HETATM 4546  H1  WAT  1097      13.842  -7.806  12.939  0.417000
HETATM 4547  H2  WAT  1097      14.191  -7.835  14.411  0.417000
HETATM 4548  O   WAT  1098      -9.847   3.817 -26.486 -0.834000
HETATM 4549  H1  WAT  1098     -10.568   4.183 -26.998  0.417000
HETATM 4550  H2  WAT  1098      -9.799   4.374 -25.709  0.417000
HETATM 4551  O   WAT  1099       3.242  -6.400  19.672 -0.834000
HETATM 4552  H1  WAT  1099       3.156  -7.353  19.680  0.417000
HETATM 4553  H2  WAT  1099       3.402  -6.166  20.586  0.417000
HETATM 4554  O   WAT  1100      19.647   0.811  14.909 -0.834000
HETATM 4555  H1  WAT  1100      20.226   0.082  15.134  0.417000
HETATM 4556  H2  WAT  1100      20.131   1.306  14.248  0.417000
HETATM 4557  O   WAT  1101     -12.521  10.051   4.437 -0.834000
HETATM 4558  H1  WAT  1101     -12.808   9.937   5.343  0.417000
HETATM 4559  H2  WAT  1101     -13.061   9.440   3.936  0.417000
HETATM 4560  O   WAT  1102      24.907 -11.550  -8.024 -0.834000
HETATM 4561  H1  WAT  1102      25.357 -11.016  -7.369  0.417000
HETATM 4562  H2  WAT  1102      24.113 -11.057  -8.231  0.417000
HETATM 4563  O   WAT  1103     -11.640   4.421  -3.858 -0.834000
HETATM 4564  H1  WAT  1103     -11.266   3.602  -4.184  0.417000
HETATM 4565  H2  WAT  1103     -11.929   4.215  -2.969  0.417000
HETATM 4566  O   WAT  1104     -26.784   3.621 -10.569 -0.834000
HETATM 4567  H1  WAT  1104     -27.620   3.859 -10.167  0.417000
HETATM 4568  H2  WAT  1104     -26.813   2.666 -10.632  0.417000
HETATM 4569  O   WAT  1105     -12.639  -1.224 -20.097 -0.834000
HETATM 4570  H1  WAT  1105     -13.434  -1.659 -20.407  0.417000
HETATM 4571  H2  WAT  1105     -12.955  -0.434 -19.658  0.417000
HETATM 4572  O   WAT  1106     -19.748  -0.436   9.113 -0.834000
HETATM 4573  H1  WAT  1106     -19.083  -0.968   9.550  0.417000
HETATM 4574  H2  WAT  1106     -19.337  -0.166   8.291  0.417000
HETATM 4575  O   WAT  1107      17.394   7.499   5.519 -0.834000
HETATM 4576  H1  WAT  1107      17.311   7.939   6.365  0.417000
HETATM 4577  H2  WAT  1107      16.504   7.491   5.165  0.417000
HETATM 4578  O   WAT  1108       7.233   7.502  13.196 -0.834000
HETATM 4579  H1  WAT  1108       7.586   7.905  12.403  0.417000
HETATM 4580  H2  WAT  1108       6.678   8.181  13.582  0.417000
HETATM 4581  O   WAT  1109       6.509  14.673  -4.216 -0.834000
HETATM 4582  H1  WAT  1109       7.034  15.138  -3.564  0.417000
HETATM 4583  H2  WAT  1109       5.883  14.165  -3.702  0.417000
HETATM 4584  O   WAT  1110     -11.584 -10.514 -16.823 -0.834000
HETATM 4585  H1  WAT  1110     -12.439 -10.338 -16.431  0.417000
HETATM 4586  H2  WAT  1110     -11.615 -10.075 -17.673  0.417000
HETATM 4587  O   WAT  1111     -17.790  -2.060  17.281 -0.834000
HETATM 4588  H1  WAT  1111     -18.045  -1.182  16.998  0.417000
HETATM 4589  H2  WAT  1111     -16.913  -1.948  17.649  0.417000
HETATM 4590  O   WAT  1112     -16.228  10.020   5.983 -0.834000
HETATM 4591  H1  WAT  1112     -16.337   9.431   5.236  0.417000
HETATM 4592  H2  WAT  1112     -16.832   9.683   6.644  0.417000
HETATM 4593  O   WAT  1113     -21.031   1.057 -20.338 -0.834000
HETATM 4594  H1  WAT  1113     -21.482   1.884 -20.167  0.417000
HETATM 4595  H2  WAT  1113     -20.113   1.303 -20.445  0.417000
HETATM 4596  O   WAT  1114      10.893  23.705 -15.637 -0.834000
HETATM 4597  H1  WAT  1114      10.275  24.389 -15.892  0.417000
HETATM 4598  H2  WAT  1114      10.415  23.176 -14.998  0.417000
HETATM 4599  O   WAT  1115     -16.865  23.218  -0.959 -0.834000
HETATM 4600  H1  WAT  1115     -16.296  22.493  -0.700  0.417000
HETATM 4601  H2  WAT  1115     -17.438  23.355  -0.205  0.417000
HETATM 4602  O   WAT  1116       9.836  -0.127 -20.508 -0.834000
HETATM 4603  H1  WAT  1116      10.384  -0.898 -20.653  0.417000
HETATM 4604  H2  WAT  1116       8.939  -0.459 -20.546  0.417000
HETATM 4605  O   WAT  1117      -0.650 -13.387  10.281 -0.834000
HETATM 4606  H1  WAT  1117      -0.164 -13.187   9.482  0.417000
HETATM 4607  H2  WAT  1117      -0.608 -12.581  10.796  0.417000
HETATM 4608  O   WAT  1118      14.254   1.163  26.055 -0.834000
HETATM 4609  H1  WAT  1118      14.044   0.306  26.427  0.417000
HETATM 4610  H2  WAT  1118      14.532   1.688  26.805  0.417000
HETATM 4611  O   WAT  1119       3.450   3.880  19.602 -0.834000
HETATM 4612  H1  WAT  1119       4.387   3.993  19.760  0.417000
HETATM 4613  H2  WAT  1119       3.166   4.719  19.238  0.417000
HETATM 4614  O   WAT  1120     -16.288   5.078  10.060 -0.834000
HETATM 4615  H1  WAT  1120     -15.616   5.355  10.682  0.417000
HETATM 4616  H2  WAT  1120     -16.275   4.121  10.103  0.417000
HETATM 4617  O   WAT  1121      14.357 -11.695  11.301 -0.834000
HETATM 4618  H1  WAT  1121      13.708 -12.177  11.813  0.417000
HETATM 4619  H2  WAT  1121      15.134 -12.253  11.313  0.417000
HETATM 4620  O   WAT  1122      21.105   2.117  12.873 -0.834000
HETATM 4621  H1  WAT  1122      21.943   2.349  13.273  0.417000
HETATM 4622  H2  WAT  1122      21.006   2.735  12.148  0.417000
HETATM 4623  O   WAT  1123       3.179  -6.461  25.038 -0.834000
HETATM 4624  H1  WAT  1123       3.043  -5.684  25.581  0.417000
HETATM 4625  H2  WAT  1123       4.127  -6.593  25.042  0.417000
HETATM 4626  O   WAT  1124      27.273   0.443   8.004 -0.834000
HETATM 4627  H1  WAT  1124      28.109   0.799   7.704  0.417000
HETATM 4628  H2  WAT  1124      26.786   1.205   8.318  0.417000
HETATM 4629  O   WAT  1125       3.981 -20.272  11.969 -0.834000
HETATM 4630  H1  WAT  1125       4.587 -19.668  11.541  0.417000
HETATM 4631  H2  WAT  1125       4.362 -21.138  11.822  0.417000
HETATM 4632  O   WAT  1126      21.083  -1.735   3.529 -0.834000
HETATM 4633  H1  WAT  1126      21.142  -2.056   4.429  0.417000
HETATM 4634  H2  WAT  1126      20.670  -0.875   3.609  0.417000
HETATM 4635  O   WAT  1127      -8.330  20.513  -7.119 -0.834000
HETATM 4636  H1  WAT  1127      -8.589  21.434  -7.083  0.417000
HETATM 4637  H2  WAT  1127      -8.592  20.225  -7.993  0.417000
HETATM 4638  O   WAT  1128       4.873  26.847  -6.089 -0.834000
HETATM 4639  H1  WAT  1128       4.864  25.911  -6.290  0.417000
HETATM 4640  H2  WAT  1128       5.693  26.982  -5.615  0.417000
HETATM 4641  O   WAT  1129      15.966   0.276 -12.596 -0.834000
HETATM 4642  H1  WAT  1129      15.970   1.192 -12.873  0.417000
HETATM 4643  H2  WAT  1129      15.771  -0.215 -13.394  0.417000
HETATM 4644  O   WAT  1130      18.744  -1.197  -6.834 -0.834000
HETATM 4645  H1  WAT  1130      18.665  -1.784  -6.082  0.417000
HETATM 4646  H2  WAT  1130      18.695  -0.318  -6.458  0.417000
HETATM 4647  O   WAT  1131     -27.796  -1.698  -5.058 -0.834000
HETATM 4648  H1  WAT  1131     -27.570  -0.831  -4.719  0.417000
HETATM 4649  H2  WAT  1131     -27.411  -2.309  -4.430  0.417000
HETATM 4650  O   WAT  1132     -17.763   6.229   8.138 -0.834000
HETATM 4651  H1  WAT  1132     -17.262   5.876   8.874  0.417000
HETATM 4652  H2  WAT  1132     -17.688   5.561   7.456  0.417000
HETATM 4653  O   WAT  1133     -13.118 -15.536   9.111 -0.834000
HETATM 4654  H1  WAT  1133     -12.303 -15.740   9.570  0.417000
HETATM 4655  H2  WAT  1133     -13.599 -16.364   9.097  0.417000
HETATM 4656  O   WAT  1134       2.518  16.142  20.903 -0.834000
HETATM 4657  H1  WAT  1134       1.957  15.382  21.055  0.417000
HETATM 4658  H2  WAT  1134       2.036  16.674  20.270  0.417000
HETATM 4659  O   WAT  1135     -13.557   8.228 -15.155 -0.834000
HETATM 4660  H1  WAT  1135     -13.259   9.134 -15.232  0.417000
HETATM 4661  H2  WAT  1135     -13.762   7.966 -16.053  0.417000
HETATM 4662  O   WAT  1136     -12.353  17.599  10.910 -0.834000
HETATM 4663  H1  WAT  1136     -13.103  17.805  10.351  0.417000
HETATM 4664  H2  WAT  1136     -12.660  16.885  11.469  0.417000
HETATM 4665  O   WAT  1137      20.258  -4.001   2.184 -0.834000
HETATM 4666  H1  WAT  1137      20.588  -3.234   2.653  0.417000
HETATM 4667  H2  WAT  1137      19.410  -3.724   1.838  0.417000
HETATM 4668  O   WAT  1138      21.468   1.067 -10.379 -0.834000
HETATM 4669  H1  WAT  1138      20.780   0.437 -10.161  0.417000
HETATM 4670  H2  WAT  1138      21.546   1.616  -9.599  0.417000
HETATM 4671  O   WAT  1139      16.731  13.419 -20.142 -0.834000
HETATM 4672  H1  WAT  1139      17.265  13.596 -19.367  0.417000
HETATM 4673  H2  WAT  1139      17.359  13.135 -20.806  0.417000
HETATM 4674  O   WAT  1140      23.066   0.279 -15.598 -0.834000
HETATM 4675  H1  WAT  1140      22.363   0.641 -15.058  0.417000
HETATM 4676  H2  WAT  1140      22.643   0.066 -16.430  0.417000
HETATM 4677  O   WAT  1141     -17.337  19.026 -15.856 -0.834000
HETATM 4678  H1  WAT  1141     -16.395  18.866 -15.922  0.417000
HETATM 4679  H2  WAT  1141     -17.738  18.296 -16.327  0.417000
HETATM 4680  O   WAT  1142       2.273  24.181  16.480 -0.834000
HETATM 4681  H1  WAT  1142       2.080  24.512  15.603  0.417000
HETATM 4682  H2  WAT  1142       2.400  23.240  16.358  0.417000
HETATM 4683  O   WAT  1143     -28.668   8.900   5.351 -0.834000
HETATM 4684  H1  WAT  1143     -28.621   9.002   4.400  0.417000
HETATM 4685  H2  WAT  1143     -27.839   9.257   5.670  0.417000
HETATM 4686  O   WAT  1144     -18.320  11.553 -12.163 -0.834000
HETATM 4687  H1  WAT  1144     -19.197  11.824 -12.434  0.417000
HETATM 4688  H2  WAT  1144     -17.848  12.373 -12.024  0.417000
HETATM 4689  O   WAT  1145      -5.852   5.606 -24.542 -0.834000
HETATM 4690  H1  WAT  1145      -5.189   6.059 -24.020  0.417000
HETATM 4691  H2  WAT  1145      -6.615   5.554 -23.966  0.417000
HETATM 4692  O   WAT  1146      -2.637 -22.075  11.825 -0.834000
HETATM 4693  H1  WAT  1146      -2.292 -22.812  11.322  0.417000
HETATM 4694  H2  WAT  1146      -3.226 -22.477  12.464  0.417000
HETATM 4695  O   WAT  1147      16.841  19.913   0.824 -0.834000
HETATM 4696  H1  WAT  1147      17.220  20.452   0.129  0.417000
HETATM 4697  H2  WAT  1147      15.895  20.007   0.710  0.417000
HETATM 4698  O   WAT  1148     -10.439  -9.478  -3.123 -0.834000
HETATM 4699  H1  WAT  1148      -9.778 -10.024  -3.549  0.417000
HETATM 4700  H2  WAT  1148     -10.065  -8.596  -3.134  0.417000
HETATM 4701  O   WAT  1149      -5.357  16.439  -3.578 -0.834000
HETATM 4702  H1  WAT  1149      -5.677  15.615  -3.210  0.417000
HETATM 4703  H2  WAT  1149      -5.946  16.620  -4.310  0.417000
HETATM 4704  O   WAT  1150     -21.065   2.388  -7.970 -0.834000
HETATM 4705  H1  WAT  1150     -20.192   2.569  -7.622  0.417000
HETATM 4706  H2  WAT  1150     -20.975   1.547  -8.418  0.417000
HETATM 4707  O   WAT  1151       1.403  16.106 -11.133 -0.834000
HETATM 4708  H1  WAT  1151       0.667  15.758 -11.635  0.417000
HETATM 4709  H2  WAT  1151       1.563  15.449 -10.455  0.417000
HETATM 4710  O   WAT  1152      18.848  13.227  -2.348 -0.834000
HETATM 4711  H1  WAT  1152      19.178  14.121  -2.439  0.417000
HETATM 4712  H2  WAT  1152      19.563  12.749  -1.927  0.417000
HETATM 4713  O   WAT  1153      15.679  15.780  -1.527 -0.834000
HETATM 4714  H1  WAT  1153      15.745  15.720  -0.574  0.417000
HETATM 4715  H2  WAT  1153      14.844  16.222  -1.682  0.417000
HETATM 4716  O   WAT  1154      10.853   8.244  10.192 -0.834000
HETATM 4717  H1  WAT  1154      11.086   7.544   9.581  0.417000
HETATM 4718  H2  WAT  1154      11.340   8.037  10.989  0.417000
HETATM 4719  O   WAT  1155      -9.729  10.410  24.764 -0.834000
HETATM 4720  H1  WAT  1155     -10.228   9.801  25.309  0.417000
HETATM 4721  H2  WAT  1155      -8.965   9.908  24.481  0.417000
HETATM 4722  O   WAT  1156      -5.892 -18.304  14.635 -0.834000
HETATM 4723  H1  WAT  1156      -5.707 -18.702  15.486  0.417000
HETATM 4724  H2  WAT  1156      -5.109 -17.792  14.434  0.417000
HETATM 4725  O   WAT  1157      14.368 -18.016   4.844 -0.834000
HETATM 4726  H1  WAT  1157      13.874 -18.599   5.421  0.417000
HETATM 4727  H2  WAT  1157      14.742 -17.359   5.431  0.417000
HETATM 4728  O   WAT  1158      18.189   9.211  -3.278 -0.834000
HETATM 4729  H1  WAT  1158      19.035   8.826  -3.050  0.417000
HETATM 4730  H2  WAT  1158      17.547   8.663  -2.825  0.417000
HETATM 4731  O   WAT  1159      10.452  -6.738 -19.154 -0.834000
HETATM 4732  H1  WAT  1159      10.759  -7.471 -18.621  0.417000
HETATM 4733  H2  WAT  1159       9.593  -7.014 -19.471  0.417000
HETATM 4734  O   WAT  1160      10.112  13.712 -10.142 -0.834000
HETATM 4735  H1  WAT  1160       9.455  14.139  -9.592  0.417000
HETATM 4736  H2  WAT  1160      10.805  14.366 -10.238  0.417000
HETATM 4737  O   WAT  1161     -24.546 -12.865  -7.491 -0.834000
HETATM 4738  H1  WAT  1161     -25.463 -12.816  -7.761  0.417000
HETATM 4739  H2  WAT  1161     -24.441 -13.758  -7.162  0.417000
HETATM 4740  O   WAT  1162      10.455 -15.436 -19.867 -0.834000
HETATM 4741  H1  WAT  1162      11.030 -14.673 -19.933  0.417000
HETATM 4742  H2  WAT  1162       9.610 -15.129 -20.196  0.417000
HETATM 4743  O   WAT  1163      -4.259 -23.288  13.632 -0.834000
HETATM 4744  H1  WAT  1163      -4.313 -22.792  14.450  0.417000
HETATM 4745  H2  WAT  1163      -4.064 -24.183  13.908  0.417000
HETATM 4746  O   WAT  1164      21.989  -5.485   0.715 -0.834000
HETATM 4747  H1  WAT  1164      21.395  -4.890   1.174  0.417000
HETATM 4748  H2  WAT  1164      22.807  -5.434   1.209  0.417000
HETATM 4749  O   WAT  1165     -13.882 -18.655   6.905 -0.834000
HETATM 4750  H1  WAT  1165     -12.956 -18.429   6.826  0.417000
HETATM 4751  H2  WAT  1165     -14.114 -18.404   7.799  0.417000
HETATM 4752  O   WAT  1166      -3.558 -16.957  14.250 -0.834000
HETATM 4753  H1  WAT  1166      -2.738 -17.438  14.360  0.417000
HETATM 4754  H2  WAT  1166      -3.605 -16.774  13.311  0.417000
HETATM 4755  O   WAT  1167      -3.804 -19.253   0.298 -0.834000
HETATM 4756  H1  WAT  1167      -3.959 -20.029   0.835  0.417000
HETATM 4757  H2  WAT  1167      -2.858 -19.250   0.149  0.417000
HETATM 4758  O   WAT  1168      -1.741  28.825   2.775 -0.834000
HETATM 4759  H1  WAT  1168      -0.832  28.741   2.485  0.417000
HETATM 4760  H2  WAT  1168      -1.768  29.661   3.239  0.417000
HETATM 4761  O   WAT  1169     -15.759  10.650  23.113 -0.834000
HETATM 4762  H1  WAT  1169     -15.515  10.460  24.018  0.417000
HETATM 4763  H2  WAT  1169     -16.695  10.845  23.153  0.417000
HETATM 4764  O   WAT  1170       6.477   8.855 -22.128 -0.834000
HETATM 4765  H1  WAT  1170       6.083   8.844 -23.001  0.417000
HETATM 4766  H2  WAT  1170       5.796   9.220 -21.563  0.417000
HETATM 4767  O   WAT  1171      -9.857 -24.176  -0.636 -0.834000
HETATM 4768  H1  WAT  1171      -9.989 -24.768   0.104  0.417000
HETATM 4769  H2  WAT  1171     -10.624 -23.603  -0.625  0.417000
HETATM 4770  O   WAT  1172      15.075  12.083  12.879 -0.834000
HETATM 4771  H1  WAT  1172      15.720  12.705  12.543  0.417000
HETATM 4772  H2  WAT  1172      14.244  12.556  12.843  0.417000
HETATM 4773  O   WAT  1173      -4.978 -21.247 -14.306 -0.834000
HETATM 4774  H1  WAT  1173      -5.377 -21.329 -15.173  0.417000
HETATM 4775  H2  WAT  1173      -4.664 -20.344 -14.272  0.417000
HETATM 4776  O   WAT  1174      17.500  16.953  -3.250 -0.834000
HETATM 4777  H1  WAT  1174      17.111  16.612  -4.055  0.417000
HETATM 4778  H2  WAT  1174      16.946  16.607  -2.551  0.417000
HETATM 4779  O   WAT  1175      12.299  -8.263   9.471 -0.834000
HETATM 4780  H1  WAT  1175      11.540  -7.702   9.629  0.417000
HETATM 4781  H2  WAT  1175      11.932  -9.058   9.084  0.417000
HETATM 4782  O   WAT  1176      18.870  -9.544  18.322 -0.834000
HETATM 4783  H1  WAT  1176      18.627  -9.493  17.397  0.417000
HETATM 4784  H2  WAT  1176      18.960 -10.481  18.495  0.417000
HETATM 4785  O   WAT  1177     -17.188  14.317  -6.826 -0.834000
HETATM 4786  H1  WAT  1177     -16.804  14.092  -7.674  0.417000
HETATM 4787  H2  WAT  1177     -17.024  15.255  -6.730  0.417000
HETATM 4788  O   WAT  1178      24.858  12.206  -9.254 -0.834000
HETATM 4789  H1  WAT  1178      25.307  11.880 -10.034  0.417000
HETATM 4790  H2  WAT  1178      23.945  12.304  -9.527  0.417000
HETATM 4791  O   WAT  1179       2.229  -4.323 -29.759 -0.834000
HETATM 4792  H1  WAT  1179       1.519  -4.196 -30.388  0.417000
HETATM 4793  H2  WAT  1179       1.912  -5.012 -29.176  0.417000
HETATM 4794  O   WAT  1180       0.503   4.989 -16.100 -0.834000
HETATM 4795  H1  WAT  1180      -0.023   4.309 -16.521  0.417000
HETATM 4796  H2  WAT  1180      -0.039   5.776 -16.147  0.417000
HETATM 4797  O   WAT  1181       1.592  25.554  14.166 -0.834000
HETATM 4798  H1  WAT  1181       2.021  26.339  14.505  0.417000
HETATM 4799  H2  WAT  1181       1.498  25.719  13.228  0.417000
HETATM 4800  O   WAT  1182      12.308   2.177  19.481 -0.834000
HETATM 4801  H1  WAT  1182      11.735   1.639  20.027  0.417000
HETATM 4802  H2  WAT  1182      11.757   2.909  19.204  0.417000
HETATM 4803  O   WAT  1183      10.427 -16.401  13.643 -0.834000
HETATM 4804  H1  WAT  1183      10.129 -16.189  14.527  0.417000
HETATM 4805  H2  WAT  1183      11.353 -16.161  13.638  0.417000
HETATM 4806  O   WAT  1184      -4.517  26.949   5.658 -0.834000
HETATM 4807  H1  WAT  1184      -4.385  26.395   6.427  0.417000
HETATM 4808  H2  WAT  1184      -4.484  27.843   5.998  0.417000
HETATM 4809  O   WAT  1185     -25.314  -5.321  12.482 -0.834000
HETATM 4810  H1  WAT  1185     -26.166  -5.017  12.167  0.417000
HETATM 4811  H2  WAT  1185     -25.323  -6.264  12.322  0.417000
HETATM 4812  O   WAT  1186      20.429 -21.698   5.116 -0.834000
HETATM 4813  H1  WAT  1186      20.801 -21.056   5.720  0.417000
HETATM 4814  H2  WAT  1186      19.486 -21.660   5.278  0.417000
HETATM 4815  O   WAT  1187      -0.163 -22.225  20.041 -0.834000
HETATM 4816  H1  WAT  1187       0.712 -21.878  19.871  0.417000
HETATM 4817  H2  WAT  1187      -0.057 -22.768  20.822  0.417000
HETATM 4818  O   WAT  1188      -5.112 -24.484  -3.688 -0.834000
HETATM 4819  H1  WAT  1188      -5.139 -23.677  -3.174  0.417000
HETATM 4820  H2  WAT  1188      -5.057 -24.188  -4.597  0.417000
HETATM 4821  O   WAT  1189      -5.699  13.929   6.596 -0.834000
HETATM 4822  H1  WAT  1189      -5.990  14.334   5.779  0.417000
HETATM 4823  H2  WAT  1189      -6.314  13.209   6.738  0.417000
HETATM 4824  O   WAT  1190     -24.088  -7.551 -12.160 -0.834000
HETATM 4825  H1  WAT  1190     -23.503  -7.095 -12.764  0.417000
HETATM 4826  H2  WAT  1190     -24.212  -6.937 -11.436  0.417000
HETATM 4827  O   WAT  1191      -7.638  -0.606 -24.719 -0.834000
HETATM 4828  H1  WAT  1191      -7.026  -0.993 -25.345  0.417000
HETATM 4829  H2  WAT  1191      -8.157   0.007 -25.240  0.417000
HETATM 4830  O   WAT  1192       2.366 -17.982 -17.887 -0.834000
HETATM 4831  H1  WAT  1192       1.574 -18.090 -17.360  0.417000
HETATM 4832  H2  WAT  1192       3.053 -18.413 -17.378  0.417000
HETATM 4833  O   WAT  1193       2.941 -13.812  16.424 -0.834000
HETATM 4834  H1  WAT  1193       3.489 -14.402  16.942  0.417000
HETATM 4835  H2  WAT  1193       2.151 -14.319  16.239  0.417000
HETATM 4836  O   WAT  1194       9.490   9.152 -10.534 -0.834000
HETATM 4837  H1  WAT  1194       9.081   9.348  -9.691  0.417000
HETATM 4838  H2  WAT  1194      10.049   9.909 -10.710  0.417000
HETATM 4839  O   WAT  1195      11.496 -27.004  -6.109 -0.834000
HETATM 4840  H1  WAT  1195      11.144 -27.878  -6.281  0.417000
HETATM 4841  H2  WAT  1195      12.221 -27.153  -5.501  0.417000
HETATM 4842  O   WAT  1196      -5.158  19.944   4.874 -0.834000
HETATM 4843  H1  WAT  1196      -6.087  20.132   4.738  0.417000
HETATM 4844  H2  WAT  1196      -5.138  19.383   5.649  0.417000
HETATM 4845  O   WAT  1197       0.041  -9.252  16.258 -0.834000
HETATM 4846  H1  WAT  1197       0.563 -10.005  15.983  0.417000
HETATM 4847  H2  WAT  1197       0.392  -9.017  17.117  0.417000
HETATM 4848  O   WAT  1198     -27.686   3.822   3.135 -0.834000
HETATM 4849  H1  WAT  1198     -28.320   3.561   2.468  0.417000
HETATM 4850  H2  WAT  1198     -27.495   4.740   2.938  0.417000
HETATM 4851  O   WAT  1199     -10.369 -15.805  13.119 -0.834000
HETATM 4852  H1  WAT  1199     -11.135 -16.037  13.645  0.417000
HETATM 4853  H2  WAT  1199      -9.629 -16.185  13.593  0.417000
HETATM 4854  O   WAT  1200     -21.615 -11.498   3.516 -0.834000
HETATM 4855  H1  WAT  1200     -21.277 -11.085   4.310  0.417000
HETATM 4856  H2  WAT  1200     -21.014 -12.224   3.349  0.417000
HETATM 4857  O   WAT  1201      22.317 -11.012 -11.144 -0.834000
HETATM 4858  H1  WAT  1201      22.505 -10.833 -10.223  0.417000
HETATM 4859  H2  WAT  1201      22.992 -10.531 -11.623  0.417000
HETATM 4860  O   WAT  1202     -23.740   7.138  16.273 -0.834000
HETATM 4861  H1  WAT  1202     -23.250   7.812  16.744  0.417000
HETATM 4862  H2  WAT  1202     -23.914   7.525  15.415  0.417000
HETATM 4863  O   WAT  1203      -0.583  10.897 -27.462 -0.834000
HETATM 4864  H1  WAT  1203       0.273  10.976 -27.883  0.417000
HETATM 4865  H2  WAT  1203      -0.760   9.956 -27.453  0.417000
HETATM 4866  O   WAT  1204      -7.856  11.197 -19.059 -0.834000
HETATM 4867  H1  WAT  1204      -7.026  11.582 -19.341  0.417000
HETATM 4868  H2  WAT  1204      -8.292  11.896 -18.572  0.417000
HETATM 4869  O   WAT  1205      10.456  11.247   5.715 -0.834000
HETATM 4870  H1  WAT  1205      10.164  10.659   5.019  0.417000
HETATM 4871  H2  WAT  1205       9.859  11.072   6.443  0.417000
HETATM 4872  O   WAT  1206     -27.245  -3.192   3.939 -0.834000
HETATM 4873  H1  WAT  1206     -26.437  -3.702   3.892  0.417000
HETATM 4874  H2  WAT  1206     -27.421  -2.937   3.033  0.417000
HETATM 4875  O   WAT  1207      17.198  18.717 -12.079 -0.834000
HETATM 4876  H1  WAT  1207      17.871  18.468 -12.712  0.417000
HETATM 4877  H2  WAT  1207      17.572  18.485 -11.229  0.417000
HETATM 4878  O   WAT  1208     -22.560 -12.351   9.654 -0.834000
HETATM 4879  H1  WAT  1208     -22.581 -11.472  10.033  0.417000
HETATM 4880  H2  WAT  1208     -22.671 -12.208   8.714  0.417000
HETATM 4881  O   WAT  1209       4.870  23.346  -9.438 -0.834000
HETATM 4882  H1  WAT  1209       5.312  24.171  -9.636  0.417000
HETATM 4883  H2  WAT  1209       5.364  22.686  -9.924  0.417000
HETATM 4884  O   WAT  1210       2.632 -21.364  -2.810 -0.834000
HETATM 4885  H1  WAT  1210       3.587 -21.413  -2.836  0.417000
HETATM 4886  H2  WAT  1210       2.446 -20.454  -2.579  0.417000
HETATM 4887  O   WAT  1211      -5.612  12.482 -19.978 -0.834000
HETATM 4888  H1  WAT  1211      -6.067  13.050 -20.599  0.417000
HETATM 4889  H2  WAT  1211      -5.149  11.849 -20.527  0.417000
HETATM 4890  O   WAT  1212      -9.864  -7.907 -20.465 -0.834000
HETATM 4891  H1  WAT  1212     -10.194  -7.366 -21.182  0.417000
HETATM 4892  H2  WAT  1212      -9.347  -8.587 -20.896  0.417000
HETATM 4893  O   WAT  1213     -27.805  -7.327   3.775 -0.834000
HETATM 4894  H1  WAT  1213     -28.020  -6.608   4.369  0.417000
HETATM 4895  H2  WAT  1213     -28.460  -7.268   3.079  0.417000
HETATM 4896  O   WAT  1214     -21.508  20.736   3.527 -0.834000
HETATM 4897  H1  WAT  1214     -21.513  19.805   3.306  0.417000
HETATM 4898  H2  WAT  1214     -22.225  20.838   4.152  0.417000
HETATM 4899  O   WAT  1215       4.290 -12.861 -14.822 -0.834000
HETATM 4900  H1  WAT  1215       4.385 -13.321 -13.988  0.417000
HETATM 4901  H2  WAT  1215       4.745 -12.029 -14.690  0.417000
HETATM 4902  O   WAT  1216     -17.637  -3.577  14.987 -0.834000
HETATM 4903  H1  WAT  1216     -17.706  -3.193  15.861  0.417000
HETATM 4904  H2  WAT  1216     -16.932  -4.220  15.063  0.417000
HETATM 4905  O   WAT  1217     -12.276   6.632 -21.546 -0.834000
HETATM 4906  H1  WAT  1217     -11.957   5.812 -21.923  0.417000
HETATM 4907  H2  WAT  1217     -12.984   6.905 -22.130  0.417000
HETATM 4908  O   WAT  1218       2.960 -15.227  24.429 -0.834000
HETATM 4909  H1  WAT  1218       2.142 -15.482  24.856  0.417000
HETATM 4910  H2  WAT  1218       3.391 -14.652  25.062  0.417000
HETATM 4911  O   WAT  1219      13.854   4.050   4.552 -0.834000
HETATM 4912  H1  WAT  1219      13.949   4.631   3.798  0.417000
HETATM 4913  H2  WAT  1219      14.728   4.016   4.940  0.417000
HETATM 4914  O   WAT  1220      -8.592 -26.061  -9.878 -0.834000
HETATM 4915  H1  WAT  1220      -8.514 -25.980  -8.927  0.417000
HETATM 4916  H2  WAT  1220      -9.153 -25.330 -10.135  0.417000
HETATM 4917  O   WAT  1221      -6.923  16.929  -5.731 -0.834000
HETATM 4918  H1  WAT  1221      -7.650  17.529  -5.563  0.417000
HETATM 4919  H2  WAT  1221      -7.294  16.256  -6.301  0.417000
HETATM 4920  O   WAT  1222     -25.521   4.081 -12.988 -0.834000
HETATM 4921  H1  WAT  1222     -25.099   3.242 -13.176  0.417000
HETATM 4922  H2  WAT  1222     -25.901   3.968 -12.117  0.417000
HETATM 4923  O   WAT  1223       1.612  -8.461  27.771 -0.834000
HETATM 4924  H1  WAT  1223       1.193  -8.347  26.918  0.417000
HETATM 4925  H2  WAT  1223       2.496  -8.765  27.565  0.417000
HETATM 4926  O   WAT  1224     -17.342 -15.648 -13.710 -0.834000
HETATM 4927  H1  WAT  1224     -16.762 -16.089 -14.331  0.417000
HETATM 4928  H2  WAT  1224     -17.608 -16.336 -13.100  0.417000
HETATM 4929  O   WAT  1225      17.737 -20.019  12.015 -0.834000
HETATM 4930  H1  WAT  1225      17.146 -20.040  12.767  0.417000
HETATM 4931  H2  WAT  1225      17.435 -19.275  11.494  0.417000
HETATM 4932  O   WAT  1226      12.292 -11.603  14.676 -0.834000
HETATM 4933  H1  WAT  1226      12.336 -12.070  13.842  0.417000
HETATM 4934  H2  WAT  1226      13.198 -11.576  14.983  0.417000
HETATM 4935  O   WAT  1227     -17.386  -5.401  -2.002 -0.834000
HETATM 4936  H1  WAT  1227     -18.337  -5.452  -2.098  0.417000
HETATM 4937  H2  WAT  1227     -17.208  -5.819  -1.159  0.417000
HETATM 4938  O   WAT  1228       5.296  -8.525  22.782 -0.834000
HETATM 4939  H1  WAT  1228       4.845  -9.107  23.394  0.417000
HETATM 4940  H2  WAT  1228       6.165  -8.402  23.165  0.417000
HETATM 4941  O   WAT  1229       8.150  19.458  10.223 -0.834000
HETATM 4942  H1  WAT  1229       7.625  19.849   9.525  0.417000
HETATM 4943  H2  WAT  1229       8.992  19.910  10.171  0.417000
HETATM 4944  O   WAT  1230       4.560  19.344  16.301 -0.834000
HETATM 4945  H1  WAT  1230       3.999  18.686  16.712  0.417000
HETATM 4946  H2  WAT  1230       4.971  18.885  15.569  0.417000
HETATM 4947  O   WAT  1231       2.773   6.413  23.578 -0.834000
HETATM 4948  H1  WAT  1231       3.716   6.473  23.423  0.417000
HETATM 4949  H2  WAT  1231       2.695   5.910  24.388  0.417000
HETATM 4950  O   WAT  1232      20.153  17.183  13.158 -0.834000
HETATM 4951  H1  WAT  1232      19.635  17.566  12.450  0.417000
HETATM 4952  H2  WAT  1232      19.606  17.283  13.936  0.417000
HETATM 4953  O   WAT  1233     -24.665   6.595 -13.710 -0.834000
HETATM 4954  H1  WAT  1233     -25.499   7.053 -13.610  0.417000
HETATM 4955  H2  WAT  1233     -24.857   5.690 -13.463  0.417000
HETATM 4956  O   WAT  1234      14.407 -20.717  -9.726 -0.834000
HETATM 4957  H1  WAT  1234      15.140 -20.328 -10.203  0.417000
HETATM 4958  H2  WAT  1234      14.052 -21.372 -10.326  0.417000
HETATM 4959  O   WAT  1235       7.323  27.494  -5.079 -0.834000
HETATM 4960  H1  WAT  1235       7.774  27.113  -4.325  0.417000
HETATM 4961  H2  WAT  1235       7.614  28.405  -5.097  0.417000
HETATM 4962  O   WAT  1236      21.528 -16.075   2.866 -0.834000
HETATM 4963  H1  WAT  1236      21.028 -16.818   3.202  0.417000
HETATM 4964  H2  WAT  1236      22.442 -16.357   2.919  0.417000
HETATM 4965  O   WAT  1237     -14.314 -22.515  -9.774 -0.834000
HETATM 4966  H1  WAT  1237     -14.193 -23.457  -9.654  0.417000
HETATM 4967  H2  WAT  1237     -14.039 -22.131  -8.942  0.417000
HETATM 4968  O   WAT  1238     -15.687 -21.422   9.404 -0.834000
HETATM 4969  H1  WAT  1238     -15.991 -20.640   9.864  0.417000
HETATM 4970  H2  WAT  1238     -16.347 -22.087   9.600  0.417000
HETATM 4971  O   WAT  1239      12.256   7.879  18.698 -0.834000
HETATM 4972  H1  WAT  1239      11.534   8.442  18.978  0.417000
HETATM 4973  H2  WAT  1239      12.578   7.482  19.507  0.417000
HETATM 4974  O   WAT  1240     -19.478  20.398  10.685 -0.834000
HETATM 4975  H1  WAT  1240     -19.342  19.685  11.309  0.417000
HETATM 4976  H2  WAT  1240     -19.848  21.108  11.209  0.417000
HETATM 4977  O   WAT  1241      10.908  10.468   1.278 -0.834000
HETATM 4978  H1  WAT  1241      11.075  11.350   1.611  0.417000
HETATM 4979  H2  WAT  1241      11.751  10.182   0.925  0.417000
HETATM 4980  O   WAT  1242      21.646 -17.337  -5.940 -0.834000
HETATM 4981  H1  WAT  1242      21.806 -17.194  -6.873  0.417000
HETATM 4982  H2  WAT  1242      22.036 -18.192  -5.758  0.417000
HETATM 4983  O   WAT  1243      23.444   0.055 -12.031 -0.834000
HETATM 4984  H1  WAT  1243      22.880  -0.553 -12.508  0.417000
HETATM 4985  H2  WAT  1243      22.875   0.432 -11.359  0.417000
HETATM 4986  O   WAT  1244       5.185 -24.880 -11.354 -0.834000
HETATM 4987  H1  WAT  1244       4.926 -25.745 -11.671  0.417000
HETATM 4988  H2  WAT  1244       4.358 -24.419 -11.214  0.417000
HETATM 4989  O   WAT  1245      -8.176   9.143 -17.299 -0.834000
HETATM 4990  H1  WAT  1245      -8.062   9.865 -17.918  0.417000
HETATM 4991  H2  WAT  1245      -7.304   8.758 -17.217  0.417000
HETATM 4992  O   WAT  1246     -12.460  -8.895  -7.340 -0.834000
HETATM 4993  H1  WAT  1246     -12.588  -8.469  -6.492  0.417000
HETATM 4994  H2  WAT  1246     -13.232  -8.650  -7.849  0.417000
HETATM 4995  O   WAT  1247     -16.232  13.925  -9.354 -0.834000
HETATM 4996  H1  WAT  1247     -16.533  13.789 -10.253  0.417000
HETATM 4997  H2  WAT  1247     -15.502  13.315  -9.251  0.417000
HETATM 4998  O   WAT  1248       6.022  -2.450  19.915 -0.834000
HETATM 4999  H1  WAT  1248       6.923  -2.428  20.238  0.417000
HETATM 5000  H2  WAT  1248       5.537  -2.922  20.591  0.417000
HETATM 5001  O   WAT  1249     -18.394   5.533  -6.955 -0.834000
HETATM 5002  H1  WAT  1249     -17.758   6.213  -6.734  0.417000
HETATM 5003  H2  WAT  1249     -18.708   5.774  -7.827  0.417000
HETATM 5004  O   WAT  1250      21.015 -15.361 -14.188 -0.834000
HETATM 5005  H1  WAT  1250      21.429 -15.871 -13.491  0.417000
HETATM 5006  H2  WAT  1250      21.074 -14.454 -13.887  0.417000
HETATM 5007  O   WAT  1251      21.717  -9.303  16.728 -0.834000
HETATM 5008  H1  WAT  1251      22.413  -9.301  17.385  0.417000
HETATM 5009  H2  WAT  1251      21.246  -8.482  16.875  0.417000
HETATM 5010  O   WAT  1252       0.647 -15.867  25.700 -0.834000
HETATM 5011  H1  WAT  1252      -0.239 -15.516  25.615  0.417000
HETATM 5012  H2  WAT  1252       0.570 -16.781  25.429  0.417000
HETATM 5013  O   WAT  1253       7.966  -7.011 -20.311 -0.834000
HETATM 5014  H1  WAT  1253       7.283  -6.784 -19.680  0.417000
HETATM 5015  H2  WAT  1253       7.531  -7.589 -20.938  0.417000
HETATM 5016  O   WAT  1254      -9.538  14.567  10.076 -0.834000
HETATM 5017  H1  WAT  1254      -9.422  14.105   9.246  0.417000
HETATM 5018  H2  WAT  1254     -10.272  14.121  10.498  0.417000
HETATM 5019  O   WAT  1255      -6.824  29.455  -1.482 -0.834000
HETATM 5020  H1  WAT  1255      -7.175  28.879  -2.161  0.417000
HETATM 5021  H2  WAT  1255      -6.033  29.829  -1.870  0.417000
HETATM 5022  O   WAT  1256      -4.379  -8.181 -23.197 -0.834000
HETATM 5023  H1  WAT  1256      -4.180  -9.102 -23.028  0.417000
HETATM 5024  H2  WAT  1256      -3.755  -7.698 -22.655  0.417000
HETATM 5025  O   WAT  1257      21.661 -20.466   3.036 -0.834000
HETATM 5026  H1  WAT  1257      22.499 -20.363   3.488  0.417000
HETATM 5027  H2  WAT  1257      21.151 -21.042   3.606  0.417000
HETATM 5028  O   WAT  1258     -17.378  21.097  -7.804 -0.834000
HETATM 5029  H1  WAT  1258     -16.747  20.537  -7.354  0.417000
HETATM 5030  H2  WAT  1258     -17.627  21.752  -7.151  0.417000
HETATM 5031  O   WAT  1259       8.612  16.038 -18.565 -0.834000
HETATM 5032  H1  WAT  1259       9.133  16.839 -18.609  0.417000
HETATM 5033  H2  WAT  1259       7.709  16.344 -18.477  0.417000
HETATM 5034  O   WAT  1260      23.204  14.226   5.582 -0.834000
HETATM 5035  H1  WAT  1260      22.290  13.969   5.462  0.417000
HETATM 5036  H2  WAT  1260      23.289  14.377   6.523  0.417000
HETATM 5037  O   WAT  1261     -19.898   5.465  11.987 -0.834000
HETATM 5038  H1  WAT  1261     -19.066   5.888  12.202  0.417000
HETATM 5039  H2  WAT  1261     -19.709   4.950  11.203  0.417000
HETATM 5040  O   WAT  1262      13.618  11.319 -15.230 -0.834000
HETATM 5041  H1  WAT  1262      14.518  10.997 -15.169  0.417000
HETATM 5042  H2  WAT  1262      13.154  10.641 -15.720  0.417000
HETATM 5043  O   WAT  1263      -1.420  22.998  -6.376 -0.834000
HETATM 5044  H1  WAT  1263      -1.186  22.144  -6.740  0.417000
HETATM 5045  H2  WAT  1263      -2.372  22.964  -6.279  0.417000
HETATM 5046  O   WAT  1264      16.602  20.675   5.612 -0.834000
HETATM 5047  H1  WAT  1264      17.109  20.563   4.808  0.417000
HETATM 5048  H2  WAT  1264      16.999  21.432   6.043  0.417000
HETATM 5049  O   WAT  1265     -24.236  10.876  13.812 -0.834000
HETATM 5050  H1  WAT  1265     -24.015   9.953  13.936  0.417000
HETATM 5051  H2  WAT  1265     -24.778  10.888  13.023  0.417000
HETATM 5052  O   WAT  1266     -24.776  -2.301  -1.242 -0.834000
HETATM 5053  H1  WAT  1266     -25.566  -2.817  -1.082  0.417000
HETATM 5054  H2  WAT  1266     -25.069  -1.391  -1.191  0.417000
HETATM 5055  O   WAT  1267     -19.569 -13.685  17.053 -0.834000
HETATM 5056  H1  WAT  1267     -19.650 -14.332  16.353  0.417000
HETATM 5057  H2  WAT  1267     -19.939 -14.118  17.823  0.417000
HETATM 5058  O   WAT  1268       0.985 -26.688   5.950 -0.834000
HETATM 5059  H1  WAT  1268       0.497 -27.493   5.776  0.417000
HETATM 5060  H2  WAT  1268       1.753 -26.746   5.381  0.417000
HETATM 5061  O   WAT  1269      24.073 -15.523  -3.074 -0.834000
HETATM 5062  H1  WAT  1269      23.448 -15.891  -2.449  0.417000
HETATM 5063  H2  WAT  1269      23.528 -15.166  -3.775  0.417000
HETATM 5064  O   WAT  1270       4.097  11.467  17.679 -0.834000
HETATM 5065  H1  WAT  1270       3.896  12.120  17.009  0.417000
HETATM 5066  H2  WAT  1270       3.951  10.626  17.246  0.417000
HETATM 5067  O   WAT  1271      -3.203  -8.041 -18.602 -0.834000
HETATM 5068  H1  WAT  1271      -3.984  -7.623 -18.965  0.417000
HETATM 5069  H2  WAT  1271      -3.446  -8.961 -18.506  0.417000
HETATM 5070  O   WAT  1272      -8.070 -12.761 -13.137 -0.834000
HETATM 5071  H1  WAT  1272      -8.331 -12.908 -12.228  0.417000
HETATM 5072  H2  WAT  1272      -7.711 -11.874 -13.144  0.417000
HETATM 5073  O   WAT  1273      21.251 -14.268  -8.804 -0.834000
HETATM 5074  H1  WAT  1273      20.713 -13.899  -9.505  0.417000
HETATM 5075  H2  WAT  1273      20.618 -14.609  -8.171  0.417000
HETATM 5076  O   WAT  1274       0.320  20.310  15.638 -0.834000
HETATM 5077  H1  WAT  1274       0.429  20.280  14.688  0.417000
HETATM 5078  H2  WAT  1274      -0.136  19.497  15.853  0.417000
HETATM 5079  O   WAT  1275      -8.652  18.485  -2.758 -0.834000
HETATM 5080  H1  WAT  1275      -8.586  17.543  -2.599  0.417000
HETATM 5081  H2  WAT  1275      -8.790  18.560  -3.702  0.417000
HETATM 5082  O   WAT  1276       0.717 -29.424  -5.269 -0.834000
HETATM 5083  H1  WAT  1276       0.394 -30.243  -4.892  0.417000
HETATM 5084  H2  WAT  1276       0.093 -28.762  -4.971  0.417000
HETATM 5085  O   WAT  1277      26.752   3.187  -3.462 -0.834000
HETATM 5086  H1  WAT  1277      26.345   4.047  -3.355  0.417000
HETATM 5087  H2  WAT  1277      27.525   3.217  -2.899  0.417000
HETATM 5088  O   WAT  1278      -2.804  21.309 -19.973 -0.834000
HETATM 5089  H1  WAT  1278      -3.723  21.524 -20.131  0.417000
HETATM 5090  H2  WAT  1278      -2.485  20.987 -20.815  0.417000
HETATM 5091  O   WAT  1279       3.797 -21.231 -14.965 -0.834000
HETATM 5092  H1  WAT  1279       3.191 -21.830 -15.401  0.417000
HETATM 5093  H2  WAT  1279       3.906 -20.508 -15.583  0.417000
HETATM 5094  O   WAT  1280       3.652 -19.589  14.583 -0.834000
HETATM 5095  H1  WAT  1280       3.805 -19.757  13.654  0.417000
HETATM 5096  H2  WAT  1280       4.514 -19.681  14.989  0.417000
HETATM 5097  O   WAT  1281      14.210   2.074  -9.963 -0.834000
HETATM 5098  H1  WAT  1281      15.018   2.518 -10.224  0.417000
HETATM 5099  H2  WAT  1281      13.953   2.506  -9.149  0.417000
HETATM 5100  O   WAT  1282      24.231   9.205  -0.243 -0.834000
HETATM 5101  H1  WAT  1282      23.893   8.343  -0.001  0.417000
HETATM 5102  H2  WAT  1282      23.763   9.815   0.327  0.417000
HETATM 5103  O   WAT  1283      -1.331  24.335  -2.975 -0.834000
HETATM 5104  H1  WAT  1283      -1.557  23.577  -2.437  0.417000
HETATM 5105  H2  WAT  1283      -0.620  24.026  -3.537  0.417000
HETATM 5106  O   WAT  1284      -9.289  12.393 -22.799 -0.834000
HETATM 5107  H1  WAT  1284      -8.596  12.159 -23.415  0.417000
HETATM 5108  H2  WAT  1284      -9.885  11.644 -22.812  0.417000
HETATM 5109  O   WAT  1285       3.523  -1.154  29.436 -0.834000
HETATM 5110  H1  WAT  1285       4.372  -1.400  29.803  0.417000
HETATM 5111  H2  WAT  1285       3.075  -1.987  29.290  0.417000
HETATM 5112  O   WAT  1286       0.423 -21.152 -19.453 -0.834000
HETATM 5113  H1  WAT  1286      -0.137 -21.513 -20.141  0.417000
HETATM 5114  H2  WAT  1286      -0.185 -20.719 -18.854  0.417000
HETATM 5115  O   WAT  1287       9.845 -16.348 -15.208 -0.834000
HETATM 5116  H1  WAT  1287      10.277 -17.151 -14.917  0.417000
HETATM 5117  H2  WAT  1287       9.344 -16.056 -14.446  0.417000
HETATM 5118  O   WAT  1288      -3.091 -21.572  -6.413 -0.834000
HETATM 5119  H1  WAT  1288      -3.153 -20.965  -7.150  0.417000
HETATM 5120  H2  WAT  1288      -3.192 -21.019  -5.638  0.417000
HETATM 5121  O   WAT  1289       9.685  -4.948  14.158 -0.834000
HETATM 5122  H1  WAT  1289       9.730  -4.515  13.306  0.417000
HETATM 5123  H2  WAT  1289       9.340  -4.278  14.749  0.417000
HETATM 5124  O   WAT  1290      20.227 -15.326  12.414 -0.834000
HETATM 5125  H1  WAT  1290      20.505 -14.447  12.671  0.417000
HETATM 5126  H2  WAT  1290      20.853 -15.911  12.841  0.417000
HETATM 5127  O   WAT  1291       3.530   6.958 -14.595 -0.834000
HETATM 5128  H1  WAT  1291       3.424   6.317 -15.298  0.417000
HETATM 5129  H2  WAT  1291       2.636   7.181 -14.336  0.417000
HETATM 5130  O   WAT  1292       0.853 -16.980  -6.130 -0.834000
HETATM 5131  H1  WAT  1292       0.483 -16.480  -5.402  0.417000
HETATM 5132  H2  WAT  1292       1.656 -16.511  -6.358  0.417000
HETATM 5133  O   WAT  1293      14.316  -2.848 -17.836 -0.834000
HETATM 5134  H1  WAT  1293      13.565  -2.461 -17.386  0.417000
HETATM 5135  H2  WAT  1293      14.353  -2.389 -18.676  0.417000
HETATM 5136  O   WAT  1294      -3.631   1.887  21.181 -0.834000
HETATM 5137  H1  WAT  1294      -3.538   2.829  21.040  0.417000
HETATM 5138  H2  WAT  1294      -3.148   1.717  21.990  0.417000
HETATM 5139  O   WAT  1295      15.326 -11.177 -22.461 -0.834000
HETATM 5140  H1  WAT  1295      15.154 -12.103 -22.636  0.417000
HETATM 5141  H2  WAT  1295      14.668 -10.930 -21.812  0.417000
HETATM 5142  O   WAT  1296      -5.416 -22.953  18.209 -0.834000
HETATM 5143  H1  WAT  1296      -5.514 -23.905  18.217  0.417000
HETATM 5144  H2  WAT  1296      -5.011 -22.746  19.051  0.417000
HETATM 5145  O   WAT  1297       1.431  -7.790 -17.212 -0.834000
HETATM 5146  H1  WAT  1297       1.523  -6.977 -17.710  0.417000
HETATM 5147  H2  WAT  1297       0.517  -7.796 -16.929  0.417000
HETATM 5148  O   WAT  1298     -16.117 -14.416   1.762 -0.834000
HETATM 5149  H1  WAT  1298     -16.850 -13.890   1.442  0.417000
HETATM 5150  H2  WAT  1298     -16.413 -14.749   2.609  0.417000
HETATM 5151  O   WAT  1299       8.918  -9.338   9.052 -0.834000
HETATM 5152  H1  WAT  1299       9.159  -8.425   9.208  0.417000
HETATM 5153  H2  WAT  1299       9.729  -9.753   8.760  0.417000
HETATM 5154  O   WAT  1300      18.595   0.528  17.617 -0.834000
HETATM 5155  H1  WAT  1300      17.686   0.825  17.671  0.417000
HETATM 5156  H2  WAT  1300      18.797   0.544  16.682  0.417000
HETATM 5157  O   WAT  1301     -20.415  10.476  13.998 -0.834000
HETATM 5158  H1  WAT  1301     -20.829  10.149  13.200  0.417000
HETATM 5159  H2  WAT  1301     -20.186  11.383  13.796  0.417000
HETATM 5160  O   WAT  1302     -12.641 -19.582 -15.290 -0.834000
HETATM 5161  H1  WAT  1302     -13.124 -20.203 -15.836  0.417000
HETATM 5162  H2  WAT  1302     -12.405 -20.083 -14.509  0.417000
HETATM 5163  O   WAT  1303       7.692  -8.242  24.054 -0.834000
HETATM 5164  H1  WAT  1303       8.010  -9.022  24.510  0.417000
HETATM 5165  H2  WAT  1303       8.486  -7.764  23.817  0.417000
HETATM 5166  O   WAT  1304       2.943 -15.571  -7.011 -0.834000
HETATM 5167  H1  WAT  1304       3.398 -15.836  -7.810  0.417000
HETATM 5168  H2  WAT  1304       2.957 -14.614  -7.033  0.417000
HETATM 5169  O   WAT  1305     -21.498   9.475  11.679 -0.834000
HETATM 5170  H1  WAT  1305     -21.763   8.570  11.842  0.417000
HETATM 5171  H2  WAT  1305     -22.197   9.834  11.132  0.417000
HETATM 5172  O   WAT  1306       3.554  13.183  15.585 -0.834000
HETATM 5173  H1  WAT  1306       4.183  13.881  15.400  0.417000
HETATM 5174  H2  WAT  1306       3.489  12.696  14.764  0.417000
HETATM 5175  O   WAT  1307       3.313   0.823  27.572 -0.834000
HETATM 5176  H1  WAT  1307       3.267   0.100  28.198  0.417000
HETATM 5177  H2  WAT  1307       3.656   1.558  28.080  0.417000
HETATM 5178  O   WAT  1308      -6.082  -0.311 -28.720 -0.834000
HETATM 5179  H1  WAT  1308      -6.968  -0.376 -29.078  0.417000
HETATM 5180  H2  WAT  1308      -6.064   0.537 -28.278  0.417000
HETATM 5181  O   WAT  1309       4.890  13.149  -2.501 -0.834000
HETATM 5182  H1  WAT  1309       5.184  12.304  -2.159  0.417000
HETATM 5183  H2  WAT  1309       4.796  13.702  -1.725  0.417000
HETATM 5184  O   WAT  1310     -18.740  17.682  -4.778 -0.834000
HETATM 5185  H1  WAT  1310     -18.876  18.630  -4.794  0.417000
HETATM 5186  H2  WAT  1310     -19.578  17.315  -5.058  0.417000
HETATM 5187  O   WAT  1311       8.984  25.894   2.970 -0.834000
HETATM 5188  H1  WAT  1311       9.408  26.752   2.944  0.417000
HETATM 5189  H2  WAT  1311       9.509  25.386   3.589  0.417000
HETATM 5190  O   WAT  1312     -10.514  -6.095   2.804 -0.834000
HETATM 5191  H1  WAT  1312      -9.934  -6.573   3.396  0.417000
HETATM 5192  H2  WAT  1312     -10.306  -5.173   2.958  0.417000
HETATM 5193  O   WAT  1313      19.914  15.772  -2.696 -0.834000
HETATM 5194  H1  WAT  1313      19.134  16.267  -2.948  0.417000
HETATM 5195  H2  WAT  1313      20.486  15.819  -3.462  0.417000
HETATM 5196  O   WAT  1314       2.891  -3.982 -23.841 -0.834000
HETATM 5197  H1  WAT  1314       2.097  -4.032 -24.375  0.417000
HETATM 5198  H2  WAT  1314       3.580  -3.739 -24.460  0.417000
HETATM 5199  O   WAT  1315       5.792   9.876 -18.056 -0.834000
HETATM 5200  H1  WAT  1315       6.451   9.187 -18.140  0.417000
HETATM 5201  H2  WAT  1315       5.318   9.656 -17.253  0.417000
HETATM 5202  O   WAT  1316     -17.673 -20.887  -6.290 -0.834000
HETATM 5203  H1  WAT  1316     -17.495 -20.182  -6.912  0.417000
HETATM 5204  H2  WAT  1316     -17.033 -21.565  -6.508  0.417000
HETATM 5205  O   WAT  1317     -11.491  13.144  11.204 -0.834000
HETATM 5206  H1  WAT  1317     -12.359  13.188  11.605  0.417000
HETATM 5207  H2  WAT  1317     -11.424  12.248  10.876  0.417000
HETATM 5208  O   WAT  1318      13.849  20.122 -15.274 -0.834000
HETATM 5209  H1  WAT  1318      14.114  19.300 -15.688  0.417000
HETATM 5210  H2  WAT  1318      14.647  20.447 -14.856  0.417000
HETATM 5211  O   WAT  1319      -8.643  15.057  22.196 -0.834000
HETATM 5212  H1  WAT  1319      -8.847  14.312  21.629  0.417000
HETATM 5213  H2  WAT  1319      -7.705  14.978  22.367  0.417000
HETATM 5214  O   WAT  1320      -8.884 -13.208 -10.552 -0.834000
HETATM 5215  H1  WAT  1320      -7.958 -13.168 -10.315  0.417000
HETATM 5216  H2  WAT  1320      -9.233 -13.933 -10.034  0.417000
HETATM 5217  O   WAT  1321      -9.947 -16.570   0.678 -0.834000
HETATM 5218  H1  WAT  1321      -9.023 -16.686   0.896  0.417000
HETATM 5219  H2  WAT  1321     -10.332 -16.185   1.465  0.417000
HETATM 5220  O   WAT  1322      -5.562 -18.911  -9.242 -0.834000
HETATM 5221  H1  WAT  1322      -5.834 -18.463 -10.043  0.417000
HETATM 5222  H2  WAT  1322      -6.135 -19.675  -9.188  0.417000
HETATM 5223  O   WAT  1323     -18.255 -17.817 -12.191 -0.834000
HETATM 5224  H1  WAT  1323     -18.990 -17.846 -11.579  0.417000
HETATM 5225  H2  WAT  1323     -17.585 -18.367 -11.786  0.417000
HETATM 5226  O   WAT  1324     -15.374 -12.205  18.193 -0.834000
HETATM 5227  H1  WAT  1324     -15.948 -12.971  18.223  0.417000
HETATM 5228  H2  WAT  1324     -14.490 -12.565  18.271  0.417000
HETATM 5229  O   WAT  1325      11.105 -26.791   2.747 -0.834000
HETATM 5230  H1  WAT  1325      11.032 -26.887   3.697  0.417000
HETATM 5231  H2  WAT  1325      10.710 -25.940   2.561  0.417000
HETATM 5232  O   WAT  1326       6.738 -24.660  -9.143 -0.834000
HETATM 5233  H1  WAT  1326       6.470 -25.417  -8.622  0.417000
HETATM 5234  H2  WAT  1326       6.197 -24.708  -9.931  0.417000
HETATM 5235  O   WAT  1327      -4.134  -1.841  28.163 -0.834000
HETATM 5236  H1  WAT  1327      -3.865  -2.086  29.048  0.417000
HETATM 5237  H2  WAT  1327      -3.514  -1.158  27.905  0.417000
HETATM 5238  O   WAT  1328      16.284  16.913  12.381 -0.834000
HETATM 5239  H1  WAT  1328      16.566  16.344  13.098  0.417000
HETATM 5240  H2  WAT  1328      15.534  16.460  11.997  0.417000
HETATM 5241  O   WAT  1329     -24.979  -4.715   3.790 -0.834000
HETATM 5242  H1  WAT  1329     -25.021  -5.609   3.450  0.417000
HETATM 5243  H2  WAT  1329     -24.257  -4.309   3.311  0.417000
HETATM 5244  O   WAT  1330      -6.230  18.957  20.732 -0.834000
HETATM 5245  H1  WAT  1330      -6.629  19.068  21.595  0.417000
HETATM 5246  H2  WAT  1330      -5.645  19.709  20.639  0.417000
HETATM 5247  O   WAT  1331      -0.153   1.648 -20.882 -0.834000
HETATM 5248  H1  WAT  1331      -0.803   2.190 -21.329  0.417000
HETATM 5249  H2  WAT  1331       0.102   0.994 -21.533  0.417000
HETATM 5250  O   WAT  1332      12.249 -20.004   1.358 -0.834000
HETATM 5251  H1  WAT  1332      11.507 -20.302   1.884  0.417000
HETATM 5252  H2  WAT  1332      12.478 -19.151   1.728  0.417000
HETATM 5253  O   WAT  1333     -11.053  -6.132  21.322 -0.834000
HETATM 5254  H1  WAT  1333     -10.101  -6.039  21.353  0.417000
HETATM 5255  H2  WAT  1333     -11.385  -5.345  21.755  0.417000
HETATM 5256  O   WAT  1334      -5.850 -23.928 -17.538 -0.834000
HETATM 5257  H1  WAT  1334      -5.326 -24.367 -16.868  0.417000
HETATM 5258  H2  WAT  1334      -6.053 -23.072 -17.161  0.417000
HETATM 5259  O   WAT  1335      14.907 -16.391 -19.428 -0.834000
HETATM 5260  H1  WAT  1335      14.113 -16.622 -19.910  0.417000
HETATM 5261  H2  WAT  1335      14.987 -17.071 -18.758  0.417000
HETATM 5262  O   WAT  1336     -12.990 -23.495   6.502 -0.834000
HETATM 5263  H1  WAT  1336     -13.592 -22.762   6.632  0.417000
HETATM 5264  H2  WAT  1336     -12.223 -23.104   6.085  0.417000
HETATM 5265  O   WAT  1337     -24.002   7.980 -16.017 -0.834000
HETATM 5266  H1  WAT  1337     -24.193   7.472 -15.229  0.417000
HETATM 5267  H2  WAT  1337     -24.860   8.150 -16.406  0.417000
HETATM 5268  O   WAT  1338     -19.956 -13.189  10.288 -0.834000
HETATM 5269  H1  WAT  1338     -20.859 -12.911  10.133  0.417000
HETATM 5270  H2  WAT  1338     -19.563 -12.466  10.776  0.417000
HETATM 5271  O   WAT  1339       3.953  17.065 -11.723 -0.834000
HETATM 5272  H1  WAT  1339       3.087  16.691 -11.563  0.417000
HETATM 5273  H2  WAT  1339       3.997  17.170 -12.673  0.417000
HETATM 5274  O   WAT  1340       2.052 -10.831  11.141 -0.834000
HETATM 5275  H1  WAT  1340       2.256 -11.751  11.313  0.417000
HETATM 5276  H2  WAT  1340       1.107 -10.766  11.281  0.417000
HETATM 5277  O   WAT  1341      -4.252  -2.275  24.006 -0.834000
HETATM 5278  H1  WAT  1341      -4.897  -2.666  23.417  0.417000
HETATM 5279  H2  WAT  1341      -4.336  -2.774  24.819  0.417000
HETATM 5280  O   WAT  1342      -6.340 -14.782 -18.275 -0.834000
HETATM 5281  H1  WAT  1342      -7.202 -14.817 -17.861  0.417000
HETATM 5282  H2  WAT  1342      -5.729 -14.668 -17.547  0.417000
HETATM 5283  O   WAT  1343       0.041   9.910  21.786 -0.834000
HETATM 5284  H1  WAT  1343       0.891  10.317  21.953  0.417000
HETATM 5285  H2  WAT  1343      -0.274   9.649  22.651  0.417000
HETATM 5286  O   WAT  1344      -3.441 -10.211 -26.634 -0.834000
HETATM 5287  H1  WAT  1344      -3.002  -9.378 -26.462  0.417000
HETATM 5288  H2  WAT  1344      -3.949 -10.054 -27.430  0.417000
HETATM 5289  O   WAT  1345     -22.852 -11.891   6.992 -0.834000
HETATM 5290  H1  WAT  1345     -23.539 -11.338   6.620  0.417000
HETATM 5291  H2  WAT  1345     -22.042 -11.563   6.601  0.417000
HETATM 5292  O   WAT  1346       1.880  -6.518 -25.805 -0.834000
HETATM 5293  H1  WAT  1346       1.486  -5.671 -25.595  0.417000
HETATM 5294  H2  WAT  1346       1.682  -6.651 -26.732  0.417000
HETATM 5295  O   WAT  1347      28.994  -1.838   7.635 -0.834000
HETATM 5296  H1  WAT  1347      29.044  -2.093   8.557  0.417000
HETATM 5297  H2  WAT  1347      28.327  -1.152   7.613  0.417000
HETATM 5298  O   WAT  1348     -15.610   2.397  -7.663 -0.834000
HETATM 5299  H1  WAT  1348     -15.519   2.640  -6.742  0.417000
HETATM 5300  H2  WAT  1348     -14.757   2.034  -7.901  0.417000
HETATM 5301  O   WAT  1349      14.615 -15.185  -9.178 -0.834000
HETATM 5302  H1  WAT  1349      15.191 -14.581  -9.646  0.417000
HETATM 5303  H2  WAT  1349      14.935 -16.055  -9.418  0.417000
HETATM 5304  O   WAT  1350      11.688   6.070   8.696 -0.834000
HETATM 5305  H1  WAT  1350      11.816   5.606   7.868  0.417000
HETATM 5306  H2  WAT  1350      12.574   6.215   9.028  0.417000
HETATM 5307  O   WAT  1351       9.065  10.254  -5.601 -0.834000
HETATM 5308  H1  WAT  1351       8.790  11.132  -5.336  0.417000
HETATM 5309  H2  WAT  1351       9.005   9.733  -4.801  0.417000
HETATM 5310  O   WAT  1352      -3.198  27.989  -4.364 -0.834000
HETATM 5311  H1  WAT  1352      -2.274  28.096  -4.137  0.417000
HETATM 5312  H2  WAT  1352      -3.345  27.043  -4.332  0.417000
HETATM 5313  O   WAT  1353       0.720  12.192  -4.349 -0.834000
HETATM 5314  H1  WAT  1353       0.416  11.369  -4.732  0.417000
HETATM 5315  H2  WAT  1353       0.439  12.864  -4.970  0.417000
HETATM 5316  O   WAT  1354     -11.704 -18.818  19.638 -0.834000
HETATM 5317  H1  WAT  1354     -11.803 -19.557  19.039  0.417000
HETATM 5318  H2  WAT  1354     -12.599 -18.598  19.898  0.417000
HETATM 5319  O   WAT  1355      11.732  -1.528  14.700 -0.834000
HETATM 5320  H1  WAT  1355      11.801  -2.301  15.260  0.417000
HETATM 5321  H2  WAT  1355      10.942  -1.081  15.004  0.417000
HETATM 5322  O   WAT  1356     -12.092  23.970  11.848 -0.834000
HETATM 5323  H1  WAT  1356     -12.330  23.261  12.447  0.417000
HETATM 5324  H2  WAT  1356     -12.004  24.739  12.411  0.417000
HETATM 5325  O   WAT  1357       2.867  28.533  -5.472 -0.834000
HETATM 5326  H1  WAT  1357       2.077  28.010  -5.610  0.417000
HETATM 5327  H2  WAT  1357       3.587  27.942  -5.694  0.417000
HETATM 5328  O   WAT  1358     -21.390  10.403  -3.935 -0.834000
HETATM 5329  H1  WAT  1358     -21.495   9.457  -4.035  0.417000
HETATM 5330  H2  WAT  1358     -20.446  10.531  -3.843  0.417000
HETATM 5331  O   WAT  1359      19.369  -8.398 -12.003 -0.834000
HETATM 5332  H1  WAT  1359      18.800  -8.412 -12.773  0.417000
HETATM 5333  H2  WAT  1359      20.117  -7.864 -12.268  0.417000
HETATM 5334  O   WAT  1360       5.892   8.571 -28.176 -0.834000
HETATM 5335  H1  WAT  1360       6.084   7.871 -27.552  0.417000
HETATM 5336  H2  WAT  1360       6.748   8.933 -28.401  0.417000
HETATM 5337  O   WAT  1361      -4.591  30.073  -3.043 -0.834000
HETATM 5338  H1  WAT  1361      -4.359  30.808  -3.610  0.417000
HETATM 5339  H2  WAT  1361      -4.218  29.307  -3.480  0.417000
HETATM 5340  O   WAT  1362      16.606 -15.020   4.259 -0.834000
HETATM 5341  H1  WAT  1362      16.348 -14.099   4.223  0.417000
HETATM 5342  H2  WAT  1362      16.148 -15.367   5.025  0.417000
HETATM 5343  O   WAT  1363       6.936   7.087   6.301 -0.834000
HETATM 5344  H1  WAT  1363       7.625   7.108   5.636  0.417000
HETATM 5345  H2  WAT  1363       7.182   6.365   6.878  0.417000
HETATM 5346  O   WAT  1364      22.286  15.080 -10.611 -0.834000
HETATM 5347  H1  WAT  1364      22.272  14.181 -10.284  0.417000
HETATM 5348  H2  WAT  1364      22.841  15.553  -9.991  0.417000
HETATM 5349  O   WAT  1365     -18.725   3.481  -3.112 -0.834000
HETATM 5350  H1  WAT  1365     -19.053   3.007  -2.348  0.417000
HETATM 5351  H2  WAT  1365     -18.496   2.795  -3.740  0.417000
HETATM 5352  O   WAT  1366       4.548   0.236 -24.105 -0.834000
HETATM 5353  H1  WAT  1366       4.704   0.985 -23.530  0.417000
HETATM 5354  H2  WAT  1366       4.973  -0.498 -23.662  0.417000
HETATM 5355  O   WAT  1367       4.991  10.692 -13.469 -0.834000
HETATM 5356  H1  WAT  1367       4.219  10.447 -12.959  0.417000
HETATM 5357  H2  WAT  1367       5.727  10.315 -12.986  0.417000
HETATM 5358  O   WAT  1368      14.276   5.715   2.411 -0.834000
HETATM 5359  H1  WAT  1368      13.722   6.162   1.771  0.417000
HETATM 5360  H2  WAT  1368      15.055   5.460   1.917  0.417000
HETATM 5361  O   WAT  1369      13.451  -6.045 -16.164 -0.834000
HETATM 5362  H1  WAT  1369      13.703  -6.581 -16.916  0.417000
HETATM 5363  H2  WAT  1369      14.232  -5.528 -15.966  0.417000
HETATM 5364  O   WAT  1370     -18.908  -9.915 -15.711 -0.834000
HETATM 5365  H1  WAT  1370     -18.742 -10.405 -14.905  0.417000
HETATM 5366  H2  WAT  1370     -18.165  -9.315 -15.784  0.417000
HETATM 5367  O   WAT  1371       8.678   2.668 -16.204 -0.834000
HETATM 5368  H1  WAT  1371       9.241   2.097 -16.728  0.417000
HETATM 5369  H2  WAT  1371       9.274   3.322 -15.839  0.417000
HETATM 5370  O   WAT  1372     -12.909  -6.008  -9.637 -0.834000
HETATM 5371  H1  WAT  1372     -13.499  -5.302  -9.902  0.417000
HETATM 5372  H2  WAT  1372     -12.952  -6.009  -8.681  0.417000
HETATM 5373  O   WAT  1373       3.911  22.679  13.871 -0.834000
HETATM 5374  H1  WAT  1373       3.553  22.239  14.642  0.417000
HETATM 5375  H2  WAT  1373       3.187  22.693  13.245  0.417000
HETATM 5376  O   WAT  1374      16.675   6.394 -19.253 -0.834000
HETATM 5377  H1  WAT  1374      16.582   7.139 -19.846  0.417000
HETATM 5378  H2  WAT  1374      16.405   6.733 -18.399  0.417000
HETATM 5379  O   WAT  1375       5.764  -1.729 -22.568 -0.834000
HETATM 5380  H1  WAT  1375       5.999  -2.625 -22.812  0.417000
HETATM 5381  H2  WAT  1375       6.392  -1.494 -21.885  0.417000
HETATM 5382  O   WAT  1376      -5.975  14.705  22.580 -0.834000
HETATM 5383  H1  WAT  1376      -5.399  15.309  23.049  0.417000
HETATM 5384  H2  WAT  1376      -5.971  13.909  23.111  0.417000
HETATM 5385  O   WAT  1377      27.155   4.849   9.253 -0.834000
HETATM 5386  H1  WAT  1377      27.065   5.262   8.394  0.417000
HETATM 5387  H2  WAT  1377      27.276   5.580   9.859  0.417000
HETATM 5388  O   WAT  1378      27.404  -6.283  -3.456 -0.834000
HETATM 5389  H1  WAT  1378      27.772  -5.967  -2.631  0.417000
HETATM 5390  H2  WAT  1378      26.570  -6.681  -3.209  0.417000
HETATM 5391  O   WAT  1379      -8.905  13.213 -17.534 -0.834000
HETATM 5392  H1  WAT  1379      -8.720  13.032 -16.613  0.417000
HETATM 5393  H2  WAT  1379      -8.869  14.168 -17.602  0.417000
HETATM 5394  O   WAT  1380     -12.006 -22.469  -0.795 -0.834000
HETATM 5395  H1  WAT  1380     -12.029 -22.295  -1.736  0.417000
HETATM 5396  H2  WAT  1380     -11.904 -21.606  -0.394  0.417000
HETATM 5397  O   WAT  1381      -0.128 -13.533 -21.385 -0.834000
HETATM 5398  H1  WAT  1381      -0.251 -14.166 -22.092  0.417000
HETATM 5399  H2  WAT  1381       0.710 -13.114 -21.582  0.417000
HETATM 5400  O   WAT  1382      -1.155 -18.902  -0.595 -0.834000
HETATM 5401  H1  WAT  1382      -0.302 -18.833  -0.167  0.417000
HETATM 5402  H2  WAT  1382      -1.253 -18.074  -1.066  0.417000
HETATM 5403  O   WAT  1383     -19.262  -5.301  13.566 -0.834000
HETATM 5404  H1  WAT  1383     -18.739  -4.589  13.935  0.417000
HETATM 5405  H2  WAT  1383     -19.575  -4.959  12.728  0.417000
HETATM 5406  O   WAT  1384      -4.092  -1.646  19.367 -0.834000
HETATM 5407  H1  WAT  1384      -4.261  -1.877  18.453  0.417000
HETATM 5408  H2  WAT  1384      -3.509  -2.335  19.684  0.417000
HETATM 5409  O   WAT  1385      -7.398  -8.035 -14.646 -0.834000
HETATM 5410  H1  WAT  1385      -7.773  -7.258 -14.231  0.417000
HETATM 5411  H2  WAT  1385      -6.512  -7.771 -14.892  0.417000
HETATM 5412  O   WAT  1386      16.643   3.234  22.085 -0.834000
HETATM 5413  H1  WAT  1386      16.425   2.672  22.828  0.417000
HETATM 5414  H2  WAT  1386      16.119   2.889  21.361  0.417000
HETATM 5415  O   WAT  1387     -14.866  -4.253 -23.912 -0.834000
HETATM 5416  H1  WAT  1387     -14.178  -3.589 -23.961  0.417000
HETATM 5417  H2  WAT  1387     -14.878  -4.517 -22.991  0.417000
HETATM 5418  O   WAT  1388      23.291  -7.091  -6.229 -0.834000
HETATM 5419  H1  WAT  1388      23.975  -6.529  -6.593  0.417000
HETATM 5420  H2  WAT  1388      22.751  -7.330  -6.983  0.417000
HETATM 5421  O   WAT  1389      -5.535   7.185 -11.290 -0.834000
HETATM 5422  H1  WAT  1389      -6.125   7.696 -11.845  0.417000
HETATM 5423  H2  WAT  1389      -6.088   6.492 -10.929  0.417000
HETATM 5424  O   WAT  1390       3.398   7.306   7.518 -0.834000
HETATM 5425  H1  WAT  1390       3.677   7.423   6.609  0.417000
HETATM 5426  H2  WAT  1390       2.748   6.605   7.481  0.417000
HETATM 5427  O   WAT  1391     -20.691  -9.264   8.447 -0.834000
HETATM 5428  H1  WAT  1391     -19.866  -9.295   8.932  0.417000
HETATM 5429  H2  WAT  1391     -21.362  -9.452   9.104  0.417000
HETATM 5430  O   WAT  1392      12.755 -13.942   5.962 -0.834000
HETATM 5431  H1  WAT  1392      13.613 -13.548   6.122  0.417000
HETATM 5432  H2  WAT  1392      12.610 -14.515   6.715  0.417000
HETATM 5433  O   WAT  1393     -19.551  -3.397  20.953 -0.834000
HETATM 5434  H1  WAT  1393     -19.350  -3.638  20.049  0.417000
HETATM 5435  H2  WAT  1393     -19.343  -4.180  21.462  0.417000
HETATM 5436  O   WAT  1394     -21.153  11.132   2.002 -0.834000
HETATM 5437  H1  WAT  1394     -21.985  11.185   2.473  0.417000
HETATM 5438  H2  WAT  1394     -21.275  10.414   1.380  0.417000
HETATM 5439  O   WAT  1395      11.535  23.193   8.861 -0.834000
HETATM 5440  H1  WAT  1395      12.405  22.803   8.776  0.417000
HETATM 5441  H2  WAT  1395      11.617  23.807   9.591  0.417000
HETATM 5442  O   WAT  1396     -20.824  12.169 -13.018 -0.834000
HETATM 5443  H1  WAT  1396     -21.295  11.336 -13.037  0.417000
HETATM 5444  H2  WAT  1396     -21.348  12.727 -12.443  0.417000
HETATM 5445  O   WAT  1397       7.214  -1.102 -20.296 -0.834000
HETATM 5446  H1  WAT  1397       6.801  -1.751 -19.726  0.417000
HETATM 5447  H2  WAT  1397       6.906  -0.259 -19.963  0.417000
HETATM 5448  O   WAT  1398      10.046   4.956 -27.688 -0.834000
HETATM 5449  H1  WAT  1398       9.903   5.749 -28.204  0.417000
HETATM 5450  H2  WAT  1398       9.371   4.986 -27.010  0.417000
HETATM 5451  O   WAT  1399      10.268 -20.081  -9.666 -0.834000
HETATM 5452  H1  WAT  1399       9.737 -20.433  -8.951  0.417000
HETATM 5453  H2  WAT  1399      11.067 -19.770  -9.241  0.417000
HETATM 5454  O   WAT  1400       9.503   4.240 -19.993 -0.834000
HETATM 5455  H1  WAT  1400      10.449   4.104 -19.953  0.417000
HETATM 5456  H2  WAT  1400       9.400   5.188 -20.069  0.417000
HETATM 5457  O   WAT  1401      20.272   2.664  18.204 -0.834000
HETATM 5458  H1  WAT  1401      21.161   2.341  18.055  0.417000
HETATM 5459  H2  WAT  1401      19.717   1.890  18.110  0.417000
HETATM 5460  O   WAT  1402     -16.496 -22.992  -2.543 -0.834000
HETATM 5461  H1  WAT  1402     -16.670 -22.119  -2.893  0.417000
HETATM 5462  H2  WAT  1402     -15.632 -23.220  -2.887  0.417000
HETATM 5463  O   WAT  1403      12.964  17.561 -18.205 -0.834000
HETATM 5464  H1  WAT  1403      12.769  16.628 -18.121  0.417000
HETATM 5465  H2  WAT  1403      13.627  17.728 -17.535  0.417000
HETATM 5466  O   WAT  1404       5.326 -12.355  19.272 -0.834000
HETATM 5467  H1  WAT  1404       5.397 -11.525  19.743  0.417000
HETATM 5468  H2  WAT  1404       6.036 -12.891  19.624  0.417000
HETATM 5469  O   WAT  1405       8.135  15.048   5.947 -0.834000
HETATM 5470  H1  WAT  1405       8.662  15.442   6.641  0.417000
HETATM 5471  H2  WAT  1405       7.294  14.858   6.362  0.417000
HETATM 5472  O   WAT  1406      19.751   8.148 -10.988 -0.834000
HETATM 5473  H1  WAT  1406      19.801   7.737 -11.851  0.417000
HETATM 5474  H2  WAT  1406      19.017   7.711 -10.556  0.417000
HETATM 5475  O   WAT  1407       9.649  16.290   7.856 -0.834000
HETATM 5476  H1  WAT  1407      10.592  16.128   7.877  0.417000
HETATM 5477  H2  WAT  1407       9.416  16.470   8.767  0.417000
HETATM 5478  O   WAT  1408      25.221  10.087  -7.516 -0.834000
HETATM 5479  H1  WAT  1408      25.682  10.341  -6.716  0.417000
HETATM 5480  H2  WAT  1408      25.203  10.884  -8.046  0.417000
HETATM 5481  O   WAT  1409     -16.336   4.579  14.815 -0.834000
HETATM 5482  H1  WAT  1409     -17.105   4.027  14.958  0.417000
HETATM 5483  H2  WAT  1409     -15.605   3.963  14.766  0.417000
HETATM 5484  O   WAT  1410      -9.108  -8.016   4.433 -0.834000
HETATM 5485  H1  WAT  1410      -8.294  -7.544   4.258  0.417000
HETATM 5486  H2  WAT  1410      -8.944  -8.904   4.115  0.417000
HETATM 5487  O   WAT  1411      10.096 -24.263  -0.265 -0.834000
HETATM 5488  H1  WAT  1411      10.900 -24.743  -0.466  0.417000
HETATM 5489  H2  WAT  1411      10.065 -24.238   0.691  0.417000
HETATM 5490  O   WAT  1412       9.163  -6.492 -25.879 -0.834000
HETATM 5491  H1  WAT  1412       8.395  -6.884 -25.463  0.417000
HETATM 5492  H2  WAT  1412       9.592  -6.001 -25.178  0.417000
HETATM 5493  O   WAT  1413      -5.305  18.460 -18.066 -0.834000
HETATM 5494  H1  WAT  1413      -4.678  19.118 -17.767  0.417000
HETATM 5495  H2  WAT  1413      -6.123  18.944 -18.184  0.417000
HETATM 5496  O   WAT  1414     -16.031 -15.133  14.611 -0.834000
HETATM 5497  H1  WAT  1414     -15.230 -14.617  14.700  0.417000
HETATM 5498  H2  WAT  1414     -16.040 -15.404  13.693  0.417000
HETATM 5499  O   WAT  1415      16.929  24.268   4.296 -0.834000
HETATM 5500  H1  WAT  1415      17.214  23.769   5.061  0.417000
HETATM 5501  H2  WAT  1415      16.139  24.723   4.587  0.417000
HETATM 5502  O   WAT  1416       3.285  26.031   6.956 -0.834000
HETATM 5503  H1  WAT  1416       2.817  25.663   6.207  0.417000
HETATM 5504  H2  WAT  1416       4.124  26.318   6.596  0.417000
HETATM 5505  O   WAT  1417       6.816  -4.179  23.616 -0.834000
HETATM 5506  H1  WAT  1417       7.502  -4.468  23.015  0.417000
HETATM 5507  H2  WAT  1417       6.117  -3.860  23.047  0.417000
HETATM 5508  O   WAT  1418      -5.689 -12.423  18.017 -0.834000
HETATM 5509  H1  WAT  1418      -5.846 -13.367  18.041  0.417000
HETATM 5510  H2  WAT  1418      -6.275 -12.100  17.333  0.417000
HETATM 5511  O   WAT  1419      17.947   1.719  11.156 -0.834000
HETATM 5512  H1  WAT  1419      18.803   1.396  10.876  0.417000
HETATM 5513  H2  WAT  1419      17.929   2.632  10.868  0.417000
HETATM 5514  O   WAT  1420      27.238  -0.796  -8.698 -0.834000
HETATM 5515  H1  WAT  1420      27.310  -0.591  -7.766  0.417000
HETATM 5516  H2  WAT  1420      27.815  -0.165  -9.128  0.417000
HETATM 5517  O   WAT  1421      11.854  13.037  -2.294 -0.834000
HETATM 5518  H1  WAT  1421      12.135  13.397  -1.452  0.417000
HETATM 5519  H2  WAT  1421      10.902  13.132  -2.288  0.417000
HETATM 5520  O   WAT  1422     -20.205   5.977   2.321 -0.834000
HETATM 5521  H1  WAT  1422     -20.532   5.092   2.160  0.417000
HETATM 5522  H2  WAT  1422     -20.973   6.539   2.214  0.417000
HETATM 5523  O   WAT  1423       0.911   2.670 -25.893 -0.834000
HETATM 5524  H1  WAT  1423       1.019   2.376 -26.798  0.417000
HETATM 5525  H2  WAT  1423       1.208   1.929 -25.364  0.417000
HETATM 5526  O   WAT  1424       9.018   8.848  -3.263 -0.834000
HETATM 5527  H1  WAT  1424       8.213   8.334  -3.193  0.417000
HETATM 5528  H2  WAT  1424       9.130   9.234  -2.394  0.417000
HETATM 5529  O   WAT  1425       6.554 -16.050 -22.051 -0.834000
HETATM 5530  H1  WAT  1425       7.140 -15.397 -21.669  0.417000
HETATM 5531  H2  WAT  1425       6.863 -16.151 -22.952  0.417000
HETATM 5532  O   WAT  1426       9.298 -11.557  20.145 -0.834000
HETATM 5533  H1  WAT  1426       9.918 -11.514  19.416  0.417000
HETATM 5534  H2  WAT  1426       8.824 -10.726  20.106  0.417000
HETATM 5535  O   WAT  1427      14.360 -12.266  20.599 -0.834000
HETATM 5536  H1  WAT  1427      13.734 -11.577  20.376  0.417000
HETATM 5537  H2  WAT  1427      13.904 -13.081  20.388  0.417000
HETATM 5538  O   WAT  1428      -5.252 -16.870 -24.571 -0.834000
HETATM 5539  H1  WAT  1428      -4.651 -16.802 -25.313  0.417000
HETATM 5540  H2  WAT  1428      -4.906 -16.253 -23.926  0.417000
HETATM 5541  O   WAT  1429     -17.454  -1.647  10.080 -0.834000
HETATM 5542  H1  WAT  1429     -17.291  -2.504  10.476  0.417000
HETATM 5543  H2  WAT  1429     -17.089  -1.021  10.706  0.417000
HETATM 5544  O   WAT  1430      -4.163  -0.353 -20.743 -0.834000
HETATM 5545  H1  WAT  1430      -3.495  -0.344 -21.429  0.417000
HETATM 5546  H2  WAT  1430      -4.968  -0.606 -21.196  0.417000
HETATM 5547  O   WAT  1431      20.650  -7.831   0.720 -0.834000
HETATM 5548  H1  WAT  1431      21.272  -8.553   0.633  0.417000
HETATM 5549  H2  WAT  1431      21.186  -7.042   0.638  0.417000
HETATM 5550  O   WAT  1432      24.582  -7.454   8.589 -0.834000
HETATM 5551  H1  WAT  1432      24.378  -6.534   8.757  0.417000
HETATM 5552  H2  WAT  1432      24.667  -7.511   7.638  0.417000
HETATM 5553  O   WAT  1433      -5.134  -5.369  20.493 -0.834000
HETATM 5554  H1  WAT  1433      -5.018  -4.948  19.641  0.417000
HETATM 5555  H2  WAT  1433      -5.701  -6.120  20.313  0.417000
HETATM 5556  O   WAT  1434      -9.069 -14.712 -17.587 -0.834000
HETATM 5557  H1  WAT  1434      -9.728 -14.172 -17.152  0.417000
HETATM 5558  H2  WAT  1434      -9.238 -14.591 -18.521  0.417000
HETATM 5559  O   WAT  1435      14.183   8.750  -3.322 -0.834000
HETATM 5560  H1  WAT  1435      14.161   9.641  -2.975  0.417000
HETATM 5561  H2  WAT  1435      13.268   8.542  -3.508  0.417000
HETATM 5562  O   WAT  1436       2.089   9.003  24.180 -0.834000
HETATM 5563  H1  WAT  1436       2.290   8.107  23.908  0.417000
HETATM 5564  H2  WAT  1436       2.324   9.541  23.425  0.417000
HETATM 5565  O   WAT  1437     -27.568  11.004   0.952 -0.834000
HETATM 5566  H1  WAT  1437     -27.399  11.938   1.075  0.417000
HETATM 5567  H2  WAT  1437     -28.051  10.954   0.127  0.417000
HETATM 5568  O   WAT  1438      12.639   7.016   0.517 -0.834000
HETATM 5569  H1  WAT  1438      11.685   7.047   0.584  0.417000
HETATM 5570  H2  WAT  1438      12.899   7.925   0.370  0.417000
HETATM 5571  O   WAT  1439     -20.374  -6.643 -18.811 -0.834000
HETATM 5572  H1  WAT  1439     -20.045  -7.166 -19.542  0.417000
HETATM 5573  H2  WAT  1439     -20.524  -7.278 -18.110  0.417000
HETATM 5574  O   WAT  1440      24.177  -5.011   5.007 -0.834000
HETATM 5575  H1  WAT  1440      24.742  -4.268   5.222  0.417000
HETATM 5576  H2  WAT  1440      23.439  -4.933   5.612  0.417000
HETATM 5577  O   WAT  1441      12.233   1.619 -14.059 -0.834000
HETATM 5578  H1  WAT  1441      12.745   2.414 -13.914  0.417000
HETATM 5579  H2  WAT  1441      12.326   1.441 -14.995  0.417000
HETATM 5580  O   WAT  1442     -23.538  10.026   9.875 -0.834000
HETATM 5581  H1  WAT  1442     -23.176   9.243   9.460  0.417000
HETATM 5582  H2  WAT  1442     -23.951  10.508   9.158  0.417000
HETATM 5583  O   WAT  1443      12.880 -26.097   9.999 -0.834000
HETATM 5584  H1  WAT  1443      13.211 -25.904  10.876  0.417000
HETATM 5585  H2  WAT  1443      12.773 -25.239   9.589  0.417000
HETATM 5586  O   WAT  1444       3.084   1.127  19.609 -0.834000
HETATM 5587  H1  WAT  1444       3.976   0.796  19.716  0.417000
HETATM 5588  H2  WAT  1444       3.194   2.064  19.449  0.417000
HETATM 5589  O   WAT  1445      -5.142  16.171  14.424 -0.834000
HETATM 5590  H1  WAT  1445      -5.840  16.351  15.054  0.417000
HETATM 5591  H2  WAT  1445      -4.845  15.288  14.641  0.417000
HETATM 5592  O   WAT  1446       4.523 -27.643   6.500 -0.834000
HETATM 5593  H1  WAT  1446       4.049 -27.468   5.687  0.417000
HETATM 5594  H2  WAT  1446       3.874 -27.506   7.190  0.417000
HETATM 5595  O   WAT  1447      23.510   7.649   9.021 -0.834000
HETATM 5596  H1  WAT  1447      23.624   8.028   8.149  0.417000
HETATM 5597  H2  WAT  1447      22.742   8.096   9.377  0.417000
HETATM 5598  O   WAT  1448     -15.461  15.509   8.386 -0.834000
HETATM 5599  H1  WAT  1448     -15.750  14.834   9.000  0.417000
HETATM 5600  H2  WAT  1448     -14.775  15.085   7.870  0.417000
HETATM 5601  O   WAT  1449     -17.820   4.109 -18.109 -0.834000
HETATM 5602  H1  WAT  1449     -17.523   3.888 -18.991  0.417000
HETATM 5603  H2  WAT  1449     -18.768   3.981 -18.135  0.417000
HETATM 5604  O   WAT  1450     -14.359   4.534 -14.229 -0.834000
HETATM 5605  H1  WAT  1450     -14.790   4.150 -14.992  0.417000
HETATM 5606  H2  WAT  1450     -13.455   4.222 -14.282  0.417000
HETATM 5607  O   WAT  1451      -3.934 -11.344  25.098 -0.834000
HETATM 5608  H1  WAT  1451      -3.993 -12.133  25.637  0.417000
HETATM 5609  H2  WAT  1451      -3.502 -11.635  24.295  0.417000
HETATM 5610  O   WAT  1452       4.835 -21.811  18.537 -0.834000
HETATM 5611  H1  WAT  1452       5.543 -22.451  18.468  0.417000
HETATM 5612  H2  WAT  1452       5.280 -20.980  18.709  0.417000
HETATM 5613  O   WAT  1453     -21.155  11.261  16.570 -0.834000
HETATM 5614  H1  WAT  1453     -20.300  11.603  16.831  0.417000
HETATM 5615  H2  WAT  1453     -21.029  10.960  15.670  0.417000
HETATM 5616  O   WAT  1454       3.107  -9.124  20.008 -0.834000
HETATM 5617  H1  WAT  1454       2.657  -9.666  20.656  0.417000
HETATM 5618  H2  WAT  1454       4.011  -9.438  20.019  0.417000
HETATM 5619  O   WAT  1455       9.964 -24.327   2.473 -0.834000
HETATM 5620  H1  WAT  1455       9.058 -24.028   2.396  0.417000
HETATM 5621  H2  WAT  1455      10.299 -23.881   3.250  0.417000
HETATM 5622  O   WAT  1456       5.231  22.535   9.376 -0.834000
HETATM 5623  H1  WAT  1456       5.392  22.313  10.293  0.417000
HETATM 5624  H2  WAT  1456       4.795  23.386   9.409  0.417000
HETATM 5625  O   WAT  1457      -2.896  -6.470  21.652 -0.834000
HETATM 5626  H1  WAT  1457      -2.311  -6.484  20.895  0.417000
HETATM 5627  H2  WAT  1457      -3.692  -6.046  21.332  0.417000
HETATM 5628  O   WAT  1458      21.084   3.924  10.738 -0.834000
HETATM 5629  H1  WAT  1458      21.898   4.343  10.460  0.417000
HETATM 5630  H2  WAT  1458      20.559   4.637  11.100  0.417000
HETATM 5631  O   WAT  1459     -20.934   1.102  17.927 -0.834000
HETATM 5632  H1  WAT  1459     -20.575   0.567  17.219  0.417000
HETATM 5633  H2  WAT  1459     -21.531   0.516  18.391  0.417000
HETATM 5634  O   WAT  1460      -1.407  -6.202  19.321 -0.834000
HETATM 5635  H1  WAT  1460      -0.543  -5.936  19.007  0.417000
HETATM 5636  H2  WAT  1460      -1.636  -6.958  18.781  0.417000
HETATM 5637  O   WAT  1461      -9.100  19.466  -9.558 -0.834000
HETATM 5638  H1  WAT  1461      -8.872  19.419 -10.487  0.417000
HETATM 5639  H2  WAT  1461      -9.499  18.618  -9.366  0.417000
HETATM 5640  O   WAT  1462     -22.703 -13.416  12.960 -0.834000
HETATM 5641  H1  WAT  1462     -23.338 -13.351  13.674  0.417000
HETATM 5642  H2  WAT  1462     -22.770 -14.324  12.663  0.417000
HETATM 5643  O   WAT  1463      -3.176   7.497 -18.321 -0.834000
HETATM 5644  H1  WAT  1463      -3.020   6.567 -18.486  0.417000
HETATM 5645  H2  WAT  1463      -3.084   7.911 -19.180  0.417000
HETATM 5646  O   WAT  1464     -17.950 -15.413  -6.674 -0.834000
HETATM 5647  H1  WAT  1464     -17.176 -15.504  -6.118  0.417000
HETATM 5648  H2  WAT  1464     -18.626 -15.923  -6.228  0.417000
HETATM 5649  O   WAT  1465      -2.190 -22.466 -17.914 -0.834000
HETATM 5650  H1  WAT  1465      -1.959 -21.537 -17.915  0.417000
HETATM 5651  H2  WAT  1465      -2.394 -22.661 -17.000  0.417000
HETATM 5652  O   WAT  1466       4.625  25.102  -2.473 -0.834000
HETATM 5653  H1  WAT  1466       3.950  24.424  -2.508  0.417000
HETATM 5654  H2  WAT  1466       4.146  25.905  -2.267  0.417000
HETATM 5655  O   WAT  1467       1.119 -25.031  -0.039 -0.834000
HETATM 5656  H1  WAT  1467       0.353 -24.923  -0.602  0.417000
HETATM 5657  H2  WAT  1467       1.461 -24.144   0.074  0.417000
HETATM 5658  O   WAT  1468      21.519  15.872  -4.989 -0.834000
HETATM 5659  H1  WAT  1468      22.362  16.234  -4.715  0.417000
HETATM 5660  H2  WAT  1468      21.735  15.016  -5.359  0.417000
HETATM 5661  O   WAT  1469      27.447  -8.797   6.207 -0.834000
HETATM 5662  H1  WAT  1469      27.929  -8.215   5.620  0.417000
HETATM 5663  H2  WAT  1469      26.560  -8.436   6.227  0.417000
HETATM 5664  O   WAT  1470     -14.432  17.945   5.907 -0.834000
HETATM 5665  H1  WAT  1470     -14.392  18.725   6.461  0.417000
HETATM 5666  H2  WAT  1470     -15.316  17.603   6.038  0.417000
HETATM 5667  O   WAT  1471     -27.481  -8.089  -5.577 -0.834000
HETATM 5668  H1  WAT  1471     -27.374  -8.902  -5.082  0.417000
HETATM 5669  H2  WAT  1471     -26.644  -7.971  -6.027  0.417000
HETATM 5670  O   WAT  1472      12.001 -11.459 -15.542 -0.834000
HETATM 5671  H1  WAT  1472      11.303 -10.940 -15.142  0.417000
HETATM 5672  H2  WAT  1472      11.570 -12.269 -15.816  0.417000
HETATM 5673  O   WAT  1473      13.999  21.136   4.835 -0.834000
HETATM 5674  H1  WAT  1473      14.930  20.985   5.002  0.417000
HETATM 5675  H2  WAT  1473      13.560  20.816   5.622  0.417000
HETATM 5676  O   WAT  1474     -26.689   8.263  -7.406 -0.834000
HETATM 5677  H1  WAT  1474     -26.800   7.480  -6.866  0.417000
HETATM 5678  H2  WAT  1474     -26.124   8.834  -6.885  0.417000
HETATM 5679  O   WAT  1475     -14.539   2.067  -2.565 -0.834000
HETATM 5680  H1  WAT  1475     -13.724   2.415  -2.204  0.417000
HETATM 5681  H2  WAT  1475     -15.215   2.668  -2.254  0.417000
HETATM 5682  O   WAT  1476      21.721   4.238  -1.238 -0.834000
HETATM 5683  H1  WAT  1476      21.269   4.532  -0.447  0.417000
HETATM 5684  H2  WAT  1476      22.644   4.427  -1.070  0.417000
HETATM 5685  O   WAT  1477      -2.267 -13.520  -7.698 -0.834000
HETATM 5686  H1  WAT  1477      -2.191 -14.289  -7.134  0.417000
HETATM 5687  H2  WAT  1477      -2.386 -12.789  -7.092  0.417000
HETATM 5688  O   WAT  1478     -19.350  -2.498  -5.747 -0.834000
HETATM 5689  H1  WAT  1478     -19.187  -2.994  -6.549  0.417000
HETATM 5690  H2  WAT  1478     -19.962  -1.811  -6.009  0.417000
HETATM 5691  O   WAT  1479       1.897 -17.782  20.977 -0.834000
HETATM 5692  H1  WAT  1479       0.996 -18.100  21.031  0.417000
HETATM 5693  H2  WAT  1479       1.856 -16.888  21.317  0.417000
HETATM 5694  O   WAT  1480      -4.999  20.783  -9.748 -0.834000
HETATM 5695  H1  WAT  1480      -5.143  21.643  -9.353  0.417000
HETATM 5696  H2  WAT  1480      -4.223  20.441  -9.302  0.417000
HETATM 5697  O   WAT  1481     -18.006 -16.024  -0.919 -0.834000
HETATM 5698  H1  WAT  1481     -18.946 -15.842  -0.945  0.417000
HETATM 5699  H2  WAT  1481     -17.925 -16.778  -0.336  0.417000
HETATM 5700  O   WAT  1482      20.507  10.049   2.338 -0.834000
HETATM 5701  H1  WAT  1482      20.140   9.322   2.841  0.417000
HETATM 5702  H2  WAT  1482      20.325   9.826   1.426  0.417000
HETATM 5703  O   WAT  1483      13.800  22.008 -10.269 -0.834000
HETATM 5704  H1  WAT  1483      13.457  22.101  -9.380  0.417000
HETATM 5705  H2  WAT  1483      14.498  21.358 -10.190  0.417000
HETATM 5706  O   WAT  1484       2.225   2.290  25.468 -0.834000
HETATM 5707  H1  WAT  1484       2.484   1.732  26.201  0.417000
HETATM 5708  H2  WAT  1484       1.437   1.875  25.117  0.417000
HETATM 5709  O   WAT  1485      -9.398 -12.564  20.956 -0.834000
HETATM 5710  H1  WAT  1485      -8.596 -12.214  20.569  0.417000
HETATM 5711  H2  WAT  1485      -9.243 -12.529  21.900  0.417000
HETATM 5712  O   WAT  1486      -0.594 -11.025  11.700 -0.834000
HETATM 5713  H1  WAT  1486      -0.689 -11.247  12.626  0.417000
HETATM 5714  H2  WAT  1486      -1.433 -10.632  11.460  0.417000
HETATM 5715  O   WAT  1487       6.142   4.248  20.130 -0.834000
HETATM 5716  H1  WAT  1487       6.758   4.166  19.401  0.417000
HETATM 5717  H2  WAT  1487       6.234   5.156  20.419  0.417000
HETATM 5718  O   WAT  1488       9.741  22.045 -13.772 -0.834000
HETATM 5719  H1  WAT  1488      10.400  21.363 -13.646  0.417000
HETATM 5720  H2  WAT  1488       8.956  21.572 -14.049  0.417000
HETATM 5721  O   WAT  1489     -16.338 -19.617  13.580 -0.834000
HETATM 5722  H1  WAT  1489     -16.691 -19.339  14.425  0.417000
HETATM 5723  H2  WAT  1489     -16.408 -20.572  13.594  0.417000
HETATM 5724  O   WAT  1490     -13.469  15.636  12.442 -0.834000
HETATM 5725  H1  WAT  1490     -12.868  15.620  13.187  0.417000
HETATM 5726  H2  WAT  1490     -13.670  14.714  12.276  0.417000
HETATM 5727  O   WAT  1491     -25.603  -0.632  12.031 -0.834000
HETATM 5728  H1  WAT  1491     -26.229  -1.232  12.436  0.417000
HETATM 5729  H2  WAT  1491     -25.129  -1.171  11.398  0.417000
HETATM 5730  O   WAT  1492     -16.231  -5.451 -19.028 -0.834000
HETATM 5731  H1  WAT  1492     -16.446  -6.383 -18.986  0.417000
HETATM 5732  H2  WAT  1492     -17.042  -5.007 -18.782  0.417000
HETATM 5733  O   WAT  1493     -16.842  -0.724 -19.561 -0.834000
HETATM 5734  H1  WAT  1493     -17.555  -1.334 -19.749  0.417000
HETATM 5735  H2  WAT  1493     -16.660  -0.846 -18.629  0.417000
HETATM 5736  O   WAT  1494      -1.605  -6.688 -28.643 -0.834000
HETATM 5737  H1  WAT  1494      -2.239  -6.003 -28.856  0.417000
HETATM 5738  H2  WAT  1494      -1.908  -7.042 -27.807  0.417000
HETATM 5739  O   WAT  1495      -8.796  15.786  -2.419 -0.834000
HETATM 5740  H1  WAT  1495      -9.593  15.563  -2.898  0.417000
HETATM 5741  H2  WAT  1495      -9.000  15.583  -1.506  0.417000
HETATM 5742  O   WAT  1496      10.232 -14.052  24.814 -0.834000
HETATM 5743  H1  WAT  1496      10.204 -13.659  23.941  0.417000
HETATM 5744  H2  WAT  1496      11.160 -14.048  25.048  0.417000
HETATM 5745  O   WAT  1497      -6.043 -14.218   5.678 -0.834000
HETATM 5746  H1  WAT  1497      -5.661 -14.358   6.544  0.417000
HETATM 5747  H2  WAT  1497      -5.465 -14.694   5.082  0.417000
HETATM 5748  O   WAT  1498     -19.086  21.951   3.533 -0.834000
HETATM 5749  H1  WAT  1498     -19.931  21.503   3.479  0.417000
HETATM 5750  H2  WAT  1498     -18.467  21.265   3.781  0.417000
HETATM 5751  O   WAT  1499     -17.140  20.073  13.819 -0.834000
HETATM 5752  H1  WAT  1499     -17.835  20.702  14.014  0.417000
HETATM 5753  H2  WAT  1499     -16.348  20.605  13.750  0.417000
HETATM 5754  O   WAT  1500     -21.054   4.781 -14.240 -0.834000
HETATM 5755  H1  WAT  1500     -20.347   5.251 -14.682  0.417000
HETATM 5756  H2  WAT  1500     -21.165   3.979 -14.751  0.417000
HETATM 5757  O   WAT  1501      -0.908   4.990 -20.793 -0.834000
HETATM 5758  H1  WAT  1501      -1.334   4.342 -21.355  0.417000
HETATM 5759  H2  WAT  1501      -1.498   5.083 -20.045  0.417000
HETATM 5760  O   WAT  1502      13.797  12.008  19.445 -0.834000
HETATM 5761  H1  WAT  1502      12.993  11.828  19.932  0.417000
HETATM 5762  H2  WAT  1502      14.501  11.821  20.066  0.417000
HETATM 5763  O   WAT  1503      -4.042 -15.048  16.176 -0.834000
HETATM 5764  H1  WAT  1503      -3.802 -15.786  15.616  0.417000
HETATM 5765  H2  WAT  1503      -4.323 -14.366  15.566  0.417000
HETATM 5766  O   WAT  1504     -19.449  12.276  -1.019 -0.834000
HETATM 5767  H1  WAT  1504     -20.379  12.055  -1.058  0.417000
HETATM 5768  H2  WAT  1504     -19.391  13.141  -1.424  0.417000
HETATM 5769  O   WAT  1505      18.457  -5.172  21.425 -0.834000
HETATM 5770  H1  WAT  1505      18.595  -4.611  22.188  0.417000
HETATM 5771  H2  WAT  1505      19.340  -5.407  21.139  0.417000
HETATM 5772  O   WAT  1506      -3.649  19.636   2.583 -0.834000
HETATM 5773  H1  WAT  1506      -4.060  18.894   2.140  0.417000
HETATM 5774  H2  WAT  1506      -4.173  19.764   3.374  0.417000
HETATM 5775  O   WAT  1507      20.374  20.798   0.156 -0.834000
HETATM 5776  H1  WAT  1507      21.099  20.952  -0.449  0.417000
HETATM 5777  H2  WAT  1507      19.588  20.924  -0.375  0.417000
HETATM 5778  O   WAT  1508       8.567 -18.518  18.514 -0.834000
HETATM 5779  H1  WAT  1508       8.867 -18.646  17.614  0.417000
HETATM 5780  H2  WAT  1508       9.090 -19.131  19.030  0.417000
HETATM 5781  O   WAT  1509       2.000  22.456  11.964 -0.834000
HETATM 5782  H1  WAT  1509       1.714  23.265  11.540  0.417000
HETATM 5783  H2  WAT  1509       2.250  21.881  11.241  0.417000
HETATM 5784  O   WAT  1510      -8.776 -20.576 -15.963 -0.834000
HETATM 5785  H1  WAT  1510      -9.316 -21.329 -16.200  0.417000
HETATM 5786  H2  WAT  1510      -9.283 -19.817 -16.251  0.417000
HETATM 5787  O   WAT  1511      -7.504 -10.360   7.021 -0.834000
HETATM 5788  H1  WAT  1511      -7.957 -11.070   7.477  0.417000
HETATM 5789  H2  WAT  1511      -7.276 -10.730   6.168  0.417000
HETATM 5790  O   WAT  1512       5.756  16.139  -9.814 -0.834000
HETATM 5791  H1  WAT  1512       5.251  16.432 -10.573  0.417000
HETATM 5792  H2  WAT  1512       6.078  16.946  -9.414  0.417000
HETATM 5793  O   WAT  1513      -1.096  24.137   9.244 -0.834000
HETATM 5794  H1  WAT  1513      -1.082  24.859   8.616  0.417000
HETATM 5795  H2  WAT  1513      -1.943  24.217   9.682  0.417000
HETATM 5796  O   WAT  1514       8.828  24.220   0.752 -0.834000
HETATM 5797  H1  WAT  1514       8.922  24.775   1.526  0.417000
HETATM 5798  H2  WAT  1514       8.129  24.633   0.245  0.417000
HETATM 5799  O   WAT  1515      -2.069 -12.506 -27.262 -0.834000
HETATM 5800  H1  WAT  1515      -2.543 -11.749 -26.916  0.417000
HETATM 5801  H2  WAT  1515      -1.486 -12.140 -27.927  0.417000
HETATM 5802  O   WAT  1516      21.621 -10.537   7.416 -0.834000
HETATM 5803  H1  WAT  1516      21.026  -9.786   7.423  0.417000
HETATM 5804  H2  WAT  1516      21.609 -10.844   6.510  0.417000
HETATM 5805  O   WAT  1517     -14.623 -21.325   6.904 -0.834000
HETATM 5806  H1  WAT  1517     -14.322 -20.419   6.826  0.417000
HETATM 5807  H2  WAT  1517     -15.002 -21.376   7.781  0.417000
HETATM 5808  O   WAT  1518       4.674  19.522 -10.805 -0.834000
HETATM 5809  H1  WAT  1518       4.416  19.534  -9.883  0.417000
HETATM 5810  H2  WAT  1518       4.552  18.612 -11.076  0.417000
HETATM 5811  O   WAT  1519      -9.101  16.502  14.271 -0.834000
HETATM 5812  H1  WAT  1519      -8.418  16.516  14.941  0.417000
HETATM 5813  H2  WAT  1519      -8.769  15.905  13.601  0.417000
HETATM 5814  O   WAT  1520     -10.229  -1.882  17.042 -0.834000
HETATM 5815  H1  WAT  1520     -10.497  -2.516  17.708  0.417000
HETATM 5816  H2  WAT  1520      -9.277  -1.836  17.125  0.417000
HETATM 5817  O   WAT  1521     -12.992  -9.960  -3.502 -0.834000
HETATM 5818  H1  WAT  1521     -12.065  -9.736  -3.423  0.417000
HETATM 5819  H2  WAT  1521     -12.994 -10.858  -3.834  0.417000
HETATM 5820  O   WAT  1522      10.616 -14.434 -11.129 -0.834000
HETATM 5821  H1  WAT  1522      11.039 -14.822 -10.364  0.417000
HETATM 5822  H2  WAT  1522      11.270 -13.832 -11.485  0.417000
HETATM 5823  O   WAT  1523      16.058   3.962   8.334 -0.834000
HETATM 5824  H1  WAT  1523      16.660   4.174   9.047  0.417000
HETATM 5825  H2  WAT  1523      15.360   3.458   8.751  0.417000
HETATM 5826  O   WAT  1524      -6.438  -3.801  15.259 -0.834000
HETATM 5827  H1  WAT  1524      -6.134  -4.185  16.081  0.417000
HETATM 5828  H2  WAT  1524      -6.094  -2.907  15.272  0.417000
HETATM 5829  O   WAT  1525       7.762 -20.339  -2.327 -0.834000
HETATM 5830  H1  WAT  1525       8.476 -20.926  -2.080  0.417000
HETATM 5831  H2  WAT  1525       8.164 -19.714  -2.930  0.417000
HETATM 5832  O   WAT  1526     -18.367  -9.433   9.844 -0.834000
HETATM 5833  H1  WAT  1526     -18.470 -10.071  10.550  0.417000
HETATM 5834  H2  WAT  1526     -17.789  -9.864   9.214  0.417000
HETATM 5835  O   WAT  1527      12.536  17.784  12.826 -0.834000
HETATM 5836  H1  WAT  1527      12.699  17.992  13.746  0.417000
HETATM 5837  H2  WAT  1527      11.608  17.550  12.794  0.417000
HETATM 5838  O   WAT  1528       0.110 -18.205 -16.335 -0.834000
HETATM 5839  H1  WAT  1528      -0.143 -17.288 -16.437  0.417000
HETATM 5840  H2  WAT  1528       0.030 -18.373 -15.396  0.417000
HETATM 5841  O   WAT  1529      -7.423  -4.799 -17.225 -0.834000
HETATM 5842  H1  WAT  1529      -7.755  -5.632 -17.560  0.417000
HETATM 5843  H2  WAT  1529      -6.987  -4.395 -17.975  0.417000
HETATM 5844  O   WAT  1530      10.882  10.913   9.431 -0.834000
HETATM 5845  H1  WAT  1530      10.145  10.953   8.822  0.417000
HETATM 5846  H2  WAT  1530      10.919   9.995   9.702  0.417000
HETATM 5847  O   WAT  1531      21.215 -11.312   4.791 -0.834000
HETATM 5848  H1  WAT  1531      21.855 -10.872   4.231  0.417000
HETATM 5849  H2  WAT  1531      21.083 -12.166   4.378  0.417000
HETATM 5850  O   WAT  1532     -17.784 -18.195   0.776 -0.834000
HETATM 5851  H1  WAT  1532     -17.945 -17.808   1.636  0.417000
HETATM 5852  H2  WAT  1532     -17.096 -18.843   0.929  0.417000
HETATM 5853  O   WAT  1533     -20.812  18.149   7.435 -0.834000
HETATM 5854  H1  WAT  1533     -20.572  17.412   7.997  0.417000
HETATM 5855  H2  WAT  1533     -21.191  17.743   6.656  0.417000
HETATM 5856  O   WAT  1534     -18.643   6.579   4.499 -0.834000
HETATM 5857  H1  WAT  1534     -19.194   6.320   3.760  0.417000
HETATM 5858  H2  WAT  1534     -19.036   7.390   4.819  0.417000
HETATM 5859  O   WAT  1535     -10.483 -25.726   1.591 -0.834000
HETATM 5860  H1  WAT  1535     -11.379 -26.021   1.754  0.417000
HETATM 5861  H2  WAT  1535     -10.257 -25.207   2.363  0.417000
HETATM 5862  O   WAT  1536      24.463 -16.659   0.224 -0.834000
HETATM 5863  H1  WAT  1536      23.664 -16.625  -0.302  0.417000
HETATM 5864  H2  WAT  1536      24.986 -17.351  -0.180  0.417000
HETATM 5865  O   WAT  1537      20.764   2.242 -18.264 -0.834000
HETATM 5866  H1  WAT  1537      21.119   1.365 -18.121  0.417000
HETATM 5867  H2  WAT  1537      20.483   2.240 -19.179  0.417000
HETATM 5868  O   WAT  1538      28.238   8.020   1.820 -0.834000
HETATM 5869  H1  WAT  1538      28.811   7.671   1.138  0.417000
HETATM 5870  H2  WAT  1538      27.642   8.607   1.356  0.417000
HETATM 5871  O   WAT  1539     -20.765  -3.090  -3.445 -0.834000
HETATM 5872  H1  WAT  1539     -20.487  -3.906  -3.029  0.417000
HETATM 5873  H2  WAT  1539     -20.221  -3.023  -4.229  0.417000
HETATM 5874  O   WAT  1540       1.510  27.747   8.137 -0.834000
HETATM 5875  H1  WAT  1540       2.116  27.184   7.655  0.417000
HETATM 5876  H2  WAT  1540       1.972  27.959   8.947  0.417000
HETATM 5877  O   WAT  1541      -1.182 -25.064  -6.742 -0.834000
HETATM 5878  H1  WAT  1541      -0.906 -25.351  -5.871  0.417000
HETATM 5879  H2  WAT  1541      -0.968 -24.132  -6.766  0.417000
HETATM 5880  O   WAT  1542       4.703  -9.569 -18.644 -0.834000
HETATM 5881  H1  WAT  1542       4.501  -8.954 -19.350  0.417000
HETATM 5882  H2  WAT  1542       5.611  -9.375 -18.412  0.417000
HETATM 5883  O   WAT  1543      10.981  12.998   2.310 -0.834000
HETATM 5884  H1  WAT  1543      11.210  13.319   3.182  0.417000
HETATM 5885  H2  WAT  1543      10.030  13.092   2.262  0.417000
HETATM 5886  O   WAT  1544     -16.744   3.840  24.260 -0.834000
HETATM 5887  H1  WAT  1544     -17.669   3.596  24.285  0.417000
HETATM 5888  H2  WAT  1544     -16.403   3.410  23.476  0.417000
HETATM 5889  O   WAT  1545      -9.418 -17.395  19.004 -0.834000
HETATM 5890  H1  WAT  1545     -10.249 -17.859  19.102  0.417000
HETATM 5891  H2  WAT  1545      -9.503 -16.628  19.571  0.417000
HETATM 5892  O   WAT  1546       6.077  -7.595  15.924 -0.834000
HETATM 5893  H1  WAT  1546       5.261  -7.696  15.433  0.417000
HETATM 5894  H2  WAT  1546       5.846  -7.027  16.659  0.417000
HETATM 5895  O   WAT  1547     -18.209   8.979  19.019 -0.834000
HETATM 5896  H1  WAT  1547     -17.781   9.071  18.167  0.417000
HETATM 5897  H2  WAT  1547     -17.583   9.350  19.641  0.417000
HETATM 5898  O   WAT  1548       0.139 -14.487  13.738 -0.834000
HETATM 5899  H1  WAT  1548      -0.194 -15.227  13.230  0.417000
HETATM 5900  H2  WAT  1548       0.412 -14.872  14.571  0.417000
HETATM 5901  O   WAT  1549      -6.923  15.701 -19.642 -0.834000
HETATM 5902  H1  WAT  1549      -6.183  16.203 -19.983  0.417000
HETATM 5903  H2  WAT  1549      -7.106  15.052 -20.322  0.417000
HETATM 5904  O   WAT  1550     -10.170  -8.480  18.194 -0.834000
HETATM 5905  H1  WAT  1550     -10.537  -8.560  19.074  0.417000
HETATM 5906  H2  WAT  1550     -10.059  -7.538  18.065  0.417000
HETATM 5907  O   WAT  1551       2.268 -24.707   8.990 -0.834000
HETATM 5908  H1  WAT  1551       1.908 -24.358   8.175  0.417000
HETATM 5909  H2  WAT  1551       1.761 -24.276   9.679  0.417000
HETATM 5910  O   WAT  1552     -22.629 -15.112   9.450 -0.834000
HETATM 5911  H1  WAT  1552     -22.536 -14.167   9.574  0.417000
HETATM 5912  H2  WAT  1552     -22.590 -15.475  10.334  0.417000
HETATM 5913  O   WAT  1553      -4.309  12.356  19.465 -0.834000
HETATM 5914  H1  WAT  1553      -3.655  11.901  19.995  0.417000
HETATM 5915  H2  WAT  1553      -3.933  12.374  18.585  0.417000
HETATM 5916  O   WAT  1554      -6.201  15.859  -8.940 -0.834000
HETATM 5917  H1  WAT  1554      -7.000  15.661  -8.451  0.417000
HETATM 5918  H2  WAT  1554      -6.212  16.811  -9.042  0.417000
HETATM 5919  O   WAT  1555      21.779  -7.608  -8.515 -0.834000
HETATM 5920  H1  WAT  1555      20.846  -7.523  -8.707  0.417000
HETATM 5921  H2  WAT  1555      22.214  -7.143  -9.230  0.417000
HETATM 5922  O   WAT  1556      -4.727  13.189 -17.429 -0.834000
HETATM 5923  H1  WAT  1556      -5.058  14.085 -17.356  0.417000
HETATM 5924  H2  WAT  1556      -5.020  12.895 -18.291  0.417000
HETATM 5925  O   WAT  1557       7.750 -21.927  16.170 -0.834000
HETATM 5926  H1  WAT  1557       7.236 -22.566  16.664  0.417000
HETATM 5927  H2  WAT  1557       8.660 -22.144  16.373  0.417000
HETATM 5928  O   WAT  1558      -3.799  -4.989 -28.920 -0.834000
HETATM 5929  H1  WAT  1558      -4.213  -4.513 -29.639  0.417000
HETATM 5930  H2  WAT  1558      -4.396  -5.716 -28.739  0.417000
HETATM 5931  O   WAT  1559       3.698  21.364  -1.205 -0.834000
HETATM 5932  H1  WAT  1559       3.049  20.864  -0.710  0.417000
HETATM 5933  H2  WAT  1559       3.193  22.055  -1.633  0.417000
HETATM 5934  O   WAT  1560     -14.068 -25.155  -9.113 -0.834000
HETATM 5935  H1  WAT  1560     -14.903 -25.613  -9.015  0.417000
HETATM 5936  H2  WAT  1560     -13.589 -25.356  -8.309  0.417000
HETATM 5937  O   WAT  1561       8.759 -10.339  25.446 -0.834000
HETATM 5938  H1  WAT  1561       9.593 -10.521  25.012  0.417000
HETATM 5939  H2  WAT  1561       8.415 -11.203  25.675  0.417000
HETATM 5940  O   WAT  1562       6.635  24.384 -15.214 -0.834000
HETATM 5941  H1  WAT  1562       6.304  23.960 -16.006  0.417000
HETATM 5942  H2  WAT  1562       6.553  23.716 -14.533  0.417000
HETATM 5943  O   WAT  1563       6.467   6.378  26.754 -0.834000
HETATM 5944  H1  WAT  1563       6.225   7.217  26.363  0.417000
HETATM 5945  H2  WAT  1563       6.913   5.906  26.051  0.417000
HETATM 5946  O   WAT  1564      10.087   2.302 -28.625 -0.834000
HETATM 5947  H1  WAT  1564      10.191   3.187 -28.276  0.417000
HETATM 5948  H2  WAT  1564       9.217   2.030 -28.332  0.417000
HETATM 5949  O   WAT  1565       3.389  25.366 -12.039 -0.834000
HETATM 5950  H1  WAT  1565       4.197  25.675 -12.448  0.417000
HETATM 5951  H2  WAT  1565       3.399  24.418 -12.177  0.417000
HETATM 5952  O   WAT  1566      14.804  -7.187 -11.911 -0.834000
HETATM 5953  H1  WAT  1566      14.708  -6.244 -11.776  0.417000
HETATM 5954  H2  WAT  1566      15.125  -7.517 -11.072  0.417000
HETATM 5955  O   WAT  1567      -4.316  16.224  24.130 -0.834000
HETATM 5956  H1  WAT  1567      -3.499  15.825  24.430  0.417000
HETATM 5957  H2  WAT  1567      -4.749  16.516  24.933  0.417000
HETATM 5958  O   WAT  1568      12.578  -0.701  23.359 -0.834000
HETATM 5959  H1  WAT  1568      13.275  -0.453  22.752  0.417000
HETATM 5960  H2  WAT  1568      12.990  -1.326  23.955  0.417000
HETATM 5961  O   WAT  1569      -3.998 -16.047 -11.237 -0.834000
HETATM 5962  H1  WAT  1569      -4.841 -16.494 -11.310  0.417000
HETATM 5963  H2  WAT  1569      -4.079 -15.510 -10.448  0.417000
HETATM 5964  O   WAT  1570      13.107 -15.751  13.449 -0.834000
HETATM 5965  H1  WAT  1570      13.502 -16.365  12.829  0.417000
HETATM 5966  H2  WAT  1570      13.769 -15.639  14.131  0.417000
HETATM 5967  O   WAT  1571     -19.741  -7.883  -3.649 -0.834000
HETATM 5968  H1  WAT  1571     -19.353  -8.562  -3.097  0.417000
HETATM 5969  H2  WAT  1571     -19.222  -7.902  -4.453  0.417000
HETATM 5970  O   WAT  1572     -18.412  -8.552  18.976 -0.834000
HETATM 5971  H1  WAT  1572     -18.649  -8.982  18.155  0.417000
HETATM 5972  H2  WAT  1572     -17.664  -9.053  19.302  0.417000
HETATM 5973  O   WAT  1573      11.533  -2.291 -20.840 -0.834000
HETATM 5974  H1  WAT  1573      11.138  -2.902 -20.218  0.417000
HETATM 5975  H2  WAT  1573      12.422  -2.156 -20.512  0.417000
HETATM 5976  O   WAT  1574      14.878 -21.882  -7.260 -0.834000
HETATM 5977  H1  WAT  1574      14.310 -21.352  -6.700  0.417000
HETATM 5978  H2  WAT  1574      14.813 -21.473  -8.123  0.417000
HETATM 5979  O   WAT  1575      -7.668   8.766  23.983 -0.834000
HETATM 5980  H1  WAT  1575      -7.063   8.422  24.640  0.417000
HETATM 5981  H2  WAT  1575      -8.005   7.988  23.537  0.417000
HETATM 5982  O   WAT  1576       5.402  15.162  15.081 -0.834000
HETATM 5983  H1  WAT  1576       5.340  16.042  14.712  0.417000
HETATM 5984  H2  WAT  1576       6.249  14.833  14.779  0.417000
HETATM 5985  O   WAT  1577       7.588 -27.318   0.589 -0.834000
HETATM 5986  H1  WAT  1577       7.630 -26.589  -0.030  0.417000
HETATM 5987  H2  WAT  1577       7.189 -26.943   1.374  0.417000
HETATM 5988  O   WAT  1578      11.245 -10.523   8.314 -0.834000
HETATM 5989  H1  WAT  1578      11.760 -11.214   8.729  0.417000
HETATM 5990  H2  WAT  1578      11.245 -10.750   7.384  0.417000
HETATM 5991  O   WAT  1579       2.613 -21.474 -12.500 -0.834000
HETATM 5992  H1  WAT  1579       2.802 -20.640 -12.070  0.417000
HETATM 5993  H2  WAT  1579       3.075 -21.422 -13.337  0.417000
HETATM 5994  O   WAT  1580      12.233   7.672  12.481 -0.834000
HETATM 5995  H1  WAT  1580      12.973   8.275  12.407  0.417000
HETATM 5996  H2  WAT  1580      12.060   7.621  13.421  0.417000
HETATM 5997  O   WAT  1581      15.823   8.884  22.363 -0.834000
HETATM 5998  H1  WAT  1581      16.026   8.038  21.964  0.417000
HETATM 5999  H2  WAT  1581      16.570   9.065  22.934  0.417000
HETATM 6000  O   WAT  1582       9.298  24.013  -7.128 -0.834000
HETATM 6001  H1  WAT  1582       8.705  24.756  -7.240  0.417000
HETATM 6002  H2  WAT  1582       9.931  24.309  -6.473  0.417000
HETATM 6003  O   WAT  1583      -3.916  25.337  -9.546 -0.834000
HETATM 6004  H1  WAT  1583      -3.795  25.259 -10.493  0.417000
HETATM 6005  H2  WAT  1583      -3.034  25.257  -9.184  0.417000
HETATM 6006  O   WAT  1584      -0.879 -11.703  27.454 -0.834000
HETATM 6007  H1  WAT  1584      -0.782 -11.928  26.529  0.417000
HETATM 6008  H2  WAT  1584      -1.609 -11.085  27.475  0.417000
HETATM 6009  O   WAT  1585      10.064  15.156 -20.789 -0.834000
HETATM 6010  H1  WAT  1585      10.245  16.016 -21.169  0.417000
HETATM 6011  H2  WAT  1585       9.476  15.337 -20.056  0.417000
HETATM 6012  O   WAT  1586       1.941   6.430 -30.077 -0.834000
HETATM 6013  H1  WAT  1586       1.878   6.709 -29.163  0.417000
HETATM 6014  H2  WAT  1586       1.234   5.793 -30.181  0.417000
HETATM 6015  O   WAT  1587      -8.574   9.127 -20.758 -0.834000
HETATM 6016  H1  WAT  1587      -9.528   9.128 -20.686  0.417000
HETATM 6017  H2  WAT  1587      -8.291   9.855 -20.205  0.417000
HETATM 6018  O   WAT  1588      -0.873 -16.966   5.906 -0.834000
HETATM 6019  H1  WAT  1588      -0.038 -16.599   6.197  0.417000
HETATM 6020  H2  WAT  1588      -0.693 -17.897   5.775  0.417000
HETATM 6021  O   WAT  1589       1.660  -1.731 -26.793 -0.834000
HETATM 6022  H1  WAT  1589       2.456  -1.983 -27.260  0.417000
HETATM 6023  H2  WAT  1589       1.066  -1.428 -27.480  0.417000
HETATM 6024  O   WAT  1590       6.309   6.922  20.702 -0.834000
HETATM 6025  H1  WAT  1590       7.094   7.460  20.804  0.417000
HETATM 6026  H2  WAT  1590       5.848   7.310  19.959  0.417000
HETATM 6027  O   WAT  1591      27.121  -6.682 -12.226 -0.834000
HETATM 6028  H1  WAT  1591      26.407  -6.057 -12.353  0.417000
HETATM 6029  H2  WAT  1591      26.790  -7.293 -11.568  0.417000
HETATM 6030  O   WAT  1592       3.535  22.770 -12.867 -0.834000
HETATM 6031  H1  WAT  1592       4.434  22.648 -13.173  0.417000
HETATM 6032  H2  WAT  1592       3.229  21.886 -12.663  0.417000
HETATM 6033  O   WAT  1593     -16.361   3.915  -1.816 -0.834000
HETATM 6034  H1  WAT  1593     -17.174   3.863  -2.318  0.417000
HETATM 6035  H2  WAT  1593     -16.239   4.850  -1.652  0.417000
HETATM 6036  O   WAT  1594       9.465  -6.602  17.214 -0.834000
HETATM 6037  H1  WAT  1594       9.738  -5.693  17.334  0.417000
HETATM 6038  H2  WAT  1594      10.054  -6.943  16.542  0.417000
HETATM 6039  O   WAT  1595       1.943  25.133 -15.798 -0.834000
HETATM 6040  H1  WAT  1595       2.573  24.953 -16.495  0.417000
HETATM 6041  H2  WAT  1595       2.323  25.867 -15.315  0.417000
HETATM 6042  O   WAT  1596      10.819   6.936  25.608 -0.834000
HETATM 6043  H1  WAT  1596      11.763   7.071  25.527  0.417000
HETATM 6044  H2  WAT  1596      10.520   6.789  24.710  0.417000
HETATM 6045  O   WAT  1597       5.857 -22.421  -5.581 -0.834000
HETATM 6046  H1  WAT  1597       6.538 -22.958  -5.987  0.417000
HETATM 6047  H2  WAT  1597       5.046 -22.704  -6.002  0.417000
HETATM 6048  O   WAT  1598     -17.993  -7.334  14.922 -0.834000
HETATM 6049  H1  WAT  1598     -17.274  -7.566  14.334  0.417000
HETATM 6050  H2  WAT  1598     -18.508  -6.694  14.430  0.417000
HETATM 6051  O   WAT  1599      11.108 -10.919  24.175 -0.834000
HETATM 6052  H1  WAT  1599      10.866 -11.643  23.598  0.417000
HETATM 6053  H2  WAT  1599      11.692 -10.376  23.647  0.417000
HETATM 6054  O   WAT  1600      -3.886   9.762  27.566 -0.834000
HETATM 6055  H1  WAT  1600      -3.081   9.917  28.060  0.417000
HETATM 6056  H2  WAT  1600      -4.074   8.833  27.698  0.417000
HETATM 6057  O   WAT  1601     -19.561  -2.349 -22.623 -0.834000
HETATM 6058  H1  WAT  1601     -19.193  -2.547 -21.762  0.417000
HETATM 6059  H2  WAT  1601     -19.209  -1.486 -22.841  0.417000
HETATM 6060  O   WAT  1602     -24.162 -15.362  -6.478 -0.834000
HETATM 6061  H1  WAT  1602     -24.613 -15.625  -5.676  0.417000
HETATM 6062  H2  WAT  1602     -24.259 -16.113  -7.064  0.417000
HETATM 6063  O   WAT  1603      28.040   5.152  -0.819 -0.834000
HETATM 6064  H1  WAT  1603      28.525   4.479  -1.296  0.417000
HETATM 6065  H2  WAT  1603      28.718   5.701  -0.425  0.417000
HETATM 6066  O   WAT  1604     -19.701   3.800   9.827 -0.834000
HETATM 6067  H1  WAT  1604     -20.203   3.045  10.136  0.417000
HETATM 6068  H2  WAT  1604     -19.017   3.423   9.274  0.417000
HETATM 6069  O   WAT  1605      -7.778 -24.803 -14.414 -0.834000
HETATM 6070  H1  WAT  1605      -7.213 -24.308 -13.820  0.417000
HETATM 6071  H2  WAT  1605      -7.321 -25.634 -14.542  0.417000
HETATM 6072  O   WAT  1606       1.640  14.250  -9.132 -0.834000
HETATM 6073  H1  WAT  1606       1.592  13.306  -8.983  0.417000
HETATM 6074  H2  WAT  1606       2.472  14.512  -8.737  0.417000
HETATM 6075  O   WAT  1607       9.827  -6.570  23.565 -0.834000
HETATM 6076  H1  WAT  1607      10.747  -6.448  23.331  0.417000
HETATM 6077  H2  WAT  1607       9.343  -6.108  22.880  0.417000
HETATM 6078  O   WAT  1608       8.782   7.178   4.253 -0.834000
HETATM 6079  H1  WAT  1608       9.201   8.031   4.140  0.417000
HETATM 6080  H2  WAT  1608       8.338   7.016   3.420  0.417000
HETATM 6081  O   WAT  1609     -17.055  10.378 -14.243 -0.834000
HETATM 6082  H1  WAT  1609     -16.136  10.582 -14.069  0.417000
HETATM 6083  H2  WAT  1609     -17.532  10.787 -13.521  0.417000
HETATM 6084  O   WAT  1610     -15.100 -14.000  10.220 -0.834000
HETATM 6085  H1  WAT  1610     -15.565 -13.636   9.466  0.417000
HETATM 6086  H2  WAT  1610     -14.334 -14.433   9.842  0.417000
HETATM 6087  O   WAT  1611       5.134 -23.600   0.940 -0.834000
HETATM 6088  H1  WAT  1611       4.720 -22.738   0.894  0.417000
HETATM 6089  H2  WAT  1611       5.306 -23.832   0.027  0.417000
HETATM 6090  O   WAT  1612      20.068  -4.853  -6.903 -0.834000
HETATM 6091  H1  WAT  1612      20.795  -4.909  -6.282  0.417000
HETATM 6092  H2  WAT  1612      19.316  -5.199  -6.423  0.417000
HETATM 6093  O   WAT  1613      25.183  -5.363  -7.179 -0.834000
HETATM 6094  H1  WAT  1613      24.669  -4.610  -7.470  0.417000
HETATM 6095  H2  WAT  1613      25.805  -5.000  -6.549  0.417000
HETATM 6096  O   WAT  1614      17.621  23.034   6.654 -0.834000
HETATM 6097  H1  WAT  1614      17.030  23.271   7.370  0.417000
HETATM 6098  H2  WAT  1614      18.439  23.485   6.860  0.417000
HETATM 6099  O   WAT  1615     -13.720  -7.544  26.478 -0.834000
HETATM 6100  H1  WAT  1615     -13.274  -7.525  25.631  0.417000
HETATM 6101  H2  WAT  1615     -13.889  -6.624  26.681  0.417000
HETATM 6102  O   WAT  1616      18.219   4.842 -21.000 -0.834000
HETATM 6103  H1  WAT  1616      17.548   4.737 -21.674  0.417000
HETATM 6104  H2  WAT  1616      17.791   5.351 -20.312  0.417000
HETATM 6105  O   WAT  1617       0.401  21.934   1.255 -0.834000
HETATM 6106  H1  WAT  1617      -0.534  21.741   1.184  0.417000
HETATM 6107  H2  WAT  1617       0.833  21.184   0.846  0.417000
HETATM 6108  O   WAT  1618      19.828  -8.520   7.545 -0.834000
HETATM 6109  H1  WAT  1618      20.141  -7.682   7.886  0.417000
HETATM 6110  H2  WAT  1618      19.523  -8.320   6.660  0.417000
HETATM 6111  O   WAT  1619     -16.361 -13.068   7.949 -0.834000
HETATM 6112  H1  WAT  1619     -16.562 -12.133   7.907  0.417000
HETATM 6113  H2  WAT  1619     -15.890 -13.249   7.135  0.417000
HETATM 6114  O   WAT  1620       8.490  -5.601  28.860 -0.834000
HETATM 6115  H1  WAT  1620       9.130  -6.167  29.291  0.417000
HETATM 6116  H2  WAT  1620       8.673  -5.699  27.926  0.417000
HETATM 6117  O   WAT  1621      -0.809  -7.029 -19.711 -0.834000
HETATM 6118  H1  WAT  1621      -0.585  -6.208 -19.272  0.417000
HETATM 6119  H2  WAT  1621      -1.517  -7.398 -19.183  0.417000
HETATM 6120  O   WAT  1622       9.383  18.157   5.810 -0.834000
HETATM 6121  H1  WAT  1622       8.474  18.151   5.510  0.417000
HETATM 6122  H2  WAT  1622       9.408  17.505   6.510  0.417000
HETATM 6123  O   WAT  1623      16.441 -13.902 -11.012 -0.834000
HETATM 6124  H1  WAT  1623      16.451 -13.145 -11.597  0.417000
HETATM 6125  H2  WAT  1623      16.140 -14.626 -11.561  0.417000
HETATM 6126  O   WAT  1624      10.351  12.645  11.527 -0.834000
HETATM 6127  H1  WAT  1624       9.654  12.088  11.875  0.417000
HETATM 6128  H2  WAT  1624      10.674  12.172  10.760  0.417000
HETATM 6129  O   WAT  1625      -7.879   4.039  24.162 -0.834000
HETATM 6130  H1  WAT  1625      -7.259   3.352  24.408  0.417000
HETATM 6131  H2  WAT  1625      -8.694   3.571  23.978  0.417000
HETATM 6132  O   WAT  1626     -19.651 -14.638 -14.766 -0.834000
HETATM 6133  H1  WAT  1626     -19.863 -14.026 -14.062  0.417000
HETATM 6134  H2  WAT  1626     -18.849 -15.071 -14.475  0.417000
HETATM 6135  O   WAT  1627      14.387 -19.976   8.542 -0.834000
HETATM 6136  H1  WAT  1627      13.898 -20.031   7.721  0.417000
HETATM 6137  H2  WAT  1627      14.164 -19.115   8.896  0.417000
HETATM 6138  O   WAT  1628     -24.916  13.365  -3.168 -0.834000
HETATM 6139  H1  WAT  1628     -24.304  13.144  -3.870  0.417000
HETATM 6140  H2  WAT  1628     -24.366  13.742  -2.481  0.417000
HETATM 6141  O   WAT  1629     -14.339 -18.150  20.348 -0.834000
HETATM 6142  H1  WAT  1629     -14.062 -17.311  19.981  0.417000
HETATM 6143  H2  WAT  1629     -15.288 -18.163  20.227  0.417000
HETATM 6144  O   WAT  1630     -10.787 -16.131 -20.895 -0.834000
HETATM 6145  H1  WAT  1630     -10.345 -15.305 -20.702  0.417000
HETATM 6146  H2  WAT  1630     -11.465 -15.898 -21.529  0.417000
HETATM 6147  O   WAT  1631     -12.739  16.602  -1.933 -0.834000
HETATM 6148  H1  WAT  1631     -12.275  17.437  -1.987  0.417000
HETATM 6149  H2  WAT  1631     -13.622  16.836  -1.648  0.417000
HETATM 6150  O   WAT  1632     -20.863 -17.161  -2.801 -0.834000
HETATM 6151  H1  WAT  1632     -20.855 -16.487  -2.121  0.417000
HETATM 6152  H2  WAT  1632     -21.791 -17.306  -2.984  0.417000
HETATM 6153  O   WAT  1633       7.946 -26.894  -3.767 -0.834000
[truncated: 383,115 more chars]
