# Supplementary material for: Benchmark Study for Calculations of pK a Values of Metal Ligands in Proteins
Source: J Chem Theory Comput. 2026 Jul 6;22(14):7420–35. doi: 10.1021/acs.jctc.6c00884 (PMC13421986; doi:10.1021/acs.jctc.6c00884)
Supplement: Supplementary file 1 [file ct6c00884_si_001.zip › coords/ADH-NADH/comqum_AH.pdb]

REMARK default_name
1AXE
ATOM      1  N   SER     1     -14.778 -29.762  -3.980  0.184900
ATOM      2  H1  SER     1     -15.687 -30.064  -3.661  0.189800
ATOM      3  H2  SER     1     -14.091 -30.000  -3.279  0.189800
ATOM      4  H3  SER     1     -14.538 -30.255  -4.828  0.189800
ATOM      5  CA  SER     1     -14.761 -28.291  -4.214  0.056700
ATOM      6  HA  SER     1     -13.769 -28.010  -4.565  0.078200
ATOM      7  CB  SER     1     -15.773 -27.891  -5.294  0.259600
ATOM      8  HB2 SER     1     -15.652 -28.548  -6.156  0.027300
ATOM      9  HB3 SER     1     -16.786 -28.007  -4.909  0.027300
ATOM     10  OG  SER     1     -15.560 -26.558  -5.727 -0.671400
ATOM     11  HG  SER     1     -16.224 -26.337  -6.386  0.423900
ATOM     12  C   SER     1     -15.041 -27.545  -2.908  0.616300
ATOM     13  O   SER     1     -15.548 -28.134  -1.950 -0.572200
ATOM     14  N   THR     2     -14.726 -26.256  -2.864 -0.415700
ATOM     15  H   THR     2     -14.235 -25.838  -3.642  0.271900
ATOM     16  CA  THR     2     -14.906 -25.446  -1.660 -0.038900
ATOM     17  HA  THR     2     -15.095 -26.103  -0.811  0.100700
ATOM     18  CB  THR     2     -13.615 -24.692  -1.370  0.365400
ATOM     19  HB  THR     2     -13.817 -23.872  -0.681  0.004300
ATOM     20  CG2 THR     2     -12.595 -25.622  -0.713 -0.243800
ATOM     21 1HG2 THR     2     -12.318 -26.429  -1.391  0.064200
ATOM     22 2HG2 THR     2     -11.707 -25.052  -0.442  0.064200
ATOM     23 3HG2 THR     2     -13.016 -26.047   0.198  0.064200
ATOM     24  OG1 THR     2     -13.080 -24.174  -2.588 -0.676100
ATOM     25  HG1 THR     2     -13.608 -23.408  -2.822  0.410200
ATOM     26  C   THR     2     -16.062 -24.462  -1.715  0.597300
ATOM     27  O   THR     2     -16.409 -23.835  -0.715 -0.567900
ATOM     28  N   ALA     3     -16.669 -24.321  -2.881 -0.415700
ATOM     29  H   ALA     3     -16.340 -24.847  -3.678  0.271900
ATOM     30  CA  ALA     3     -17.757 -23.387  -3.056  0.033700
ATOM     31  HA  ALA     3     -17.366 -22.385  -2.874  0.082300
ATOM     32  CB  ALA     3     -18.230 -23.425  -4.486 -0.182500
ATOM     33  HB1 ALA     3     -19.069 -22.742  -4.621  0.060300
ATOM     34  HB2 ALA     3     -17.425 -23.119  -5.153  0.060300
ATOM     35  HB3 ALA     3     -18.554 -24.433  -4.749  0.060300
ATOM     36  C   ALA     3     -18.927 -23.616  -2.108  0.597300
ATOM     37  O   ALA     3     -19.566 -24.675  -2.117 -0.567900
ATOM     38  N   GLY     4     -19.205 -22.605  -1.293 -0.415700
ATOM     39  H   GLY     4     -18.709 -21.731  -1.395  0.271900
ATOM     40  CA  GLY     4     -20.313 -22.661  -0.359 -0.025200
ATOM     41  HA2 GLY     4     -20.611 -21.636  -0.139  0.069800
ATOM     42  HA3 GLY     4     -21.162 -23.166  -0.820  0.069800
ATOM     43  C   GLY     4     -20.015 -23.344   0.959  0.597300
ATOM     44  O   GLY     4     -20.893 -23.426   1.821 -0.567900
ATOM     45  N   LYS     5     -18.795 -23.829   1.148 -0.347900
ATOM     46  H   LYS     5     -18.105 -23.760   0.415  0.274700
ATOM     47  CA  LYS     5     -18.455 -24.493   2.398 -0.240000
ATOM     48  HA  LYS     5     -19.343 -24.581   3.024  0.142600
ATOM     49  CB  LYS     5     -18.004 -25.938   2.141 -0.009400
ATOM     50  HB2 LYS     5     -18.151 -26.474   3.078  0.036200
ATOM     51  HB3 LYS     5     -18.669 -26.389   1.405  0.036200
ATOM     52  CG  LYS     5     -16.544 -26.138   1.690  0.018700
ATOM     53  HG2 LYS     5     -16.407 -25.626   0.738  0.010300
ATOM     54  HG3 LYS     5     -15.848 -25.724   2.420  0.010300
ATOM     55  CD  LYS     5     -16.222 -27.625   1.484 -0.047900
ATOM     56  HD2 LYS     5     -16.912 -28.022   0.739  0.062100
ATOM     57  HD3 LYS     5     -15.209 -27.726   1.096  0.062100
ATOM     58  CE  LYS     5     -16.339 -28.437   2.793 -0.014300
ATOM     59  HE2 LYS     5     -15.523 -28.149   3.456  0.113500
ATOM     60  HE3 LYS     5     -17.280 -28.195   3.287  0.113500
ATOM     61  NZ  LYS     5     -16.305 -29.920   2.575 -0.385400
ATOM     62  HZ1 LYS     5     -16.408 -30.420   3.447  0.340000
ATOM     63  HZ2 LYS     5     -17.038 -30.215   1.946  0.340000
ATOM     64  HZ3 LYS     5     -15.422 -30.181   2.161  0.340000
ATOM     65  C   LYS     5     -17.450 -23.708   3.221  0.734100
ATOM     66  O   LYS     5     -16.778 -22.804   2.717 -0.589400
ATOM     67  N   VAL     6     -17.400 -24.010   4.511 -0.415700
ATOM     68  H   VAL     6     -17.937 -24.793   4.854  0.271900
ATOM     69  CA  VAL     6     -16.453 -23.374   5.410 -0.087500
ATOM     70  HA  VAL     6     -16.441 -22.296   5.247  0.096900
ATOM     71  CB  VAL     6     -16.813 -23.642   6.895  0.298500
ATOM     72  HB  VAL     6     -16.967 -24.713   7.024 -0.029700
ATOM     73  CG1 VAL     6     -15.680 -23.221   7.831 -0.319200
ATOM     74 1HG1 VAL     6     -15.447 -22.166   7.689  0.079100
ATOM     75 2HG1 VAL     6     -16.008 -23.388   8.856  0.079100
ATOM     76 3HG1 VAL     6     -14.789 -23.828   7.666  0.079100
ATOM     77  CG2 VAL     6     -18.100 -22.904   7.273 -0.319200
ATOM     78 1HG2 VAL     6     -18.363 -23.147   8.302  0.079100
ATOM     79 2HG2 VAL     6     -17.960 -21.826   7.189  0.079100
ATOM     80 3HG2 VAL     6     -18.922 -23.219   6.630  0.079100
ATOM     81  C   VAL     6     -15.083 -23.938   5.052  0.597300
ATOM     82  O   VAL     6     -14.936 -25.136   4.797 -0.567900
ATOM     83  N   ILE     7     -14.090 -23.068   4.995 -0.415700
ATOM     84  H   ILE     7     -14.266 -22.098   5.215  0.271900
ATOM     85  CA  ILE     7     -12.735 -23.475   4.676 -0.059700
ATOM     86  HA  ILE     7     -12.707 -24.501   4.307  0.086900
ATOM     87  CB  ILE     7     -12.146 -22.558   3.574  0.130300
ATOM     88  HB  ILE     7     -12.352 -21.520   3.834  0.018700
ATOM     89  CG2 ILE     7     -10.626 -22.710   3.465 -0.320400
ATOM     90 1HG2 ILE     7     -10.208 -22.003   2.748  0.088200
ATOM     91 2HG2 ILE     7     -10.138 -22.472   4.410  0.088200
ATOM     92 3HG2 ILE     7     -10.365 -23.727   3.171  0.088200
ATOM     93  CG1 ILE     7     -12.805 -22.853   2.224 -0.043000
ATOM     94 2HG1 ILE     7     -12.769 -23.926   2.036  0.023600
ATOM     95 3HG1 ILE     7     -13.856 -22.567   2.257  0.023600
ATOM     96  CD1 ILE     7     -12.110 -22.160   1.062 -0.066000
ATOM     97 1HD1 ILE     7     -11.178 -22.665   0.808  0.018600
ATOM     98 2HD1 ILE     7     -12.761 -22.188   0.188  0.018600
ATOM     99 3HD1 ILE     7     -11.918 -21.114   1.301  0.018600
ATOM    100  C   ILE     7     -11.904 -23.404   5.945  0.597300
ATOM    101  O   ILE     7     -11.979 -22.428   6.675 -0.567900
ATOM    102  N   LYS     8     -11.173 -24.461   6.264 -0.347900
ATOM    103  H   LYS     8     -11.121 -25.239   5.622  0.274700
ATOM    104  CA  LYS     8     -10.272 -24.417   7.404 -0.240000
ATOM    105  HA  LYS     8     -10.503 -23.579   8.062  0.142600
ATOM    106  CB  LYS     8     -10.323 -25.704   8.214 -0.009400
ATOM    107  HB2 LYS     8     -10.100 -26.552   7.566  0.036200
ATOM    108  HB3 LYS     8      -9.546 -25.649   8.977  0.036200
ATOM    109  CG  LYS     8     -11.655 -25.947   8.894  0.018700
ATOM    110  HG2 LYS     8     -11.903 -25.021   9.413  0.010300
ATOM    111  HG3 LYS     8     -12.417 -26.156   8.143  0.010300
ATOM    112  CD  LYS     8     -11.549 -27.116   9.867 -0.047900
ATOM    113  HD2 LYS     8     -11.059 -27.947   9.358  0.062100
ATOM    114  HD3 LYS     8     -10.934 -26.818  10.716  0.062100
ATOM    115  CE  LYS     8     -12.928 -27.571  10.363 -0.014300
ATOM    116  HE2 LYS     8     -13.338 -26.806  11.023  0.113500
ATOM    117  HE3 LYS     8     -13.599 -27.651   9.507  0.113500
ATOM    118  NZ  LYS     8     -12.871 -28.882  11.079 -0.385400
ATOM    119  HZ1 LYS     8     -12.430 -29.581  10.499  0.340000
ATOM    120  HZ2 LYS     8     -12.340 -28.795  11.934  0.340000
ATOM    121  HZ3 LYS     8     -13.795 -29.206  11.330  0.340000
ATOM    122  C   LYS     8      -8.909 -24.250   6.771  0.734100
ATOM    123  O   LYS     8      -8.588 -24.971   5.828 -0.589400
ATOM    124  N   CYS     9      -8.111 -23.303   7.224 -0.415700
ATOM    125  H   CYS     9      -8.407 -22.731   8.003  0.271900
ATOM    126  CA  CYS     9      -6.801 -23.090   6.627  0.021300
ATOM    127  HA  CYS     9      -6.334 -24.042   6.373  0.112400
ATOM    128  CB  CYS     9      -6.916 -22.215   5.365 -0.123100
ATOM    129  HB2 CYS     9      -5.946 -22.173   4.871  0.111200
ATOM    130  HB3 CYS     9      -7.594 -22.710   4.669  0.111200
ATOM    131  SG  CYS     9      -7.521 -20.506   5.628 -0.311900
ATOM    132  HG  CYS     9      -6.486 -20.044   6.335  0.193300
ATOM    133  C   CYS     9      -5.952 -22.419   7.659  0.597300
ATOM    134  O   CYS     9      -6.383 -22.283   8.800 -0.567900
ATOM    135  N   LYS    10      -4.753 -22.005   7.269 -0.347900
ATOM    136  H   LYS    10      -4.454 -22.172   6.319  0.274700
ATOM    137  CA  LYS    10      -3.850 -21.317   8.178 -0.240000
ATOM    138  HA  LYS    10      -4.177 -21.538   9.194  0.142600
ATOM    139  CB  LYS    10      -2.422 -21.846   8.030 -0.009400
ATOM    140  HB2 LYS    10      -2.065 -21.696   7.012  0.036200
ATOM    141  HB3 LYS    10      -1.786 -21.267   8.700  0.036200
ATOM    142  CG  LYS    10      -2.306 -23.327   8.401  0.018700
ATOM    143  HG2 LYS    10      -2.909 -23.495   9.294  0.010300
ATOM    144  HG3 LYS    10      -2.705 -23.942   7.594  0.010300
ATOM    145  CD  LYS    10      -0.869 -23.743   8.703 -0.047900
ATOM    146  HD2 LYS    10      -0.363 -24.010   7.775  0.062100
ATOM    147  HD3 LYS    10      -0.333 -22.922   9.179  0.062100
ATOM    148  CE  LYS    10      -0.868 -24.938   9.672 -0.014300
ATOM    149  HE2 LYS    10      -1.503 -24.675  10.518  0.113500
ATOM    150  HE3 LYS    10      -1.327 -25.803   9.194  0.113500
ATOM    151  NZ  LYS    10       0.483 -25.290  10.210 -0.385400
ATOM    152  HZ1 LYS    10       1.037 -25.828   9.560  0.340000
ATOM    153  HZ2 LYS    10       1.009 -24.460  10.445  0.340000
ATOM    154  HZ3 LYS    10       0.376 -25.833  11.055  0.340000
ATOM    155  C   LYS    10      -3.900 -19.807   7.982  0.734100
ATOM    156  O   LYS    10      -4.149 -19.323   6.878 -0.589400
ATOM    157  N   ALA    11      -3.706 -19.074   9.065 -0.415700
ATOM    158  H   ALA    11      -3.606 -19.542   9.955  0.271900
ATOM    159  CA  ALA    11      -3.712 -17.628   9.064  0.033700
ATOM    160  HA  ALA    11      -3.283 -17.255   8.134  0.082300
ATOM    161  CB  ALA    11      -5.128 -17.118   9.204 -0.182500
ATOM    162  HB1 ALA    11      -5.553 -17.441  10.155  0.060300
ATOM    163  HB2 ALA    11      -5.126 -16.029   9.166  0.060300
ATOM    164  HB3 ALA    11      -5.747 -17.499   8.392  0.060300
ATOM    165  C   ALA    11      -2.861 -17.170  10.234  0.597300
ATOM    166  O   ALA    11      -2.658 -17.919  11.194 -0.567900
ATOM    167  N   ALA    12      -2.283 -15.983  10.123 -0.415700
ATOM    168  H   ALA    12      -2.517 -15.380   9.348  0.271900
ATOM    169  CA  ALA    12      -1.478 -15.449  11.199  0.033700
ATOM    170  HA  ALA    12      -1.052 -16.245  11.810  0.082300
ATOM    171  CB  ALA    12      -0.353 -14.602  10.639 -0.182500
ATOM    172  HB1 ALA    12       0.080 -15.092   9.767  0.060300
ATOM    173  HB2 ALA    12      -0.713 -13.619  10.333  0.060300
ATOM    174  HB3 ALA    12       0.443 -14.482  11.373  0.060300
ATOM    175  C   ALA    12      -2.449 -14.611  11.993  0.597300
ATOM    176  O   ALA    12      -3.026 -13.667  11.459 -0.567900
ATOM    177  N   VAL    13      -2.692 -14.988  13.237 -0.415700
ATOM    178  H   VAL    13      -2.252 -15.827  13.588  0.271900
ATOM    179  CA  VAL    13      -3.631 -14.267  14.101 -0.087500
ATOM    180  HA  VAL    13      -4.249 -13.591  13.511  0.096900
ATOM    181  CB  VAL    13      -4.574 -15.231  14.862  0.298500
ATOM    182  HB  VAL    13      -3.994 -15.808  15.582 -0.029700
ATOM    183  CG1 VAL    13      -5.661 -14.443  15.626 -0.319200
ATOM    184 1HG1 VAL    13      -6.186 -13.768  14.950  0.079100
ATOM    185 2HG1 VAL    13      -6.371 -15.140  16.070  0.079100
ATOM    186 3HG1 VAL    13      -5.217 -13.870  16.441  0.079100
ATOM    187  CG2 VAL    13      -5.226 -16.214  13.892 -0.319200
ATOM    188 1HG2 VAL    13      -4.478 -16.869  13.446  0.079100
ATOM    189 2HG2 VAL    13      -5.937 -16.840  14.432  0.079100
ATOM    190 3HG2 VAL    13      -5.750 -15.674  13.103  0.079100
ATOM    191  C   VAL    13      -2.847 -13.466  15.109  0.597300
ATOM    192  O   VAL    13      -1.811 -13.934  15.583 -0.567900
ATOM    193  N   LEU    14      -3.270 -12.237  15.377 -0.415700
ATOM    194  H   LEU    14      -4.115 -11.887  14.948  0.271900
ATOM    195  CA  LEU    14      -2.627 -11.437  16.414 -0.051800
ATOM    196  HA  LEU    14      -1.707 -11.915  16.751  0.092200
ATOM    197  CB  LEU    14      -2.298  -9.996  15.967 -0.110200
ATOM    198  HB2 LEU    14      -1.731 -10.025  15.037  0.045700
ATOM    199  HB3 LEU    14      -3.228  -9.459  15.782  0.045700
ATOM    200  CG  LEU    14      -1.473  -9.244  17.041  0.353100
ATOM    201  HG  LEU    14      -1.952  -9.410  18.006 -0.036100
ATOM    202  CD1 LEU    14      -0.041  -9.775  17.101 -0.412100
ATOM    203 1HD1 LEU    14       0.430  -9.718  16.120  0.100000
ATOM    204 2HD1 LEU    14       0.532  -9.171  17.806  0.100000
ATOM    205 3HD1 LEU    14      -0.019 -10.804  17.461  0.100000
ATOM    206  CD2 LEU    14      -1.456  -7.735  16.811 -0.412100
ATOM    207 1HD2 LEU    14      -2.478  -7.358  16.817  0.100000
ATOM    208 2HD2 LEU    14      -0.905  -7.258  17.621  0.100000
ATOM    209 3HD2 LEU    14      -0.993  -7.507  15.851  0.100000
ATOM    210  C   LEU    14      -3.629 -11.436  17.560  0.597300
ATOM    211  O   LEU    14      -4.732 -10.898  17.424 -0.567900
ATOM    212  N   TRP    15      -3.275 -12.120  18.644 -0.415700
ATOM    213  H   TRP    15      -2.361 -12.549  18.664  0.271900
ATOM    214  CA  TRP    15      -4.121 -12.218  19.830 -0.027500
ATOM    215  HA  TRP    15      -5.168 -12.227  19.526  0.112300
ATOM    216  CB  TRP    15      -3.845 -13.525  20.608 -0.005000
ATOM    217  HB2 TRP    15      -2.785 -13.562  20.859  0.033900
ATOM    218  HB3 TRP    15      -4.396 -13.486  21.547  0.033900
ATOM    219  CG  TRP    15      -4.229 -14.819  19.905 -0.141500
ATOM    220  CD1 TRP    15      -3.381 -15.713  19.324 -0.163800
ATOM    221  HD1 TRP    15      -2.307 -15.604  19.297  0.206200
ATOM    222  NE1 TRP    15      -4.087 -16.760  18.774 -0.341800
ATOM    223  HE1 TRP    15      -3.681 -17.539  18.276  0.341200
ATOM    224  CE2 TRP    15      -5.429 -16.577  18.984  0.138000
ATOM    225  CZ2 TRP    15      -6.520 -17.354  18.609 -0.260100
ATOM    226  HZ2 TRP    15      -6.377 -18.269  18.055  0.157200
ATOM    227  CH2 TRP    15      -7.785 -16.914  18.963 -0.113400
ATOM    228  HH2 TRP    15      -8.650 -17.491  18.672  0.141700
ATOM    229  CZ3 TRP    15      -7.958 -15.715  19.679 -0.197200
ATOM    230  HZ3 TRP    15      -8.954 -15.389  19.938  0.144700
ATOM    231  CE3 TRP    15      -6.855 -14.934  20.057 -0.238700
ATOM    232  HE3 TRP    15      -6.990 -14.023  20.622  0.170000
ATOM    233  CD2 TRP    15      -5.562 -15.356  19.703  0.124300
ATOM    234  C   TRP    15      -3.921 -11.024  20.746  0.597300
ATOM    235  O   TRP    15      -4.881 -10.480  21.278 -0.567900
ATOM    236  N   GLU    16      -2.681 -10.611  20.939 -0.516300
ATOM    237  H   GLU    16      -1.927 -11.020  20.406  0.293600
ATOM    238  CA  GLU    16      -2.378  -9.486  21.806  0.039700
ATOM    239  HA  GLU    16      -3.270  -8.928  22.090  0.110500
ATOM    240  CB  GLU    16      -1.652  -9.936  23.065  0.056000
ATOM    241  HB2 GLU    16      -0.709 -10.359  22.717 -0.017300
ATOM    242  HB3 GLU    16      -1.439  -9.074  23.697 -0.017300
ATOM    243  CG  GLU    16      -2.343 -10.989  23.890  0.013600
ATOM    244  HG2 GLU    16      -3.254 -10.570  24.316 -0.042500
ATOM    245  HG3 GLU    16      -2.626 -11.834  23.262 -0.042500
ATOM    246  CD  GLU    16      -1.425 -11.492  24.989  0.805400
ATOM    247  OE1 GLU    16      -1.368 -10.843  26.058 -0.818800
ATOM    248  OE2 GLU    16      -0.757 -12.530  24.790 -0.818800
ATOM    249  C   GLU    16      -1.436  -8.562  21.092  0.536600
ATOM    250  O   GLU    16      -0.752  -8.964  20.160 -0.581900
ATOM    251  N   GLU    17      -1.364  -7.332  21.575 -0.516300
ATOM    252  H   GLU    17      -1.934  -7.073  22.368  0.293600
ATOM    253  CA  GLU    17      -0.447  -6.352  21.033  0.039700
ATOM    254  HA  GLU    17      -0.549  -6.257  19.952  0.110500
ATOM    255  CB  GLU    17      -0.626  -5.002  21.716  0.056000
ATOM    256  HB2 GLU    17      -0.510  -5.148  22.790 -0.017300
ATOM    257  HB3 GLU    17       0.175  -4.344  21.380 -0.017300
ATOM    258  CG  GLU    17      -1.917  -4.256  21.474  0.013600
ATOM    259  HG2 GLU    17      -1.954  -3.914  20.439 -0.042500
ATOM    260  HG3 GLU    17      -2.757  -4.927  21.649 -0.042500
ATOM    261  CD  GLU    17      -2.016  -3.063  22.419  0.805400
ATOM    262  OE1 GLU    17      -0.977  -2.409  22.698 -0.818800
ATOM    263  OE2 GLU    17      -3.142  -2.800  22.910 -0.818800
ATOM    264  C   GLU    17       0.949  -6.796  21.396  0.536600
ATOM    265  O   GLU    17       1.137  -7.564  22.337 -0.581900
ATOM    266  N   LYS    18       1.929  -6.258  20.686 -0.347900
ATOM    267  H   LYS    18       1.677  -5.585  19.976  0.274700
ATOM    268  CA  LYS    18       3.341  -6.495  20.930 -0.240000
ATOM    269  HA  LYS    18       3.905  -6.102  20.084  0.142600
ATOM    270  CB  LYS    18       3.779  -5.742  22.186 -0.009400
ATOM    271  HB2 LYS    18       3.345  -6.208  23.070  0.036200
ATOM    272  HB3 LYS    18       4.866  -5.776  22.270  0.036200
ATOM    273  CG  LYS    18       3.332  -4.286  22.120  0.018700
ATOM    274  HG2 LYS    18       3.771  -3.817  21.240  0.010300
ATOM    275  HG3 LYS    18       2.246  -4.235  22.032  0.010300
ATOM    276  CD  LYS    18       3.675  -3.456  23.339 -0.047900
ATOM    277  HD2 LYS    18       3.312  -3.958  24.237  0.062100
ATOM    278  HD3 LYS    18       4.754  -3.317  23.405  0.062100
ATOM    279  CE  LYS    18       2.978  -2.104  23.196 -0.014300
ATOM    280  HE2 LYS    18       3.350  -1.614  22.296  0.113500
ATOM    281  HE3 LYS    18       1.911  -2.282  23.065  0.113500
ATOM    282  NZ  LYS    18       3.176  -1.211  24.362 -0.385400
ATOM    283  HZ1 LYS    18       2.690  -0.332  24.260  0.340000
ATOM    284  HZ2 LYS    18       2.858  -1.641  25.219  0.340000
ATOM    285  HZ3 LYS    18       4.150  -0.976  24.491  0.340000
ATOM    286  C   LYS    18       3.689  -7.951  21.032  0.734100
ATOM    287  O   LYS    18       4.727  -8.294  21.576 -0.589400
ATOM    288  N   LYS    19       2.851  -8.811  20.485 -0.347900
ATOM    289  H   LYS    19       2.001  -8.473  20.058  0.274700
ATOM    290  CA  LYS    19       3.096 -10.234  20.533 -0.240000
ATOM    291  HA  LYS    19       3.996 -10.423  21.118  0.142600
ATOM    292  CB  LYS    19       1.923 -10.956  21.191 -0.009400
ATOM    293  HB2 LYS    19       0.994 -10.668  20.700  0.036200
ATOM    294  HB3 LYS    19       2.038 -12.029  21.038  0.036200
ATOM    295  CG  LYS    19       1.796 -10.710  22.682  0.018700
ATOM    296  HG2 LYS    19       1.573  -9.679  22.958  0.010300
ATOM    297  HG3 LYS    19       0.994 -11.365  23.024  0.010300
ATOM    298  CD  LYS    19       3.020 -11.184  23.426 -0.047900
ATOM    299  HD2 LYS    19       3.351 -12.139  23.018  0.062100
ATOM    300  HD3 LYS    19       3.822 -10.452  23.334  0.062100
ATOM    301  CE  LYS    19       2.671 -11.362  24.890 -0.014300
ATOM    302  HE2 LYS    19       2.467 -10.388  25.333  0.113500
ATOM    303  HE3 LYS    19       1.756 -11.951  24.949  0.113500
ATOM    304  NZ  LYS    19       3.739 -12.061  25.649 -0.385400
ATOM    305  HZ1 LYS    19       3.394 -12.363  26.548  0.340000
ATOM    306  HZ2 LYS    19       4.085 -12.873  25.157  0.340000
ATOM    307  HZ3 LYS    19       4.512 -11.436  25.829  0.340000
ATOM    308  C   LYS    19       3.311 -10.783  19.139  0.734100
ATOM    309  O   LYS    19       2.871 -10.185  18.151 -0.589400
ATOM    310  N   PRO    20       4.049 -11.900  19.041 -0.254800
ATOM    311  CD  PRO    20       4.943 -12.455  20.064  0.019200
ATOM    312  HD2 PRO    20       4.403 -13.161  20.696  0.039100
ATOM    313  HD3 PRO    20       5.441 -11.691  20.661  0.039100
ATOM    314  CG  PRO    20       5.998 -13.175  19.245  0.018900
ATOM    315  HG2 PRO    20       6.492 -13.955  19.824  0.021300
ATOM    316  HG3 PRO    20       6.724 -12.466  18.847  0.021300
ATOM    317  CB  PRO    20       5.158 -13.746  18.141 -0.007000
ATOM    318  HB2 PRO    20       4.547 -14.565  18.519  0.025300
ATOM    319  HB3 PRO    20       5.771 -14.081  17.303  0.025300
ATOM    320  CA  PRO    20       4.295 -12.550  17.763 -0.026600
ATOM    321  HA  PRO    20       4.838 -11.880  17.097  0.064100
ATOM    322  C   PRO    20       2.979 -12.979  17.138  0.589600
ATOM    323  O   PRO    20       1.955 -13.074  17.830 -0.574800
ATOM    324  N   PHE    21       2.981 -13.159  15.826 -0.415700
ATOM    325  H   PHE    21       3.843 -13.063  15.309  0.271900
ATOM    326  CA  PHE    21       1.799 -13.640  15.145 -0.002400
ATOM    327  HA  PHE    21       0.902 -13.159  15.534  0.097800
ATOM    328  CB  PHE    21       1.899 -13.382  13.648 -0.034300
ATOM    329  HB2 PHE    21       2.852 -13.745  13.262  0.029500
ATOM    330  HB3 PHE    21       1.097 -13.963  13.194  0.029500
ATOM    331  CG  PHE    21       1.708 -11.941  13.293  0.011800
ATOM    332  CD1 PHE    21       0.416 -11.433  13.123 -0.125600
ATOM    333  HD1 PHE    21      -0.438 -12.084  13.234  0.133000
ATOM    334  CE1 PHE    21       0.222 -10.073  12.893 -0.170400
ATOM    335  HE1 PHE    21      -0.747  -9.595  12.897  0.143000
ATOM    336  CZ  PHE    21       1.309  -9.219  12.815 -0.107200
ATOM    337  HZ  PHE    21       1.159  -8.166  12.629  0.129700
ATOM    338  CE2 PHE    21       2.601  -9.719  12.977 -0.170400
ATOM    339  HE2 PHE    21       3.446  -9.057  12.861  0.143000
ATOM    340  CD2 PHE    21       2.801 -11.081  13.216 -0.125600
ATOM    341  HD2 PHE    21       3.803 -11.467  13.325  0.133000
ATOM    342  C   PHE    21       1.740 -15.126  15.436  0.597300
ATOM    343  O   PHE    21       2.776 -15.767  15.648 -0.567900
ATOM    344  N   SER    22       0.534 -15.659  15.527 -0.415700
ATOM    345  H   SER    22      -0.281 -15.073  15.420  0.271900
ATOM    346  CA  SER    22       0.336 -17.074  15.774 -0.024900
ATOM    347  HA  SER    22       1.265 -17.577  16.042  0.084300
ATOM    348  CB  SER    22      -0.652 -17.275  16.927  0.211700
ATOM    349  HB2 SER    22      -0.357 -16.633  17.758  0.035200
ATOM    350  HB3 SER    22      -1.654 -16.986  16.609  0.035200
ATOM    351  OG  SER    22      -0.663 -18.614  17.396 -0.654600
ATOM    352  HG  SER    22      -1.578 -18.894  17.322  0.427500
ATOM    353  C   SER    22      -0.192 -17.652  14.480  0.597300
ATOM    354  O   SER    22      -1.268 -17.282  14.017 -0.567900
ATOM    355  N   ILE    23       0.598 -18.502  13.847 -0.415700
ATOM    356  H   ILE    23       1.486 -18.763  14.252  0.271900
ATOM    357  CA  ILE    23       0.170 -19.117  12.606 -0.059700
ATOM    358  HA  ILE    23      -0.453 -18.431  12.032  0.086900
ATOM    359  CB  ILE    23       1.374 -19.547  11.732  0.130300
ATOM    360  HB  ILE    23       1.912 -20.357  12.225  0.018700
ATOM    361  CG2 ILE    23       0.891 -20.020  10.362 -0.320400
ATOM    362 1HG2 ILE    23       1.719 -20.073   9.655  0.088200
ATOM    363 2HG2 ILE    23       0.491 -21.028  10.469  0.088200
ATOM    364 3HG2 ILE    23       0.089 -19.400   9.962  0.088200
ATOM    365  CG1 ILE    23       2.363 -18.395  11.516 -0.043000
ATOM    366 2HG1 ILE    23       2.611 -17.894  12.451  0.023600
ATOM    367 3HG1 ILE    23       3.298 -18.819  11.149  0.023600
ATOM    368  CD1 ILE    23       1.894 -17.367  10.498 -0.066000
ATOM    369 1HD1 ILE    23       2.542 -17.360   9.621  0.018600
ATOM    370 2HD1 ILE    23       0.852 -17.476  10.195  0.018600
ATOM    371 3HD1 ILE    23       1.921 -16.408  11.015  0.018600
ATOM    372  C   ILE    23      -0.649 -20.308  13.064  0.597300
ATOM    373  O   ILE    23      -0.135 -21.193  13.754 -0.567900
ATOM    374  N   GLU    24      -1.942 -20.282  12.811 -0.516300
ATOM    375  H   GLU    24      -2.347 -19.505  12.309  0.293600
ATOM    376  CA  GLU    24      -2.781 -21.391  13.205  0.039700
ATOM    377  HA  GLU    24      -2.219 -22.319  13.097  0.110500
ATOM    378  CB  GLU    24      -3.202 -21.293  14.677  0.056000
ATOM    379  HB2 GLU    24      -3.784 -22.170  14.960 -0.017300
ATOM    380  HB3 GLU    24      -2.291 -21.351  15.272 -0.017300
ATOM    381  CG  GLU    24      -3.929 -20.017  15.102  0.013600
ATOM    382  HG2 GLU    24      -3.372 -19.144  14.760 -0.042500
ATOM    383  HG3 GLU    24      -4.913 -19.993  14.634 -0.042500
ATOM    384  CD  GLU    24      -4.052 -19.965  16.615  0.805400
ATOM    385  OE1 GLU    24      -4.979 -20.603  17.159 -0.818800
ATOM    386  OE2 GLU    24      -3.180 -19.351  17.272 -0.818800
ATOM    387  C   GLU    24      -3.959 -21.541  12.293  0.536600
ATOM    388  O   GLU    24      -4.060 -20.870  11.277 -0.581900
ATOM    389  N   GLU    25      -4.844 -22.452  12.653 -0.516300
ATOM    390  H   GLU    25      -4.712 -22.961  13.515  0.293600
ATOM    391  CA  GLU    25      -5.992 -22.768  11.845  0.039700
ATOM    392  HA  GLU    25      -5.695 -22.582  10.813  0.110500
ATOM    393  CB  GLU    25      -6.284 -24.256  11.968  0.056000
ATOM    394  HB2 GLU    25      -5.387 -24.805  11.682 -0.017300
ATOM    395  HB3 GLU    25      -6.499 -24.470  13.015 -0.017300
ATOM    396  CG  GLU    25      -7.445 -24.754  11.140  0.013600
ATOM    397  HG2 GLU    25      -8.377 -24.328  11.511 -0.042500
ATOM    398  HG3 GLU    25      -7.313 -24.446  10.103 -0.042500
ATOM    399  CD  GLU    25      -7.513 -26.264  11.204  0.805400
ATOM    400  OE1 GLU    25      -6.799 -26.916  10.410 -0.818800
ATOM    401  OE2 GLU    25      -8.250 -26.797  12.067 -0.818800
ATOM    402  C   GLU    25      -7.213 -21.951  12.187  0.536600
ATOM    403  O   GLU    25      -7.545 -21.770  13.357 -0.581900
ATOM    404  N   VAL    26      -7.896 -21.498  11.152 -0.415700
ATOM    405  H   VAL    26      -7.575 -21.724  10.222  0.271900
ATOM    406  CA  VAL    26      -9.106 -20.708  11.282 -0.087500
ATOM    407  HA  VAL    26      -9.520 -20.826  12.284  0.096900
ATOM    408  CB  VAL    26      -8.849 -19.196  11.015  0.298500
ATOM    409  HB  VAL    26      -9.770 -18.649  11.216 -0.029700
ATOM    410  CG1 VAL    26      -7.770 -18.649  11.944 -0.319200
ATOM    411 1HG1 VAL    26      -6.784 -18.946  11.585  0.079100
ATOM    412 2HG1 VAL    26      -7.824 -17.561  11.985  0.079100
ATOM    413 3HG1 VAL    26      -7.893 -19.069  12.942  0.079100
ATOM    414  CG2 VAL    26      -8.451 -18.951   9.561 -0.319200
ATOM    415 1HG2 VAL    26      -9.269 -19.209   8.889  0.079100
ATOM    416 2HG2 VAL    26      -8.229 -17.893   9.419  0.079100
ATOM    417 3HG2 VAL    26      -7.569 -19.536   9.302  0.079100
ATOM    418  C   VAL    26     -10.107 -21.260  10.285  0.597300
ATOM    419  O   VAL    26      -9.741 -21.973   9.350 -0.567900
ATOM    420  N   GLU    27     -11.373 -20.966  10.511 -0.516300
ATOM    421  H   GLU    27     -11.607 -20.385  11.304  0.293600
ATOM    422  CA  GLU    27     -12.430 -21.369   9.615  0.039700
ATOM    423  HA  GLU    27     -12.084 -22.130   8.915  0.110500
ATOM    424  CB  GLU    27     -13.592 -21.948  10.411  0.056000
ATOM    425  HB2 GLU    27     -14.003 -21.171  11.057 -0.017300
ATOM    426  HB3 GLU    27     -14.379 -22.247   9.719 -0.017300
ATOM    427  CG  GLU    27     -13.195 -23.134  11.288  0.013600
ATOM    428  HG2 GLU    27     -12.813 -23.942  10.663 -0.042500
ATOM    429  HG3 GLU    27     -12.407 -22.825  11.975 -0.042500
ATOM    430  CD  GLU    27     -14.354 -23.715  12.093  0.805400
ATOM    431  OE1 GLU    27     -15.526 -23.627  11.654 -0.818800
ATOM    432  OE2 GLU    27     -14.086 -24.274  13.179 -0.818800
ATOM    433  C   GLU    27     -12.838 -20.096   8.899  0.536600
ATOM    434  O   GLU    27     -12.991 -19.052   9.540 -0.581900
ATOM    435  N   VAL    28     -12.962 -20.170   7.584 -0.415700
ATOM    436  H   VAL    28     -12.761 -21.053   7.137  0.271900
ATOM    437  CA  VAL    28     -13.325 -19.052   6.741 -0.087500
ATOM    438  HA  VAL    28     -13.392 -18.145   7.341  0.096900
ATOM    439  CB  VAL    28     -12.256 -18.795   5.645  0.298500
ATOM    440  HB  VAL    28     -12.187 -19.660   4.985 -0.029700
ATOM    441  CG1 VAL    28     -12.633 -17.580   4.809 -0.319200
ATOM    442 1HG1 VAL    28     -13.587 -17.736   4.306  0.079100
ATOM    443 2HG1 VAL    28     -12.708 -16.701   5.450  0.079100
ATOM    444 3HG1 VAL    28     -11.871 -17.400   4.051  0.079100
ATOM    445  CG2 VAL    28     -10.894 -18.562   6.262 -0.319200
ATOM    446 1HG2 VAL    28     -10.172 -18.289   5.493  0.079100
ATOM    447 2HG2 VAL    28     -10.947 -17.759   6.998  0.079100
ATOM    448 3HG2 VAL    28     -10.539 -19.472   6.745  0.079100
ATOM    449  C   VAL    28     -14.685 -19.334   6.124  0.597300
ATOM    450  O   VAL    28     -14.813 -20.133   5.190 -0.567900
ATOM    451  N   ALA    29     -15.708 -18.689   6.671 -0.415700
ATOM    452  H   ALA    29     -15.531 -18.053   7.435  0.271900
ATOM    453  CA  ALA    29     -17.069 -18.851   6.191  0.033700
ATOM    454  HA  ALA    29     -17.339 -19.897   6.331  0.082300
ATOM    455  CB  ALA    29     -18.020 -17.985   7.007 -0.182500
ATOM    456  HB1 ALA    29     -18.143 -17.034   6.489  0.060300
ATOM    457  HB2 ALA    29     -19.018 -18.420   7.052  0.060300
ATOM    458  HB3 ALA    29     -17.592 -17.693   7.966  0.060300
ATOM    459  C   ALA    29     -17.186 -18.467   4.727  0.597300
ATOM    460  O   ALA    29     -16.409 -17.657   4.222 -0.567900
ATOM    461  N   PRO    30     -18.125 -19.076   4.005 -0.254800
ATOM    462  CD  PRO    30     -18.905 -20.263   4.350  0.019200
ATOM    463  HD2 PRO    30     -19.327 -20.204   5.354  0.039100
ATOM    464  HD3 PRO    30     -18.304 -21.164   4.226  0.039100
ATOM    465  CG  PRO    30     -20.007 -20.215   3.329  0.018900
ATOM    466  HG2 PRO    30     -20.751 -19.471   3.616  0.021300
ATOM    467  HG3 PRO    30     -20.479 -21.189   3.201  0.021300
ATOM    468  CB  PRO    30     -19.278 -19.765   2.078 -0.007000
ATOM    469  HB2 PRO    30     -19.960 -19.362   1.330  0.025300
ATOM    470  HB3 PRO    30     -18.725 -20.605   1.657  0.025300
ATOM    471  CA  PRO    30     -18.290 -18.721   2.599 -0.026600
ATOM    472  HA  PRO    30     -17.339 -18.821   2.075  0.064100
ATOM    473  C   PRO    30     -18.795 -17.280   2.444  0.589600
ATOM    474  O   PRO    30     -19.354 -16.703   3.389 -0.574800
ATOM    475  N   PRO    31     -18.604 -16.677   1.260 -0.254800
ATOM    476  CD  PRO    31     -17.977 -17.259   0.069  0.019200
ATOM    477  HD2 PRO    31     -18.351 -18.268  -0.100  0.039100
ATOM    478  HD3 PRO    31     -16.891 -17.267   0.167  0.039100
ATOM    479  CG  PRO    31     -18.433 -16.335  -1.048  0.018900
ATOM    480  HG2 PRO    31     -19.444 -16.579  -1.375  0.021300
ATOM    481  HG3 PRO    31     -17.746 -16.362  -1.894  0.021300
ATOM    482  CB  PRO    31     -18.395 -14.990  -0.346 -0.007000
ATOM    483  HB2 PRO    31     -18.963 -14.242  -0.900  0.025300
ATOM    484  HB3 PRO    31     -17.363 -14.669  -0.207  0.025300
ATOM    485  CA  PRO    31     -19.040 -15.306   0.999 -0.026600
ATOM    486  HA  PRO    31     -18.646 -14.631   1.759  0.064100
ATOM    487  C   PRO    31     -20.555 -15.145   0.922  0.589600
ATOM    488  O   PRO    31     -21.247 -15.961   0.305 -0.574800
ATOM    489  N   LYS    32     -21.079 -14.101   1.561 -0.347900
ATOM    490  H   LYS    32     -20.467 -13.457   2.041  0.274700
ATOM    491  CA  LYS    32     -22.510 -13.811   1.507 -0.240000
ATOM    492  HA  LYS    32     -23.106 -14.720   1.426  0.142600
ATOM    493  CB  LYS    32     -22.953 -13.038   2.740 -0.009400
ATOM    494  HB2 LYS    32     -22.329 -12.151   2.848  0.036200
ATOM    495  HB3 LYS    32     -23.982 -12.700   2.615  0.036200
ATOM    496  CG  LYS    32     -22.928 -13.835   4.016  0.018700
ATOM    497  HG2 LYS    32     -23.574 -14.709   3.928  0.010300
ATOM    498  HG3 LYS    32     -21.906 -14.154   4.222  0.010300
ATOM    499  CD  LYS    32     -23.414 -12.941   5.144 -0.047900
ATOM    500  HD2 LYS    32     -22.823 -12.026   5.163  0.062100
ATOM    501  HD3 LYS    32     -24.456 -12.673   4.971  0.062100
ATOM    502  CE  LYS    32     -23.302 -13.632   6.505 -0.014300
ATOM    503  HE2 LYS    32     -23.966 -14.496   6.518  0.113500
ATOM    504  HE3 LYS    32     -22.283 -13.999   6.625  0.113500
ATOM    505  NZ  LYS    32     -23.640 -12.731   7.653 -0.385400
ATOM    506  HZ1 LYS    32     -23.088 -11.886   7.640  0.340000
ATOM    507  HZ2 LYS    32     -24.617 -12.475   7.631  0.340000
ATOM    508  HZ3 LYS    32     -23.441 -13.217   8.516  0.340000
ATOM    509  C   LYS    32     -22.763 -12.970   0.275  0.734100
ATOM    510  O   LYS    32     -21.866 -12.773  -0.540 -0.589400
ATOM    511  N   ALA    33     -23.978 -12.463   0.124 -0.415700
ATOM    512  H   ALA    33     -24.715 -12.708   0.769  0.271900
ATOM    513  CA  ALA    33     -24.267 -11.629  -1.022  0.033700
ATOM    514  HA  ALA    33     -24.187 -12.237  -1.923  0.082300
ATOM    515  CB  ALA    33     -25.676 -11.093  -0.936 -0.182500
ATOM    516  HB1 ALA    33     -25.790 -10.466  -0.052  0.060300
ATOM    517  HB2 ALA    33     -25.903 -10.509  -1.828  0.060300
ATOM    518  HB3 ALA    33     -26.382 -11.921  -0.875  0.060300
ATOM    519  C   ALA    33     -23.262 -10.481  -1.098  0.597300
ATOM    520  O   ALA    33     -22.889  -9.885  -0.083 -0.567900
ATOM    521  N   HIP    34     -22.782 -10.238  -2.313 -0.347900
ATOM    522  H   HIP    34     -23.206 -10.741  -3.080  0.274700
ATOM    523  CA  HIP    34     -21.825  -9.174  -2.624 -0.135400
ATOM    524  HA  HIP    34     -21.603  -9.242  -3.689  0.121200
ATOM    525  CB  HIP    34     -22.465  -7.806  -2.378 -0.041400
ATOM    526  HB2 HIP    34     -22.705  -7.678  -1.322  0.081000
ATOM    527  HB3 HIP    34     -21.761  -7.017  -2.643  0.081000
ATOM    528  CG  HIP    34     -23.700  -7.579  -3.189 -0.001200
ATOM    529  ND1 HIP    34     -23.675  -7.382  -4.550 -0.151300
ATOM    530  HD1 HIP    34     -22.836  -7.213  -5.087  0.386600
ATOM    531  CE1 HIP    34     -24.920  -7.223  -4.989 -0.017000
ATOM    532  HE1 HIP    34     -25.212  -7.039  -6.012  0.268100
ATOM    533  NE2 HIP    34     -25.748  -7.313  -3.945 -0.171800
ATOM    534  HE2 HIP    34     -26.756  -7.289  -3.988  0.391100
ATOM    535  CD2 HIP    34     -25.004  -7.534  -2.805 -0.114100
ATOM    536  HD2 HIP    34     -25.376  -7.657  -1.798  0.231700
ATOM    537  C   HIP    34     -20.472  -9.254  -1.934  0.734100
ATOM    538  O   HIP    34     -19.802  -8.235  -1.754 -0.589400
ATOM    539  N   GLU    35     -20.072 -10.452  -1.547 -0.516300
ATOM    540  H   GLU    35     -20.682 -11.249  -1.667  0.293600
ATOM    541  CA  GLU    35     -18.783 -10.674  -0.920  0.039700
ATOM    542  HA  GLU    35     -18.198  -9.755  -0.883  0.110500
ATOM    543  CB  GLU    35     -18.955 -11.195   0.503  0.056000
ATOM    544  HB2 GLU    35     -19.354 -12.209   0.475 -0.017300
ATOM    545  HB3 GLU    35     -17.974 -11.211   0.978 -0.017300
ATOM    546  CG  GLU    35     -19.892 -10.299   1.298  0.013600
ATOM    547  HG2 GLU    35     -19.547  -9.267   1.236 -0.042500
ATOM    548  HG3 GLU    35     -20.890 -10.375   0.866 -0.042500
ATOM    549  CD  GLU    35     -20.028 -10.697   2.738  0.805400
ATOM    550  OE1 GLU    35     -19.411 -11.702   3.149 -0.818800
ATOM    551  OE2 GLU    35     -20.768  -9.999   3.469 -0.818800
ATOM    552  C   GLU    35     -18.041 -11.657  -1.808  0.536600
ATOM    553  O   GLU    35     -18.651 -12.334  -2.645 -0.581900
ATOM    554  N   VAL    36     -16.730 -11.727  -1.651 -0.415700
ATOM    555  H   VAL    36     -16.293 -11.120  -0.972  0.271900
ATOM    556  CA  VAL    36     -15.858 -12.547  -2.489 -0.087500
ATOM    557  HA  VAL    36     -16.436 -13.288  -3.041  0.096900
ATOM    558  CB  VAL    36     -15.110 -11.632  -3.501  0.298500
ATOM    559  HB  VAL    36     -14.512 -10.916  -2.937 -0.029700
ATOM    560  CG1 VAL    36     -14.147 -12.423  -4.387 -0.319200
ATOM    561 1HG1 VAL    36     -13.388 -12.926  -3.789  0.079100
ATOM    562 2HG1 VAL    36     -14.708 -13.167  -4.954  0.079100
ATOM    563 3HG1 VAL    36     -13.645 -11.747  -5.079  0.079100
ATOM    564  CG2 VAL    36     -16.103 -10.831  -4.353 -0.319200
ATOM    565 1HG2 VAL    36     -15.565 -10.246  -5.100  0.079100
ATOM    566 2HG2 VAL    36     -16.794 -11.509  -4.853  0.079100
ATOM    567 3HG2 VAL    36     -16.663 -10.132  -3.732  0.079100
ATOM    568  C   VAL    36     -14.857 -13.272  -1.598  0.597300
ATOM    569  O   VAL    36     -14.296 -12.665  -0.689 -0.567900
ATOM    570  N   ARG    37     -14.682 -14.575  -1.792 -0.347900
ATOM    571  H   ARG    37     -15.140 -15.029  -2.569  0.274700
ATOM    572  CA  ARG    37     -13.684 -15.302  -1.030 -0.263700
ATOM    573  HA  ARG    37     -13.380 -14.733  -0.151  0.156000
ATOM    574  CB  ARG    37     -14.205 -16.657  -0.553 -0.000700
ATOM    575  HB2 ARG    37     -15.074 -16.435   0.066  0.032700
ATOM    576  HB3 ARG    37     -14.507 -17.261  -1.409  0.032700
ATOM    577  CG  ARG    37     -13.180 -17.406   0.326  0.039000
ATOM    578  HG2 ARG    37     -12.480 -17.944  -0.313  0.028500
ATOM    579  HG3 ARG    37     -12.612 -16.689   0.919  0.028500
ATOM    580  CD  ARG    37     -13.834 -18.373   1.309  0.048600
ATOM    581  HD2 ARG    37     -13.049 -18.885   1.865  0.068700
ATOM    582  HD3 ARG    37     -14.445 -17.802   2.007  0.068700
ATOM    583  NE  ARG    37     -14.676 -19.358   0.632 -0.529500
ATOM    584  HE  ARG    37     -14.613 -19.396  -0.375  0.345600
ATOM    585  CZ  ARG    37     -15.323 -20.340   1.231  0.807600
ATOM    586  NH1 ARG    37     -15.262 -20.490   2.538 -0.862700
ATOM    587 1HH1 ARG    37     -14.812 -19.822   3.148  0.447800
ATOM    588 2HH1 ARG    37     -15.758 -21.278   2.929  0.447800
ATOM    589  NH2 ARG    37     -16.015 -21.198   0.511 -0.862700
ATOM    590 1HH2 ARG    37     -15.943 -21.168  -0.496  0.447800
ATOM    591 2HH2 ARG    37     -16.393 -22.015   0.969  0.447800
ATOM    592  C   ARG    37     -12.491 -15.417  -1.960  0.734100
ATOM    593  O   ARG    37     -12.643 -15.753  -3.139 -0.589400
ATOM    594  N   ILE    38     -11.305 -15.128  -1.441 -0.415700
ATOM    595  H   ILE    38     -11.262 -14.840  -0.474  0.271900
ATOM    596  CA  ILE    38     -10.075 -15.118  -2.233 -0.059700
ATOM    597  HA  ILE    38     -10.270 -15.480  -3.242  0.086900
ATOM    598  CB  ILE    38      -9.480 -13.688  -2.325  0.130300
ATOM    599  HB  ILE    38      -9.068 -13.435  -1.348  0.018700
ATOM    600  CG2 ILE    38      -8.340 -13.641  -3.357 -0.320400
ATOM    601 1HG2 ILE    38      -8.702 -13.946  -4.339  0.088200
ATOM    602 2HG2 ILE    38      -7.930 -12.635  -3.443  0.088200
ATOM    603 3HG2 ILE    38      -7.502 -14.269  -3.052  0.088200
ATOM    604  CG1 ILE    38     -10.544 -12.635  -2.657 -0.043000
ATOM    605 2HG1 ILE    38     -10.859 -12.738  -3.695  0.023600
ATOM    606 3HG1 ILE    38     -11.424 -12.745  -2.022  0.023600
ATOM    607  CD1 ILE    38     -10.050 -11.207  -2.408 -0.066000
ATOM    608 1HD1 ILE    38     -10.874 -10.519  -2.593  0.018600
ATOM    609 2HD1 ILE    38      -9.721 -11.097  -1.374  0.018600
ATOM    610 3HD1 ILE    38      -9.237 -10.942  -3.084  0.018600
ATOM    611  C   ILE    38      -8.984 -15.970  -1.608  0.597300
ATOM    612  O   ILE    38      -8.799 -15.963  -0.394 -0.567900
ATOM    613  N   LYS    39      -8.228 -16.654  -2.462 -0.347900
ATOM    614  H   LYS    39      -8.431 -16.581  -3.449  0.274700
ATOM    615  CA  LYS    39      -7.068 -17.442  -2.072 -0.240000
ATOM    616  HA  LYS    39      -7.152 -17.769  -1.035  0.142600
ATOM    617  CB  LYS    39      -6.956 -18.673  -2.985 -0.009400
ATOM    618  HB2 LYS    39      -7.854 -19.277  -2.858  0.036200
ATOM    619  HB3 LYS    39      -6.926 -18.347  -4.025  0.036200
ATOM    620  CG  LYS    39      -5.729 -19.528  -2.712  0.018700
ATOM    621  HG2 LYS    39      -4.828 -18.988  -3.004  0.010300
ATOM    622  HG3 LYS    39      -5.685 -19.759  -1.648  0.010300
ATOM    623  CD  LYS    39      -5.829 -20.825  -3.494 -0.047900
ATOM    624  HD2 LYS    39      -6.717 -21.368  -3.171  0.062100
ATOM    625  HD3 LYS    39      -5.934 -20.616  -4.559  0.062100
ATOM    626  CE  LYS    39      -4.616 -21.711  -3.256 -0.014300
ATOM    627  HE2 LYS    39      -4.408 -21.769  -2.187  0.113500
ATOM    628  HE3 LYS    39      -4.855 -22.717  -3.603  0.113500
ATOM    629  NZ  LYS    39      -3.441 -21.199  -4.004 -0.385400
ATOM    630  HZ1 LYS    39      -3.122 -20.306  -3.657  0.340000
ATOM    631  HZ2 LYS    39      -2.658 -21.836  -3.958  0.340000
ATOM    632  HZ3 LYS    39      -3.650 -21.058  -4.982  0.340000
ATOM    633  C   LYS    39      -5.865 -16.514  -2.238  0.734100
ATOM    634  O   LYS    39      -5.645 -15.943  -3.306 -0.589400
ATOM    635  N   MET    40      -5.112 -16.325  -1.172 -0.415700
ATOM    636  H   MET    40      -5.382 -16.782  -0.313  0.271900
ATOM    637  CA  MET    40      -3.974 -15.438  -1.193 -0.023700
ATOM    638  HA  MET    40      -4.219 -14.583  -1.824  0.088000
ATOM    639  CB  MET    40      -3.683 -14.972   0.225  0.034200
ATOM    640  HB2 MET    40      -4.555 -15.145   0.855  0.024100
ATOM    641  HB3 MET    40      -2.884 -15.575   0.657  0.024100
ATOM    642  CG  MET    40      -3.311 -13.507   0.315  0.001800
ATOM    643  HG2 MET    40      -3.184 -13.240   1.364  0.044000
ATOM    644  HG3 MET    40      -2.368 -13.339  -0.205  0.044000
ATOM    645  SD  MET    40      -4.575 -12.477  -0.421 -0.273700
ATOM    646  CE  MET    40      -5.939 -12.940   0.548 -0.053600
ATOM    647  HE1 MET    40      -5.673 -12.927   1.605  0.068400
ATOM    648  HE2 MET    40      -6.731 -12.215   0.359  0.068400
ATOM    649  HE3 MET    40      -6.294 -13.930   0.263  0.068400
ATOM    650  C   MET    40      -2.761 -16.113  -1.785  0.597300
ATOM    651  O   MET    40      -2.409 -17.218  -1.421 -0.567900
ATOM    652  N   VAL    41      -2.105 -15.434  -2.709 -0.415700
ATOM    653  H   VAL    41      -2.439 -14.514  -2.959  0.271900
ATOM    654  CA  VAL    41      -0.899 -15.925  -3.364 -0.087500
ATOM    655  HA  VAL    41      -0.687 -16.976  -3.170  0.096900
ATOM    656  CB  VAL    41      -0.995 -15.719  -4.889  0.298500
ATOM    657  HB  VAL    41      -1.135 -14.659  -5.102 -0.029700
ATOM    658  CG1 VAL    41       0.269 -16.178  -5.587 -0.319200
ATOM    659 1HG1 VAL    41       0.449 -17.237  -5.401  0.079100
ATOM    660 2HG1 VAL    41       0.160 -16.043  -6.663  0.079100
ATOM    661 3HG1 VAL    41       1.126 -15.582  -5.275  0.079100
ATOM    662  CG2 VAL    41      -2.176 -16.484  -5.461 -0.319200
ATOM    663 1HG2 VAL    41      -3.107 -16.259  -4.939  0.079100
ATOM    664 2HG2 VAL    41      -2.299 -16.271  -6.523  0.079100
ATOM    665 3HG2 VAL    41      -1.994 -17.552  -5.342  0.079100
ATOM    666  C   VAL    41       0.315 -15.216  -2.785  0.597300
ATOM    667  O   VAL    41       1.313 -15.851  -2.452 -0.567900
ATOM    668  N   ALA    42       0.242 -13.901  -2.629 -0.415700
ATOM    669  H   ALA    42      -0.596 -13.395  -2.874  0.271900
ATOM    670  CA  ALA    42       1.364 -13.154  -2.090  0.033700
ATOM    671  HA  ALA    42       1.947 -13.803  -1.437  0.082300
ATOM    672  CB  ALA    42       2.259 -12.669  -3.224 -0.182500
ATOM    673  HB1 ALA    42       3.092 -12.098  -2.813  0.060300
ATOM    674  HB2 ALA    42       2.650 -13.521  -3.779  0.060300
ATOM    675  HB3 ALA    42       1.693 -12.027  -3.898  0.060300
ATOM    676  C   ALA    42       0.850 -11.991  -1.265  0.597300
ATOM    677  O   ALA    42      -0.224 -11.461  -1.546 -0.567900
ATOM    678  N   THR    43       1.597 -11.618  -0.235 -0.415700
ATOM    679  H   THR    43       2.434 -12.141  -0.018  0.271900
ATOM    680  CA  THR    43       1.228 -10.503   0.621 -0.038900
ATOM    681  HA  THR    43       0.668  -9.788   0.018  0.100700
ATOM    682  CB  THR    43       0.282 -10.941   1.765  0.365400
ATOM    683  HB  THR    43      -0.530 -11.532   1.342  0.004300
ATOM    684  CG2 THR    43       1.003 -11.780   2.795 -0.243800
ATOM    685 1HG2 THR    43       1.754 -11.191   3.323  0.064200
ATOM    686 2HG2 THR    43       0.275 -12.166   3.508  0.064200
ATOM    687 3HG2 THR    43       1.465 -12.635   2.302  0.064200
ATOM    688  OG1 THR    43      -0.284  -9.795   2.400 -0.676100
ATOM    689  HG1 THR    43       0.413  -9.170   2.609  0.410200
ATOM    690  C   THR    43       2.478  -9.781   1.114  0.597300
ATOM    691  O   THR    43       3.487 -10.404   1.432 -0.567900
ATOM    692  N   GLY    44       2.471  -8.458   1.037 -0.415700
ATOM    693  H   GLY    44       1.632  -7.965   0.765  0.271900
ATOM    694  CA  GLY    44       3.607  -7.683   1.494 -0.025200
ATOM    695  HA2 GLY    44       4.527  -8.259   1.397  0.069800
ATOM    696  HA3 GLY    44       3.731  -6.804   0.861  0.069800
ATOM    697  C   GLY    44       3.436  -7.276   2.939  0.597300
ATOM    698  O   GLY    44       2.322  -7.249   3.471 -0.567900
ATOM    699  N   ILE    45       4.561  -6.996   3.588 -0.415700
ATOM    700  H   ILE    45       5.436  -7.106   3.096  0.271900
ATOM    701  CA  ILE    45       4.583  -6.564   4.979 -0.059700
ATOM    702  HA  ILE    45       3.630  -6.776   5.464  0.086900
ATOM    703  CB  ILE    45       5.700  -7.299   5.748  0.130300
ATOM    704  HB  ILE    45       6.635  -7.156   5.206  0.018700
ATOM    705  CG2 ILE    45       5.884  -6.720   7.155 -0.320400
ATOM    706 1HG2 ILE    45       5.921  -5.631   7.138  0.088200
ATOM    707 2HG2 ILE    45       5.040  -7.012   7.779  0.088200
ATOM    708 3HG2 ILE    45       6.809  -7.088   7.598  0.088200
ATOM    709  CG1 ILE    45       5.391  -8.806   5.803 -0.043000
ATOM    710 2HG1 ILE    45       4.466  -8.975   6.355  0.023600
ATOM    711 3HG1 ILE    45       5.254  -9.190   4.792  0.023600
ATOM    712  CD1 ILE    45       6.500  -9.604   6.440 -0.066000
ATOM    713 1HD1 ILE    45       6.578  -9.370   7.501  0.018600
ATOM    714 2HD1 ILE    45       6.279 -10.668   6.345  0.018600
ATOM    715 3HD1 ILE    45       7.451  -9.397   5.948  0.018600
ATOM    716  C   ILE    45       4.801  -5.054   4.974  0.597300
ATOM    717  O   ILE    45       5.895  -4.569   4.702 -0.567900
ATOM    718  N   CYM    46       3.733  -4.306   5.205 -0.415700
ATOM    719  H   CYM    46       2.853  -4.759   5.407  0.271900
ATOM    720  CA  CYM    46       3.779  -2.852   5.260 -0.035100
ATOM    721  HA  CYM    46       4.586  -2.470   4.635  0.050800
ATOM    722  CB  CYM    46       2.443  -2.316   4.741 -0.241300
ATOM    723  HB3 CYM    46       1.663  -2.830   5.303  0.112200
ATOM    724  HB2 CYM    46       2.343  -2.649   3.708  0.112200
ATOM    725  SG  CYM    46       2.211  -0.502   4.833 -0.884400
ATOM    726  C   CYM    46       4.026  -2.446   6.712  0.597300
ATOM    727  O   CYM    46       3.700  -3.183   7.648 -0.567900
ATOM    728  N   ARG    47       4.601  -1.267   6.933 -0.347900
ATOM    729  H   ARG    47       4.884  -0.723   6.131  0.274700
ATOM    730  CA  ARG    47       4.816  -0.808   8.310 -0.263700
ATOM    731  HA  ARG    47       5.317  -1.590   8.882  0.156000
ATOM    732  CB  ARG    47       5.646   0.471   8.348 -0.000700
ATOM    733  HB2 ARG    47       6.648   0.225   7.996  0.032700
ATOM    734  HB3 ARG    47       5.200   1.190   7.661  0.032700
ATOM    735  CG  ARG    47       5.727   1.132   9.726  0.039000
ATOM    736  HG2 ARG    47       6.239   2.087   9.608  0.028500
ATOM    737  HG3 ARG    47       4.734   1.374  10.106  0.028500
ATOM    738  CD  ARG    47       6.509   0.309  10.733  0.048600
ATOM    739  HD2 ARG    47       6.404   0.774  11.713  0.068700
ATOM    740  HD3 ARG    47       6.112  -0.706  10.777  0.068700
ATOM    741  NE  ARG    47       7.923   0.264  10.368 -0.529500
ATOM    742  HE  ARG    47       8.208   0.711   9.508  0.345600
ATOM    743  CZ  ARG    47       8.905  -0.202  11.122  0.807600
ATOM    744  NH1 ARG    47       8.670  -0.712  12.309 -0.862700
ATOM    745 1HH1 ARG    47       7.740  -0.940  12.630  0.447800
ATOM    746 2HH1 ARG    47       9.442  -0.899  12.932  0.447800
ATOM    747  NH2 ARG    47      10.147  -0.100  10.701 -0.862700
ATOM    748 1HH2 ARG    47      10.370   0.771  10.241  0.447800
ATOM    749 2HH2 ARG    47      10.890  -0.464  11.279  0.447800
ATOM    750  C   ARG    47       3.490  -0.588   9.025  0.734100
ATOM    751  O   ARG    47       3.436  -0.642  10.246 -0.589400
ATOM    752  N   SER    48       2.416  -0.335   8.294 -0.415700
ATOM    753  H   SER    48       2.480  -0.329   7.286  0.271900
ATOM    754  CA  SER    48       1.124  -0.149   8.938 -0.024900
ATOM    755  HA  SER    48       1.202   0.633   9.694  0.084300
ATOM    756  CB  SER    48       0.100   0.282   7.920  0.211700
ATOM    757  HB2 SER    48      -0.058  -0.521   7.200  0.035200
ATOM    758  HB3 SER    48      -0.842   0.490   8.427  0.035200
ATOM    759  OG  SER    48       0.532   1.437   7.259 -0.654600
ATOM    760  HG  SER    48       0.976   2.065   7.834  0.427500
ATOM    761  C   SER    48       0.650  -1.418   9.643  0.597300
ATOM    762  O   SER    48      -0.097  -1.344  10.618 -0.567900
ATOM    763  N   ASP    49       1.088  -2.580   9.146 -0.516300
ATOM    764  H   ASP    49       1.727  -2.595   8.364  0.293600
ATOM    765  CA  ASP    49       0.745  -3.872   9.744  0.038100
ATOM    766  HA  ASP    49      -0.326  -3.918   9.937  0.088000
ATOM    767  CB  ASP    49       1.131  -5.021   8.812 -0.030300
ATOM    768  HB2 ASP    49       2.170  -4.937   8.493 -0.012200
ATOM    769  HB3 ASP    49       1.031  -5.946   9.380 -0.012200
ATOM    770  CG  ASP    49       0.202  -5.126   7.628  0.799400
ATOM    771  OD1 ASP    49      -1.021  -5.200   7.862 -0.801400
ATOM    772  OD2 ASP    49       0.672  -5.119   6.472 -0.801400
ATOM    773  C   ASP    49       1.452  -3.996  11.082  0.536600
ATOM    774  O   ASP    49       0.891  -4.517  12.039 -0.581900
ATOM    775  N   ASP    50       2.662  -3.439  11.171 -0.516300
ATOM    776  H   ASP    50       3.057  -3.012  10.345  0.293600
ATOM    777  CA  ASP    50       3.422  -3.416  12.416  0.038100
ATOM    778  HA  ASP    50       3.373  -4.396  12.889  0.088000
ATOM    779  CB  ASP    50       4.890  -3.078  12.133 -0.030300
ATOM    780  HB2 ASP    50       5.297  -3.791  11.416 -0.012200
ATOM    781  HB3 ASP    50       4.932  -2.083  11.691 -0.012200
ATOM    782  CG  ASP    50       5.754  -3.097  13.391  0.799400
ATOM    783  OD1 ASP    50       5.674  -4.070  14.182 -0.801400
ATOM    784  OD2 ASP    50       6.529  -2.127  13.573 -0.801400
ATOM    785  C   ASP    50       2.833  -2.386  13.389  0.536600
ATOM    786  O   ASP    50       2.963  -2.532  14.606 -0.581900
ATOM    787  N   HIE    51       2.203  -1.323  12.868 -0.415700
ATOM    788  H   HIE    51       2.175  -1.218  11.864  0.271900
ATOM    789  CA  HIE    51       1.591  -0.302  13.728 -0.058100
ATOM    790  HA  HIE    51       2.337   0.089  14.419  0.136000
ATOM    791  CB  HIE    51       0.987   0.880  12.931 -0.007400
ATOM    792  HB2 HIE    51       0.359   0.513  12.119  0.036700
ATOM    793  HB3 HIE    51       0.342   1.460  13.591  0.036700
ATOM    794  CG  HIE    51       2.012   1.831  12.377  0.186800
ATOM    795  ND1 HIE    51       3.251   1.991  12.911 -0.543200
ATOM    796  CE1 HIE    51       3.968   2.836  12.191  0.163500
ATOM    797  HE1 HIE    51       4.964   3.181  12.431  0.143500
ATOM    798  NE2 HIE    51       3.197   3.267  11.207 -0.279500
ATOM    799  HE2 HIE    51       3.446   4.027  10.591  0.333900
ATOM    800  CD2 HIE    51       1.960   2.659  11.305 -0.220700
ATOM    801  HD2 HIE    51       1.100   2.801  10.668  0.186200
ATOM    802  C   HIE    51       0.517  -0.959  14.567  0.597300
ATOM    803  O   HIE    51       0.356  -0.611  15.728 -0.567900
ATOM    804  N   VAL    52      -0.220  -1.895  13.973 -0.415700
ATOM    805  H   VAL    52      -0.037  -2.114  13.004  0.271900
ATOM    806  CA  VAL    52      -1.257  -2.636  14.680 -0.087500
ATOM    807  HA  VAL    52      -1.995  -1.926  15.053  0.096900
ATOM    808  CB  VAL    52      -1.946  -3.663  13.765  0.298500
ATOM    809  HB  VAL    52      -1.200  -4.278  13.261 -0.029700
ATOM    810  CG1 VAL    52      -2.852  -4.590  14.560 -0.319200
ATOM    811 1HG1 VAL    52      -3.357  -5.266  13.870  0.079100
ATOM    812 2HG1 VAL    52      -2.287  -5.210  15.256  0.079100
ATOM    813 3HG1 VAL    52      -3.614  -4.029  15.102  0.079100
ATOM    814  CG2 VAL    52      -2.778  -2.963  12.736 -0.319200
ATOM    815 1HG2 VAL    52      -3.533  -2.338  13.213  0.079100
ATOM    816 2HG2 VAL    52      -2.143  -2.350  12.096  0.079100
ATOM    817 3HG2 VAL    52      -3.257  -3.711  12.104  0.079100
ATOM    818  C   VAL    52      -0.632  -3.381  15.848  0.597300
ATOM    819  O   VAL    52      -1.076  -3.273  16.994 -0.567900
ATOM    820  N   VAL    53       0.445  -4.095  15.554 -0.415700
ATOM    821  H   VAL    53       0.766  -4.132  14.597  0.271900
ATOM    822  CA  VAL    53       1.131  -4.881  16.565 -0.087500
ATOM    823  HA  VAL    53       0.434  -5.604  16.989  0.096900
ATOM    824  CB  VAL    53       2.329  -5.641  15.969  0.298500
ATOM    825  HB  VAL    53       3.005  -4.932  15.490 -0.029700
ATOM    826  CG1 VAL    53       3.116  -6.369  17.064 -0.319200
ATOM    827 1HG1 VAL    53       2.474  -7.079  17.585  0.079100
ATOM    828 2HG1 VAL    53       3.952  -6.905  16.616  0.079100
ATOM    829 3HG1 VAL    53       3.545  -5.665  17.777  0.079100
ATOM    830  CG2 VAL    53       1.847  -6.626  14.906 -0.319200
ATOM    831 1HG2 VAL    53       2.712  -7.057  14.402  0.079100
ATOM    832 2HG2 VAL    53       1.267  -7.424  15.368  0.079100
ATOM    833 3HG2 VAL    53       1.243  -6.126  14.149  0.079100
ATOM    834  C   VAL    53       1.603  -3.993  17.688  0.597300
ATOM    835  O   VAL    53       1.440  -4.331  18.847 -0.567900
ATOM    836  N   SER    54       2.167  -2.839  17.370 -0.415700
ATOM    837  H   SER    54       2.321  -2.618  16.397  0.271900
ATOM    838  CA  SER    54       2.676  -1.966  18.421 -0.024900
ATOM    839  HA  SER    54       3.170  -2.570  19.182  0.084300
ATOM    840  CB  SER    54       3.728  -1.020  17.850  0.211700
ATOM    841  HB2 SER    54       4.050  -0.323  18.624  0.035200
ATOM    842  HB3 SER    54       4.593  -1.601  17.528  0.035200
ATOM    843  OG  SER    54       3.224  -0.290  16.743 -0.654600
ATOM    844  HG  SER    54       3.338  -0.856  15.976  0.427500
ATOM    845  C   SER    54       1.581  -1.186  19.126  0.597300
ATOM    846  O   SER    54       1.801  -0.659  20.222 -0.567900
ATOM    847  N   GLY    55       0.396  -1.141  18.529 -0.415700
ATOM    848  H   GLY    55       0.257  -1.649  17.668  0.271900
ATOM    849  CA  GLY    55      -0.703  -0.381  19.096 -0.025200
ATOM    850  HA2 GLY    55      -1.640  -0.821  18.754  0.069800
ATOM    851  HA3 GLY    55      -0.687  -0.411  20.185  0.069800
ATOM    852  C   GLY    55      -0.662   1.067  18.630  0.597300
ATOM    853  O   GLY    55      -1.341   1.930  19.180 -0.567900
ATOM    854  N   THR    56       0.157   1.341  17.619 -0.415700
ATOM    855  H   THR    56       0.645   0.572  17.183  0.271900
ATOM    856  CA  THR    56       0.264   2.668  17.031 -0.038900
ATOM    857  HA  THR    56       0.390   3.429  17.801  0.100700
ATOM    858  CB  THR    56       1.448   2.721  16.067  0.365400
ATOM    859  HB  THR    56       1.434   1.832  15.437  0.004300
ATOM    860  CG2 THR    56       1.406   3.957  15.167 -0.243800
ATOM    861 1HG2 THR    56       2.288   3.934  14.527  0.064200
ATOM    862 2HG2 THR    56       0.530   3.981  14.519  0.064200
ATOM    863 3HG2 THR    56       1.466   4.858  15.779  0.064200
ATOM    864  OG1 THR    56       2.653   2.710  16.816 -0.676100
ATOM    865  HG1 THR    56       2.848   1.796  17.035  0.410200
ATOM    866  C   THR    56      -1.017   2.959  16.267  0.597300
ATOM    867  O   THR    56      -1.512   4.085  16.266 -0.567900
ATOM    868  N   LEU    57      -1.515   1.950  15.559 -0.415700
ATOM    869  H   LEU    57      -1.074   1.044  15.637  0.271900
ATOM    870  CA  LEU    57      -2.757   2.042  14.815 -0.051800
ATOM    871  HA  LEU    57      -3.154   3.057  14.838  0.092200
ATOM    872  CB  LEU    57      -2.548   1.612  13.354 -0.110200
ATOM    873  HB2 LEU    57      -1.855   2.312  12.889  0.045700
ATOM    874  HB3 LEU    57      -2.057   0.639  13.375  0.045700
ATOM    875  CG  LEU    57      -3.785   1.477  12.442  0.353100
ATOM    876  HG  LEU    57      -4.555   0.906  12.962 -0.036100
ATOM    877  CD1 LEU    57      -4.342   2.844  12.076 -0.412100
ATOM    878 1HD1 LEU    57      -4.134   3.574  12.858  0.100000
ATOM    879 2HD1 LEU    57      -3.869   3.214  11.166  0.100000
ATOM    880 3HD1 LEU    57      -5.416   2.764  11.909  0.100000
ATOM    881  CD2 LEU    57      -3.418   0.743  11.161 -0.412100
ATOM    882 1HD2 LEU    57      -2.634   1.279  10.626  0.100000
ATOM    883 2HD2 LEU    57      -3.064  -0.259  11.403  0.100000
ATOM    884 3HD2 LEU    57      -4.299   0.656  10.525  0.100000
ATOM    885  C   LEU    57      -3.694   1.102  15.548  0.597300
ATOM    886  O   LEU    57      -3.449  -0.096  15.588 -0.567900
ATOM    887  N   VAL    58      -4.731   1.661  16.159 -0.415700
ATOM    888  H   VAL    58      -4.899   2.645  16.003  0.271900
ATOM    889  CA  VAL    58      -5.717   0.925  16.956 -0.087500
ATOM    890  HA  VAL    58      -5.204   0.116  17.476  0.096900
ATOM    891  CB  VAL    58      -6.323   1.850  18.059  0.298500
ATOM    892  HB  VAL    58      -6.650   2.781  17.595 -0.029700
ATOM    893  CG1 VAL    58      -7.523   1.215  18.748 -0.319200
ATOM    894 1HG1 VAL    58      -7.240   0.255  19.181  0.079100
ATOM    895 2HG1 VAL    58      -7.879   1.870  19.544  0.079100
ATOM    896 3HG1 VAL    58      -8.347   1.077  18.049  0.079100
ATOM    897  CG2 VAL    58      -5.270   2.184  19.115 -0.319200
ATOM    898 1HG2 VAL    58      -4.952   1.281  19.636  0.079100
ATOM    899 2HG2 VAL    58      -4.403   2.652  18.649  0.079100
ATOM    900 3HG2 VAL    58      -5.684   2.889  19.835  0.079100
ATOM    901  C   VAL    58      -6.814   0.290  16.104  0.597300
ATOM    902  O   VAL    58      -7.523   0.972  15.363 -0.567900
ATOM    903  N   THR    59      -6.932  -1.028  16.196 -0.415700
ATOM    904  H   THR    59      -6.285  -1.547  16.772  0.271900
ATOM    905  CA  THR    59      -7.980  -1.783  15.520 -0.038900
ATOM    906  HA  THR    59      -8.837  -1.125  15.375  0.100700
ATOM    907  CB  THR    59      -7.543  -2.293  14.129  0.365400
ATOM    908  HB  THR    59      -7.051  -1.476  13.601  0.004300
ATOM    909  CG2 THR    59      -6.569  -3.459  14.256 -0.243800
ATOM    910 1HG2 THR    59      -7.105  -4.374  14.506  0.064200
ATOM    911 2HG2 THR    59      -6.019  -3.603  13.326  0.064200
ATOM    912 3HG2 THR    59      -5.837  -3.251  15.037  0.064200
ATOM    913  OG1 THR    59      -8.694  -2.692  13.379 -0.676100
ATOM    914  HG1 THR    59      -8.473  -2.749  12.447  0.410200
ATOM    915  C   THR    59      -8.328  -2.890  16.506  0.597300
ATOM    916  O   THR    59      -7.456  -3.327  17.253 -0.567900
ATOM    917  N   PRO    60      -9.594  -3.305  16.593 -0.254800
ATOM    918  CD  PRO    60     -10.748  -2.806  15.841  0.019200
ATOM    919  HD2 PRO    60     -10.827  -3.323  14.885  0.039100
ATOM    920  HD3 PRO    60     -10.738  -1.725  15.702  0.039100
ATOM    921  CG  PRO    60     -11.905  -3.178  16.740  0.018900
ATOM    922  HG2 PRO    60     -12.853  -3.201  16.203  0.021300
ATOM    923  HG3 PRO    60     -11.945  -2.477  17.574  0.021300
ATOM    924  CB  PRO    60     -11.493  -4.528  17.245 -0.007000
ATOM    925  HB2 PRO    60     -11.647  -5.258  16.451  0.025300
ATOM    926  HB3 PRO    60     -12.044  -4.814  18.141  0.025300
ATOM    927  CA  PRO    60     -10.001  -4.351  17.534 -0.026600
ATOM    928  HA  PRO    60      -9.884  -3.966  18.547  0.064100
ATOM    929  C   PRO    60      -9.237  -5.679  17.391  0.589600
ATOM    930  O   PRO    60      -9.131  -6.215  16.291 -0.574800
ATOM    931  N   LEU    61      -8.725  -6.202  18.508 -0.415700
ATOM    932  H   LEU    61      -8.889  -5.700  19.369  0.271900
ATOM    933  CA  LEU    61      -7.997  -7.475  18.602 -0.051800
ATOM    934  HA  LEU    61      -7.710  -7.815  17.607  0.092200
ATOM    935  CB  LEU    61      -6.735  -7.295  19.460 -0.110200
ATOM    936  HB2 LEU    61      -6.919  -6.471  20.150  0.045700
ATOM    937  HB3 LEU    61      -6.623  -8.188  20.076  0.045700
ATOM    938  CG  LEU    61      -5.361  -7.066  18.815  0.353100
ATOM    939  HG  LEU    61      -5.078  -7.966  18.270 -0.036100
ATOM    940  CD1 LEU    61      -5.329  -5.884  17.844 -0.412100
ATOM    941 1HD1 LEU    61      -5.561  -4.959  18.373  0.100000
ATOM    942 2HD1 LEU    61      -4.336  -5.795  17.402  0.100000
ATOM    943 3HD1 LEU    61      -6.062  -6.026  17.050  0.100000
ATOM    944  CD2 LEU    61      -4.375  -6.836  19.952 -0.412100
ATOM    945 1HD2 LEU    61      -4.366  -7.704  20.612  0.100000
ATOM    946 2HD2 LEU    61      -3.375  -6.708  19.538  0.100000
ATOM    947 3HD2 LEU    61      -4.646  -5.943  20.515  0.100000
ATOM    948  C   LEU    61      -8.936  -8.505  19.263  0.597300
ATOM    949  O   LEU    61      -9.865  -8.108  19.982 -0.567900
ATOM    950  N   PRO    62      -8.769  -9.816  19.001 -0.254800
ATOM    951  CD  PRO    62      -9.611 -10.838  19.631  0.019200
ATOM    952  HD2 PRO    62     -10.663 -10.554  19.646  0.039100
ATOM    953  HD3 PRO    62      -9.252 -11.052  20.638  0.039100
ATOM    954  CG  PRO    62      -9.417 -12.058  18.755  0.018900
ATOM    955  HG2 PRO    62     -10.033 -11.993  17.858  0.021300
ATOM    956  HG3 PRO    62      -9.625 -12.980  19.296  0.021300
ATOM    957  CB  PRO    62      -7.935 -11.933  18.426 -0.007000
ATOM    958  HB2 PRO    62      -7.645 -12.572  17.591  0.025300
ATOM    959  HB3 PRO    62      -7.345 -12.168  19.312  0.025300
ATOM    960  CA  PRO    62      -7.799 -10.445  18.098 -0.026600
ATOM    961  HA  PRO    62      -6.791 -10.099  18.326  0.064100
ATOM    962  C   PRO    62      -8.133 -10.170  16.630  0.589600
ATOM    963  O   PRO    62      -9.311 -10.094  16.260 -0.574800
ATOM    964  N   VAL    63      -7.113 -10.059  15.792 -0.415700
ATOM    965  H   VAL    63      -6.171 -10.213  16.121  0.271900
ATOM    966  CA  VAL    63      -7.349  -9.748  14.383 -0.087500
ATOM    967  HA  VAL    63      -8.361 -10.047  14.107  0.096900
ATOM    968  CB  VAL    63      -7.258  -8.210  14.160  0.298500
ATOM    969  HB  VAL    63      -7.995  -7.735  14.808 -0.029700
ATOM    970  CG1 VAL    63      -5.886  -7.683  14.544 -0.319200
ATOM    971 1HG1 VAL    63      -5.116  -8.112  13.903  0.079100
ATOM    972 2HG1 VAL    63      -5.873  -6.599  14.428  0.079100
ATOM    973 3HG1 VAL    63      -5.660  -7.916  15.585  0.079100
ATOM    974  CG2 VAL    63      -7.561  -7.802  12.732 -0.319200
ATOM    975 1HG2 VAL    63      -8.531  -8.173  12.400  0.079100
ATOM    976 2HG2 VAL    63      -7.649  -6.716  12.718  0.079100
ATOM    977 3HG2 VAL    63      -6.757  -8.068  12.045  0.079100
ATOM    978  C   VAL    63      -6.418 -10.494  13.433  0.597300
ATOM    979  O   VAL    63      -5.406 -11.071  13.835 -0.567900
ATOM    980  N   ILE    64      -6.818 -10.557  12.170 -0.415700
ATOM    981  H   ILE    64      -7.706 -10.145  11.923  0.271900
ATOM    982  CA  ILE    64      -5.990 -11.104  11.110 -0.059700
ATOM    983  HA  ILE    64      -5.081 -11.568  11.494  0.086900
ATOM    984  CB  ILE    64      -6.761 -12.141  10.261  0.130300
ATOM    985  HB  ILE    64      -7.747 -11.741  10.024  0.018700
ATOM    986  CG2 ILE    64      -6.018 -12.409   8.947 -0.320400
ATOM    987 1HG2 ILE    64      -5.070 -12.907   9.150  0.088200
ATOM    988 2HG2 ILE    64      -6.623 -13.046   8.302  0.088200
ATOM    989 3HG2 ILE    64      -5.816 -11.500   8.381  0.088200
ATOM    990  CG1 ILE    64      -6.923 -13.449  11.052 -0.043000
ATOM    991 2HG1 ILE    64      -5.942 -13.870  11.270  0.023600
ATOM    992 3HG1 ILE    64      -7.403 -13.217  12.003  0.023600
ATOM    993  CD1 ILE    64      -7.761 -14.498  10.349 -0.066000
ATOM    994 1HD1 ILE    64      -8.716 -14.060  10.058  0.018600
ATOM    995 2HD1 ILE    64      -7.248 -14.880   9.467  0.018600
ATOM    996 3HD1 ILE    64      -7.946 -15.329  11.030  0.018600
ATOM    997  C   ILE    64      -5.600  -9.863  10.299  0.597300
ATOM    998  O   ILE    64      -6.413  -9.317   9.559 -0.567900
ATOM    999  N   ALA    65      -4.409  -9.341  10.525 -0.415700
ATOM   1000  H   ALA    65      -3.823  -9.745  11.241  0.271900
ATOM   1001  CA  ALA    65      -3.919  -8.166   9.823  0.033700
ATOM   1002  HA  ALA    65      -4.693  -7.398   9.837  0.082300
ATOM   1003  CB  ALA    65      -2.705  -7.604  10.564 -0.182500
ATOM   1004  HB1 ALA    65      -2.434  -6.627  10.165  0.060300
ATOM   1005  HB2 ALA    65      -2.942  -7.482  11.621  0.060300
ATOM   1006  HB3 ALA    65      -1.851  -8.274  10.463  0.060300
ATOM   1007  C   ALA    65      -3.598  -8.463   8.338  0.597300
ATOM   1008  O   ALA    65      -4.045  -9.471   7.778 -0.567900
ATOM   1009  N   GLY    66      -2.860  -7.560   7.688 -0.415700
ATOM   1010  H   GLY    66      -2.481  -6.762   8.177  0.271900
ATOM   1011  CA  GLY    66      -2.474  -7.720   6.294 -0.025200
ATOM   1012  HA2 GLY    66      -1.466  -7.323   6.176  0.069800
ATOM   1013  HA3 GLY    66      -2.443  -8.775   6.021  0.069800
ATOM   1014  C   GLY    66      -3.404  -7.000   5.353  0.597300
ATOM   1015  O   GLY    66      -4.613  -7.230   5.377 -0.567900
ATOM   1016  N   HID    67      -2.860  -6.189   4.458 -0.415700
ATOM   1017  H   HID    67      -1.867  -6.004   4.493  0.271900
ATOM   1018  CA  HID    67      -3.727  -5.438   3.558  0.018800
ATOM   1019  HA  HID    67      -4.636  -6.006   3.363  0.088100
ATOM   1020  CB  HID    67      -4.112  -4.117   4.230 -0.046200
ATOM   1021  HB2 HID    67      -4.775  -3.580   3.551  0.040200
ATOM   1022  HB3 HID    67      -4.653  -4.316   5.155  0.040200
ATOM   1023  CG  HID    67      -2.936  -3.238   4.522 -0.026600
ATOM   1024  ND1 HID    67      -1.979  -3.504   5.470 -0.381100
ATOM   1025  HD1 HID    67      -1.934  -4.287   6.107  0.364900
ATOM   1026  CE1 HID    67      -1.049  -2.548   5.423  0.205700
ATOM   1027  HE1 HID    67      -0.196  -2.535   6.085  0.139200
ATOM   1028  NE2 HID    67      -1.334  -1.648   4.483 -0.572700
ATOM   1029  CD2 HID    67      -2.541  -2.087   3.907  0.129200
ATOM   1030  HD2 HID    67      -3.051  -1.609   3.084  0.114700
ATOM   1031  C   HID    67      -3.144  -5.174   2.182  0.597300
ATOM   1032  O   HID    67      -3.850  -4.669   1.320 -0.567900
ATOM   1033  N   GLU    68      -1.866  -5.486   1.974 -0.516300
ATOM   1034  H   GLU    68      -1.356  -5.947   2.714  0.293600
ATOM   1035  CA  GLU    68      -1.158  -5.305   0.693  0.039700
ATOM   1036  HA  GLU    68      -1.716  -4.678  -0.002  0.110500
ATOM   1037  CB  GLU    68       0.174  -4.605   0.977  0.056000
ATOM   1038  HB2 GLU    68      -0.041  -3.618   1.386 -0.017300
ATOM   1039  HB3 GLU    68       0.687  -5.162   1.761 -0.017300
ATOM   1040  CG  GLU    68       1.125  -4.481  -0.183  0.013600
ATOM   1041  HG2 GLU    68       1.315  -5.450  -0.645 -0.042500
ATOM   1042  HG3 GLU    68       0.678  -3.828  -0.932 -0.042500
ATOM   1043  CD  GLU    68       2.436  -3.891   0.288  0.805400
ATOM   1044  OE1 GLU    68       2.517  -2.656   0.443 -0.818800
ATOM   1045  OE2 GLU    68       3.401  -4.645   0.509 -0.818800
ATOM   1046  C   GLU    68      -0.922  -6.692   0.076  0.536600
ATOM   1047  O   GLU    68       0.047  -7.369   0.412 -0.581900
ATOM   1048  N   ALA    69      -1.786  -7.138  -0.823 -0.415700
ATOM   1049  H   ALA    69      -2.535  -6.548  -1.156  0.271900
ATOM   1050  CA  ALA    69      -1.628  -8.483  -1.354  0.033700
ATOM   1051  HA  ALA    69      -0.570  -8.716  -1.478  0.082300
ATOM   1052  CB  ALA    69      -2.160  -9.494  -0.327 -0.182500
ATOM   1053  HB1 ALA    69      -3.235  -9.338  -0.249  0.060300
ATOM   1054  HB2 ALA    69      -2.044 -10.547  -0.586  0.060300
ATOM   1055  HB3 ALA    69      -1.745  -9.281   0.658  0.060300
ATOM   1056  C   ALA    69      -2.308  -8.705  -2.686  0.597300
ATOM   1057  O   ALA    69      -2.900  -7.802  -3.276 -0.567900
ATOM   1058  N   ALA    70      -2.199  -9.942  -3.153 -0.415700
ATOM   1059  H   ALA    70      -1.698 -10.629  -2.608  0.271900
ATOM   1060  CA  ALA    70      -2.799 -10.366  -4.405  0.033700
ATOM   1061  HA  ALA    70      -3.719  -9.808  -4.577  0.082300
ATOM   1062  CB  ALA    70      -1.831 -10.094  -5.557 -0.182500
ATOM   1063  HB1 ALA    70      -0.912 -10.663  -5.419  0.060300
ATOM   1064  HB2 ALA    70      -2.342 -10.388  -6.474  0.060300
ATOM   1065  HB3 ALA    70      -1.599  -9.031  -5.608  0.060300
ATOM   1066  C   ALA    70      -3.131 -11.853  -4.306  0.597300
ATOM   1067  O   ALA    70      -2.438 -12.616  -3.624 -0.567900
ATOM   1068  N   GLY    71      -4.187 -12.265  -4.987 -0.415700
ATOM   1069  H   GLY    71      -4.717 -11.612  -5.545  0.271900
ATOM   1070  CA  GLY    71      -4.608 -13.645  -4.943 -0.025200
ATOM   1071  HA2 GLY    71      -3.744 -14.301  -5.052  0.069800
ATOM   1072  HA3 GLY    71      -5.094 -13.806  -3.980  0.069800
ATOM   1073  C   GLY    71      -5.589 -13.925  -6.056  0.597300
ATOM   1074  O   GLY    71      -5.799 -13.085  -6.940 -0.567900
ATOM   1075  N   ILE    72      -6.232 -15.086  -5.973 -0.415700
ATOM   1076  H   ILE    72      -6.064 -15.664  -5.163  0.271900
ATOM   1077  CA  ILE    72      -7.179 -15.560  -6.981 -0.059700
ATOM   1078  HA  ILE    72      -7.275 -14.805  -7.762  0.086900
ATOM   1079  CB  ILE    72      -6.644 -16.849  -7.637  0.130300
ATOM   1080  HB  ILE    72      -6.425 -17.574  -6.854  0.018700
ATOM   1081  CG2 ILE    72      -7.686 -17.457  -8.572 -0.320400
ATOM   1082 1HG2 ILE    72      -8.561 -17.790  -8.013  0.088200
ATOM   1083 2HG2 ILE    72      -7.981 -16.732  -9.329  0.088200
ATOM   1084 3HG2 ILE    72      -7.294 -18.351  -9.058  0.088200
ATOM   1085  CG1 ILE    72      -5.351 -16.528  -8.392 -0.043000
ATOM   1086 2HG1 ILE    72      -5.554 -15.786  -9.165  0.023600
ATOM   1087 3HG1 ILE    72      -4.623 -16.101  -7.703  0.023600
ATOM   1088  CD1 ILE    72      -4.691 -17.727  -9.023 -0.066000
ATOM   1089 1HD1 ILE    72      -5.255 -18.067  -9.892  0.018600
ATOM   1090 2HD1 ILE    72      -3.693 -17.448  -9.359  0.018600
ATOM   1091 3HD1 ILE    72      -4.605 -18.538  -8.300  0.018600
ATOM   1092  C   ILE    72      -8.562 -15.814  -6.396  0.597300
ATOM   1093  O   ILE    72      -8.702 -16.423  -5.339 -0.567900
ATOM   1094  N   VAL    73      -9.596 -15.367  -7.092 -0.415700
ATOM   1095  H   VAL    73      -9.426 -14.884  -7.962  0.271900
ATOM   1096  CA  VAL    73     -10.953 -15.561  -6.617 -0.087500
ATOM   1097  HA  VAL    73     -11.019 -15.162  -5.605  0.096900
ATOM   1098  CB  VAL    73     -11.962 -14.811  -7.480  0.298500
ATOM   1099  HB  VAL    73     -11.853 -15.142  -8.513 -0.029700
ATOM   1100  CG1 VAL    73     -13.385 -15.116  -7.012 -0.319200
ATOM   1101 1HG1 VAL    73     -13.498 -14.817  -5.969  0.079100
ATOM   1102 2HG1 VAL    73     -14.092 -14.552  -7.620  0.079100
ATOM   1103 3HG1 VAL    73     -13.641 -16.173  -7.079  0.079100
ATOM   1104  CG2 VAL    73     -11.694 -13.304  -7.419 -0.319200
ATOM   1105 1HG2 VAL    73     -11.723 -12.957  -6.386  0.079100
ATOM   1106 2HG2 VAL    73     -10.721 -13.076  -7.854  0.079100
ATOM   1107 3HG2 VAL    73     -12.452 -12.777  -7.999  0.079100
ATOM   1108  C   VAL    73     -11.302 -17.043  -6.576  0.597300
ATOM   1109  O   VAL    73     -11.186 -17.761  -7.576 -0.567900
ATOM   1110  N   GLU    74     -11.701 -17.486  -5.390 -0.516300
ATOM   1111  H   GLU    74     -11.781 -16.828  -4.628  0.293600
ATOM   1112  CA  GLU    74     -12.126 -18.860  -5.147  0.039700
ATOM   1113  HA  GLU    74     -11.625 -19.539  -5.838  0.110500
ATOM   1114  CB  GLU    74     -11.751 -19.287  -3.716  0.056000
ATOM   1115  HB2 GLU    74     -10.662 -19.327  -3.692 -0.017300
ATOM   1116  HB3 GLU    74     -12.043 -18.513  -3.006 -0.017300
ATOM   1117  CG  GLU    74     -12.267 -20.682  -3.275  0.013600
ATOM   1118  HG2 GLU    74     -12.300 -21.345  -4.139 -0.042500
ATOM   1119  HG3 GLU    74     -11.577 -21.118  -2.553 -0.042500
ATOM   1120  CD  GLU    74     -13.635 -20.604  -2.617  0.805400
ATOM   1121  OE1 GLU    74     -13.873 -19.619  -1.898 -0.818800
ATOM   1122  OE2 GLU    74     -14.484 -21.494  -2.836 -0.818800
ATOM   1123  C   GLU    74     -13.628 -18.961  -5.398  0.536600
ATOM   1124  O   GLU    74     -14.068 -19.786  -6.195 -0.581900
ATOM   1125  N   SER    75     -14.419 -18.107  -4.753 -0.415700
ATOM   1126  H   SER    75     -14.016 -17.423  -4.128  0.271900
ATOM   1127  CA  SER    75     -15.870 -18.112  -4.925 -0.024900
ATOM   1128  HA  SER    75     -16.114 -18.436  -5.937  0.084300
ATOM   1129  CB  SER    75     -16.532 -19.082  -3.945  0.211700
ATOM   1130  HB2 SER    75     -17.612 -19.046  -4.087  0.035200
ATOM   1131  HB3 SER    75     -16.197 -20.097  -4.159  0.035200
ATOM   1132  OG  SER    75     -16.228 -18.762  -2.595 -0.654600
ATOM   1133  HG  SER    75     -15.331 -19.056  -2.422  0.427500
ATOM   1134  C   SER    75     -16.466 -16.729  -4.751  0.597300
ATOM   1135  O   SER    75     -15.879 -15.866  -4.099 -0.567900
ATOM   1136  N   ILE    76     -17.627 -16.508  -5.346 -0.415700
ATOM   1137  H   ILE    76     -18.089 -17.264  -5.831  0.271900
ATOM   1138  CA  ILE    76     -18.315 -15.230  -5.237 -0.059700
ATOM   1139  HA  ILE    76     -17.770 -14.546  -4.586  0.086900
ATOM   1140  CB  ILE    76     -18.475 -14.546  -6.604  0.130300
ATOM   1141  HB  ILE    76     -18.995 -13.605  -6.428  0.018700
ATOM   1142  CG2 ILE    76     -17.113 -14.232  -7.205 -0.320400
ATOM   1143 1HG2 ILE    76     -17.232 -13.622  -8.100  0.088200
ATOM   1144 2HG2 ILE    76     -16.514 -13.669  -6.489  0.088200
ATOM   1145 3HG2 ILE    76     -16.587 -15.150  -7.467  0.088200
ATOM   1146  CG1 ILE    76     -19.319 -15.418  -7.547 -0.043000
ATOM   1147 2HG1 ILE    76     -18.760 -16.314  -7.816  0.023600
ATOM   1148 3HG1 ILE    76     -20.246 -15.725  -7.063  0.023600
ATOM   1149  CD1 ILE    76     -19.757 -14.713  -8.814 -0.066000
ATOM   1150 1HD1 ILE    76     -18.897 -14.504  -9.450  0.018600
ATOM   1151 2HD1 ILE    76     -20.451 -15.354  -9.358  0.018600
ATOM   1152 3HD1 ILE    76     -20.277 -13.783  -8.585  0.018600
ATOM   1153  C   ILE    76     -19.683 -15.461  -4.617  0.597300
ATOM   1154  O   ILE    76     -20.257 -16.547  -4.765 -0.567900
ATOM   1155  N   GLY    77     -20.175 -14.473  -3.878 -0.415700
ATOM   1156  H   GLY    77     -19.623 -13.646  -3.705  0.271900
ATOM   1157  CA  GLY    77     -21.491 -14.561  -3.280 -0.025200
ATOM   1158  HA2 GLY    77     -21.703 -15.582  -2.960  0.069800
ATOM   1159  HA3 GLY    77     -21.518 -13.905  -2.410  0.069800
ATOM   1160  C   GLY    77     -22.540 -14.102  -4.271  0.597300
ATOM   1161  O   GLY    77     -22.212 -13.731  -5.403 -0.567900
ATOM   1162  N   GLU    78     -23.801 -14.088  -3.848 -0.516300
ATOM   1163  H   GLU    78     -24.000 -14.417  -2.915  0.293600
ATOM   1164  CA  GLU    78     -24.918 -13.668  -4.711  0.039700
ATOM   1165  HA  GLU    78     -24.889 -14.259  -5.627  0.110500
ATOM   1166  CB  GLU    78     -26.274 -13.928  -4.032  0.056000
ATOM   1167  HB2 GLU    78     -26.309 -13.364  -3.100 -0.017300
ATOM   1168  HB3 GLU    78     -27.065 -13.554  -4.682 -0.017300
ATOM   1169  CG  GLU    78     -26.564 -15.402  -3.727  0.013600
ATOM   1170  HG2 GLU    78     -26.654 -15.940  -4.671 -0.042500
ATOM   1171  HG3 GLU    78     -25.724 -15.833  -3.181 -0.042500
ATOM   1172  CD  GLU    78     -27.830 -15.588  -2.889  0.805400
ATOM   1173  OE1 GLU    78     -27.784 -15.332  -1.663 -0.818800
ATOM   1174  OE2 GLU    78     -28.866 -15.999  -3.461 -0.818800
ATOM   1175  C   GLU    78     -24.832 -12.189  -5.101  0.536600
ATOM   1176  O   GLU    78     -24.554 -11.325  -4.263 -0.581900
ATOM   1177  N   GLY    79     -25.060 -11.905  -6.379 -0.415700
ATOM   1178  H   GLY    79     -25.315 -12.646  -7.017  0.271900
ATOM   1179  CA  GLY    79     -25.041 -10.537  -6.862 -0.025200
ATOM   1180  HA2 GLY    79     -25.697 -10.475  -7.731  0.069800
ATOM   1181  HA3 GLY    79     -25.454  -9.880  -6.096  0.069800
ATOM   1182  C   GLY    79     -23.688  -9.978  -7.272  0.597300
ATOM   1183  O   GLY    79     -23.630  -8.836  -7.743 -0.567900
ATOM   1184  N   VAL    80     -22.602 -10.729  -7.073 -0.415700
ATOM   1185  H   VAL    80     -22.700 -11.651  -6.672  0.271900
ATOM   1186  CA  VAL    80     -21.281 -10.247  -7.469 -0.087500
ATOM   1187  HA  VAL    80     -21.137  -9.230  -7.105  0.096900
ATOM   1188  CB  VAL    80     -20.154 -11.117  -6.922  0.298500
ATOM   1189  HB  VAL    80     -20.371 -12.152  -7.186 -0.029700
ATOM   1190  CG1 VAL    80     -18.814 -10.701  -7.529 -0.319200
ATOM   1191 1HG1 VAL    80     -18.616  -9.647  -7.337  0.079100
ATOM   1192 2HG1 VAL    80     -18.017 -11.283  -7.068  0.079100
ATOM   1193 3HG1 VAL    80     -18.779 -10.903  -8.600  0.079100
ATOM   1194  CG2 VAL    80     -20.097 -11.000  -5.409 -0.319200
ATOM   1195 1HG2 VAL    80     -21.035 -11.325  -4.960  0.079100
ATOM   1196 2HG2 VAL    80     -19.298 -11.636  -5.027  0.079100
ATOM   1197 3HG2 VAL    80     -19.886  -9.970  -5.121  0.079100
ATOM   1198  C   VAL    80     -21.237 -10.235  -8.981  0.597300
ATOM   1199  O   VAL    80     -21.658 -11.195  -9.621 -0.567900
ATOM   1200  N   THR    81     -20.743  -9.145  -9.547 -0.415700
ATOM   1201  H   THR    81     -20.409  -8.399  -8.954  0.271900
ATOM   1202  CA  THR    81     -20.694  -8.983 -10.995 -0.038900
ATOM   1203  HA  THR    81     -20.939  -9.915 -11.505  0.100700
ATOM   1204  CB  THR    81     -21.731  -7.935 -11.456  0.365400
ATOM   1205  HB  THR    81     -21.681  -7.842 -12.541  0.004300
ATOM   1206  CG2 THR    81     -23.136  -8.352 -11.057 -0.243800
ATOM   1207 1HG2 THR    81     -23.851  -7.656 -11.496  0.064200
ATOM   1208 2HG2 THR    81     -23.348  -9.356 -11.424  0.064200
ATOM   1209 3HG2 THR    81     -23.265  -8.323  -9.975  0.064200
ATOM   1210  OG1 THR    81     -21.459  -6.668 -10.862 -0.676100
ATOM   1211  HG1 THR    81     -21.747  -6.710  -9.948  0.410200
ATOM   1212  C   THR    81     -19.331  -8.559 -11.498  0.597300
ATOM   1213  O   THR    81     -18.963  -8.873 -12.630 -0.567900
ATOM   1214  N   THR    82     -18.562  -7.867 -10.659 -0.415700
ATOM   1215  H   THR    82     -18.921  -7.632  -9.745  0.271900
ATOM   1216  CA  THR    82     -17.258  -7.333 -11.064 -0.038900
ATOM   1217  HA  THR    82     -17.338  -6.989 -12.096  0.100700
ATOM   1218  CB  THR    82     -16.883  -6.090 -10.251  0.365400
ATOM   1219  HB  THR    82     -15.921  -5.711 -10.594  0.004300
ATOM   1220  CG2 THR    82     -17.929  -5.001 -10.434 -0.243800
ATOM   1221 1HG2 THR    82     -17.596  -4.095  -9.928  0.064200
ATOM   1222 2HG2 THR    82     -18.057  -4.782 -11.493  0.064200
ATOM   1223 3HG2 THR    82     -18.888  -5.302 -10.010  0.064200
ATOM   1224  OG1 THR    82     -16.778  -6.406  -8.867 -0.676100
ATOM   1225  HG1 THR    82     -17.643  -6.697  -8.569  0.410200
ATOM   1226  C   THR    82     -16.091  -8.309 -11.080  0.597300
ATOM   1227  O   THR    82     -15.029  -7.976 -11.609 -0.567900
ATOM   1228  N   VAL    83     -16.262  -9.490 -10.499 -0.415700
ATOM   1229  H   VAL    83     -17.161  -9.717 -10.097  0.271900
ATOM   1230  CA  VAL    83     -15.219 -10.517 -10.480 -0.087500
ATOM   1231  HA  VAL    83     -14.575 -10.404 -11.353  0.096900
ATOM   1232  CB  VAL    83     -14.320 -10.466  -9.230  0.298500
ATOM   1233  HB  VAL    83     -13.628 -11.307  -9.270 -0.029700
ATOM   1234  CG1 VAL    83     -13.478  -9.199  -9.199 -0.319200
ATOM   1235 1HG1 VAL    83     -14.061  -8.290  -9.345  0.079100
ATOM   1236 2HG1 VAL    83     -12.964  -9.127  -8.241  0.079100
ATOM   1237 3HG1 VAL    83     -12.716  -9.350  -9.964  0.079100
ATOM   1238  CG2 VAL    83     -15.144 -10.602  -7.962 -0.319200
ATOM   1239 1HG2 VAL    83     -14.470 -10.599  -7.106  0.079100
ATOM   1240 2HG2 VAL    83     -15.833  -9.763  -7.862  0.079100
ATOM   1241 3HG2 VAL    83     -15.697 -11.541  -7.953  0.079100
ATOM   1242  C   VAL    83     -15.870 -11.876 -10.574  0.597300
ATOM   1243  O   VAL    83     -17.068 -12.034 -10.324 -0.567900
ATOM   1244  N   ARG    84     -15.084 -12.854 -10.995 -0.347900
ATOM   1245  H   ARG    84     -14.149 -12.632 -11.304  0.274700
ATOM   1246  CA  ARG    84     -15.545 -14.223 -11.157 -0.263700
ATOM   1247  HA  ARG    84     -16.444 -14.373 -10.560  0.156000
ATOM   1248  CB  ARG    84     -15.846 -14.531 -12.625 -0.000700
ATOM   1249  HB2 ARG    84     -14.943 -14.346 -13.208  0.032700
ATOM   1250  HB3 ARG    84     -16.097 -15.586 -12.736  0.032700
ATOM   1251  CG  ARG    84     -16.978 -13.708 -13.208  0.039000
ATOM   1252  HG2 ARG    84     -17.890 -13.877 -12.635  0.028500
ATOM   1253  HG3 ARG    84     -16.719 -12.651 -13.143  0.028500
ATOM   1254  CD  ARG    84     -17.202 -14.051 -14.676  0.048600
ATOM   1255  HD2 ARG    84     -17.206 -13.100 -15.207  0.068700
ATOM   1256  HD3 ARG    84     -16.369 -14.643 -15.056  0.068700
ATOM   1257  NE  ARG    84     -18.471 -14.763 -14.893 -0.529500
ATOM   1258  HE  ARG    84     -18.695 -15.527 -14.272  0.345600
ATOM   1259  CZ  ARG    84     -19.322 -14.510 -15.882  0.807600
ATOM   1260  NH1 ARG    84     -19.074 -13.572 -16.780 -0.862700
ATOM   1261 1HH1 ARG    84     -18.148 -13.176 -16.860  0.447800
ATOM   1262 2HH1 ARG    84     -19.730 -13.479 -17.542  0.447800
ATOM   1263  NH2 ARG    84     -20.442 -15.198 -15.979 -0.862700
ATOM   1264 1HH2 ARG    84     -20.722 -15.879 -15.287  0.447800
ATOM   1265 2HH2 ARG    84     -21.035 -14.985 -16.768  0.447800
ATOM   1266  C   ARG    84     -14.452 -15.154 -10.679  0.734100
ATOM   1267  O   ARG    84     -13.282 -14.766 -10.596 -0.589400
ATOM   1268  N   PRO    85     -14.826 -16.383 -10.316 -0.254800
ATOM   1269  CD  PRO    85     -16.197 -16.903 -10.249  0.019200
ATOM   1270  HD2 PRO    85     -16.522 -17.243 -11.232  0.039100
ATOM   1271  HD3 PRO    85     -16.909 -16.196  -9.823  0.039100
ATOM   1272  CG  PRO    85     -16.053 -18.083  -9.322  0.018900
ATOM   1273  HG2 PRO    85     -16.845 -18.815  -9.478  0.021300
ATOM   1274  HG3 PRO    85     -16.035 -17.749  -8.284  0.021300
ATOM   1275  CB  PRO    85     -14.688 -18.637  -9.713 -0.007000
ATOM   1276  HB2 PRO    85     -14.758 -19.162 -10.665  0.025300
ATOM   1277  HB3 PRO    85     -14.284 -19.292  -8.940  0.025300
ATOM   1278  CA  PRO    85     -13.851 -17.371  -9.858 -0.026600
ATOM   1279  HA  PRO    85     -13.436 -17.087  -8.892  0.064100
ATOM   1280  C   PRO    85     -12.723 -17.524 -10.883  0.589600
ATOM   1281  O   PRO    85     -12.966 -17.537 -12.094 -0.574800
ATOM   1282  N   GLY    86     -11.487 -17.581 -10.416 -0.415700
ATOM   1283  H   GLY    86     -11.318 -17.588  -9.420  0.271900
ATOM   1284  CA  GLY    86     -10.369 -17.700 -11.335 -0.025200
ATOM   1285  HA2 GLY    86      -9.601 -18.312 -10.864  0.069800
ATOM   1286  HA3 GLY    86     -10.664 -18.195 -12.260  0.069800
ATOM   1287  C   GLY    86      -9.741 -16.360 -11.679  0.597300
ATOM   1288  O   GLY    86      -8.662 -16.329 -12.268 -0.567900
ATOM   1289  N   ASP    87     -10.377 -15.248 -11.318 -0.516300
ATOM   1290  H   ASP    87     -11.273 -15.293 -10.855  0.293600
ATOM   1291  CA  ASP    87      -9.792 -13.933 -11.582  0.038100
ATOM   1292  HA  ASP    87      -9.361 -13.930 -12.583  0.088000
ATOM   1293  CB  ASP    87     -10.852 -12.828 -11.527 -0.030300
ATOM   1294  HB2 ASP    87     -11.429 -12.921 -10.607 -0.012200
ATOM   1295  HB3 ASP    87     -10.341 -11.866 -11.493 -0.012200
ATOM   1296  CG  ASP    87     -11.777 -12.819 -12.734  0.799400
ATOM   1297  OD1 ASP    87     -11.438 -13.414 -13.787 -0.801400
ATOM   1298  OD2 ASP    87     -12.849 -12.184 -12.635 -0.801400
ATOM   1299  C   ASP    87      -8.660 -13.594 -10.609  0.536600
ATOM   1300  O   ASP    87      -8.662 -14.021  -9.452 -0.581900
ATOM   1301  N   LYS    88      -7.657 -12.872 -11.097 -0.347900
ATOM   1302  H   LYS    88      -7.745 -12.480 -12.024  0.274700
ATOM   1303  CA  LYS    88      -6.564 -12.395 -10.263 -0.240000
ATOM   1304  HA  LYS    88      -6.363 -13.080  -9.440  0.142600
ATOM   1305  CB  LYS    88      -5.298 -12.150 -11.088 -0.009400
ATOM   1306  HB2 LYS    88      -5.519 -11.504 -11.938  0.036200
ATOM   1307  HB3 LYS    88      -4.581 -11.630 -10.453  0.036200
ATOM   1308  CG  LYS    88      -4.681 -13.445 -11.584  0.018700
ATOM   1309  HG2 LYS    88      -4.599 -14.131 -10.741  0.010300
ATOM   1310  HG3 LYS    88      -5.315 -13.896 -12.347  0.010300
ATOM   1311  CD  LYS    88      -3.299 -13.208 -12.152 -0.047900
ATOM   1312  HD2 LYS    88      -3.373 -12.680 -13.103  0.062100
ATOM   1313  HD3 LYS    88      -2.711 -12.608 -11.458  0.062100
ATOM   1314  CE  LYS    88      -2.617 -14.548 -12.342 -0.014300
ATOM   1315  HE2 LYS    88      -2.671 -15.088 -11.396  0.113500
ATOM   1316  HE3 LYS    88      -3.165 -15.128 -13.084  0.113500
ATOM   1317  NZ  LYS    88      -1.193 -14.439 -12.738 -0.385400
ATOM   1318  HZ1 LYS    88      -1.061 -14.348 -13.735  0.340000
ATOM   1319  HZ2 LYS    88      -0.721 -13.678 -12.270  0.340000
ATOM   1320  HZ3 LYS    88      -0.698 -15.274 -12.460  0.340000
ATOM   1321  C   LYS    88      -7.114 -11.092  -9.720  0.734100
ATOM   1322  O   LYS    88      -7.802 -10.359 -10.437 -0.589400
ATOM   1323  N   VAL    89      -6.864 -10.798  -8.461 -0.415700
ATOM   1324  H   VAL    89      -6.347 -11.440  -7.879  0.271900
ATOM   1325  CA  VAL    89      -7.435  -9.588  -7.888 -0.087500
ATOM   1326  HA  VAL    89      -7.525  -8.822  -8.657  0.096900
ATOM   1327  CB  VAL    89      -8.842  -9.851  -7.275  0.298500
ATOM   1328  HB  VAL    89      -9.159  -8.949  -6.753 -0.029700
ATOM   1329  CG1 VAL    89      -9.906 -10.176  -8.326 -0.319200
ATOM   1330 1HG1 VAL    89      -9.617 -10.977  -9.008  0.079100
ATOM   1331 2HG1 VAL    89     -10.799 -10.525  -7.810  0.079100
ATOM   1332 3HG1 VAL    89     -10.231  -9.266  -8.830  0.079100
ATOM   1333  CG2 VAL    89      -8.788 -10.999  -6.259 -0.319200
ATOM   1334 1HG2 VAL    89      -9.764 -11.109  -5.785  0.079100
ATOM   1335 2HG2 VAL    89      -8.534 -11.938  -6.751  0.079100
ATOM   1336 3HG2 VAL    89      -8.055 -10.792  -5.480  0.079100
ATOM   1337  C   VAL    89      -6.546  -9.036  -6.812  0.597300
ATOM   1338  O   VAL    89      -5.682  -9.736  -6.284 -0.567900
ATOM   1339  N   ILE    90      -6.738  -7.759  -6.513 -0.415700
ATOM   1340  H   ILE    90      -7.438  -7.236  -7.020  0.271900
ATOM   1341  CA  ILE    90      -6.022  -7.106  -5.433 -0.059700
ATOM   1342  HA  ILE    90      -5.368  -7.827  -4.943  0.086900
ATOM   1343  CB  ILE    90      -5.072  -5.999  -5.930  0.130300
ATOM   1344  HB  ILE    90      -5.652  -5.263  -6.487  0.018700
ATOM   1345  CG2 ILE    90      -4.368  -5.298  -4.751 -0.320400
ATOM   1346 1HG2 ILE    90      -3.961  -4.351  -5.105  0.088200
ATOM   1347 2HG2 ILE    90      -5.056  -5.063  -3.939  0.088200
ATOM   1348 3HG2 ILE    90      -3.536  -5.886  -4.362  0.088200
ATOM   1349  CG1 ILE    90      -4.016  -6.613  -6.854 -0.043000
ATOM   1350 2HG1 ILE    90      -3.592  -7.501  -6.384  0.023600
ATOM   1351 3HG1 ILE    90      -4.519  -6.923  -7.770  0.023600
ATOM   1352  CD1 ILE    90      -2.868  -5.680  -7.213 -0.066000
ATOM   1353 1HD1 ILE    90      -2.249  -5.471  -6.340  0.018600
ATOM   1354 2HD1 ILE    90      -2.237  -6.156  -7.963  0.018600
ATOM   1355 3HD1 ILE    90      -3.255  -4.746  -7.621  0.018600
ATOM   1356  C   ILE    90      -7.095  -6.551  -4.501  0.597300
ATOM   1357  O   ILE    90      -8.040  -5.911  -4.967 -0.567900
ATOM   1358  N   PRO    91      -7.028  -6.892  -3.207 -0.254800
ATOM   1359  CD  PRO    91      -6.053  -7.816  -2.635  0.019200
ATOM   1360  HD2 PRO    91      -5.190  -7.268  -2.256  0.039100
ATOM   1361  HD3 PRO    91      -5.751  -8.632  -3.291  0.039100
ATOM   1362  CG  PRO    91      -6.817  -8.439  -1.510  0.018900
ATOM   1363  HG2 PRO    91      -6.152  -8.904  -0.783  0.021300
ATOM   1364  HG3 PRO    91      -7.529  -9.166  -1.901  0.021300
ATOM   1365  CB  PRO    91      -7.537  -7.264  -0.938 -0.007000
ATOM   1366  HB2 PRO    91      -6.858  -6.711  -0.289  0.025300
ATOM   1367  HB3 PRO    91      -8.415  -7.578  -0.372  0.025300
ATOM   1368  CA  PRO    91      -7.946  -6.442  -2.164 -0.026600
ATOM   1369  HA  PRO    91      -8.983  -6.627  -2.444  0.064100
ATOM   1370  C   PRO    91      -7.663  -4.976  -1.883  0.589600
ATOM   1371  O   PRO    91      -6.506  -4.588  -1.726 -0.574800
ATOM   1372  N   LEU    92      -8.703  -4.172  -1.756 -0.415700
ATOM   1373  H   LEU    92      -9.627  -4.577  -1.804  0.271900
ATOM   1374  CA  LEU    92      -8.570  -2.738  -1.509 -0.051800
ATOM   1375  HA  LEU    92      -7.572  -2.398  -1.789  0.092200
ATOM   1376  CB  LEU    92      -9.588  -2.000  -2.373 -0.110200
ATOM   1377  HB2 LEU    92     -10.591  -2.167  -1.982  0.045700
ATOM   1378  HB3 LEU    92      -9.381  -0.931  -2.325  0.045700
ATOM   1379  CG  LEU    92      -9.561  -2.449  -3.838  0.353100
ATOM   1380  HG  LEU    92      -9.736  -3.523  -3.912 -0.036100
ATOM   1381  CD1 LEU    92     -10.688  -1.819  -4.602 -0.412100
ATOM   1382 1HD1 LEU    92     -11.634  -2.008  -4.094  0.100000
ATOM   1383 2HD1 LEU    92     -10.537  -0.744  -4.692  0.100000
ATOM   1384 3HD1 LEU    92     -10.750  -2.257  -5.598  0.100000
ATOM   1385  CD2 LEU    92      -8.227  -2.139  -4.495 -0.412100
ATOM   1386 1HD2 LEU    92      -7.905  -1.119  -4.286  0.100000
ATOM   1387 2HD2 LEU    92      -7.468  -2.825  -4.118  0.100000
ATOM   1388 3HD2 LEU    92      -8.301  -2.284  -5.573  0.100000
ATOM   1389  C   LEU    92      -8.805  -2.388  -0.056  0.597300
ATOM   1390  O   LEU    92      -9.932  -2.468   0.394 -0.567900
ATOM   1391  N   TRP    93      -7.775  -2.002   0.688 -0.415700
ATOM   1392  H   TRP    93      -6.847  -1.971   0.290  0.271900
ATOM   1393  CA  TRP    93      -7.988  -1.620   2.088 -0.027500
ATOM   1394  HA  TRP    93      -8.628  -2.359   2.570  0.112300
ATOM   1395  CB  TRP    93      -6.670  -1.621   2.849 -0.005000
ATOM   1396  HB2 TRP    93      -6.841  -1.360   3.893  0.033900
ATOM   1397  HB3 TRP    93      -6.332  -2.655   2.794  0.033900
ATOM   1398  CG  TRP    93      -5.619  -0.717   2.285 -0.141500
ATOM   1399  CD1 TRP    93      -4.688  -1.030   1.334 -0.163800
ATOM   1400  HD1 TRP    93      -4.577  -1.998   0.869  0.206200
ATOM   1401  NE1 TRP    93      -3.864   0.046   1.089 -0.341800
ATOM   1402  HE1 TRP    93      -3.054   0.003   0.486  0.341200
ATOM   1403  CE2 TRP    93      -4.246   1.090   1.887  0.138000
ATOM   1404  CZ2 TRP    93      -3.725   2.360   2.002 -0.260100
ATOM   1405  HZ2 TRP    93      -2.872   2.678   1.422  0.157200
ATOM   1406  CH2 TRP    93      -4.330   3.203   2.916 -0.113400
ATOM   1407  HH2 TRP    93      -3.969   4.200   3.122  0.141700
ATOM   1408  CZ3 TRP    93      -5.434   2.797   3.687 -0.197200
ATOM   1409  HZ3 TRP    93      -5.887   3.489   4.382  0.144700
ATOM   1410  CE3 TRP    93      -5.954   1.520   3.564 -0.238700
ATOM   1411  HE3 TRP    93      -6.806   1.213   4.152  0.170000
ATOM   1412  CD2 TRP    93      -5.365   0.643   2.650  0.124300
ATOM   1413  C   TRP    93      -8.750  -0.287   2.180  0.597300
ATOM   1414  O   TRP    93      -9.246   0.082   3.240 -0.567900
ATOM   1415  N   THR    94      -8.861   0.412   1.047 -0.415700
ATOM   1416  H   THR    94      -8.376   0.063   0.233  0.271900
ATOM   1417  CA  THR    94      -9.619   1.649   0.891 -0.038900
ATOM   1418  HA  THR    94     -10.082   1.971   1.824  0.100700
ATOM   1419  CB  THR    94      -8.743   2.787   0.327  0.365400
ATOM   1420  HB  THR    94      -8.309   2.492  -0.628  0.004300
ATOM   1421  CG2 THR    94      -9.591   4.038   0.115 -0.243800
ATOM   1422 1HG2 THR    94     -10.319   3.882  -0.681  0.064200
ATOM   1423 2HG2 THR    94     -10.108   4.299   1.039  0.064200
ATOM   1424 3HG2 THR    94      -8.943   4.867  -0.170  0.064200
ATOM   1425  OG1 THR    94      -7.674   3.101   1.213 -0.676100
ATOM   1426  HG1 THR    94      -7.024   2.397   1.159  0.410200
ATOM   1427  C   THR    94     -10.681   1.291  -0.142  0.597300
ATOM   1428  O   THR    94     -10.348   1.159  -1.318 -0.567900
ATOM   1429  N   PRO    95     -11.956   1.111   0.246 -0.254800
ATOM   1430  CD  PRO    95     -12.515   1.182   1.598  0.019200
ATOM   1431  HD2 PRO    95     -12.825   2.202   1.825  0.039100
ATOM   1432  HD3 PRO    95     -11.823   0.808   2.353  0.039100
ATOM   1433  CG  PRO    95     -13.715   0.276   1.507  0.018900
ATOM   1434  HG2 PRO    95     -14.452   0.512   2.273  0.021300
ATOM   1435  HG3 PRO    95     -13.414  -0.769   1.588  0.021300
ATOM   1436  CB  PRO    95     -14.247   0.532   0.134 -0.007000
ATOM   1437  HB2 PRO    95     -14.859   1.433   0.157  0.025300
ATOM   1438  HB3 PRO    95     -14.828  -0.313  -0.235  0.025300
ATOM   1439  CA  PRO    95     -13.002   0.744  -0.721 -0.026600
ATOM   1440  HA  PRO    95     -12.727  -0.187  -1.216  0.064100
ATOM   1441  C   PRO    95     -13.333   1.808  -1.756  0.589600
ATOM   1442  O   PRO    95     -12.903   2.959  -1.651 -0.574800
ATOM   1443  N   GLN    96     -14.180   1.424  -2.707 -0.415700
ATOM   1444  H   GLN    96     -14.406   0.441  -2.770  0.271900
ATOM   1445  CA  GLN    96     -14.720   2.326  -3.715 -0.003100
ATOM   1446  HA  GLN    96     -14.726   3.343  -3.322  0.085000
ATOM   1447  CB  GLN    96     -13.913   2.335  -5.011 -0.003600
ATOM   1448  HB2 GLN    96     -12.880   2.602  -4.786  0.017100
ATOM   1449  HB3 GLN    96     -13.971   1.331  -5.432  0.017100
ATOM   1450  CG  GLN    96     -14.510   3.347  -5.994 -0.064500
ATOM   1451  HG2 GLN    96     -15.442   2.971  -6.417  0.035200
ATOM   1452  HG3 GLN    96     -14.733   4.272  -5.462  0.035200
ATOM   1453  CD  GLN    96     -13.606   3.699  -7.153  0.695100
ATOM   1454  OE1 GLN    96     -12.489   3.218  -7.287 -0.608600
ATOM   1455  NE2 GLN    96     -14.086   4.572  -8.007 -0.940700
ATOM   1456 1HE2 GLN    96     -13.550   4.779  -8.838  0.425100
ATOM   1457 2HE2 GLN    96     -14.967   5.031  -7.824  0.425100
ATOM   1458  C   GLN    96     -16.155   1.921  -3.988  0.597300
ATOM   1459  O   GLN    96     -16.453   1.275  -4.991 -0.567900
ATOM   1460  N   CYM    97     -17.048   2.305  -3.075 -0.415700
ATOM   1461  H   CYM    97     -16.719   2.695  -2.203  0.271900
ATOM   1462  CA  CYM    97     -18.476   2.007  -3.186 -0.035100
ATOM   1463  HA  CYM    97     -18.579   0.928  -3.309  0.050800
ATOM   1464  CB  CYM    97     -19.228   2.412  -1.902 -0.241300
ATOM   1465  HB3 CYM    97     -18.670   2.018  -1.052  0.112200
ATOM   1466  HB2 CYM    97     -20.188   1.896  -1.916  0.112200
ATOM   1467  SG  CYM    97     -19.559   4.212  -1.665 -0.884400
ATOM   1468  C   CYM    97     -19.142   2.660  -4.390  0.597300
ATOM   1469  O   CYM    97     -20.203   2.212  -4.840 -0.567900
ATOM   1470  N   GLY    98     -18.555   3.753  -4.876 -0.415700
ATOM   1471  H   GLY    98     -17.773   4.160  -4.384  0.271900
ATOM   1472  CA  GLY    98     -19.098   4.462  -6.020 -0.025200
ATOM   1473  HA2 GLY    98     -18.344   5.167  -6.370  0.069800
ATOM   1474  HA3 GLY    98     -19.262   3.748  -6.828  0.069800
ATOM   1475  C   GLY    98     -20.394   5.239  -5.816  0.597300
ATOM   1476  O   GLY    98     -20.786   5.972  -6.726 -0.567900
ATOM   1477  N   LYS    99     -21.038   5.134  -4.650 -0.347900
ATOM   1478  H   LYS    99     -20.627   4.570  -3.920  0.274700
ATOM   1479  CA  LYS    99     -22.320   5.818  -4.379 -0.240000
ATOM   1480  HA  LYS    99     -22.762   6.176  -5.308  0.142600
ATOM   1481  CB  LYS    99     -23.292   4.834  -3.741 -0.009400
ATOM   1482  HB2 LYS    99     -22.870   4.549  -2.777  0.036200
ATOM   1483  HB3 LYS    99     -24.242   5.329  -3.539  0.036200
ATOM   1484  CG  LYS    99     -23.562   3.579  -4.541  0.018700
ATOM   1485  HG2 LYS    99     -24.281   3.815  -5.326  0.010300
ATOM   1486  HG3 LYS    99     -22.652   3.181  -4.990  0.010300
ATOM   1487  CD  LYS    99     -24.130   2.526  -3.596 -0.047900
ATOM   1488  HD2 LYS    99     -23.402   2.307  -2.815  0.062100
ATOM   1489  HD3 LYS    99     -25.036   2.924  -3.138  0.062100
ATOM   1490  CE  LYS    99     -24.489   1.225  -4.318 -0.014300
ATOM   1491  HE2 LYS    99     -25.244   1.431  -5.076  0.113500
ATOM   1492  HE3 LYS    99     -23.601   0.839  -4.819  0.113500
ATOM   1493  NZ  LYS    99     -25.001   0.196  -3.355 -0.385400
ATOM   1494  HZ1 LYS    99     -24.331  -0.011  -2.628  0.340000
ATOM   1495  HZ2 LYS    99     -25.863   0.489  -2.918  0.340000
ATOM   1496  HZ3 LYS    99     -25.194  -0.685  -3.810  0.340000
ATOM   1497  C   LYS    99     -22.253   7.021  -3.435  0.734100
ATOM   1498  O   LYS    99     -23.126   7.895  -3.481 -0.589400
ATOM   1499  N   CYM   100     -21.296   7.014  -2.518 -0.415700
ATOM   1500  H   CYM   100     -20.629   6.257  -2.471  0.271900
ATOM   1501  CA  CYM   100     -21.175   8.067  -1.531 -0.035100
ATOM   1502  HA  CYM   100     -22.175   8.264  -1.144  0.050800
ATOM   1503  CB  CYM   100     -20.338   7.591  -0.353 -0.241300
ATOM   1504  HB3 CYM   100     -20.641   6.578  -0.086  0.112200
ATOM   1505  HB2 CYM   100     -20.586   8.234   0.491  0.112200
ATOM   1506  SG  CYM   100     -18.545   7.632  -0.661 -0.884400
ATOM   1507  C   CYM   100     -20.608   9.379  -2.025  0.597300
ATOM   1508  O   CYM   100     -20.051   9.481  -3.114 -0.567900
ATOM   1509  N   ARG   101     -20.666  10.355  -1.124 -0.347900
ATOM   1510  H   ARG   101     -21.079  10.116  -0.233  0.274700
ATOM   1511  CA  ARG   101     -20.186  11.718  -1.319 -0.263700
ATOM   1512  HA  ARG   101     -20.814  12.218  -2.056  0.156000
ATOM   1513  CB  ARG   101     -20.317  12.433   0.034 -0.000700
ATOM   1514  HB2 ARG   101     -21.363  12.417   0.340  0.032700
ATOM   1515  HB3 ARG   101     -19.749  11.865   0.770  0.032700
ATOM   1516  CG  ARG   101     -19.824  13.870   0.094  0.039000
ATOM   1517  HG2 ARG   101     -18.805  13.918  -0.288  0.028500
ATOM   1518  HG3 ARG   101     -20.463  14.503  -0.522  0.028500
ATOM   1519  CD  ARG   101     -19.822  14.401   1.538  0.048600
ATOM   1520  HD2 ARG   101     -20.848  14.534   1.881  0.068700
ATOM   1521  HD3 ARG   101     -19.351  13.657   2.181  0.068700
ATOM   1522  NE  ARG   101     -19.029  15.637   1.627 -0.529500
ATOM   1523  HE  ARG   101     -18.029  15.554   1.505  0.345600
ATOM   1524  CZ  ARG   101     -19.487  16.845   1.938  0.807600
ATOM   1525  NH1 ARG   101     -20.755  17.042   2.233 -0.862700
ATOM   1526 1HH1 ARG   101     -21.433  16.312   2.070  0.447800
ATOM   1527 2HH1 ARG   101     -21.065  17.978   2.453  0.447800
ATOM   1528  NH2 ARG   101     -18.672  17.882   1.891 -0.862700
ATOM   1529 1HH2 ARG   101     -17.706  17.754   1.628  0.447800
ATOM   1530 2HH2 ARG   101     -19.017  18.815   2.069  0.447800
ATOM   1531  C   ARG   101     -18.746  11.787  -1.844  0.734100
ATOM   1532  O   ARG   101     -18.467  12.522  -2.793 -0.589400
ATOM   1533  N   VAL   102     -17.836  11.032  -1.234 -0.415700
ATOM   1534  H   VAL   102     -18.153  10.337  -0.574  0.271900
ATOM   1535  CA  VAL   102     -16.427  11.052  -1.641 -0.087500
ATOM   1536  HA  VAL   102     -16.122  12.092  -1.755  0.096900
ATOM   1537  CB  VAL   102     -15.527  10.431  -0.570  0.298500
ATOM   1538  HB  VAL   102     -15.840   9.406  -0.367 -0.029700
ATOM   1539  CG1 VAL   102     -14.089  10.434  -1.029 -0.319200
ATOM   1540 1HG1 VAL   102     -13.827  11.415  -1.424  0.079100
ATOM   1541 2HG1 VAL   102     -13.427  10.208  -0.193  0.079100
ATOM   1542 3HG1 VAL   102     -13.930   9.677  -1.797  0.079100
ATOM   1543  CG2 VAL   102     -15.620  11.242   0.704 -0.319200
ATOM   1544 1HG2 VAL   102     -15.294  12.266   0.525  0.079100
ATOM   1545 2HG2 VAL   102     -16.640  11.247   1.087  0.079100
ATOM   1546 3HG2 VAL   102     -14.980  10.797   1.466  0.079100
ATOM   1547  C   VAL   102     -16.171  10.389  -2.984  0.597300
ATOM   1548  O   VAL   102     -15.426  10.938  -3.801 -0.567900
ATOM   1549  N   CYM   103     -16.811   9.240  -3.234 -0.415700
ATOM   1550  H   CYM   103     -17.427   8.842  -2.540  0.271900
ATOM   1551  CA  CYM   103     -16.626   8.511  -4.486 -0.035100
ATOM   1552  HA  CYM   103     -15.562   8.322  -4.629  0.050800
ATOM   1553  CB  CYM   103     -17.379   7.179  -4.470 -0.241300
ATOM   1554  HB3 CYM   103     -17.331   6.764  -5.477  0.112200
ATOM   1555  HB2 CYM   103     -18.425   7.364  -4.226  0.112200
ATOM   1556  SG  CYM   103     -16.685   5.958  -3.308 -0.884400
ATOM   1557  C   CYM   103     -17.109   9.314  -5.679  0.597300
ATOM   1558  O   CYM   103     -16.546   9.213  -6.769 -0.567900
ATOM   1559  N   LYS   104     -18.168  10.090  -5.475 -0.347900
ATOM   1560  H   LYS   104     -18.634  10.034  -4.581  0.274700
ATOM   1561  CA  LYS   104     -18.734  10.918  -6.533 -0.240000
ATOM   1562  HA  LYS   104     -18.638  10.390  -7.482  0.142600
ATOM   1563  CB  LYS   104     -20.225  11.121  -6.288 -0.009400
ATOM   1564  HB2 LYS   104     -20.354  11.689  -5.366  0.036200
ATOM   1565  HB3 LYS   104     -20.629  11.704  -7.116  0.036200
ATOM   1566  CG  LYS   104     -20.983   9.799  -6.149  0.018700
ATOM   1567  HG2 LYS   104     -20.723   9.163  -6.995  0.010300
ATOM   1568  HG3 LYS   104     -20.704   9.234  -5.260  0.010300
ATOM   1569  CD  LYS   104     -22.499  10.002  -6.165 -0.047900
ATOM   1570  HD2 LYS   104     -22.982   9.074  -5.858  0.062100
ATOM   1571  HD3 LYS   104     -22.774  10.788  -5.462  0.062100
ATOM   1572  CE  LYS   104     -22.973  10.353  -7.584 -0.014300
ATOM   1573  HE2 LYS   104     -22.388  11.202  -7.938  0.113500
ATOM   1574  HE3 LYS   104     -22.758   9.516  -8.248  0.113500
ATOM   1575  NZ  LYS   104     -24.421  10.717  -7.694 -0.385400
ATOM   1576  HZ1 LYS   104     -24.664  11.105  -8.594  0.340000
ATOM   1577  HZ2 LYS   104     -24.986   9.889  -7.574  0.340000
ATOM   1578  HZ3 LYS   104     -24.696  11.390  -6.993  0.340000
ATOM   1579  C   LYS   104     -18.004  12.248  -6.717  0.734100
ATOM   1580  O   LYS   104     -18.302  12.993  -7.653 -0.589400
ATOM   1581  N   HIP   105     -17.049  12.562  -5.845 -0.347900
ATOM   1582  H   HIP   105     -16.816  11.915  -5.106  0.274700
ATOM   1583  CA  HIP   105     -16.283  13.784  -5.995 -0.135400
ATOM   1584  HA  HIP   105     -16.917  14.552  -6.438  0.121200
ATOM   1585  CB  HIP   105     -15.794  14.287  -4.639 -0.041400
ATOM   1586  HB2 HIP   105     -16.655  14.424  -3.985  0.081000
ATOM   1587  HB3 HIP   105     -15.154  13.538  -4.172  0.081000
ATOM   1588  CG  HIP   105     -15.064  15.595  -4.714 -0.001200
ATOM   1589  ND1 HIP   105     -13.697  15.721  -4.740 -0.151300
ATOM   1590  HD1 HIP   105     -13.055  15.041  -4.358  0.386600
ATOM   1591  CE1 HIP   105     -13.372  17.011  -4.714 -0.017000
ATOM   1592  HE1 HIP   105     -12.399  17.443  -4.535  0.268100
ATOM   1593  NE2 HIP   105     -14.484  17.701  -4.697 -0.171800
ATOM   1594  HE2 HIP   105     -14.561  18.706  -4.641  0.391100
ATOM   1595  CD2 HIP   105     -15.500  16.848  -4.582 -0.114100
ATOM   1596  HD2 HIP   105     -16.367  17.070  -3.979  0.231700
ATOM   1597  C   HIP   105     -15.113  13.443  -6.904  0.734100
ATOM   1598  O   HIP   105     -14.404  12.467  -6.657 -0.589400
ATOM   1599  N   PRO   106     -14.838  14.269  -7.915 -0.254800
ATOM   1600  CD  PRO   106     -15.534  15.513  -8.256  0.019200
ATOM   1601  HD2 PRO   106     -15.794  16.089  -7.367  0.039100
ATOM   1602  HD3 PRO   106     -16.410  15.312  -8.874  0.039100
ATOM   1603  CG  PRO   106     -14.480  16.273  -9.019  0.018900
ATOM   1604  HG2 PRO   106     -13.749  16.699  -8.332  0.021300
ATOM   1605  HG3 PRO   106     -14.913  17.048  -9.651  0.021300
ATOM   1606  CB  PRO   106     -13.844  15.171  -9.840 -0.007000
ATOM   1607  HB2 PRO   106     -12.869  15.479 -10.218  0.025300
ATOM   1608  HB3 PRO   106     -14.503  14.900 -10.665  0.025300
ATOM   1609  CA  PRO   106     -13.738  14.010  -8.855 -0.026600
ATOM   1610  HA  PRO   106     -13.950  13.085  -9.391  0.064100
ATOM   1611  C   PRO   106     -12.314  13.874  -8.287  0.589600
ATOM   1612  O   PRO   106     -11.452  13.282  -8.935 -0.574800
ATOM   1613  N   GLU   107     -12.072  14.378  -7.077 -0.516300
ATOM   1614  H   GLU   107     -12.787  14.956  -6.660  0.293600
ATOM   1615  CA  GLU   107     -10.738  14.324  -6.468  0.039700
ATOM   1616  HA  GLU   107     -10.006  14.004  -7.210  0.110500
ATOM   1617  CB  GLU   107     -10.310  15.721  -6.007  0.056000
ATOM   1618  HB2 GLU   107     -11.131  16.168  -5.446 -0.017300
ATOM   1619  HB3 GLU   107      -9.475  15.630  -5.313 -0.017300
ATOM   1620  CG  GLU   107      -9.894  16.680  -7.125  0.013600
ATOM   1621  HG2 GLU   107     -10.440  16.453  -8.041 -0.042500
ATOM   1622  HG3 GLU   107     -10.177  17.687  -6.817 -0.042500
ATOM   1623  CD  GLU   107      -8.385  16.673  -7.383  0.805400
ATOM   1624  OE1 GLU   107      -7.894  15.764  -8.094 -0.818800
ATOM   1625  OE2 GLU   107      -7.684  17.587  -6.879 -0.818800
ATOM   1626  C   GLU   107     -10.571  13.363  -5.294  0.536600
ATOM   1627  O   GLU   107      -9.522  12.729  -5.156 -0.581900
ATOM   1628  N   GLY   108     -11.587  13.248  -4.449 -0.415700
ATOM   1629  H   GLY   108     -12.508  13.509  -4.769  0.271900
ATOM   1630  CA  GLY   108     -11.484  12.411  -3.265 -0.025200
ATOM   1631  HA2 GLY   108     -10.590  12.695  -2.710  0.069800
ATOM   1632  HA3 GLY   108     -12.342  12.601  -2.620  0.069800
ATOM   1633  C   GLY   108     -11.443  10.917  -3.532  0.597300
ATOM   1634  O   GLY   108     -12.016  10.437  -4.505 -0.567900
ATOM   1635  N   ASN   109     -10.788  10.184  -2.639 -0.415700
ATOM   1636  H   ASN   109     -10.308  10.654  -1.886  0.271900
ATOM   1637  CA  ASN   109     -10.686   8.730  -2.740  0.014300
ATOM   1638  HA  ASN   109     -11.430   8.356  -3.443  0.104800
ATOM   1639  CB  ASN   109      -9.309   8.338  -3.258 -0.204100
ATOM   1640  HB2 ASN   109      -9.375   7.282  -3.520  0.079700
ATOM   1641  HB3 ASN   109      -9.060   8.906  -4.154  0.079700
ATOM   1642  CG  ASN   109      -8.224   8.514  -2.220  0.713000
ATOM   1643  OD1 ASN   109      -8.131   9.544  -1.566 -0.593100
ATOM   1644  ND2 ASN   109      -7.392   7.506  -2.054 -0.919100
ATOM   1645 1HD2 ASN   109      -6.656   7.580  -1.366  0.419600
ATOM   1646 2HD2 ASN   109      -7.442   6.721  -2.687  0.419600
ATOM   1647  C   ASN   109     -10.945   8.007  -1.416  0.597300
ATOM   1648  O   ASN   109     -11.118   6.794  -1.419 -0.567900
ATOM   1649  N   PHE   110     -10.939   8.715  -0.285 -0.415700
ATOM   1650  H   PHE   110     -10.710   9.698  -0.310  0.271900
ATOM   1651  CA  PHE   110     -11.180   8.101   1.018 -0.002400
ATOM   1652  HA  PHE   110     -10.595   7.181   1.033  0.097800
ATOM   1653  CB  PHE   110     -10.725   9.046   2.143 -0.034300
ATOM   1654  HB2 PHE   110      -9.741   9.433   1.877  0.029500
ATOM   1655  HB3 PHE   110     -11.391   9.907   2.210  0.029500
ATOM   1656  CG  PHE   110     -10.561   8.383   3.498  0.011800
ATOM   1657  CD1 PHE   110     -10.145   7.044   3.601 -0.125600
ATOM   1658  HD1 PHE   110      -9.905   6.446   2.734  0.133000
ATOM   1659  CE1 PHE   110      -9.966   6.443   4.851 -0.170400
ATOM   1660  HE1 PHE   110      -9.639   5.416   4.916  0.143000
ATOM   1661  CZ  PHE   110     -10.191   7.177   6.023 -0.107200
ATOM   1662  HZ  PHE   110     -10.045   6.719   6.990  0.129700
ATOM   1663  CE2 PHE   110     -10.605   8.516   5.934 -0.170400
ATOM   1664  HE2 PHE   110     -10.789   9.085   6.834  0.143000
ATOM   1665  CD2 PHE   110     -10.783   9.111   4.676 -0.125600
ATOM   1666  HD2 PHE   110     -11.092  10.145   4.617  0.133000
ATOM   1667  C   PHE   110     -12.654   7.734   1.165  0.597300
ATOM   1668  O   PHE   110     -13.420   8.491   1.741 -0.567900
ATOM   1669  N   CYM   111     -13.072   6.582   0.641 -0.415700
ATOM   1670  H   CYM   111     -12.414   6.023   0.117  0.271900
ATOM   1671  CA  CYM   111     -14.476   6.161   0.713 -0.035100
ATOM   1672  HA  CYM   111     -15.053   6.904   0.162  0.050800
ATOM   1673  CB  CYM   111     -14.701   4.800   0.049 -0.241300
ATOM   1674  HB3 CYM   111     -14.202   4.032   0.641  0.112200
ATOM   1675  HB2 CYM   111     -14.209   4.826  -0.924  0.112200
ATOM   1676  SG  CYM   111     -16.462   4.381  -0.161 -0.884400
ATOM   1677  C   CYM   111     -15.007   6.101   2.133  0.597300
ATOM   1678  O   CYM   111     -14.361   5.580   3.033 -0.567900
ATOM   1679  N   LEU   112     -16.215   6.632   2.301 -0.415700
ATOM   1680  H   LEU   112     -16.667   7.080   1.517  0.271900
ATOM   1681  CA  LEU   112     -16.921   6.661   3.580 -0.051800
ATOM   1682  HA  LEU   112     -16.308   7.200   4.303  0.092200
ATOM   1683  CB  LEU   112     -18.265   7.391   3.409 -0.110200
ATOM   1684  HB2 LEU   112     -18.814   6.915   2.596  0.045700
ATOM   1685  HB3 LEU   112     -18.852   7.265   4.319  0.045700
ATOM   1686  CG  LEU   112     -18.147   8.895   3.126  0.353100
ATOM   1687  HG  LEU   112     -17.539   9.044   2.234 -0.036100
ATOM   1688  CD1 LEU   112     -19.506   9.482   2.868 -0.412100
ATOM   1689 1HD1 LEU   112     -20.110   8.788   2.283  0.100000
ATOM   1690 2HD1 LEU   112     -20.021   9.648   3.814  0.100000
ATOM   1691 3HD1 LEU   112     -19.397  10.437   2.352  0.100000
ATOM   1692  CD2 LEU   112     -17.503   9.627   4.289 -0.412100
ATOM   1693 1HD2 LEU   112     -17.558  10.701   4.113  0.100000
ATOM   1694 2HD2 LEU   112     -18.018   9.389   5.219  0.100000
ATOM   1695 3HD2 LEU   112     -16.452   9.352   4.376  0.100000
ATOM   1696  C   LEU   112     -17.143   5.276   4.181  0.597300
ATOM   1697  O   LEU   112     -17.317   5.143   5.390 -0.567900
ATOM   1698  N   LYS   113     -17.105   4.238   3.346 -0.347900
ATOM   1699  H   LYS   113     -16.947   4.414   2.364  0.274700
ATOM   1700  CA  LYS   113     -17.271   2.853   3.801 -0.240000
ATOM   1701  HA  LYS   113     -17.990   2.828   4.619  0.142600
ATOM   1702  CB  LYS   113     -17.809   1.984   2.657 -0.009400
ATOM   1703  HB2 LYS   113     -17.037   1.928   1.890  0.036200
ATOM   1704  HB3 LYS   113     -17.996   0.969   3.008  0.036200
ATOM   1705  CG  LYS   113     -19.079   2.541   2.008  0.018700
ATOM   1706  HG2 LYS   113     -19.063   3.630   1.951  0.010300
ATOM   1707  HG3 LYS   113     -19.116   2.167   0.985  0.010300
ATOM   1708  CD  LYS   113     -20.361   2.072   2.692 -0.047900
ATOM   1709  HD2 LYS   113     -20.540   1.030   2.427  0.062100
ATOM   1710  HD3 LYS   113     -20.242   2.136   3.773  0.062100
ATOM   1711  CE  LYS   113     -21.595   2.908   2.302 -0.014300
ATOM   1712  HE2 LYS   113     -22.476   2.465   2.767  0.113500
ATOM   1713  HE3 LYS   113     -21.466   3.903   2.730  0.113500
ATOM   1714  NZ  LYS   113     -21.829   3.055   0.836 -0.385400
ATOM   1715  HZ1 LYS   113     -21.039   3.465   0.357  0.340000
ATOM   1716  HZ2 LYS   113     -21.997   2.156   0.408  0.340000
ATOM   1717  HZ3 LYS   113     -22.628   3.650   0.668  0.340000
ATOM   1718  C   LYS   113     -15.961   2.279   4.361  0.734100
ATOM   1719  O   LYS   113     -15.914   1.107   4.730 -0.589400
ATOM   1720  N   ASN   114     -14.904   3.088   4.434 -0.415700
ATOM   1721  H   ASN   114     -14.993   4.043   4.117  0.271900
ATOM   1722  CA  ASN   114     -13.613   2.651   4.961  0.014300
ATOM   1723  HA  ASN   114     -13.289   1.768   4.410  0.104800
ATOM   1724  CB  ASN   114     -12.542   3.742   4.815 -0.204100
ATOM   1725  HB2 ASN   114     -11.570   3.283   4.993  0.079700
ATOM   1726  HB3 ASN   114     -12.522   4.135   3.799  0.079700
ATOM   1727  CG  ASN   114     -12.688   4.865   5.844  0.713000
ATOM   1728  OD1 ASN   114     -12.212   4.763   6.979 -0.593100
ATOM   1729  ND2 ASN   114     -13.283   5.966   5.437 -0.919100
ATOM   1730 1HD2 ASN   114     -13.354   6.767   6.048  0.419600
ATOM   1731 2HD2 ASN   114     -13.612   6.021   4.484  0.419600
ATOM   1732  C   ASN   114     -13.713   2.287   6.433  0.597300
ATOM   1733  O   ASN   114     -14.510   2.861   7.168 -0.567900
ATOM   1734  N   ASP   115     -12.847   1.391   6.872 -0.516300
ATOM   1735  H   ASP   115     -12.219   0.940   6.222  0.293600
ATOM   1736  CA  ASP   115     -12.812   0.974   8.265  0.038100
ATOM   1737  HA  ASP   115     -13.661   1.390   8.808  0.088000
ATOM   1738  CB  ASP   115     -12.824  -0.555   8.330 -0.030300
ATOM   1739  HB2 ASP   115     -13.579  -0.932   7.639 -0.012200
ATOM   1740  HB3 ASP   115     -11.858  -0.946   8.011 -0.012200
ATOM   1741  CG  ASP   115     -13.169  -1.082   9.709  0.799400
ATOM   1742  OD1 ASP   115     -14.108  -0.577  10.326 -0.801400
ATOM   1743  OD2 ASP   115     -12.501  -2.015  10.193 -0.801400
ATOM   1744  C   ASP   115     -11.578   1.543   8.950  0.536600
ATOM   1745  O   ASP   115     -11.164   1.054   9.998 -0.581900
ATOM   1746  N   LEU   116     -10.940   2.541   8.347 -0.415700
ATOM   1747  H   LEU   116     -11.328   2.950   7.509  0.271900
ATOM   1748  CA  LEU   116      -9.746   3.112   8.946 -0.051800
ATOM   1749  HA  LEU   116      -9.216   2.326   9.484  0.092200
ATOM   1750  CB  LEU   116      -8.787   3.640   7.871 -0.110200
ATOM   1751  HB2 LEU   116      -8.533   2.827   7.190  0.045700
ATOM   1752  HB3 LEU   116      -9.324   4.387   7.287  0.045700
ATOM   1753  CG  LEU   116      -7.487   4.278   8.387  0.353100
ATOM   1754  HG  LEU   116      -7.718   5.053   9.118 -0.036100
ATOM   1755  CD1 LEU   116      -6.602   3.236   9.050 -0.412100
ATOM   1756 1HD1 LEU   116      -6.330   2.463   8.331  0.100000
ATOM   1757 2HD1 LEU   116      -5.689   3.715   9.405  0.100000
ATOM   1758 3HD1 LEU   116      -7.110   2.788   9.905  0.100000
ATOM   1759  CD2 LEU   116      -6.733   4.953   7.247 -0.412100
ATOM   1760 1HD2 LEU   116      -7.356   5.727   6.798  0.100000
ATOM   1761 2HD2 LEU   116      -5.825   5.418   7.628  0.100000
ATOM   1762 3HD2 LEU   116      -6.469   4.217   6.488  0.100000
ATOM   1763  C   LEU   116     -10.079   4.205   9.956  0.597300
ATOM   1764  O   LEU   116      -9.397   4.309  10.974 -0.567900
ATOM   1765  N   SER   117     -11.091   5.032   9.690 -0.415700
ATOM   1766  H   SER   117     -11.693   4.825   8.907  0.271900
ATOM   1767  CA  SER   117     -11.426   6.111  10.629 -0.024900
ATOM   1768  HA  SER   117     -10.491   6.578  10.940  0.084300
ATOM   1769  CB  SER   117     -12.247   7.234   9.981  0.211700
ATOM   1770  HB2 SER   117     -12.958   7.647  10.697  0.035200
ATOM   1771  HB3 SER   117     -11.562   8.032   9.693  0.035200
ATOM   1772  OG  SER   117     -12.924   6.803   8.815 -0.654600
ATOM   1773  HG  SER   117     -12.339   6.269   8.273  0.427500
ATOM   1774  C   SER   117     -12.072   5.605  11.908  0.597300
ATOM   1775  O   SER   117     -11.628   5.958  13.000 -0.567900
ATOM   1776  N   MET   118     -13.107   4.780  11.800 -0.415700
ATOM   1777  H   MET   118     -13.402   4.491  10.878  0.271900
ATOM   1778  CA  MET   118     -13.760   4.210  12.979 -0.023700
ATOM   1779  HA  MET   118     -13.256   4.483  13.906  0.088000
ATOM   1780  CB  MET   118     -15.213   4.674  13.085  0.034200
ATOM   1781  HB2 MET   118     -15.707   4.448  12.141  0.024100
ATOM   1782  HB3 MET   118     -15.729   4.131  13.876  0.024100
ATOM   1783  CG  MET   118     -15.387   6.166  13.320  0.001800
ATOM   1784  HG2 MET   118     -14.569   6.723  12.864  0.044000
ATOM   1785  HG3 MET   118     -16.307   6.464  12.817  0.044000
ATOM   1786  SD  MET   118     -15.546   6.623  15.061 -0.273700
ATOM   1787  CE  MET   118     -16.647   8.043  14.882 -0.053600
ATOM   1788  HE1 MET   118     -16.868   8.461  15.864  0.068400
ATOM   1789  HE2 MET   118     -16.169   8.805  14.265  0.068400
ATOM   1790  HE3 MET   118     -17.579   7.727  14.413  0.068400
ATOM   1791  C   MET   118     -13.712   2.703  12.823  0.597300
ATOM   1792  O   MET   118     -14.727   2.084  12.479 -0.567900
ATOM   1793  N   PRO   119     -12.545   2.095  13.087 -0.254800
ATOM   1794  CD  PRO   119     -11.340   2.716  13.640  0.019200
ATOM   1795  HD2 PRO   119     -11.384   2.741  14.728  0.039100
ATOM   1796  HD3 PRO   119     -11.131   3.703  13.226  0.039100
ATOM   1797  CG  PRO   119     -10.248   1.783  13.174  0.018900
ATOM   1798  HG2 PRO   119      -9.328   1.902  13.746  0.021300
ATOM   1799  HG3 PRO   119     -10.063   1.955  12.114  0.021300
ATOM   1800  CB  PRO   119     -10.882   0.451  13.399 -0.007000
ATOM   1801  HB2 PRO   119     -10.826   0.218  14.462  0.025300
ATOM   1802  HB3 PRO   119     -10.398  -0.337  12.820  0.025300
ATOM   1803  CA  PRO   119     -12.337   0.652  12.955 -0.026600
ATOM   1804  HA  PRO   119     -12.427   0.382  11.902  0.064100
ATOM   1805  C   PRO   119     -13.270  -0.241  13.771  0.589600
ATOM   1806  O   PRO   119     -13.240  -0.225  15.006 -0.574800
ATOM   1807  N   ARG   120     -14.084  -1.033  13.078 -0.347900
ATOM   1808  H   ARG   120     -14.081  -0.935  12.073  0.274700
ATOM   1809  CA  ARG   120     -14.973  -2.012  13.700 -0.263700
ATOM   1810  HA  ARG   120     -15.155  -1.775  14.749  0.156000
ATOM   1811  CB  ARG   120     -16.313  -2.069  12.955 -0.000700
ATOM   1812  HB2 ARG   120     -16.137  -2.304  11.905  0.032700
ATOM   1813  HB3 ARG   120     -16.893  -2.885  13.386  0.032700
ATOM   1814  CG  ARG   120     -17.142  -0.794  13.050  0.039000
ATOM   1815  HG2 ARG   120     -17.189  -0.468  14.090  0.028500
ATOM   1816  HG3 ARG   120     -16.660  -0.011  12.464  0.028500
ATOM   1817  CD  ARG   120     -18.564  -1.022  12.539  0.048600
ATOM   1818  HD2 ARG   120     -18.991  -1.860  13.090  0.068700
ATOM   1819  HD3 ARG   120     -19.153  -0.132  12.761  0.068700
ATOM   1820  NE  ARG   120     -18.629  -1.282  11.093 -0.529500
ATOM   1821  HE  ARG   120     -17.820  -1.063  10.529  0.345600
ATOM   1822  CZ  ARG   120     -19.671  -1.811  10.459  0.807600
ATOM   1823  NH1 ARG   120     -20.759  -2.174  11.114 -0.862700
ATOM   1824 1HH1 ARG   120     -20.809  -2.099  12.120  0.447800
ATOM   1825 2HH1 ARG   120     -21.559  -2.494  10.587  0.447800
ATOM   1826  NH2 ARG   120     -19.640  -1.947   9.147 -0.862700
ATOM   1827 1HH2 ARG   120     -18.763  -1.779   8.675  0.447800
ATOM   1828 2HH2 ARG   120     -20.425  -2.343   8.650  0.447800
ATOM   1829  C   ARG   120     -14.275  -3.371  13.643  0.734100
ATOM   1830  O   ARG   120     -14.378  -4.183  14.562 -0.589400
ATOM   1831  N   GLY   121     -13.537  -3.603  12.560 -0.415700
ATOM   1832  H   GLY   121     -13.406  -2.873  11.874  0.271900
ATOM   1833  CA  GLY   121     -12.823  -4.850  12.383 -0.025200
ATOM   1834  HA2 GLY   121     -12.065  -4.720  11.611  0.069800
ATOM   1835  HA3 GLY   121     -12.328  -5.146  13.308  0.069800
ATOM   1836  C   GLY   121     -13.769  -5.947  11.951  0.597300
ATOM   1837  O   GLY   121     -13.627  -7.091  12.357 -0.567900
ATOM   1838  N   THR   122     -14.705  -5.616  11.078 -0.415700
ATOM   1839  H   THR   122     -14.754  -4.661  10.754  0.271900
ATOM   1840  CA  THR   122     -15.712  -6.558  10.601 -0.038900
ATOM   1841  HA  THR   122     -15.384  -7.590  10.721  0.100700
ATOM   1842  CB  THR   122     -17.048  -6.363  11.342  0.365400
ATOM   1843  HB  THR   122     -17.740  -7.157  11.058  0.004300
ATOM   1844  CG2 THR   122     -16.863  -6.412  12.862 -0.243800
ATOM   1845 1HG2 THR   122     -16.356  -7.334  13.146  0.064200
ATOM   1846 2HG2 THR   122     -16.294  -5.552  13.214  0.064200
ATOM   1847 3HG2 THR   122     -17.844  -6.388  13.338  0.064200
ATOM   1848  OG1 THR   122     -17.611  -5.105  10.975 -0.676100
ATOM   1849  HG1 THR   122     -17.847  -5.119  10.044  0.410200
ATOM   1850  C   THR   122     -15.967  -6.303   9.136  0.597300
ATOM   1851  O   THR   122     -15.303  -5.469   8.524 -0.567900
ATOM   1852  N   MET   123     -16.935  -7.021   8.579 -0.415700
ATOM   1853  H   MET   123     -17.393  -7.747   9.112  0.271900
ATOM   1854  CA  MET   123     -17.330  -6.867   7.190 -0.023700
ATOM   1855  HA  MET   123     -16.457  -6.689   6.562  0.088000
ATOM   1856  CB  MET   123     -18.041  -8.135   6.700  0.034200
ATOM   1857  HB2 MET   123     -18.894  -8.334   7.349  0.024100
ATOM   1858  HB3 MET   123     -18.428  -7.978   5.694  0.024100
ATOM   1859  CG  MET   123     -17.152  -9.387   6.675  0.001800
ATOM   1860  HG2 MET   123     -16.673  -9.511   7.647  0.044000
ATOM   1861  HG3 MET   123     -17.783 -10.258   6.503  0.044000
ATOM   1862  SD  MET   123     -15.856  -9.350   5.397 -0.273700
ATOM   1863  CE  MET   123     -16.824  -9.602   3.947 -0.053600
ATOM   1864  HE1 MET   123     -17.544  -8.795   3.820  0.068400
ATOM   1865  HE2 MET   123     -16.169  -9.625   3.075  0.068400
ATOM   1866  HE3 MET   123     -17.348 -10.555   4.026  0.068400
ATOM   1867  C   MET   123     -18.265  -5.680   7.078  0.597300
ATOM   1868  O   MET   123     -18.625  -5.080   8.090 -0.567900
ATOM   1869  N   GLN   124     -18.719  -5.366   5.865 -0.415700
ATOM   1870  H   GLN   124     -18.389  -5.870   5.054  0.271900
ATOM   1871  CA  GLN   124     -19.632  -4.242   5.678 -0.003100
ATOM   1872  HA  GLN   124     -19.176  -3.347   6.100  0.085000
ATOM   1873  CB  GLN   124     -19.954  -3.997   4.199 -0.003600
ATOM   1874  HB2 GLN   124     -20.156  -4.950   3.708  0.017100
ATOM   1875  HB3 GLN   124     -20.868  -3.408   4.130  0.017100
ATOM   1876  CG  GLN   124     -18.877  -3.236   3.417 -0.064500
ATOM   1877  HG2 GLN   124     -17.958  -3.823   3.428  0.035200
ATOM   1878  HG3 GLN   124     -19.192  -3.130   2.379  0.035200
ATOM   1879  CD  GLN   124     -18.578  -1.851   3.980  0.695100
ATOM   1880  OE1 GLN   124     -19.485  -1.048   4.200 -0.608600
ATOM   1881  NE2 GLN   124     -17.304  -1.556   4.200 -0.940700
ATOM   1882 1HE2 GLN   124     -17.043  -0.633   4.516  0.425100
ATOM   1883 2HE2 GLN   124     -16.576  -2.202   3.928  0.425100
ATOM   1884  C   GLN   124     -20.924  -4.478   6.430  0.597300
ATOM   1885  O   GLN   124     -21.646  -3.528   6.724 -0.567900
ATOM   1886  N   ASP   125     -21.223  -5.728   6.759 -0.516300
ATOM   1887  H   ASP   125     -20.672  -6.493   6.397  0.293600
ATOM   1888  CA  ASP   125     -22.453  -6.013   7.479  0.038100
ATOM   1889  HA  ASP   125     -23.138  -5.172   7.370  0.088000
ATOM   1890  CB  ASP   125     -23.188  -7.190   6.848 -0.030300
ATOM   1891  HB2 ASP   125     -24.226  -7.153   7.179 -0.012200
ATOM   1892  HB3 ASP   125     -23.176  -7.081   5.764 -0.012200
ATOM   1893  CG  ASP   125     -22.611  -8.541   7.233  0.799400
ATOM   1894  OD1 ASP   125     -21.523  -8.617   7.850 -0.801400
ATOM   1895  OD2 ASP   125     -23.283  -9.544   6.914 -0.801400
ATOM   1896  C   ASP   125     -22.284  -6.196   8.981  0.536600
ATOM   1897  O   ASP   125     -23.131  -6.799   9.636 -0.581900
ATOM   1898  N   GLY   126     -21.170  -5.742   9.530 -0.415700
ATOM   1899  H   GLY   126     -20.451  -5.335   8.948  0.271900
ATOM   1900  CA  GLY   126     -20.973  -5.847  10.964 -0.025200
ATOM   1901  HA2 GLY   126     -20.186  -5.149  11.250  0.069800
ATOM   1902  HA3 GLY   126     -21.881  -5.539  11.481  0.069800
ATOM   1903  C   GLY   126     -20.579  -7.212  11.491  0.597300
ATOM   1904  O   GLY   126     -20.300  -7.323  12.688 -0.567900
ATOM   1905  N   THR   127     -20.509  -8.232  10.635 -0.415700
ATOM   1906  H   THR   127     -20.746  -8.091   9.664  0.271900
ATOM   1907  CA  THR   127     -20.124  -9.578  11.085 -0.038900
ATOM   1908  HA  THR   127     -20.080  -9.602  12.173  0.100700
ATOM   1909  CB  THR   127     -21.189 -10.632  10.694  0.365400
ATOM   1910  HB  THR   127     -20.884 -11.606  11.074  0.004300
ATOM   1911  CG2 THR   127     -22.547 -10.263  11.288 -0.243800
ATOM   1912 1HG2 THR   127     -22.456 -10.141  12.367  0.064200
ATOM   1913 2HG2 THR   127     -22.921  -9.340  10.845  0.064200
ATOM   1914 3HG2 THR   127     -23.252 -11.069  11.084  0.064200
ATOM   1915  OG1 THR   127     -21.332 -10.711   9.283 -0.676100
ATOM   1916  HG1 THR   127     -21.469  -9.835   8.915  0.410200
ATOM   1917  C   THR   127     -18.722  -9.992  10.613  0.597300
ATOM   1918  O   THR   127     -18.148  -9.365   9.718 -0.567900
ATOM   1919  N   SER   128     -18.154 -11.009  11.268 -0.415700
ATOM   1920  H   SER   128     -18.687 -11.476  11.988  0.271900
ATOM   1921  CA  SER   128     -16.836 -11.558  10.943 -0.024900
ATOM   1922  HA  SER   128     -16.287 -10.849  10.322  0.084300
ATOM   1923  CB  SER   128     -16.024 -11.787  12.214  0.211700
ATOM   1924  HB2 SER   128     -15.808 -10.827  12.683  0.035200
ATOM   1925  HB3 SER   128     -16.588 -12.412  12.906  0.035200
ATOM   1926  OG  SER   128     -14.819 -12.438  11.873 -0.654600
ATOM   1927  HG  SER   128     -14.105 -12.170  12.457  0.427500
ATOM   1928  C   SER   128     -16.975 -12.867  10.168  0.597300
ATOM   1929  O   SER   128     -18.016 -13.531  10.223 -0.567900
ATOM   1930  N   ARG   129     -15.934 -13.254   9.441 -0.347900
ATOM   1931  H   ARG   129     -15.134 -12.639   9.396  0.274700
ATOM   1932  CA  ARG   129     -15.948 -14.487   8.655 -0.263700
ATOM   1933  HA  ARG   129     -16.886 -15.033   8.756  0.156000
ATOM   1934  CB  ARG   129     -15.686 -14.215   7.176 -0.000700
ATOM   1935  HB2 ARG   129     -14.710 -13.737   7.093  0.032700
ATOM   1936  HB3 ARG   129     -15.631 -15.154   6.625  0.032700
ATOM   1937  CG  ARG   129     -16.687 -13.330   6.478  0.039000
ATOM   1938  HG2 ARG   129     -16.926 -12.488   7.128  0.028500
ATOM   1939  HG3 ARG   129     -16.234 -12.895   5.587  0.028500
ATOM   1940  CD  ARG   129     -17.933 -14.067   6.045  0.048600
ATOM   1941  HD2 ARG   129     -17.697 -14.719   5.204  0.068700
ATOM   1942  HD3 ARG   129     -18.303 -14.684   6.863  0.068700
ATOM   1943  NE  ARG   129     -18.957 -13.101   5.651 -0.529500
ATOM   1944  HE  ARG   129     -19.074 -12.872   4.674  0.345600
ATOM   1945  CZ  ARG   129     -19.618 -12.326   6.504  0.807600
ATOM   1946  NH1 ARG   129     -19.413 -12.413   7.807 -0.862700
ATOM   1947 1HH1 ARG   129     -18.883 -13.183   8.191  0.447800
ATOM   1948 2HH1 ARG   129     -20.018 -11.887   8.421  0.447800
ATOM   1949  NH2 ARG   129     -20.423 -11.383   6.047 -0.862700
ATOM   1950 1HH2 ARG   129     -20.411 -11.177   5.058  0.447800
ATOM   1951 2HH2 ARG   129     -20.807 -10.697   6.681  0.447800
ATOM   1952  C   ARG   129     -14.852 -15.380   9.150  0.734100
ATOM   1953  O   ARG   129     -14.570 -16.396   8.526 -0.589400
ATOM   1954  N   PHE   130     -14.235 -15.014  10.266 -0.415700
ATOM   1955  H   PHE   130     -14.523 -14.164  10.729  0.271900
ATOM   1956  CA  PHE   130     -13.123 -15.759  10.821 -0.002400
ATOM   1957  HA  PHE   130     -12.853 -16.587  10.165  0.097800
ATOM   1958  CB  PHE   130     -11.904 -14.850  10.932 -0.034300
ATOM   1959  HB2 PHE   130     -12.164 -14.018  11.586  0.029500
ATOM   1960  HB3 PHE   130     -11.084 -15.411  11.379  0.029500
ATOM   1961  CG  PHE   130     -11.430 -14.297   9.614  0.011800
ATOM   1962  CD1 PHE   130     -10.905 -15.147   8.638 -0.125600
ATOM   1963  HD1 PHE   130     -10.835 -16.208   8.827  0.133000
ATOM   1964  CE1 PHE   130     -10.459 -14.629   7.412 -0.170400
ATOM   1965  HE1 PHE   130     -10.029 -15.287   6.671  0.143000
ATOM   1966  CZ  PHE   130     -10.539 -13.255   7.163 -0.107200
ATOM   1967  HZ  PHE   130     -10.156 -12.846   6.240  0.129700
ATOM   1968  CE2 PHE   130     -11.058 -12.408   8.136 -0.170400
ATOM   1969  HE2 PHE   130     -11.051 -11.340   7.973  0.143000
ATOM   1970  CD2 PHE   130     -11.504 -12.927   9.356 -0.125600
ATOM   1971  HD2 PHE   130     -11.894 -12.253  10.105  0.133000
ATOM   1972  C   PHE   130     -13.435 -16.343  12.184  0.597300
ATOM   1973  O   PHE   130     -13.998 -15.664  13.042 -0.567900
ATOM   1974  N   THR   131     -13.059 -17.599  12.386 -0.415700
ATOM   1975  H   THR   131     -12.697 -18.127  11.606  0.271900
ATOM   1976  CA  THR   131     -13.257 -18.272  13.667 -0.038900
ATOM   1977  HA  THR   131     -13.441 -17.541  14.454  0.100700
ATOM   1978  CB  THR   131     -14.416 -19.279  13.638  0.365400
ATOM   1979  HB  THR   131     -14.126 -20.173  13.087  0.004300
ATOM   1980  CG2 THR   131     -14.814 -19.676  15.056 -0.243800
ATOM   1981 1HG2 THR   131     -15.681 -20.336  15.019  0.064200
ATOM   1982 2HG2 THR   131     -14.001 -20.212  15.545  0.064200
ATOM   1983 3HG2 THR   131     -15.054 -18.790  15.643  0.064200
ATOM   1984  OG1 THR   131     -15.544 -18.700  12.996 -0.676100
ATOM   1985  HG1 THR   131     -15.279 -18.475  12.101  0.410200
ATOM   1986  C   THR   131     -12.003 -19.024  13.960  0.597300
ATOM   1987  O   THR   131     -11.541 -19.784  13.104 -0.567900
ATOM   1988  N   CYS   132     -11.445 -18.827  15.150 -0.415700
ATOM   1989  H   CYS   132     -11.894 -18.204  15.805  0.271900
ATOM   1990  CA  CYS   132     -10.236 -19.523  15.602  0.021300
ATOM   1991  HA  CYS   132      -9.894 -20.356  14.988  0.112400
ATOM   1992  CB  CYS   132      -9.024 -18.637  15.438 -0.123100
ATOM   1993  HB2 CYS   132      -9.008 -18.218  14.432  0.111200
ATOM   1994  HB3 CYS   132      -9.117 -17.800  16.129  0.111200
ATOM   1995  SG  CYS   132      -7.462 -19.478  15.812 -0.311900
ATOM   1996  HG  CYS   132      -7.398 -20.206  14.693  0.193300
ATOM   1997  C   CYS   132     -10.438 -19.946  17.057  0.597300
ATOM   1998  O   CYS   132     -10.659 -19.097  17.924 -0.567900
ATOM   1999  N   ARG   133     -10.366 -21.252  17.329 -0.347900
ATOM   2000  H   ARG   133     -10.193 -21.876  16.554  0.274700
ATOM   2001  CA  ARG   133     -10.549 -21.792  18.680 -0.263700
ATOM   2002  HA  ARG   133     -10.401 -22.871  18.655  0.156000
ATOM   2003  CB  ARG   133      -9.540 -21.171  19.668 -0.000700
ATOM   2004  HB2 ARG   133      -9.777 -20.129  19.880  0.032700
ATOM   2005  HB3 ARG   133      -9.655 -21.698  20.615  0.032700
ATOM   2006  CG  ARG   133      -8.064 -21.279  19.271  0.039000
ATOM   2007  HG2 ARG   133      -7.815 -22.312  19.025  0.028500
ATOM   2008  HG3 ARG   133      -7.878 -20.652  18.399  0.028500
ATOM   2009  CD  ARG   133      -7.174 -20.809  20.417  0.048600
ATOM   2010  HD2 ARG   133      -7.572 -19.869  20.799  0.068700
ATOM   2011  HD3 ARG   133      -7.215 -21.553  21.212  0.068700
ATOM   2012  NE  ARG   133      -5.785 -20.595  19.997 -0.529500
ATOM   2013  HE  ARG   133      -5.584 -20.551  19.008  0.345600
ATOM   2014  CZ  ARG   133      -4.764 -20.442  20.830  0.807600
ATOM   2015  NH1 ARG   133      -4.944 -20.472  22.136 -0.862700
ATOM   2016 1HH1 ARG   133      -5.878 -20.538  22.514  0.447800
ATOM   2017 2HH1 ARG   133      -4.150 -20.423  22.757  0.447800
ATOM   2018  NH2 ARG   133      -3.553 -20.257  20.345 -0.862700
ATOM   2019 1HH2 ARG   133      -3.435 -20.174  19.345  0.447800
ATOM   2020 2HH2 ARG   133      -2.769 -20.105  20.963  0.447800
ATOM   2021  C   ARG   133     -11.986 -21.548  19.142  0.734100
ATOM   2022  O   ARG   133     -12.259 -21.353  20.331 -0.589400
ATOM   2023  N   GLY   134     -12.910 -21.540  18.184 -0.415700
ATOM   2024  H   GLY   134     -12.632 -21.718  17.229  0.271900
ATOM   2025  CA  GLY   134     -14.311 -21.287  18.473 -0.025200
ATOM   2026  HA2 GLY   134     -14.932 -21.709  17.682  0.069800
ATOM   2027  HA3 GLY   134     -14.582 -21.754  19.420  0.069800
ATOM   2028  C   GLY   134     -14.610 -19.801  18.585  0.597300
ATOM   2029  O   GLY   134     -15.744 -19.374  18.362 -0.567900
ATOM   2030  N   LYS   135     -13.583 -18.998  18.851 -0.347900
ATOM   2031  H   LYS   135     -12.655 -19.393  18.906  0.274700
ATOM   2032  CA  LYS   135     -13.716 -17.556  19.020 -0.240000
ATOM   2033  HA  LYS   135     -14.631 -17.378  19.584  0.142600
ATOM   2034  CB  LYS   135     -12.576 -17.020  19.876 -0.009400
ATOM   2035  HB2 LYS   135     -11.666 -17.064  19.277  0.036200
ATOM   2036  HB3 LYS   135     -12.754 -15.970  20.106  0.036200
ATOM   2037  CG  LYS   135     -12.342 -17.782  21.177  0.018700
ATOM   2038  HG2 LYS   135     -13.069 -17.467  21.926  0.010300
ATOM   2039  HG3 LYS   135     -12.446 -18.855  21.017  0.010300
ATOM   2040  CD  LYS   135     -10.914 -17.556  21.689 -0.047900
ATOM   2041  HD2 LYS   135     -10.214 -17.769  20.882  0.062100
ATOM   2042  HD3 LYS   135     -10.792 -16.515  21.989  0.062100
ATOM   2043  CE  LYS   135     -10.586 -18.477  22.868 -0.014300
ATOM   2044  HE2 LYS   135     -11.154 -18.156  23.742  0.113500
ATOM   2045  HE3 LYS   135     -10.920 -19.482  22.609  0.113500
ATOM   2046  NZ  LYS   135      -9.127 -18.534  23.196 -0.385400
ATOM   2047  HZ1 LYS   135      -8.831 -17.670  23.628  0.340000
ATOM   2048  HZ2 LYS   135      -8.906 -19.272  23.850  0.340000
ATOM   2049  HZ3 LYS   135      -8.521 -18.629  22.394  0.340000
ATOM   2050  C   LYS   135     -13.699 -16.799  17.692  0.734100
ATOM   2051  O   LYS   135     -12.977 -17.169  16.768 -0.589400
ATOM   2052  N   PRO   136     -14.551 -15.782  17.558 -0.254800
ATOM   2053  CD  PRO   136     -15.752 -15.583  18.369  0.019200
ATOM   2054  HD2 PRO   136     -15.545 -14.877  19.173  0.039100
ATOM   2055  HD3 PRO   136     -16.186 -16.509  18.744  0.039100
ATOM   2056  CG  PRO   136     -16.725 -14.985  17.378  0.018900
ATOM   2057  HG2 PRO   136     -17.516 -14.429  17.882  0.021300
ATOM   2058  HG3 PRO   136     -17.146 -15.760  16.737  0.021300
ATOM   2059  CB  PRO   136     -15.828 -14.075  16.587 -0.007000
ATOM   2060  HB2 PRO   136     -15.570 -13.199  17.181  0.025300
ATOM   2061  HB3 PRO   136     -16.290 -13.774  15.646  0.025300
ATOM   2062  CA  PRO   136     -14.607 -14.954  16.356 -0.026600
ATOM   2063  HA  PRO   136     -14.735 -15.573  15.468  0.064100
ATOM   2064  C   PRO   136     -13.343 -14.113  16.296  0.589600
ATOM   2065  O   PRO   136     -12.828 -13.708  17.345 -0.574800
ATOM   2066  N   ILE   137     -12.823 -13.885  15.093 -0.415700
ATOM   2067  H   ILE   137     -13.288 -14.258  14.278  0.271900
ATOM   2068  CA  ILE   137     -11.618 -13.071  14.900 -0.059700
ATOM   2069  HA  ILE   137     -11.262 -12.691  15.857  0.086900
ATOM   2070  CB  ILE   137     -10.488 -13.877  14.235  0.130300
ATOM   2071  HB  ILE   137     -10.774 -14.127  13.214  0.018700
ATOM   2072  CG2 ILE   137      -9.215 -13.035  14.158 -0.320400
ATOM   2073 1HG2 ILE   137      -9.005 -12.567  15.120  0.088200
ATOM   2074 2HG2 ILE   137      -8.375 -13.681  13.903  0.088200
ATOM   2075 3HG2 ILE   137      -9.303 -12.275  13.382  0.088200
ATOM   2076  CG1 ILE   137     -10.257 -15.209  14.975 -0.043000
ATOM   2077 2HG1 ILE   137     -11.152 -15.826  14.900  0.023600
ATOM   2078 3HG1 ILE   137      -9.460 -15.754  14.470  0.023600
ATOM   2079  CD1 ILE   137      -9.882 -15.071  16.454 -0.066000
ATOM   2080 1HD1 ILE   137      -9.983 -16.037  16.948  0.018600
ATOM   2081 2HD1 ILE   137      -8.848 -14.735  16.539  0.018600
ATOM   2082 3HD1 ILE   137     -10.516 -14.361  16.985  0.018600
ATOM   2083  C   ILE   137     -11.945 -11.862  14.040  0.597300
ATOM   2084  O   ILE   137     -12.755 -11.948  13.125 -0.567900
ATOM   2085  N   HID   138     -11.311 -10.731  14.321 -0.415700
ATOM   2086  H   HID   138     -10.639 -10.690  15.074  0.271900
ATOM   2087  CA  HID   138     -11.576  -9.510  13.567  0.018800
ATOM   2088  HA  HID   138     -12.649  -9.440  13.387  0.088100
ATOM   2089  CB  HID   138     -11.157  -8.268  14.358 -0.046200
ATOM   2090  HB2 HID   138     -10.143  -8.389  14.740  0.040200
ATOM   2091  HB3 HID   138     -11.140  -7.403  13.695  0.040200
ATOM   2092  CG  HID   138     -12.087  -7.923  15.470 -0.026600
ATOM   2093  ND1 HID   138     -11.756  -8.055  16.794 -0.381100
ATOM   2094  HD1 HID   138     -10.849  -8.352  17.122  0.364900
ATOM   2095  CE1 HID   138     -12.812  -7.751  17.538  0.205700
ATOM   2096  HE1 HID   138     -12.849  -7.757  18.617  0.139200
ATOM   2097  NE2 HID   138     -13.818  -7.416  16.737 -0.572700
ATOM   2098  CD2 HID   138     -13.380  -7.509  15.428  0.129200
ATOM   2099  HD2 HID   138     -13.998  -7.346  14.558  0.114700
ATOM   2100  C   HID   138     -10.895  -9.435  12.216  0.597300
ATOM   2101  O   HID   138      -9.826 -10.006  12.016 -0.567900
ATOM   2102  N   HID   139     -11.518  -8.681  11.315 -0.415700
ATOM   2103  H   HID   139     -12.327  -8.161  11.622  0.271900
ATOM   2104  CA  HID   139     -10.971  -8.370  10.002  0.018800
ATOM   2105  HA  HID   139     -10.366  -9.211   9.664  0.088100
ATOM   2106  CB  HID   139     -12.101  -8.089   9.017 -0.046200
ATOM   2107  HB2 HID   139     -12.757  -7.321   9.427  0.040200
ATOM   2108  HB3 HID   139     -11.670  -7.696   8.096  0.040200
ATOM   2109  CG  HID   139     -12.920  -9.294   8.670 -0.026600
ATOM   2110  ND1 HID   139     -12.983  -9.814   7.401 -0.381100
ATOM   2111  HD1 HID   139     -12.511  -9.458   6.583  0.364900
ATOM   2112  CE1 HID   139     -13.812 -10.850   7.396  0.205700
ATOM   2113  HE1 HID   139     -14.063 -11.441   6.528  0.139200
ATOM   2114  NE2 HID   139     -14.293 -11.024   8.624 -0.572700
ATOM   2115  CD2 HID   139     -13.738 -10.055   9.446  0.129200
ATOM   2116  HD2 HID   139     -13.926  -9.922  10.501  0.114700
ATOM   2117  C   HID   139     -10.130  -7.107  10.188  0.597300
ATOM   2118  O   HID   139     -10.217  -6.468  11.235 -0.567900
ATOM   2119  N   PHE   140      -9.309  -6.744   9.213 -0.415700
ATOM   2120  H   PHE   140      -9.210  -7.342   8.405  0.271900
ATOM   2121  CA  PHE   140      -8.493  -5.540   9.312 -0.002400
ATOM   2122  HA  PHE   140      -8.857  -4.887  10.106  0.097800
ATOM   2123  CB  PHE   140      -7.040  -5.896   9.595 -0.034300
ATOM   2124  HB2 PHE   140      -6.971  -6.373  10.573  0.029500
ATOM   2125  HB3 PHE   140      -6.707  -6.625   8.856  0.029500
ATOM   2126  CG  PHE   140      -6.109  -4.718   9.584  0.011800
ATOM   2127  CD1 PHE   140      -6.142  -3.774  10.608 -0.125600
ATOM   2128  HD1 PHE   140      -6.885  -3.876  11.385  0.133000
ATOM   2129  CE1 PHE   140      -5.250  -2.686  10.609 -0.170400
ATOM   2130  HE1 PHE   140      -5.293  -1.953  11.401  0.143000
ATOM   2131  CZ  PHE   140      -4.318  -2.548   9.576 -0.107200
ATOM   2132  HZ  PHE   140      -3.624  -1.720   9.572  0.129700
ATOM   2133  CE2 PHE   140      -4.288  -3.490   8.551 -0.170400
ATOM   2134  HE2 PHE   140      -3.564  -3.397   7.755  0.143000
ATOM   2135  CD2 PHE   140      -5.179  -4.568   8.556 -0.125600
ATOM   2136  HD2 PHE   140      -5.149  -5.288   7.751  0.133000
ATOM   2137  C   PHE   140      -8.621  -4.815   7.997  0.597300
ATOM   2138  O   PHE   140      -8.345  -5.401   6.948 -0.567900
ATOM   2139  N   LEU   141      -9.130  -3.587   8.049 -0.415700
ATOM   2140  H   LEU   141      -9.428  -3.258   8.956  0.271900
ATOM   2141  CA  LEU   141      -9.351  -2.711   6.900 -0.051800
ATOM   2142  HA  LEU   141      -9.967  -1.870   7.220  0.092200
ATOM   2143  CB  LEU   141      -8.027  -2.193   6.329 -0.110200
ATOM   2144  HB2 LEU   141      -7.440  -3.034   5.960  0.045700
ATOM   2145  HB3 LEU   141      -8.271  -1.549   5.484  0.045700
ATOM   2146  CG  LEU   141      -7.173  -1.371   7.281  0.353100
ATOM   2147  HG  LEU   141      -6.907  -1.973   8.150 -0.036100
ATOM   2148  CD1 LEU   141      -5.893  -0.901   6.595 -0.412100
ATOM   2149 1HD1 LEU   141      -6.131  -0.215   5.781  0.100000
ATOM   2150 2HD1 LEU   141      -5.262  -0.388   7.321  0.100000
ATOM   2151 3HD1 LEU   141      -5.349  -1.760   6.204  0.100000
ATOM   2152  CD2 LEU   141      -7.984  -0.179   7.738 -0.412100
ATOM   2153 1HD2 LEU   141      -8.328   0.400   6.880  0.100000
ATOM   2154 2HD2 LEU   141      -8.842  -0.498   8.331  0.100000
ATOM   2155 3HD2 LEU   141      -7.364   0.447   8.379  0.100000
ATOM   2156  C   LEU   141     -10.156  -3.397   5.811  0.597300
ATOM   2157  O   LEU   141     -10.036  -3.066   4.628 -0.567900
ATOM   2158  N   GLY   142     -10.970  -4.372   6.225 -0.415700
ATOM   2159  H   GLY   142     -11.075  -4.513   7.220  0.271900
ATOM   2160  CA  GLY   142     -11.816  -5.142   5.324 -0.025200
ATOM   2161  HA2 GLY   142     -12.454  -5.793   5.922  0.069800
ATOM   2162  HA3 GLY   142     -12.442  -4.459   4.751  0.069800
ATOM   2163  C   GLY   142     -11.049  -6.011   4.340  0.597300
ATOM   2164  O   GLY   142     -11.593  -6.393   3.302 -0.567900
ATOM   2165  N   THR   143      -9.781  -6.279   4.642 -0.415700
ATOM   2166  H   THR   143      -9.362  -5.831   5.445  0.271900
ATOM   2167  CA  THR   143      -8.933  -7.085   3.769 -0.038900
ATOM   2168  HA  THR   143      -9.540  -7.458   2.943  0.100700
ATOM   2169  CB  THR   143      -7.828  -6.228   3.104  0.365400
ATOM   2170  HB  THR   143      -7.204  -6.877   2.490  0.004300
ATOM   2171  CG2 THR   143      -8.454  -5.185   2.198 -0.243800
ATOM   2172 1HG2 THR   143      -9.092  -5.669   1.458  0.064200
ATOM   2173 2HG2 THR   143      -9.055  -4.487   2.781  0.064200
ATOM   2174 3HG2 THR   143      -7.659  -4.646   1.684  0.064200
ATOM   2175  OG1 THR   143      -7.010  -5.589   4.082 -0.676100
ATOM   2176  HG1 THR   143      -6.459  -6.236   4.528  0.410200
ATOM   2177  C   THR   143      -8.361  -8.352   4.409  0.597300
ATOM   2178  O   THR   143      -8.520  -9.432   3.841 -0.567900
ATOM   2179  N   SER   144      -7.712  -8.238   5.571 -0.415700
ATOM   2180  H   SER   144      -7.672  -7.331   6.013  0.271900
ATOM   2181  CA  SER   144      -7.123  -9.385   6.284 -0.024900
ATOM   2182  HA  SER   144      -6.380  -9.000   6.982  0.084300
ATOM   2183  CB  SER   144      -8.205 -10.103   7.094  0.211700
ATOM   2184  HB2 SER   144      -9.027 -10.385   6.436  0.035200
ATOM   2185  HB3 SER   144      -7.804 -11.009   7.548  0.035200
ATOM   2186  OG  SER   144      -8.690  -9.255   8.110 -0.654600
ATOM   2187  HG  SER   144      -7.970  -9.201   8.743  0.427500
ATOM   2188  C   SER   144      -6.407 -10.379   5.360  0.597300
ATOM   2189  O   SER   144      -6.830 -11.525   5.180 -0.567900
ATOM   2190  N   THR   145      -5.289  -9.951   4.796 -0.415700
ATOM   2191  H   THR   145      -4.964  -9.013   4.983  0.271900
ATOM   2192  CA  THR   145      -4.575 -10.782   3.836 -0.038900
ATOM   2193  HA  THR   145      -5.304 -11.431   3.350  0.100700
ATOM   2194  CB  THR   145      -3.995  -9.925   2.707  0.365400
ATOM   2195  HB  THR   145      -3.577 -10.572   1.936  0.004300
ATOM   2196  CG2 THR   145      -5.083  -9.052   2.098 -0.243800
ATOM   2197 1HG2 THR   145      -5.444  -8.322   2.823  0.064200
ATOM   2198 2HG2 THR   145      -4.671  -8.501   1.252  0.064200
ATOM   2199 3HG2 THR   145      -5.911  -9.672   1.755  0.064200
ATOM   2200  OG1 THR   145      -2.982  -9.076   3.215 -0.676100
ATOM   2201  HG1 THR   145      -2.131  -9.438   2.956  0.410200
ATOM   2202  C   THR   145      -3.534 -11.742   4.403  0.597300
ATOM   2203  O   THR   145      -2.970 -12.529   3.647 -0.567900
ATOM   2204  N   PHE   146      -3.270 -11.715   5.713 -0.415700
ATOM   2205  H   PHE   146      -3.726 -11.019   6.286  0.271900
ATOM   2206  CA  PHE   146      -2.325 -12.637   6.359 -0.002400
ATOM   2207  HA  PHE   146      -1.513 -12.899   5.680  0.097800
ATOM   2208  CB  PHE   146      -1.766 -12.040   7.661 -0.034300
ATOM   2209  HB2 PHE   146      -2.588 -11.672   8.275  0.029500
ATOM   2210  HB3 PHE   146      -1.252 -12.822   8.219  0.029500
ATOM   2211  CG  PHE   146      -0.736 -10.945   7.479  0.011800
ATOM   2212  CD1 PHE   146      -0.156 -10.690   6.232 -0.125600
ATOM   2213  HD1 PHE   146      -0.445 -11.234   5.345  0.133000
ATOM   2214  CE1 PHE   146       0.787  -9.681   6.081 -0.170400
ATOM   2215  HE1 PHE   146       1.206  -9.467   5.109  0.143000
ATOM   2216  CZ  PHE   146       1.162  -8.908   7.170 -0.107200
ATOM   2217  HZ  PHE   146       1.863  -8.097   7.035  0.129700
ATOM   2218  CE2 PHE   146       0.596  -9.148   8.418 -0.170400
ATOM   2219  HE2 PHE   146       0.834  -8.531   9.272  0.143000
ATOM   2220  CD2 PHE   146      -0.346 -10.163   8.571 -0.125600
ATOM   2221  HD2 PHE   146      -0.790 -10.336   9.540  0.133000
ATOM   2222  C   PHE   146      -3.030 -13.967   6.649  0.597300
ATOM   2223  O   PHE   146      -2.942 -14.514   7.749 -0.567900
ATOM   2224  N   SER   147      -3.738 -14.482   5.651 -0.415700
ATOM   2225  H   SER   147      -3.703 -14.019   4.754  0.271900
ATOM   2226  CA  SER   147      -4.506 -15.713   5.731 -0.024900
ATOM   2227  HA  SER   147      -4.079 -16.393   6.468  0.084300
ATOM   2228  CB  SER   147      -5.945 -15.384   6.123  0.211700
ATOM   2229  HB2 SER   147      -5.955 -14.956   7.125  0.035200
ATOM   2230  HB3 SER   147      -6.349 -14.645   5.431  0.035200
ATOM   2231  OG  SER   147      -6.764 -16.533   6.103 -0.654600
ATOM   2232  HG  SER   147      -7.505 -16.343   5.523  0.427500
ATOM   2233  C   SER   147      -4.477 -16.384   4.365  0.597300
ATOM   2234  O   SER   147      -4.396 -15.711   3.335 -0.567900
ATOM   2235  N   GLN   148      -4.534 -17.712   4.343 -0.415700
ATOM   2236  H   GLN   148      -4.584 -18.223   5.213  0.271900
ATOM   2237  CA  GLN   148      -4.528 -18.429   3.074 -0.003100
ATOM   2238  HA  GLN   148      -3.688 -18.073   2.477  0.085000
ATOM   2239  CB  GLN   148      -4.339 -19.938   3.311 -0.003600
ATOM   2240  HB2 GLN   148      -5.120 -20.287   3.987  0.017100
ATOM   2241  HB3 GLN   148      -4.441 -20.460   2.360  0.017100
ATOM   2242  CG  GLN   148      -2.958 -20.264   3.906 -0.064500
ATOM   2243  HG2 GLN   148      -2.229 -19.920   3.172  0.035200
ATOM   2244  HG3 GLN   148      -2.780 -19.743   4.847  0.035200
ATOM   2245  CD  GLN   148      -2.668 -21.756   4.071  0.695100
ATOM   2246  OE1 GLN   148      -3.571 -22.566   4.280 -0.608600
ATOM   2247  NE2 GLN   148      -1.394 -22.129   4.008 -0.940700
ATOM   2248 1HE2 GLN   148      -1.182 -23.098   4.199  0.425100
ATOM   2249 2HE2 GLN   148      -0.649 -21.459   3.881  0.425100
ATOM   2250  C   GLN   148      -5.792 -18.102   2.278  0.597300
ATOM   2251  O   GLN   148      -5.777 -18.127   1.052 -0.567900
ATOM   2252  N   TYR   149      -6.882 -17.777   2.960 -0.415700
ATOM   2253  H   TYR   149      -6.838 -17.742   3.968  0.271900
ATOM   2254  CA  TYR   149      -8.129 -17.380   2.308 -0.001400
ATOM   2255  HA  TYR   149      -7.910 -17.059   1.290  0.087600
ATOM   2256  CB  TYR   149      -9.154 -18.518   2.291 -0.015200
ATOM   2257  HB2 TYR   149      -9.201 -18.977   3.279  0.029500
ATOM   2258  HB3 TYR   149     -10.140 -18.102   2.088  0.029500
ATOM   2259  CG  TYR   149      -8.889 -19.584   1.263 -0.001100
ATOM   2260  CD1 TYR   149      -8.066 -20.671   1.563 -0.190600
ATOM   2261  HD1 TYR   149      -7.608 -20.748   2.538  0.169900
ATOM   2262  CE1 TYR   149      -7.835 -21.662   0.612 -0.234100
ATOM   2263  HE1 TYR   149      -7.210 -22.509   0.853  0.165600
ATOM   2264  CZ  TYR   149      -8.427 -21.570  -0.649  0.322600
ATOM   2265  OH  TYR   149      -8.250 -22.561  -1.567 -0.557900
ATOM   2266  HH  TYR   149      -8.094 -23.401  -1.131  0.399200
ATOM   2267  CE2 TYR   149      -9.242 -20.490  -0.963 -0.234100
ATOM   2268  HE2 TYR   149      -9.671 -20.420  -1.951  0.165600
ATOM   2269  CD2 TYR   149      -9.470 -19.500  -0.005 -0.190600
ATOM   2270  HD2 TYR   149     -10.092 -18.652  -0.254  0.169900
ATOM   2271  C   TYR   149      -8.693 -16.228   3.105  0.597300
ATOM   2272  O   TYR   149      -8.428 -16.131   4.297 -0.567900
ATOM   2273  N   THR   150      -9.462 -15.359   2.469 -0.415700
ATOM   2274  H   THR   150      -9.605 -15.469   1.476  0.271900
ATOM   2275  CA  THR   150     -10.077 -14.208   3.139 -0.038900
ATOM   2276  HA  THR   150     -10.346 -14.478   4.161  0.100700
ATOM   2277  CB  THR   150      -9.106 -12.993   3.203  0.365400
ATOM   2278  HB  THR   150      -8.137 -13.322   3.578  0.004300
ATOM   2279  CG2 THR   150      -8.933 -12.358   1.837 -0.243800
ATOM   2280 1HG2 THR   150      -9.857 -11.872   1.521  0.064200
ATOM   2281 2HG2 THR   150      -8.158 -11.595   1.903  0.064200
ATOM   2282 3HG2 THR   150      -8.654 -13.115   1.104  0.064200
ATOM   2283  OG1 THR   150      -9.623 -11.990   4.068 -0.676100
ATOM   2284  HG1 THR   150      -9.042 -11.226   4.025  0.410200
ATOM   2285  C   THR   150     -11.348 -13.867   2.376  0.597300
ATOM   2286  O   THR   150     -11.506 -14.270   1.222 -0.567900
ATOM   2287  N   VAL   151     -12.290 -13.197   3.023 -0.415700
ATOM   2288  H   VAL   151     -12.058 -12.767   3.907  0.271900
ATOM   2289  CA  VAL   151     -13.538 -12.794   2.369 -0.087500
ATOM   2290  HA  VAL   151     -13.542 -13.153   1.339  0.096900
ATOM   2291  CB  VAL   151     -14.783 -13.369   3.079  0.298500
ATOM   2292  HB  VAL   151     -14.815 -12.947   4.084 -0.029700
ATOM   2293  CG1 VAL   151     -16.057 -13.003   2.331 -0.319200
ATOM   2294 1HG1 VAL   151     -16.920 -13.423   2.847  0.079100
ATOM   2295 2HG1 VAL   151     -16.178 -11.921   2.304  0.079100
ATOM   2296 3HG1 VAL   151     -16.022 -13.389   1.312  0.079100
ATOM   2297  CG2 VAL   151     -14.697 -14.884   3.187 -0.319200
ATOM   2298 1HG2 VAL   151     -15.605 -15.267   3.653  0.079100
ATOM   2299 2HG2 VAL   151     -14.585 -15.323   2.196  0.079100
ATOM   2300 3HG2 VAL   151     -13.853 -15.172   3.814  0.079100
ATOM   2301  C   VAL   151     -13.562 -11.268   2.380  0.597300
ATOM   2302  O   VAL   151     -13.196 -10.648   3.383 -0.567900
ATOM   2303  N   VAL   152     -13.903 -10.666   1.248 -0.415700
ATOM   2304  H   VAL   152     -14.152 -11.226   0.445  0.271900
ATOM   2305  CA  VAL   152     -13.971  -9.210   1.132 -0.087500
ATOM   2306  HA  VAL   152     -13.965  -8.755   2.123  0.096900
ATOM   2307  CB  VAL   152     -12.797  -8.594   0.324  0.298500
ATOM   2308  HB  VAL   152     -12.868  -7.509   0.399 -0.029700
ATOM   2309  CG1 VAL   152     -11.461  -8.992   0.914 -0.319200
ATOM   2310 1HG1 VAL   152     -11.455  -8.780   1.983  0.079100
ATOM   2311 2HG1 VAL   152     -11.278 -10.056   0.760  0.079100
ATOM   2312 3HG1 VAL   152     -10.664  -8.417   0.442  0.079100
ATOM   2313  CG2 VAL   152     -12.869  -8.968  -1.149 -0.319200
ATOM   2314 1HG2 VAL   152     -13.697  -8.454  -1.639  0.079100
ATOM   2315 2HG2 VAL   152     -11.926  -8.670  -1.608  0.079100
ATOM   2316 3HG2 VAL   152     -12.984 -10.045  -1.262  0.079100
ATOM   2317  C   VAL   152     -15.252  -8.822   0.457  0.597300
ATOM   2318  O   VAL   152     -15.829  -9.596  -0.297 -0.567900
ATOM   2319  N   ASP   153     -15.709  -7.612   0.722 -0.516300
ATOM   2320  H   ASP   153     -15.197  -7.000   1.342  0.293600
ATOM   2321  CA  ASP   153     -16.899  -7.120   0.059  0.038100
ATOM   2322  HA  ASP   153     -17.654  -7.905   0.021  0.088000
ATOM   2323  CB  ASP   153     -17.495  -5.931   0.815 -0.030300
ATOM   2324  HB2 ASP   153     -16.736  -5.157   0.929 -0.012200
ATOM   2325  HB3 ASP   153     -18.317  -5.515   0.233 -0.012200
ATOM   2326  CG  ASP   153     -18.027  -6.335   2.187  0.799400
ATOM   2327  OD1 ASP   153     -19.200  -6.764   2.274 -0.801400
ATOM   2328  OD2 ASP   153     -17.265  -6.244   3.176 -0.801400
ATOM   2329  C   ASP   153     -16.500  -6.751  -1.358  0.536600
ATOM   2330  O   ASP   153     -15.337  -6.460  -1.633 -0.581900
ATOM   2331  N   GLU   154     -17.461  -6.756  -2.266 -0.516300
ATOM   2332  H   GLU   154     -18.384  -7.077  -2.012  0.293600
ATOM   2333  CA  GLU   154     -17.176  -6.450  -3.652  0.039700
ATOM   2334  HA  GLU   154     -16.484  -7.201  -4.033  0.110500
ATOM   2335  CB  GLU   154     -18.465  -6.532  -4.457  0.056000
ATOM   2336  HB2 GLU   154     -18.942  -7.488  -4.243 -0.017300
ATOM   2337  HB3 GLU   154     -19.139  -5.731  -4.155 -0.017300
ATOM   2338  CG  GLU   154     -18.216  -6.461  -5.940  0.013600
ATOM   2339  HG2 GLU   154     -17.893  -5.455  -6.208 -0.042500
ATOM   2340  HG3 GLU   154     -17.417  -7.159  -6.194 -0.042500
ATOM   2341  CD  GLU   154     -19.452  -6.816  -6.740  0.805400
ATOM   2342  OE1 GLU   154     -20.593  -6.620  -6.256 -0.818800
ATOM   2343  OE2 GLU   154     -19.275  -7.300  -7.879 -0.818800
ATOM   2344  C   GLU   154     -16.505  -5.088  -3.818  0.536600
ATOM   2345  O   GLU   154     -15.615  -4.929  -4.649 -0.581900
ATOM   2346  N   ILE   155     -16.886  -4.113  -2.994 -0.415700
ATOM   2347  H   ILE   155     -17.607  -4.312  -2.316  0.271900
ATOM   2348  CA  ILE   155     -16.313  -2.763  -3.054 -0.059700
ATOM   2349  HA  ILE   155     -16.344  -2.426  -4.090  0.086900
ATOM   2350  CB  ILE   155     -17.140  -1.776  -2.209  0.130300
ATOM   2351  HB  ILE   155     -16.779  -0.767  -2.409  0.018700
ATOM   2352  CG2 ILE   155     -18.594  -1.860  -2.622 -0.320400
ATOM   2353 1HG2 ILE   155     -19.055  -2.795  -2.303  0.088200
ATOM   2354 2HG2 ILE   155     -19.154  -1.037  -2.176  0.088200
ATOM   2355 3HG2 ILE   155     -18.673  -1.780  -3.706  0.088200
ATOM   2356  CG1 ILE   155     -16.991  -2.072  -0.709 -0.043000
ATOM   2357 2HG1 ILE   155     -17.454  -3.032  -0.481  0.023600
ATOM   2358 3HG1 ILE   155     -15.940  -2.150  -0.433  0.023600
ATOM   2359  CD1 ILE   155     -17.599  -1.018   0.184 -0.066000
ATOM   2360 1HD1 ILE   155     -18.687  -1.035   0.110  0.018600
ATOM   2361 2HD1 ILE   155     -17.319  -1.220   1.218  0.018600
ATOM   2362 3HD1 ILE   155     -17.234  -0.029  -0.093  0.018600
ATOM   2363  C   ILE   155     -14.849  -2.700  -2.608  0.597300
ATOM   2364  O   ILE   155     -14.199  -1.656  -2.734 -0.567900
ATOM   2365  N   SER   156     -14.341  -3.800  -2.067 -0.415700
ATOM   2366  H   SER   156     -14.917  -4.626  -1.984  0.271900
ATOM   2367  CA  SER   156     -12.977  -3.873  -1.579 -0.024900
ATOM   2368  HA  SER   156     -12.505  -2.892  -1.647  0.084300
ATOM   2369  CB  SER   156     -12.984  -4.270  -0.110  0.211700
ATOM   2370  HB2 SER   156     -13.377  -5.282  -0.018  0.035200
ATOM   2371  HB3 SER   156     -11.970  -4.247   0.291  0.035200
ATOM   2372  OG  SER   156     -13.812  -3.392   0.638 -0.654600
ATOM   2373  HG  SER   156     -13.203  -2.794   1.077  0.427500
ATOM   2374  C   SER   156     -12.126  -4.844  -2.388  0.597300
ATOM   2375  O   SER   156     -11.166  -5.424  -1.869 -0.567900
ATOM   2376  N   VAL   157     -12.465  -5.044  -3.657 -0.415700
ATOM   2377  H   VAL   157     -13.317  -4.640  -4.020  0.271900
ATOM   2378  CA  VAL   157     -11.684  -5.946  -4.498 -0.087500
ATOM   2379  HA  VAL   157     -10.653  -5.954  -4.143  0.096900
ATOM   2380  CB  VAL   157     -12.222  -7.386  -4.413  0.298500
ATOM   2381  HB  VAL   157     -12.365  -7.625  -3.359 -0.029700
ATOM   2382  CG1 VAL   157     -13.564  -7.527  -5.124 -0.319200
ATOM   2383 1HG1 VAL   157     -13.939  -8.536  -4.948  0.079100
ATOM   2384 2HG1 VAL   157     -14.281  -6.834  -4.684  0.079100
ATOM   2385 3HG1 VAL   157     -13.486  -7.382  -6.201  0.079100
ATOM   2386  CG2 VAL   157     -11.209  -8.359  -4.997 -0.319200
ATOM   2387 1HG2 VAL   157     -11.544  -9.380  -4.814  0.079100
ATOM   2388 2HG2 VAL   157     -11.132  -8.207  -6.074  0.079100
ATOM   2389 3HG2 VAL   157     -10.237  -8.219  -4.524  0.079100
ATOM   2390  C   VAL   157     -11.653  -5.471  -5.941  0.597300
ATOM   2391  O   VAL   157     -12.676  -5.065  -6.489 -0.567900
ATOM   2392  N   ALA   158     -10.471  -5.497  -6.553 -0.415700
ATOM   2393  H   ALA   158      -9.647  -5.772  -6.036  0.271900
ATOM   2394  CA  ALA   158     -10.312  -5.086  -7.938  0.033700
ATOM   2395  HA  ALA   158     -11.321  -4.856  -8.278  0.082300
ATOM   2396  CB  ALA   158      -9.471  -3.817  -8.043 -0.182500
ATOM   2397  HB1 ALA   158      -9.347  -3.547  -9.091  0.060300
ATOM   2398  HB2 ALA   158      -9.969  -2.996  -7.527  0.060300
ATOM   2399  HB3 ALA   158      -8.489  -3.984  -7.598  0.060300
ATOM   2400  C   ALA   158      -9.697  -6.180  -8.794  0.597300
ATOM   2401  O   ALA   158      -8.644  -6.730  -8.469 -0.567900
ATOM   2402  N   LYS   159     -10.348  -6.492  -9.896 -0.347900
ATOM   2403  H   LYS   159     -11.172  -5.956 -10.128  0.274700
ATOM   2404  CA  LYS   159      -9.849  -7.487 -10.826 -0.240000
ATOM   2405  HA  LYS   159      -9.456  -8.374 -10.329  0.142600
ATOM   2406  CB  LYS   159     -10.971  -7.874 -11.775 -0.009400
ATOM   2407  HB2 LYS   159     -11.879  -8.170 -11.249  0.036200
ATOM   2408  HB3 LYS   159     -11.244  -6.970 -12.319  0.036200
ATOM   2409  CG  LYS   159     -10.552  -8.912 -12.783  0.018700
ATOM   2410  HG2 LYS   159      -9.647  -8.584 -13.296  0.010300
ATOM   2411  HG3 LYS   159     -10.350  -9.862 -12.289  0.010300
ATOM   2412  CD  LYS   159     -11.622  -9.059 -13.812 -0.047900
ATOM   2413  HD2 LYS   159     -12.307  -9.607 -13.164  0.062100
ATOM   2414  HD3 LYS   159     -11.993  -8.091 -14.149  0.062100
ATOM   2415  CE  LYS   159     -11.122  -9.893 -14.970 -0.014300
ATOM   2416  HE2 LYS   159     -10.146  -9.519 -15.279  0.113500
ATOM   2417  HE3 LYS   159     -11.005 -10.927 -14.645  0.113500
ATOM   2418  NZ  LYS   159     -12.055  -9.821 -16.119 -0.385400
ATOM   2419  HZ1 LYS   159     -12.961 -10.160 -15.830  0.340000
ATOM   2420  HZ2 LYS   159     -12.179  -8.871 -16.440  0.340000
ATOM   2421  HZ3 LYS   159     -11.726 -10.376 -16.896  0.340000
ATOM   2422  C   LYS   159      -8.677  -6.892 -11.593  0.734100
ATOM   2423  O   LYS   159      -8.752  -5.745 -12.050 -0.589400
ATOM   2424  N   ILE   160      -7.585  -7.643 -11.690 -0.415700
ATOM   2425  H   ILE   160      -7.608  -8.587 -11.332  0.271900
ATOM   2426  CA  ILE   160      -6.408  -7.194 -12.436 -0.059700
ATOM   2427  HA  ILE   160      -6.590  -6.216 -12.881  0.086900
ATOM   2428  CB  ILE   160      -5.182  -7.050 -11.545  0.130300
ATOM   2429  HB  ILE   160      -4.347  -6.716 -12.161  0.018700
ATOM   2430  CG2 ILE   160      -5.419  -5.959 -10.499 -0.320400
ATOM   2431 1HG2 ILE   160      -6.264  -6.219  -9.862  0.088200
ATOM   2432 2HG2 ILE   160      -4.552  -5.816  -9.854  0.088200
ATOM   2433 3HG2 ILE   160      -5.637  -5.017 -11.002  0.088200
ATOM   2434  CG1 ILE   160      -4.828  -8.402 -10.931 -0.043000
ATOM   2435 2HG1 ILE   160      -5.573  -8.671 -10.182  0.023600
ATOM   2436 3HG1 ILE   160      -4.805  -9.181 -11.693  0.023600
ATOM   2437  CD1 ILE   160      -3.483  -8.396 -10.280 -0.066000
ATOM   2438 1HD1 ILE   160      -3.278  -9.393  -9.892  0.018600
ATOM   2439 2HD1 ILE   160      -2.717  -8.127 -11.007  0.018600
ATOM   2440 3HD1 ILE   160      -3.438  -7.691  -9.450  0.018600
ATOM   2441  C   ILE   160      -6.087  -8.120 -13.602  0.597300
ATOM   2442  O   ILE   160      -6.691  -9.169 -13.756 -0.567900
ATOM   2443  N   ASP   161      -5.103  -7.740 -14.414 -0.516300
ATOM   2444  H   ASP   161      -4.712  -6.816 -14.300  0.293600
ATOM   2445  CA  ASP   161      -4.709  -8.515 -15.588  0.038100
ATOM   2446  HA  ASP   161      -5.524  -8.425 -16.307  0.088000
ATOM   2447  CB  ASP   161      -3.465  -7.909 -16.239 -0.030300
ATOM   2448  HB2 ASP   161      -3.456  -6.829 -16.088 -0.012200
ATOM   2449  HB3 ASP   161      -2.549  -8.313 -15.809 -0.012200
ATOM   2450  CG  ASP   161      -3.411  -8.197 -17.720  0.799400
ATOM   2451  OD1 ASP   161      -3.047  -9.329 -18.109 -0.801400
ATOM   2452  OD2 ASP   161      -3.759  -7.282 -18.497 -0.801400
ATOM   2453  C   ASP   161      -4.466  -9.996 -15.308  0.536600
ATOM   2454  O   ASP   161      -3.667 -10.349 -14.440 -0.581900
ATOM   2455  N   ALA   162      -5.100 -10.854 -16.104 -0.415700
ATOM   2456  H   ALA   162      -5.798 -10.493 -16.738  0.271900
ATOM   2457  CA  ALA   162      -4.981 -12.307 -15.961  0.033700
ATOM   2458  HA  ALA   162      -5.357 -12.584 -14.976  0.082300
ATOM   2459  CB  ALA   162      -5.845 -13.002 -17.011 -0.182500
ATOM   2460  HB1 ALA   162      -5.767 -14.083 -16.902  0.060300
ATOM   2461  HB2 ALA   162      -6.888 -12.715 -16.881  0.060300
ATOM   2462  HB3 ALA   162      -5.522 -12.719 -18.014  0.060300
ATOM   2463  C   ALA   162      -3.544 -12.816 -16.053  0.597300
ATOM   2464  O   ALA   162      -3.253 -13.923 -15.600 -0.567900
ATOM   2465  N   ALA   163      -2.648 -12.006 -16.619 -0.415700
ATOM   2466  H   ALA   163      -2.960 -11.126 -17.007  0.271900
ATOM   2467  CA  ALA   163      -1.239 -12.359 -16.775  0.033700
ATOM   2468  HA  ALA   163      -1.124 -13.435 -16.644  0.082300
ATOM   2469  CB  ALA   163      -0.802 -12.037 -18.187 -0.182500
ATOM   2470  HB1 ALA   163      -1.446 -12.557 -18.897  0.060300
ATOM   2471  HB2 ALA   163      -0.833 -10.961 -18.361  0.060300
ATOM   2472  HB3 ALA   163       0.220 -12.402 -18.291  0.060300
ATOM   2473  C   ALA   163      -0.305 -11.688 -15.757  0.597300
ATOM   2474  O   ALA   163       0.924 -11.807 -15.855 -0.567900
ATOM   2475  N   SER   164      -0.889 -11.005 -14.770 -0.415700
ATOM   2476  H   SER   164      -1.897 -10.942 -14.764  0.271900
ATOM   2477  CA  SER   164      -0.148 -10.294 -13.730 -0.024900
ATOM   2478  HA  SER   164       0.493  -9.571 -14.236  0.084300
ATOM   2479  CB  SER   164      -1.095  -9.501 -12.831  0.211700
ATOM   2480  HB2 SER   164      -1.778 -10.180 -12.320  0.035200
ATOM   2481  HB3 SER   164      -0.508  -8.960 -12.089  0.035200
ATOM   2482  OG  SER   164      -1.831  -8.570 -13.578 -0.654600
ATOM   2483  HG  SER   164      -2.582  -9.042 -13.947  0.427500
ATOM   2484  C   SER   164       0.663 -11.198 -12.818  0.597300
ATOM   2485  O   SER   164       0.157 -12.202 -12.333 -0.567900
ATOM   2486  N   PRO   165       1.937 -10.873 -12.577 -0.254800
ATOM   2487  CD  PRO   165       2.759  -9.939 -13.344  0.019200
ATOM   2488  HD2 PRO   165       2.330  -8.937 -13.321  0.039100
ATOM   2489  HD3 PRO   165       2.878 -10.322 -14.358  0.039100
ATOM   2490  CG  PRO   165       4.080  -9.952 -12.615  0.018900
ATOM   2491  HG2 PRO   165       4.054  -9.247 -11.785  0.021300
ATOM   2492  HG3 PRO   165       4.904  -9.713 -13.288  0.021300
ATOM   2493  CB  PRO   165       4.182 -11.366 -12.104 -0.007000
ATOM   2494  HB2 PRO   165       4.886 -11.444 -11.275  0.025300
ATOM   2495  HB3 PRO   165       4.479 -12.029 -12.916  0.025300
ATOM   2496  CA  PRO   165       2.750 -11.685 -11.675 -0.026600
ATOM   2497  HA  PRO   165       2.559 -12.750 -11.807  0.064100
ATOM   2498  C   PRO   165       2.436 -11.270 -10.221  0.589600
ATOM   2499  O   PRO   165       3.050 -10.352  -9.666 -0.574800
ATOM   2500  N   LEU   166       1.497 -11.971  -9.591 -0.415700
ATOM   2501  H   LEU   166       1.053 -12.736 -10.080  0.271900
ATOM   2502  CA  LEU   166       1.042 -11.637  -8.239 -0.051800
ATOM   2503  HA  LEU   166       0.553 -10.665  -8.306  0.092200
ATOM   2504  CB  LEU   166       0.016 -12.662  -7.770 -0.110200
ATOM   2505  HB2 LEU   166       0.505 -13.630  -7.662  0.045700
ATOM   2506  HB3 LEU   166      -0.362 -12.366  -6.791  0.045700
ATOM   2507  CG  LEU   166      -1.155 -12.799  -8.749  0.353100
ATOM   2508  HG  LEU   166      -0.814 -13.218  -9.695 -0.036100
ATOM   2509  CD1 LEU   166      -2.166 -13.771  -8.166 -0.412100
ATOM   2510 1HD1 LEU   166      -2.529 -13.412  -7.203  0.100000
ATOM   2511 2HD1 LEU   166      -3.012 -13.882  -8.844  0.100000
ATOM   2512 3HD1 LEU   166      -1.691 -14.745  -8.047  0.100000
ATOM   2513  CD2 LEU   166      -1.816 -11.450  -9.057 -0.412100
ATOM   2514 1HD2 LEU   166      -1.536 -10.677  -8.342  0.100000
ATOM   2515 2HD2 LEU   166      -1.499 -11.114 -10.044  0.100000
ATOM   2516 3HD2 LEU   166      -2.902 -11.549  -9.039  0.100000
ATOM   2517  C   LEU   166       2.104 -11.426  -7.171  0.597300
ATOM   2518  O   LEU   166       1.910 -10.612  -6.270 -0.567900
ATOM   2519  N   GLU   167       3.248 -12.084  -7.291 -0.516300
ATOM   2520  H   GLU   167       3.352 -12.802  -7.994  0.293600
ATOM   2521  CA  GLU   167       4.293 -11.915  -6.294  0.039700
ATOM   2522  HA  GLU   167       3.836 -11.966  -5.306  0.110500
ATOM   2523  CB  GLU   167       5.318 -13.053  -6.368  0.056000
ATOM   2524  HB2 GLU   167       6.015 -12.920  -5.541 -0.017300
ATOM   2525  HB3 GLU   167       4.817 -14.004  -6.185 -0.017300
ATOM   2526  CG  GLU   167       6.143 -13.128  -7.660  0.013600
ATOM   2527  HG2 GLU   167       6.460 -12.128  -7.954 -0.042500
ATOM   2528  HG3 GLU   167       7.046 -13.695  -7.438 -0.042500
ATOM   2529  CD  GLU   167       5.434 -13.823  -8.838  0.805400
ATOM   2530  OE1 GLU   167       4.343 -14.419  -8.634 -0.818800
ATOM   2531  OE2 GLU   167       5.988 -13.771  -9.970 -0.818800
ATOM   2532  C   GLU   167       4.959 -10.546  -6.371  0.536600
ATOM   2533  O   GLU   167       5.742 -10.194  -5.492 -0.581900
ATOM   2534  N   LYS   168       4.655  -9.764  -7.408 -0.347900
ATOM   2535  H   LYS   168       4.027 -10.126  -8.111  0.274700
ATOM   2536  CA  LYS   168       5.244  -8.431  -7.561 -0.240000
ATOM   2537  HA  LYS   168       5.966  -8.238  -6.768  0.142600
ATOM   2538  CB  LYS   168       5.984  -8.303  -8.899 -0.009400
ATOM   2539  HB2 LYS   168       5.281  -8.477  -9.714  0.036200
ATOM   2540  HB3 LYS   168       6.341  -7.276  -8.983  0.036200
ATOM   2541  CG  LYS   168       7.184  -9.224  -9.089  0.018700
ATOM   2542  HG2 LYS   168       7.882  -9.085  -8.264  0.010300
ATOM   2543  HG3 LYS   168       6.847 -10.260  -9.120  0.010300
ATOM   2544  CD  LYS   168       7.859  -8.875 -10.419 -0.047900
ATOM   2545  HD2 LYS   168       7.112  -8.871 -11.212  0.062100
ATOM   2546  HD3 LYS   168       8.293  -7.878 -10.349  0.062100
ATOM   2547  CE  LYS   168       8.959  -9.862 -10.823 -0.014300
ATOM   2548  HE2 LYS   168       8.487 -10.821 -11.041  0.113500
ATOM   2549  HE3 LYS   168       9.441  -9.516 -11.738  0.113500
ATOM   2550  NZ  LYS   168       9.979 -10.059  -9.764 -0.385400
ATOM   2551  HZ1 LYS   168      10.585  -9.256  -9.681  0.340000
ATOM   2552  HZ2 LYS   168       9.588 -10.224  -8.848  0.340000
ATOM   2553  HZ3 LYS   168      10.574 -10.844  -9.989  0.340000
ATOM   2554  C   LYS   168       4.218  -7.308  -7.459  0.734100
ATOM   2555  O   LYS   168       4.418  -6.341  -6.720 -0.589400
ATOM   2556  N   VAL   169       3.117  -7.436  -8.201 -0.415700
ATOM   2557  H   VAL   169       3.018  -8.263  -8.772  0.271900
ATOM   2558  CA  VAL   169       2.063  -6.415  -8.227 -0.087500
ATOM   2559  HA  VAL   169       2.536  -5.441  -8.357  0.096900
ATOM   2560  CB  VAL   169       1.099  -6.605  -9.405  0.298500
ATOM   2561  HB  VAL   169       0.373  -5.792  -9.395 -0.029700
ATOM   2562  CG1 VAL   169       1.839  -6.561 -10.725 -0.319200
ATOM   2563 1HG1 VAL   169       2.388  -5.623 -10.800  0.079100
ATOM   2564 2HG1 VAL   169       2.537  -7.394 -10.818  0.079100
ATOM   2565 3HG1 VAL   169       1.125  -6.610 -11.547  0.079100
ATOM   2566  CG2 VAL   169       0.348  -7.911  -9.291 -0.319200
ATOM   2567 1HG2 VAL   169       1.028  -8.758  -9.390  0.079100
ATOM   2568 2HG2 VAL   169      -0.185  -7.973  -8.342  0.079100
ATOM   2569 3HG2 VAL   169      -0.392  -7.962 -10.089  0.079100
ATOM   2570  C   VAL   169       1.275  -6.319  -6.924  0.597300
ATOM   2571  O   VAL   169       0.395  -5.472  -6.793 -0.567900
ATOM   2572  N   CYS   170       1.569  -7.185  -5.957 -0.415700
ATOM   2573  H   CYS   170       2.243  -7.922  -6.109  0.271900
ATOM   2574  CA  CYS   170       0.890  -7.112  -4.677  0.021300
ATOM   2575  HA  CYS   170      -0.188  -7.085  -4.838  0.112400
ATOM   2576  CB  CYS   170       1.208  -8.335  -3.808 -0.123100
ATOM   2577  HB2 CYS   170       0.637  -8.232  -2.886  0.111200
ATOM   2578  HB3 CYS   170       0.877  -9.236  -4.323  0.111200
ATOM   2579  SG  CYS   170       2.926  -8.533  -3.344 -0.311900
ATOM   2580  HG  CYS   170       2.970  -7.554  -2.436  0.193300
ATOM   2581  C   CYS   170       1.274  -5.796  -3.990  0.597300
ATOM   2582  O   CYS   170       0.477  -5.217  -3.252 -0.567900
ATOM   2583  N   LEU   171       2.481  -5.292  -4.274 -0.415700
ATOM   2584  H   LEU   171       3.102  -5.812  -4.877  0.271900
ATOM   2585  CA  LEU   171       2.938  -4.017  -3.720 -0.051800
ATOM   2586  HA  LEU   171       2.846  -4.041  -2.635  0.092200
ATOM   2587  CB  LEU   171       4.392  -3.743  -4.107 -0.110200
ATOM   2588  HB2 LEU   171       4.447  -3.800  -5.194  0.045700
ATOM   2589  HB3 LEU   171       4.628  -2.713  -3.842  0.045700
ATOM   2590  CG  LEU   171       5.490  -4.629  -3.538  0.353100
ATOM   2591  HG  LEU   171       5.251  -5.678  -3.712 -0.036100
ATOM   2592  CD1 LEU   171       6.801  -4.302  -4.239 -0.412100
ATOM   2593 1HD1 LEU   171       6.986  -3.229  -4.197  0.100000
ATOM   2594 2HD1 LEU   171       7.617  -4.823  -3.738  0.100000
ATOM   2595 3HD1 LEU   171       6.744  -4.635  -5.276  0.100000
ATOM   2596  CD2 LEU   171       5.604  -4.391  -2.059 -0.412100
ATOM   2597 1HD2 LEU   171       4.734  -4.822  -1.564  0.100000
ATOM   2598 2HD2 LEU   171       6.487  -4.903  -1.675  0.100000
ATOM   2599 3HD2 LEU   171       5.630  -3.321  -1.855  0.100000
ATOM   2600  C   LEU   171       2.073  -2.855  -4.224  0.597300
ATOM   2601  O   LEU   171       2.087  -1.763  -3.655 -0.567900
ATOM   2602  N   ILE   172       1.340  -3.072  -5.315 -0.415700
ATOM   2603  H   ILE   172       1.326  -3.993  -5.730  0.271900
ATOM   2604  CA  ILE   172       0.439  -2.062  -5.857 -0.059700
ATOM   2605  HA  ILE   172       0.943  -1.096  -5.864  0.086900
ATOM   2606  CB  ILE   172       0.056  -2.406  -7.316  0.130300
ATOM   2607  HB  ILE   172      -0.276  -3.440  -7.410  0.018700
ATOM   2608  CG2 ILE   172      -1.148  -1.607  -7.785 -0.320400
ATOM   2609 1HG2 ILE   172      -1.427  -1.899  -8.797  0.088200
ATOM   2610 2HG2 ILE   172      -2.033  -1.820  -7.186  0.088200
ATOM   2611 3HG2 ILE   172      -0.930  -0.539  -7.790  0.088200
ATOM   2612  CG1 ILE   172       1.259  -2.150  -8.237 -0.043000
ATOM   2613 2HG1 ILE   172       1.559  -1.105  -8.168  0.023600
ATOM   2614 3HG1 ILE   172       2.094  -2.761  -7.895  0.023600
ATOM   2615  CD1 ILE   172       1.016  -2.478  -9.684 -0.066000
ATOM   2616 1HD1 ILE   172       1.961  -2.413 -10.223  0.018600
ATOM   2617 2HD1 ILE   172       0.639  -3.497  -9.768  0.018600
ATOM   2618 3HD1 ILE   172       0.317  -1.774 -10.136  0.018600
ATOM   2619  C   ILE   172      -0.794  -1.901  -4.953  0.597300
ATOM   2620  O   ILE   172      -1.470  -0.870  -4.974 -0.567900
ATOM   2621  N   GLY   173      -1.059  -2.906  -4.122 -0.415700
ATOM   2622  H   GLY   173      -0.463  -3.722  -4.109  0.271900
ATOM   2623  CA  GLY   173      -2.182  -2.878  -3.208 -0.025200
ATOM   2624  HA2 GLY   173      -3.097  -2.623  -3.743  0.069800
ATOM   2625  HA3 GLY   173      -2.279  -3.873  -2.775  0.069800
ATOM   2626  C   GLY   173      -1.977  -1.882  -2.083  0.597300
ATOM   2627  O   GLY   173      -2.925  -1.611  -1.345 -0.567900
ATOM   2628  N   CYM   174      -0.755  -1.351  -1.931 -0.415700
ATOM   2629  H   CYM   174      -0.004  -1.655  -2.534  0.271900
ATOM   2630  CA  CYM   174      -0.477  -0.348  -0.902 -0.035100
ATOM   2631  HA  CYM   174      -1.292   0.376  -0.899  0.050800
ATOM   2632  CB  CYM   174      -0.496  -0.983   0.492 -0.241300
ATOM   2633  HB3 CYM   174       0.279  -1.748   0.523  0.112200
ATOM   2634  HB2 CYM   174      -1.445  -1.498   0.641  0.112200
ATOM   2635  SG  CYM   174      -0.225   0.192   1.873 -0.884400
ATOM   2636  C   CYM   174       0.795   0.473  -1.060  0.597300
ATOM   2637  O   CYM   174       0.751   1.627  -1.469 -0.567900
ATOM   2638  N   GLY   175       1.928  -0.111  -0.714 -0.415700
ATOM   2639  H   GLY   175       1.893  -1.054  -0.356  0.271900
ATOM   2640  CA  GLY   175       3.198   0.582  -0.724 -0.025200
ATOM   2641  HA2 GLY   175       3.191   1.244   0.142  0.069800
ATOM   2642  HA3 GLY   175       3.989  -0.155  -0.587  0.069800
ATOM   2643  C   GLY   175       3.542   1.396  -1.954  0.597300
ATOM   2644  O   GLY   175       3.889   2.568  -1.818 -0.567900
ATOM   2645  N   PHE   176       3.460   0.798  -3.137 -0.415700
ATOM   2646  H   PHE   176       3.122  -0.152  -3.198  0.271900
ATOM   2647  CA  PHE   176       3.799   1.524  -4.356 -0.002400
ATOM   2648  HA  PHE   176       4.758   2.021  -4.215  0.097800
ATOM   2649  CB  PHE   176       3.939   0.588  -5.555 -0.034300
ATOM   2650  HB2 PHE   176       4.775  -0.089  -5.377  0.029500
ATOM   2651  HB3 PHE   176       3.039  -0.018  -5.655  0.029500
ATOM   2652  CG  PHE   176       4.179   1.336  -6.847  0.011800
ATOM   2653  CD1 PHE   176       5.435   1.881  -7.122 -0.125600
ATOM   2654  HD1 PHE   176       6.248   1.736  -6.427  0.133000
ATOM   2655  CE1 PHE   176       5.649   2.641  -8.278 -0.170400
ATOM   2656  HE1 PHE   176       6.624   3.063  -8.474  0.143000
ATOM   2657  CZ  PHE   176       4.606   2.859  -9.166 -0.107200
ATOM   2658  HZ  PHE   176       4.762   3.451 -10.055  0.129700
ATOM   2659  CE2 PHE   176       3.350   2.319  -8.903 -0.170400
ATOM   2660  HE2 PHE   176       2.541   2.494  -9.597  0.143000
ATOM   2661  CD2 PHE   176       3.137   1.559  -7.746 -0.125600
ATOM   2662  HD2 PHE   176       2.151   1.168  -7.547  0.133000
ATOM   2663  C   PHE   176       2.796   2.605  -4.729  0.597300
ATOM   2664  O   PHE   176       3.178   3.741  -4.996 -0.567900
ATOM   2665  N   SER   177       1.528   2.218  -4.847 -0.415700
ATOM   2666  H   SER   177       1.292   1.249  -4.688  0.271900
ATOM   2667  CA  SER   177       0.472   3.139  -5.227 -0.024900
ATOM   2668  HA  SER   177       0.657   3.510  -6.235  0.084300
ATOM   2669  CB  SER   177      -0.871   2.421  -5.215  0.211700
ATOM   2670  HB2 SER   177      -1.066   2.035  -4.214  0.035200
ATOM   2671  HB3 SER   177      -1.664   3.117  -5.490  0.035200
ATOM   2672  OG  SER   177      -0.853   1.348  -6.129 -0.654600
ATOM   2673  HG  SER   177      -1.227   0.574  -5.700  0.427500
ATOM   2674  C   SER   177       0.436   4.318  -4.283  0.597300
ATOM   2675  O   SER   177       0.271   5.461  -4.707 -0.567900
ATOM   2676  N   THR   178       0.653   4.047  -3.004 -0.415700
ATOM   2677  H   THR   178       0.780   3.089  -2.709  0.271900
ATOM   2678  CA  THR   178       0.641   5.090  -2.003 -0.038900
ATOM   2679  HA  THR   178      -0.309   5.622  -2.060  0.100700
ATOM   2680  CB  THR   178       0.768   4.520  -0.595  0.365400
ATOM   2681  HB  THR   178       1.584   3.799  -0.556  0.004300
ATOM   2682  CG2 THR   178       1.074   5.630   0.415 -0.243800
ATOM   2683 1HG2 THR   178       1.879   6.309   0.133  0.064200
ATOM   2684 2HG2 THR   178       0.168   6.206   0.605  0.064200
ATOM   2685 3HG2 THR   178       1.420   5.187   1.348  0.064200
ATOM   2686  OG1 THR   178      -0.458   3.889  -0.256 -0.676100
ATOM   2687  HG1 THR   178      -0.364   2.983  -0.559  0.410200
ATOM   2688  C   THR   178       1.730   6.108  -2.237  0.597300
ATOM   2689  O   THR   178       1.451   7.303  -2.361 -0.567900
ATOM   2690  N   GLY   179       2.975   5.651  -2.256 -0.415700
ATOM   2691  H   GLY   179       3.156   4.659  -2.184  0.271900
ATOM   2692  CA  GLY   179       4.080   6.574  -2.429 -0.025200
ATOM   2693  HA2 GLY   179       4.037   7.335  -1.650  0.069800
ATOM   2694  HA3 GLY   179       5.016   6.025  -2.328  0.069800
ATOM   2695  C   GLY   179       4.074   7.270  -3.782  0.597300
ATOM   2696  O   GLY   179       4.300   8.480  -3.880 -0.567900
ATOM   2697  N   TYR   180       3.790   6.503  -4.824 -0.415700
ATOM   2698  H   TYR   180       3.615   5.518  -4.689  0.271900
ATOM   2699  CA  TYR   180       3.768   7.008  -6.181 -0.001400
ATOM   2700  HA  TYR   180       4.739   7.445  -6.414  0.087600
ATOM   2701  CB  TYR   180       3.509   5.830  -7.113 -0.015200
ATOM   2702  HB2 TYR   180       4.196   5.027  -6.846  0.029500
ATOM   2703  HB3 TYR   180       2.494   5.453  -6.987  0.029500
ATOM   2704  CG  TYR   180       3.786   6.125  -8.555 -0.001100
ATOM   2705  CD1 TYR   180       5.102   6.276  -8.997 -0.190600
ATOM   2706  HD1 TYR   180       5.918   6.176  -8.296  0.169900
ATOM   2707  CE1 TYR   180       5.369   6.538 -10.338 -0.234100
ATOM   2708  HE1 TYR   180       6.385   6.661 -10.683  0.165600
ATOM   2709  CZ  TYR   180       4.312   6.652 -11.242  0.322600
ATOM   2710  OH  TYR   180       4.572   6.907 -12.555 -0.557900
ATOM   2711  HH  TYR   180       3.798   6.752 -13.103  0.399200
ATOM   2712  CE2 TYR   180       2.992   6.502 -10.810 -0.234100
ATOM   2713  HE2 TYR   180       2.178   6.587 -11.514  0.165600
ATOM   2714  CD2 TYR   180       2.737   6.238  -9.467 -0.190600
ATOM   2715  HD2 TYR   180       1.717   6.115  -9.133  0.169900
ATOM   2716  C   TYR   180       2.698   8.080  -6.357  0.597300
ATOM   2717  O   TYR   180       2.980   9.202  -6.784 -0.567900
ATOM   2718  N   GLY   181       1.461   7.744  -6.006 -0.415700
ATOM   2719  H   GLY   181       1.269   6.829  -5.626  0.271900
ATOM   2720  CA  GLY   181       0.363   8.688  -6.135 -0.025200
ATOM   2721  HA2 GLY   181       0.254   8.990  -7.177  0.069800
ATOM   2722  HA3 GLY   181      -0.555   8.192  -5.820  0.069800
ATOM   2723  C   GLY   181       0.491   9.929  -5.271  0.597300
ATOM   2724  O   GLY   181      -0.111  10.948  -5.576 -0.567900
ATOM   2725  N   SER   182       1.253   9.848  -4.182 -0.415700
ATOM   2726  H   SER   182       1.674   8.959  -3.954  0.271900
ATOM   2727  CA  SER   182       1.466  10.982  -3.285 -0.024900
ATOM   2728  HA  SER   182       0.501  11.375  -2.965  0.084300
ATOM   2729  CB  SER   182       2.254  10.567  -2.041  0.211700
ATOM   2730  HB2 SER   182       3.162  10.033  -2.321  0.035200
ATOM   2731  HB3 SER   182       2.540  11.466  -1.495  0.035200
ATOM   2732  OG  SER   182       1.458   9.764  -1.186 -0.654600
ATOM   2733  HG  SER   182       1.388   8.895  -1.588  0.427500
ATOM   2734  C   SER   182       2.224  12.090  -3.992  0.597300
ATOM   2735  O   SER   182       1.917  13.268  -3.813 -0.567900
ATOM   2736  N   ALA   183       3.193  11.693  -4.818 -0.415700
ATOM   2737  H   ALA   183       3.352  10.702  -4.929  0.271900
ATOM   2738  CA  ALA   183       4.044  12.606  -5.571  0.033700
ATOM   2739  HA  ALA   183       4.331  13.439  -4.931  0.082300
ATOM   2740  CB  ALA   183       5.300  11.867  -5.985 -0.182500
ATOM   2741  HB1 ALA   183       5.939  12.522  -6.576  0.060300
ATOM   2742  HB2 ALA   183       5.851  11.543  -5.101  0.060300
ATOM   2743  HB3 ALA   183       5.035  10.989  -6.574  0.060300
ATOM   2744  C   ALA   183       3.356  13.184  -6.798  0.597300
ATOM   2745  O   ALA   183       3.195  14.397  -6.940 -0.567900
ATOM   2746  N   VAL   184       2.875  12.296  -7.653 -0.415700
ATOM   2747  H   VAL   184       3.018  11.313  -7.474  0.271900
ATOM   2748  CA  VAL   184       2.256  12.697  -8.908 -0.087500
ATOM   2749  HA  VAL   184       2.802  13.564  -9.280  0.096900
ATOM   2750  CB  VAL   184       2.424  11.601  -9.987  0.298500
ATOM   2751  HB  VAL   184       2.136  12.019 -10.951 -0.029700
ATOM   2752  CG1 VAL   184       3.894  11.169 -10.082 -0.319200
ATOM   2753 1HG1 VAL   184       4.034  10.563 -10.977  0.079100
ATOM   2754 2HG1 VAL   184       4.540  12.045 -10.146  0.079100
ATOM   2755 3HG1 VAL   184       4.176  10.574  -9.213  0.079100
ATOM   2756  CG2 VAL   184       1.526  10.392  -9.711 -0.319200
ATOM   2757 1HG2 VAL   184       1.702  10.000  -8.710  0.079100
ATOM   2758 2HG2 VAL   184       0.475  10.664  -9.813  0.079100
ATOM   2759 3HG2 VAL   184       1.744   9.608 -10.436  0.079100
ATOM   2760  C   VAL   184       0.805  13.133  -8.835  0.597300
ATOM   2761  O   VAL   184       0.382  13.964  -9.635 -0.567900
ATOM   2762  N   LYS   185       0.033  12.597  -7.899 -0.347900
ATOM   2763  H   LYS   185       0.407  11.903  -7.267  0.274700
ATOM   2764  CA  LYS   185      -1.382  12.935  -7.814 -0.240000
ATOM   2765  HA  LYS   185      -1.709  13.409  -8.740  0.142600
ATOM   2766  CB  LYS   185      -2.202  11.644  -7.683 -0.009400
ATOM   2767  HB2 LYS   185      -1.942  11.017  -8.536  0.036200
ATOM   2768  HB3 LYS   185      -1.990  11.076  -6.777  0.036200
ATOM   2769  CG  LYS   185      -3.697  11.874  -7.658  0.018700
ATOM   2770  HG2 LYS   185      -3.969  12.162  -6.642  0.010300
ATOM   2771  HG3 LYS   185      -3.898  12.714  -8.323  0.010300
ATOM   2772  CD  LYS   185      -4.446  10.627  -8.110 -0.047900
ATOM   2773  HD2 LYS   185      -3.906  10.125  -8.914  0.062100
ATOM   2774  HD3 LYS   185      -4.528   9.928  -7.278  0.062100
ATOM   2775  CE  LYS   185      -5.840  10.980  -8.638 -0.014300
ATOM   2776  HE2 LYS   185      -6.327  10.072  -8.997  0.113500
ATOM   2777  HE3 LYS   185      -6.492  11.388  -7.865  0.113500
ATOM   2778  NZ  LYS   185      -5.799  11.992  -9.725 -0.385400
ATOM   2779  HZ1 LYS   185      -5.246  12.802  -9.485  0.340000
ATOM   2780  HZ2 LYS   185      -5.401  11.593 -10.563  0.340000
ATOM   2781  HZ3 LYS   185      -6.719  12.327  -9.974  0.340000
ATOM   2782  C   LYS   185      -1.713  13.922  -6.708  0.734100
ATOM   2783  O   LYS   185      -2.438  14.893  -6.928 -0.589400
ATOM   2784  N   VAL   186      -1.186  13.680  -5.519 -0.415700
ATOM   2785  H   VAL   186      -0.700  12.805  -5.385  0.271900
ATOM   2786  CA  VAL   186      -1.487  14.531  -4.377 -0.087500
ATOM   2787  HA  VAL   186      -2.531  14.833  -4.450  0.096900
ATOM   2788  CB  VAL   186      -1.364  13.748  -3.076  0.298500
ATOM   2789  HB  VAL   186      -0.346  13.382  -2.948 -0.029700
ATOM   2790  CG1 VAL   186      -1.694  14.631  -1.876 -0.319200
ATOM   2791 1HG1 VAL   186      -1.656  14.037  -0.963  0.079100
ATOM   2792 2HG1 VAL   186      -0.971  15.440  -1.769  0.079100
ATOM   2793 3HG1 VAL   186      -2.696  15.044  -1.983  0.079100
ATOM   2794  CG2 VAL   186      -2.305  12.557  -3.137 -0.319200
ATOM   2795 1HG2 VAL   186      -3.335  12.890  -3.264  0.079100
ATOM   2796 2HG2 VAL   186      -2.039  11.898  -3.964  0.079100
ATOM   2797 3HG2 VAL   186      -2.227  11.979  -2.216  0.079100
ATOM   2798  C   VAL   186      -0.681  15.818  -4.336  0.597300
ATOM   2799  O   VAL   186      -1.262  16.899  -4.350 -0.567900
ATOM   2800  N   ALA   187       0.643  15.722  -4.267 -0.415700
ATOM   2801  H   ALA   187       1.078  14.813  -4.196  0.271900
ATOM   2802  CA  ALA   187       1.488  16.915  -4.234  0.033700
ATOM   2803  HA  ALA   187       1.022  17.661  -3.589  0.082300
ATOM   2804  CB  ALA   187       2.851  16.593  -3.664 -0.182500
ATOM   2805  HB1 ALA   187       3.313  17.499  -3.272  0.060300
ATOM   2806  HB2 ALA   187       2.784  15.848  -2.870  0.060300
ATOM   2807  HB3 ALA   187       3.488  16.175  -4.443  0.060300
ATOM   2808  C   ALA   187       1.657  17.529  -5.612  0.597300
ATOM   2809  O   ALA   187       2.040  18.691  -5.725 -0.567900
ATOM   2810  N   LYS   188       1.386  16.735  -6.647 -0.347900
ATOM   2811  H   LYS   188       1.154  15.772  -6.453  0.274700
ATOM   2812  CA  LYS   188       1.523  17.150  -8.041 -0.240000
ATOM   2813  HA  LYS   188       1.454  16.268  -8.677  0.142600
ATOM   2814  CB  LYS   188       0.397  18.109  -8.439 -0.009400
ATOM   2815  HB2 LYS   188       0.383  18.972  -7.774  0.036200
ATOM   2816  HB3 LYS   188       0.561  18.461  -9.458  0.036200
ATOM   2817  CG  LYS   188      -0.946  17.428  -8.418  0.018700
ATOM   2818  HG2 LYS   188      -0.927  16.617  -9.145  0.010300
ATOM   2819  HG3 LYS   188      -1.102  17.006  -7.425  0.010300
ATOM   2820  CD  LYS   188      -2.083  18.391  -8.676 -0.047900
ATOM   2821  HD2 LYS   188      -2.067  19.187  -7.932  0.062100
ATOM   2822  HD3 LYS   188      -1.977  18.830  -9.668  0.062100
ATOM   2823  CE  LYS   188      -3.414  17.647  -8.575 -0.014300
ATOM   2824  HE2 LYS   188      -3.566  17.339  -7.541  0.113500
ATOM   2825  HE3 LYS   188      -4.217  18.333  -8.845  0.113500
ATOM   2826  NZ  LYS   188      -3.448  16.446  -9.461 -0.385400
ATOM   2827  HZ1 LYS   188      -3.075  15.644  -8.975  0.340000
ATOM   2828  HZ2 LYS   188      -4.403  16.228  -9.708  0.340000
ATOM   2829  HZ3 LYS   188      -2.928  16.587 -10.315  0.340000
ATOM   2830  C   LYS   188       2.895  17.760  -8.332  0.734100
ATOM   2831  O   LYS   188       2.998  18.923  -8.739 -0.589400
ATOM   2832  N   VAL   189       3.941  16.978  -8.077 -0.415700
ATOM   2833  H   VAL   189       3.753  16.048  -7.731  0.271900
ATOM   2834  CA  VAL   189       5.331  17.382  -8.310 -0.087500
ATOM   2835  HA  VAL   189       5.565  18.189  -7.616  0.096900
ATOM   2836  CB  VAL   189       6.289  16.208  -8.013  0.298500
ATOM   2837  HB  VAL   189       5.898  15.301  -8.474 -0.029700
ATOM   2838  CG1 VAL   189       7.685  16.462  -8.573 -0.319200
ATOM   2839 1HG1 VAL   189       8.090  17.377  -8.141  0.079100
ATOM   2840 2HG1 VAL   189       8.344  15.637  -8.303  0.079100
ATOM   2841 3HG1 VAL   189       7.683  16.539  -9.660  0.079100
ATOM   2842  CG2 VAL   189       6.377  15.989  -6.514 -0.319200
ATOM   2843 1HG2 VAL   189       6.983  15.107  -6.308  0.079100
ATOM   2844 2HG2 VAL   189       6.830  16.858  -6.036  0.079100
ATOM   2845 3HG2 VAL   189       5.380  15.828  -6.102  0.079100
ATOM   2846  C   VAL   189       5.531  17.927  -9.738  0.597300
ATOM   2847  O   VAL   189       5.102  17.323 -10.728 -0.567900
ATOM   2848  N   THR   190       6.168  19.091  -9.830 -0.415700
ATOM   2849  H   THR   190       6.491  19.557  -8.993  0.271900
ATOM   2850  CA  THR   190       6.417  19.751 -11.111 -0.038900
ATOM   2851  HA  THR   190       5.692  19.395 -11.843  0.100700
ATOM   2852  CB  THR   190       6.220  21.288 -11.019  0.365400
ATOM   2853  HB  THR   190       6.518  21.747 -11.961  0.004300
ATOM   2854  CG2 THR   190       4.764  21.630 -10.774 -0.243800
ATOM   2855 1HG2 THR   190       4.149  21.201 -11.565  0.064200
ATOM   2856 2HG2 THR   190       4.439  21.239  -9.810  0.064200
ATOM   2857 3HG2 THR   190       4.638  22.713 -10.783  0.064200
ATOM   2858  OG1 THR   190       7.023  21.831  -9.974 -0.676100
ATOM   2859  HG1 THR   190       6.934  22.787  -9.991  0.410200
ATOM   2860  C   THR   190       7.803  19.475 -11.693  0.597300
ATOM   2861  O   THR   190       8.777  19.176 -10.989 -0.567900
ATOM   2862  N   GLN   191       7.891  19.647 -13.006 -0.415700
ATOM   2863  H   GLN   191       7.073  19.943 -13.518  0.271900
ATOM   2864  CA  GLN   191       9.131  19.469 -13.733 -0.003100
ATOM   2865  HA  GLN   191       9.511  18.470 -13.520  0.085000
ATOM   2866  CB  GLN   191       8.837  19.589 -15.228 -0.003600
ATOM   2867  HB2 GLN   191       7.834  19.217 -15.437  0.017100
ATOM   2868  HB3 GLN   191       8.882  20.636 -15.531  0.017100
ATOM   2869  CG  GLN   191       9.801  18.778 -16.067 -0.064500
ATOM   2870  HG2 GLN   191      10.826  19.031 -15.797  0.035200
ATOM   2871  HG3 GLN   191       9.654  17.720 -15.849  0.035200
ATOM   2872  CD  GLN   191       9.599  18.989 -17.556  0.695100
ATOM   2873  OE1 GLN   191       8.738  18.362 -18.175 -0.608600
ATOM   2874  NE2 GLN   191      10.415  19.840 -18.150 -0.940700
ATOM   2875 1HE2 GLN   191      10.243  20.072 -19.118  0.425100
ATOM   2876 2HE2 GLN   191      11.060  20.375 -17.586  0.425100
ATOM   2877  C   GLN   191      10.158  20.519 -13.282  0.597300
ATOM   2878  O   GLN   191       9.860  21.717 -13.255 -0.567900
ATOM   2879  N   GLY   192      11.336  20.065 -12.857 -0.415700
ATOM   2880  H   GLY   192      11.529  19.075 -12.913  0.271900
ATOM   2881  CA  GLY   192      12.408  20.957 -12.423 -0.025200
ATOM   2882  HA2 GLY   192      13.358  20.524 -12.735  0.069800
ATOM   2883  HA3 GLY   192      12.313  21.909 -12.945  0.069800
ATOM   2884  C   GLY   192      12.461  21.249 -10.932  0.597300
ATOM   2885  O   GLY   192      13.413  21.861 -10.446 -0.567900
ATOM   2886  N   SER   193      11.488  20.739 -10.186 -0.415700
ATOM   2887  H   SER   193      10.748  20.220 -10.637  0.271900
ATOM   2888  CA  SER   193      11.398  20.991  -8.750 -0.024900
ATOM   2889  HA  SER   193      11.546  22.060  -8.594  0.084300
ATOM   2890  CB  SER   193       9.983  20.682  -8.267  0.211700
ATOM   2891  HB2 SER   193       9.928  20.812  -7.187  0.035200
ATOM   2892  HB3 SER   193       9.283  21.374  -8.736  0.035200
ATOM   2893  OG  SER   193       9.615  19.356  -8.592 -0.654600
ATOM   2894  HG  SER   193       9.286  19.325  -9.493  0.427500
ATOM   2895  C   SER   193      12.423  20.280  -7.874  0.597300
ATOM   2896  O   SER   193      13.119  19.370  -8.312 -0.567900
ATOM   2897  N   THR   194      12.570  20.782  -6.652 -0.415700
ATOM   2898  H   THR   194      12.028  21.594  -6.395  0.271900
ATOM   2899  CA  THR   194      13.434  20.207  -5.635 -0.038900
ATOM   2900  HA  THR   194      14.089  19.455  -6.075  0.100700
ATOM   2901  CB  THR   194      14.300  21.277  -4.936  0.365400
ATOM   2902  HB  THR   194      13.679  22.142  -4.702  0.004300
ATOM   2903  CG2 THR   194      14.894  20.743  -3.633 -0.243800
ATOM   2904 1HG2 THR   194      14.111  20.554  -2.898  0.064200
ATOM   2905 2HG2 THR   194      15.443  19.822  -3.826  0.064200
ATOM   2906 3HG2 THR   194      15.579  21.486  -3.226  0.064200
ATOM   2907  OG1 THR   194      15.360  21.691  -5.798 -0.676100
ATOM   2908  HG1 THR   194      14.990  21.924  -6.653  0.410200
ATOM   2909  C   THR   194      12.481  19.549  -4.643  0.597300
ATOM   2910  O   THR   194      11.528  20.183  -4.172 -0.567900
ATOM   2911  N   CYS   195      12.712  18.280  -4.351 -0.415700
ATOM   2912  H   CYS   195      13.479  17.804  -4.804  0.271900
ATOM   2913  CA  CYS   195      11.880  17.524  -3.442  0.021300
ATOM   2914  HA  CYS   195      11.116  18.172  -3.014  0.112400
ATOM   2915  CB  CYS   195      11.189  16.392  -4.184 -0.123100
ATOM   2916  HB2 CYS   195      11.946  15.718  -4.586  0.111200
ATOM   2917  HB3 CYS   195      10.585  15.828  -3.473  0.111200
ATOM   2918  SG  CYS   195      10.129  16.907  -5.525 -0.311900
ATOM   2919  HG  CYS   195      11.071  17.483  -6.277  0.193300
ATOM   2920  C   CYS   195      12.707  16.941  -2.316  0.597300
ATOM   2921  O   CYS   195      13.894  16.685  -2.475 -0.567900
ATOM   2922  N   ALA   196      12.074  16.762  -1.170 -0.415700
ATOM   2923  H   ALA   196      11.108  17.049  -1.102  0.271900
ATOM   2924  CA  ALA   196      12.689  16.160   0.001  0.033700
ATOM   2925  HA  ALA   196      13.649  15.722  -0.271  0.082300
ATOM   2926  CB  ALA   196      12.936  17.217   1.089 -0.182500
ATOM   2927  HB1 ALA   196      12.013  17.751   1.316  0.060300
ATOM   2928  HB2 ALA   196      13.291  16.730   1.997  0.060300
ATOM   2929  HB3 ALA   196      13.701  17.916   0.750  0.060300
ATOM   2930  C   ALA   196      11.730  15.060   0.480  0.597300
ATOM   2931  O   ALA   196      10.508  15.257   0.512 -0.567900
ATOM   2932  N   VAL   197      12.268  13.894   0.811 -0.415700
ATOM   2933  H   VAL   197      13.266  13.771   0.718  0.271900
ATOM   2934  CA  VAL   197      11.458  12.763   1.257 -0.087500
ATOM   2935  HA  VAL   197      10.421  13.059   1.416  0.096900
ATOM   2936  CB  VAL   197      11.490  11.627   0.223  0.298500
ATOM   2937  HB  VAL   197      12.489  11.194   0.178 -0.029700
ATOM   2938  CG1 VAL   197      10.514  10.522   0.616 -0.319200
ATOM   2939 1HG1 VAL   197       9.496  10.910   0.639  0.079100
ATOM   2940 2HG1 VAL   197      10.566   9.717  -0.117  0.079100
ATOM   2941 3HG1 VAL   197      10.774  10.107   1.590  0.079100
ATOM   2942  CG2 VAL   197      11.169  12.173  -1.163 -0.319200
ATOM   2943 1HG2 VAL   197      11.980  12.803  -1.528  0.079100
ATOM   2944 2HG2 VAL   197      11.048  11.346  -1.863  0.079100
ATOM   2945 3HG2 VAL   197      10.241  12.745  -1.139  0.079100
ATOM   2946  C   VAL   197      12.040  12.296   2.568  0.597300
ATOM   2947  O   VAL   197      13.223  11.992   2.622 -0.567900
ATOM   2948  N   PHE   198      11.255  12.355   3.640 -0.415700
ATOM   2949  H   PHE   198      10.296  12.651   3.531  0.271900
ATOM   2950  CA  PHE   198      11.685  11.911   4.961 -0.002400
ATOM   2951  HA  PHE   198      12.771  11.927   5.054  0.097800
ATOM   2952  CB  PHE   198      11.067  12.787   6.056 -0.034300
ATOM   2953  HB2 PHE   198       9.989  12.848   5.903  0.029500
ATOM   2954  HB3 PHE   198      11.228  12.299   7.017  0.029500
ATOM   2955  CG  PHE   198      11.625  14.183   6.137  0.011800
ATOM   2956  CD1 PHE   198      11.424  15.099   5.096 -0.125600
ATOM   2957  HD1 PHE   198      10.865  14.813   4.217  0.133000
ATOM   2958  CE1 PHE   198      11.915  16.408   5.185 -0.170400
ATOM   2959  HE1 PHE   198      11.760  17.107   4.377  0.143000
ATOM   2960  CZ  PHE   198      12.605  16.808   6.330 -0.107200
ATOM   2961  HZ  PHE   198      12.988  17.814   6.408  0.129700
ATOM   2962  CE2 PHE   198      12.808  15.899   7.374 -0.170400
ATOM   2963  HE2 PHE   198      13.357  16.195   8.256  0.143000
ATOM   2964  CD2 PHE   198      12.322  14.591   7.274 -0.125600
ATOM   2965  HD2 PHE   198      12.500  13.897   8.082  0.133000
ATOM   2966  C   PHE   198      11.189  10.475   5.084  0.597300
ATOM   2967  O   PHE   198       9.980  10.242   5.023 -0.567900
ATOM   2968  N   GLY   199      12.105   9.520   5.231 -0.415700
ATOM   2969  H   GLY   199      13.084   9.767   5.242  0.271900
ATOM   2970  CA  GLY   199      11.745   8.111   5.318 -0.025200
ATOM   2971  HA2 GLY   199      12.352   7.648   6.095  0.069800
ATOM   2972  HA3 GLY   199      10.698   7.979   5.589  0.069800
ATOM   2973  C   GLY   199      11.998   7.403   3.995  0.597300
ATOM   2974  O   GLY   199      11.274   7.589   3.017 -0.567900
ATOM   2975  N   LEU   200      13.043   6.582   3.959 -0.415700
ATOM   2976  H   LEU   200      13.652   6.513   4.761  0.271900
ATOM   2977  CA  LEU   200      13.437   5.860   2.743 -0.051800
ATOM   2978  HA  LEU   200      12.907   6.268   1.882  0.092200
ATOM   2979  CB  LEU   200      14.937   6.044   2.503 -0.110200
ATOM   2980  HB2 LEU   200      15.476   5.593   3.336  0.045700
ATOM   2981  HB3 LEU   200      15.224   5.541   1.579  0.045700
ATOM   2982  CG  LEU   200      15.336   7.519   2.415  0.353100
ATOM   2983  HG  LEU   200      15.096   8.036   3.344 -0.036100
ATOM   2984  CD1 LEU   200      16.822   7.629   2.170 -0.412100
ATOM   2985 1HD1 LEU   200      17.130   8.674   2.214  0.100000
ATOM   2986 2HD1 LEU   200      17.328   7.079   2.964  0.100000
ATOM   2987 3HD1 LEU   200      17.088   7.209   1.201  0.100000
ATOM   2988  CD2 LEU   200      14.564   8.224   1.313 -0.412100
ATOM   2989 1HD2 LEU   200      14.961   9.230   1.177  0.100000
ATOM   2990 2HD2 LEU   200      14.662   7.668   0.381  0.100000
ATOM   2991 3HD2 LEU   200      13.512   8.326   1.579  0.100000
ATOM   2992  C   LEU   200      13.071   4.380   2.763  0.597300
ATOM   2993  O   LEU   200      13.907   3.520   2.492 -0.567900
ATOM   2994  N   GLY   201      11.835   4.083   3.137 -0.415700
ATOM   2995  H   GLY   201      11.174   4.827   3.306  0.271900
ATOM   2996  CA  GLY   201      11.364   2.712   3.178 -0.025200
ATOM   2997  HA2 GLY   201      12.189   2.008   3.286  0.069800
ATOM   2998  HA3 GLY   201      10.697   2.592   4.032  0.069800
ATOM   2999  C   GLY   201      10.603   2.384   1.919  0.597300
ATOM   3000  O   GLY   201      10.664   3.115   0.947 -0.567900
ATOM   3001  N   GLY   202       9.813   1.325   1.936 -0.415700
ATOM   3002  H   GLY   202       9.744   0.750   2.764  0.271900
ATOM   3003  CA  GLY   202       9.074   0.952   0.744 -0.025200
ATOM   3004  HA2 GLY   202       9.773   0.663  -0.040  0.069800
ATOM   3005  HA3 GLY   202       8.430   0.103   0.972  0.069800
ATOM   3006  C   GLY   202       8.206   2.071   0.205  0.597300
ATOM   3007  O   GLY   202       8.202   2.336  -0.993 -0.567900
ATOM   3008  N   VAL   203       7.456   2.721   1.085 -0.415700
ATOM   3009  H   VAL   203       7.529   2.493   2.066  0.271900
ATOM   3010  CA  VAL   203       6.579   3.817   0.674 -0.087500
ATOM   3011  HA  VAL   203       6.030   3.509  -0.217  0.096900
ATOM   3012  CB  VAL   203       5.538   4.098   1.776  0.298500
ATOM   3013  HB  VAL   203       6.047   4.415   2.686 -0.029700
ATOM   3014  CG1 VAL   203       4.580   5.209   1.350 -0.319200
ATOM   3015 1HG1 VAL   203       3.879   5.415   2.160  0.079100
ATOM   3016 2HG1 VAL   203       5.115   6.126   1.105  0.079100
ATOM   3017 3HG1 VAL   203       4.021   4.898   0.468  0.079100
ATOM   3018  CG2 VAL   203       4.723   2.822   2.055 -0.319200
ATOM   3019 1HG2 VAL   203       4.108   2.988   2.939  0.079100
ATOM   3020 2HG2 VAL   203       4.063   2.652   1.204  0.079100
ATOM   3021 3HG2 VAL   203       5.349   1.946   2.221  0.079100
ATOM   3022  C   VAL   203       7.388   5.067   0.278  0.597300
ATOM   3023  O   VAL   203       7.106   5.695  -0.740 -0.567900
ATOM   3024  N   GLY   204       8.441   5.394   1.028 -0.415700
ATOM   3025  H   GLY   204       8.658   4.863   1.860  0.271900
ATOM   3026  CA  GLY   204       9.278   6.545   0.710 -0.025200
ATOM   3027  HA2 GLY   204       8.694   7.465   0.690  0.069800
ATOM   3028  HA3 GLY   204      10.034   6.605   1.493  0.069800
ATOM   3029  C   GLY   204      10.028   6.391  -0.612  0.597300
ATOM   3030  O   GLY   204      10.057   7.303  -1.440 -0.567900
ATOM   3031  N   LEU   205      10.637   5.228  -0.837 -0.415700
ATOM   3032  H   LEU   205      10.606   4.505  -0.132  0.271900
ATOM   3033  CA  LEU   205      11.347   4.973  -2.081 -0.051800
ATOM   3034  HA  LEU   205      12.119   5.728  -2.229  0.092200
ATOM   3035  CB  LEU   205      11.986   3.568  -2.102 -0.110200
ATOM   3036  HB2 LEU   205      11.192   2.837  -1.945  0.045700
ATOM   3037  HB3 LEU   205      12.361   3.406  -3.112  0.045700
ATOM   3038  CG  LEU   205      13.125   3.228  -1.128  0.353100
ATOM   3039  HG  LEU   205      12.770   3.219  -0.098 -0.036100
ATOM   3040  CD1 LEU   205      13.661   1.829  -1.462 -0.412100
ATOM   3041 1HD1 LEU   205      14.442   1.560  -0.750  0.100000
ATOM   3042 2HD1 LEU   205      12.845   1.109  -1.406  0.100000
ATOM   3043 3HD1 LEU   205      14.083   1.819  -2.467  0.100000
ATOM   3044  CD2 LEU   205      14.238   4.247  -1.208 -0.412100
ATOM   3045 1HD2 LEU   205      13.886   5.219  -0.863  0.100000
ATOM   3046 2HD2 LEU   205      15.063   3.933  -0.568  0.100000
ATOM   3047 3HD2 LEU   205      14.585   4.322  -2.239  0.100000
ATOM   3048  C   LEU   205      10.360   5.095  -3.224  0.597300
ATOM   3049  O   LEU   205      10.720   5.552  -4.303 -0.567900
ATOM   3050  N   SER   206       9.103   4.720  -2.997 -0.415700
ATOM   3051  H   SER   206       8.856   4.314  -2.106  0.271900
ATOM   3052  CA  SER   206       8.095   4.830  -4.058 -0.024900
ATOM   3053  HA  SER   206       8.506   4.429  -4.984  0.084300
ATOM   3054  CB  SER   206       6.834   4.020  -3.732  0.211700
ATOM   3055  HB2 SER   206       6.378   4.384  -2.811  0.035200
ATOM   3056  HB3 SER   206       6.117   4.146  -4.543  0.035200
ATOM   3057  OG  SER   206       7.116   2.640  -3.588 -0.654600
ATOM   3058  HG  SER   206       7.516   2.499  -2.727  0.427500
ATOM   3059  C   SER   206       7.726   6.293  -4.316  0.597300
ATOM   3060  O   SER   206       7.340   6.670  -5.435 -0.567900
ATOM   3061  N   VAL   207       7.825   7.124  -3.277 -0.415700
ATOM   3062  H   VAL   207       8.116   6.770  -2.376  0.271900
ATOM   3063  CA  VAL   207       7.546   8.546  -3.437 -0.087500
ATOM   3064  HA  VAL   207       6.589   8.696  -3.935  0.096900
ATOM   3065  CB  VAL   207       7.543   9.293  -2.092  0.298500
ATOM   3066  HB  VAL   207       8.479   9.123  -1.561 -0.029700
ATOM   3067  CG1 VAL   207       7.411  10.804  -2.328 -0.319200
ATOM   3068 1HG1 VAL   207       7.354  11.304  -1.361  0.079100
ATOM   3069 2HG1 VAL   207       8.281  11.196  -2.856  0.079100
ATOM   3070 3HG1 VAL   207       6.508  11.024  -2.898  0.079100
ATOM   3071  CG2 VAL   207       6.395   8.813  -1.216 -0.319200
ATOM   3072 1HG2 VAL   207       6.282   7.729  -1.247  0.079100
ATOM   3073 2HG2 VAL   207       6.560   9.132  -0.186  0.079100
ATOM   3074 3HG2 VAL   207       5.463   9.252  -1.570  0.079100
ATOM   3075  C   VAL   207       8.619   9.094  -4.373  0.597300
ATOM   3076  O   VAL   207       8.314   9.763  -5.357 -0.567900
ATOM   3077  N   ILE   208       9.876   8.758  -4.100 -0.415700
ATOM   3078  H   ILE   208      10.057   8.190  -3.285  0.271900
ATOM   3079  CA  ILE   208      10.985   9.162  -4.949 -0.059700
ATOM   3080  HA  ILE   208      11.070  10.249  -4.936  0.086900
ATOM   3081  CB  ILE   208      12.295   8.549  -4.447  0.130300
ATOM   3082  HB  ILE   208      12.174   7.475  -4.307  0.018700
ATOM   3083  CG2 ILE   208      13.423   8.767  -5.460 -0.320400
ATOM   3084 1HG2 ILE   208      13.546   9.821  -5.708  0.088200
ATOM   3085 2HG2 ILE   208      14.369   8.357  -5.108  0.088200
ATOM   3086 3HG2 ILE   208      13.215   8.218  -6.379  0.088200
ATOM   3087  CG1 ILE   208      12.685   9.178  -3.120 -0.043000
ATOM   3088 2HG1 ILE   208      12.919  10.233  -3.256  0.023600
ATOM   3089 3HG1 ILE   208      11.850   9.101  -2.423  0.023600
ATOM   3090  CD1 ILE   208      13.858   8.491  -2.483 -0.066000
ATOM   3091 1HD1 ILE   208      14.043   8.940  -1.508  0.018600
ATOM   3092 2HD1 ILE   208      13.645   7.431  -2.344  0.018600
ATOM   3093 3HD1 ILE   208      14.766   8.604  -3.075  0.018600
ATOM   3094  C   ILE   208      10.735   8.739  -6.404  0.597300
ATOM   3095  O   ILE   208      11.029   9.494  -7.330 -0.567900
ATOM   3096  N   MET   209      10.160   7.558  -6.623 -0.415700
ATOM   3097  H   MET   209       9.982   6.941  -5.844  0.271900
ATOM   3098  CA  MET   209       9.874   7.117  -7.979 -0.023700
ATOM   3099  HA  MET   209      10.786   7.130  -8.576  0.088000
ATOM   3100  CB  MET   209       9.296   5.706  -7.987  0.034200
ATOM   3101  HB2 MET   209       8.378   5.661  -7.400  0.024100
ATOM   3102  HB3 MET   209       9.024   5.472  -9.017  0.024100
ATOM   3103  CG  MET   209      10.236   4.624  -7.512  0.001800
ATOM   3104  HG2 MET   209      11.192   4.718  -8.027  0.044000
ATOM   3105  HG3 MET   209      10.398   4.713  -6.438  0.044000
ATOM   3106  SD  MET   209       9.531   2.999  -7.877 -0.273700
ATOM   3107  CE  MET   209      10.742   2.021  -7.056 -0.053600
ATOM   3108  HE1 MET   209      10.786   2.297  -6.003  0.068400
ATOM   3109  HE2 MET   209      10.476   0.968  -7.144  0.068400
ATOM   3110  HE3 MET   209      11.715   2.180  -7.522  0.068400
ATOM   3111  C   MET   209       8.861   8.047  -8.630  0.597300
ATOM   3112  O   MET   209       8.913   8.295  -9.833 -0.567900
ATOM   3113  N   GLY   210       7.889   8.506  -7.847 -0.415700
ATOM   3114  H   GLY   210       7.874   8.246  -6.871  0.271900
ATOM   3115  CA  GLY   210       6.881   9.414  -8.358 -0.025200
ATOM   3116  HA2 GLY   210       6.432   9.000  -9.261  0.069800
ATOM   3117  HA3 GLY   210       6.101   9.529  -7.605  0.069800
ATOM   3118  C   GLY   210       7.471  10.776  -8.692  0.597300
ATOM   3119  O   GLY   210       7.110  11.381  -9.692 -0.567900
ATOM   3120  N   CYS   211       8.399  11.264  -7.874 -0.415700
ATOM   3121  H   CYS   211       8.608  10.753  -7.028  0.271900
ATOM   3122  CA  CYS   211       9.038  12.560  -8.102  0.021300
ATOM   3123  HA  CYS   211       8.270  13.321  -8.246  0.112400
ATOM   3124  CB  CYS   211       9.906  12.940  -6.899 -0.123100
ATOM   3125  HB2 CYS   211      10.582  12.107  -6.702  0.111200
ATOM   3126  HB3 CYS   211      10.506  13.817  -7.139  0.111200
ATOM   3127  SG  CYS   211       8.999  13.261  -5.357 -0.311900
ATOM   3128  HG  CYS   211       8.661  14.525  -5.623  0.193300
ATOM   3129  C   CYS   211       9.894  12.518  -9.367  0.597300
ATOM   3130  O   CYS   211       9.872  13.443 -10.177 -0.567900
ATOM   3131  N   LYS   212      10.629  11.419  -9.537 -0.347900
ATOM   3132  H   LYS   212      10.608  10.713  -8.815  0.274700
ATOM   3133  CA  LYS   212      11.481  11.194 -10.703 -0.240000
ATOM   3134  HA  LYS   212      12.230  11.983 -10.777  0.142600
ATOM   3135  CB  LYS   212      12.144   9.810 -10.581 -0.009400
ATOM   3136  HB2 LYS   212      12.573   9.712  -9.584  0.036200
ATOM   3137  HB3 LYS   212      11.385   9.033 -10.671  0.036200
ATOM   3138  CG  LYS   212      13.243   9.519 -11.593  0.018700
ATOM   3139  HG2 LYS   212      13.409   8.442 -11.629  0.010300
ATOM   3140  HG3 LYS   212      12.922   9.845 -12.583  0.010300
ATOM   3141  CD  LYS   212      14.556  10.213 -11.204 -0.047900
ATOM   3142  HD2 LYS   212      14.363  11.280 -11.099  0.062100
ATOM   3143  HD3 LYS   212      14.912   9.841 -10.243  0.062100
ATOM   3144  CE  LYS   212      15.649  10.055 -12.282 -0.014300
ATOM   3145  HE2 LYS   212      15.175   9.867 -13.245  0.113500
ATOM   3146  HE3 LYS   212      16.182  11.002 -12.361  0.113500
ATOM   3147  NZ  LYS   212      16.654   8.983 -11.991 -0.385400
ATOM   3148  HZ1 LYS   212      17.238   9.202 -11.197  0.340000
ATOM   3149  HZ2 LYS   212      16.199   8.097 -11.828  0.340000
ATOM   3150  HZ3 LYS   212      17.271   8.852 -12.781  0.340000
ATOM   3151  C   LYS   212      10.606  11.245 -11.952  0.734100
ATOM   3152  O   LYS   212      10.868  12.002 -12.889 -0.589400
ATOM   3153  N   ALA   213       9.523  10.474 -11.933 -0.415700
ATOM   3154  H   ALA   213       9.366   9.861 -11.145  0.271900
ATOM   3155  CA  ALA   213       8.594  10.423 -13.043  0.033700
ATOM   3156  HA  ALA   213       9.114  10.066 -13.932  0.082300
ATOM   3157  CB  ALA   213       7.487   9.445 -12.705 -0.182500
ATOM   3158  HB1 ALA   213       6.748   9.445 -13.506  0.060300
ATOM   3159  HB2 ALA   213       7.897   8.441 -12.590  0.060300
ATOM   3160  HB3 ALA   213       6.989   9.733 -11.779  0.060300
ATOM   3161  C   ALA   213       7.999  11.795 -13.366  0.597300
ATOM   3162  O   ALA   213       7.781  12.115 -14.533 -0.567900
ATOM   3163  N   ALA   214       7.713  12.591 -12.332 -0.415700
ATOM   3164  H   ALA   214       7.801  12.223 -11.396  0.271900
ATOM   3165  CA  ALA   214       7.145  13.927 -12.502  0.033700
ATOM   3166  HA  ALA   214       6.377  13.886 -13.274  0.082300
ATOM   3167  CB  ALA   214       6.479  14.369 -11.212 -0.182500
ATOM   3168  HB1 ALA   214       6.174  15.409 -11.328  0.060300
ATOM   3169  HB2 ALA   214       5.595  13.759 -11.025  0.060300
ATOM   3170  HB3 ALA   214       7.176  14.273 -10.380  0.060300
ATOM   3171  C   ALA   214       8.180  14.966 -12.963  0.597300
ATOM   3172  O   ALA   214       7.850  16.131 -13.206 -0.567900
ATOM   3173  N   GLY   215       9.442  14.563 -13.060 -0.415700
ATOM   3174  H   GLY   215       9.690  13.615 -12.815  0.271900
ATOM   3175  CA  GLY   215      10.466  15.466 -13.538 -0.025200
ATOM   3176  HA2 GLY   215      11.204  14.862 -14.066  0.069800
ATOM   3177  HA3 GLY   215      10.046  16.165 -14.261  0.069800
ATOM   3178  C   GLY   215      11.229  16.260 -12.506  0.597300
ATOM   3179  O   GLY   215      11.936  17.191 -12.895 -0.567900
ATOM   3180  N   ALA   216      11.130  15.917 -11.224 -0.415700
ATOM   3181  H   ALA   216      10.571  15.120 -10.955  0.271900
ATOM   3182  CA  ALA   216      11.882  16.640 -10.207  0.033700
ATOM   3183  HA  ALA   216      11.495  17.656 -10.130  0.082300
ATOM   3184  CB  ALA   216      11.756  15.966  -8.847 -0.182500
ATOM   3185  HB1 ALA   216      10.723  16.041  -8.506  0.060300
ATOM   3186  HB2 ALA   216      12.022  14.913  -8.942  0.060300
ATOM   3187  HB3 ALA   216      12.408  16.456  -8.125  0.060300
ATOM   3188  C   ALA   216      13.346  16.686 -10.622  0.597300
ATOM   3189  O   ALA   216      13.905  15.693 -11.086 -0.567900
ATOM   3190  N   ALA   217      13.963  17.846 -10.444 -0.415700
ATOM   3191  H   ALA   217      13.471  18.600  -9.987  0.271900
ATOM   3192  CA  ALA   217      15.354  18.039 -10.803  0.033700
ATOM   3193  HA  ALA   217      15.621  17.425 -11.663  0.082300
ATOM   3194  CB  ALA   217      15.600  19.501 -11.157 -0.182500
ATOM   3195  HB1 ALA   217      15.252  20.153 -10.356  0.060300
ATOM   3196  HB2 ALA   217      16.669  19.664 -11.298  0.060300
ATOM   3197  HB3 ALA   217      15.112  19.735 -12.103  0.060300
ATOM   3198  C   ALA   217      16.231  17.631  -9.648  0.597300
ATOM   3199  O   ALA   217      17.341  17.140  -9.841 -0.567900
ATOM   3200  N   ARG   218      15.715  17.791  -8.440 -0.347900
ATOM   3201  H   ARG   218      14.796  18.200  -8.347  0.274700
ATOM   3202  CA  ARG   218      16.461  17.471  -7.245 -0.263700
ATOM   3203  HA  ARG   218      17.297  16.811  -7.478  0.156000
ATOM   3204  CB  ARG   218      16.990  18.759  -6.642 -0.000700
ATOM   3205  HB2 ARG   218      17.422  19.339  -7.458  0.032700
ATOM   3206  HB3 ARG   218      16.176  19.348  -6.222  0.032700
ATOM   3207  CG  ARG   218      18.048  18.562  -5.585  0.039000
ATOM   3208  HG2 ARG   218      17.579  18.470  -4.605  0.028500
ATOM   3209  HG3 ARG   218      18.624  17.660  -5.794  0.028500
ATOM   3210  CD  ARG   218      18.994  19.753  -5.621  0.048600
ATOM   3211  HD2 ARG   218      19.514  19.766  -6.579  0.068700
ATOM   3212  HD3 ARG   218      18.390  20.658  -5.554  0.068700
ATOM   3213  NE  ARG   218      19.978  19.666  -4.547 -0.529500
ATOM   3214  HE  ARG   218      20.413  18.768  -4.387  0.345600
ATOM   3215  CZ  ARG   218      20.242  20.635  -3.694  0.807600
ATOM   3216  NH1 ARG   218      19.618  21.790  -3.769 -0.862700
ATOM   3217 1HH1 ARG   218      18.943  22.000  -4.491  0.447800
ATOM   3218 2HH1 ARG   218      19.919  22.547  -3.172  0.447800
ATOM   3219  NH2 ARG   218      21.122  20.429  -2.738 -0.862700
ATOM   3220 1HH2 ARG   218      21.576  19.528  -2.684  0.447800
ATOM   3221 2HH2 ARG   218      21.536  21.199  -2.234  0.447800
ATOM   3222  C   ARG   218      15.527  16.762  -6.295  0.734100
ATOM   3223  O   ARG   218      14.373  17.166  -6.155 -0.589400
ATOM   3224  N   ILE   219      16.023  15.696  -5.683 -0.415700
ATOM   3225  H   ILE   219      16.993  15.457  -5.835  0.271900
ATOM   3226  CA  ILE   219      15.257  14.845  -4.777 -0.059700
ATOM   3227  HA  ILE   219      14.405  15.387  -4.368  0.086900
ATOM   3228  CB  ILE   219      14.739  13.599  -5.512  0.130300
ATOM   3229  HB  ILE   219      15.586  13.014  -5.870  0.018700
ATOM   3230  CG2 ILE   219      13.917  12.731  -4.562 -0.320400
ATOM   3231 1HG2 ILE   219      13.548  11.839  -5.069  0.088200
ATOM   3232 2HG2 ILE   219      14.520  12.387  -3.721  0.088200
ATOM   3233 3HG2 ILE   219      13.066  13.294  -4.179  0.088200
ATOM   3234  CG1 ILE   219      13.920  14.006  -6.738 -0.043000
ATOM   3235 2HG1 ILE   219      13.062  14.605  -6.432  0.023600
ATOM   3236 3HG1 ILE   219      14.535  14.588  -7.424  0.023600
ATOM   3237  CD1 ILE   219      13.440  12.824  -7.533 -0.066000
ATOM   3238 1HD1 ILE   219      12.656  12.283  -7.003  0.018600
ATOM   3239 2HD1 ILE   219      13.055  13.137  -8.504  0.018600
ATOM   3240 3HD1 ILE   219      14.272  12.144  -7.717  0.018600
ATOM   3241  C   ILE   219      16.180  14.389  -3.661  0.597300
ATOM   3242  O   ILE   219      16.988  13.479  -3.849 -0.567900
ATOM   3243  N   ILE   220      16.055  15.022  -2.507 -0.415700
ATOM   3244  H   ILE   220      15.349  15.739  -2.424  0.271900
ATOM   3245  CA  ILE   220      16.875  14.746  -1.345 -0.059700
ATOM   3246  HA  ILE   220      17.834  14.339  -1.666  0.086900
ATOM   3247  CB  ILE   220      17.118  16.050  -0.599  0.130300
ATOM   3248  HB  ILE   220      16.158  16.430  -0.248  0.018700
ATOM   3249  CG2 ILE   220      18.014  15.833   0.610 -0.320400
ATOM   3250 1HG2 ILE   220      18.941  15.348   0.305  0.088200
ATOM   3251 2HG2 ILE   220      18.251  16.791   1.073  0.088200
ATOM   3252 3HG2 ILE   220      17.513  15.210   1.351  0.088200
ATOM   3253  CG1 ILE   220      17.742  17.072  -1.563 -0.043000
ATOM   3254 2HG1 ILE   220      18.789  17.220  -1.296  0.023600
ATOM   3255 3HG1 ILE   220      17.761  16.741  -2.602  0.023600
ATOM   3256  CD1 ILE   220      17.064  18.426  -1.522 -0.066000
ATOM   3257 1HD1 ILE   220      16.030  18.334  -1.855  0.018600
ATOM   3258 2HD1 ILE   220      17.085  18.819  -0.506  0.018600
ATOM   3259 3HD1 ILE   220      17.592  19.116  -2.179  0.018600
ATOM   3260  C   ILE   220      16.153  13.746  -0.455  0.597300
ATOM   3261  O   ILE   220      14.965  13.908  -0.166 -0.567900
ATOM   3262  N   GLY   221      16.852  12.696  -0.049 -0.415700
ATOM   3263  H   GLY   221      17.808  12.592  -0.359  0.271900
ATOM   3264  CA  GLY   221      16.258  11.686   0.805 -0.025200
ATOM   3265  HA2 GLY   221      15.170  11.746   0.811  0.069800
ATOM   3266  HA3 GLY   221      16.547  10.702   0.436  0.069800
ATOM   3267  C   GLY   221      16.792  11.838   2.201  0.597300
ATOM   3268  O   GLY   221      17.995  11.996   2.377 -0.567900
ATOM   3269  N   VAL   222      15.920  11.801   3.195 -0.415700
ATOM   3270  H   VAL   222      14.936  11.684   2.999  0.271900
ATOM   3271  CA  VAL   222      16.350  11.937   4.573 -0.087500
ATOM   3272  HA  VAL   222      17.427  12.101   4.620  0.096900
ATOM   3273  CB  VAL   222      15.678  13.136   5.255  0.298500
ATOM   3274  HB  VAL   222      14.627  12.910   5.434 -0.029700
ATOM   3275  CG1 VAL   222      16.335  13.391   6.609 -0.319200
ATOM   3276 1HG1 VAL   222      15.891  14.271   7.073  0.079100
ATOM   3277 2HG1 VAL   222      16.167  12.546   7.277  0.079100
ATOM   3278 3HG1 VAL   222      17.406  13.549   6.484  0.079100
ATOM   3279  CG2 VAL   222      15.733  14.389   4.368 -0.319200
ATOM   3280 1HG2 VAL   222      15.132  14.247   3.469  0.079100
ATOM   3281 2HG2 VAL   222      15.298  15.224   4.919  0.079100
ATOM   3282 3HG2 VAL   222      16.756  14.632   4.080  0.079100
ATOM   3283  C   VAL   222      16.038  10.664   5.345  0.597300
ATOM   3284  O   VAL   222      14.915  10.162   5.302 -0.567900
ATOM   3285  N   ASP   223      17.033  10.116   6.025 -0.516300
ATOM   3286  H   ASP   223      17.952  10.535   6.016  0.293600
ATOM   3287  CA  ASP   223      16.827   8.931   6.841  0.038100
ATOM   3288  HA  ASP   223      15.878   9.023   7.370  0.088000
ATOM   3289  CB  ASP   223      16.791   7.661   5.987 -0.030300
ATOM   3290  HB2 ASP   223      16.376   7.883   5.004 -0.012200
ATOM   3291  HB3 ASP   223      17.804   7.279   5.858 -0.012200
ATOM   3292  CG  ASP   223      15.977   6.550   6.637  0.799400
ATOM   3293  OD1 ASP   223      16.321   6.130   7.764 -0.801400
ATOM   3294  OD2 ASP   223      14.972   6.109   6.036 -0.801400
ATOM   3295  C   ASP   223      17.938   8.843   7.857  0.536600
ATOM   3296  O   ASP   223      19.030   9.335   7.618 -0.581900
ATOM   3297  N   ILE   224      17.645   8.288   9.023 -0.415700
ATOM   3298  H   ILE   224      16.761   7.808   9.115  0.271900
ATOM   3299  CA  ILE   224      18.666   8.126  10.057 -0.059700
ATOM   3300  HA  ILE   224      19.406   8.921   9.956  0.086900
ATOM   3301  CB  ILE   224      18.080   8.218  11.475  0.130300
ATOM   3302  HB  ILE   224      18.851   7.905  12.180  0.018700
ATOM   3303  CG2 ILE   224      17.726   9.659  11.805 -0.320400
ATOM   3304 1HG2 ILE   224      17.531   9.769  12.872  0.088200
ATOM   3305 2HG2 ILE   224      18.555  10.316  11.542  0.088200
ATOM   3306 3HG2 ILE   224      16.848   9.975  11.242  0.088200
ATOM   3307  CG1 ILE   224      16.868   7.288  11.636 -0.043000
ATOM   3308 2HG1 ILE   224      16.048   7.623  11.002  0.023600
ATOM   3309 3HG1 ILE   224      17.143   6.280  11.327  0.023600
ATOM   3310  CD1 ILE   224      16.352   7.209  13.071 -0.066000
ATOM   3311 1HD1 ILE   224      15.973   8.178  13.395  0.018600
ATOM   3312 2HD1 ILE   224      15.538   6.485  13.115  0.018600
ATOM   3313 3HD1 ILE   224      17.158   6.878  13.727  0.018600
ATOM   3314  C   ILE   224      19.430   6.815   9.874  0.597300
ATOM   3315  O   ILE   224      20.441   6.570  10.544 -0.567900
ATOM   3316  N   ASN   225      18.947   5.976   8.960 -0.415700
ATOM   3317  H   ASN   225      18.087   6.207   8.484  0.271900
ATOM   3318  CA  ASN   225      19.576   4.711   8.638  0.014300
ATOM   3319  HA  ASN   225      20.313   4.435   9.393  0.104800
ATOM   3320  CB  ASN   225      18.544   3.585   8.538 -0.204100
ATOM   3321  HB2 ASN   225      17.979   3.550   9.469  0.079700
ATOM   3322  HB3 ASN   225      17.838   3.779   7.731  0.079700
ATOM   3323  CG  ASN   225      19.197   2.231   8.340  0.713000
ATOM   3324  OD1 ASN   225      20.415   2.127   8.263 -0.593100
ATOM   3325  ND2 ASN   225      18.397   1.187   8.250 -0.919100
ATOM   3326 1HD2 ASN   225      18.852   0.286   8.203  0.419600
ATOM   3327 2HD2 ASN   225      17.400   1.286   8.381  0.419600
ATOM   3328  C   ASN   225      20.263   4.895   7.308  0.597300
ATOM   3329  O   ASN   225      19.643   4.765   6.243 -0.567900
ATOM   3330  N   LYS   226      21.551   5.203   7.371 -0.347900
ATOM   3331  H   LYS   226      21.987   5.293   8.278  0.274700
ATOM   3332  CA  LYS   226      22.345   5.435   6.170 -0.240000
ATOM   3333  HA  LYS   226      21.882   6.250   5.613  0.142600
ATOM   3334  CB  LYS   226      23.760   5.874   6.558 -0.009400
ATOM   3335  HB2 LYS   226      24.243   6.266   5.663  0.036200
ATOM   3336  HB3 LYS   226      23.706   6.683   7.287  0.036200
ATOM   3337  CG  LYS   226      24.619   4.751   7.118  0.018700
ATOM   3338  HG2 LYS   226      24.183   4.381   8.045  0.010300
ATOM   3339  HG3 LYS   226      24.638   3.938   6.393  0.010300
ATOM   3340  CD  LYS   226      26.056   5.189   7.360 -0.047900
ATOM   3341  HD2 LYS   226      26.401   5.840   6.556  0.062100
ATOM   3342  HD3 LYS   226      26.116   5.735   8.301  0.062100
ATOM   3343  CE  LYS   226      26.954   3.960   7.417 -0.014300
ATOM   3344  HE2 LYS   226      27.060   3.562   6.408  0.113500
ATOM   3345  HE3 LYS   226      27.941   4.256   7.772  0.113500
ATOM   3346  NZ  LYS   226      26.392   2.902   8.305 -0.385400
ATOM   3347  HZ1 LYS   226      26.256   3.269   9.236  0.340000
ATOM   3348  HZ2 LYS   226      25.488   2.563   8.009  0.340000
ATOM   3349  HZ3 LYS   226      27.011   2.107   8.383  0.340000
ATOM   3350  C   LYS   226      22.388   4.243   5.201  0.734100
ATOM   3351  O   LYS   226      22.750   4.402   4.032 -0.589400
ATOM   3352  N   ASP   227      22.014   3.051   5.665 -0.516300
ATOM   3353  H   ASP   227      21.715   2.962   6.625  0.293600
ATOM   3354  CA  ASP   227      21.996   1.875   4.802  0.038100
ATOM   3355  HA  ASP   227      22.963   1.772   4.309  0.088000
ATOM   3356  CB  ASP   227      21.704   0.608   5.606 -0.030300
ATOM   3357  HB2 ASP   227      20.812   0.749   6.216 -0.012200
ATOM   3358  HB3 ASP   227      21.492  -0.208   4.916 -0.012200
ATOM   3359  CG  ASP   227      22.884   0.188   6.465  0.799400
ATOM   3360  OD1 ASP   227      24.032   0.597   6.158 -0.801400
ATOM   3361  OD2 ASP   227      22.671  -0.571   7.437 -0.801400
ATOM   3362  C   ASP   227      20.972   2.020   3.697  0.536600
ATOM   3363  O   ASP   227      21.143   1.464   2.608 -0.581900
ATOM   3364  N   LYS   228      19.924   2.804   3.955 -0.347900
ATOM   3365  H   LYS   228      19.865   3.260   4.854  0.274700
ATOM   3366  CA  LYS   228      18.860   3.029   2.981 -0.240000
ATOM   3367  HA  LYS   228      18.558   2.072   2.556  0.142600
ATOM   3368  CB  LYS   228      17.666   3.691   3.677 -0.009400
ATOM   3369  HB2 LYS   228      17.972   4.656   4.079  0.036200
ATOM   3370  HB3 LYS   228      16.900   3.872   2.923  0.036200
ATOM   3371  CG  LYS   228      17.037   2.869   4.800  0.018700
ATOM   3372  HG2 LYS   228      17.767   2.692   5.589  0.010300
ATOM   3373  HG3 LYS   228      16.204   3.437   5.215  0.010300
ATOM   3374  CD  LYS   228      16.534   1.542   4.265 -0.047900
ATOM   3375  HD2 LYS   228      15.846   1.704   3.435  0.062100
ATOM   3376  HD3 LYS   228      17.380   0.955   3.908  0.062100
ATOM   3377  CE  LYS   228      15.874   0.717   5.343 -0.014300
ATOM   3378  HE2 LYS   228      15.828  -0.321   5.015  0.113500
ATOM   3379  HE3 LYS   228      16.495   0.747   6.238  0.113500
ATOM   3380  NZ  LYS   228      14.513   1.211   5.639 -0.385400
ATOM   3381  HZ1 LYS   228      13.844   0.955   4.928  0.340000
ATOM   3382  HZ2 LYS   228      14.180   0.818   6.508  0.340000
ATOM   3383  HZ3 LYS   228      14.483   2.214   5.757  0.340000
ATOM   3384  C   LYS   228      19.278   3.876   1.776  0.734100
ATOM   3385  O   LYS   228      18.675   3.769   0.702 -0.589400
ATOM   3386  N   PHE   229      20.325   4.680   1.929 -0.415700
ATOM   3387  H   PHE   229      20.814   4.690   2.812  0.271900
ATOM   3388  CA  PHE   229      20.757   5.599   0.881 -0.002400
ATOM   3389  HA  PHE   229      19.916   6.251   0.646  0.097800
ATOM   3390  CB  PHE   229      21.891   6.493   1.376 -0.034300
ATOM   3391  HB2 PHE   229      22.752   5.871   1.623  0.029500
ATOM   3392  HB3 PHE   229      22.183   7.168   0.571  0.029500
ATOM   3393  CG  PHE   229      21.527   7.324   2.575  0.011800
ATOM   3394  CD1 PHE   229      20.200   7.423   3.006 -0.125600
ATOM   3395  HD1 PHE   229      19.386   6.962   2.467  0.133000
ATOM   3396  CE1 PHE   229      19.861   8.179   4.117 -0.170400
ATOM   3397  HE1 PHE   229      18.824   8.314   4.387  0.143000
ATOM   3398  CZ  PHE   229      20.842   8.853   4.820 -0.107200
ATOM   3399  HZ  PHE   229      20.575   9.457   5.675  0.129700
ATOM   3400  CE2 PHE   229      22.170   8.774   4.401 -0.170400
ATOM   3401  HE2 PHE   229      22.941   9.303   4.942  0.143000
ATOM   3402  CD2 PHE   229      22.509   8.011   3.280 -0.125600
ATOM   3403  HD2 PHE   229      23.540   7.952   2.965  0.133000
ATOM   3404  C   PHE   229      21.110   5.018  -0.470  0.597300
ATOM   3405  O   PHE   229      20.704   5.592  -1.477 -0.567900
ATOM   3406  N   ALA   230      21.813   3.885  -0.527 -0.415700
ATOM   3407  H   ALA   230      22.220   3.514   0.320  0.271900
ATOM   3408  CA  ALA   230      22.204   3.297  -1.820  0.033700
ATOM   3409  HA  ALA   230      22.799   4.031  -2.363  0.082300
ATOM   3410  CB  ALA   230      23.060   2.060  -1.615 -0.182500
ATOM   3411  HB1 ALA   230      23.314   1.610  -2.575  0.060300
ATOM   3412  HB2 ALA   230      23.983   2.336  -1.104  0.060300
ATOM   3413  HB3 ALA   230      22.526   1.336  -0.999  0.060300
ATOM   3414  C   ALA   230      21.007   2.968  -2.687  0.597300
ATOM   3415  O   ALA   230      20.981   3.303  -3.871 -0.567900
ATOM   3416  N   LYS   231      19.983   2.368  -2.087 -0.347900
ATOM   3417  H   LYS   231      20.059   2.137  -1.106  0.274700
ATOM   3418  CA  LYS   231      18.771   2.029  -2.820 -0.240000
ATOM   3419  HA  LYS   231      19.051   1.499  -3.730  0.142600
ATOM   3420  CB  LYS   231      17.852   1.168  -1.967 -0.009400
ATOM   3421  HB2 LYS   231      18.429   0.660  -1.195  0.036200
ATOM   3422  HB3 LYS   231      17.144   1.805  -1.436  0.036200
ATOM   3423  CG  LYS   231      17.076   0.165  -2.796  0.018700
ATOM   3424  HG2 LYS   231      16.059   0.093  -2.413  0.010300
ATOM   3425  HG3 LYS   231      17.037   0.469  -3.842  0.010300
ATOM   3426  CD  LYS   231      17.754  -1.185  -2.629 -0.047900
ATOM   3427  HD2 LYS   231      18.814  -1.104  -2.869  0.062100
ATOM   3428  HD3 LYS   231      17.655  -1.511  -1.593  0.062100
ATOM   3429  CE  LYS   231      17.134  -2.233  -3.509 -0.014300
ATOM   3430  HE2 LYS   231      17.522  -3.209  -3.220  0.113500
ATOM   3431  HE3 LYS   231      16.055  -2.245  -3.355  0.113500
ATOM   3432  NZ  LYS   231      17.481  -1.965  -4.915 -0.385400
ATOM   3433  HZ1 LYS   231      18.481  -1.965  -5.060  0.340000
ATOM   3434  HZ2 LYS   231      17.141  -2.718  -5.495  0.340000
ATOM   3435  HZ3 LYS   231      17.132  -1.094  -5.287  0.340000
ATOM   3436  C   LYS   231      18.022   3.291  -3.210  0.734100
ATOM   3437  O   LYS   231      17.360   3.315  -4.240 -0.589400
ATOM   3438  N   ALA   232      18.089   4.329  -2.371 -0.415700
ATOM   3439  H   ALA   232      18.605   4.232  -1.507  0.271900
ATOM   3440  CA  ALA   232      17.416   5.597  -2.660  0.033700
ATOM   3441  HA  ALA   232      16.359   5.408  -2.845  0.082300
ATOM   3442  CB  ALA   232      17.538   6.541  -1.473 -0.182500
ATOM   3443  HB1 ALA   232      16.914   7.419  -1.636  0.060300
ATOM   3444  HB2 ALA   232      17.192   6.013  -0.584  0.060300
ATOM   3445  HB3 ALA   232      18.569   6.865  -1.328  0.060300
ATOM   3446  C   ALA   232      17.992   6.249  -3.913  0.597300
ATOM   3447  O   ALA   232      17.245   6.665  -4.802 -0.567900
ATOM   3448  N   LYS   233      19.324   6.337  -3.970 -0.347900
ATOM   3449  H   LYS   233      19.859   6.007  -3.180  0.274700
ATOM   3450  CA  LYS   233      20.029   6.901  -5.123 -0.240000
ATOM   3451  HA  LYS   233      19.773   7.950  -5.267  0.142600
ATOM   3452  CB  LYS   233      21.531   6.711  -4.969 -0.009400
ATOM   3453  HB2 LYS   233      21.763   5.646  -4.973  0.036200
ATOM   3454  HB3 LYS   233      22.031   7.145  -5.835  0.036200
ATOM   3455  CG  LYS   233      22.118   7.262  -3.699  0.018700
ATOM   3456  HG2 LYS   233      21.394   7.264  -2.884  0.010300
ATOM   3457  HG3 LYS   233      22.962   6.623  -3.441  0.010300
ATOM   3458  CD  LYS   233      22.538   8.696  -3.863 -0.047900
ATOM   3459  HD2 LYS   233      23.204   8.798  -4.720  0.062100
ATOM   3460  HD3 LYS   233      21.665   9.332  -4.012  0.062100
ATOM   3461  CE  LYS   233      23.286   9.140  -2.615 -0.014300
ATOM   3462  HE2 LYS   233      23.649  10.156  -2.769  0.113500
ATOM   3463  HE3 LYS   233      22.600   9.154  -1.768  0.113500
ATOM   3464  NZ  LYS   233      24.431   8.240  -2.306 -0.385400
ATOM   3465  HZ1 LYS   233      25.097   8.210  -3.065  0.340000
ATOM   3466  HZ2 LYS   233      24.911   8.557  -1.476  0.340000
ATOM   3467  HZ3 LYS   233      24.144   7.294  -2.097  0.340000
ATOM   3468  C   LYS   233      19.606   6.117  -6.347  0.734100
ATOM   3469  O   LYS   233      19.199   6.664  -7.372 -0.589400
ATOM   3470  N   GLU   234      19.656   4.801  -6.178 -0.516300
ATOM   3471  H   GLU   234      20.010   4.442  -5.303  0.293600
ATOM   3472  CA  GLU   234      19.311   3.855  -7.214  0.039700
ATOM   3473  HA  GLU   234      20.035   3.942  -8.024  0.110500
ATOM   3474  CB  GLU   234      19.409   2.442  -6.637  0.056000
ATOM   3475  HB2 GLU   234      20.384   2.326  -6.162 -0.017300
ATOM   3476  HB3 GLU   234      18.642   2.296  -5.877 -0.017300
ATOM   3477  CG  GLU   234      19.249   1.307  -7.637  0.013600
ATOM   3478  HG2 GLU   234      18.331   1.458  -8.206 -0.042500
ATOM   3479  HG3 GLU   234      20.084   1.315  -8.336 -0.042500
ATOM   3480  CD  GLU   234      19.180  -0.051  -6.935  0.805400
ATOM   3481  OE1 GLU   234      20.097  -0.383  -6.133 -0.818800
ATOM   3482  OE2 GLU   234      18.192  -0.784  -7.179 -0.818800
ATOM   3483  C   GLU   234      17.935   4.111  -7.812  0.536600
ATOM   3484  O   GLU   234      17.759   3.954  -9.017 -0.581900
ATOM   3485  N   VAL   235      16.953   4.512  -7.012 -0.415700
ATOM   3486  H   VAL   235      17.099   4.571  -6.015  0.271900
ATOM   3487  CA  VAL   235      15.620   4.760  -7.574 -0.087500
ATOM   3488  HA  VAL   235      15.530   4.244  -8.530  0.096900
ATOM   3489  CB  VAL   235      14.482   4.156  -6.715  0.298500
ATOM   3490  HB  VAL   235      13.524   4.470  -7.129 -0.029700
ATOM   3491  CG1 VAL   235      14.516   2.630  -6.776 -0.319200
ATOM   3492 1HG1 VAL   235      13.705   2.223  -6.172  0.079100
ATOM   3493 2HG1 VAL   235      14.392   2.302  -7.808  0.079100
ATOM   3494 3HG1 VAL   235      15.465   2.256  -6.393  0.079100
ATOM   3495  CG2 VAL   235      14.548   4.638  -5.263 -0.319200
ATOM   3496 1HG2 VAL   235      13.548   4.568  -4.834  0.079100
ATOM   3497 2HG2 VAL   235      15.208   4.007  -4.668  0.079100
ATOM   3498 3HG2 VAL   235      14.861   5.680  -5.215  0.079100
ATOM   3499  C   VAL   235      15.339   6.220  -7.931  0.597300
ATOM   3500  O   VAL   235      14.258   6.536  -8.436 -0.567900
ATOM   3501  N   GLY   236      16.286   7.122  -7.693 -0.415700
ATOM   3502  H   GLY   236      17.185   6.836  -7.333  0.271900
ATOM   3503  CA  GLY   236      16.046   8.511  -8.057 -0.025200
ATOM   3504  HA2 GLY   236      16.404   8.649  -9.077  0.069800
ATOM   3505  HA3 GLY   236      14.978   8.726  -8.043  0.069800
ATOM   3506  C   GLY   236      16.688   9.580  -7.208  0.597300
ATOM   3507  O   GLY   236      17.000  10.646  -7.728 -0.567900
ATOM   3508  N   ALA   237      16.892   9.322  -5.921 -0.415700
ATOM   3509  H   ALA   237      16.729   8.389  -5.570  0.271900
ATOM   3510  CA  ALA   237      17.473  10.318  -5.039  0.033700
ATOM   3511  HA  ALA   237      16.769  11.148  -4.973  0.082300
ATOM   3512  CB  ALA   237      17.652   9.758  -3.646 -0.182500
ATOM   3513  HB1 ALA   237      18.426   8.990  -3.639  0.060300
ATOM   3514  HB2 ALA   237      17.959  10.562  -2.976  0.060300
ATOM   3515  HB3 ALA   237      16.714   9.343  -3.277  0.060300
ATOM   3516  C   ALA   237      18.795  10.859  -5.571  0.597300
ATOM   3517  O   ALA   237      19.703  10.101  -5.908 -0.567900
ATOM   3518  N   THR   238      18.889  12.182  -5.647 -0.415700
ATOM   3519  H   THR   238      18.128  12.746  -5.295  0.271900
ATOM   3520  CA  THR   238      20.087  12.878  -6.122 -0.038900
ATOM   3521  HA  THR   238      20.533  12.333  -6.954  0.100700
ATOM   3522  CB  THR   238      19.757  14.315  -6.593  0.365400
ATOM   3523  HB  THR   238      20.681  14.818  -6.878  0.004300
ATOM   3524  CG2 THR   238      18.821  14.290  -7.790 -0.243800
ATOM   3525 1HG2 THR   238      18.734  15.296  -8.199  0.064200
ATOM   3526 2HG2 THR   238      19.242  13.650  -8.566  0.064200
ATOM   3527 3HG2 THR   238      17.836  13.916  -7.509  0.064200
ATOM   3528  OG1 THR   238      19.123  15.050  -5.549 -0.676100
ATOM   3529  HG1 THR   238      19.797  15.527  -5.059  0.410200
ATOM   3530  C   THR   238      21.108  12.945  -5.005  0.597300
ATOM   3531  O   THR   238      22.310  12.923  -5.255 -0.567900
ATOM   3532  N   GLU   239      20.635  13.037  -3.770 -0.516300
ATOM   3533  H   GLU   239      19.637  13.078  -3.622  0.293600
ATOM   3534  CA  GLU   239      21.496  13.081  -2.598  0.039700
ATOM   3535  HA  GLU   239      22.317  12.377  -2.738  0.110500
ATOM   3536  CB  GLU   239      22.092  14.476  -2.385  0.056000
ATOM   3537  HB2 GLU   239      22.756  14.450  -1.521 -0.017300
ATOM   3538  HB3 GLU   239      22.712  14.711  -3.250 -0.017300
ATOM   3539  CG  GLU   239      21.078  15.587  -2.181  0.013600
ATOM   3540  HG2 GLU   239      20.079  15.252  -2.459 -0.042500
ATOM   3541  HG3 GLU   239      21.049  15.850  -1.123 -0.042500
ATOM   3542  CD  GLU   239      21.437  16.809  -3.008  0.805400
ATOM   3543  OE1 GLU   239      22.384  17.539  -2.639 -0.818800
ATOM   3544  OE2 GLU   239      20.774  17.032  -4.046 -0.818800
ATOM   3545  C   GLU   239      20.701  12.639  -1.385  0.536600
ATOM   3546  O   GLU   239      19.473  12.667  -1.402 -0.581900
ATOM   3547  N   CYS   240      21.393  12.230  -0.331 -0.415700
ATOM   3548  H   CYS   240      22.400  12.183  -0.386  0.271900
ATOM   3549  CA  CYS   240      20.745  11.739   0.873  0.021300
ATOM   3550  HA  CYS   240      19.695  12.031   0.877  0.112400
ATOM   3551  CB  CYS   240      20.861  10.218   0.933 -0.123100
ATOM   3552  HB2 CYS   240      21.909   9.931   0.843  0.111200
ATOM   3553  HB3 CYS   240      20.507   9.882   1.908  0.111200
ATOM   3554  SG  CYS   240      19.905   9.383  -0.324 -0.311900
ATOM   3555  HG  CYS   240      20.357  10.113  -1.348  0.193300
ATOM   3556  C   CYS   240      21.426  12.329   2.079  0.597300
ATOM   3557  O   CYS   240      22.646  12.493   2.058 -0.567900
ATOM   3558  N   VAL   241      20.664  12.629   3.126 -0.415700
ATOM   3559  H   VAL   241      19.676  12.420   3.095  0.271900
ATOM   3560  CA  VAL   241      21.228  13.204   4.350 -0.087500
ATOM   3561  HA  VAL   241      22.314  13.125   4.311  0.096900
ATOM   3562  CB  VAL   241      20.905  14.704   4.503  0.298500
ATOM   3563  HB  VAL   241      21.530  15.116   5.295 -0.029700
ATOM   3564  CG1 VAL   241      21.213  15.447   3.218 -0.319200
ATOM   3565 1HG1 VAL   241      21.112  16.519   3.386  0.079100
ATOM   3566 2HG1 VAL   241      22.241  15.252   2.915  0.079100
ATOM   3567 3HG1 VAL   241      20.535  15.156   2.416  0.079100
ATOM   3568  CG2 VAL   241      19.458  14.922   4.882 -0.319200
ATOM   3569 1HG2 VAL   241      19.285  14.587   5.905  0.079100
ATOM   3570 2HG2 VAL   241      19.208  15.980   4.815  0.079100
ATOM   3571 3HG2 VAL   241      18.832  14.356   4.192  0.079100
ATOM   3572  C   VAL   241      20.785  12.451   5.592  0.597300
ATOM   3573  O   VAL   241      19.685  11.919   5.651 -0.567900
ATOM   3574  N   ASN   242      21.659  12.388   6.580 -0.415700
ATOM   3575  H   ASN   242      22.569  12.811   6.462  0.271900
ATOM   3576  CA  ASN   242      21.359  11.725   7.822  0.014300
ATOM   3577  HA  ASN   242      20.389  11.231   7.776  0.104800
ATOM   3578  CB  ASN   242      22.368  10.623   8.110 -0.204100
ATOM   3579  HB2 ASN   242      22.334   9.887   7.306  0.079700
ATOM   3580  HB3 ASN   242      23.372  11.043   8.154  0.079700
ATOM   3581  CG  ASN   242      22.106   9.911   9.421  0.713000
ATOM   3582  OD1 ASN   242      21.325  10.351  10.258 -0.593100
ATOM   3583  ND2 ASN   242      22.788   8.811   9.629 -0.919100
ATOM   3584 1HD2 ASN   242      22.598   8.304  10.481  0.419600
ATOM   3585 2HD2 ASN   242      23.496   8.518   8.970  0.419600
ATOM   3586  C   ASN   242      21.416  12.806   8.875  0.597300
ATOM   3587  O   ASN   242      22.499  13.300   9.199 -0.567900
ATOM   3588  N   PRO   243      20.256  13.170   9.430 -0.254800
ATOM   3589  CD  PRO   243      18.973  12.531   9.146  0.019200
ATOM   3590  HD2 PRO   243      18.914  11.557   9.632  0.039100
ATOM   3591  HD3 PRO   243      18.778  12.442   8.077  0.039100
ATOM   3592  CG  PRO   243      17.983  13.488   9.746  0.018900
ATOM   3593  HG2 PRO   243      17.039  12.992   9.972  0.021300
ATOM   3594  HG3 PRO   243      17.823  14.338   9.083  0.021300
ATOM   3595  CB  PRO   243      18.685  13.920  10.975 -0.007000
ATOM   3596  HB2 PRO   243      18.687  13.109  11.703  0.025300
ATOM   3597  HB3 PRO   243      18.187  14.792  11.399  0.025300
ATOM   3598  CA  PRO   243      20.091  14.196  10.459 -0.026600
ATOM   3599  HA  PRO   243      20.145  15.187  10.009  0.064100
ATOM   3600  C   PRO   243      21.097  14.080  11.592  0.589600
ATOM   3601  O   PRO   243      21.480  15.077  12.213 -0.574800
ATOM   3602  N   GLN   244      21.543  12.855  11.845 -0.415700
ATOM   3603  H   GLN   244      21.232  12.078  11.281  0.271900
ATOM   3604  CA  GLN   244      22.480  12.595  12.929 -0.003100
ATOM   3605  HA  GLN   244      22.133  13.123  13.817  0.085000
ATOM   3606  CB  GLN   244      22.466  11.103  13.268 -0.003600
ATOM   3607  HB2 GLN   244      22.903  10.568  12.426  0.017100
ATOM   3608  HB3 GLN   244      23.092  10.932  14.144  0.017100
ATOM   3609  CG  GLN   244      21.056  10.552  13.552 -0.064500
ATOM   3610  HG2 GLN   244      20.640  11.086  14.406  0.035200
ATOM   3611  HG3 GLN   244      20.412  10.726  12.691  0.035200
ATOM   3612  CD  GLN   244      21.023   9.053  13.846  0.695100
ATOM   3613  OE1 GLN   244      20.200   8.594  14.637 -0.608600
ATOM   3614  NE2 GLN   244      21.881   8.277  13.202 -0.940700
ATOM   3615 1HE2 GLN   244      21.851   7.284  13.385  0.425100
ATOM   3616 2HE2 GLN   244      22.671   8.675  12.715  0.425100
ATOM   3617  C   GLN   244      23.903  13.095  12.655  0.597300
ATOM   3618  O   GLN   244      24.723  13.197  13.570 -0.567900
ATOM   3619  N   ASP   245      24.199  13.417  11.401 -0.516300
ATOM   3620  H   ASP   245      23.508  13.277  10.677  0.293600
ATOM   3621  CA  ASP   245      25.512  13.917  11.023  0.038100
ATOM   3622  HA  ASP   245      26.283  13.398  11.593  0.088000
ATOM   3623  CB  ASP   245      25.759  13.665   9.537 -0.030300
ATOM   3624  HB2 ASP   245      24.995  14.171   8.946 -0.012200
ATOM   3625  HB3 ASP   245      26.726  14.088   9.262 -0.012200
ATOM   3626  CG  ASP   245      25.793  12.183   9.182  0.799400
ATOM   3627  OD1 ASP   245      26.182  11.364  10.041 -0.801400
ATOM   3628  OD2 ASP   245      25.466  11.836   8.026 -0.801400
ATOM   3629  C   ASP   245      25.654  15.405  11.302  0.536600
ATOM   3630  O   ASP   245      26.763  15.928  11.364 -0.581900
ATOM   3631  N   TYR   246      24.539  16.089  11.505 -0.415700
ATOM   3632  H   TYR   246      23.655  15.601  11.497  0.271900
ATOM   3633  CA  TYR   246      24.549  17.526  11.694 -0.001400
ATOM   3634  HA  TYR   246      25.504  17.932  11.361  0.087600
ATOM   3635  CB  TYR   246      23.485  18.155  10.812 -0.015200
ATOM   3636  HB2 TYR   246      22.505  17.817  11.148  0.029500
ATOM   3637  HB3 TYR   246      23.510  19.240  10.919  0.029500
ATOM   3638  CG  TYR   246      23.641  17.797   9.361 -0.001100
ATOM   3639  CD1 TYR   246      23.126  16.594   8.866 -0.190600
ATOM   3640  HD1 TYR   246      22.601  15.919   9.525  0.169900
ATOM   3641  CE1 TYR   246      23.289  16.251   7.521 -0.234100
ATOM   3642  HE1 TYR   246      22.896  15.321   7.138  0.165600
ATOM   3643  CZ  TYR   246      23.961  17.123   6.667  0.322600
ATOM   3644  OH  TYR   246      24.105  16.816   5.352 -0.557900
ATOM   3645  HH  TYR   246      24.054  17.591   4.787  0.399200
ATOM   3646  CE2 TYR   246      24.476  18.324   7.147 -0.234100
ATOM   3647  HE2 TYR   246      24.988  18.995   6.473  0.165600
ATOM   3648  CD2 TYR   246      24.317  18.656   8.491 -0.190600
ATOM   3649  HD2 TYR   246      24.712  19.593   8.857  0.169900
ATOM   3650  C   TYR   246      24.328  17.969  13.118  0.597300
ATOM   3651  O   TYR   246      23.585  17.346  13.873 -0.567900
ATOM   3652  N   LYS   247      24.955  19.087  13.460 -0.347900
ATOM   3653  H   LYS   247      25.515  19.558  12.764  0.274700
ATOM   3654  CA  LYS   247      24.821  19.697  14.772 -0.240000
ATOM   3655  HA  LYS   247      24.668  18.944  15.544  0.142600
ATOM   3656  CB  LYS   247      26.043  20.537  15.108 -0.009400
ATOM   3657  HB2 LYS   247      26.211  21.260  14.309  0.036200
ATOM   3658  HB3 LYS   247      25.819  21.092  16.019  0.036200
ATOM   3659  CG  LYS   247      27.313  19.758  15.346  0.018700
ATOM   3660  HG2 LYS   247      27.155  19.023  16.135  0.010300
ATOM   3661  HG3 LYS   247      27.622  19.254  14.430  0.010300
ATOM   3662  CD  LYS   247      28.363  20.761  15.769 -0.047900
ATOM   3663  HD2 LYS   247      28.496  21.498  14.977  0.062100
ATOM   3664  HD3 LYS   247      28.012  21.272  16.666  0.062100
ATOM   3665  CE  LYS   247      29.694  20.102  16.053 -0.014300
ATOM   3666  HE2 LYS   247      29.563  19.350  16.830  0.113500
ATOM   3667  HE3 LYS   247      30.051  19.611  15.148  0.113500
ATOM   3668  NZ  LYS   247      30.670  21.124  16.505 -0.385400
ATOM   3669  HZ1 LYS   247      30.786  21.834  15.796  0.340000
ATOM   3670  HZ2 LYS   247      30.337  21.565  17.351  0.340000
ATOM   3671  HZ3 LYS   247      31.578  20.731  16.703  0.340000
ATOM   3672  C   LYS   247      23.625  20.621  14.773  0.734100
ATOM   3673  O   LYS   247      23.199  21.079  15.834 -0.589400
ATOM   3674  N   LYS   248      23.115  20.964  13.597 -0.347900
ATOM   3675  H   LYS   248      23.538  20.616  12.748  0.274700
ATOM   3676  CA  LYS   248      21.962  21.846  13.524 -0.240000
ATOM   3677  HA  LYS   248      21.682  22.141  14.536  0.142600
ATOM   3678  CB  LYS   248      22.304  23.147  12.794 -0.009400
ATOM   3679  HB2 LYS   248      21.488  23.857  12.932  0.036200
ATOM   3680  HB3 LYS   248      23.183  23.585  13.268  0.036200
ATOM   3681  CG  LYS   248      22.563  23.029  11.305  0.018700
ATOM   3682  HG2 LYS   248      23.409  22.370  11.110  0.010300
ATOM   3683  HG3 LYS   248      21.669  22.635  10.820  0.010300
ATOM   3684  CD  LYS   248      22.848  24.426  10.772 -0.047900
ATOM   3685  HD2 LYS   248      22.142  25.138  11.200  0.062100
ATOM   3686  HD3 LYS   248      23.857  24.727  11.056  0.062100
ATOM   3687  CE  LYS   248      22.694  24.472   9.265 -0.014300
ATOM   3688  HE2 LYS   248      23.473  23.855   8.819  0.113500
ATOM   3689  HE3 LYS   248      21.730  24.041   8.991  0.113500
ATOM   3690  NZ  LYS   248      22.780  25.861   8.732 -0.385400
ATOM   3691  HZ1 LYS   248      23.627  26.319   9.038  0.340000
ATOM   3692  HZ2 LYS   248      22.792  25.884   7.722  0.340000
ATOM   3693  HZ3 LYS   248      22.018  26.439   9.057  0.340000
ATOM   3694  C   LYS   248      20.766  21.118  12.928  0.734100
ATOM   3695  O   LYS   248      20.951  20.211  12.117 -0.589400
ATOM   3696  N   PRO   249      19.543  21.485  13.349 -0.254800
ATOM   3697  CD  PRO   249      19.281  22.587  14.280  0.019200
ATOM   3698  HD2 PRO   249      20.000  23.405  14.251  0.039100
ATOM   3699  HD3 PRO   249      19.192  22.197  15.294  0.039100
ATOM   3700  CG  PRO   249      17.964  23.091  13.801  0.018900
ATOM   3701  HG2 PRO   249      18.102  23.624  12.861  0.021300
ATOM   3702  HG3 PRO   249      17.460  23.705  14.547  0.021300
ATOM   3703  CB  PRO   249      17.218  21.814  13.514 -0.007000
ATOM   3704  HB2 PRO   249      16.387  21.984  12.829  0.025300
ATOM   3705  HB3 PRO   249      16.851  21.383  14.445  0.025300
ATOM   3706  CA  PRO   249      18.276  20.900  12.899 -0.026600
ATOM   3707  HA  PRO   249      18.173  19.910  13.341  0.064100
ATOM   3708  C   PRO   249      18.127  20.779  11.387  0.589600
ATOM   3709  O   PRO   249      18.347  21.730  10.629 -0.574800
ATOM   3710  N   ILE   250      17.707  19.594  10.958 -0.415700
ATOM   3711  H   ILE   250      17.550  18.857  11.631  0.271900
ATOM   3712  CA  ILE   250      17.568  19.284   9.549 -0.059700
ATOM   3713  HA  ILE   250      18.580  19.392   9.159  0.086900
ATOM   3714  CB  ILE   250      17.133  17.806   9.347  0.130300
ATOM   3715  HB  ILE   250      17.657  17.170  10.060  0.018700
ATOM   3716  CG2 ILE   250      15.645  17.630   9.563 -0.320400
ATOM   3717 1HG2 ILE   250      15.406  16.566   9.566  0.088200
ATOM   3718 2HG2 ILE   250      15.368  18.045  10.532  0.088200
ATOM   3719 3HG2 ILE   250      15.079  18.119   8.770  0.088200
ATOM   3720  CG1 ILE   250      17.503  17.308   7.945 -0.043000
ATOM   3721 2HG1 ILE   250      17.167  16.276   7.846  0.023600
ATOM   3722 3HG1 ILE   250      16.971  17.886   7.189  0.023600
ATOM   3723  CD1 ILE   250      19.003  17.342   7.638 -0.066000
ATOM   3724 1HD1 ILE   250      19.341  16.335   7.394  0.018600
ATOM   3725 2HD1 ILE   250      19.188  17.983   6.776  0.018600
ATOM   3726 3HD1 ILE   250      19.591  17.679   8.492  0.018600
ATOM   3727  C   ILE   250      16.731  20.273   8.723  0.597300
ATOM   3728  O   ILE   250      17.025  20.455   7.537 -0.567900
ATOM   3729  N   GLN   251      15.727  20.946   9.300 -0.415700
ATOM   3730  H   GLN   251      15.454  20.766  10.255  0.271900
ATOM   3731  CA  GLN   251      14.979  21.893   8.471 -0.003100
ATOM   3732  HA  GLN   251      14.719  21.387   7.541  0.085000
ATOM   3733  CB  GLN   251      13.649  22.376   9.079 -0.003600
ATOM   3734  HB2 GLN   251      13.168  22.984   8.313  0.017100
ATOM   3735  HB3 GLN   251      12.983  21.529   9.245  0.017100
ATOM   3736  CG  GLN   251      13.733  23.243  10.326 -0.064500
ATOM   3737  HG2 GLN   251      14.525  23.986  10.241  0.035200
ATOM   3738  HG3 GLN   251      12.791  23.781  10.431  0.035200
ATOM   3739  CD  GLN   251      13.930  22.423  11.582  0.695100
ATOM   3740  OE1 GLN   251      14.085  21.202  11.541 -0.608600
ATOM   3741  NE2 GLN   251      13.946  23.090  12.715 -0.940700
ATOM   3742 1HE2 GLN   251      13.940  22.589  13.592  0.425100
ATOM   3743 2HE2 GLN   251      13.891  24.098  12.692  0.425100
ATOM   3744  C   GLN   251      15.897  23.046   8.093  0.597300
ATOM   3745  O   GLN   251      15.806  23.570   6.986 -0.567900
ATOM   3746  N   GLU   252      16.851  23.373   8.956 -0.516300
ATOM   3747  H   GLU   252      16.985  22.821   9.792  0.293600
ATOM   3748  CA  GLU   252      17.808  24.422   8.653  0.039700
ATOM   3749  HA  GLU   252      17.289  25.311   8.294  0.110500
ATOM   3750  CB  GLU   252      18.616  24.783   9.896  0.056000
ATOM   3751  HB2 GLU   252      19.121  23.922  10.332 -0.017300
ATOM   3752  HB3 GLU   252      19.405  25.449   9.545 -0.017300
ATOM   3753  CG  GLU   252      17.809  25.527  10.955  0.013600
ATOM   3754  HG2 GLU   252      17.342  26.398  10.495 -0.042500
ATOM   3755  HG3 GLU   252      17.017  24.878  11.327 -0.042500
ATOM   3756  CD  GLU   252      18.683  26.010  12.109  0.805400
ATOM   3757  OE1 GLU   252      19.896  26.243  11.903 -0.818800
ATOM   3758  OE2 GLU   252      18.144  26.165  13.228 -0.818800
ATOM   3759  C   GLU   252      18.755  23.950   7.548  0.536600
ATOM   3760  O   GLU   252      19.001  24.657   6.569 -0.581900
ATOM   3761  N   VAL   253      19.263  22.730   7.698 -0.415700
ATOM   3762  H   VAL   253      19.005  22.204   8.521  0.271900
ATOM   3763  CA  VAL   253      20.168  22.135   6.725 -0.087500
ATOM   3764  HA  VAL   253      21.070  22.742   6.641  0.096900
ATOM   3765  CB  VAL   253      20.550  20.710   7.158  0.298500
ATOM   3766  HB  VAL   253      19.637  20.134   7.308 -0.029700
ATOM   3767  CG1 VAL   253      21.364  20.022   6.083 -0.319200
ATOM   3768 1HG1 VAL   253      20.768  19.847   5.187  0.079100
ATOM   3769 2HG1 VAL   253      22.237  20.623   5.831  0.079100
ATOM   3770 3HG1 VAL   253      21.698  19.052   6.450  0.079100
ATOM   3771  CG2 VAL   253      21.304  20.742   8.485 -0.319200
ATOM   3772 1HG2 VAL   253      21.569  19.726   8.778  0.079100
ATOM   3773 2HG2 VAL   253      22.215  21.332   8.385  0.079100
ATOM   3774 3HG2 VAL   253      20.677  21.158   9.274  0.079100
ATOM   3775  C   VAL   253      19.504  22.093   5.361  0.597300
ATOM   3776  O   VAL   253      20.059  22.568   4.375 -0.567900
ATOM   3777  N   LEU   254      18.280  21.577   5.311 -0.415700
ATOM   3778  H   LEU   254      17.870  21.215   6.160  0.271900
ATOM   3779  CA  LEU   254      17.553  21.454   4.060 -0.051800
ATOM   3780  HA  LEU   254      18.195  20.944   3.342  0.092200
ATOM   3781  CB  LEU   254      16.276  20.650   4.273 -0.110200
ATOM   3782  HB2 LEU   254      15.774  21.013   5.170  0.045700
ATOM   3783  HB3 LEU   254      15.598  20.801   3.433  0.045700
ATOM   3784  CG  LEU   254      16.568  19.158   4.403  0.353100
ATOM   3785  HG  LEU   254      17.356  18.987   5.137 -0.036100
ATOM   3786  CD1 LEU   254      15.327  18.470   4.867 -0.412100
ATOM   3787 1HD1 LEU   254      15.537  17.412   5.019  0.100000
ATOM   3788 2HD1 LEU   254      15.014  18.894   5.821  0.100000
ATOM   3789 3HD1 LEU   254      14.530  18.583   4.133  0.100000
ATOM   3790  CD2 LEU   254      17.002  18.567   3.071 -0.412100
ATOM   3791 1HD2 LEU   254      17.082  17.485   3.173  0.100000
ATOM   3792 2HD2 LEU   254      16.274  18.800   2.294  0.100000
ATOM   3793 3HD2 LEU   254      17.983  18.940   2.778  0.100000
ATOM   3794  C   LEU   254      17.223  22.785   3.430  0.597300
ATOM   3795  O   LEU   254      17.213  22.915   2.205 -0.567900
ATOM   3796  N   THR   255      16.923  23.773   4.260 -0.415700
ATOM   3797  H   THR   255      16.931  23.605   5.256  0.271900
ATOM   3798  CA  THR   255      16.607  25.103   3.760 -0.038900
ATOM   3799  HA  THR   255      15.854  25.022   2.976  0.100700
ATOM   3800  CB  THR   255      16.009  25.979   4.876  0.365400
ATOM   3801  HB  THR   255      16.614  25.895   5.778  0.004300
ATOM   3802  CG2 THR   255      15.930  27.444   4.475 -0.243800
ATOM   3803 1HG2 THR   255      16.931  27.866   4.391  0.064200
ATOM   3804 2HG2 THR   255      15.400  27.543   3.527  0.064200
ATOM   3805 3HG2 THR   255      15.383  27.994   5.241  0.064200
ATOM   3806  OG1 THR   255      14.689  25.517   5.146 -0.676100
ATOM   3807  HG1 THR   255      14.824  24.764   5.727  0.410200
ATOM   3808  C   THR   255      17.841  25.731   3.117  0.597300
ATOM   3809  O   THR   255      17.747  26.278   2.018 -0.567900
ATOM   3810  N   GLU   256      19.002  25.605   3.765 -0.516300
ATOM   3811  H   GLU   256      19.028  25.113   4.646  0.293600
ATOM   3812  CA  GLU   256      20.251  26.155   3.233  0.039700
ATOM   3813  HA  GLU   256      20.102  27.207   2.993  0.110500
ATOM   3814  CB  GLU   256      21.366  26.057   4.265  0.056000
ATOM   3815  HB2 GLU   256      21.048  26.613   5.146 -0.017300
ATOM   3816  HB3 GLU   256      21.499  25.013   4.549 -0.017300
ATOM   3817  CG  GLU   256      22.692  26.602   3.732  0.013600
ATOM   3818  HG2 GLU   256      23.042  25.967   2.917 -0.042500
ATOM   3819  HG3 GLU   256      22.538  27.610   3.345 -0.042500
ATOM   3820  CD  GLU   256      23.790  26.642   4.792  0.805400
ATOM   3821  OE1 GLU   256      23.462  26.680   6.009 -0.818800
ATOM   3822  OE2 GLU   256      24.988  26.632   4.406 -0.818800
ATOM   3823  C   GLU   256      20.689  25.455   1.952  0.536600
ATOM   3824  O   GLU   256      21.256  26.093   1.063 -0.581900
ATOM   3825  N   MET   257      20.420  24.152   1.861 -0.415700
ATOM   3826  H   MET   257      20.056  23.689   2.682  0.271900
ATOM   3827  CA  MET   257      20.756  23.327   0.697 -0.023700
ATOM   3828  HA  MET   257      21.821  23.408   0.482  0.088000
ATOM   3829  CB  MET   257      20.398  21.855   0.950  0.034200
ATOM   3830  HB2 MET   257      19.474  21.797   1.526  0.024100
ATOM   3831  HB3 MET   257      20.210  21.378  -0.012  0.024100
ATOM   3832  CG  MET   257      21.462  21.030   1.641  0.001800
ATOM   3833  HG2 MET   257      22.351  20.986   1.012  0.044000
ATOM   3834  HG3 MET   257      21.732  21.516   2.579  0.044000
ATOM   3835  SD  MET   257      20.918  19.344   2.006 -0.273700
ATOM   3836  CE  MET   257      20.753  18.664   0.324 -0.053600
ATOM   3837  HE1 MET   257      20.552  17.595   0.390  0.068400
ATOM   3838  HE2 MET   257      19.936  19.155  -0.205  0.068400
ATOM   3839  HE3 MET   257      21.684  18.813  -0.223  0.068400
ATOM   3840  C   MET   257      19.981  23.755  -0.540  0.597300
ATOM   3841  O   MET   257      20.525  23.792  -1.644 -0.567900
ATOM   3842  N   SER   258      18.687  23.998  -0.361 -0.415700
ATOM   3843  H   SER   258      18.317  23.939   0.577  0.271900
ATOM   3844  CA  SER   258      17.781  24.374  -1.451 -0.024900
ATOM   3845  HA  SER   258      18.170  23.999  -2.398  0.084300
ATOM   3846  CB  SER   258      16.431  23.715  -1.215  0.211700
ATOM   3847  HB2 SER   258      15.738  23.992  -2.010  0.035200
ATOM   3848  HB3 SER   258      16.552  22.632  -1.225  0.035200
ATOM   3849  OG  SER   258      15.904  24.115   0.041 -0.654600
ATOM   3850  HG  SER   258      16.343  23.615   0.734  0.427500
ATOM   3851  C   SER   258      17.597  25.882  -1.617  0.597300
ATOM   3852  O   SER   258      16.648  26.338  -2.264 -0.567900
ATOM   3853  N   ASN   259      18.495  26.651  -1.005 -0.415700
ATOM   3854  H   ASN   259      19.226  26.202  -0.472  0.271900
ATOM   3855  CA  ASN   259      18.482  28.104  -1.048  0.014300
ATOM   3856  HA  ASN   259      19.170  28.458  -0.279  0.104800
ATOM   3857  CB  ASN   259      18.986  28.600  -2.408 -0.204100
ATOM   3858  HB2 ASN   259      18.325  28.256  -3.204  0.079700
ATOM   3859  HB3 ASN   259      18.987  29.690  -2.408  0.079700
ATOM   3860  CG  ASN   259      20.405  28.138  -2.721  0.713000
ATOM   3861  OD1 ASN   259      20.657  27.559  -3.775 -0.593100
ATOM   3862  ND2 ASN   259      21.348  28.405  -1.829 -0.919100
ATOM   3863 1HD2 ASN   259      22.291  28.123  -2.056  0.419600
ATOM   3864 2HD2 ASN   259      21.152  28.911  -0.977  0.419600
ATOM   3865  C   ASN   259      17.126  28.698  -0.706  0.597300
ATOM   3866  O   ASN   259      16.482  29.328  -1.546 -0.567900
ATOM   3867  N   GLY   260      16.693  28.468   0.527 -0.415700
ATOM   3868  H   GLY   260      17.253  27.906   1.151  0.271900
ATOM   3869  CA  GLY   260      15.439  29.019   0.996 -0.025200
ATOM   3870  HA2 GLY   260      15.602  29.426   1.994  0.069800
ATOM   3871  HA3 GLY   260      15.137  29.849   0.357  0.069800
ATOM   3872  C   GLY   260      14.290  28.036   1.092  0.597300
ATOM   3873  O   GLY   260      13.159  28.369   1.305 -0.567900
ATOM   3874  N   GLY   261      14.528  26.752   0.929 -0.415700
ATOM   3875  H   GLY   261      15.460  26.431   0.708  0.271900
ATOM   3876  CA  GLY   261      13.450  25.771   1.046 -0.025200
ATOM   3877  HA2 GLY   261      13.774  25.053   1.799  0.069800
ATOM   3878  HA3 GLY   261      12.524  26.195   1.433  0.069800
ATOM   3879  C   GLY   261      13.103  24.975  -0.206  0.597300
ATOM   3880  O   GLY   261      13.287  25.434  -1.339 -0.567900
ATOM   3881  N   VAL   262      12.604  23.757   0.007 -0.415700
ATOM   3882  H   VAL   262      12.493  23.449   0.962  0.271900
ATOM   3883  CA  VAL   262      12.237  22.856  -1.087 -0.087500
ATOM   3884  HA  VAL   262      12.961  22.988  -1.891  0.096900
ATOM   3885  CB  VAL   262      12.302  21.349  -0.673  0.298500
ATOM   3886  HB  VAL   262      12.161  20.745  -1.569 -0.029700
ATOM   3887  CG1 VAL   262      13.675  21.018  -0.100 -0.319200
ATOM   3888 1HG1 VAL   262      13.787  21.446   0.896  0.079100
ATOM   3889 2HG1 VAL   262      13.798  19.937  -0.044  0.079100
ATOM   3890 3HG1 VAL   262      14.456  21.422  -0.745  0.079100
ATOM   3891  CG2 VAL   262      11.214  20.956   0.327 -0.319200
ATOM   3892 1HG2 VAL   262      10.225  21.209  -0.055  0.079100
ATOM   3893 2HG2 VAL   262      11.254  19.878   0.484  0.079100
ATOM   3894 3HG2 VAL   262      11.384  21.446   1.286  0.079100
ATOM   3895  C   VAL   262      10.879  23.208  -1.673  0.597300
ATOM   3896  O   VAL   262      10.101  23.952  -1.088 -0.567900
ATOM   3897  N   ASP   263      10.589  22.686  -2.848 -0.516300
ATOM   3898  H   ASP   263      11.240  22.071  -3.315  0.293600
ATOM   3899  CA  ASP   263       9.303  22.927  -3.468  0.038100
ATOM   3900  HA  ASP   263       8.992  23.961  -3.321  0.088000
ATOM   3901  CB  ASP   263       9.387  22.652  -4.964 -0.030300
ATOM   3902  HB2 ASP   263       9.795  21.658  -5.146 -0.012200
ATOM   3903  HB3 ASP   263       8.378  22.680  -5.378 -0.012200
ATOM   3904  CG  ASP   263      10.216  23.684  -5.691  0.799400
ATOM   3905  OD1 ASP   263       9.678  24.780  -5.947 -0.801400
ATOM   3906  OD2 ASP   263      11.391  23.407  -6.005 -0.801400
ATOM   3907  C   ASP   263       8.255  22.020  -2.849  0.536600
ATOM   3908  O   ASP   263       7.150  22.465  -2.543 -0.581900
ATOM   3909  N   PHE   264       8.607  20.746  -2.677 -0.415700
ATOM   3910  H   PHE   264       9.528  20.450  -2.968  0.271900
ATOM   3911  CA  PHE   264       7.704  19.748  -2.120 -0.002400
ATOM   3912  HA  PHE   264       6.845  20.250  -1.677  0.097800
ATOM   3913  CB  PHE   264       7.202  18.818  -3.201 -0.034300
ATOM   3914  HB2 PHE   264       8.031  18.221  -3.580  0.029500
ATOM   3915  HB3 PHE   264       6.479  18.127  -2.767  0.029500
ATOM   3916  CG  PHE   264       6.581  19.524  -4.345  0.011800
ATOM   3917  CD1 PHE   264       7.375  19.995  -5.391 -0.125600
ATOM   3918  HD1 PHE   264       8.440  19.819  -5.372  0.133000
ATOM   3919  CE1 PHE   264       6.805  20.650  -6.483 -0.170400
ATOM   3920  HE1 PHE   264       7.416  21.012  -7.296  0.143000
ATOM   3921  CZ  PHE   264       5.427  20.827  -6.522 -0.107200
ATOM   3922  HZ  PHE   264       4.975  21.333  -7.362  0.129700
ATOM   3923  CE2 PHE   264       4.629  20.353  -5.467 -0.170400
ATOM   3924  HE2 PHE   264       3.563  20.524  -5.486  0.143000
ATOM   3925  CD2 PHE   264       5.208  19.704  -4.384 -0.125600
ATOM   3926  HD2 PHE   264       4.589  19.330  -3.582  0.133000
ATOM   3927  C   PHE   264       8.420  18.898  -1.109  0.597300
ATOM   3928  O   PHE   264       9.571  18.516  -1.339 -0.567900
ATOM   3929  N   SER   265       7.753  18.591  -0.005 -0.415700
ATOM   3930  H   SER   265       6.818  18.948   0.127  0.271900
ATOM   3931  CA  SER   265       8.330  17.746   1.034 -0.024900
ATOM   3932  HA  SER   265       9.230  17.262   0.655  0.084300
ATOM   3933  CB  SER   265       8.728  18.551   2.267  0.211700
ATOM   3934  HB2 SER   265       9.225  17.892   2.979  0.035200
ATOM   3935  HB3 SER   265       9.428  19.334   1.976  0.035200
ATOM   3936  OG  SER   265       7.605  19.136   2.885 -0.654600
ATOM   3937  HG  SER   265       7.946  19.651   3.620  0.427500
ATOM   3938  C   SER   265       7.319  16.664   1.361  0.597300
ATOM   3939  O   SER   265       6.115  16.858   1.175 -0.567900
ATOM   3940  N   PHE   266       7.812  15.510   1.798 -0.415700
ATOM   3941  H   PHE   266       8.813  15.374   1.792  0.271900
ATOM   3942  CA  PHE   266       6.968  14.355   2.096 -0.002400
ATOM   3943  HA  PHE   266       5.922  14.656   2.161  0.097800
ATOM   3944  CB  PHE   266       7.104  13.294   1.008 -0.034300
ATOM   3945  HB2 PHE   266       8.128  12.920   0.986  0.029500
ATOM   3946  HB3 PHE   266       6.456  12.452   1.252  0.029500
ATOM   3947  CG  PHE   266       6.764  13.790  -0.360  0.011800
ATOM   3948  CD1 PHE   266       7.708  14.489  -1.114 -0.125600
ATOM   3949  HD1 PHE   266       8.710  14.633  -0.737  0.133000
ATOM   3950  CE1 PHE   266       7.389  14.987  -2.369 -0.170400
ATOM   3951  HE1 PHE   266       8.127  15.525  -2.946  0.143000
ATOM   3952  CZ  PHE   266       6.116  14.783  -2.887 -0.107200
ATOM   3953  HZ  PHE   266       5.859  15.173  -3.861  0.129700
ATOM   3954  CE2 PHE   266       5.165  14.077  -2.138 -0.170400
ATOM   3955  HE2 PHE   266       4.173  13.920  -2.533  0.143000
ATOM   3956  CD2 PHE   266       5.493  13.584  -0.880 -0.125600
ATOM   3957  HD2 PHE   266       4.751  13.052  -0.303  0.133000
ATOM   3958  C   PHE   266       7.387  13.712   3.379  0.597300
ATOM   3959  O   PHE   266       8.562  13.422   3.559 -0.567900
ATOM   3960  N   GLH   267       6.442  13.498   4.282 -0.415700
ATOM   3961  H   GLH   267       5.494  13.772   4.069  0.271900
ATOM   3962  CA  GLH   267       6.737  12.811   5.526  0.014500
ATOM   3963  HA  GLH   267       7.809  12.797   5.723  0.077900
ATOM   3964  CB  GLH   267       6.007  13.468   6.699 -0.007100
ATOM   3965  HB2 GLH   267       6.118  14.544   6.564  0.025600
ATOM   3966  HB3 GLH   267       4.937  13.264   6.678  0.025600
ATOM   3967  CG  GLH   267       6.614  13.162   8.059 -0.017400
ATOM   3968  HG2 GLH   267       7.694  13.298   8.019  0.043000
ATOM   3969  HG3 GLH   267       6.209  13.869   8.783  0.043000
ATOM   3970  CD  GLH   267       6.294  11.801   8.615  0.680100
ATOM   3971  OE1 GLH   267       6.874  11.401   9.599 -0.583800
ATOM   3972  OE2 GLH   267       5.379  11.079   8.039 -0.651100
ATOM   3973  HE2 GLH   267       4.883  11.600   7.403  0.464100
ATOM   3974  C   GLH   267       6.226  11.412   5.269  0.597300
ATOM   3975  O   GLH   267       5.034  11.219   5.044 -0.567900
ATOM   3976  N   VAL   268       7.126  10.446   5.270 -0.415700
ATOM   3977  H   VAL   268       8.110  10.670   5.312  0.271900
ATOM   3978  CA  VAL   268       6.786   9.050   5.013 -0.087500
ATOM   3979  HA  VAL   268       5.704   8.924   5.016  0.096900
ATOM   3980  CB  VAL   268       7.336   8.604   3.631  0.298500
ATOM   3981  HB  VAL   268       8.342   8.196   3.731 -0.029700
ATOM   3982  CG1 VAL   268       6.429   7.549   3.021 -0.319200
ATOM   3983 1HG1 VAL   268       6.823   7.267   2.045  0.079100
ATOM   3984 2HG1 VAL   268       6.407   6.668   3.663  0.079100
ATOM   3985 3HG1 VAL   268       5.417   7.932   2.890  0.079100
ATOM   3986  CG2 VAL   268       7.435   9.775   2.663 -0.319200
ATOM   3987 1HG2 VAL   268       8.187  10.490   2.994  0.079100
ATOM   3988 2HG2 VAL   268       7.769   9.407   1.693  0.079100
ATOM   3989 3HG2 VAL   268       6.466  10.261   2.547  0.079100
ATOM   3990  C   VAL   268       7.343   8.187   6.154  0.597300
ATOM   3991  O   VAL   268       7.912   7.117   5.926 -0.567900
ATOM   3992  N   ILE   269       7.236   8.693   7.387 -0.415700
ATOM   3993  H   ILE   269       6.784   9.589   7.501  0.271900
ATOM   3994  CA  ILE   269       7.717   7.996   8.584 -0.059700
ATOM   3995  HA  ILE   269       8.192   7.055   8.307  0.086900
ATOM   3996  CB  ILE   269       8.769   8.844   9.315  0.130300
ATOM   3997  HB  ILE   269       8.347   9.762   9.724  0.018700
ATOM   3998  CG2 ILE   269       9.305   8.091  10.507 -0.320400
ATOM   3999 1HG2 ILE   269       8.507   7.814  11.196  0.088200
ATOM   4000 2HG2 ILE   269       9.790   7.176  10.169  0.088200
ATOM   4001 3HG2 ILE   269      10.021   8.689  11.070  0.088200
ATOM   4002  CG1 ILE   269       9.895   9.219   8.353 -0.043000
ATOM   4003 2HG1 ILE   269      10.447   8.322   8.073  0.023600
ATOM   4004 3HG1 ILE   269       9.493   9.670   7.446  0.023600
ATOM   4005  CD1 ILE   269      10.854  10.225   8.911 -0.066000
ATOM   4006 1HD1 ILE   269      11.253   9.908   9.875  0.018600
ATOM   4007 2HD1 ILE   269      11.624  10.415   8.163  0.018600
ATOM   4008 3HD1 ILE   269      10.313  11.159   9.066  0.018600
ATOM   4009  C   ILE   269       6.552   7.656   9.529  0.597300
ATOM   4010  O   ILE   269       6.249   6.486   9.776 -0.567900
ATOM   4011  N   GLY   270       5.854   8.689   9.993 -0.415700
ATOM   4012  H   GLY   270       6.144   9.622   9.738  0.271900
ATOM   4013  CA  GLY   270       4.716   8.525  10.884 -0.025200
ATOM   4014  HA2 GLY   270       3.846   9.018  10.451  0.069800
ATOM   4015  HA3 GLY   270       4.477   7.472  11.035  0.069800
ATOM   4016  C   GLY   270       4.970   9.145  12.235  0.597300
ATOM   4017  O   GLY   270       4.339   8.780  13.218 -0.567900
ATOM   4018  N   ARG   271       5.928  10.064  12.291 -0.347900
ATOM   4019  H   ARG   271       6.390  10.358  11.442  0.274700
ATOM   4020  CA  ARG   271       6.284  10.758  13.514 -0.263700
ATOM   4021  HA  ARG   271       5.846  10.232  14.363  0.156000
ATOM   4022  CB  ARG   271       7.790  10.756  13.686 -0.000700
ATOM   4023  HB2 ARG   271       8.292  11.111  12.786  0.032700
ATOM   4024  HB3 ARG   271       8.008  11.413  14.528  0.032700
ATOM   4025  CG  ARG   271       8.331   9.380  13.990  0.039000
ATOM   4026  HG2 ARG   271       7.972   9.056  14.967  0.028500
ATOM   4027  HG3 ARG   271       8.002   8.660  13.241  0.028500
ATOM   4028  CD  ARG   271       9.830   9.426  13.986  0.048600
ATOM   4029  HD2 ARG   271      10.249   8.440  14.187  0.068700
ATOM   4030  HD3 ARG   271      10.169   9.711  12.990  0.068700
ATOM   4031  NE  ARG   271      10.308  10.439  14.921 -0.529500
ATOM   4032  HE  ARG   271      10.251  11.414  14.664  0.345600
ATOM   4033  CZ  ARG   271      10.709  10.177  16.147  0.807600
ATOM   4034  NH1 ARG   271      10.682   8.939  16.606 -0.862700
ATOM   4035 1HH1 ARG   271      10.365   8.190  16.008  0.447800
ATOM   4036 2HH1 ARG   271      11.065   8.739  17.519  0.447800
ATOM   4037  NH2 ARG   271      11.152  11.161  16.903 -0.862700
ATOM   4038 1HH2 ARG   271      11.096  12.106  16.551  0.447800
ATOM   4039 2HH2 ARG   271      11.446  10.998  17.856  0.447800
ATOM   4040  C   ARG   271       5.752  12.182  13.513  0.734100
ATOM   4041  O   ARG   271       5.714  12.835  12.473 -0.589400
ATOM   4042  N   LEU   272       5.334  12.659  14.679 -0.415700
ATOM   4043  H   LEU   272       5.350  12.048  15.483  0.271900
ATOM   4044  CA  LEU   272       4.777  14.007  14.802 -0.051800
ATOM   4045  HA  LEU   272       3.993  14.134  14.055  0.092200
ATOM   4046  CB  LEU   272       4.170  14.205  16.199 -0.110200
ATOM   4047  HB2 LEU   272       4.953  14.062  16.944  0.045700
ATOM   4048  HB3 LEU   272       3.822  15.234  16.284  0.045700
ATOM   4049  CG  LEU   272       3.009  13.258  16.534  0.353100
ATOM   4050  HG  LEU   272       3.361  12.227  16.496 -0.036100
ATOM   4051  CD1 LEU   272       2.497  13.519  17.940 -0.412100
ATOM   4052 1HD1 LEU   272       2.187  14.560  18.034  0.100000
ATOM   4053 2HD1 LEU   272       1.648  12.864  18.136  0.100000
ATOM   4054 3HD1 LEU   272       3.285  13.308  18.663  0.100000
ATOM   4055  CD2 LEU   272       1.883  13.405  15.520 -0.412100
ATOM   4056 1HD2 LEU   272       2.208  13.105  14.525  0.100000
ATOM   4057 2HD2 LEU   272       1.064  12.745  15.809  0.100000
ATOM   4058 3HD2 LEU   272       1.498  14.425  15.506  0.100000
ATOM   4059  C   LEU   272       5.803  15.093  14.493  0.597300
ATOM   4060  O   LEU   272       5.539  16.023  13.731 -0.567900
ATOM   4061  N   ASP   273       6.995  14.943  15.044 -0.516300
ATOM   4062  H   ASP   273       7.199  14.110  15.577  0.293600
ATOM   4063  CA  ASP   273       8.051  15.914  14.835  0.038100
ATOM   4064  HA  ASP   273       7.644  16.890  15.098  0.088000
ATOM   4065  CB  ASP   273       9.207  15.656  15.804 -0.030300
ATOM   4066  HB2 ASP   273       9.869  16.518  15.719 -0.012200
ATOM   4067  HB3 ASP   273       8.810  15.708  16.817 -0.012200
ATOM   4068  CG  ASP   273       9.861  14.274  15.655  0.799400
ATOM   4069  OD1 ASP   273       9.178  13.261  15.407 -0.801400
ATOM   4070  OD2 ASP   273      11.085  14.161  15.853 -0.801400
ATOM   4071  C   ASP   273       8.529  16.043  13.383  0.536600
ATOM   4072  O   ASP   273       8.750  17.154  12.906 -0.581900
ATOM   4073  N   THR   274       8.667  14.930  12.666 -0.415700
ATOM   4074  H   THR   274       8.491  14.035  13.101  0.271900
ATOM   4075  CA  THR   274       9.114  14.958  11.271 -0.038900
ATOM   4076  HA  THR   274       9.992  15.599  11.200  0.100700
ATOM   4077  CB  THR   274       9.520  13.553  10.766  0.365400
ATOM   4078  HB  THR   274       9.637  13.570   9.682  0.004300
ATOM   4079  CG2 THR   274      10.829  13.114  11.391 -0.243800
ATOM   4080 1HG2 THR   274      10.732  13.079  12.476  0.064200
ATOM   4081 2HG2 THR   274      11.102  12.121  11.032  0.064200
ATOM   4082 3HG2 THR   274      11.622  13.812  11.123  0.064200
ATOM   4083  OG1 THR   274       8.529  12.610  11.124 -0.676100
ATOM   4084  HG1 THR   274       7.988  12.323  10.385  0.410200
ATOM   4085  C   THR   274       8.029  15.548  10.382  0.597300
ATOM   4086  O   THR   274       8.317  16.057   9.302 -0.567900
ATOM   4087  N   MET   275       6.773  15.484  10.828 -0.415700
ATOM   4088  H   MET   275       6.581  15.028  11.708  0.271900
ATOM   4089  CA  MET   275       5.674  16.062  10.070 -0.023700
ATOM   4090  HA  MET   275       5.705  15.785   9.017  0.088000
ATOM   4091  CB  MET   275       4.327  15.663  10.670  0.034200
ATOM   4092  HB2 MET   275       4.277  15.896  11.734  0.024100
ATOM   4093  HB3 MET   275       3.549  16.247  10.179  0.024100
ATOM   4094  CG  MET   275       4.004  14.205  10.452  0.001800
ATOM   4095  HG2 MET   275       3.929  14.090   9.371  0.044000
ATOM   4096  HG3 MET   275       4.817  13.523  10.701  0.044000
ATOM   4097  SD  MET   275       2.392  13.701  11.060 -0.273700
ATOM   4098  CE  MET   275       2.552  11.916  10.926 -0.053600
ATOM   4099  HE1 MET   275       1.560  11.468  10.859  0.068400
ATOM   4100  HE2 MET   275       3.103  11.662  10.021  0.068400
ATOM   4101  HE3 MET   275       3.078  11.530  11.799  0.068400
ATOM   4102  C   MET   275       5.823  17.570  10.098  0.597300
ATOM   4103  O   MET   275       5.568  18.245   9.103 -0.567900
ATOM   4104  N   VAL   276       6.267  18.083  11.240 -0.415700
ATOM   4105  H   VAL   276       6.405  17.469  12.030  0.271900
ATOM   4106  CA  VAL   276       6.461  19.508  11.418 -0.087500
ATOM   4107  HA  VAL   276       5.644  20.055  10.949  0.096900
ATOM   4108  CB  VAL   276       6.529  19.883  12.897  0.298500
ATOM   4109  HB  VAL   276       7.380  19.390  13.366 -0.029700
ATOM   4110  CG1 VAL   276       6.699  21.398  13.037 -0.319200
ATOM   4111 1HG1 VAL   276       6.676  21.666  14.093  0.079100
ATOM   4112 2HG1 VAL   276       7.661  21.724  12.640  0.079100
ATOM   4113 3HG1 VAL   276       5.893  21.924  12.525  0.079100
ATOM   4114  CG2 VAL   276       5.266  19.441  13.600 -0.319200
ATOM   4115 1HG2 VAL   276       4.399  19.929  13.154  0.079100
ATOM   4116 2HG2 VAL   276       5.134  18.361  13.547  0.079100
ATOM   4117 3HG2 VAL   276       5.321  19.718  14.652  0.079100
ATOM   4118  C   VAL   276       7.754  19.894  10.739  0.597300
ATOM   4119  O   VAL   276       7.835  20.926  10.078 -0.567900
ATOM   4120  N   THR   277       8.770  19.054  10.862 -0.415700
ATOM   4121  H   THR   277       8.672  18.266  11.486  0.271900
ATOM   4122  CA  THR   277      10.044  19.330  10.219 -0.038900
ATOM   4123  HA  THR   277      10.423  20.297  10.550  0.100700
ATOM   4124  CB  THR   277      11.077  18.264  10.559  0.365400
ATOM   4125  HB  THR   277      10.716  17.290  10.227  0.004300
ATOM   4126  CG2 THR   277      12.393  18.553   9.856 -0.243800
ATOM   4127 1HG2 THR   277      13.098  17.791  10.187  0.064200
ATOM   4128 2HG2 THR   277      12.301  18.490   8.771  0.064200
ATOM   4129 3HG2 THR   277      12.763  19.534  10.151  0.064200
ATOM   4130  OG1 THR   277      11.292  18.241  11.965 -0.676100
ATOM   4131  HG1 THR   277      10.459  18.042  12.399  0.410200
ATOM   4132  C   THR   277       9.875  19.365   8.712  0.597300
ATOM   4133  O   THR   277      10.453  20.223   8.045 -0.567900
ATOM   4134  N   ALA   278       9.082  18.446   8.170 -0.415700
ATOM   4135  H   ALA   278       8.674  17.732   8.758  0.271900
ATOM   4136  CA  ALA   278       8.852  18.373   6.741  0.033700
ATOM   4137  HA  ALA   278       9.811  18.276   6.231  0.082300
ATOM   4138  CB  ALA   278       8.009  17.159   6.419 -0.182500
ATOM   4139  HB1 ALA   278       7.071  17.187   6.974  0.060300
ATOM   4140  HB2 ALA   278       7.792  17.128   5.351  0.060300
ATOM   4141  HB3 ALA   278       8.558  16.256   6.684  0.060300
ATOM   4142  C   ALA   278       8.163  19.621   6.216  0.597300
ATOM   4143  O   ALA   278       8.464  20.089   5.113 -0.567900
ATOM   4144  N   LEU   279       7.200  20.137   6.975 -0.415700
ATOM   4145  H   LEU   279       6.945  19.683   7.840  0.271900
ATOM   4146  CA  LEU   279       6.498  21.344   6.562 -0.051800
ATOM   4147  HA  LEU   279       6.108  21.217   5.552  0.092200
ATOM   4148  CB  LEU   279       5.331  21.620   7.523 -0.110200
ATOM   4149  HB2 LEU   279       4.646  20.775   7.461  0.045700
ATOM   4150  HB3 LEU   279       5.733  21.611   8.536  0.045700
ATOM   4151  CG  LEU   279       4.505  22.914   7.375  0.353100
ATOM   4152  HG  LEU   279       5.170  23.777   7.387 -0.036100
ATOM   4153  CD1 LEU   279       3.693  22.949   6.089 -0.412100
ATOM   4154 1HD1 LEU   279       3.145  23.889   6.019  0.100000
ATOM   4155 2HD1 LEU   279       4.350  22.859   5.224  0.100000
ATOM   4156 3HD1 LEU   279       2.984  22.121   6.078  0.100000
ATOM   4157  CD2 LEU   279       3.576  23.011   8.573 -0.412100
ATOM   4158 1HD2 LEU   279       2.938  22.129   8.626  0.100000
ATOM   4159 2HD2 LEU   279       4.156  23.084   9.493  0.100000
ATOM   4160 3HD2 LEU   279       2.950  23.899   8.484  0.100000
ATOM   4161  C   LEU   279       7.477  22.512   6.551  0.597300
ATOM   4162  O   LEU   279       7.578  23.219   5.560 -0.567900
ATOM   4163  N   SER   280       8.240  22.670   7.625 -0.415700
ATOM   4164  H   SER   280       8.126  22.016   8.386  0.271900
ATOM   4165  CA  SER   280       9.171  23.781   7.779 -0.024900
ATOM   4166  HA  SER   280       8.600  24.709   7.756  0.084300
ATOM   4167  CB  SER   280       9.854  23.701   9.131  0.211700
ATOM   4168  HB2 SER   280      10.538  22.852   9.145  0.035200
ATOM   4169  HB3 SER   280      10.424  24.614   9.304  0.035200
ATOM   4170  OG  SER   280       8.905  23.548  10.161 -0.654600
ATOM   4171  HG  SER   280       8.487  22.686  10.100  0.427500
ATOM   4172  C   SER   280      10.264  23.909   6.727  0.597300
ATOM   4173  O   SER   280      10.770  25.009   6.497 -0.567900
ATOM   4174  N   CYS   281      10.705  22.796   6.149 -0.415700
ATOM   4175  H   CYS   281      10.332  21.899   6.426  0.271900
ATOM   4176  CA  CYS   281      11.766  22.871   5.157  0.021300
ATOM   4177  HA  CYS   281      12.448  23.675   5.436  0.112400
ATOM   4178  CB  CYS   281      12.604  21.590   5.161 -0.123100
ATOM   4179  HB2 CYS   281      13.517  21.778   4.597  0.111200
ATOM   4180  HB3 CYS   281      12.882  21.338   6.185  0.111200
ATOM   4181  SG  CYS   281      11.772  20.199   4.420 -0.311900
ATOM   4182  HG  CYS   281      10.748  20.135   5.275  0.193300
ATOM   4183  C   CYS   281      11.279  23.225   3.759  0.597300
ATOM   4184  O   CYS   281      12.097  23.446   2.872 -0.567900
ATOM   4185  N   CYS   282       9.977  23.258   3.510 -0.415700
ATOM   4186  H   CYS   282       9.297  23.142   4.248  0.271900
ATOM   4187  CA  CYS   282       9.555  23.640   2.175  0.021300
ATOM   4188  HA  CYS   282      10.311  23.359   1.442  0.112400
ATOM   4189  CB  CYS   282       8.301  22.887   1.730 -0.123100
ATOM   4190  HB2 CYS   282       8.140  23.105   0.674  0.111200
ATOM   4191  HB3 CYS   282       8.500  21.818   1.800  0.111200
ATOM   4192  SG  CYS   282       6.766  23.216   2.586 -0.311900
ATOM   4193  HG  CYS   282       7.183  22.872   3.808  0.193300
ATOM   4194  C   CYS   282       9.477  25.169   2.116  0.597300
ATOM   4195  O   CYS   282       9.350  25.807   3.169 -0.567900
ATOM   4196  N   GLN   283       9.669  25.762   0.930 -0.415700
ATOM   4197  H   GLN   283       9.802  25.186   0.111  0.271900
ATOM   4198  CA  GLN   283       9.642  27.219   0.753 -0.003100
ATOM   4199  HA  GLN   283      10.495  27.607   1.311  0.085000
ATOM   4200  CB  GLN   283       9.834  27.629  -0.718 -0.003600
ATOM   4201  HB2 GLN   283      10.527  26.917  -1.167  0.017100
ATOM   4202  HB3 GLN   283       8.895  27.549  -1.266  0.017100
ATOM   4203  CG  GLN   283      10.477  29.027  -0.896 -0.064500
ATOM   4204  HG2 GLN   283      11.361  29.098  -0.263  0.035200
ATOM   4205  HG3 GLN   283      10.803  29.119  -1.933  0.035200
ATOM   4206  CD  GLN   283       9.547  30.200  -0.606  0.695100
ATOM   4207  OE1 GLN   283       9.894  31.154   0.079 -0.608600
ATOM   4208  NE2 GLN   283       8.347  30.135  -1.132 -0.940700
ATOM   4209 1HE2 GLN   283       7.863  31.021  -1.148  0.425100
ATOM   4210 2HE2 GLN   283       8.201  29.472  -1.880  0.425100
ATOM   4211  C   GLN   283       8.368  27.834   1.329  0.597300
ATOM   4212  O   GLN   283       7.247  27.455   0.978 -0.567900
ATOM   4213  N   GLU   284       8.569  28.843   2.168 -0.516300
ATOM   4214  H   GLU   284       9.516  28.986   2.488  0.293600
ATOM   4215  CA  GLU   284       7.504  29.502   2.912  0.039700
ATOM   4216  HA  GLU   284       7.038  28.716   3.507  0.110500
ATOM   4217  CB  GLU   284       8.091  30.492   3.911  0.056000
ATOM   4218  HB2 GLU   284       7.377  30.606   4.727 -0.017300
ATOM   4219  HB3 GLU   284       9.012  30.088   4.331 -0.017300
ATOM   4220  CG  GLU   284       8.360  31.874   3.319  0.013600
ATOM   4221  HG2 GLU   284       9.016  31.756   2.457 -0.042500
ATOM   4222  HG3 GLU   284       7.426  32.324   2.981 -0.042500
ATOM   4223  CD  GLU   284       8.995  32.822   4.317  0.805400
ATOM   4224  OE1 GLU   284       8.777  32.673   5.543 -0.818800
ATOM   4225  OE2 GLU   284       9.728  33.730   3.862 -0.818800
ATOM   4226  C   GLU   284       6.349  30.143   2.169  0.536600
ATOM   4227  O   GLU   284       5.265  30.266   2.738 -0.581900
ATOM   4228  N   ALA   285       6.555  30.555   0.929 -0.415700
ATOM   4229  H   ALA   285       7.483  30.461   0.542  0.271900
ATOM   4230  CA  ALA   285       5.487  31.201   0.177  0.033700
ATOM   4231  HA  ALA   285       4.719  31.548   0.869  0.082300
ATOM   4232  CB  ALA   285       6.021  32.448  -0.514 -0.182500
ATOM   4233  HB1 ALA   285       6.592  33.055   0.189  0.060300
ATOM   4234  HB2 ALA   285       6.642  32.198  -1.374  0.060300
ATOM   4235  HB3 ALA   285       5.180  33.041  -0.873  0.060300
ATOM   4236  C   ALA   285       4.764  30.312  -0.816  0.597300
ATOM   4237  O   ALA   285       3.642  30.616  -1.209 -0.567900
ATOM   4238  N   TYR   286       5.401  29.231  -1.245 -0.415700
ATOM   4239  H   TYR   286       6.314  29.015  -0.871  0.271900
ATOM   4240  CA  TYR   286       4.781  28.347  -2.225 -0.001400
ATOM   4241  HA  TYR   286       3.697  28.392  -2.119  0.087600
ATOM   4242  CB  TYR   286       5.137  28.799  -3.644 -0.015200
ATOM   4243  HB2 TYR   286       4.674  28.142  -4.380  0.029500
ATOM   4244  HB3 TYR   286       4.698  29.784  -3.803  0.029500
ATOM   4245  CG  TYR   286       6.623  28.883  -3.928 -0.001100
ATOM   4246  CD1 TYR   286       7.364  27.725  -4.176 -0.190600
ATOM   4247  HD1 TYR   286       6.877  26.760  -4.180  0.169900
ATOM   4248  CE1 TYR   286       8.714  27.796  -4.467 -0.234100
ATOM   4249  HE1 TYR   286       9.266  26.889  -4.667  0.165600
ATOM   4250  CZ  TYR   286       9.345  29.034  -4.516  0.322600
ATOM   4251  OH  TYR   286      10.671  29.076  -4.813 -0.557900
ATOM   4252  HH  TYR   286      11.044  28.193  -4.871  0.399200
ATOM   4253  CE2 TYR   286       8.625  30.207  -4.267 -0.234100
ATOM   4254  HE2 TYR   286       9.122  31.164  -4.321  0.165600
ATOM   4255  CD2 TYR   286       7.269  30.126  -3.973 -0.190600
ATOM   4256  HD2 TYR   286       6.705  31.033  -3.814  0.169900
ATOM   4257  C   TYR   286       5.132  26.881  -2.054  0.597300
ATOM   4258  O   TYR   286       4.858  26.087  -2.958 -0.567900
ATOM   4259  N   GLY   287       5.750  26.520  -0.936 -0.415700
ATOM   4260  H   GLY   287       5.938  27.197  -0.211  0.271900
ATOM   4261  CA  GLY   287       6.133  25.143  -0.677 -0.025200
ATOM   4262  HA2 GLY   287       6.655  24.742  -1.545  0.069800
ATOM   4263  HA3 GLY   287       6.805  25.094   0.180  0.069800
ATOM   4264  C   GLY   287       4.913  24.293  -0.371  0.597300
ATOM   4265  O   GLY   287       3.919  24.795   0.153 -0.567900
ATOM   4266  N   VAL   288       4.974  23.009  -0.698 -0.415700
ATOM   4267  H   VAL   288       5.809  22.655  -1.143  0.271900
ATOM   4268  CA  VAL   288       3.867  22.077  -0.452 -0.087500
ATOM   4269  HA  VAL   288       3.080  22.557   0.129  0.096900
ATOM   4270  CB  VAL   288       3.256  21.565  -1.764  0.298500
ATOM   4271  HB  VAL   288       4.040  21.086  -2.350 -0.029700
ATOM   4272  CG1 VAL   288       2.147  20.534  -1.485 -0.319200
ATOM   4273 1HG1 VAL   288       1.407  20.949  -0.801  0.079100
ATOM   4274 2HG1 VAL   288       1.655  20.274  -2.423  0.079100
ATOM   4275 3HG1 VAL   288       2.563  19.618  -1.065  0.079100
ATOM   4276  CG2 VAL   288       2.700  22.719  -2.582 -0.319200
ATOM   4277 1HG2 VAL   288       1.828  23.146  -2.086  0.079100
ATOM   4278 2HG2 VAL   288       3.442  23.506  -2.717  0.079100
ATOM   4279 3HG2 VAL   288       2.396  22.352  -3.562  0.079100
ATOM   4280  C   VAL   288       4.391  20.894   0.327  0.597300
ATOM   4281  O   VAL   288       5.421  20.332  -0.027 -0.567900
ATOM   4282  N   SER   289       3.720  20.546   1.415 -0.415700
ATOM   4283  H   SER   289       2.891  21.056   1.683  0.271900
ATOM   4284  CA  SER   289       4.128  19.398   2.200 -0.024900
ATOM   4285  HA  SER   289       5.003  18.927   1.752  0.084300
ATOM   4286  CB  SER   289       4.516  19.816   3.600  0.211700
ATOM   4287  HB2 SER   289       5.115  20.725   3.550  0.035200
ATOM   4288  HB3 SER   289       3.627  20.016   4.198  0.035200
ATOM   4289  OG  SER   289       5.296  18.795   4.190 -0.654600
ATOM   4290  HG  SER   289       6.112  18.772   3.686  0.427500
ATOM   4291  C   SER   289       3.010  18.379   2.234  0.597300
ATOM   4292  O   SER   289       1.834  18.741   2.328 -0.567900
ATOM   4293  N   VAL   290       3.364  17.104   2.135 -0.415700
ATOM   4294  H   VAL   290       4.336  16.877   1.981  0.271900
ATOM   4295  CA  VAL   290       2.375  16.031   2.136 -0.087500
ATOM   4296  HA  VAL   290       1.384  16.451   2.308  0.096900
ATOM   4297  CB  VAL   290       2.302  15.328   0.766  0.298500
ATOM   4298  HB  VAL   290       3.269  14.884   0.531 -0.029700
ATOM   4299  CG1 VAL   290       1.251  14.205   0.792 -0.319200
ATOM   4300 1HG1 VAL   290       0.277  14.611   1.065  0.079100
ATOM   4301 2HG1 VAL   290       1.184  13.740  -0.191  0.079100
ATOM   4302 3HG1 VAL   290       1.530  13.428   1.503  0.079100
ATOM   4303  CG2 VAL   290       1.956  16.338  -0.321 -0.319200
ATOM   4304 1HG2 VAL   290       1.523  15.821  -1.177  0.079100
ATOM   4305 2HG2 VAL   290       1.218  17.052   0.045  0.079100
ATOM   4306 3HG2 VAL   290       2.855  16.877  -0.618  0.079100
ATOM   4307  C   VAL   290       2.677  15.024   3.239  0.597300
ATOM   4308  O   VAL   290       3.793  14.517   3.332 -0.567900
ATOM   4309  N   ILE   291       1.704  14.766   4.105 -0.415700
ATOM   4310  H   ILE   291       0.824  15.250   4.007  0.271900
ATOM   4311  CA  ILE   291       1.864  13.809   5.193 -0.059700
ATOM   4312  HA  ILE   291       2.910  13.760   5.498  0.086900
ATOM   4313  CB  ILE   291       1.009  14.181   6.438  0.130300
ATOM   4314  HB  ILE   291      -0.023  14.335   6.120  0.018700
ATOM   4315  CG2 ILE   291       1.047  13.042   7.482 -0.320400
ATOM   4316 1HG2 ILE   291       2.061  12.894   7.854  0.088200
ATOM   4317 2HG2 ILE   291       0.395  13.271   8.325  0.088200
ATOM   4318 3HG2 ILE   291       0.676  12.103   7.071  0.088200
ATOM   4319  CG1 ILE   291       1.530  15.483   7.065 -0.043000
ATOM   4320 2HG1 ILE   291       2.538  15.289   7.432  0.023600
ATOM   4321 3HG1 ILE   291       1.540  16.275   6.316  0.023600
ATOM   4322  CD1 ILE   291       0.732  15.964   8.265 -0.066000
ATOM   4323 1HD1 ILE   291      -0.314  16.087   7.983  0.018600
ATOM   4324 2HD1 ILE   291       0.806  15.267   9.099  0.018600
ATOM   4325 3HD1 ILE   291       1.121  16.927   8.595  0.018600
ATOM   4326  C   ILE   291       1.437  12.465   4.636  0.597300
ATOM   4327  O   ILE   291       0.328  12.333   4.131 -0.567900
ATOM   4328  N   VAL   292       2.330  11.485   4.676 -0.415700
ATOM   4329  H   VAL   292       3.287  11.707   4.914  0.271900
ATOM   4330  CA  VAL   292       2.021  10.141   4.184 -0.087500
ATOM   4331  HA  VAL   292       1.011  10.114   3.775  0.096900
ATOM   4332  CB  VAL   292       2.984   9.703   3.055  0.298500
ATOM   4333  HB  VAL   292       3.965   9.494   3.480 -0.029700
ATOM   4334  CG1 VAL   292       2.463   8.428   2.379 -0.319200
ATOM   4335 1HG1 VAL   292       1.459   8.596   1.987  0.079100
ATOM   4336 2HG1 VAL   292       3.120   8.155   1.553  0.079100
ATOM   4337 3HG1 VAL   292       2.437   7.599   3.086  0.079100
ATOM   4338  CG2 VAL   292       3.142  10.806   2.004 -0.319200
ATOM   4339 1HG2 VAL   292       3.760  10.441   1.183  0.079100
ATOM   4340 2HG2 VAL   292       2.165  11.084   1.610  0.079100
ATOM   4341 3HG2 VAL   292       3.631  11.683   2.429  0.079100
ATOM   4342  C   VAL   292       2.047   9.151   5.339  0.597300
ATOM   4343  O   VAL   292       1.251   8.219   5.375 -0.567900
ATOM   4344  N   GLY   293       2.917   9.405   6.317 -0.415700
ATOM   4345  H   GLY   293       3.534  10.196   6.200  0.271900
ATOM   4346  CA  GLY   293       3.061   8.547   7.483 -0.025200
ATOM   4347  HA2 GLY   293       3.233   7.531   7.129  0.069800
ATOM   4348  HA3 GLY   293       3.940   8.853   8.051  0.069800
ATOM   4349  C   GLY   293       1.872   8.522   8.441  0.597300
ATOM   4350  O   GLY   293       1.239   9.549   8.707 -0.567900
ATOM   4351  N   VAL   294       1.594   7.331   8.978 -0.415700
ATOM   4352  H   VAL   294       2.204   6.550   8.781  0.271900
ATOM   4353  CA  VAL   294       0.492   7.115   9.914 -0.087500
ATOM   4354  HA  VAL   294      -0.360   7.720   9.603  0.096900
ATOM   4355  CB  VAL   294       0.022   5.643   9.881  0.298500
ATOM   4356  HB  VAL   294       0.878   4.998  10.077 -0.029700
ATOM   4357  CG1 VAL   294      -1.037   5.398  10.953 -0.319200
ATOM   4358 1HG1 VAL   294      -1.425   4.383  10.860  0.079100
ATOM   4359 2HG1 VAL   294      -0.616   5.500  11.953  0.079100
ATOM   4360 3HG1 VAL   294      -1.863   6.099  10.837  0.079100
ATOM   4361  CG2 VAL   294      -0.549   5.290   8.500 -0.319200
ATOM   4362 1HG2 VAL   294      -0.785   4.227   8.450  0.079100
ATOM   4363 2HG2 VAL   294      -1.469   5.852   8.339  0.079100
ATOM   4364 3HG2 VAL   294       0.144   5.554   7.701  0.079100
ATOM   4365  C   VAL   294       0.955   7.511  11.311  0.597300
ATOM   4366  O   VAL   294       1.877   6.911  11.824 -0.567900
ATOM   4367  N   PRO   295       0.335   8.524  11.926 -0.254800
ATOM   4368  CD  PRO   295      -0.812   9.291  11.424  0.019200
ATOM   4369  HD2 PRO   295      -1.654   8.646  11.172  0.039100
ATOM   4370  HD3 PRO   295      -0.517   9.897  10.567  0.039100
ATOM   4371  CG  PRO   295      -1.172  10.200  12.592  0.018900
ATOM   4372  HG2 PRO   295      -1.896   9.708  13.241  0.021300
ATOM   4373  HG3 PRO   295      -1.564  11.157  12.246  0.021300
ATOM   4374  CB  PRO   295       0.137  10.389  13.320 -0.007000
ATOM   4375  HB2 PRO   295      -0.028  10.731  14.341  0.025300
ATOM   4376  HB3 PRO   295       0.773  11.098  12.791  0.025300
ATOM   4377  CA  PRO   295       0.726   8.982  13.266 -0.026600
ATOM   4378  HA  PRO   295       1.813   9.047  13.325  0.064100
ATOM   4379  C   PRO   295       0.202   8.102  14.426  0.589600
ATOM   4380  O   PRO   295      -0.747   7.326  14.259 -0.574800
ATOM   4381  N   PRO   296       0.784   8.237  15.627 -0.254800
ATOM   4382  CD  PRO   296       1.813   9.189  16.043  0.019200
ATOM   4383  HD2 PRO   296       1.352  10.109  16.402  0.039100
ATOM   4384  HD3 PRO   296       2.550   9.396  15.268  0.039100
ATOM   4385  CG  PRO   296       2.462   8.448  17.174  0.018900
ATOM   4386  HG2 PRO   296       2.994   9.128  17.840  0.021300
ATOM   4387  HG3 PRO   296       3.144   7.696  16.776  0.021300
ATOM   4388  CB  PRO   296       1.310   7.778  17.874 -0.007000
ATOM   4389  HB2 PRO   296       0.855   8.499  18.553  0.025300
ATOM   4390  HB3 PRO   296       1.637   6.888  18.412  0.025300
ATOM   4391  CA  PRO   296       0.326   7.442  16.763 -0.026600
ATOM   4392  HA  PRO   296       0.349   6.376  16.533  0.064100
ATOM   4393  C   PRO   296      -1.091   7.862  17.146  0.589600
ATOM   4394  O   PRO   296      -1.420   9.057  17.109 -0.574800
ATOM   4395  N   ASP   297      -1.928   6.889  17.502 -0.516300
ATOM   4396  H   ASP   297      -1.580   5.941  17.533  0.293600
ATOM   4397  CA  ASP   297      -3.320   7.118  17.886  0.038100
ATOM   4398  HA  ASP   297      -3.870   7.386  16.984  0.088000
ATOM   4399  CB  ASP   297      -3.944   5.825  18.438 -0.030300
ATOM   4400  HB2 ASP   297      -3.889   5.048  17.676 -0.012200
ATOM   4401  HB3 ASP   297      -3.368   5.493  19.302 -0.012200
ATOM   4402  CG  ASP   297      -5.406   6.007  18.861  0.799400
ATOM   4403  OD1 ASP   297      -6.288   5.993  17.972 -0.801400
ATOM   4404  OD2 ASP   297      -5.674   6.164  20.081 -0.801400
ATOM   4405  C   ASP   297      -3.507   8.237  18.907  0.536600
ATOM   4406  O   ASP   297      -2.780   8.323  19.901 -0.581900
ATOM   4407  N   SER   298      -4.490   9.092  18.625 -0.415700
ATOM   4408  H   SER   298      -5.032   8.934  17.787  0.271900
ATOM   4409  CA  SER   298      -4.890  10.198  19.481 -0.024900
ATOM   4410  HA  SER   298      -5.543  10.840  18.890  0.084300
ATOM   4411  CB  SER   298      -5.722   9.673  20.655  0.211700
ATOM   4412  HB2 SER   298      -5.118   9.019  21.284  0.035200
ATOM   4413  HB3 SER   298      -6.073  10.516  21.250  0.035200
ATOM   4414  OG  SER   298      -6.865   8.970  20.189 -0.654600
ATOM   4415  HG  SER   298      -6.607   8.052  20.074  0.427500
ATOM   4416  C   SER   298      -3.769  11.094  19.973  0.597300
ATOM   4417  O   SER   298      -3.860  11.658  21.060 -0.567900
ATOM   4418  N   GLN   299      -2.690  11.205  19.219 -0.415700
ATOM   4419  H   GLN   299      -2.591  10.630  18.394  0.271900
ATOM   4420  CA  GLN   299      -1.612  12.085  19.620 -0.003100
ATOM   4421  HA  GLN   299      -1.755  12.444  20.639  0.085000
ATOM   4422  CB  GLN   299      -0.278  11.363  19.612 -0.003600
ATOM   4423  HB2 GLN   299      -0.061  10.974  18.617  0.017100
ATOM   4424  HB3 GLN   299       0.481  12.103  19.867  0.017100
ATOM   4425  CG  GLN   299      -0.275  10.221  20.620 -0.064500
ATOM   4426  HG2 GLN   299      -0.728  10.541  21.559  0.035200
ATOM   4427  HG3 GLN   299      -0.830   9.388  20.190  0.035200
ATOM   4428  CD  GLN   299       1.102   9.685  20.906  0.695100
ATOM   4429  OE1 GLN   299       1.291   8.472  21.012 -0.608600
ATOM   4430  NE2 GLN   299       2.076  10.569  21.048 -0.940700
ATOM   4431 1HE2 GLN   299       3.014  10.241  21.233  0.425100
ATOM   4432 2HE2 GLN   299       1.852  11.551  21.116  0.425100
ATOM   4433  C   GLN   299      -1.626  13.285  18.706  0.597300
ATOM   4434  O   GLN   299      -1.800  13.156  17.486 -0.567900
ATOM   4435  N   ASN   300      -1.537  14.457  19.321 -0.415700
ATOM   4436  H   ASN   300      -1.389  14.470  20.320  0.271900
ATOM   4437  CA  ASN   300      -1.572  15.734  18.617  0.014300
ATOM   4438  HA  ASN   300      -1.999  15.609  17.621  0.104800
ATOM   4439  CB  ASN   300      -2.427  16.737  19.397 -0.204100
ATOM   4440  HB2 ASN   300      -2.130  16.740  20.446  0.079700
ATOM   4441  HB3 ASN   300      -2.268  17.737  18.992  0.079700
ATOM   4442  CG  ASN   300      -3.908  16.456  19.306  0.713000
ATOM   4443  OD1 ASN   300      -4.711  17.295  19.686 -0.593100
ATOM   4444  ND2 ASN   300      -4.292  15.291  18.811 -0.919100
ATOM   4445 1HD2 ASN   300      -5.281  15.139  18.674  0.419600
ATOM   4446 2HD2 ASN   300      -3.609  14.633  18.462  0.419600
ATOM   4447  C   ASN   300      -0.205  16.342  18.433  0.597300
ATOM   4448  O   ASN   300       0.663  16.200  19.294 -0.567900
ATOM   4449  N   LEU   301      -0.020  17.028  17.312 -0.415700
ATOM   4450  H   LEU   301      -0.791  17.149  16.670  0.271900
ATOM   4451  CA  LEU   301       1.228  17.733  17.060 -0.051800
ATOM   4452  HA  LEU   301       2.005  17.338  17.714  0.092200
ATOM   4453  CB  LEU   301       1.737  17.530  15.618 -0.110200
ATOM   4454  HB2 LEU   301       2.712  18.015  15.561  0.045700
ATOM   4455  HB3 LEU   301       1.947  16.466  15.514  0.045700
ATOM   4456  CG  LEU   301       0.942  17.955  14.377  0.353100
ATOM   4457  HG  LEU   301      -0.043  17.488  14.403 -0.036100
ATOM   4458  CD1 LEU   301       0.772  19.471  14.316 -0.412100
ATOM   4459 1HD1 LEU   301       1.721  19.976  14.494  0.100000
ATOM   4460 2HD1 LEU   301       0.392  19.747  13.333  0.100000
ATOM   4461 3HD1 LEU   301       0.019  19.802  15.031  0.100000
ATOM   4462  CD2 LEU   301       1.681  17.463  13.125 -0.412100
ATOM   4463 1HD2 LEU   301       1.093  17.696  12.237  0.100000
ATOM   4464 2HD2 LEU   301       2.656  17.944  13.052  0.100000
ATOM   4465 3HD2 LEU   301       1.816  16.383  13.175  0.100000
ATOM   4466  C   LEU   301       1.045  19.206  17.423  0.597300
ATOM   4467  O   LEU   301      -0.077  19.723  17.455 -0.567900
ATOM   4468  N   SER   302       2.151  19.863  17.734 -0.415700
ATOM   4469  H   SER   302       3.024  19.356  17.717  0.271900
ATOM   4470  CA  SER   302       2.179  21.274  18.086 -0.024900
ATOM   4471  HA  SER   302       1.170  21.675  18.186  0.084300
ATOM   4472  CB  SER   302       2.902  21.405  19.431  0.211700
ATOM   4473  HB2 SER   302       2.360  20.823  20.177  0.035200
ATOM   4474  HB3 SER   302       3.909  20.995  19.340  0.035200
ATOM   4475  OG  SER   302       2.986  22.737  19.888 -0.654600
ATOM   4476  HG  SER   302       2.112  23.127  19.810  0.427500
ATOM   4477  C   SER   302       2.912  22.005  16.957  0.597300
ATOM   4478  O   SER   302       3.972  21.547  16.526 -0.567900
ATOM   4479  N   MET   303       2.335  23.077  16.412 -0.415700
ATOM   4480  H   MET   303       1.432  23.391  16.737  0.271900
ATOM   4481  CA  MET   303       2.993  23.836  15.352 -0.023700
ATOM   4482  HA  MET   303       4.043  23.821  15.642  0.088000
ATOM   4483  CB  MET   303       2.811  23.173  13.966  0.034200
ATOM   4484  HB2 MET   303       3.438  23.678  13.231  0.024100
ATOM   4485  HB3 MET   303       3.176  22.148  14.032  0.024100
ATOM   4486  CG  MET   303       1.399  23.128  13.401  0.001800
ATOM   4487  HG2 MET   303       1.372  22.376  12.613  0.044000
ATOM   4488  HG3 MET   303       0.716  22.803  14.186  0.044000
ATOM   4489  SD  MET   303       0.795  24.694  12.711 -0.273700
ATOM   4490  CE  MET   303       1.584  24.740  11.119 -0.053600
ATOM   4491  HE1 MET   303       2.663  24.632  11.233  0.068400
ATOM   4492  HE2 MET   303       1.204  23.932  10.494  0.068400
ATOM   4493  HE3 MET   303       1.372  25.700  10.648  0.068400
ATOM   4494  C   MET   303       2.572  25.296  15.330  0.597300
ATOM   4495  O   MET   303       1.531  25.670  15.880 -0.567900
ATOM   4496  N   ASN   304       3.398  26.130  14.711 -0.415700
ATOM   4497  H   ASN   304       4.231  25.749  14.285  0.271900
ATOM   4498  CA  ASN   304       3.132  27.552  14.621  0.014300
ATOM   4499  HA  ASN   304       2.544  27.839  15.493  0.104800
ATOM   4500  CB  ASN   304       4.452  28.307  14.683 -0.204100
ATOM   4501  HB2 ASN   304       4.949  28.066  15.622  0.079700
ATOM   4502  HB3 ASN   304       5.098  27.996  13.861  0.079700
ATOM   4503  CG  ASN   304       4.300  29.815  14.616  0.713000
ATOM   4504  OD1 ASN   304       5.301  30.510  14.581 -0.593100
ATOM   4505  ND2 ASN   304       3.089  30.344  14.587 -0.919100
ATOM   4506 1HD2 ASN   304       3.093  31.351  14.673  0.419600
ATOM   4507 2HD2 ASN   304       2.342  29.828  15.029  0.419600
ATOM   4508  C   ASN   304       2.415  27.847  13.316  0.597300
ATOM   4509  O   ASN   304       3.008  27.705  12.248 -0.567900
ATOM   4510  N   PRO   305       1.166  28.336  13.382 -0.254800
ATOM   4511  CD  PRO   305       0.370  28.581  14.590  0.019200
ATOM   4512  HD2 PRO   305       0.928  29.010  15.422  0.039100
ATOM   4513  HD3 PRO   305      -0.127  27.662  14.900  0.039100
ATOM   4514  CG  PRO   305      -0.646  29.586  14.121  0.018900
ATOM   4515  HG2 PRO   305      -0.196  30.578  14.068  0.021300
ATOM   4516  HG3 PRO   305      -1.523  29.594  14.768  0.021300
ATOM   4517  CB  PRO   305      -0.974  29.095  12.751 -0.007000
ATOM   4518  HB2 PRO   305      -1.439  29.870  12.142  0.025300
ATOM   4519  HB3 PRO   305      -1.635  28.231  12.826  0.025300
ATOM   4520  CA  PRO   305       0.381  28.651  12.185 -0.026600
ATOM   4521  HA  PRO   305       0.229  27.731  11.622  0.064100
ATOM   4522  C   PRO   305       0.987  29.675  11.204  0.589600
ATOM   4523  O   PRO   305       0.480  29.842  10.092 -0.574800
ATOM   4524  N   MET   306       2.069  30.359  11.586 -0.415700
ATOM   4525  H   MET   306       2.451  30.220  12.510  0.271900
ATOM   4526  CA  MET   306       2.722  31.299  10.675 -0.023700
ATOM   4527  HA  MET   306       1.987  31.979  10.245  0.088000
ATOM   4528  CB  MET   306       3.783  32.147  11.387  0.034200
ATOM   4529  HB2 MET   306       4.294  31.531  12.127  0.024100
ATOM   4530  HB3 MET   306       4.539  32.463  10.668  0.024100
ATOM   4531  CG  MET   306       3.235  33.399  12.087  0.001800
ATOM   4532  HG2 MET   306       2.452  33.090  12.780  0.044000
ATOM   4533  HG3 MET   306       4.044  33.831  12.676  0.044000
ATOM   4534  SD  MET   306       2.559  34.707  10.996 -0.273700
ATOM   4535  CE  MET   306       3.888  34.944   9.825 -0.053600
ATOM   4536  HE1 MET   306       4.816  35.151  10.358  0.068400
ATOM   4537  HE2 MET   306       4.008  34.056   9.205  0.068400
ATOM   4538  HE3 MET   306       3.657  35.786   9.172  0.068400
ATOM   4539  C   MET   306       3.369  30.516   9.540  0.597300
ATOM   4540  O   MET   306       3.484  31.015   8.419 -0.567900
ATOM   4541  N   LEU   307       3.757  29.267   9.830 -0.415700
ATOM   4542  H   LEU   307       3.641  28.926  10.774  0.271900
ATOM   4543  CA  LEU   307       4.341  28.371   8.841 -0.051800
ATOM   4544  HA  LEU   307       5.326  28.682   8.495  0.092200
ATOM   4545  CB  LEU   307       4.577  26.977   9.426 -0.110200
ATOM   4546  HB2 LEU   307       3.652  26.623   9.880  0.045700
ATOM   4547  HB3 LEU   307       4.812  26.303   8.602  0.045700
ATOM   4548  CG  LEU   307       5.707  26.874  10.454  0.353100
ATOM   4549  HG  LEU   307       5.465  27.465  11.337 -0.036100
ATOM   4550  CD1 LEU   307       5.882  25.422  10.868 -0.412100
ATOM   4551 1HD1 LEU   307       4.966  25.052  11.328  0.100000
ATOM   4552 2HD1 LEU   307       6.137  24.810  10.002  0.100000
ATOM   4553 3HD1 LEU   307       6.684  25.345  11.603  0.100000
ATOM   4554  CD2 LEU   307       7.011  27.402   9.859 -0.412100
ATOM   4555 1HD2 LEU   307       7.844  27.139  10.510  0.100000
ATOM   4556 2HD2 LEU   307       7.194  26.965   8.877  0.100000
ATOM   4557 3HD2 LEU   307       6.988  28.489   9.789  0.100000
ATOM   4558  C   LEU   307       3.409  28.276   7.656  0.597300
ATOM   4559  O   LEU   307       3.851  28.141   6.524 -0.567900
ATOM   4560  N   LEU   308       2.111  28.358   7.922 -0.415700
ATOM   4561  H   LEU   308       1.815  28.529   8.872  0.271900
ATOM   4562  CA  LEU   308       1.107  28.281   6.875 -0.051800
ATOM   4563  HA  LEU   308       1.509  27.750   6.013  0.092200
ATOM   4564  CB  LEU   308      -0.130  27.512   7.365 -0.110200
ATOM   4565  HB2 LEU   308      -0.530  28.046   8.226  0.045700
ATOM   4566  HB3 LEU   308      -0.891  27.571   6.586  0.045700
ATOM   4567  CG  LEU   308       0.013  26.034   7.756  0.353100
ATOM   4568  HG  LEU   308       0.820  25.935   8.482 -0.036100
ATOM   4569  CD1 LEU   308      -1.292  25.548   8.402 -0.412100
ATOM   4570 1HD1 LEU   308      -2.115  25.633   7.692  0.100000
ATOM   4571 2HD1 LEU   308      -1.187  24.506   8.705  0.100000
ATOM   4572 3HD1 LEU   308      -1.513  26.147   9.286  0.100000
ATOM   4573  CD2 LEU   308       0.353  25.187   6.535 -0.412100
ATOM   4574 1HD2 LEU   308       1.248  25.565   6.041  0.100000
ATOM   4575 2HD2 LEU   308       0.560  24.180   6.898  0.100000
ATOM   4576 3HD2 LEU   308      -0.478  25.172   5.830  0.100000
ATOM   4577  C   LEU   308       0.682  29.654   6.359  0.597300
ATOM   4578  O   LEU   308       0.410  29.795   5.167 -0.567900
ATOM   4579  N   LEU   309       0.619  30.662   7.228 -0.415700
ATOM   4580  H   LEU   309       0.799  30.472   8.204  0.271900
ATOM   4581  CA  LEU   309       0.189  32.006   6.829 -0.051800
ATOM   4582  HA  LEU   309      -0.829  31.906   6.452  0.092200
ATOM   4583  CB  LEU   309       0.262  32.967   8.024 -0.110200
ATOM   4584  HB2 LEU   309       0.566  32.381   8.891  0.045700
ATOM   4585  HB3 LEU   309       1.076  33.674   7.867  0.045700
ATOM   4586  CG  LEU   309      -0.992  33.710   8.512  0.353100
ATOM   4587  HG  LEU   309      -1.294  33.312   9.481 -0.036100
ATOM   4588  CD1 LEU   309      -0.626  35.175   8.690 -0.412100
ATOM   4589 1HD1 LEU   309      -1.482  35.718   9.092  0.100000
ATOM   4590 2HD1 LEU   309       0.203  35.268   9.392  0.100000
ATOM   4591 3HD1 LEU   309      -0.350  35.619   7.734  0.100000
ATOM   4592  CD2 LEU   309      -2.178  33.603   7.564 -0.412100
ATOM   4593 1HD2 LEU   309      -2.539  32.575   7.543  0.100000
ATOM   4594 2HD2 LEU   309      -2.990  34.233   7.926  0.100000
ATOM   4595 3HD2 LEU   309      -1.905  33.937   6.563  0.100000
ATOM   4596  C   LEU   309       1.017  32.583   5.681  0.597300
ATOM   4597  O   LEU   309       0.466  33.151   4.732 -0.567900
ATOM   4598  N   SER   310       2.336  32.427   5.755 -0.415700
ATOM   4599  H   SER   310       2.747  31.953   6.547  0.271900
ATOM   4600  CA  SER   310       3.226  32.929   4.711 -0.024900
ATOM   4601  HA  SER   310       3.103  34.010   4.652  0.084300
ATOM   4602  CB  SER   310       4.682  32.663   5.082  0.211700
ATOM   4603  HB2 SER   310       5.329  32.804   4.216  0.035200
ATOM   4604  HB3 SER   310       4.974  33.386   5.844  0.035200
ATOM   4605  OG  SER   310       4.857  31.364   5.623 -0.654600
ATOM   4606  HG  SER   310       4.954  30.776   4.870  0.427500
ATOM   4607  C   SER   310       2.915  32.380   3.317  0.597300
ATOM   4608  O   SER   310       3.377  32.944   2.318 -0.567900
ATOM   4609  N   GLY   311       2.123  31.308   3.251 -0.415700
ATOM   4610  H   GLY   311       1.720  30.939   4.100  0.271900
ATOM   4611  CA  GLY   311       1.730  30.720   1.984 -0.025200
ATOM   4612  HA2 GLY   311       0.677  30.948   1.823  0.069800
ATOM   4613  HA3 GLY   311       2.286  31.175   1.164  0.069800
ATOM   4614  C   GLY   311       1.891  29.211   1.802  0.597300
ATOM   4615  O   GLY   311       1.489  28.713   0.757 -0.567900
ATOM   4616  N   ARG   312       2.444  28.460   2.758 -0.347900
ATOM   4617  H   ARG   312       2.772  28.905   3.604  0.274700
ATOM   4618  CA  ARG   312       2.604  27.000   2.581 -0.263700
ATOM   4619  HA  ARG   312       3.161  26.829   1.660  0.156000
ATOM   4620  CB  ARG   312       3.370  26.386   3.745 -0.000700
ATOM   4621  HB2 ARG   312       2.916  26.709   4.681  0.032700
ATOM   4622  HB3 ARG   312       3.265  25.302   3.695  0.032700
ATOM   4623  CG  ARG   312       4.850  26.683   3.754  0.039000
ATOM   4624  HG2 ARG   312       5.304  26.368   2.814  0.028500
ATOM   4625  HG3 ARG   312       4.998  27.753   3.892  0.028500
ATOM   4626  CD  ARG   312       5.463  25.915   4.904  0.048600
ATOM   4627  HD2 ARG   312       4.943  26.117   5.840  0.068700
ATOM   4628  HD3 ARG   312       5.349  24.851   4.698  0.068700
ATOM   4629  NE  ARG   312       6.888  26.192   5.033 -0.529500
ATOM   4630  HE  ARG   312       7.548  25.570   4.589  0.345600
ATOM   4631  CZ  ARG   312       7.390  27.230   5.677  0.807600
ATOM   4632  NH1 ARG   312       6.596  28.110   6.246 -0.862700
ATOM   4633 1HH1 ARG   312       5.592  28.022   6.179  0.447800
ATOM   4634 2HH1 ARG   312       6.977  28.888   6.765  0.447800
ATOM   4635  NH2 ARG   312       8.690  27.392   5.745 -0.862700
ATOM   4636 1HH2 ARG   312       9.295  26.869   5.128  0.447800
ATOM   4637 2HH2 ARG   312       9.045  28.181   6.267  0.447800
ATOM   4638  C   ARG   312       1.296  26.223   2.447  0.734100
ATOM   4639  O   ARG   312       0.247  26.661   2.921 -0.589400
ATOM   4640  N   THR   313       1.355  25.076   1.782 -0.415700
ATOM   4641  H   THR   313       2.227  24.803   1.353  0.271900
ATOM   4642  CA  THR   313       0.200  24.189   1.654 -0.038900
ATOM   4643  HA  THR   313      -0.679  24.631   2.122  0.100700
ATOM   4644  CB  THR   313      -0.174  23.851   0.197  0.365400
ATOM   4645  HB  THR   313       0.670  23.370  -0.298  0.004300
ATOM   4646  CG2 THR   313      -1.364  22.907   0.159 -0.243800
ATOM   4647 1HG2 THR   313      -1.692  22.768  -0.871  0.064200
ATOM   4648 2HG2 THR   313      -1.085  21.931   0.556  0.064200
ATOM   4649 3HG2 THR   313      -2.189  23.316   0.743  0.064200
ATOM   4650  OG1 THR   313      -0.551  25.022  -0.511 -0.676100
ATOM   4651  HG1 THR   313       0.284  25.489  -0.597  0.410200
ATOM   4652  C   THR   313       0.567  22.912   2.394  0.597300
ATOM   4653  O   THR   313       1.663  22.372   2.196 -0.567900
ATOM   4654  N   TRP   314      -0.337  22.451   3.256 -0.415700
ATOM   4655  H   TRP   314      -1.205  22.956   3.366  0.271900
ATOM   4656  CA  TRP   314      -0.154  21.247   4.051 -0.027500
ATOM   4657  HA  TRP   314       0.787  20.778   3.762  0.112300
ATOM   4658  CB  TRP   314      -0.162  21.574   5.538 -0.005000
ATOM   4659  HB2 TRP   314       0.321  22.545   5.643  0.033900
ATOM   4660  HB3 TRP   314      -1.177  21.664   5.925  0.033900
ATOM   4661  CG  TRP   314       0.638  20.627   6.384 -0.141500
ATOM   4662  CD1 TRP   314       1.463  19.636   5.947 -0.163800
ATOM   4663  HD1 TRP   314       1.605  19.337   4.918  0.206200
ATOM   4664  NE1 TRP   314       2.109  19.045   7.003 -0.341800
ATOM   4665  HE1 TRP   314       2.718  18.244   6.921  0.341200
ATOM   4666  CE2 TRP   314       1.704  19.629   8.173  0.138000
ATOM   4667  CZ2 TRP   314       2.075  19.376   9.489 -0.260100
ATOM   4668  HZ2 TRP   314       2.798  18.609   9.725  0.157200
ATOM   4669  CH2 TRP   314       1.499  20.155  10.479 -0.113400
ATOM   4670  HH2 TRP   314       1.780  19.994  11.509  0.141700
ATOM   4671  CZ3 TRP   314       0.570  21.168  10.163 -0.197200
ATOM   4672  HZ3 TRP   314       0.118  21.748  10.954  0.144700
ATOM   4673  CE3 TRP   314       0.196  21.414   8.843 -0.238700
ATOM   4674  HE3 TRP   314      -0.533  22.175   8.606  0.170000
ATOM   4675  CD2 TRP   314       0.769  20.642   7.817  0.124300
ATOM   4676  C   TRP   314      -1.299  20.319   3.760  0.597300
ATOM   4677  O   TRP   314      -2.448  20.721   3.878 -0.567900
ATOM   4678  N   LYS   315      -1.008  19.090   3.369 -0.347900
ATOM   4679  H   LYS   315      -0.045  18.816   3.239  0.274700
ATOM   4680  CA  LYS   315      -2.054  18.114   3.081 -0.240000
ATOM   4681  HA  LYS   315      -2.921  18.304   3.714  0.142600
ATOM   4682  CB  LYS   315      -2.493  18.229   1.635 -0.009400
ATOM   4683  HB2 LYS   315      -3.204  17.437   1.402  0.036200
ATOM   4684  HB3 LYS   315      -3.018  19.179   1.534  0.036200
ATOM   4685  CG  LYS   315      -1.326  18.183   0.678  0.018700
ATOM   4686  HG2 LYS   315      -0.427  18.665   1.064  0.010300
ATOM   4687  HG3 LYS   315      -1.087  17.145   0.447  0.010300
ATOM   4688  CD  LYS   315      -1.690  18.925  -0.574 -0.047900
ATOM   4689  HD2 LYS   315      -1.955  19.954  -0.330  0.062100
ATOM   4690  HD3 LYS   315      -0.832  18.941  -1.246  0.062100
ATOM   4691  CE  LYS   315      -2.836  18.236  -1.258 -0.014300
ATOM   4692  HE2 LYS   315      -2.488  17.298  -1.691  0.113500
ATOM   4693  HE3 LYS   315      -3.613  18.013  -0.527  0.113500
ATOM   4694  NZ  LYS   315      -3.409  19.100  -2.306 -0.385400
ATOM   4695  HZ1 LYS   315      -2.695  19.459  -2.924  0.340000
ATOM   4696  HZ2 LYS   315      -4.099  18.612  -2.859  0.340000
ATOM   4697  HZ3 LYS   315      -3.859  19.901  -1.884  0.340000
ATOM   4698  C   LYS   315      -1.593  16.709   3.401  0.734100
ATOM   4699  O   LYS   315      -0.412  16.463   3.629 -0.589400
ATOM   4700  N   GLY   316      -2.531  15.795   3.491 -0.415700
ATOM   4701  H   GLY   316      -3.492  16.040   3.299  0.271900
ATOM   4702  CA  GLY   316      -2.208  14.420   3.784 -0.025200
ATOM   4703  HA2 GLY   316      -1.148  14.204   3.652  0.069800
ATOM   4704  HA3 GLY   316      -2.520  14.160   4.796  0.069800
ATOM   4705  C   GLY   316      -2.990  13.618   2.795  0.597300
ATOM   4706  O   GLY   316      -3.744  14.185   2.015 -0.567900
ATOM   4707  N   ALA   317      -2.798  12.316   2.767 -0.415700
ATOM   4708  H   ALA   317      -2.167  11.869   3.417  0.271900
ATOM   4709  CA  ALA   317      -3.553  11.497   1.847  0.033700
ATOM   4710  HA  ALA   317      -4.607  11.758   1.942  0.082300
ATOM   4711  CB  ALA   317      -3.123  11.762   0.396 -0.182500
ATOM   4712  HB1 ALA   317      -3.602  11.042  -0.268  0.060300
ATOM   4713  HB2 ALA   317      -3.420  12.757   0.064  0.060300
ATOM   4714  HB3 ALA   317      -2.043  11.650   0.304  0.060300
ATOM   4715  C   ALA   317      -3.420  10.029   2.200  0.597300
ATOM   4716  O   ALA   317      -2.442   9.591   2.810 -0.567900
ATOM   4717  N   ILE   318      -4.447   9.290   1.820 -0.415700
ATOM   4718  H   ILE   318      -5.170   9.737   1.274  0.271900
ATOM   4719  CA  ILE   318      -4.571   7.864   2.024 -0.059700
ATOM   4720  HA  ILE   318      -3.774   7.479   2.661  0.086900
ATOM   4721  CB  ILE   318      -5.960   7.505   2.608  0.130300
ATOM   4722  HB  ILE   318      -6.737   7.892   1.948  0.018700
ATOM   4723  CG2 ILE   318      -6.147   5.978   2.721 -0.320400
ATOM   4724 1HG2 ILE   318      -6.061   5.484   1.753  0.088200
ATOM   4725 2HG2 ILE   318      -5.414   5.578   3.421  0.088200
ATOM   4726 3HG2 ILE   318      -7.142   5.759   3.111  0.088200
ATOM   4727  CG1 ILE   318      -6.147   8.150   3.985 -0.043000
ATOM   4728 2HG1 ILE   318      -6.117   9.235   3.884  0.023600
ATOM   4729 3HG1 ILE   318      -7.133   7.886   4.367  0.023600
ATOM   4730  CD1 ILE   318      -5.102   7.742   5.010 -0.066000
ATOM   4731 1HD1 ILE   318      -5.158   6.675   5.228  0.018600
ATOM   4732 2HD1 ILE   318      -4.096   8.019   4.693  0.018600
ATOM   4733 3HD1 ILE   318      -5.312   8.271   5.939  0.018600
ATOM   4734  C   ILE   318      -4.474   7.256   0.650  0.597300
ATOM   4735  O   ILE   318      -5.158   7.698  -0.270 -0.567900
ATOM   4736  N   PHE   319      -3.661   6.233   0.491 -0.415700
ATOM   4737  H   PHE   319      -3.301   5.773   1.315  0.271900
ATOM   4738  CA  PHE   319      -3.511   5.512  -0.761 -0.002400
ATOM   4739  HA  PHE   319      -2.677   4.827  -0.608  0.097800
ATOM   4740  CB  PHE   319      -4.787   4.691  -1.029 -0.034300
ATOM   4741  HB2 PHE   319      -5.133   4.267  -0.087  0.029500
ATOM   4742  HB3 PHE   319      -5.577   5.342  -1.403  0.029500
ATOM   4743  CG  PHE   319      -4.577   3.534  -1.977  0.011800
ATOM   4744  CD1 PHE   319      -3.532   2.628  -1.765 -0.125600
ATOM   4745  HD1 PHE   319      -2.889   2.727  -0.903  0.133000
ATOM   4746  CE1 PHE   319      -3.313   1.572  -2.648 -0.170400
ATOM   4747  HE1 PHE   319      -2.500   0.877  -2.495  0.143000
ATOM   4748  CZ  PHE   319      -4.136   1.413  -3.751 -0.107200
ATOM   4749  HZ  PHE   319      -3.957   0.603  -4.442  0.129700
ATOM   4750  CE2 PHE   319      -5.184   2.311  -3.967 -0.170400
ATOM   4751  HE2 PHE   319      -5.797   2.201  -4.849  0.143000
ATOM   4752  CD2 PHE   319      -5.403   3.369  -3.083 -0.125600
ATOM   4753  HD2 PHE   319      -6.194   4.079  -3.276  0.133000
ATOM   4754  C   PHE   319      -3.141   6.374  -1.974  0.597300
ATOM   4755  O   PHE   319      -3.651   6.172  -3.079 -0.567900
ATOM   4756  N   GLY   320      -2.273   7.359  -1.766 -0.415700
ATOM   4757  H   GLY   320      -1.906   7.512  -0.837  0.271900
ATOM   4758  CA  GLY   320      -1.823   8.220  -2.856 -0.025200
ATOM   4759  HA2 GLY   320      -1.090   8.918  -2.451  0.069800
ATOM   4760  HA3 GLY   320      -1.313   7.600  -3.594  0.069800
ATOM   4761  C   GLY   320      -2.863   9.048  -3.601  0.597300
ATOM   4762  O   GLY   320      -2.545   9.622  -4.644 -0.567900
ATOM   4763  N   GLY   321      -4.093   9.118  -3.090 -0.415700
ATOM   4764  H   GLY   321      -4.299   8.623  -2.235  0.271900
ATOM   4765  CA  GLY   321      -5.146   9.897  -3.730 -0.025200
ATOM   4766  HA2 GLY   321      -5.874  10.188  -2.973  0.069800
ATOM   4767  HA3 GLY   321      -4.726  10.801  -4.170  0.069800
ATOM   4768  C   GLY   321      -5.879   9.111  -4.800  0.597300
ATOM   4769  O   GLY   321      -6.809   9.613  -5.445 -0.567900
ATOM   4770  N   PHE   322      -5.503   7.846  -4.959 -0.415700
ATOM   4771  H   PHE   322      -4.768   7.468  -4.377  0.271900
ATOM   4772  CA  PHE   322      -6.095   6.984  -5.965 -0.002400
ATOM   4773  HA  PHE   322      -6.157   7.603  -6.861  0.097800
ATOM   4774  CB  PHE   322      -5.167   5.812  -6.293 -0.034300
ATOM   4775  HB2 PHE   322      -4.872   5.327  -5.363  0.029500
ATOM   4776  HB3 PHE   322      -5.724   5.071  -6.866  0.029500
ATOM   4777  CG  PHE   322      -3.940   6.196  -7.077  0.011800
ATOM   4778  CD1 PHE   322      -4.051   6.752  -8.351 -0.125600
ATOM   4779  HD1 PHE   322      -5.026   6.924  -8.784  0.133000
ATOM   4780  CE1 PHE   322      -2.911   7.095  -9.082 -0.170400
ATOM   4781  HE1 PHE   322      -3.010   7.523 -10.069  0.143000
ATOM   4782  CZ  PHE   322      -1.653   6.875  -8.545 -0.107200
ATOM   4783  HZ  PHE   322      -0.771   7.125  -9.117  0.129700
ATOM   4784  CE2 PHE   322      -1.534   6.315  -7.276 -0.170400
ATOM   4785  HE2 PHE   322      -0.550   6.108  -6.881  0.143000
ATOM   4786  CD2 PHE   322      -2.674   5.980  -6.543 -0.125600
ATOM   4787  HD2 PHE   322      -2.566   5.549  -5.559  0.133000
ATOM   4788  C   PHE   322      -7.459   6.432  -5.567  0.597300
ATOM   4789  O   PHE   322      -7.639   5.935  -4.451 -0.567900
ATOM   4790  N   LYS   323      -8.437   6.528  -6.448 -0.347900
ATOM   4791  H   LYS   323      -8.186   6.700  -7.411  0.274700
ATOM   4792  CA  LYS   323      -9.734   5.945  -6.248 -0.240000
ATOM   4793  HA  LYS   323     -10.106   6.073  -5.232  0.142600
ATOM   4794  CB  LYS   323     -10.745   6.497  -7.262 -0.009400
ATOM   4795  HB2 LYS   323     -10.305   6.485  -8.258  0.036200
ATOM   4796  HB3 LYS   323     -11.622   5.850  -7.271  0.036200
ATOM   4797  CG  LYS   323     -11.199   7.921  -6.937  0.018700
ATOM   4798  HG2 LYS   323     -11.704   7.906  -5.971  0.010300
ATOM   4799  HG3 LYS   323     -10.322   8.563  -6.851  0.010300
ATOM   4800  CD  LYS   323     -12.119   8.506  -7.998 -0.047900
ATOM   4801  HD2 LYS   323     -11.556   8.601  -8.926  0.062100
ATOM   4802  HD3 LYS   323     -12.951   7.826  -8.180  0.062100
ATOM   4803  CE  LYS   323     -12.656   9.877  -7.571 -0.014300
ATOM   4804  HE2 LYS   323     -11.824  10.523  -7.290  0.113500
ATOM   4805  HE3 LYS   323     -13.160  10.336  -8.421  0.113500
ATOM   4806  NZ  LYS   323     -13.606   9.739  -6.442 -0.385400
ATOM   4807  HZ1 LYS   323     -13.122   9.458  -5.602  0.340000
ATOM   4808  HZ2 LYS   323     -14.012  10.640  -6.233  0.340000
ATOM   4809  HZ3 LYS   323     -14.358   9.094  -6.640  0.340000
ATOM   4810  C   LYS   323      -9.399   4.484  -6.504  0.734100
ATOM   4811  O   LYS   323      -9.125   4.086  -7.641 -0.589400
ATOM   4812  N   SER   324      -9.308   3.724  -5.425 -0.415700
ATOM   4813  H   SER   324      -9.559   4.141  -4.539  0.271900
ATOM   4814  CA  SER   324      -8.891   2.323  -5.428 -0.024900
ATOM   4815  HA  SER   324      -7.803   2.324  -5.497  0.084300
ATOM   4816  CB  SER   324      -9.245   1.690  -4.096  0.211700
ATOM   4817  HB2 SER   324      -8.852   0.674  -4.044  0.035200
ATOM   4818  HB3 SER   324      -8.797   2.274  -3.293  0.035200
ATOM   4819  OG  SER   324     -10.642   1.676  -3.932 -0.654600
ATOM   4820  HG  SER   324     -10.780   1.462  -3.006  0.427500
ATOM   4821  C   SER   324      -9.367   1.420  -6.560  0.597300
ATOM   4822  O   SER   324      -8.533   0.909  -7.318 -0.567900
ATOM   4823  N   LYS   325     -10.678   1.226  -6.682 -0.347900
ATOM   4824  H   LYS   325     -11.292   1.722  -6.050  0.274700
ATOM   4825  CA  LYS   325     -11.251   0.344  -7.697 -0.240000
ATOM   4826  HA  LYS   325     -10.819  -0.649  -7.571  0.142600
ATOM   4827  CB  LYS   325     -12.769   0.249  -7.511 -0.009400
ATOM   4828  HB2 LYS   325     -12.913   0.004  -6.458  0.036200
ATOM   4829  HB3 LYS   325     -13.296   1.162  -7.788  0.036200
ATOM   4830  CG  LYS   325     -13.450  -0.853  -8.314  0.018700
ATOM   4831  HG2 LYS   325     -14.276  -0.417  -8.876  0.010300
ATOM   4832  HG3 LYS   325     -12.750  -1.295  -9.023  0.010300
ATOM   4833  CD  LYS   325     -13.993  -1.968  -7.420 -0.047900
ATOM   4834  HD2 LYS   325     -13.181  -2.424  -6.855  0.062100
ATOM   4835  HD3 LYS   325     -14.728  -1.554  -6.729  0.062100
ATOM   4836  CE  LYS   325     -14.668  -3.033  -8.296 -0.014300
ATOM   4837  HE2 LYS   325     -15.396  -2.541  -8.942  0.113500
ATOM   4838  HE3 LYS   325     -13.905  -3.466  -8.943  0.113500
ATOM   4839  NZ  LYS   325     -15.352  -4.130  -7.549 -0.385400
ATOM   4840  HZ1 LYS   325     -15.736  -4.835  -8.161  0.340000
ATOM   4841  HZ2 LYS   325     -14.706  -4.576  -6.913  0.340000
ATOM   4842  HZ3 LYS   325     -16.109  -3.754  -6.996  0.340000
ATOM   4843  C   LYS   325     -10.903   0.792  -9.110  0.734100
ATOM   4844  O   LYS   325     -10.652  -0.035  -9.988 -0.589400
ATOM   4845  N   ASP   326     -10.861   2.097  -9.322 -0.516300
ATOM   4846  H   ASP   326     -11.159   2.702  -8.570  0.293600
ATOM   4847  CA  ASP   326     -10.522   2.655 -10.617  0.038100
ATOM   4848  HA  ASP   326     -11.099   2.161 -11.398  0.088000
ATOM   4849  CB  ASP   326     -10.838   4.148 -10.627 -0.030300
ATOM   4850  HB2 ASP   326     -10.428   4.632  -9.741 -0.012200
ATOM   4851  HB3 ASP   326     -10.366   4.597 -11.501 -0.012200
ATOM   4852  CG  ASP   326     -12.311   4.447 -10.709  0.799400
ATOM   4853  OD1 ASP   326     -13.138   3.512 -10.737 -0.801400
ATOM   4854  OD2 ASP   326     -12.647   5.648 -10.767 -0.801400
ATOM   4855  C   ASP   326      -9.042   2.505 -10.959  0.536600
ATOM   4856  O   ASP   326      -8.664   1.997 -12.016 -0.581900
ATOM   4857  N   SER   327      -8.202   2.976 -10.052 -0.415700
ATOM   4858  H   SER   327      -8.597   3.309  -9.184  0.271900
ATOM   4859  CA  SER   327      -6.771   3.035 -10.262 -0.024900
ATOM   4860  HA  SER   327      -6.611   3.494 -11.237  0.084300
ATOM   4861  CB  SER   327      -6.174   3.971  -9.230  0.211700
ATOM   4862  HB2 SER   327      -6.244   3.506  -8.247  0.035200
ATOM   4863  HB3 SER   327      -5.126   4.158  -9.466  0.035200
ATOM   4864  OG  SER   327      -6.892   5.190  -9.241 -0.654600
ATOM   4865  HG  SER   327      -7.750   5.033  -8.841  0.427500
ATOM   4866  C   SER   327      -6.002   1.733 -10.287  0.597300
ATOM   4867  O   SER   327      -5.181   1.537 -11.177 -0.567900
ATOM   4868  N   VAL   328      -6.252   0.846  -9.331 -0.415700
ATOM   4869  H   VAL   328      -7.002   1.020  -8.677  0.271900
ATOM   4870  CA  VAL   328      -5.509  -0.409  -9.234 -0.087500
ATOM   4871  HA  VAL   328      -4.490  -0.137  -8.958  0.096900
ATOM   4872  CB  VAL   328      -6.057  -1.263  -8.072  0.298500
ATOM   4873  HB  VAL   328      -7.146  -1.249  -8.053 -0.029700
ATOM   4874  CG1 VAL   328      -5.594  -2.710  -8.161 -0.319200
ATOM   4875 1HG1 VAL   328      -4.508  -2.761  -8.241  0.079100
ATOM   4876 2HG1 VAL   328      -5.913  -3.232  -7.258  0.079100
ATOM   4877 3HG1 VAL   328      -6.052  -3.210  -9.015  0.079100
ATOM   4878  CG2 VAL   328      -5.547  -0.665  -6.770 -0.319200
ATOM   4879 1HG2 VAL   328      -5.914  -1.249  -5.926  0.079100
ATOM   4880 2HG2 VAL   328      -4.457  -0.674  -6.742  0.079100
ATOM   4881 3HG2 VAL   328      -5.905   0.359  -6.660  0.079100
ATOM   4882  C   VAL   328      -5.314  -1.189 -10.550  0.597300
ATOM   4883  O   VAL   328      -4.186  -1.575 -10.866 -0.567900
ATOM   4884  N   PRO   329      -6.373  -1.415 -11.339 -0.254800
ATOM   4885  CD  PRO   329      -7.787  -1.244 -10.991  0.019200
ATOM   4886  HD2 PRO   329      -8.122  -0.245 -11.270  0.039100
ATOM   4887  HD3 PRO   329      -8.005  -1.439  -9.941  0.039100
ATOM   4888  CG  PRO   329      -8.467  -2.280 -11.840  0.018900
ATOM   4889  HG2 PRO   329      -9.511  -2.025 -12.019  0.021300
ATOM   4890  HG3 PRO   329      -8.366  -3.267 -11.389  0.021300
ATOM   4891  CB  PRO   329      -7.677  -2.191 -13.116 -0.007000
ATOM   4892  HB2 PRO   329      -7.944  -1.277 -13.648  0.025300
ATOM   4893  HB3 PRO   329      -7.837  -3.066 -13.746  0.025300
ATOM   4894  CA  PRO   329      -6.244  -2.136 -12.606 -0.026600
ATOM   4895  HA  PRO   329      -5.871  -3.144 -12.425  0.064100
ATOM   4896  C   PRO   329      -5.342  -1.423 -13.615  0.589600
ATOM   4897  O   PRO   329      -4.530  -2.052 -14.301 -0.574800
ATOM   4898  N   LYS   330      -5.491  -0.104 -13.715 -0.347900
ATOM   4899  H   LYS   330      -6.142   0.353 -13.094  0.274700
ATOM   4900  CA  LYS   330      -4.689   0.704 -14.628 -0.240000
ATOM   4901  HA  LYS   330      -4.765   0.292 -15.634  0.142600
ATOM   4902  CB  LYS   330      -5.179   2.151 -14.633 -0.009400
ATOM   4903  HB2 LYS   330      -5.032   2.584 -13.644  0.036200
ATOM   4904  HB3 LYS   330      -4.579   2.719 -15.344  0.036200
ATOM   4905  CG  LYS   330      -6.639   2.291 -15.013  0.018700
ATOM   4906  HG2 LYS   330      -6.774   1.930 -16.033  0.010300
ATOM   4907  HG3 LYS   330      -7.265   1.701 -14.344  0.010300
ATOM   4908  CD  LYS   330      -7.091   3.752 -14.931 -0.047900
ATOM   4909  HD2 LYS   330      -7.015   4.081 -13.895  0.062100
ATOM   4910  HD3 LYS   330      -6.447   4.381 -15.545  0.062100
ATOM   4911  CE  LYS   330      -8.544   3.893 -15.402 -0.014300
ATOM   4912  HE2 LYS   330      -8.589   3.775 -16.484  0.113500
ATOM   4913  HE3 LYS   330      -9.108   3.068 -14.966  0.113500
ATOM   4914  NZ  LYS   330      -9.199   5.171 -14.989 -0.385400
ATOM   4915  HZ1 LYS   330      -9.067   5.867 -15.709  0.340000
ATOM   4916  HZ2 LYS   330     -10.188   5.039 -14.833  0.340000
ATOM   4917  HZ3 LYS   330      -8.795   5.559 -14.148  0.340000
ATOM   4918  C   LYS   330      -3.229   0.682 -14.219  0.734100
ATOM   4919  O   LYS   330      -2.355   0.630 -15.077 -0.589400
ATOM   4920  N   LEU   331      -2.960   0.751 -12.916 -0.415700
ATOM   4921  H   LEU   331      -3.724   0.867 -12.266  0.271900
ATOM   4922  CA  LEU   331      -1.592   0.721 -12.411 -0.051800
ATOM   4923  HA  LEU   331      -1.005   1.461 -12.955  0.092200
ATOM   4924  CB  LEU   331      -1.538   1.026 -10.907 -0.110200
ATOM   4925  HB2 LEU   331      -2.318   0.447 -10.411  0.045700
ATOM   4926  HB3 LEU   331      -0.582   0.688 -10.508  0.045700
ATOM   4927  CG  LEU   331      -1.708   2.508 -10.554  0.353100
ATOM   4928  HG  LEU   331      -2.570   2.906 -11.090 -0.036100
ATOM   4929  CD1 LEU   331      -1.952   2.690  -9.054 -0.412100
ATOM   4930 1HD1 LEU   331      -1.080   2.342  -8.500  0.100000
ATOM   4931 2HD1 LEU   331      -2.116   3.745  -8.839  0.100000
ATOM   4932 3HD1 LEU   331      -2.830   2.124  -8.744  0.100000
ATOM   4933  CD2 LEU   331      -0.468   3.280 -10.970 -0.412100
ATOM   4934 1HD2 LEU   331      -0.618   4.338 -10.758  0.100000
ATOM   4935 2HD2 LEU   331       0.395   2.920 -10.411  0.100000
ATOM   4936 3HD2 LEU   331      -0.271   3.163 -12.036  0.100000
ATOM   4937  C   LEU   331      -0.925  -0.614 -12.690  0.597300
ATOM   4938  O   LEU   331       0.280  -0.661 -12.920 -0.567900
ATOM   4939  N   VAL   332      -1.695  -1.702 -12.675 -0.415700
ATOM   4940  H   VAL   332      -2.657  -1.611 -12.379  0.271900
ATOM   4941  CA  VAL   332      -1.154  -3.033 -12.958 -0.087500
ATOM   4942  HA  VAL   332      -0.213  -3.168 -12.424  0.096900
ATOM   4943  CB  VAL   332      -2.127  -4.144 -12.534  0.298500
ATOM   4944  HB  VAL   332      -3.142  -3.885 -12.836 -0.029700
ATOM   4945  CG1 VAL   332      -1.748  -5.463 -13.201 -0.319200
ATOM   4946 1HG1 VAL   332      -0.685  -5.668 -13.073  0.079100
ATOM   4947 2HG1 VAL   332      -2.311  -6.270 -12.733  0.079100
ATOM   4948 3HG1 VAL   332      -2.007  -5.459 -14.260  0.079100
ATOM   4949  CG2 VAL   332      -2.098  -4.302 -11.014 -0.319200
ATOM   4950 1HG2 VAL   332      -1.088  -4.550 -10.688  0.079100
ATOM   4951 2HG2 VAL   332      -2.428  -3.385 -10.527  0.079100
ATOM   4952 3HG2 VAL   332      -2.752  -5.124 -10.722  0.079100
ATOM   4953  C   VAL   332      -0.849  -3.130 -14.441  0.597300
ATOM   4954  O   VAL   332       0.172  -3.680 -14.845 -0.567900
ATOM   4955  N   ALA   333      -1.723  -2.552 -15.256 -0.415700
ATOM   4956  H   ALA   333      -2.572  -2.155 -14.878  0.271900
ATOM   4957  CA  ALA   333      -1.519  -2.547 -16.689  0.033700
ATOM   4958  HA  ALA   333      -1.389  -3.574 -17.032  0.082300
ATOM   4959  CB  ALA   333      -2.741  -1.971 -17.371 -0.182500
ATOM   4960  HB1 ALA   333      -2.865  -0.922 -17.104  0.060300
ATOM   4961  HB2 ALA   333      -2.624  -2.049 -18.452  0.060300
ATOM   4962  HB3 ALA   333      -3.635  -2.518 -17.071  0.060300
ATOM   4963  C   ALA   333      -0.253  -1.757 -17.063  0.597300
ATOM   4964  O   ALA   333       0.488  -2.140 -17.974 -0.567900
ATOM   4965  N   ASP   334       0.019  -0.669 -16.348 -0.516300
ATOM   4966  H   ASP   334      -0.658  -0.344 -15.673  0.293600
ATOM   4967  CA  ASP   334       1.207   0.130 -16.624  0.038100
ATOM   4968  HA  ASP   334       1.285   0.314 -17.696  0.088000
ATOM   4969  CB  ASP   334       1.164   1.473 -15.895 -0.030300
ATOM   4970  HB2 ASP   334       1.032   1.288 -14.829 -0.012200
ATOM   4971  HB3 ASP   334       2.105   2.003 -16.038 -0.012200
ATOM   4972  CG  ASP   334       0.050   2.380 -16.375  0.799400
ATOM   4973  OD1 ASP   334      -0.525   2.159 -17.463 -0.801400
ATOM   4974  OD2 ASP   334      -0.252   3.347 -15.650 -0.801400
ATOM   4975  C   ASP   334       2.442  -0.632 -16.195  0.536600
ATOM   4976  O   ASP   334       3.506  -0.493 -16.800 -0.581900
ATOM   4977  N   PHE   335       2.321  -1.401 -15.114 -0.415700
ATOM   4978  H   PHE   335       1.456  -1.399 -14.592  0.271900
ATOM   4979  CA  PHE   335       3.438  -2.205 -14.649 -0.002400
ATOM   4980  HA  PHE   335       4.293  -1.560 -14.445  0.097800
ATOM   4981  CB  PHE   335       3.076  -2.981 -13.376 -0.034300
ATOM   4982  HB2 PHE   335       2.910  -2.276 -12.561  0.029500
ATOM   4983  HB3 PHE   335       2.146  -3.533 -13.515  0.029500
ATOM   4984  CG  PHE   335       4.143  -3.945 -12.962  0.011800
ATOM   4985  CD1 PHE   335       5.354  -3.474 -12.474 -0.125600
ATOM   4986  HD1 PHE   335       5.514  -2.414 -12.350  0.133000
ATOM   4987  CE1 PHE   335       6.382  -4.364 -12.180 -0.170400
ATOM   4988  HE1 PHE   335       7.332  -3.995 -11.822  0.143000
ATOM   4989  CZ  PHE   335       6.204  -5.735 -12.381 -0.107200
ATOM   4990  HZ  PHE   335       7.011  -6.420 -12.167  0.129700
ATOM   4991  CE2 PHE   335       4.989  -6.210 -12.860 -0.170400
ATOM   4992  HE2 PHE   335       4.843  -7.271 -13.002  0.143000
ATOM   4993  CD2 PHE   335       3.962  -5.314 -13.141 -0.125600
ATOM   4994  HD2 PHE   335       2.983  -5.668 -13.426  0.133000
ATOM   4995  C   PHE   335       3.817  -3.172 -15.769  0.597300
ATOM   4996  O   PHE   335       4.982  -3.300 -16.147 -0.567900
ATOM   4997  N   MET   336       2.802  -3.833 -16.317 -0.415700
ATOM   4998  H   MET   336       1.874  -3.686 -15.946  0.271900
ATOM   4999  CA  MET   336       2.990  -4.771 -17.402 -0.023700
ATOM   5000  HA  MET   336       3.649  -5.583 -17.094  0.088000
ATOM   5001  CB  MET   336       1.641  -5.282 -17.906  0.034200
ATOM   5002  HB2 MET   336       1.042  -4.451 -18.277  0.024100
ATOM   5003  HB3 MET   336       1.808  -5.947 -18.753  0.024100
ATOM   5004  CG  MET   336       0.816  -6.009 -16.868  0.001800
ATOM   5005  HG2 MET   336       0.883  -5.521 -15.896  0.044000
ATOM   5006  HG3 MET   336      -0.225  -6.011 -17.191  0.044000
ATOM   5007  SD  MET   336       1.318  -7.711 -16.637 -0.273700
ATOM   5008  CE  MET   336       2.836  -7.522 -15.729 -0.053600
ATOM   5009  HE1 MET   336       3.664  -7.392 -16.425  0.068400
ATOM   5010  HE2 MET   336       2.750  -6.664 -15.061  0.068400
ATOM   5011  HE3 MET   336       3.066  -8.441 -15.190  0.068400
ATOM   5012  C   MET   336       3.698  -4.068 -18.529  0.597300
ATOM   5013  O   MET   336       4.731  -4.539 -18.996 -0.567900
ATOM   5014  N   ALA   337       3.188  -2.894 -18.898 -0.415700
ATOM   5015  H   ALA   337       2.353  -2.562 -18.437  0.271900
ATOM   5016  CA  ALA   337       3.749  -2.082 -19.971  0.033700
ATOM   5017  HA  ALA   337       3.883  -2.715 -20.848  0.082300
ATOM   5018  CB  ALA   337       2.779  -0.973 -20.326 -0.182500
ATOM   5019  HB1 ALA   337       1.807  -1.399 -20.578  0.060300
ATOM   5020  HB2 ALA   337       2.659  -0.291 -19.484  0.060300
ATOM   5021  HB3 ALA   337       3.143  -0.415 -21.189  0.060300
ATOM   5022  C   ALA   337       5.119  -1.500 -19.627  0.597300
ATOM   5023  O   ALA   337       5.647  -0.651 -20.354 -0.567900
ATOM   5024  N   LYS   338       5.666  -1.903 -18.483 -0.347900
ATOM   5025  H   LYS   338       5.163  -2.579 -17.927  0.274700
ATOM   5026  CA  LYS   338       6.984  -1.499 -18.021 -0.240000
ATOM   5027  HA  LYS   338       7.142  -1.988 -17.059  0.142600
ATOM   5028  CB  LYS   338       8.037  -2.068 -18.979 -0.009400
ATOM   5029  HB2 LYS   338       7.972  -1.583 -19.953  0.036200
ATOM   5030  HB3 LYS   338       9.010  -1.812 -18.561  0.036200
ATOM   5031  CG  LYS   338       7.939  -3.601 -19.173  0.018700
ATOM   5032  HG2 LYS   338       7.116  -4.010 -18.587  0.010300
ATOM   5033  HG3 LYS   338       7.761  -3.825 -20.225  0.010300
ATOM   5034  CD  LYS   338       9.207  -4.325 -18.701 -0.047900
ATOM   5035  HD2 LYS   338       9.323  -4.148 -17.631  0.062100
ATOM   5036  HD3 LYS   338       9.110  -5.398 -18.864  0.062100
ATOM   5037  CE  LYS   338      10.453  -3.795 -19.448 -0.014300
ATOM   5038  HE2 LYS   338      10.612  -4.417 -20.329  0.113500
ATOM   5039  HE3 LYS   338      10.249  -2.788 -19.813  0.113500
ATOM   5040  NZ  LYS   338      11.713  -3.750 -18.630 -0.385400
ATOM   5041  HZ1 LYS   338      11.978  -4.670 -18.308  0.340000
ATOM   5042  HZ2 LYS   338      12.486  -3.358 -19.148  0.340000
ATOM   5043  HZ3 LYS   338      11.601  -3.200 -17.790  0.340000
ATOM   5044  C   LYS   338       7.186  -0.001 -17.735  0.734100
ATOM   5045  O   LYS   338       8.324   0.478 -17.669 -0.589400
ATOM   5046  N   LYS   339       6.095   0.719 -17.468 -0.347900
ATOM   5047  H   LYS   339       5.201   0.248 -17.479  0.274700
ATOM   5048  CA  LYS   339       6.143   2.157 -17.150 -0.240000
ATOM   5049  HA  LYS   339       6.716   2.677 -17.917  0.142600
ATOM   5050  CB  LYS   339       4.728   2.733 -17.052 -0.009400
ATOM   5051  HB2 LYS   339       4.178   2.161 -16.305  0.036200
ATOM   5052  HB3 LYS   339       4.785   3.764 -16.702  0.036200
ATOM   5053  CG  LYS   339       3.971   2.733 -18.369  0.018700
ATOM   5054  HG2 LYS   339       3.776   1.706 -18.679  0.010300
ATOM   5055  HG3 LYS   339       3.016   3.240 -18.230  0.010300
ATOM   5056  CD  LYS   339       4.766   3.447 -19.467 -0.047900
ATOM   5057  HD2 LYS   339       4.998   4.465 -19.152  0.062100
ATOM   5058  HD3 LYS   339       5.692   2.911 -19.674  0.062100
ATOM   5059  CE  LYS   339       3.979   3.486 -20.771 -0.014300
ATOM   5060  HE2 LYS   339       3.675   2.474 -21.039  0.113500
ATOM   5061  HE3 LYS   339       3.081   4.085 -20.621  0.113500
ATOM   5062  NZ  LYS   339       4.785   4.072 -21.880 -0.385400
ATOM   5063  HZ1 LYS   339       4.242   4.197 -22.722  0.340000
ATOM   5064  HZ2 LYS   339       5.142   4.981 -21.623  0.340000
ATOM   5065  HZ3 LYS   339       5.603   3.517 -22.087  0.340000
ATOM   5066  C   LYS   339       6.891   2.477 -15.861  0.734100
ATOM   5067  O   LYS   339       7.356   3.604 -15.678 -0.589400
ATOM   5068  N   PHE   340       6.945   1.511 -14.946 -0.415700
ATOM   5069  H   PHE   340       6.521   0.620 -15.162  0.271900
ATOM   5070  CA  PHE   340       7.644   1.621 -13.660 -0.002400
ATOM   5071  HA  PHE   340       8.545   2.222 -13.786  0.097800
ATOM   5072  CB  PHE   340       6.756   2.289 -12.581 -0.034300
ATOM   5073  HB2 PHE   340       7.331   2.374 -11.659  0.029500
ATOM   5074  HB3 PHE   340       6.521   3.303 -12.903  0.029500
ATOM   5075  CG  PHE   340       5.463   1.555 -12.270  0.011800
ATOM   5076  CD1 PHE   340       5.457   0.449 -11.416 -0.125600
ATOM   5077  HD1 PHE   340       6.375   0.116 -10.956  0.133000
ATOM   5078  CE1 PHE   340       4.264  -0.212 -11.106 -0.170400
ATOM   5079  HE1 PHE   340       4.269  -1.047 -10.421  0.143000
ATOM   5080  CZ  PHE   340       3.056   0.229 -11.649 -0.107200
ATOM   5081  HZ  PHE   340       2.132  -0.260 -11.378  0.129700
ATOM   5082  CE2 PHE   340       3.046   1.332 -12.501 -0.170400
ATOM   5083  HE2 PHE   340       2.108   1.694 -12.897  0.143000
ATOM   5084  CD2 PHE   340       4.249   1.990 -12.811 -0.125600
ATOM   5085  HD2 PHE   340       4.228   2.851 -13.463  0.133000
ATOM   5086  C   PHE   340       8.084   0.223 -13.229  0.597300
ATOM   5087  O   PHE   340       7.598  -0.769 -13.776 -0.567900
ATOM   5088  N   ALA   341       9.001   0.131 -12.270 -0.415700
ATOM   5089  H   ALA   341       9.370   0.968 -11.841  0.271900
ATOM   5090  CA  ALA   341       9.477  -1.160 -11.771  0.033700
ATOM   5091  HA  ALA   341       8.969  -1.972 -12.290  0.082300
ATOM   5092  CB  ALA   341      10.959  -1.315 -12.052 -0.182500
ATOM   5093  HB1 ALA   341      11.529  -0.561 -11.509  0.060300
ATOM   5094  HB2 ALA   341      11.296  -2.305 -11.745  0.060300
ATOM   5095  HB3 ALA   341      11.138  -1.201 -13.121  0.060300
ATOM   5096  C   ALA   341       9.220  -1.340 -10.276  0.597300
ATOM   5097  O   ALA   341       9.382  -0.400  -9.497 -0.567900
ATOM   5098  N   LEU   342       8.861  -2.561  -9.880 -0.415700
ATOM   5099  H   LEU   342       8.867  -3.309 -10.559  0.271900
ATOM   5100  CA  LEU   342       8.594  -2.901  -8.482 -0.051800
ATOM   5101  HA  LEU   342       8.434  -1.995  -7.898  0.092200
ATOM   5102  CB  LEU   342       7.348  -3.784  -8.406 -0.110200
ATOM   5103  HB2 LEU   342       7.507  -4.661  -9.033  0.045700
ATOM   5104  HB3 LEU   342       7.230  -4.136  -7.381  0.045700
ATOM   5105  CG  LEU   342       6.052  -3.100  -8.834  0.353100
ATOM   5106  HG  LEU   342       6.150  -2.739  -9.858 -0.036100
ATOM   5107  CD1 LEU   342       4.891  -4.068  -8.782 -0.412100
ATOM   5108 1HD1 LEU   342       4.606  -4.216  -7.740  0.100000
ATOM   5109 2HD1 LEU   342       4.047  -3.639  -9.321  0.100000
ATOM   5110 3HD1 LEU   342       5.161  -5.011  -9.256  0.100000
ATOM   5111  CD2 LEU   342       5.787  -1.915  -7.923 -0.412100
ATOM   5112 1HD2 LEU   342       6.490  -1.108  -8.130  0.100000
ATOM   5113 2HD2 LEU   342       4.784  -1.527  -8.103  0.100000
ATOM   5114 3HD2 LEU   342       5.856  -2.211  -6.877  0.100000
ATOM   5115  C   LEU   342       9.765  -3.614  -7.821  0.597300
ATOM   5116  O   LEU   342       9.917  -3.584  -6.598 -0.567900
ATOM   5117  N   ASP   343      10.624  -4.219  -8.638 -0.516300
ATOM   5118  H   ASP   343      10.425  -4.216  -9.628  0.293600
ATOM   5119  CA  ASP   343      11.788  -4.980  -8.162  0.038100
ATOM   5120  HA  ASP   343      11.393  -5.846  -7.633  0.088000
ATOM   5121  CB  ASP   343      12.605  -5.506  -9.349 -0.030300
ATOM   5122  HB2 ASP   343      12.642  -4.759 -10.142 -0.012200
ATOM   5123  HB3 ASP   343      13.629  -5.693  -9.025 -0.012200
ATOM   5124  CG  ASP   343      12.052  -6.816  -9.889  0.799400
ATOM   5125  OD1 ASP   343      11.957  -7.787  -9.108 -0.801400
ATOM   5126  OD2 ASP   343      11.715  -6.882 -11.091 -0.801400
ATOM   5127  C   ASP   343      12.711  -4.304  -7.142  0.536600
ATOM   5128  O   ASP   343      13.128  -4.952  -6.173 -0.581900
ATOM   5129  N   PRO   344      13.060  -3.023  -7.328 -0.254800
ATOM   5130  CD  PRO   344      12.863  -2.135  -8.486  0.019200
ATOM   5131  HD2 PRO   344      11.914  -1.605  -8.404  0.039100
ATOM   5132  HD3 PRO   344      12.932  -2.668  -9.434  0.039100
ATOM   5133  CG  PRO   344      14.015  -1.178  -8.342  0.018900
ATOM   5134  HG2 PRO   344      13.916  -0.258  -8.918  0.021300
ATOM   5135  HG3 PRO   344      14.876  -1.818  -8.535  0.021300
ATOM   5136  CB  PRO   344      14.101  -0.979  -6.853 -0.007000
ATOM   5137  HB2 PRO   344      13.283  -0.339  -6.521  0.025300
ATOM   5138  HB3 PRO   344      15.063  -0.559  -6.559  0.025300
ATOM   5139  CA  PRO   344      13.930  -2.404  -6.327 -0.026600
ATOM   5140  HA  PRO   344      14.892  -2.917  -6.322  0.064100
ATOM   5141  C   PRO   344      13.335  -2.413  -4.909  0.589600
ATOM   5142  O   PRO   344      14.062  -2.320  -3.926 -0.574800
ATOM   5143  N   LEU   345      12.011  -2.512  -4.796 -0.415700
ATOM   5144  H   LEU   345      11.456  -2.650  -5.629  0.271900
ATOM   5145  CA  LEU   345      11.333  -2.513  -3.500 -0.051800
ATOM   5146  HA  LEU   345      11.803  -1.777  -2.848  0.092200
ATOM   5147  CB  LEU   345       9.856  -2.164  -3.691 -0.110200
ATOM   5148  HB2 LEU   345       9.378  -2.935  -4.296  0.045700
ATOM   5149  HB3 LEU   345       9.376  -2.184  -2.713  0.045700
ATOM   5150  CG  LEU   345       9.595  -0.804  -4.325  0.353100
ATOM   5151  HG  LEU   345       9.984  -0.785  -5.343 -0.036100
ATOM   5152  CD1 LEU   345       8.105  -0.533  -4.376 -0.412100
ATOM   5153 1HD1 LEU   345       7.930   0.450  -4.813  0.100000
ATOM   5154 2HD1 LEU   345       7.624  -1.268  -5.021  0.100000
ATOM   5155 3HD1 LEU   345       7.674  -0.564  -3.375  0.100000
ATOM   5156  CD2 LEU   345      10.299   0.261  -3.507 -0.412100
ATOM   5157 1HD2 LEU   345      11.379   0.203  -3.644  0.100000
ATOM   5158 2HD2 LEU   345       9.982   1.245  -3.853  0.100000
ATOM   5159 3HD2 LEU   345      10.040   0.170  -2.452  0.100000
ATOM   5160  C   LEU   345      11.421  -3.841  -2.756  0.597300
ATOM   5161  O   LEU   345      11.459  -3.883  -1.521 -0.567900
ATOM   5162  N   ILE   346      11.434  -4.935  -3.508 -0.415700
ATOM   5163  H   ILE   346      11.491  -4.833  -4.511  0.271900
ATOM   5164  CA  ILE   346      11.459  -6.279  -2.935 -0.059700
ATOM   5165  HA  ILE   346      10.827  -6.283  -2.047  0.086900
ATOM   5166  CB  ILE   346      10.860  -7.283  -3.917  0.130300
ATOM   5167  HB  ILE   346      11.491  -7.334  -4.804  0.018700
ATOM   5168  CG2 ILE   346      10.807  -8.670  -3.266 -0.320400
ATOM   5169 1HG2 ILE   346      10.405  -8.603  -2.255  0.088200
ATOM   5170 2HG2 ILE   346      10.186  -9.343  -3.858  0.088200
ATOM   5171 3HG2 ILE   346      11.804  -9.108  -3.222  0.088200
ATOM   5172  CG1 ILE   346       9.467  -6.789  -4.344 -0.043000
ATOM   5173 2HG1 ILE   346       8.776  -6.896  -3.508  0.023600
ATOM   5174 3HG1 ILE   346       9.493  -5.734  -4.620  0.023600
ATOM   5175  CD1 ILE   346       8.864  -7.450  -5.580 -0.066000
ATOM   5176 1HD1 ILE   346       9.586  -7.450  -6.396  0.018600
ATOM   5177 2HD1 ILE   346       8.552  -8.464  -5.332  0.018600
ATOM   5178 3HD1 ILE   346       7.980  -6.894  -5.890  0.018600
ATOM   5179  C   ILE   346      12.855  -6.711  -2.531  0.597300
ATOM   5180  O   ILE   346      13.685  -7.007  -3.379 -0.567900
ATOM   5181  N   THR   347      13.120  -6.766  -1.235 -0.415700
ATOM   5182  H   THR   347      12.365  -6.582  -0.590  0.271900
ATOM   5183  CA  THR   347      14.446  -7.187  -0.773 -0.038900
ATOM   5184  HA  THR   347      15.174  -7.139  -1.583  0.100700
ATOM   5185  CB  THR   347      14.976  -6.280   0.327  0.365400
ATOM   5186  HB  THR   347      15.923  -6.676   0.695  0.004300
ATOM   5187  CG2 THR   347      15.237  -4.875  -0.206 -0.243800
ATOM   5188 1HG2 THR   347      14.328  -4.425  -0.604  0.064200
ATOM   5189 2HG2 THR   347      15.645  -4.260   0.597  0.064200
ATOM   5190 3HG2 THR   347      15.973  -4.922  -1.009  0.064200
ATOM   5191  OG1 THR   347      14.044  -6.258   1.410 -0.676100
ATOM   5192  HG1 THR   347      13.210  -5.989   1.017  0.410200
ATOM   5193  C   THR   347      14.503  -8.606  -0.240  0.597300
ATOM   5194  O   THR   347      15.587  -9.176  -0.159 -0.567900
ATOM   5195  N   HIP   348      13.362  -9.140   0.198 -0.347900
ATOM   5196  H   HIP   348      12.496  -8.637   0.065  0.274700
ATOM   5197  CA  HIP   348      13.275 -10.483   0.773 -0.135400
ATOM   5198  HA  HIP   348      14.086 -11.108   0.401  0.121200
ATOM   5199  CB  HIP   348      13.323 -10.437   2.298 -0.041400
ATOM   5200  HB2 HIP   348      12.495  -9.824   2.655  0.081000
ATOM   5201  HB3 HIP   348      13.184 -11.443   2.693  0.081000
ATOM   5202  CG  HIP   348      14.597  -9.893   2.856 -0.001200
ATOM   5203  ND1 HIP   348      14.884  -8.552   2.915 -0.151300
ATOM   5204  HD1 HIP   348      14.346  -7.819   2.477  0.386600
ATOM   5205  CE1 HIP   348      16.061  -8.379   3.506 -0.017000
ATOM   5206  HE1 HIP   348      16.572  -7.441   3.666  0.268100
ATOM   5207  NE2 HIP   348      16.544  -9.579   3.826 -0.171800
ATOM   5208  HE2 HIP   348      17.410  -9.753   4.315  0.391100
ATOM   5209  CD2 HIP   348      15.646 -10.545   3.426 -0.114100
ATOM   5210  HD2 HIP   348      15.734 -11.612   3.568  0.231700
ATOM   5211  C   HIP   348      11.955 -11.112   0.400  0.734100
ATOM   5212  O   HIP   348      10.951 -10.414   0.348 -0.589400
ATOM   5213  N   VAL   349      11.952 -12.411   0.146 -0.415700
ATOM   5214  H   VAL   349      12.833 -12.905   0.138  0.271900
ATOM   5215  CA  VAL   349      10.746 -13.164  -0.187 -0.087500
ATOM   5216  HA  VAL   349       9.858 -12.564   0.012  0.096900
ATOM   5217  CB  VAL   349      10.723 -13.629  -1.659  0.298500
ATOM   5218  HB  VAL   349      11.455 -14.424  -1.804 -0.029700
ATOM   5219  CG1 VAL   349       9.336 -14.172  -2.022 -0.319200
ATOM   5220 1HG1 VAL   349       9.098 -15.038  -1.405  0.079100
ATOM   5221 2HG1 VAL   349       8.574 -13.407  -1.872  0.079100
ATOM   5222 3HG1 VAL   349       9.325 -14.484  -3.067  0.079100
ATOM   5223  CG2 VAL   349      11.097 -12.480  -2.607 -0.319200
ATOM   5224 1HG2 VAL   349      10.464 -11.615  -2.411  0.079100
ATOM   5225 2HG2 VAL   349      12.145 -12.205  -2.485  0.079100
ATOM   5226 3HG2 VAL   349      10.943 -12.796  -3.639  0.079100
ATOM   5227  C   VAL   349      10.789 -14.355   0.752  0.597300
ATOM   5228  O   VAL   349      11.819 -15.029   0.849 -0.567900
ATOM   5229  N   LEU   350       9.706 -14.594   1.473 -0.415700
ATOM   5230  H   LEU   350       8.882 -14.025   1.342  0.271900
ATOM   5231  CA  LEU   350       9.670 -15.655   2.464 -0.051800
ATOM   5232  HA  LEU   350      10.475 -16.369   2.292  0.092200
ATOM   5233  CB  LEU   350       9.812 -15.060   3.859 -0.110200
ATOM   5234  HB2 LEU   350       8.884 -14.533   4.080  0.045700
ATOM   5235  HB3 LEU   350       9.881 -15.888   4.564  0.045700
ATOM   5236  CG  LEU   350      10.968 -14.108   4.155  0.353100
ATOM   5237  HG  LEU   350      10.989 -13.298   3.427 -0.036100
ATOM   5238  CD1 LEU   350      10.734 -13.512   5.530 -0.412100
ATOM   5239 1HD1 LEU   350      10.822 -14.286   6.292  0.100000
ATOM   5240 2HD1 LEU   350      11.482 -12.744   5.723  0.100000
ATOM   5241 3HD1 LEU   350       9.736 -13.081   5.600  0.100000
ATOM   5242  CD2 LEU   350      12.304 -14.837   4.136 -0.412100
ATOM   5243 1HD2 LEU   350      12.305 -15.650   4.862  0.100000
ATOM   5244 2HD2 LEU   350      12.513 -15.247   3.147  0.100000
ATOM   5245 3HD2 LEU   350      13.099 -14.137   4.392  0.100000
ATOM   5246  C   LEU   350       8.354 -16.388   2.413  0.597300
ATOM   5247  O   LEU   350       7.375 -15.869   1.879 -0.567900
ATOM   5248  N   PRO   351       8.323 -17.643   2.880 -0.254800
ATOM   5249  CD  PRO   351       9.410 -18.573   3.205  0.019200
ATOM   5250  HD2 PRO   351      10.146 -18.118   3.868  0.039100
ATOM   5251  HD3 PRO   351       9.877 -18.934   2.289  0.039100
ATOM   5252  CG  PRO   351       8.686 -19.680   3.905  0.018900
ATOM   5253  HG2 PRO   351       8.401 -19.392   4.916  0.021300
ATOM   5254  HG3 PRO   351       9.253 -20.611   3.897  0.021300
ATOM   5255  CB  PRO   351       7.423 -19.778   3.138 -0.007000
ATOM   5256  HB2 PRO   351       6.657 -20.306   3.705  0.025300
ATOM   5257  HB3 PRO   351       7.607 -20.288   2.192  0.025300
ATOM   5258  CA  PRO   351       7.047 -18.328   2.878 -0.026600
ATOM   5259  HA  PRO   351       6.523 -18.236   1.927  0.064100
ATOM   5260  C   PRO   351       6.236 -17.728   4.011  0.589600
ATOM   5261  O   PRO   351       6.795 -17.281   5.006 -0.574800
ATOM   5262  N   PHE   352       4.927 -17.680   3.834 -0.415700
ATOM   5263  H   PHE   352       4.562 -17.951   2.932  0.271900
ATOM   5264  CA  PHE   352       3.981 -17.155   4.807 -0.002400
ATOM   5265  HA  PHE   352       3.987 -16.065   4.771  0.097800
ATOM   5266  CB  PHE   352       2.602 -17.665   4.387 -0.034300
ATOM   5267  HB2 PHE   352       2.340 -17.226   3.424  0.029500
ATOM   5268  HB3 PHE   352       2.655 -18.745   4.251  0.029500
ATOM   5269  CG  PHE   352       1.503 -17.347   5.351  0.011800
ATOM   5270  CD1 PHE   352       1.241 -16.025   5.719 -0.125600
ATOM   5271  HD1 PHE   352       1.839 -15.218   5.322  0.133000
ATOM   5272  CE1 PHE   352       0.189 -15.738   6.601 -0.170400
ATOM   5273  HE1 PHE   352      -0.001 -14.718   6.900  0.143000
ATOM   5274  CZ  PHE   352      -0.601 -16.777   7.112 -0.107200
ATOM   5275  HZ  PHE   352      -1.399 -16.541   7.800  0.129700
ATOM   5276  CE2 PHE   352      -0.342 -18.102   6.743 -0.170400
ATOM   5277  HE2 PHE   352      -0.946 -18.908   7.133  0.143000
ATOM   5278  CD2 PHE   352       0.710 -18.380   5.866 -0.125600
ATOM   5279  HD2 PHE   352       0.903 -19.405   5.586  0.133000
ATOM   5280  C   PHE   352       4.311 -17.557   6.250  0.597300
ATOM   5281  O   PHE   352       4.292 -16.734   7.162 -0.567900
ATOM   5282  N   GLU   353       4.697 -18.815   6.440 -0.516300
ATOM   5283  H   GLU   353       4.777 -19.428   5.641  0.293600
ATOM   5284  CA  GLU   353       5.027 -19.358   7.753  0.039700
ATOM   5285  HA  GLU   353       4.150 -19.281   8.395  0.110500
ATOM   5286  CB  GLU   353       5.401 -20.843   7.630  0.056000
ATOM   5287  HB2 GLU   353       6.286 -20.945   7.002 -0.017300
ATOM   5288  HB3 GLU   353       5.670 -21.200   8.624 -0.017300
ATOM   5289  CG  GLU   353       4.258 -21.749   7.120  0.013600
ATOM   5290  HG2 GLU   353       4.498 -22.779   7.383 -0.042500
ATOM   5291  HG3 GLU   353       3.336 -21.488   7.640 -0.042500
ATOM   5292  CD  GLU   353       4.040 -21.677   5.608  0.805400
ATOM   5293  OE1 GLU   353       4.965 -21.240   4.890 -0.818800
ATOM   5294  OE2 GLU   353       2.950 -22.072   5.129 -0.818800
ATOM   5295  C   GLU   353       6.145 -18.592   8.454  0.536600
ATOM   5296  O   GLU   353       6.232 -18.575   9.684 -0.581900
ATOM   5297  N   LYS   354       6.986 -17.922   7.679 -0.347900
ATOM   5298  H   LYS   354       6.834 -17.918   6.680  0.274700
ATOM   5299  CA  LYS   354       8.085 -17.140   8.224 -0.240000
ATOM   5300  HA  LYS   354       8.433 -17.553   9.171  0.142600
ATOM   5301  CB  LYS   354       9.242 -17.104   7.227 -0.009400
ATOM   5302  HB2 LYS   354       8.866 -16.685   6.294  0.036200
ATOM   5303  HB3 LYS   354      10.029 -16.439   7.582  0.036200
ATOM   5304  CG  LYS   354       9.862 -18.447   6.930  0.018700
ATOM   5305  HG2 LYS   354       9.087 -19.190   6.743  0.010300
ATOM   5306  HG3 LYS   354      10.530 -18.345   6.076  0.010300
ATOM   5307  CD  LYS   354      10.584 -18.957   8.141 -0.047900
ATOM   5308  HD2 LYS   354      11.195 -18.148   8.543  0.062100
ATOM   5309  HD3 LYS   354       9.871 -19.288   8.895  0.062100
ATOM   5310  CE  LYS   354      11.494 -20.109   7.764 -0.014300
ATOM   5311  HE2 LYS   354      11.931 -20.513   8.678  0.113500
ATOM   5312  HE3 LYS   354      10.894 -20.899   7.314  0.113500
ATOM   5313  NZ  LYS   354      12.589 -19.713   6.830 -0.385400
ATOM   5314  HZ1 LYS   354      13.163 -20.518   6.624  0.340000
ATOM   5315  HZ2 LYS   354      12.244 -19.354   5.951  0.340000
ATOM   5316  HZ3 LYS   354      13.169 -19.002   7.254  0.340000
ATOM   5317  C   LYS   354       7.654 -15.711   8.512  0.734100
ATOM   5318  O   LYS   354       8.510 -14.854   8.722 -0.589400
ATOM   5319  N   ILE   355       6.351 -15.436   8.558 -0.415700
ATOM   5320  H   ILE   355       5.688 -16.155   8.305  0.271900
ATOM   5321  CA  ILE   355       5.858 -14.077   8.788 -0.059700
ATOM   5322  HA  ILE   355       6.084 -13.513   7.883  0.086900
ATOM   5323  CB  ILE   355       4.327 -14.046   8.968  0.130300
ATOM   5324  HB  ILE   355       3.859 -14.563   8.131  0.018700
ATOM   5325  CG2 ILE   355       3.919 -14.745  10.271 -0.320400
ATOM   5326 1HG2 ILE   355       4.247 -14.192  11.152  0.088200
ATOM   5327 2HG2 ILE   355       2.829 -14.749  10.298  0.088200
ATOM   5328 3HG2 ILE   355       4.293 -15.769  10.301  0.088200
ATOM   5329  CG1 ILE   355       3.830 -12.592   8.938 -0.043000
ATOM   5330 2HG1 ILE   355       4.205 -12.078   9.824  0.023600
ATOM   5331 3HG1 ILE   355       4.241 -12.068   8.075  0.023600
ATOM   5332  CD1 ILE   355       2.334 -12.458   8.965 -0.066000
ATOM   5333 1HD1 ILE   355       2.065 -11.427   8.736  0.018600
ATOM   5334 2HD1 ILE   355       1.883 -13.103   8.211  0.018600
ATOM   5335 3HD1 ILE   355       1.943 -12.705   9.952  0.018600
ATOM   5336  C   ILE   355       6.563 -13.331   9.934  0.597300
ATOM   5337  O   ILE   355       6.953 -12.171   9.781 -0.567900
ATOM   5338  N   ASN   356       6.795 -13.973  11.058 -0.415700
ATOM   5339  H   ASN   356       6.264 -14.820  11.200  0.271900
ATOM   5340  CA  ASN   356       7.464 -13.349  12.185  0.014300
ATOM   5341  HA  ASN   356       6.895 -12.451  12.427  0.104800
ATOM   5342  CB  ASN   356       7.479 -14.230  13.438 -0.204100
ATOM   5343  HB2 ASN   356       7.870 -15.236  13.280  0.079700
ATOM   5344  HB3 ASN   356       8.181 -13.772  14.135  0.079700
ATOM   5345  CG  ASN   356       6.163 -14.204  14.169  0.713000
ATOM   5346  OD1 ASN   356       5.673 -13.138  14.532 -0.593100
ATOM   5347  ND2 ASN   356       5.575 -15.358  14.396 -0.919100
ATOM   5348 1HD2 ASN   356       4.694 -15.369  14.891  0.419600
ATOM   5349 2HD2 ASN   356       6.059 -16.207  14.141  0.419600
ATOM   5350  C   ASN   356       8.875 -12.837  11.893  0.597300
ATOM   5351  O   ASN   356       9.246 -11.777  12.396 -0.567900
ATOM   5352  N   GLU   357       9.657 -13.562  11.091 -0.516300
ATOM   5353  H   GLU   357       9.294 -14.410  10.679  0.293600
ATOM   5354  CA  GLU   357      11.014 -13.130  10.755  0.039700
ATOM   5355  HA  GLU   357      11.519 -12.777  11.654  0.110500
ATOM   5356  CB  GLU   357      11.843 -14.263  10.129  0.056000
ATOM   5357  HB2 GLU   357      11.299 -14.716   9.300 -0.017300
ATOM   5358  HB3 GLU   357      12.748 -13.819   9.715 -0.017300
ATOM   5359  CG  GLU   357      12.295 -15.336  11.125  0.013600
ATOM   5360  HG2 GLU   357      13.348 -15.544  10.935 -0.042500
ATOM   5361  HG3 GLU   357      12.223 -14.961  12.145 -0.042500
ATOM   5362  CD  GLU   357      11.515 -16.649  11.000  0.805400
ATOM   5363  OE1 GLU   357      10.287 -16.661  11.256 -0.818800
ATOM   5364  OE2 GLU   357      12.158 -17.672  10.656 -0.818800
ATOM   5365  C   GLU   357      10.956 -11.965   9.787  0.536600
ATOM   5366  O   GLU   357      11.844 -11.111   9.790 -0.581900
ATOM   5367  N   GLY   358       9.903 -11.932   8.966 -0.415700
ATOM   5368  H   GLY   358       9.228 -12.681   9.020  0.271900
ATOM   5369  CA  GLY   358       9.702 -10.862   8.005 -0.025200
ATOM   5370  HA2 GLY   358      10.566 -10.790   7.344  0.069800
ATOM   5371  HA3 GLY   358       8.809 -11.074   7.416  0.069800
ATOM   5372  C   GLY   358       9.513  -9.547   8.726  0.597300
ATOM   5373  O   GLY   358      10.050  -8.513   8.322 -0.567900
ATOM   5374  N   PHE   359       8.763  -9.600   9.823 -0.415700
ATOM   5375  H   PHE   359       8.329 -10.476  10.073  0.271900
ATOM   5376  CA  PHE   359       8.521  -8.427  10.644 -0.002400
ATOM   5377  HA  PHE   359       8.260  -7.587  10.000  0.097800
ATOM   5378  CB  PHE   359       7.358  -8.660  11.602 -0.034300
ATOM   5379  HB2 PHE   359       7.374  -9.692  11.952  0.029500
ATOM   5380  HB3 PHE   359       7.489  -8.016  12.471  0.029500
ATOM   5381  CG  PHE   359       6.027  -8.345  10.996  0.011800
ATOM   5382  CD1 PHE   359       5.511  -7.047  11.066 -0.125600
ATOM   5383  HD1 PHE   359       6.071  -6.268  11.562  0.133000
ATOM   5384  CE1 PHE   359       4.272  -6.745  10.487 -0.170400
ATOM   5385  HE1 PHE   359       3.887  -5.736  10.522  0.143000
ATOM   5386  CZ  PHE   359       3.542  -7.743   9.834 -0.107200
ATOM   5387  HZ  PHE   359       2.613  -7.484   9.347  0.129700
ATOM   5388  CE2 PHE   359       4.053  -9.042   9.762 -0.170400
ATOM   5389  HE2 PHE   359       3.496  -9.807   9.241  0.143000
ATOM   5390  CD2 PHE   359       5.291  -9.335  10.346 -0.125600
ATOM   5391  HD2 PHE   359       5.670 -10.345  10.304  0.133000
ATOM   5392  C   PHE   359       9.781  -8.024  11.395  0.597300
ATOM   5393  O   PHE   359      10.025  -6.834  11.577 -0.567900
ATOM   5394  N   ASP   360      10.609  -8.991  11.791 -0.516300
ATOM   5395  H   ASP   360      10.334  -9.957  11.688  0.293600
ATOM   5396  CA  ASP   360      11.865  -8.677  12.470  0.038100
ATOM   5397  HA  ASP   360      11.674  -7.975  13.281  0.088000
ATOM   5398  CB  ASP   360      12.526  -9.934  13.063 -0.030300
ATOM   5399  HB2 ASP   360      12.582 -10.713  12.302 -0.012200
ATOM   5400  HB3 ASP   360      13.547  -9.690  13.356 -0.012200
ATOM   5401  CG  ASP   360      11.801 -10.470  14.297  0.799400
ATOM   5402  OD1 ASP   360      11.640  -9.723  15.291 -0.801400
ATOM   5403  OD2 ASP   360      11.419 -11.660  14.294 -0.801400
ATOM   5404  C   ASP   360      12.822  -8.000  11.488  0.536600
ATOM   5405  O   ASP   360      13.643  -7.171  11.887 -0.581900
ATOM   5406  N   LEU   361      12.733  -8.363  10.207 -0.415700
ATOM   5407  H   LEU   361      12.104  -9.112   9.955  0.271900
ATOM   5408  CA  LEU   361      13.578  -7.756   9.184 -0.051800
ATOM   5409  HA  LEU   361      14.621  -7.773   9.500  0.092200
ATOM   5410  CB  LEU   361      13.430  -8.491   7.842 -0.110200
ATOM   5411  HB2 LEU   361      12.372  -8.664   7.649  0.045700
ATOM   5412  HB3 LEU   361      13.774  -7.812   7.062  0.045700
ATOM   5413  CG  LEU   361      14.170  -9.810   7.614  0.353100
ATOM   5414  HG  LEU   361      13.904 -10.527   8.390 -0.036100
ATOM   5415  CD1 LEU   361      13.773 -10.386   6.282 -0.412100
ATOM   5416 1HD1 LEU   361      12.710 -10.627   6.293  0.100000
ATOM   5417 2HD1 LEU   361      13.964  -9.658   5.493  0.100000
ATOM   5418 3HD1 LEU   361      14.334 -11.301   6.092  0.100000
ATOM   5419  CD2 LEU   361      15.656  -9.565   7.634 -0.412100
ATOM   5420 1HD2 LEU   361      16.165 -10.492   7.367  0.100000
ATOM   5421 2HD2 LEU   361      15.934  -8.801   6.909  0.100000
ATOM   5422 3HD2 LEU   361      15.989  -9.266   8.628  0.100000
ATOM   5423  C   LEU   361      13.166  -6.303   8.995  0.597300
ATOM   5424  O   LEU   361      13.985  -5.452   8.633 -0.567900
ATOM   5425  N   LEU   362      11.871  -6.030   9.176 -0.415700
ATOM   5426  H   LEU   362      11.251  -6.785   9.432  0.271900
ATOM   5427  CA  LEU   362      11.337  -4.682   9.037 -0.051800
ATOM   5428  HA  LEU   362      11.718  -4.230   8.121  0.092200
ATOM   5429  CB  LEU   362       9.804  -4.724   8.975 -0.110200
ATOM   5430  HB2 LEU   362       9.497  -5.409   8.185  0.045700
ATOM   5431  HB3 LEU   362       9.436  -5.158   9.904  0.045700
ATOM   5432  CG  LEU   362       9.038  -3.412   8.772  0.353100
ATOM   5433  HG  LEU   362       9.218  -2.760   9.626 -0.036100
ATOM   5434  CD1 LEU   362       9.495  -2.688   7.505 -0.412100
ATOM   5435 1HD1 LEU   362       8.860  -1.819   7.335  0.100000
ATOM   5436 2HD1 LEU   362      10.526  -2.354   7.620  0.100000
ATOM   5437 3HD1 LEU   362       9.419  -3.359   6.650  0.100000
ATOM   5438  CD2 LEU   362       7.546  -3.716   8.707 -0.412100
ATOM   5439 1HD2 LEU   362       6.995  -2.776   8.699  0.100000
ATOM   5440 2HD2 LEU   362       7.345  -4.250   7.778  0.100000
ATOM   5441 3HD2 LEU   362       7.231  -4.313   9.563  0.100000
ATOM   5442  C   LEU   362      11.805  -3.834  10.205  0.597300
ATOM   5443  O   LEU   362      12.276  -2.714  10.018 -0.567900
ATOM   5444  N   ARG   363      11.724  -4.400  11.407 -0.347900
ATOM   5445  H   ARG   363      11.308  -5.318  11.473  0.274700
ATOM   5446  CA  ARG   363      12.125  -3.724  12.645 -0.263700
ATOM   5447  HA  ARG   363      11.693  -2.724  12.649  0.156000
ATOM   5448  CB  ARG   363      11.572  -4.497  13.846 -0.000700
ATOM   5449  HB2 ARG   363      12.060  -5.471  13.890  0.032700
ATOM   5450  HB3 ARG   363      11.811  -3.951  14.759  0.032700
ATOM   5451  CG  ARG   363      10.067  -4.715  13.778  0.039000
ATOM   5452  HG2 ARG   363       9.614  -3.735  13.932  0.028500
ATOM   5453  HG3 ARG   363       9.683  -5.028  12.807  0.028500
ATOM   5454  CD  ARG   363       9.576  -5.599  14.907  0.048600
ATOM   5455  HD2 ARG   363      10.083  -6.560  14.811  0.068700
ATOM   5456  HD3 ARG   363       9.849  -5.158  15.865  0.068700
ATOM   5457  NE  ARG   363       8.120  -5.756  14.832 -0.529500
ATOM   5458  HE  ARG   363       7.551  -4.941  14.649  0.345600
ATOM   5459  CZ  ARG   363       7.468  -6.893  15.010  0.807600
ATOM   5460  NH1 ARG   363       8.106  -8.012  15.271 -0.862700
ATOM   5461 1HH1 ARG   363       9.058  -7.972  15.605  0.447800
ATOM   5462 2HH1 ARG   363       7.574  -8.870  15.313  0.447800
ATOM   5463  NH2 ARG   363       6.159  -6.898  14.921 -0.862700
ATOM   5464 1HH2 ARG   363       5.702  -6.023  14.707  0.447800
ATOM   5465 2HH2 ARG   363       5.617  -7.734  15.088  0.447800
ATOM   5466  C   ARG   363      13.638  -3.530  12.812  0.734100
ATOM   5467  O   ARG   363      14.078  -2.603  13.499 -0.589400
ATOM   5468  N   SER   364      14.438  -4.409  12.226 -0.415700
ATOM   5469  H   SER   364      14.047  -5.213  11.755  0.271900
ATOM   5470  CA  SER   364      15.890  -4.301  12.318 -0.024900
ATOM   5471  HA  SER   364      16.184  -3.994  13.322  0.084300
ATOM   5472  CB  SER   364      16.521  -5.655  12.023  0.211700
ATOM   5473  HB2 SER   364      17.607  -5.579  12.071  0.035200
ATOM   5474  HB3 SER   364      16.189  -6.374  12.772  0.035200
ATOM   5475  OG  SER   364      16.127  -6.106  10.738 -0.654600
ATOM   5476  HG  SER   364      16.074  -7.064  10.778  0.427500
ATOM   5477  C   SER   364      16.412  -3.275  11.325  0.597300
ATOM   5478  O   SER   364      17.560  -2.824  11.419 -0.567900
ATOM   5479  N   GLY   365      15.569  -2.932  10.355 -0.415700
ATOM   5480  H   GLY   365      14.652  -3.355  10.331  0.271900
ATOM   5481  CA  GLY   365      15.924  -1.981   9.321 -0.025200
ATOM   5482  HA2 GLY   365      15.010  -1.530   8.937  0.069800
ATOM   5483  HA3 GLY   365      16.552  -1.190   9.732  0.069800
ATOM   5484  C   GLY   365      16.657  -2.631   8.162  0.597300
ATOM   5485  O   GLY   365      17.193  -1.930   7.306 -0.567900
ATOM   5486  N   GLU   366      16.634  -3.964   8.103 -0.516300
ATOM   5487  H   GLU   366      16.175  -4.480   8.840  0.293600
ATOM   5488  CA  GLU   366      17.320  -4.718   7.058  0.039700
ATOM   5489  HA  GLU   366      18.274  -4.250   6.818  0.110500
ATOM   5490  CB  GLU   366      17.573  -6.149   7.507  0.056000
ATOM   5491  HB2 GLU   366      16.661  -6.550   7.948 -0.017300
ATOM   5492  HB3 GLU   366      17.801  -6.757   6.632 -0.017300
ATOM   5493  CG  GLU   366      18.709  -6.331   8.473  0.013600
ATOM   5494  HG2 GLU   366      19.637  -6.000   8.006 -0.042500
ATOM   5495  HG3 GLU   366      18.536  -5.724   9.362 -0.042500
ATOM   5496  CD  GLU   366      18.827  -7.799   8.854  0.805400
ATOM   5497  OE1 GLU   366      19.073  -8.634   7.949 -0.818800
ATOM   5498  OE2 GLU   366      18.654  -8.122  10.053 -0.818800
ATOM   5499  C   GLU   366      16.536  -4.829   5.777  0.536600
ATOM   5500  O   GLU   366      17.098  -5.151   4.731 -0.581900
ATOM   5501  N   SER   367      15.226  -4.679   5.857 -0.415700
ATOM   5502  H   SER   367      14.814  -4.395   6.734  0.271900
ATOM   5503  CA  SER   367      14.419  -4.814   4.658 -0.024900
ATOM   5504  HA  SER   367      15.019  -5.137   3.807  0.084300
ATOM   5505  CB  SER   367      13.357  -5.876   4.871  0.211700
ATOM   5506  HB2 SER   367      12.758  -6.002   3.970  0.035200
ATOM   5507  HB3 SER   367      13.843  -6.827   5.092  0.035200
ATOM   5508  OG  SER   367      12.518  -5.503   5.945 -0.654600
ATOM   5509  HG  SER   367      13.063  -5.428   6.732  0.427500
ATOM   5510  C   SER   367      13.742  -3.538   4.236  0.597300
ATOM   5511  O   SER   367      13.764  -2.525   4.943 -0.567900
ATOM   5512  N   ILE   368      13.196  -3.611   3.028 -0.415700
ATOM   5513  H   ILE   368      13.371  -4.453   2.498  0.271900
ATOM   5514  CA  ILE   368      12.362  -2.589   2.439 -0.059700
ATOM   5515  HA  ILE   368      12.280  -1.710   3.079  0.086900
ATOM   5516  CB  ILE   368      12.806  -2.207   1.008  0.130300
ATOM   5517  HB  ILE   368      12.807  -3.086   0.363  0.018700
ATOM   5518  CG2 ILE   368      11.863  -1.148   0.427 -0.320400
ATOM   5519 1HG2 ILE   368      11.795  -0.278   1.080  0.088200
ATOM   5520 2HG2 ILE   368      12.226  -0.847  -0.555  0.088200
ATOM   5521 3HG2 ILE   368      10.866  -1.566   0.284  0.088200
ATOM   5522  CG1 ILE   368      14.239  -1.680   0.984 -0.043000
ATOM   5523 2HG1 ILE   368      14.914  -2.401   1.446  0.023600
ATOM   5524 3HG1 ILE   368      14.551  -1.550  -0.052  0.023600
ATOM   5525  CD1 ILE   368      14.409  -0.357   1.705 -0.066000
ATOM   5526 1HD1 ILE   368      15.464  -0.085   1.678  0.018600
ATOM   5527 2HD1 ILE   368      13.853   0.446   1.219  0.018600
ATOM   5528 3HD1 ILE   368      14.109  -0.440   2.749  0.018600
ATOM   5529  C   ILE   368      11.035  -3.337   2.434  0.597300
ATOM   5530  O   ILE   368      10.272  -3.272   3.398 -0.567900
ATOM   5531  N   ARG   369      10.794  -4.133   1.393 -0.347900
ATOM   5532  H   ARG   369      11.374  -4.076   0.568  0.274700
ATOM   5533  CA  ARG   369       9.588  -4.941   1.324 -0.263700
ATOM   5534  HA  ARG   369       8.996  -4.809   2.230  0.156000
ATOM   5535  CB  ARG   369       8.733  -4.550   0.114 -0.000700
ATOM   5536  HB2 ARG   369       9.332  -4.391  -0.783  0.032700
ATOM   5537  HB3 ARG   369       8.085  -5.396  -0.116  0.032700
ATOM   5538  CG  ARG   369       7.817  -3.337   0.343  0.039000
ATOM   5539  HG2 ARG   369       8.433  -2.473   0.591  0.028500
ATOM   5540  HG3 ARG   369       7.275  -3.086  -0.568  0.028500
ATOM   5541  CD  ARG   369       6.863  -3.606   1.512  0.048600
ATOM   5542  HD2 ARG   369       6.515  -4.636   1.444  0.068700
ATOM   5543  HD3 ARG   369       7.384  -3.504   2.464  0.068700
ATOM   5544  NE  ARG   369       5.663  -2.766   1.492 -0.529500
ATOM   5545  HE  ARG   369       4.840  -3.158   1.055  0.345600
ATOM   5546  CZ  ARG   369       5.514  -1.634   2.156  0.807600
ATOM   5547  NH1 ARG   369       6.458  -1.163   2.898 -0.862700
ATOM   5548 1HH1 ARG   369       7.309  -1.691   3.032  0.447800
ATOM   5549 2HH1 ARG   369       6.327  -0.333   3.457  0.447800
ATOM   5550  NH2 ARG   369       4.388  -0.969   2.072 -0.862700
ATOM   5551 1HH2 ARG   369       3.659  -1.435   1.551  0.447800
ATOM   5552 2HH2 ARG   369       4.126  -0.339   2.817  0.447800
ATOM   5553  C   ARG   369       9.911  -6.434   1.291  0.734100
ATOM   5554  O   ARG   369      10.786  -6.885   0.542 -0.589400
ATOM   5555  N   THR   370       9.285  -7.172   2.201 -0.415700
ATOM   5556  H   THR   370       8.604  -6.740   2.808  0.271900
ATOM   5557  CA  THR   370       9.393  -8.623   2.241 -0.038900
ATOM   5558  HA  THR   370      10.245  -8.903   1.621  0.100700
ATOM   5559  CB  THR   370       9.612  -9.222   3.660  0.365400
ATOM   5560  HB  THR   370       8.850  -8.834   4.336  0.004300
ATOM   5561  CG2 THR   370       9.519 -10.744   3.628 -0.243800
ATOM   5562 1HG2 THR   370       9.809 -11.113   4.613  0.064200
ATOM   5563 2HG2 THR   370       8.498 -11.066   3.426  0.064200
ATOM   5564 3HG2 THR   370      10.187 -11.149   2.868  0.064200
ATOM   5565  OG1 THR   370      10.896  -8.880   4.170 -0.676100
ATOM   5566  HG1 THR   370      10.740  -8.131   4.750  0.410200
ATOM   5567  C   THR   370       8.047  -9.079   1.692  0.597300
ATOM   5568  O   THR   370       7.004  -8.564   2.108 -0.567900
ATOM   5569  N   ILE   371       8.065  -9.933   0.683 -0.415700
ATOM   5570  H   ILE   371       8.953 -10.306   0.377  0.271900
ATOM   5571  CA  ILE   371       6.841 -10.487   0.129 -0.059700
ATOM   5572  HA  ILE   371       5.969  -9.884   0.385  0.086900
ATOM   5573  CB  ILE   371       6.941 -10.640  -1.395  0.130300
ATOM   5574  HB  ILE   371       7.714 -11.369  -1.638  0.018700
ATOM   5575  CG2 ILE   371       5.614 -11.120  -1.970 -0.320400
ATOM   5576 1HG2 ILE   371       5.424 -12.150  -1.665  0.088200
ATOM   5577 2HG2 ILE   371       4.791 -10.497  -1.621  0.088200
ATOM   5578 3HG2 ILE   371       5.645 -11.094  -3.059  0.088200
ATOM   5579  CG1 ILE   371       7.343  -9.313  -2.041 -0.043000
ATOM   5580 2HG1 ILE   371       8.363  -9.066  -1.750  0.023600
ATOM   5581 3HG1 ILE   371       7.327  -9.422  -3.125  0.023600
ATOM   5582  CD1 ILE   371       6.438  -8.139  -1.656 -0.066000
ATOM   5583 1HD1 ILE   371       5.392  -8.356  -1.876  0.018600
ATOM   5584 2HD1 ILE   371       6.545  -7.881  -0.602  0.018600
ATOM   5585 3HD1 ILE   371       6.732  -7.270  -2.246  0.018600
ATOM   5586  C   ILE   371       6.713 -11.849   0.796  0.597300
ATOM   5587  O   ILE   371       7.726 -12.522   1.009 -0.567900
ATOM   5588  N   LEU   372       5.505 -12.221   1.201 -0.415700
ATOM   5589  H   LEU   372       4.731 -11.586   1.070  0.271900
ATOM   5590  CA  LEU   372       5.240 -13.509   1.833 -0.051800
ATOM   5591  HA  LEU   372       6.182 -14.003   2.072  0.092200
ATOM   5592  CB  LEU   372       4.424 -13.385   3.122 -0.110200
ATOM   5593  HB2 LEU   372       3.517 -12.846   2.848  0.045700
ATOM   5594  HB3 LEU   372       4.123 -14.388   3.426  0.045700
ATOM   5595  CG  LEU   372       5.007 -12.680   4.352  0.353100
ATOM   5596  HG  LEU   372       5.274 -11.661   4.072 -0.036100
ATOM   5597  CD1 LEU   372       3.919 -12.625   5.417 -0.412100
ATOM   5598 1HD1 LEU   372       2.942 -12.432   4.974  0.100000
ATOM   5599 2HD1 LEU   372       3.879 -13.556   5.981  0.100000
ATOM   5600 3HD1 LEU   372       4.140 -11.774   6.061  0.100000
ATOM   5601  CD2 LEU   372       6.245 -13.378   4.894 -0.412100
ATOM   5602 1HD2 LEU   372       6.026 -14.418   5.134  0.100000
ATOM   5603 2HD2 LEU   372       7.027 -13.335   4.136  0.100000
ATOM   5604 3HD2 LEU   372       6.605 -12.868   5.788  0.100000
ATOM   5605  C   LEU   372       4.448 -14.313   0.835  0.597300
ATOM   5606  O   LEU   372       3.461 -13.814   0.284 -0.567900
ATOM   5607  N   THR   373       4.895 -15.538   0.595 -0.415700
ATOM   5608  H   THR   373       5.757 -15.836   1.028  0.271900
ATOM   5609  CA  THR   373       4.264 -16.438  -0.359 -0.038900
ATOM   5610  HA  THR   373       3.535 -15.876  -0.942  0.100700
ATOM   5611  CB  THR   373       5.290 -16.973  -1.351  0.365400
ATOM   5612  HB  THR   373       4.817 -17.715  -1.995  0.004300
ATOM   5613  CG2 THR   373       5.800 -15.832  -2.207 -0.243800
ATOM   5614 1HG2 THR   373       4.966 -15.323  -2.688  0.064200
ATOM   5615 2HG2 THR   373       6.361 -15.120  -1.600  0.064200
ATOM   5616 3HG2 THR   373       6.457 -16.222  -2.985  0.064200
ATOM   5617  OG1 THR   373       6.386 -17.569  -0.660 -0.676100
ATOM   5618  HG1 THR   373       6.097 -18.412  -0.303  0.410200
ATOM   5619  C   THR   373       3.502 -17.582   0.292  0.597300
ATOM   5620  O   THR   373       3.910 -18.143   1.313 -0.567900
ATOM   5621  N   PHE   374       2.342 -17.872  -0.276 -0.382100
ATOM   5622  H   PHE   374       2.048 -17.355  -1.093  0.268100
ATOM   5623  CA  PHE   374       1.477 -18.929   0.223 -0.182500
ATOM   5624  HA  PHE   374       1.704 -19.148   1.266  0.109800
ATOM   5625  CB  PHE   374       0.017 -18.471   0.155 -0.095900
ATOM   5626  HB2 PHE   374      -0.187 -18.195  -0.880  0.044300
ATOM   5627  HB3 PHE   374      -0.640 -19.299   0.422  0.044300
ATOM   5628  CG  PHE   374      -0.305 -17.298   1.027  0.055200
ATOM   5629  CD1 PHE   374      -0.021 -16.011   0.591 -0.130000
ATOM   5630  HD1 PHE   374       0.481 -15.858  -0.353  0.140800
ATOM   5631  CE1 PHE   374      -0.305 -14.917   1.373 -0.184700
ATOM   5632  HE1 PHE   374      -0.072 -13.922   1.025  0.146100
ATOM   5633  CZ  PHE   374      -0.884 -15.105   2.613 -0.094400
ATOM   5634  HZ  PHE   374      -1.113 -14.252   3.234  0.128000
ATOM   5635  CE2 PHE   374      -1.175 -16.390   3.068 -0.184700
ATOM   5636  HE2 PHE   374      -1.591 -16.533   4.054  0.146100
ATOM   5637  CD2 PHE   374      -0.881 -17.484   2.275 -0.130000
ATOM   5638  HD2 PHE   374      -1.000 -18.486   2.660  0.140800
ATOM   5639  C   PHE   374       1.668 -20.233  -0.561  0.766000
ATOM   5640  O   PHE   374       1.196 -21.272  -0.066 -0.802600
ATOM   5641  OXT PHE   374       2.195 -20.197  -1.695 -0.802600
ATOM   5642 ZN   ZN    375       0.170  -0.095   3.987  2.000000
ATOM   5643 ZN   ZN    376     -16.978   5.292  -1.292  2.000000
ATOM   5644  N5  NAH   377      13.526   8.805   8.835 -0.639610
ATOM   5645  C10 NAH   377      13.068   7.908   9.746  0.328619
ATOM   5646  C9  NAH   377      13.836  10.044   9.268  0.516493
ATOM   5647  H11 NAH   377      14.207  10.760   8.542  0.079931
ATOM   5648  N4  NAH   377      13.705  10.436  10.560 -0.743217
ATOM   5649  C8  NAH   377      13.269   9.560  11.488  0.752483
ATOM   5650  N3  NAH   377      13.150   9.896  12.790 -0.958155
ATOM   5651  H10 NAH   377      13.049   9.152  13.472  0.430001
ATOM   5652  H25 NAH   377      13.347  10.848  13.076  0.430001
ATOM   5653  C7  NAH   377      12.941   8.287  11.063  0.050384
ATOM   5654  N2  NAH   377      12.453   7.328  11.850 -0.612788
ATOM   5655  C6  NAH   377      12.271   6.305  10.996  0.275797
ATOM   5656  H9  NAH   377      11.894   5.330  11.262  0.147845
ATOM   5657  N1  NAH   377      12.644   6.628   9.720 -0.211206
ATOM   5658  C5  NAH   377      12.608   5.758   8.551  0.354071
ATOM   5659  C4  NAH   377      12.926   4.283   8.719  0.117123
ATOM   5660  C3  NAH   377      12.441   3.717   7.404  0.175882
ATOM   5661  O5  NAH   377      13.468   3.656   6.380 -0.707313
ATOM   5662  H5  NAH   377      13.966   4.493   6.364  0.468500
ATOM   5663  H4  NAH   377      12.104   2.694   7.590  0.099893
ATOM   5664  O6  NAH   377      14.327   4.056   8.705 -0.669190
ATOM   5665  H7  NAH   377      14.827   4.840   8.418  0.412872
ATOM   5666  H6  NAH   377      12.429   3.834   9.583  0.069214
ATOM   5667  H8  NAH   377      13.331   6.198   7.848  0.079996
ATOM   5668  O4  NAH   377      11.357   5.783   7.892 -0.566591
ATOM   5669  C2  NAH   377      11.229   4.596   7.106  0.356915
ATOM   5670  H3  NAH   377      11.235   4.877   6.050  0.093653
ATOM   5671  C1  NAH   377       9.918   3.923   7.449  0.000268
ATOM   5672  H1  NAH   377       9.954   3.493   8.453  0.080699
ATOM   5673  H2  NAH   377       9.097   4.641   7.376  0.080699
ATOM   5674  O3  NAH   377       9.795   2.938   6.415 -0.445526
ATOM   5675  P1  NAH   377       9.033   1.569   6.600  1.204533
ATOM   5676  O1  NAH   377       9.486   0.620   5.610 -0.641538
ATOM   5677  O2  NAH   377       9.214   1.169   8.053 -0.630887
ATOM   5678  H26 NAH   377      10.167   0.974   8.106  0.458384
ATOM   5679  O7  NAH   377       7.539   1.884   6.321 -0.412897
ATOM   5680  P2  NAH   377       6.700   2.035   5.017  1.134666
ATOM   5681  O8  NAH   377       5.887   0.764   4.727 -0.672393
ATOM   5682  H29 NAH   377       5.037   0.984   5.149  0.425193
ATOM   5683  O9  NAH   377       7.419   2.721   3.925 -0.623839
ATOM   5684  O10 NAH   377       5.514   2.926   5.610 -0.479847
ATOM   5685  C11 NAH   377       5.811   4.286   6.007  0.071869
ATOM   5686  H12 NAH   377       6.116   4.858   5.127  0.099268
ATOM   5687  H13 NAH   377       6.637   4.293   6.724  0.099268
ATOM   5688  C12 NAH   377       4.584   4.953   6.628  0.242259
ATOM   5689  C13 NAH   377       3.969   4.135   7.762  0.203654
ATOM   5690  O12 NAH   377       3.719   4.970   8.909 -0.669540
ATOM   5691  H16 NAH   377       4.573   5.284   9.255  0.430036
ATOM   5692  C14 NAH   377       2.763   3.447   7.120  0.214359
ATOM   5693  O13 NAH   377       1.809   3.145   8.139 -0.686351
ATOM   5694  H18 NAH   377       1.979   3.800   8.839  0.442126
ATOM   5695  H17 NAH   377       3.073   2.539   6.596  0.044094
ATOM   5696  H15 NAH   377       4.675   3.365   8.081  0.026981
ATOM   5697  H14 NAH   377       4.875   5.942   6.991  0.073414
ATOM   5698  O11 NAH   377       3.555   5.110   5.642 -0.508030
ATOM   5699  C15 NAH   377       2.339   4.526   6.128  0.319845
ATOM   5700  H19 NAH   377       1.862   5.332   6.705  0.080599
ATOM   5701  N6  NAH   377       1.456   4.179   5.009 -0.097331
ATOM   5702  C16 NAH   377       0.443   5.076   4.720 -0.098695
ATOM   5703  H20 NAH   377       0.386   5.957   5.349  0.153958
ATOM   5704  C17 NAH   377      -0.428   4.873   3.696 -0.302783
ATOM   5705  C18 NAH   377      -1.522   5.838   3.303  0.830554
ATOM   5706  O14 NAH   377      -2.428   5.527   2.574 -0.613635
ATOM   5707  N7  NAH   377      -1.425   7.084   3.775 -0.979109
ATOM   5708  H21 NAH   377      -0.629   7.354   4.332  0.399124
ATOM   5709  H27 NAH   377      -2.067   7.795   3.457  0.399124
ATOM   5710  C19 NAH   377      -0.294   3.674   2.918  0.313570
ATOM   5711  H22 NAH   377      -1.219   3.098   2.976 -0.021099
ATOM   5712  H28 NAH   377      -0.188   3.999   1.881 -0.021099
ATOM   5713  C20 NAH   377       0.800   2.781   3.233 -0.256238
ATOM   5714  H23 NAH   377       1.138   2.101   2.455  0.115000
ATOM   5715  C21 NAH   377       1.625   3.027   4.257 -0.084291
ATOM   5716  H24 NAH   377       2.531   2.460   4.438  0.169981
HETATM 5717  O   WAT   378      -0.936   1.009   5.126 -0.834000
HETATM 5718  H1  WAT   378      -0.549   1.311   5.947  0.417000
HETATM 5719  H2  WAT   378      -1.787   1.446   5.087  0.417000
HETATM 5720  O   WAT   379       4.319  16.486   6.387 -0.834000
HETATM 5721  H1  WAT   379       4.779  17.106   6.953  0.417000
HETATM 5722  H2  WAT   379       4.439  16.835   5.504  0.417000
HETATM 5723  O   WAT   380      -6.479   0.242  -1.089 -0.834000
HETATM 5724  H1  WAT   380      -5.718   0.012  -0.556  0.417000
HETATM 5725  H2  WAT   380      -6.112   0.707  -1.841  0.417000
HETATM 5726  O   WAT   381       8.946   4.839   3.888 -0.834000
HETATM 5727  H1  WAT   381       8.349   4.100   4.010  0.417000
HETATM 5728  H2  WAT   381       8.643   5.497   4.514  0.417000
HETATM 5729  O   WAT   382     -14.015   4.013   9.258 -0.834000
HETATM 5730  H1  WAT   382     -14.933   4.075   9.519  0.417000
HETATM 5731  H2  WAT   382     -14.041   3.638   8.378  0.417000
HETATM 5732  O   WAT   383     -13.666   9.985   3.707 -0.834000
HETATM 5733  H1  WAT   383     -13.486   9.392   4.436  0.417000
HETATM 5734  H2  WAT   383     -13.643   9.426   2.931  0.417000
HETATM 5735  O   WAT   384      -9.246  -2.344  10.322 -0.834000
HETATM 5736  H1  WAT   384     -10.182  -2.234  10.489  0.417000
HETATM 5737  H2  WAT   384      -8.880  -1.465  10.426  0.417000
HETATM 5738  O   WAT   385       9.715  -6.637   6.121 -0.834000
HETATM 5739  H1  WAT   385      10.483  -6.069   6.181  0.417000
HETATM 5740  H2  WAT   385       9.748  -7.171   6.915  0.417000
HETATM 5741  O   WAT   386       4.839   0.672  14.000 -0.834000
HETATM 5742  H1  WAT   386       4.169   1.207  13.574  0.417000
HETATM 5743  H2  WAT   386       4.832  -0.152  13.514  0.417000
HETATM 5744  O   WAT   387      -3.619  -2.210  16.787 -0.834000
HETATM 5745  H1  WAT   387      -2.742  -2.587  16.859  0.417000
HETATM 5746  H2  WAT   387      -3.497  -1.419  16.262  0.417000
HETATM 5747  O   WAT   388       6.757 -16.325  11.579 -0.834000
HETATM 5748  H1  WAT   388       7.584 -16.695  11.889  0.417000
HETATM 5749  H2  WAT   388       6.384 -17.007  11.020  0.417000
HETATM 5750  O   WAT   389      -3.703  -5.070  -1.270 -0.834000
HETATM 5751  H1  WAT   389      -3.781  -4.852  -0.341  0.417000
HETATM 5752  H2  WAT   389      -4.574  -4.902  -1.630  0.417000
HETATM 5753  O   WAT   390       5.512  10.521  16.629 -0.834000
HETATM 5754  H1  WAT   390       5.505   9.774  17.227  0.417000
HETATM 5755  H2  WAT   390       6.192  11.099  16.974  0.417000
HETATM 5756  O   WAT   391      -1.019   8.477   0.495 -0.834000
HETATM 5757  H1  WAT   391      -1.307   8.754   1.365  0.417000
HETATM 5758  H2  WAT   391      -0.277   9.047   0.296  0.417000
HETATM 5759  O   WAT   392     -11.447  -2.202   2.200 -0.834000
HETATM 5760  H1  WAT   392     -10.816  -2.352   1.497  0.417000
HETATM 5761  H2  WAT   392     -11.011  -2.526   2.987  0.417000
HETATM 5762  O   WAT   393      -9.394  11.094  -0.211 -0.834000
HETATM 5763  H1  WAT   393      -8.756  10.550  -0.673  0.417000
HETATM 5764  H2  WAT   393      -8.871  11.789   0.190  0.417000
HETATM 5765  O   WAT   394       8.626  -0.944   3.875 -0.834000
HETATM 5766  H1  WAT   394       9.166  -1.732   3.935  0.417000
HETATM 5767  H2  WAT   394       8.932  -0.389   4.592  0.417000
HETATM 5768  O   WAT   395     -14.231 -10.044 -14.020 -0.834000
HETATM 5769  H1  WAT   395     -13.876 -10.812 -13.572  0.417000
HETATM 5770  H2  WAT   395     -15.179 -10.178 -14.009  0.417000
HETATM 5771  O   WAT   396      15.034   1.600   8.796 -0.834000
HETATM 5772  H1  WAT   396      15.334   1.570   9.704  0.417000
HETATM 5773  H2  WAT   396      14.796   2.516   8.653  0.417000
HETATM 5774  O   WAT   397      -5.275   4.218  14.890 -0.834000
HETATM 5775  H1  WAT   397      -4.527   4.813  14.955  0.417000
HETATM 5776  H2  WAT   397      -5.640   4.387  14.022  0.417000
HETATM 5777  O   WAT   398     -11.019  -0.097   4.800 -0.834000
HETATM 5778  H1  WAT   398     -10.324  -0.204   4.151  0.417000
HETATM 5779  H2  WAT   398     -11.622  -0.820   4.628  0.417000
HETATM 5780  O   WAT   399     -12.196  -4.467 -10.170 -0.834000
HETATM 5781  H1  WAT   399     -11.977  -3.614 -10.546  0.417000
HETATM 5782  H2  WAT   399     -12.786  -4.866 -10.810  0.417000
HETATM 5783  O   WAT   400      -9.186   2.909   3.933 -0.834000
HETATM 5784  H1  WAT   400      -9.301   1.960   3.984  0.417000
HETATM 5785  H2  WAT   400      -8.557   3.037   3.224  0.417000
HETATM 5786  O   WAT   401       1.891  25.621  -0.814 -0.834000
HETATM 5787  H1  WAT   401       2.741  25.338  -0.478  0.417000
HETATM 5788  H2  WAT   401       2.042  25.782  -1.745  0.417000
HETATM 5789  O   WAT   402      12.911  30.457   1.318 -0.834000
HETATM 5790  H1  WAT   402      12.582  30.665   2.192  0.417000
HETATM 5791  H2  WAT   402      12.950  29.500   1.299  0.417000
HETATM 5792  O   WAT   403       5.670  24.248  14.208 -0.834000
HETATM 5793  H1  WAT   403       6.538  24.205  13.808  0.417000
HETATM 5794  H2  WAT   403       5.839  24.448  15.129  0.417000
HETATM 5795  O   WAT   404       3.333   5.904  13.279 -0.834000
HETATM 5796  H1  WAT   404       2.686   6.250  12.665  0.417000
HETATM 5797  H2  WAT   404       3.526   6.638  13.863  0.417000
HETATM 5798  O   WAT   405       6.331  30.366   7.718 -0.834000
HETATM 5799  H1  WAT   405       5.671  30.743   7.138  0.417000
HETATM 5800  H2  WAT   405       6.434  31.012   8.416  0.417000
HETATM 5801  O   WAT   406      -7.712 -11.256 -13.347 -0.834000
HETATM 5802  H1  WAT   406      -7.911 -11.495 -14.253  0.417000
HETATM 5803  H2  WAT   406      -7.290 -10.399 -13.413  0.417000
HETATM 5804  O   WAT   407       4.371  -8.922  15.239 -0.834000
HETATM 5805  H1  WAT   407       4.874  -9.587  14.769  0.417000
HETATM 5806  H2  WAT   407       3.481  -9.275  15.274  0.417000
HETATM 5807  O   WAT   408     -13.085  -1.720   4.759 -0.834000
HETATM 5808  H1  WAT   408     -13.592  -1.972   5.532  0.417000
HETATM 5809  H2  WAT   408     -13.580  -2.077   4.022  0.417000
HETATM 5810  O   WAT   409      -5.755   8.924  15.396 -0.834000
HETATM 5811  H1  WAT   409      -6.388   8.228  15.575  0.417000
HETATM 5812  H2  WAT   409      -5.269   8.614  14.632  0.417000
HETATM 5813  O   WAT   410       6.696 -10.338  14.400 -0.834000
HETATM 5814  H1  WAT   410       7.618 -10.525  14.225  0.417000
HETATM 5815  H2  WAT   410       6.299 -11.197  14.540  0.417000
HETATM 5816  O   WAT   411      -7.641   7.778  -8.449 -0.834000
HETATM 5817  H1  WAT   411      -8.305   8.375  -8.794  0.417000
HETATM 5818  H2  WAT   411      -6.930   7.813  -9.089  0.417000
HETATM 5819  O   WAT   412      11.025  28.254   3.704 -0.834000
HETATM 5820  H1  WAT   412      11.501  27.722   4.341  0.417000
HETATM 5821  H2  WAT   412      11.430  29.119   3.763  0.417000
HETATM 5822  O   WAT   413       7.260  -3.310 -14.447 -0.834000
HETATM 5823  H1  WAT   413       7.384  -2.391 -14.208  0.417000
HETATM 5824  H2  WAT   413       6.424  -3.326 -14.912  0.417000
HETATM 5825  O   WAT   414       9.924 -10.086  -6.713 -0.834000
HETATM 5826  H1  WAT   414       9.301 -10.428  -6.071  0.417000
HETATM 5827  H2  WAT   414      10.776 -10.399  -6.410  0.417000
HETATM 5828  O   WAT   415      12.543   0.358   8.753 -0.834000
HETATM 5829  H1  WAT   415      13.405   0.757   8.876  0.417000
HETATM 5830  H2  WAT   415      12.520  -0.359   9.387  0.417000
HETATM 5831  O   WAT   416       5.148  23.273  -4.616 -0.834000
HETATM 5832  H1  WAT   416       5.149  23.876  -3.873  0.417000
HETATM 5833  H2  WAT   416       5.548  22.473  -4.276  0.417000
HETATM 5834  O   WAT   417     -15.728   0.729   9.499 -0.834000
HETATM 5835  H1  WAT   417     -15.627   1.557   9.968  0.417000
HETATM 5836  H2  WAT   417     -15.057   0.158   9.874  0.417000
HETATM 5837  O   WAT   418      10.356 -15.403  14.056 -0.834000
HETATM 5838  H1  WAT   418      10.249 -15.682  13.147  0.417000
HETATM 5839  H2  WAT   418      11.161 -14.886  14.055  0.417000
HETATM 5840  O   WAT   419      -3.552 -18.788  -0.189 -0.834000
HETATM 5841  H1  WAT   419      -4.323 -18.363   0.188  0.417000
HETATM 5842  H2  WAT   419      -3.086 -18.084  -0.639  0.417000
HETATM 5843  O   WAT   420      -7.390  -2.409  19.336 -0.834000
HETATM 5844  H1  WAT   420      -7.440  -2.845  18.486  0.417000
HETATM 5845  H2  WAT   420      -6.459  -2.218  19.453  0.417000
HETATM 5846  O   WAT   421     -14.482  19.611  -3.249 -0.834000
HETATM 5847  H1  WAT   421     -13.814  19.565  -2.565  0.417000
HETATM 5848  H2  WAT   421     -15.293  19.801  -2.778  0.417000
HETATM 5849  O   WAT   422      -8.442  10.667  -7.327 -0.834000
HETATM 5850  H1  WAT   422      -8.710  11.390  -6.760  0.417000
HETATM 5851  H2  WAT   422      -7.954  10.078  -6.752  0.417000
HETATM 5852  O   WAT   423      -2.470 -10.498  11.838 -0.834000
HETATM 5853  H1  WAT   423      -2.730 -10.724  12.731  0.417000
HETATM 5854  H2  WAT   423      -2.404 -11.341  11.388  0.417000
HETATM 5855  O   WAT   424      16.103  -1.006 -10.131 -0.834000
HETATM 5856  H1  WAT   424      16.475  -1.646  -9.525  0.417000
HETATM 5857  H2  WAT   424      16.848  -0.469 -10.400  0.417000
HETATM 5858  O   WAT   425      -1.290 -19.017  -2.936 -0.834000
HETATM 5859  H1  WAT   425      -1.543 -18.302  -2.351  0.417000
HETATM 5860  H2  WAT   425      -0.392 -18.808  -3.195  0.417000
HETATM 5861  O   WAT   426     -17.246  17.210  -5.909 -0.834000
HETATM 5862  H1  WAT   426     -17.964  17.591  -5.403  0.417000
HETATM 5863  H2  WAT   426     -16.688  17.955  -6.131  0.417000
HETATM 5864  O   WAT   427     -14.894   6.708 -10.114 -0.834000
HETATM 5865  H1  WAT   427     -14.060   6.280 -10.304  0.417000
HETATM 5866  H2  WAT   427     -14.902   7.481 -10.679  0.417000
HETATM 5867  O   WAT   428      -0.497   5.808  19.614 -0.834000
HETATM 5868  H1  WAT   428      -0.913   6.659  19.749  0.417000
HETATM 5869  H2  WAT   428      -1.053   5.191  20.090  0.417000
HETATM 5870  O   WAT   429      19.046  16.924  12.038 -0.834000
HETATM 5871  H1  WAT   429      18.491  16.593  12.744  0.417000
HETATM 5872  H2  WAT   429      19.880  16.469  12.156  0.417000
HETATM 5873  O   WAT   430     -15.467 -17.858  10.243 -0.834000
HETATM 5874  H1  WAT   430     -16.205 -17.257  10.351  0.417000
HETATM 5875  H2  WAT   430     -14.970 -17.498   9.509  0.417000
HETATM 5876  O   WAT   431     -18.388 -19.539   9.080 -0.834000
HETATM 5877  H1  WAT   431     -18.715 -18.937   9.748  0.417000
HETATM 5878  H2  WAT   431     -17.805 -20.131   9.555  0.417000
HETATM 5879  O   WAT   432      15.534  -5.649  -4.217 -0.834000
HETATM 5880  H1  WAT   432      16.128  -6.375  -4.028  0.417000
HETATM 5881  H2  WAT   432      14.662  -5.999  -4.036  0.417000
HETATM 5882  O   WAT   433      -8.736  -4.579  20.758 -0.834000
HETATM 5883  H1  WAT   433      -8.244  -3.872  20.341  0.417000
HETATM 5884  H2  WAT   433      -8.147  -4.916  21.433  0.417000
HETATM 5885  O   WAT   434      -6.249  11.973  -5.979 -0.834000
HETATM 5886  H1  WAT   434      -6.488  11.066  -5.786  0.417000
HETATM 5887  H2  WAT   434      -6.471  12.454  -5.182  0.417000
HETATM 5888  O   WAT   435     -11.755 -21.361  14.810 -0.834000
HETATM 5889  H1  WAT   435     -11.873 -22.274  14.550  0.417000
HETATM 5890  H2  WAT   435     -11.615 -20.893  13.987  0.417000
HETATM 5891  O   WAT   436       1.264 -11.357 -20.223 -0.834000
HETATM 5892  H1  WAT   436       1.842 -11.340 -20.985  0.417000
HETATM 5893  H2  WAT   436       1.768 -10.931 -19.529  0.417000
HETATM 5894  O   WAT   437     -14.182  -1.188  17.775 -0.834000
HETATM 5895  H1  WAT   437     -14.030  -0.967  16.856  0.417000
HETATM 5896  H2  WAT   437     -13.481  -0.739  18.248  0.417000
HETATM 5897  O   WAT   438      12.069  16.196  15.366 -0.834000
HETATM 5898  H1  WAT   438      11.721  15.334  15.594  0.417000
HETATM 5899  H2  WAT   438      12.258  16.608  16.208  0.417000
HETATM 5900  O   WAT   439      11.876   0.113   5.254 -0.834000
HETATM 5901  H1  WAT   439      12.052  -0.812   5.426  0.417000
HETATM 5902  H2  WAT   439      10.932   0.205   5.382  0.417000
HETATM 5903  O   WAT   440      28.323 -11.504  -4.395 -0.834000
HETATM 5904  H1  WAT   440      29.113 -10.973  -4.500  0.417000
HETATM 5905  H2  WAT   440      28.618 -12.403  -4.540  0.417000
HETATM 5906  O   WAT   441      13.281 -38.062 -19.137 -0.834000
HETATM 5907  H1  WAT   441      14.100 -37.941 -19.617  0.417000
HETATM 5908  H2  WAT   441      13.546 -38.459 -18.307  0.417000
HETATM 5909  O   WAT   442      19.077  -5.099  24.861 -0.834000
HETATM 5910  H1  WAT   442      18.730  -5.170  25.750  0.417000
HETATM 5911  H2  WAT   442      19.876  -5.626  24.873  0.417000
HETATM 5912  O   WAT   443      -8.579   9.643 -12.447 -0.834000
HETATM 5913  H1  WAT   443      -8.564   8.738 -12.757  0.417000
HETATM 5914  H2  WAT   443      -8.784   9.574 -11.515  0.417000
HETATM 5915  O   WAT   444      11.171  -0.535 -19.896 -0.834000
HETATM 5916  H1  WAT   444      11.880  -0.593 -19.255  0.417000
HETATM 5917  H2  WAT   444      11.349   0.272 -20.379  0.417000
HETATM 5918  O   WAT   445      27.610  17.833 -25.686 -0.834000
HETATM 5919  H1  WAT   445      27.064  17.698 -24.911  0.417000
HETATM 5920  H2  WAT   445      28.487  17.571 -25.409  0.417000
HETATM 5921  O   WAT   446     -37.971  -9.860   1.164 -0.834000
HETATM 5922  H1  WAT   446     -38.612  -9.154   1.072  0.417000
HETATM 5923  H2  WAT   446     -37.473  -9.631   1.948  0.417000
HETATM 5924  O   WAT   447      10.075  41.772   0.885 -0.834000
HETATM 5925  H1  WAT   447      10.991  41.497   0.836  0.417000
HETATM 5926  H2  WAT   447       9.600  40.977   1.128  0.417000
HETATM 5927  O   WAT   448       1.513 -43.154   1.128 -0.834000
HETATM 5928  H1  WAT   448       0.660 -43.137   1.563  0.417000
HETATM 5929  H2  WAT   448       1.534 -42.349   0.611  0.417000
HETATM 5930  O   WAT   449     -42.666  14.645  -4.119 -0.834000
HETATM 5931  H1  WAT   449     -42.078  13.971  -4.458  0.417000
HETATM 5932  H2  WAT   449     -42.290  15.469  -4.430  0.417000
HETATM 5933  O   WAT   450      40.879   5.222   5.211 -0.834000
HETATM 5934  H1  WAT   450      41.358   5.682   5.901  0.417000
HETATM 5935  H2  WAT   450      40.410   5.913   4.744  0.417000
HETATM 5936  O   WAT   451     -38.622  11.351  13.784 -0.834000
HETATM 5937  H1  WAT   451     -39.317  10.843  13.364  0.417000
HETATM 5938  H2  WAT   451     -38.056  11.624  13.062  0.417000
HETATM 5939  O   WAT   452     -26.840 -31.884   2.356 -0.834000
HETATM 5940  H1  WAT   452     -27.251 -32.653   1.961  0.417000
HETATM 5941  H2  WAT   452     -27.433 -31.633   3.064  0.417000
HETATM 5942  O   WAT   453     -33.961  -8.121   3.369 -0.834000
HETATM 5943  H1  WAT   453     -33.442  -8.083   4.172  0.417000
HETATM 5944  H2  WAT   453     -33.703  -8.945   2.956  0.417000
HETATM 5945  O   WAT   454     -32.759  15.194 -14.160 -0.834000
HETATM 5946  H1  WAT   454     -32.101  15.814 -14.473  0.417000
HETATM 5947  H2  WAT   454     -33.579  15.498 -14.548  0.417000
HETATM 5948  O   WAT   455       5.493 -35.380 -27.186 -0.834000
HETATM 5949  H1  WAT   455       4.902 -34.696 -27.501  0.417000
HETATM 5950  H2  WAT   455       5.156 -36.186 -27.578  0.417000
HETATM 5951  O   WAT   456     -18.805 -21.201  17.413 -0.834000
HETATM 5952  H1  WAT   456     -18.615 -20.269  17.519  0.417000
HETATM 5953  H2  WAT   456     -18.706 -21.360  16.474  0.417000
HETATM 5954  O   WAT   457      -8.814 -12.848 -24.210 -0.834000
HETATM 5955  H1  WAT   457      -8.080 -13.461 -24.202  0.417000
HETATM 5956  H2  WAT   457      -9.475 -13.258 -23.653  0.417000
HETATM 5957  O   WAT   458     -21.286 -14.009 -18.486 -0.834000
HETATM 5958  H1  WAT   458     -21.362 -14.652 -19.191  0.417000
HETATM 5959  H2  WAT   458     -21.902 -13.316 -18.727  0.417000
HETATM 5960  O   WAT   459     -21.997 -28.647  16.400 -0.834000
HETATM 5961  H1  WAT   459     -21.338 -28.518  15.718  0.417000
HETATM 5962  H2  WAT   459     -22.565 -29.337  16.057  0.417000
HETATM 5963  O   WAT   460      -7.920 -26.609 -20.709 -0.834000
HETATM 5964  H1  WAT   460      -8.233 -25.876 -20.178  0.417000
HETATM 5965  H2  WAT   460      -6.966 -26.539 -20.675  0.417000
HETATM 5966  O   WAT   461      -6.449 -34.377  16.147 -0.834000
HETATM 5967  H1  WAT   461      -6.987 -35.020  16.610  0.417000
HETATM 5968  H2  WAT   461      -6.287 -33.690  16.795  0.417000
HETATM 5969  O   WAT   462      31.527 -19.492 -24.331 -0.834000
HETATM 5970  H1  WAT   462      30.668 -19.872 -24.146  0.417000
HETATM 5971  H2  WAT   462      31.482 -18.609 -23.964  0.417000
HETATM 5972  O   WAT   463     -12.438  -0.495 -31.355 -0.834000
HETATM 5973  H1  WAT   463     -13.061  -1.082 -30.928  0.417000
HETATM 5974  H2  WAT   463     -12.985   0.118 -31.846  0.417000
HETATM 5975  O   WAT   464       7.169 -26.745 -20.187 -0.834000
HETATM 5976  H1  WAT   464       7.347 -26.697 -19.248  0.417000
HETATM 5977  H2  WAT   464       7.970 -27.108 -20.565  0.417000
HETATM 5978  O   WAT   465       8.123 -28.350  -8.290 -0.834000
HETATM 5979  H1  WAT   465       8.314 -28.465  -9.221  0.417000
HETATM 5980  H2  WAT   465       8.939 -28.015  -7.918  0.417000
HETATM 5981  O   WAT   466      16.749  26.315 -33.268 -0.834000
HETATM 5982  H1  WAT   466      16.823  25.427 -33.617  0.417000
HETATM 5983  H2  WAT   466      16.531  26.192 -32.344  0.417000
HETATM 5984  O   WAT   467       9.497  34.937   0.039 -0.834000
HETATM 5985  H1  WAT   467      10.058  34.268   0.431  0.417000
HETATM 5986  H2  WAT   467       9.247  35.499   0.772  0.417000
HETATM 5987  O   WAT   468     -13.625 -17.570 -30.375 -0.834000
HETATM 5988  H1  WAT   468     -12.845 -17.113 -30.688  0.417000
HETATM 5989  H2  WAT   468     -13.408 -18.499 -30.458  0.417000
HETATM 5990  O   WAT   469      -1.522  16.687 -11.664 -0.834000
HETATM 5991  H1  WAT   469      -0.585  16.868 -11.732  0.417000
HETATM 5992  H2  WAT   469      -1.943  17.468 -12.022  0.417000
HETATM 5993  O   WAT   470      27.730 -31.436   5.614 -0.834000
HETATM 5994  H1  WAT   470      28.018 -32.126   6.212  0.417000
HETATM 5995  H2  WAT   470      26.853 -31.707   5.341  0.417000
HETATM 5996  O   WAT   471     -35.897 -23.947  11.060 -0.834000
HETATM 5997  H1  WAT   471     -35.838 -24.614  10.376  0.417000
HETATM 5998  H2  WAT   471     -36.836 -23.793  11.164  0.417000
HETATM 5999  O   WAT   472      -2.717 -32.078 -24.292 -0.834000
HETATM 6000  H1  WAT   472      -2.766 -31.277 -23.769  0.417000
HETATM 6001  H2  WAT   472      -2.881 -32.783 -23.666  0.417000
HETATM 6002  O   WAT   473     -32.299   9.293  17.318 -0.834000
HETATM 6003  H1  WAT   473     -31.550   8.916  16.857  0.417000
HETATM 6004  H2  WAT   473     -32.458  10.126  16.875  0.417000
HETATM 6005  O   WAT   474      -9.977 -36.426  -1.400 -0.834000
HETATM 6006  H1  WAT   474      -9.486 -35.845  -0.819  0.417000
HETATM 6007  H2  WAT   474     -10.546 -35.840  -1.899  0.417000
HETATM 6008  O   WAT   475     -11.601  13.240   5.248 -0.834000
HETATM 6009  H1  WAT   475     -11.268  12.778   6.017  0.417000
HETATM 6010  H2  WAT   475     -12.441  13.602   5.532  0.417000
HETATM 6011  O   WAT   476     -22.949  37.572   0.279 -0.834000
HETATM 6012  H1  WAT   476     -22.934  38.012  -0.571  0.417000
HETATM 6013  H2  WAT   476     -23.455  36.774   0.127  0.417000
HETATM 6014  O   WAT   477      36.313   2.302 -12.919 -0.834000
HETATM 6015  H1  WAT   477      35.937   2.797 -13.647  0.417000
HETATM 6016  H2  WAT   477      36.635   1.495 -13.320  0.417000
HETATM 6017  O   WAT   478       4.621   0.923  22.325 -0.834000
HETATM 6018  H1  WAT   478       4.033   1.261  23.000  0.417000
HETATM 6019  H2  WAT   478       4.223   1.201  21.500  0.417000
HETATM 6020  O   WAT   479       1.606  -2.854  33.953 -0.834000
HETATM 6021  H1  WAT   479       1.297  -2.810  33.048  0.417000
HETATM 6022  H2  WAT   479       0.816  -2.743  34.481  0.417000
HETATM 6023  O   WAT   480     -19.242  23.747  11.125 -0.834000
HETATM 6024  H1  WAT   480     -18.956  23.570  12.022  0.417000
HETATM 6025  H2  WAT   480     -19.619  22.920  10.826  0.417000
HETATM 6026  O   WAT   481      -0.266   0.937  35.182 -0.834000
HETATM 6027  H1  WAT   481      -0.530   0.461  34.394  0.417000
HETATM 6028  H2  WAT   481       0.312   1.629  34.861  0.417000
HETATM 6029  O   WAT   482     -28.744  28.244  12.868 -0.834000
HETATM 6030  H1  WAT   482     -29.113  29.050  13.229  0.417000
HETATM 6031  H2  WAT   482     -27.947  28.097  13.377  0.417000
HETATM 6032  O   WAT   483     -17.388   7.913 -26.574 -0.834000
HETATM 6033  H1  WAT   483     -17.437   6.979 -26.374  0.417000
HETATM 6034  H2  WAT   483     -16.749   7.973 -27.285  0.417000
HETATM 6035  O   WAT   484      12.821  17.361 -19.358 -0.834000
HETATM 6036  H1  WAT   484      12.861  18.124 -19.936  0.417000
HETATM 6037  H2  WAT   484      12.142  16.806 -19.742  0.417000
HETATM 6038  O   WAT   485      29.423   2.173   8.305 -0.834000
HETATM 6039  H1  WAT   485      28.933   1.374   8.500  0.417000
HETATM 6040  H2  WAT   485      29.862   2.392   9.127  0.417000
HETATM 6041  O   WAT   486      19.907  13.960  29.876 -0.834000
HETATM 6042  H1  WAT   486      19.555  13.887  30.763  0.417000
HETATM 6043  H2  WAT   486      19.234  13.569  29.318  0.417000
HETATM 6044  O   WAT   487     -24.363  15.725  28.191 -0.834000
HETATM 6045  H1  WAT   487     -23.744  15.005  28.315  0.417000
HETATM 6046  H2  WAT   487     -25.066  15.546  28.816  0.417000
HETATM 6047  O   WAT   488      25.261  22.550  18.169 -0.834000
HETATM 6048  H1  WAT   488      24.508  22.602  18.757  0.417000
HETATM 6049  H2  WAT   488      25.854  21.931  18.594  0.417000
HETATM 6050  O   WAT   489       2.029 -22.718 -31.222 -0.834000
HETATM 6051  H1  WAT   489       2.064 -22.304 -32.084  0.417000
HETATM 6052  H2  WAT   489       1.330 -23.367 -31.297  0.417000
HETATM 6053  O   WAT   490     -31.366 -20.554  14.801 -0.834000
HETATM 6054  H1  WAT   490     -31.115 -19.746  15.249  0.417000
HETATM 6055  H2  WAT   490     -32.147 -20.317  14.300  0.417000
HETATM 6056  O   WAT   491      -5.482 -24.064  22.571 -0.834000
HETATM 6057  H1  WAT   491      -4.628 -23.655  22.713  0.417000
HETATM 6058  H2  WAT   491      -5.481 -24.303  21.644  0.417000
HETATM 6059  O   WAT   492     -25.809  20.352  19.753 -0.834000
HETATM 6060  H1  WAT   492     -24.929  20.138  20.063  0.417000
HETATM 6061  H2  WAT   492     -25.983  21.223  20.109  0.417000
HETATM 6062  O   WAT   493      -8.722 -12.324 -19.435 -0.834000
HETATM 6063  H1  WAT   493      -7.941 -11.885 -19.770  0.417000
HETATM 6064  H2  WAT   493      -9.400 -12.134 -20.084  0.417000
HETATM 6065  O   WAT   494       5.739 -22.628  -3.646 -0.834000
HETATM 6066  H1  WAT   494       4.971 -22.696  -4.214  0.417000
HETATM 6067  H2  WAT   494       5.510 -21.947  -3.014  0.417000
HETATM 6068  O   WAT   495      30.393   2.348  10.840 -0.834000
HETATM 6069  H1  WAT   495      29.682   1.928  11.324  0.417000
HETATM 6070  H2  WAT   495      30.847   2.881  11.494  0.417000
HETATM 6071  O   WAT   496      44.068   0.140   2.657 -0.834000
HETATM 6072  H1  WAT   496      44.536   0.734   3.244  0.417000
HETATM 6073  H2  WAT   496      44.607   0.111   1.866  0.417000
HETATM 6074  O   WAT   497      11.872 -16.367  17.724 -0.834000
HETATM 6075  H1  WAT   497      11.076 -16.358  18.255  0.417000
HETATM 6076  H2  WAT   497      11.617 -16.816  16.918  0.417000
HETATM 6077  O   WAT   498      -7.989  17.196 -17.913 -0.834000
HETATM 6078  H1  WAT   498      -7.171  17.691 -17.860  0.417000
HETATM 6079  H2  WAT   498      -8.658  17.804 -17.600  0.417000
HETATM 6080  O   WAT   499      -8.331 -40.282 -17.260 -0.834000
HETATM 6081  H1  WAT   499      -8.659 -40.609 -16.422  0.417000
HETATM 6082  H2  WAT   499      -8.635 -40.923 -17.902  0.417000
HETATM 6083  O   WAT   500      -2.945 -32.055 -29.651 -0.834000
HETATM 6084  H1  WAT   500      -3.090 -32.146 -28.710  0.417000
HETATM 6085  H2  WAT   500      -2.145 -31.534 -29.721  0.417000
HETATM 6086  O   WAT   501      31.960  18.487   6.544 -0.834000
HETATM 6087  H1  WAT   501      31.717  18.791   5.670  0.417000
HETATM 6088  H2  WAT   501      31.273  17.863   6.780  0.417000
HETATM 6089  O   WAT   502     -26.179   9.062 -31.935 -0.834000
HETATM 6090  H1  WAT   502     -26.877   9.486 -32.435  0.417000
HETATM 6091  H2  WAT   502     -25.373   9.454 -32.271  0.417000
HETATM 6092  O   WAT   503      34.052  27.090 -10.166 -0.834000
HETATM 6093  H1  WAT   503      34.896  26.921 -10.584  0.417000
HETATM 6094  H2  WAT   503      33.797  27.957 -10.483  0.417000
HETATM 6095  O   WAT   504     -31.874  19.886  11.922 -0.834000
HETATM 6096  H1  WAT   504     -31.369  19.581  11.168  0.417000
HETATM 6097  H2  WAT   504     -31.420  20.677  12.211  0.417000
HETATM 6098  O   WAT   505     -25.898 -16.395 -15.645 -0.834000
HETATM 6099  H1  WAT   505     -26.311 -16.744 -16.435  0.417000
HETATM 6100  H2  WAT   505     -25.167 -15.869 -15.970  0.417000
HETATM 6101  O   WAT   506      26.660  10.366  12.413 -0.834000
HETATM 6102  H1  WAT   506      26.433  10.747  11.564  0.417000
HETATM 6103  H2  WAT   506      26.975  11.106  12.931  0.417000
HETATM 6104  O   WAT   507      -8.019  16.644 -14.501 -0.834000
HETATM 6105  H1  WAT   507      -8.929  16.837 -14.726  0.417000
HETATM 6106  H2  WAT   507      -7.931  15.702 -14.647  0.417000
HETATM 6107  O   WAT   508     -25.941  10.631  21.310 -0.834000
HETATM 6108  H1  WAT   508     -25.391  11.002  21.999  0.417000
HETATM 6109  H2  WAT   508     -25.392   9.965  20.897  0.417000
HETATM 6110  O   WAT   509      32.638   8.793   2.164 -0.834000
HETATM 6111  H1  WAT   509      32.689   8.355   3.014  0.417000
HETATM 6112  H2  WAT   509      33.144   9.597   2.278  0.417000
HETATM 6113  O   WAT   510      18.281 -19.978 -12.787 -0.834000
HETATM 6114  H1  WAT   510      17.331 -19.910 -12.692  0.417000
HETATM 6115  H2  WAT   510      18.629 -19.316 -12.190  0.417000
HETATM 6116  O   WAT   511     -35.754   4.863  13.166 -0.834000
HETATM 6117  H1  WAT   511     -34.905   4.930  12.730  0.417000
HETATM 6118  H2  WAT   511     -35.574   4.371  13.967  0.417000
HETATM 6119  O   WAT   512      10.833 -40.506  12.999 -0.834000
HETATM 6120  H1  WAT   512      10.781 -41.159  12.300  0.417000
HETATM 6121  H2  WAT   512      10.377 -39.742  12.647  0.417000
HETATM 6122  O   WAT   513     -27.477   3.533 -13.559 -0.834000
HETATM 6123  H1  WAT   513     -27.405   2.580 -13.619  0.417000
HETATM 6124  H2  WAT   513     -27.099   3.854 -14.377  0.417000
HETATM 6125  O   WAT   514     -18.875  18.913 -17.309 -0.834000
HETATM 6126  H1  WAT   514     -17.936  19.095 -17.330  0.417000
HETATM 6127  H2  WAT   514     -19.219  19.334 -18.097  0.417000
HETATM 6128  O   WAT   515     -22.395 -23.264 -12.314 -0.834000
HETATM 6129  H1  WAT   515     -22.109 -24.174 -12.386  0.417000
HETATM 6130  H2  WAT   515     -23.084 -23.177 -12.973  0.417000
HETATM 6131  O   WAT   516      40.224  -5.658  -6.054 -0.834000
HETATM 6132  H1  WAT   516      40.706  -5.886  -5.259  0.417000
HETATM 6133  H2  WAT   516      40.005  -4.732  -5.943  0.417000
HETATM 6134  O   WAT   517     -31.415   8.972 -21.737 -0.834000
HETATM 6135  H1  WAT   517     -30.966   9.649 -22.243  0.417000
HETATM 6136  H2  WAT   517     -31.848   8.428 -22.396  0.417000
HETATM 6137  O   WAT   518       9.944   8.229 -37.050 -0.834000
HETATM 6138  H1  WAT   518       9.129   8.572 -37.417  0.417000
HETATM 6139  H2  WAT   518      10.545   8.194 -37.793  0.417000
HETATM 6140  O   WAT   519     -11.529 -28.826 -21.705 -0.834000
HETATM 6141  H1  WAT   519     -12.433 -28.850 -21.390  0.417000
HETATM 6142  H2  WAT   519     -11.500 -28.071 -22.293  0.417000
HETATM 6143  O   WAT   520      18.400  30.731  25.900 -0.834000
HETATM 6144  H1  WAT   520      18.948  30.007  26.202  0.417000
HETATM 6145  H2  WAT   520      18.997  31.478  25.850  0.417000
HETATM 6146  O   WAT   521      12.530 -22.645  12.066 -0.834000
HETATM 6147  H1  WAT   521      12.965 -23.286  12.628  0.417000
HETATM 6148  H2  WAT   521      12.925 -21.807  12.307  0.417000
HETATM 6149  O   WAT   522      -9.682   5.034 -29.742 -0.834000
HETATM 6150  H1  WAT   522      -9.849   4.455 -28.998  0.417000
HETATM 6151  H2  WAT   522      -9.039   5.663 -29.416  0.417000
HETATM 6152  O   WAT   523     -16.081 -35.958  -0.257 -0.834000
HETATM 6153  H1  WAT   523     -16.802 -35.932   0.372  0.417000
[truncated: 2,269,480 more chars]
