# Supplementary material for: Benchmark Study for Calculations of pK a Values of Metal Ligands in Proteins
Source: J Chem Theory Comput. 2026 Jul 6;22(14):7420–35. doi: 10.1021/acs.jctc.6c00884 (PMC13421986; doi:10.1021/acs.jctc.6c00884)
Supplement: Supplementary file 1 [file ct6c00884_si_001.zip › coords/CA-WT/comqum_A-.pdb]

REMARK default_name
2ILI
ATOM      1  N   HID     1      11.777  12.555  16.643  0.154200
ATOM      2  H1  HID     1      10.798  12.725  16.462  0.196300
ATOM      3  H2  HID     1      12.345  12.880  15.874  0.196300
ATOM      4  H3  HID     1      12.015  13.121  17.445  0.196300
ATOM      5  CA  HID     1      12.053  11.128  16.936  0.096400
ATOM      6  HA  HID     1      12.149  10.580  15.998  0.095800
ATOM      7  CB  HID     1      13.369  10.999  17.689  0.025900
ATOM      8  HB2 HID     1      13.570   9.939  17.843  0.020900
ATOM      9  HB3 HID     1      14.193  11.387  17.090  0.020900
ATOM     10  CG  HID     1      13.363  11.687  19.022 -0.039900
ATOM     11  ND1 HID     1      12.702  11.215  20.129 -0.381900
ATOM     12  HD1 HID     1      12.050  10.444  20.150  0.363200
ATOM     13  CE1 HID     1      12.922  11.987  21.163  0.212700
ATOM     14  HE1 HID     1      12.483  11.869  22.143  0.138500
ATOM     15  NE2 HID     1      13.622  13.034  20.750 -0.571100
ATOM     16  CD2 HID     1      13.914  12.867  19.405  0.104600
ATOM     17  HD2 HID     1      14.499  13.533  18.788  0.129900
ATOM     18  C   HID     1      10.934  10.464  17.744  0.612300
ATOM     19  O   HID     1      10.307  11.202  18.524 -0.571300
ATOM     20  N   HID     2      10.732   9.143  17.591 -0.415700
ATOM     21  H   HID     2      11.539   8.645  17.245  0.271900
ATOM     22  CA  HID     2       9.516   8.564  16.995  0.018800
ATOM     23  HA  HID     2       8.856   8.230  17.795  0.088100
ATOM     24  CB  HID     2       8.785   9.615  16.147 -0.046200
ATOM     25  HB2 HID     2       7.886   9.152  15.740  0.040200
ATOM     26  HB3 HID     2       8.457  10.447  16.769  0.040200
ATOM     27  CG  HID     2       9.596  10.127  14.996 -0.026600
ATOM     28  ND1 HID     2       9.775   9.433  13.830 -0.381100
ATOM     29  HD1 HID     2       9.449   8.496  13.640  0.364900
ATOM     30  CE1 HID     2      10.533  10.140  13.005  0.205700
ATOM     31  HE1 HID     2      10.867   9.817  12.030  0.139200
ATOM     32  NE2 HID     2      10.854  11.285  13.594 -0.572700
ATOM     33  CD2 HID     2      10.254  11.299  14.834  0.129200
ATOM     34  HD2 HID     2       9.927  12.195  15.340  0.114700
ATOM     35  C   HID     2       9.889   7.345  16.131  0.597300
ATOM     36  O   HID     2      11.016   7.265  15.638 -0.567900
ATOM     37  N   TRP     3       8.968   6.400  15.932 -0.415700
ATOM     38  H   TRP     3       8.064   6.455  16.379  0.271900
ATOM     39  CA  TRP     3       9.270   5.268  15.059 -0.027500
ATOM     40  HA  TRP     3      10.128   4.730  15.464  0.112300
ATOM     41  CB  TRP     3       8.067   4.346  14.962 -0.005000
ATOM     42  HB2 TRP     3       8.353   3.413  14.477  0.033900
ATOM     43  HB3 TRP     3       7.680   4.128  15.957  0.033900
ATOM     44  CG  TRP     3       6.876   4.930  14.261 -0.141500
ATOM     45  CD1 TRP     3       5.840   5.636  14.783 -0.163800
ATOM     46  HD1 TRP     3       5.724   5.878  15.830  0.206200
ATOM     47  NE1 TRP     3       4.956   5.985  13.816 -0.341800
ATOM     48  HE1 TRP     3       4.132   6.539  13.999  0.341200
ATOM     49  CE2 TRP     3       5.376   5.476  12.613  0.138000
ATOM     50  CZ2 TRP     3       4.810   5.553  11.345 -0.260100
ATOM     51  HZ2 TRP     3       3.886   6.091  11.191  0.157200
ATOM     52  CH2 TRP     3       5.452   4.935  10.289 -0.113400
ATOM     53  HH2 TRP     3       5.033   4.975   9.295  0.141700
ATOM     54  CZ3 TRP     3       6.662   4.256  10.527 -0.197200
ATOM     55  HZ3 TRP     3       7.158   3.774   9.697  0.144700
ATOM     56  CE3 TRP     3       7.252   4.171  11.789 -0.238700
ATOM     57  HE3 TRP     3       8.172   3.625  11.940  0.170000
ATOM     58  CD2 TRP     3       6.596   4.798  12.861  0.124300
ATOM     59  C   TRP     3       9.641   5.753  13.672  0.597300
ATOM     60  O   TRP     3       9.218   6.828  13.218 -0.567900
ATOM     61  N   GLY     4      10.421   4.936  12.972 -0.415700
ATOM     62  H   GLY     4      10.776   4.087  13.388  0.271900
ATOM     63  CA  GLY     4      10.752   5.219  11.583 -0.025200
ATOM     64  HA2 GLY     4       9.862   5.494  11.018  0.069800
ATOM     65  HA3 GLY     4      11.473   6.036  11.540  0.069800
ATOM     66  C   GLY     4      11.342   3.975  10.954  0.597300
ATOM     67  O   GLY     4      10.955   2.847  11.271 -0.567900
ATOM     68  N   TYR     5      12.285   4.201  10.049 -0.415700
ATOM     69  H   TYR     5      12.521   5.150   9.796  0.271900
ATOM     70  CA  TYR     5      12.922   3.094   9.341 -0.001400
ATOM     71  HA  TYR     5      12.608   2.133   9.747  0.087600
ATOM     72  CB  TYR     5      12.519   3.141   7.865 -0.015200
ATOM     73  HB2 TYR     5      12.795   4.106   7.441  0.029500
ATOM     74  HB3 TYR     5      13.051   2.367   7.311  0.029500
ATOM     75  CG  TYR     5      11.037   2.902   7.657 -0.001100
ATOM     76  CD1 TYR     5      10.153   3.973   7.556 -0.190600
ATOM     77  HD1 TYR     5      10.536   4.979   7.633  0.169900
ATOM     78  CE1 TYR     5       8.795   3.782   7.358 -0.234100
ATOM     79  HE1 TYR     5       8.127   4.628   7.284  0.165600
ATOM     80  CZ  TYR     5       8.305   2.480   7.278  0.322600
ATOM     81  OH  TYR     5       6.972   2.299   7.074 -0.557900
ATOM     82  HH  TYR     5       6.588   3.026   6.578  0.399200
ATOM     83  CE2 TYR     5       9.176   1.405   7.365 -0.234100
ATOM     84  HE2 TYR     5       8.790   0.400   7.286  0.165600
ATOM     85  CD2 TYR     5      10.534   1.604   7.552 -0.190600
ATOM     86  HD2 TYR     5      11.205   0.760   7.612  0.169900
ATOM     87  C   TYR     5      14.436   3.145   9.485  0.597300
ATOM     88  O   TYR     5      15.128   2.560   8.656 -0.567900
ATOM     89  N   GLY     6      14.942   3.862  10.480 -0.415700
ATOM     90  H   GLY     6      14.340   4.279  11.175  0.271900
ATOM     91  CA  GLY     6      16.408   3.955  10.666 -0.025200
ATOM     92  HA2 GLY     6      16.915   3.872   9.704  0.069800
ATOM     93  HA3 GLY     6      16.679   4.937  11.054  0.069800
ATOM     94  C   GLY     6      16.909   2.827  11.561  0.597300
ATOM     95  O   GLY     6      16.113   2.055  12.058 -0.567900
ATOM     96  N   LYS     7      18.215   2.749  11.815 -0.347900
ATOM     97  H   LYS     7      18.827   3.406  11.353  0.274700
ATOM     98  CA  LYS     7      18.831   1.705  12.655 -0.240000
ATOM     99  HA  LYS     7      18.579   0.718  12.266  0.142600
ATOM    100  CB  LYS     7      20.358   1.848  12.662 -0.009400
ATOM    101  HB2 LYS     7      20.714   1.575  11.669  0.036200
ATOM    102  HB3 LYS     7      20.613   2.896  12.822  0.036200
ATOM    103  CG  LYS     7      21.127   1.029  13.695  0.018700
ATOM    104  HG2 LYS     7      20.910   1.418  14.690  0.010300
ATOM    105  HG3 LYS     7      20.763   0.002  13.662  0.010300
ATOM    106  CD  LYS     7      22.644   1.016  13.477 -0.047900
ATOM    107  HD2 LYS     7      22.930  -0.003  13.214  0.062100
ATOM    108  HD3 LYS     7      22.906   1.640  12.623  0.062100
ATOM    109  CE  LYS     7      23.482   1.468  14.662 -0.014300
ATOM    110  HE2 LYS     7      23.672   2.539  14.582  0.113500
ATOM    111  HE3 LYS     7      22.859   1.330  15.546  0.113500
ATOM    112  NZ  LYS     7      24.755   0.750  14.938 -0.385400
ATOM    113  HZ1 LYS     7      24.650  -0.250  14.839  0.340000
ATOM    114  HZ2 LYS     7      25.503   1.072  14.341  0.340000
ATOM    115  HZ3 LYS     7      25.023   0.920  15.897  0.340000
ATOM    116  C   LYS     7      18.313   1.776  14.082  0.734100
ATOM    117  O   LYS     7      18.160   0.753  14.773 -0.589400
ATOM    118  N   HID     8      18.019   2.990  14.521 -0.415700
ATOM    119  H   HID     8      18.114   3.806  13.933  0.271900
ATOM    120  CA  HID     8      17.675   3.116  15.929  0.018800
ATOM    121  HA  HID     8      18.049   2.271  16.507  0.088100
ATOM    122  CB  HID     8      18.379   4.358  16.493 -0.046200
ATOM    123  HB2 HID     8      18.115   5.244  15.915  0.040200
ATOM    124  HB3 HID     8      18.100   4.507  17.536  0.040200
ATOM    125  CG  HID     8      19.864   4.107  16.413 -0.026600
ATOM    126  ND1 HID     8      20.579   3.255  17.232 -0.381100
ATOM    127  HD1 HID     8      20.197   2.767  18.030  0.364900
ATOM    128  CE1 HID     8      21.862   3.253  16.897  0.205700
ATOM    129  HE1 HID     8      22.652   2.707  17.392  0.139200
ATOM    130  NE2 HID     8      22.003   4.063  15.848 -0.572700
ATOM    131  CD2 HID     8      20.754   4.596  15.515  0.129200
ATOM    132  HD2 HID     8      20.539   5.290  14.716  0.114700
ATOM    133  C   HID     8      16.182   3.153  16.169  0.597300
ATOM    134  O   HID     8      15.746   3.091  17.317 -0.567900
ATOM    135  N   ASN     9      15.364   3.259  15.117 -0.415700
ATOM    136  H   ASN     9      15.746   3.419  14.196  0.271900
ATOM    137  CA  ASN     9      13.929   3.414  15.327  0.014300
ATOM    138  HA  ASN     9      13.648   3.037  16.311  0.104800
ATOM    139  CB  ASN     9      13.518   4.882  15.238 -0.204100
ATOM    140  HB2 ASN     9      12.471   4.984  15.521  0.079700
ATOM    141  HB3 ASN     9      14.094   5.454  15.965  0.079700
ATOM    142  CG  ASN     9      13.693   5.474  13.853  0.713000
ATOM    143  OD1 ASN     9      14.188   4.804  12.954 -0.593100
ATOM    144  ND2 ASN     9      13.274   6.713  13.657 -0.919100
ATOM    145 1HD2 ASN     9      13.373   7.141  12.747  0.419600
ATOM    146 2HD2 ASN     9      12.811   7.191  14.416  0.419600
ATOM    147  C   ASN     9      13.100   2.600  14.337  0.597300
ATOM    148  O   ASN     9      11.886   2.791  14.266 -0.567900
ATOM    149  N   GLY    10      13.755   1.688  13.633 -0.415700
ATOM    150  H   GLY    10      14.754   1.605  13.757  0.271900
ATOM    151  CA  GLY    10      13.158   0.862  12.605 -0.025200
ATOM    152  HA2 GLY    10      12.541   1.491  11.964  0.069800
ATOM    153  HA3 GLY    10      13.934   0.457  11.956  0.069800
ATOM    154  C   GLY    10      12.309  -0.282  13.125  0.597300
ATOM    155  O   GLY    10      12.033  -0.421  14.317 -0.567900
ATOM    156  N   PRO    11      11.831  -1.090  12.180 -0.254800
ATOM    157  CD  PRO    11      12.046  -0.952  10.731  0.019200
ATOM    158  HD2 PRO    11      13.049  -1.290  10.473  0.039100
ATOM    159  HD3 PRO    11      11.876   0.067  10.382  0.039100
ATOM    160  CG  PRO    11      11.017  -1.883  10.121  0.018900
ATOM    161  HG2 PRO    11      11.371  -2.308   9.182  0.021300
ATOM    162  HG3 PRO    11      10.079  -1.348   9.968  0.021300
ATOM    163  CB  PRO    11      10.829  -2.951  11.188 -0.007000
ATOM    164  HB2 PRO    11      11.657  -3.659  11.142  0.025300
ATOM    165  HB3 PRO    11       9.878  -3.471  11.073  0.025300
ATOM    166  CA  PRO    11      10.881  -2.158  12.492 -0.026600
ATOM    167  HA  PRO    11       9.904  -1.713  12.678  0.064100
ATOM    168  C   PRO    11      11.222  -3.050  13.656  0.589600
ATOM    169  O   PRO    11      10.291  -3.496  14.339 -0.574800
ATOM    170  N   GLU    12      12.489  -3.345  13.888 -0.516300
ATOM    171  H   GLU    12      13.223  -2.986  13.295  0.293600
ATOM    172  CA  GLU    12      12.820  -4.208  15.026  0.039700
ATOM    173  HA  GLU    12      12.163  -5.077  15.027  0.110500
ATOM    174  CB  GLU    12      14.260  -4.707  14.840  0.056000
ATOM    175  HB2 GLU    12      14.950  -3.864  14.881 -0.017300
ATOM    176  HB3 GLU    12      14.497  -5.380  15.664 -0.017300
ATOM    177  CG  GLU    12      14.475  -5.476  13.528  0.013600
ATOM    178  HG2 GLU    12      14.542  -4.759  12.710 -0.042500
ATOM    179  HG3 GLU    12      15.453  -5.954  13.582 -0.042500
ATOM    180  CD  GLU    12      13.448  -6.541  13.143  0.805400
ATOM    181  OE1 GLU    12      13.226  -7.450  13.990 -0.818800
ATOM    182  OE2 GLU    12      12.890  -6.472  11.994 -0.818800
ATOM    183  C   GLU    12      12.636  -3.511  16.376  0.536600
ATOM    184  O   GLU    12      12.719  -4.159  17.438 -0.581900
ATOM    185  N   HIE    13      12.400  -2.194  16.356 -0.415700
ATOM    186  H   HIE    13      12.390  -1.700  15.475  0.271900
ATOM    187  CA  HIE    13      12.189  -1.468  17.615 -0.058100
ATOM    188  HA  HIE    13      12.571  -2.032  18.465  0.136000
ATOM    189  CB  HIE    13      12.876  -0.101  17.606 -0.007400
ATOM    190  HB2 HIE    13      12.524   0.493  16.762  0.036700
ATOM    191  HB3 HIE    13      12.604   0.418  18.525  0.036700
ATOM    192  CG  HIE    13      14.372  -0.181  17.559  0.186800
ATOM    193  ND1 HIE    13      15.110  -0.201  18.720 -0.543200
ATOM    194  CE1 HIE    13      16.376  -0.264  18.362  0.163500
ATOM    195  HE1 HIE    13      17.187  -0.321  19.071  0.143500
ATOM    196  NE2 HIE    13      16.490  -0.288  17.044 -0.279500
ATOM    197  HE2 HIE    13      17.383  -0.285  16.571  0.333900
ATOM    198  CD2 HIE    13      15.226  -0.238  16.500 -0.220700
ATOM    199  HD2 HIE    13      14.956  -0.255  15.455  0.186200
ATOM    200  C   HIE    13      10.719  -1.191  17.871  0.597300
ATOM    201  O   HIE    13      10.383  -0.803  18.988 -0.567900
ATOM    202  N   TRP    14       9.854  -1.319  16.876 -0.415700
ATOM    203  H   TRP    14      10.180  -1.636  15.974  0.271900
ATOM    204  CA  TRP    14       8.473  -0.844  17.005 -0.027500
ATOM    205  HA  TRP    14       8.464   0.226  17.211  0.112300
ATOM    206  CB  TRP    14       7.731  -1.083  15.703 -0.005000
ATOM    207  HB2 TRP    14       7.790  -2.138  15.435  0.033900
ATOM    208  HB3 TRP    14       6.681  -0.827  15.849  0.033900
ATOM    209  CG  TRP    14       8.256  -0.247  14.566 -0.141500
ATOM    210  CD1 TRP    14       9.184   0.747  14.595 -0.163800
ATOM    211  HD1 TRP    14       9.728   1.045  15.479  0.206200
ATOM    212  NE1 TRP    14       9.381   1.257  13.329 -0.341800
ATOM    213  HE1 TRP    14      10.102   1.921  13.085  0.341200
ATOM    214  CE2 TRP    14       8.559   0.605  12.440  0.138000
ATOM    215  CZ2 TRP    14       8.401   0.774  11.059 -0.260100
ATOM    216  HZ2 TRP    14       8.970   1.511  10.512  0.157200
ATOM    217  CH2 TRP    14       7.475  -0.054  10.424 -0.113400
ATOM    218  HH2 TRP    14       7.316   0.047   9.360  0.141700
ATOM    219  CZ3 TRP    14       6.757  -1.019  11.158 -0.197200
ATOM    220  HZ3 TRP    14       6.049  -1.652  10.643  0.144700
ATOM    221  CE3 TRP    14       6.925  -1.186  12.522 -0.238700
ATOM    222  HE3 TRP    14       6.385  -1.949  13.064  0.170000
ATOM    223  CD2 TRP    14       7.837  -0.363  13.185  0.124300
ATOM    224  C   TRP    14       7.740  -1.524  18.150  0.597300
ATOM    225  O   TRP    14       6.850  -0.893  18.723 -0.567900
ATOM    226  N   HID    15       8.077  -2.792  18.445 -0.415700
ATOM    227  H   HID    15       8.693  -3.308  17.833  0.271900
ATOM    228  CA  HID    15       7.312  -3.491  19.484  0.018800
ATOM    229  HA  HID    15       6.267  -3.507  19.175  0.088100
ATOM    230  CB  HID    15       7.773  -4.948  19.637 -0.046200
ATOM    231  HB2 HID    15       7.054  -5.490  20.251  0.040200
ATOM    232  HB3 HID    15       7.811  -5.427  18.659  0.040200
ATOM    233  CG  HID    15       9.139  -5.021  20.267 -0.026600
ATOM    234  ND1 HID    15       9.333  -5.331  21.581 -0.381100
ATOM    235  HD1 HID    15       8.610  -5.485  22.270  0.364900
ATOM    236  CE1 HID    15      10.621  -5.302  21.878  0.205700
ATOM    237  HE1 HID    15      11.056  -5.509  22.845  0.139200
ATOM    238  NE2 HID    15      11.284  -4.951  20.778 -0.572700
ATOM    239  CD2 HID    15      10.362  -4.748  19.740  0.129200
ATOM    240  HD2 HID    15      10.572  -4.456  18.722  0.114700
ATOM    241  C   HID    15       7.380  -2.797  20.842  0.597300
ATOM    242  O   HID    15       6.468  -2.984  21.635 -0.567900
ATOM    243  N   LYS    16       8.417  -2.009  21.129 -0.347900
ATOM    244  H   LYS    16       9.157  -1.880  20.453  0.274700
ATOM    245  CA  LYS    16       8.483  -1.374  22.454 -0.240000
ATOM    246  HA  LYS    16       8.378  -2.134  23.228  0.142600
ATOM    247  CB  LYS    16       9.855  -0.719  22.603 -0.009400
ATOM    248  HB2 LYS    16      10.041  -0.065  21.751  0.036200
ATOM    249  HB3 LYS    16       9.851  -0.117  23.512  0.036200
ATOM    250  CG  LYS    16      10.964  -1.770  22.717  0.018700
ATOM    251  HG2 LYS    16      10.807  -2.357  23.622  0.010300
ATOM    252  HG3 LYS    16      10.944  -2.441  21.859  0.010300
ATOM    253  CD  LYS    16      12.326  -1.070  22.801 -0.047900
ATOM    254  HD2 LYS    16      12.245  -0.129  23.344  0.062100
ATOM    255  HD3 LYS    16      13.033  -1.718  23.319  0.062100
ATOM    256  CE  LYS    16      12.817  -0.844  21.367 -0.014300
ATOM    257  HE2 LYS    16      13.003  -1.811  20.899  0.113500
ATOM    258  HE3 LYS    16      12.048  -0.323  20.795  0.113500
ATOM    259  NZ  LYS    16      14.065  -0.044  21.382 -0.385400
ATOM    260  HZ1 LYS    16      14.463   0.019  20.456  0.340000
ATOM    261  HZ2 LYS    16      13.904   0.897  21.714  0.340000
ATOM    262  HZ3 LYS    16      14.761  -0.473  21.974  0.340000
ATOM    263  C   LYS    16       7.366  -0.355  22.656  0.734100
ATOM    264  O   LYS    16       6.793  -0.247  23.729 -0.589400
ATOM    265  N   ASP    17       7.040   0.425  21.629 -0.516300
ATOM    266  H   ASP    17       7.520   0.344  20.743  0.293600
ATOM    267  CA  ASP    17       5.887   1.318  21.761  0.038100
ATOM    268  HA  ASP    17       5.737   1.610  22.801  0.088000
ATOM    269  CB  ASP    17       6.067   2.605  20.959 -0.030300
ATOM    270  HB2 ASP    17       6.479   2.364  19.979 -0.012200
ATOM    271  HB3 ASP    17       5.095   3.070  20.793 -0.012200
ATOM    272  CG  ASP    17       6.928   3.654  21.635  0.799400
ATOM    273  OD1 ASP    17       7.072   3.664  22.861 -0.801400
ATOM    274  OD2 ASP    17       7.478   4.518  20.936 -0.801400
ATOM    275  C   ASP    17       4.586   0.679  21.316  0.536600
ATOM    276  O   ASP    17       3.526   1.176  21.719 -0.581900
ATOM    277  N   PHE    18       4.665  -0.342  20.460 -0.415700
ATOM    278  H   PHE    18       5.570  -0.607  20.100  0.271900
ATOM    279  CA  PHE    18       3.487  -0.950  19.841 -0.002400
ATOM    280  HA  PHE    18       2.578  -0.603  20.333  0.097800
ATOM    281  CB  PHE    18       3.375  -0.557  18.359 -0.034300
ATOM    282  HB2 PHE    18       4.226  -0.950  17.803  0.029500
ATOM    283  HB3 PHE    18       2.467  -0.991  17.940  0.029500
ATOM    284  CG  PHE    18       3.332   0.951  18.187  0.011800
ATOM    285  CD1 PHE    18       2.141   1.657  18.351 -0.125600
ATOM    286  HD1 PHE    18       1.224   1.135  18.585  0.133000
ATOM    287  CE1 PHE    18       2.152   3.045  18.218 -0.170400
ATOM    288  HE1 PHE    18       1.237   3.611  18.312  0.143000
ATOM    289  CZ  PHE    18       3.347   3.708  17.963 -0.107200
ATOM    290  HZ  PHE    18       3.346   4.783  17.862  0.129700
ATOM    291  CE2 PHE    18       4.527   3.021  17.777 -0.170400
ATOM    292  HE2 PHE    18       5.442   3.537  17.527  0.143000
ATOM    293  CD2 PHE    18       4.517   1.635  17.872 -0.125600
ATOM    294  HD2 PHE    18       5.441   1.092  17.736  0.133000
ATOM    295  C   PHE    18       3.574  -2.447  20.009  0.597300
ATOM    296  O   PHE    18       3.962  -3.139  19.063 -0.567900
ATOM    297  N   PRO    19       3.261  -2.979  21.191 -0.254800
ATOM    298  CD  PRO    19       2.856  -2.240  22.399  0.019200
ATOM    299  HD2 PRO    19       2.023  -1.564  22.202  0.039100
ATOM    300  HD3 PRO    19       3.711  -1.696  22.801  0.039100
ATOM    301  CG  PRO    19       2.441  -3.318  23.358  0.018900
ATOM    302  HG2 PRO    19       1.353  -3.390  23.332  0.021300
ATOM    303  HG3 PRO    19       2.743  -3.068  24.375  0.021300
ATOM    304  CB  PRO    19       3.012  -4.610  22.878 -0.007000
ATOM    305  HB2 PRO    19       2.247  -5.385  22.935  0.025300
ATOM    306  HB3 PRO    19       3.878  -4.969  23.434  0.025300
ATOM    307  CA  PRO    19       3.476  -4.403  21.437 -0.026600
ATOM    308  HA  PRO    19       4.540  -4.626  21.362  0.064100
ATOM    309  C   PRO    19       2.724  -5.328  20.491  0.589600
ATOM    310  O   PRO    19       3.146  -6.480  20.340 -0.574800
ATOM    311  N   ILE    20       1.665  -4.836  19.834 -0.415700
ATOM    312  H   ILE    20       1.375  -3.882  19.993  0.271900
ATOM    313  CA  ILE    20       0.950  -5.638  18.835 -0.059700
ATOM    314  HA  ILE    20       0.663  -6.567  19.327  0.086900
ATOM    315  CB  ILE    20      -0.307  -4.931  18.312  0.130300
ATOM    316  HB  ILE    20      -0.784  -4.426  19.152  0.018700
ATOM    317  CG2 ILE    20       0.065  -3.874  17.265 -0.320400
ATOM    318 1HG2 ILE    20       0.361  -4.348  16.330  0.088200
ATOM    319 2HG2 ILE    20      -0.805  -3.249  17.063  0.088200
ATOM    320 3HG2 ILE    20       0.872  -3.234  17.623  0.088200
ATOM    321  CG1 ILE    20      -1.340  -5.908  17.735 -0.043000
ATOM    322 2HG1 ILE    20      -2.221  -5.335  17.446  0.023600
ATOM    323 3HG1 ILE    20      -0.958  -6.398  16.840  0.023600
ATOM    324  CD1 ILE    20      -1.774  -6.970  18.727 -0.066000
ATOM    325 1HD1 ILE    20      -0.994  -7.720  18.861  0.018600
ATOM    326 2HD1 ILE    20      -2.020  -6.515  19.686  0.018600
ATOM    327 3HD1 ILE    20      -2.655  -7.484  18.343  0.018600
ATOM    328  C   ILE    20       1.871  -5.995  17.676  0.597300
ATOM    329  O   ILE    20       1.546  -6.879  16.883 -0.567900
ATOM    330  N   ALA    21       3.037  -5.359  17.562 -0.415700
ATOM    331  H   ALA    21       3.258  -4.601  18.192  0.271900
ATOM    332  CA  ALA    21       4.005  -5.720  16.537  0.033700
ATOM    333  HA  ALA    21       3.567  -5.507  15.562  0.082300
ATOM    334  CB  ALA    21       5.300  -4.918  16.696 -0.182500
ATOM    335  HB1 ALA    21       5.995  -5.145  15.888  0.060300
ATOM    336  HB2 ALA    21       5.094  -3.848  16.700  0.060300
ATOM    337  HB3 ALA    21       5.765  -5.187  17.645  0.060300
ATOM    338  C   ALA    21       4.361  -7.194  16.583  0.597300
ATOM    339  O   ALA    21       4.781  -7.718  15.557 -0.567900
ATOM    340  N   LYS    22       4.240  -7.839  17.746 -0.347900
ATOM    341  H   LYS    22       3.918  -7.325  18.554  0.274700
ATOM    342  CA  LYS    22       4.512  -9.278  17.864 -0.240000
ATOM    343  HA  LYS    22       5.036  -9.644  16.981  0.142600
ATOM    344  CB  LYS    22       5.385  -9.577  19.097 -0.009400
ATOM    345  HB2 LYS    22       4.911  -9.178  19.994  0.036200
ATOM    346  HB3 LYS    22       5.497 -10.654  19.222  0.036200
ATOM    347  CG  LYS    22       6.784  -8.988  18.913  0.018700
ATOM    348  HG2 LYS    22       7.253  -9.441  18.040  0.010300
ATOM    349  HG3 LYS    22       6.720  -7.909  18.776  0.010300
ATOM    350  CD  LYS    22       7.613  -9.285  20.163 -0.047900
ATOM    351  HD2 LYS    22       7.094  -8.867  21.025  0.062100
ATOM    352  HD3 LYS    22       7.712 -10.361  20.306  0.062100
ATOM    353  CE  LYS    22       8.983  -8.638  20.082 -0.014300
ATOM    354  HE2 LYS    22       8.942  -7.722  19.493  0.113500
ATOM    355  HE3 LYS    22       9.299  -8.381  21.093  0.113500
ATOM    356  NZ  LYS    22       9.939  -9.611  19.503 -0.385400
ATOM    357  HZ1 LYS    22       9.964 -10.454  20.059  0.340000
ATOM    358  HZ2 LYS    22       9.706  -9.853  18.551  0.340000
ATOM    359  HZ3 LYS    22      10.873  -9.226  19.516  0.340000
ATOM    360  C   LYS    22       3.216 -10.068  17.944  0.734100
ATOM    361  O   LYS    22       3.196 -11.165  18.497 -0.589400
ATOM    362  N   GLY    23       2.136  -9.538  17.373 -0.415700
ATOM    363  H   GLY    23       2.218  -8.620  16.958  0.271900
ATOM    364  CA  GLY    23       0.787 -10.092  17.452 -0.025200
ATOM    365  HA2 GLY    23       0.566 -10.378  18.481  0.069800
ATOM    366  HA3 GLY    23       0.072  -9.324  17.158  0.069800
ATOM    367  C   GLY    23       0.593 -11.301  16.554  0.597300
ATOM    368  O   GLY    23       1.492 -11.807  15.868 -0.567900
ATOM    369  N   GLU    24      -0.654 -11.757  16.545 -0.516300
ATOM    370  H   GLU    24      -1.362 -11.250  17.056  0.293600
ATOM    371  CA  GLU    24      -1.016 -12.973  15.830  0.039700
ATOM    372  HA  GLU    24      -0.167 -13.656  15.818  0.110500
ATOM    373  CB  GLU    24      -2.165 -13.664  16.571  0.056000
ATOM    374  HB2 GLU    24      -3.020 -12.989  16.594 -0.017300
ATOM    375  HB3 GLU    24      -2.478 -14.544  16.009 -0.017300
ATOM    376  CG  GLU    24      -1.785 -14.098  17.989  0.013600
ATOM    377  HG2 GLU    24      -1.556 -13.217  18.589 -0.042500
ATOM    378  HG3 GLU    24      -2.641 -14.589  18.451 -0.042500
ATOM    379  CD  GLU    24      -0.610 -15.060  18.025  0.805400
ATOM    380  OE1 GLU    24       0.369 -14.829  18.770 -0.818800
ATOM    381  OE2 GLU    24      -0.671 -16.091  17.316 -0.818800
ATOM    382  C   GLU    24      -1.410 -12.765  14.381  0.536600
ATOM    383  O   GLU    24      -1.547 -13.734  13.642 -0.581900
ATOM    384  N   ARG    25      -1.586 -11.531  13.939 -0.347900
ATOM    385  H   ARG    25      -1.494 -10.750  14.573  0.274700
ATOM    386  CA  ARG    25      -2.000 -11.308  12.550 -0.263700
ATOM    387  HA  ARG    25      -1.632 -12.139  11.948  0.156000
ATOM    388  CB  ARG    25      -3.517 -11.270  12.378 -0.000700
ATOM    389  HB2 ARG    25      -3.727 -11.142  11.317  0.032700
ATOM    390  HB3 ARG    25      -3.877 -12.264  12.645  0.032700
ATOM    391  CG  ARG    25      -4.360 -10.297  13.146  0.039000
ATOM    392  HG2 ARG    25      -4.282 -10.543  14.206  0.028500
ATOM    393  HG3 ARG    25      -3.923  -9.315  12.967  0.028500
ATOM    394  CD  ARG    25      -5.845 -10.270  12.749  0.048600
ATOM    395  HD2 ARG    25      -6.193 -11.292  12.596  0.068700
ATOM    396  HD3 ARG    25      -6.416  -9.833  13.568  0.068700
ATOM    397  NE  ARG    25      -6.064  -9.463  11.518 -0.529500
ATOM    398  HE  ARG    25      -5.288  -9.019  11.050  0.345600
ATOM    399  CZ  ARG    25      -7.292  -9.194  11.115  0.807600
ATOM    400  NH1 ARG    25      -8.357  -9.629  11.790 -0.862700
ATOM    401 1HH1 ARG    25      -8.245 -10.220  12.602  0.447800
ATOM    402 2HH1 ARG    25      -9.263  -9.542  11.354  0.447800
ATOM    403  NH2 ARG    25      -7.461  -8.503  10.028 -0.862700
ATOM    404 1HH2 ARG    25      -6.669  -8.151   9.509  0.447800
ATOM    405 2HH2 ARG    25      -8.406  -8.261   9.765  0.447800
ATOM    406  C   ARG    25      -1.322 -10.065  11.984  0.734100
ATOM    407  O   ARG    25      -1.955  -9.161  11.438 -0.589400
ATOM    408  N   GLN    26      -0.001 -10.067  12.089 -0.415700
ATOM    409  H   GLN    26       0.458 -10.837  12.554  0.271900
ATOM    410  CA  GLN    26       0.792  -8.933  11.595 -0.003100
ATOM    411  HA  GLN    26       0.223  -8.015  11.742  0.085000
ATOM    412  CB  GLN    26       2.094  -8.828  12.409 -0.003600
ATOM    413  HB2 GLN    26       2.643  -9.770  12.418  0.017100
ATOM    414  HB3 GLN    26       2.748  -8.087  11.950  0.017100
ATOM    415  CG  GLN    26       1.778  -8.375  13.856 -0.064500
ATOM    416  HG2 GLN    26       0.995  -8.993  14.297  0.035200
ATOM    417  HG3 GLN    26       2.670  -8.495  14.470  0.035200
ATOM    418  CD  GLN    26       1.375  -6.908  13.863  0.695100
ATOM    419  OE1 GLN    26       2.185  -6.030  13.545 -0.608600
ATOM    420  NE2 GLN    26       0.107  -6.608  14.140 -0.940700
ATOM    421 1HE2 GLN    26      -0.170  -5.638  14.195  0.425100
ATOM    422 2HE2 GLN    26      -0.490  -7.338  14.503  0.425100
ATOM    423  C   GLN    26       1.096  -9.060  10.105  0.597300
ATOM    424  O   GLN    26       1.195 -10.153   9.521 -0.567900
ATOM    425  N   SER    27       1.309  -7.906   9.496 -0.415700
ATOM    426  H   SER    27       1.159  -7.058  10.022  0.271900
ATOM    427  CA  SER    27       1.651  -7.797   8.081 -0.024900
ATOM    428  HA  SER    27       1.801  -8.788   7.653  0.084300
ATOM    429  CB  SER    27       0.506  -7.082   7.340  0.211700
ATOM    430  HB2 SER    27       0.291  -6.142   7.848  0.035200
ATOM    431  HB3 SER    27       0.786  -6.863   6.310  0.035200
ATOM    432  OG  SER    27      -0.650  -7.924   7.349 -0.654600
ATOM    433  HG  SER    27      -1.281  -7.549   6.731  0.427500
ATOM    434  C   SER    27       2.912  -6.971   7.926  0.597300
ATOM    435  O   SER    27       3.245  -6.160   8.795 -0.567900
ATOM    436  N   PRO    28       3.621  -7.104   6.806 -0.254800
ATOM    437  CD  PRO    28       4.877  -6.355   6.616  0.019200
ATOM    438  HD2 PRO    28       5.573  -6.515   7.439  0.039100
ATOM    439  HD3 PRO    28       4.664  -5.293   6.486  0.039100
ATOM    440  CG  PRO    28       5.443  -6.935   5.337  0.018900
ATOM    441  HG2 PRO    28       6.061  -7.800   5.578  0.021300
ATOM    442  HG3 PRO    28       6.061  -6.223   4.791  0.021300
ATOM    443  CB  PRO    28       4.200  -7.407   4.579 -0.007000
ATOM    444  HB2 PRO    28       4.451  -8.139   3.812  0.025300
ATOM    445  HB3 PRO    28       3.680  -6.556   4.138  0.025300
ATOM    446  CA  PRO    28       3.341  -8.013   5.694 -0.026600
ATOM    447  HA  PRO    28       2.294  -8.008   5.391  0.064100
ATOM    448  C   PRO    28       3.777  -9.441   6.016  0.589600
ATOM    449  O   PRO    28       4.294  -9.700   7.104 -0.574800
ATOM    450  N   VAL    29       3.574 -10.318   5.043 -0.415700
ATOM    451  H   VAL    29       3.259 -10.004   4.136  0.271900
ATOM    452  CA  VAL    29       4.008 -11.705   5.141 -0.087500
ATOM    453  HA  VAL    29       4.771 -11.815   5.912  0.096900
ATOM    454  CB  VAL    29       2.848 -12.657   5.464  0.298500
ATOM    455  HB  VAL    29       3.239 -13.672   5.534 -0.029700
ATOM    456  CG1 VAL    29       2.267 -12.311   6.849 -0.319200
ATOM    457 1HG1 VAL    29       3.059 -12.302   7.598  0.079100
ATOM    458 2HG1 VAL    29       1.773 -11.340   6.833  0.079100
ATOM    459 3HG1 VAL    29       1.541 -13.073   7.131  0.079100
ATOM    460  CG2 VAL    29       1.758 -12.658   4.381 -0.319200
ATOM    461 1HG2 VAL    29       2.151 -13.061   3.447  0.079100
ATOM    462 2HG2 VAL    29       0.936 -13.298   4.699  0.079100
ATOM    463 3HG2 VAL    29       1.374 -11.650   4.221  0.079100
ATOM    464  C   VAL    29       4.624 -12.091   3.807  0.597300
ATOM    465  O   VAL    29       4.389 -11.434   2.788 -0.567900
ATOM    466  N   ASP    30       5.405 -13.164   3.833 -0.516300
ATOM    467  H   ASP    30       5.609 -13.618   4.712  0.293600
ATOM    468  CA  ASP    30       5.788 -13.849   2.606  0.038100
ATOM    469  HA  ASP    30       6.048 -13.111   1.848  0.088000
ATOM    470  CB  ASP    30       6.990 -14.744   2.856 -0.030300
ATOM    471  HB2 ASP    30       7.814 -14.131   3.224 -0.012200
ATOM    472  HB3 ASP    30       6.743 -15.475   3.626 -0.012200
ATOM    473  CG  ASP    30       7.431 -15.425   1.566  0.799400
ATOM    474  OD1 ASP    30       7.732 -14.709   0.581 -0.801400
ATOM    475  OD2 ASP    30       7.486 -16.666   1.583 -0.801400
ATOM    476  C   ASP    30       4.615 -14.677   2.101  0.536600
ATOM    477  O   ASP    30       3.961 -15.389   2.869 -0.581900
ATOM    478  N   ILE    31       4.345 -14.561   0.807 -0.415700
ATOM    479  H   ILE    31       4.931 -13.975   0.231  0.271900
ATOM    480  CA  ILE    31       3.312 -15.337   0.149 -0.059700
ATOM    481  HA  ILE    31       2.586 -15.708   0.872  0.086900
ATOM    482  CB  ILE    31       2.567 -14.491  -0.869  0.130300
ATOM    483  HB  ILE    31       3.293 -14.094  -1.578  0.018700
ATOM    484  CG2 ILE    31       1.580 -15.351  -1.657 -0.320400
ATOM    485 1HG2 ILE    31       2.102 -16.106  -2.246  0.088200
ATOM    486 2HG2 ILE    31       0.876 -15.842  -0.986  0.088200
ATOM    487 3HG2 ILE    31       1.029 -14.728  -2.361  0.088200
ATOM    488  CG1 ILE    31       1.886 -13.291  -0.178 -0.043000
ATOM    489 2HG1 ILE    31       1.029 -13.644   0.396  0.023600
ATOM    490 3HG1 ILE    31       2.575 -12.809   0.516  0.023600
ATOM    491  CD1 ILE    31       1.417 -12.192  -1.145 -0.066000
ATOM    492 1HD1 ILE    31       0.624 -12.568  -1.791  0.018600
ATOM    493 2HD1 ILE    31       1.028 -11.350  -0.572  0.018600
ATOM    494 3HD1 ILE    31       2.254 -11.852  -1.755  0.018600
ATOM    495  C   ILE    31       4.009 -16.515  -0.507  0.597300
ATOM    496  O   ILE    31       4.682 -16.369  -1.523 -0.567900
ATOM    497  N   ASP    32       3.830 -17.686   0.088 -0.516300
ATOM    498  H   ASP    32       3.319 -17.720   0.958  0.293600
ATOM    499  CA  ASP    32       4.351 -18.930  -0.461  0.038100
ATOM    500  HA  ASP    32       5.306 -18.732  -0.947  0.088000
ATOM    501  CB  ASP    32       4.595 -19.908   0.706 -0.030300
ATOM    502  HB2 ASP    32       5.197 -19.416   1.470 -0.012200
ATOM    503  HB3 ASP    32       3.653 -20.234   1.147 -0.012200
ATOM    504  CG  ASP    32       5.363 -21.069   0.141  0.799400
ATOM    505  OD1 ASP    32       4.721 -21.945  -0.448 -0.801400
ATOM    506  OD2 ASP    32       6.604 -21.086   0.213 -0.801400
ATOM    507  C   ASP    32       3.355 -19.423  -1.488  0.536600
ATOM    508  O   ASP    32       2.253 -19.878  -1.120 -0.581900
ATOM    509  N   THR    33       3.679 -19.250  -2.767 -0.415700
ATOM    510  H   THR    33       4.583 -18.870  -3.009  0.271900
ATOM    511  CA  THR    33       2.682 -19.499  -3.809 -0.038900
ATOM    512  HA  THR    33       1.794 -18.908  -3.583  0.100700
ATOM    513  CB  THR    33       3.217 -19.044  -5.180  0.365400
ATOM    514  HB  THR    33       2.434 -19.173  -5.926  0.004300
ATOM    515  CG2 THR    33       3.654 -17.588  -5.170 -0.243800
ATOM    516 1HG2 THR    33       2.830 -16.960  -4.831  0.064200
ATOM    517 2HG2 THR    33       4.504 -17.438  -4.504  0.064200
ATOM    518 3HG2 THR    33       3.934 -17.287  -6.179  0.064200
ATOM    519  OG1 THR    33       4.327 -19.864  -5.530 -0.676100
ATOM    520  HG1 THR    33       5.129 -19.447  -5.205  0.410200
ATOM    521  C   THR    33       2.264 -20.942  -3.912  0.597300
ATOM    522  O   THR    33       1.139 -21.206  -4.347 -0.567900
ATOM    523  N   HID    34       3.140 -21.862  -3.504 -0.415700
ATOM    524  H   HID    34       4.073 -21.589  -3.232  0.271900
ATOM    525  CA  HID    34       2.786 -23.264  -3.581  0.018800
ATOM    526  HA  HID    34       2.279 -23.465  -4.524  0.088100
ATOM    527  CB  HID    34       4.073 -24.082  -3.521 -0.046200
ATOM    528  HB2 HID    34       4.704 -23.764  -2.692  0.040200
ATOM    529  HB3 HID    34       3.841 -25.141  -3.412  0.040200
ATOM    530  CG  HID    34       4.772 -23.879  -4.835 -0.026600
ATOM    531  ND1 HID    34       5.907 -23.131  -5.007 -0.381100
ATOM    532  HD1 HID    34       6.300 -22.527  -4.300  0.364900
ATOM    533  CE1 HID    34       6.242 -23.145  -6.290  0.205700
ATOM    534  HE1 HID    34       7.069 -22.602  -6.724  0.139200
ATOM    535  NE2 HID    34       5.361 -23.875  -6.964 -0.572700
ATOM    536  CD2 HID    34       4.412 -24.357  -6.063  0.129200
ATOM    537  HD2 HID    34       3.636 -25.080  -6.265  0.114700
ATOM    538  C   HID    34       1.855 -23.672  -2.457  0.597300
ATOM    539  O   HID    34       1.063 -24.598  -2.608 -0.567900
ATOM    540  N   THR    35       1.908 -22.965  -1.328 -0.415700
ATOM    541  H   THR    35       2.601 -22.235  -1.245  0.271900
ATOM    542  CA  THR    35       1.084 -23.301  -0.168 -0.038900
ATOM    543  HA  THR    35       0.878 -24.371  -0.152  0.100700
ATOM    544  CB  THR    35       1.860 -22.955   1.102  0.365400
ATOM    545  HB  THR    35       2.166 -21.909   1.088  0.004300
ATOM    546  CG2 THR    35       1.058 -23.219   2.378 -0.243800
ATOM    547 1HG2 THR    35       0.603 -24.209   2.341  0.064200
ATOM    548 2HG2 THR    35       1.725 -23.172   3.239  0.064200
ATOM    549 3HG2 THR    35       0.286 -22.462   2.509  0.064200
ATOM    550  OG1 THR    35       3.015 -23.792   1.120 -0.676100
ATOM    551  HG1 THR    35       3.655 -23.358   0.553  0.410200
ATOM    552  C   THR    35      -0.255 -22.582  -0.176  0.597300
ATOM    553  O   THR    35      -1.220 -23.028   0.450 -0.567900
ATOM    554  N   ALA    36      -0.349 -21.445  -0.861 -0.415700
ATOM    555  H   ALA    36       0.465 -21.075  -1.330  0.271900
ATOM    556  CA  ALA    36      -1.604 -20.718  -0.939  0.033700
ATOM    557  HA  ALA    36      -1.946 -20.490   0.070  0.082300
ATOM    558  CB  ALA    36      -1.414 -19.420  -1.715 -0.182500
ATOM    559  HB1 ALA    36      -0.675 -18.795  -1.214  0.060300
ATOM    560  HB2 ALA    36      -1.074 -19.637  -2.727  0.060300
ATOM    561  HB3 ALA    36      -2.362 -18.885  -1.761  0.060300
ATOM    562  C   ALA    36      -2.600 -21.636  -1.618  0.597300
ATOM    563  O   ALA    36      -2.228 -22.348  -2.545 -0.567900
ATOM    564  N   LYS    37      -3.827 -21.626  -1.111 -0.347900
ATOM    565  H   LYS    37      -4.077 -21.027  -0.337  0.274700
ATOM    566  CA  LYS    37      -4.784 -22.537  -1.737 -0.240000
ATOM    567  HA  LYS    37      -4.235 -23.223  -2.383  0.142600
ATOM    568  CB  LYS    37      -5.477 -23.432  -0.732 -0.009400
ATOM    569  HB2 LYS    37      -4.733 -23.817  -0.035  0.036200
ATOM    570  HB3 LYS    37      -6.210 -22.857  -0.166  0.036200
ATOM    571  CG  LYS    37      -6.159 -24.627  -1.414  0.018700
ATOM    572  HG2 LYS    37      -6.868 -24.257  -2.155  0.010300
ATOM    573  HG3 LYS    37      -5.391 -25.231  -1.896  0.010300
ATOM    574  CD  LYS    37      -6.899 -25.494  -0.420 -0.047900
ATOM    575  HD2 LYS    37      -6.187 -25.917   0.289  0.062100
ATOM    576  HD3 LYS    37      -7.597 -24.873   0.142  0.062100
ATOM    577  CE  LYS    37      -7.688 -26.623  -1.088 -0.014300
ATOM    578  HE2 LYS    37      -7.378 -27.567  -0.639  0.113500
ATOM    579  HE3 LYS    37      -8.741 -26.483  -0.846  0.113500
ATOM    580  NZ  LYS    37      -7.550 -26.722  -2.563 -0.385400
ATOM    581  HZ1 LYS    37      -7.805 -25.857  -3.018  0.340000
ATOM    582  HZ2 LYS    37      -6.607 -26.945  -2.846  0.340000
ATOM    583  HZ3 LYS    37      -8.169 -27.445  -2.903  0.340000
ATOM    584  C   LYS    37      -5.835 -21.760  -2.502  0.734100
ATOM    585  O   LYS    37      -6.402 -20.779  -2.015 -0.589400
ATOM    586  N   TYR    38      -6.136 -22.213  -3.694 -0.415700
ATOM    587  H   TYR    38      -5.559 -22.920  -4.127  0.271900
ATOM    588  CA  TYR    38      -7.220 -21.700  -4.477 -0.001400
ATOM    589  HA  TYR    38      -7.056 -20.639  -4.670  0.087600
ATOM    590  CB  TYR    38      -7.289 -22.436  -5.801 -0.015200
ATOM    591  HB2 TYR    38      -6.413 -22.176  -6.396  0.029500
ATOM    592  HB3 TYR    38      -7.258 -23.511  -5.628  0.029500
ATOM    593  CG  TYR    38      -8.530 -22.074  -6.592 -0.001100
ATOM    594  CD1 TYR    38      -8.817 -20.750  -6.938 -0.190600
ATOM    595  HD1 TYR    38      -8.142 -19.961  -6.641  0.169900
ATOM    596  CE1 TYR    38      -9.955 -20.443  -7.660 -0.234100
ATOM    597  HE1 TYR    38     -10.185 -19.422  -7.927  0.165600
ATOM    598  CZ  TYR    38     -10.807 -21.472  -8.048  0.322600
ATOM    599  OH  TYR    38     -11.926 -21.218  -8.783 -0.557900
ATOM    600  HH  TYR    38     -12.468 -22.002  -8.899  0.399200
ATOM    601  CE2 TYR    38     -10.518 -22.794  -7.713 -0.234100
ATOM    602  HE2 TYR    38     -11.171 -23.589  -8.039  0.165600
ATOM    603  CD2 TYR    38      -9.379 -23.102  -6.979 -0.190600
ATOM    604  HD2 TYR    38      -9.157 -24.129  -6.731  0.169900
ATOM    605  C   TYR    38      -8.515 -21.892  -3.711  0.597300
ATOM    606  O   TYR    38      -8.823 -22.969  -3.207 -0.567900
ATOM    607  N   ASP    39      -9.276 -20.821  -3.611 -0.516300
ATOM    608  H   ASP    39      -8.952 -19.955  -4.017  0.293600
ATOM    609  CA  ASP    39     -10.559 -20.822  -2.933  0.038100
ATOM    610  HA  ASP    39     -10.750 -21.791  -2.470  0.088000
ATOM    611  CB  ASP    39     -10.532 -19.808  -1.795 -0.030300
ATOM    612  HB2 ASP    39      -9.689 -20.037  -1.144 -0.012200
ATOM    613  HB3 ASP    39     -10.384 -18.804  -2.193 -0.012200
ATOM    614  CG  ASP    39     -11.809 -19.864  -0.971  0.799400
ATOM    615  OD1 ASP    39     -12.774 -20.555  -1.383 -0.801400
ATOM    616  OD2 ASP    39     -11.801 -19.192   0.087 -0.801400
ATOM    617  C   ASP    39     -11.633 -20.497  -3.942  0.536600
ATOM    618  O   ASP    39     -11.807 -19.338  -4.322 -0.581900
ATOM    619  N   PRO    40     -12.349 -21.532  -4.397 -0.254800
ATOM    620  CD  PRO    40     -12.295 -22.941  -3.970  0.019200
ATOM    621  HD2 PRO    40     -12.304 -23.055  -2.886  0.039100
ATOM    622  HD3 PRO    40     -11.438 -23.441  -4.421  0.039100
ATOM    623  CG  PRO    40     -13.594 -23.479  -4.542  0.018900
ATOM    624  HG2 PRO    40     -14.428 -23.237  -3.883  0.021300
ATOM    625  HG3 PRO    40     -13.535 -24.558  -4.690  0.021300
ATOM    626  CB  PRO    40     -13.732 -22.755  -5.859 -0.007000
ATOM    627  HB2 PRO    40     -14.744 -22.813  -6.259  0.025300
ATOM    628  HB3 PRO    40     -13.015 -23.165  -6.570  0.025300
ATOM    629  CA  PRO    40     -13.334 -21.327  -5.471 -0.026600
ATOM    630  HA  PRO    40     -12.888 -20.809  -6.320  0.064100
ATOM    631  C   PRO    40     -14.536 -20.530  -4.983  0.589600
ATOM    632  O   PRO    40     -15.438 -20.109  -5.721 -0.574800
ATOM    633  N   SER    41     -14.616 -20.326  -3.672 -0.415700
ATOM    634  H   SER    41     -13.901 -20.652  -3.037  0.271900
ATOM    635  CA  SER    41     -15.758 -19.555  -3.196 -0.024900
ATOM    636  HA  SER    41     -16.640 -19.714  -3.816  0.084300
ATOM    637  CB  SER    41     -16.135 -20.013  -1.796  0.211700
ATOM    638  HB2 SER    41     -17.093 -19.574  -1.517  0.035200
ATOM    639  HB3 SER    41     -16.218 -21.099  -1.765  0.035200
ATOM    640  OG  SER    41     -15.136 -19.569  -0.896 -0.654600
ATOM    641  HG  SER    41     -14.309 -20.009  -1.110  0.427500
ATOM    642  C   SER    41     -15.429 -18.068  -3.209  0.597300
ATOM    643  O   SER    41     -16.333 -17.258  -3.010 -0.567900
ATOM    644  N   LEU    42     -14.177 -17.651  -3.399 -0.415700
ATOM    645  H   LEU    42     -13.439 -18.328  -3.534  0.271900
ATOM    646  CA  LEU    42     -13.874 -16.214  -3.483 -0.051800
ATOM    647  HA  LEU    42     -14.254 -15.721  -2.589  0.092200
ATOM    648  CB  LEU    42     -12.387 -15.972  -3.607 -0.110200
ATOM    649  HB2 LEU    42     -11.960 -16.640  -4.355  0.045700
ATOM    650  HB3 LEU    42     -12.225 -14.953  -3.957  0.045700
ATOM    651  CG  LEU    42     -11.586 -16.178  -2.334  0.353100
ATOM    652  HG  LEU    42     -11.873 -17.128  -1.882 -0.036100
ATOM    653  CD1 LEU    42     -10.089 -16.224  -2.654 -0.412100
ATOM    654 1HD1 LEU    42      -9.771 -15.271  -3.077  0.100000
ATOM    655 2HD1 LEU    42      -9.524 -16.418  -1.743  0.100000
ATOM    656 3HD1 LEU    42      -9.885 -17.015  -3.375  0.100000
ATOM    657  CD2 LEU    42     -11.864 -15.063  -1.329 -0.412100
ATOM    658 1HD2 LEU    42     -12.912 -15.069  -1.029  0.100000
ATOM    659 2HD2 LEU    42     -11.263 -15.231  -0.436  0.100000
ATOM    660 3HD2 LEU    42     -11.606 -14.095  -1.759  0.100000
ATOM    661  C   LEU    42     -14.594 -15.624  -4.690  0.597300
ATOM    662  O   LEU    42     -14.693 -16.288  -5.721 -0.567900
ATOM    663  N   LYS    43     -15.129 -14.416  -4.538 -0.347900
ATOM    664  H   LYS    43     -14.936 -13.897  -3.693  0.274700
ATOM    665  CA  LYS    43     -15.979 -13.797  -5.569 -0.240000
ATOM    666  HA  LYS    43     -16.387 -14.549  -6.243  0.142600
ATOM    667  CB  LYS    43     -17.122 -13.023  -4.908 -0.009400
ATOM    668  HB2 LYS    43     -16.724 -12.363  -4.137  0.036200
ATOM    669  HB3 LYS    43     -17.564 -12.375  -5.664  0.036200
ATOM    670  CG  LYS    43     -18.254 -13.892  -4.362  0.018700
ATOM    671  HG2 LYS    43     -19.178 -13.641  -4.881  0.010300
ATOM    672  HG3 LYS    43     -18.042 -14.942  -4.561  0.010300
ATOM    673  CD  LYS    43     -18.493 -13.722  -2.864 -0.047900
ATOM    674  HD2 LYS    43     -18.838 -12.711  -2.647  0.062100
ATOM    675  HD3 LYS    43     -19.290 -14.407  -2.571  0.062100
ATOM    676  CE  LYS    43     -17.250 -14.022  -2.026 -0.014300
ATOM    677  HE2 LYS    43     -16.799 -14.925  -2.435  0.113500
ATOM    678  HE3 LYS    43     -16.551 -13.197  -2.164  0.113500
ATOM    679  NZ  LYS    43     -17.491 -14.242  -0.575 -0.385400
ATOM    680  HZ1 LYS    43     -16.646 -14.558  -0.122  0.340000
ATOM    681  HZ2 LYS    43     -17.752 -13.398  -0.086  0.340000
ATOM    682  HZ3 LYS    43     -18.189 -14.959  -0.438  0.340000
ATOM    683  C   LYS    43     -15.110 -12.867  -6.387  0.734100
ATOM    684  O   LYS    43     -14.137 -12.465  -5.768 -0.589400
ATOM    685  N   PRO    44     -15.370 -12.492  -7.652 -0.254800
ATOM    686  CD  PRO    44     -16.481 -12.882  -8.511  0.019200
ATOM    687  HD2 PRO    44     -17.387 -12.363  -8.200  0.039100
ATOM    688  HD3 PRO    44     -16.638 -13.961  -8.504  0.039100
ATOM    689  CG  PRO    44     -16.057 -12.405  -9.882  0.018900
ATOM    690  HG2 PRO    44     -16.921 -12.145 -10.494  0.021300
ATOM    691  HG3 PRO    44     -15.483 -13.191 -10.372  0.021300
ATOM    692  CB  PRO    44     -15.166 -11.211  -9.658 -0.007000
ATOM    693  HB2 PRO    44     -15.778 -10.315  -9.557  0.025300
ATOM    694  HB3 PRO    44     -14.439 -11.097 -10.462  0.025300
ATOM    695  CA  PRO    44     -14.487 -11.535  -8.328 -0.026600
ATOM    696  HA  PRO    44     -13.511 -11.988  -8.501  0.064100
ATOM    697  C   PRO    44     -14.366 -10.280  -7.464  0.589600
ATOM    698  O   PRO    44     -15.304  -9.876  -6.790 -0.574800
ATOM    699  N   LEU    45     -13.193  -9.683  -7.470 -0.415700
ATOM    700  H   LEU    45     -12.444 -10.120  -7.988  0.271900
ATOM    701  CA  LEU    45     -12.942  -8.374  -6.911 -0.051800
ATOM    702  HA  LEU    45     -13.305  -8.336  -5.884  0.092200
ATOM    703  CB  LEU    45     -11.442  -8.113  -6.983 -0.110200
ATOM    704  HB2 LEU    45     -10.968  -8.991  -7.420  0.045700
ATOM    705  HB3 LEU    45     -11.283  -7.330  -7.725  0.045700
ATOM    706  CG  LEU    45     -10.521  -7.815  -5.836  0.353100
ATOM    707  HG  LEU    45     -10.025  -8.739  -5.540 -0.036100
ATOM    708  CD1 LEU    45      -9.434  -6.805  -6.194 -0.412100
ATOM    709 1HD1 LEU    45      -8.860  -7.180  -7.041  0.100000
ATOM    710 2HD1 LEU    45      -9.881  -5.846  -6.455  0.100000
ATOM    711 3HD1 LEU    45      -8.752  -6.664  -5.355  0.100000
ATOM    712  CD2 LEU    45     -11.296  -7.315  -4.608 -0.412100
ATOM    713 1HD2 LEU    45     -11.830  -8.139  -4.136  0.100000
ATOM    714 2HD2 LEU    45     -10.600  -6.880  -3.891  0.100000
ATOM    715 3HD2 LEU    45     -12.005  -6.540  -4.901  0.100000
ATOM    716  C   LEU    45     -13.666  -7.328  -7.757  0.597300
ATOM    717  O   LEU    45     -13.663  -7.413  -8.990 -0.567900
ATOM    718  N   SER    46     -14.272  -6.348  -7.115 -0.415700
ATOM    719  H   SER    46     -14.273  -6.363  -6.105  0.271900
ATOM    720  CA  SER    46     -14.925  -5.214  -7.752 -0.024900
ATOM    721  HA  SER    46     -14.869  -5.305  -8.837  0.084300
ATOM    722  CB  SER    46     -16.406  -5.166  -7.358  0.211700
ATOM    723  HB2 SER    46     -16.914  -6.029  -7.790  0.035200
ATOM    724  HB3 SER    46     -16.497  -5.227  -6.274  0.035200
ATOM    725  OG  SER    46     -17.029  -3.989  -7.810 -0.654600
ATOM    726  HG  SER    46     -16.927  -3.319  -7.130  0.427500
ATOM    727  C   SER    46     -14.192  -3.961  -7.326  0.597300
ATOM    728  O   SER    46     -14.280  -3.562  -6.172 -0.567900
ATOM    729  N   VAL    47     -13.478  -3.363  -8.274 -0.415700
ATOM    730  H   VAL    47     -13.494  -3.748  -9.207  0.271900
ATOM    731  CA  VAL    47     -12.750  -2.122  -8.057 -0.087500
ATOM    732  HA  VAL    47     -12.718  -1.875  -6.996  0.096900
ATOM    733  CB  VAL    47     -11.313  -2.236  -8.584  0.298500
ATOM    734  HB  VAL    47     -11.320  -2.416  -9.659 -0.029700
ATOM    735  CG1 VAL    47     -10.592  -0.925  -8.316 -0.319200
ATOM    736 1HG1 VAL    47      -9.547  -1.027  -8.609  0.079100
ATOM    737 2HG1 VAL    47     -11.024  -0.112  -8.899  0.079100
ATOM    738 3HG1 VAL    47     -10.635  -0.678  -7.256  0.079100
ATOM    739  CG2 VAL    47     -10.651  -3.440  -7.912 -0.319200
ATOM    740 1HG2 VAL    47      -9.611  -3.501  -8.234  0.079100
ATOM    741 2HG2 VAL    47     -10.673  -3.326  -6.828  0.079100
ATOM    742 3HG2 VAL    47     -11.134  -4.375  -8.196  0.079100
ATOM    743  C   VAL    47     -13.504  -1.038  -8.794  0.597300
ATOM    744  O   VAL    47     -13.550  -1.094 -10.022 -0.567900
ATOM    745  N   SER    48     -14.159  -0.135  -8.084 -0.415700
ATOM    746  H   SER    48     -14.118  -0.136  -7.075  0.271900
ATOM    747  CA  SER    48     -15.015   0.826  -8.780 -0.024900
ATOM    748  HA  SER    48     -14.991   0.684  -9.860  0.084300
ATOM    749  CB  SER    48     -16.483   0.671  -8.374  0.211700
ATOM    750  HB2 SER    48     -16.611   1.012  -7.346  0.035200
ATOM    751  HB3 SER    48     -17.106   1.288  -9.021  0.035200
ATOM    752  OG  SER    48     -16.889  -0.678  -8.442 -0.654600
ATOM    753  HG  SER    48     -17.524  -0.722  -9.160  0.427500
ATOM    754  C   SER    48     -14.479   2.219  -8.499  0.597300
ATOM    755  O   SER    48     -14.803   2.840  -7.491 -0.567900
ATOM    756  N   TYR    49     -13.609   2.696  -9.370 -0.415700
ATOM    757  H   TYR    49     -13.341   2.116 -10.152  0.271900
ATOM    758  CA  TYR    49     -12.873   3.927  -9.167 -0.001400
ATOM    759  HA  TYR    49     -13.084   4.352  -8.186  0.087600
ATOM    760  CB  TYR    49     -11.365   3.647  -9.259 -0.015200
ATOM    761  HB2 TYR    49     -11.189   3.050 -10.154  0.029500
ATOM    762  HB3 TYR    49     -10.829   4.589  -9.377  0.029500
ATOM    763  CG  TYR    49     -10.722   2.945  -8.091 -0.001100
ATOM    764  CD1 TYR    49     -11.337   2.703  -6.863 -0.190600
ATOM    765  HD1 TYR    49     -12.357   3.010  -6.686  0.169900
ATOM    766  CE1 TYR    49     -10.661   2.036  -5.839 -0.234100
ATOM    767  HE1 TYR    49     -11.153   1.851  -4.896  0.165600
ATOM    768  CZ  TYR    49      -9.346   1.606  -6.028  0.322600
ATOM    769  OH  TYR    49      -8.662   0.968  -5.034 -0.557900
ATOM    770  HH  TYR    49      -9.152   0.938  -4.209  0.399200
ATOM    771  CE2 TYR    49      -8.719   1.843  -7.259 -0.234100
ATOM    772  HE2 TYR    49      -7.705   1.506  -7.419  0.165600
ATOM    773  CD2 TYR    49      -9.417   2.505  -8.251 -0.190600
ATOM    774  HD2 TYR    49      -8.927   2.671  -9.199  0.169900
ATOM    775  C   TYR    49     -13.279   5.009 -10.153  0.597300
ATOM    776  O   TYR    49     -12.658   6.065 -10.109 -0.567900
ATOM    777  N   ASP    50     -14.283   4.819 -10.988 -0.516300
ATOM    778  H   ASP    50     -14.872   4.005 -10.891  0.293600
ATOM    779  CA  ASP    50     -14.649   5.811 -11.998  0.038100
ATOM    780  HA  ASP    50     -13.782   6.018 -12.626  0.088000
ATOM    781  CB  ASP    50     -15.735   5.179 -12.873 -0.030300
ATOM    782  HB2 ASP    50     -15.997   5.865 -13.678 -0.012200
ATOM    783  HB3 ASP    50     -15.386   4.239 -13.302 -0.012200
ATOM    784  CG  ASP    50     -16.928   4.943 -11.972  0.799400
ATOM    785  OD1 ASP    50     -16.859   4.046 -11.111 -0.801400
ATOM    786  OD2 ASP    50     -17.905   5.697 -12.084 -0.801400
ATOM    787  C   ASP    50     -15.077   7.132 -11.366  0.536600
ATOM    788  O   ASP    50     -14.904   8.193 -11.968 -0.581900
ATOM    789  N   GLN    51     -15.625   7.151 -10.162 -0.415700
ATOM    790  H   GLN    51     -15.850   6.294  -9.676  0.271900
ATOM    791  CA  GLN    51     -15.941   8.468  -9.581 -0.003100
ATOM    792  HA  GLN    51     -15.945   9.269 -10.320  0.085000
ATOM    793  CB  GLN    51     -17.359   8.394  -9.025 -0.003600
ATOM    794  HB2 GLN    51     -17.416   7.551  -8.337  0.017100
ATOM    795  HB3 GLN    51     -17.615   9.280  -8.444  0.017100
ATOM    796  CG  GLN    51     -18.373   8.167 -10.152 -0.064500
ATOM    797  HG2 GLN    51     -18.015   7.355 -10.786  0.035200
ATOM    798  HG3 GLN    51     -19.345   7.920  -9.725  0.035200
ATOM    799  CD  GLN    51     -18.508   9.419 -10.995  0.695100
ATOM    800  OE1 GLN    51     -18.431   9.369 -12.221 -0.608600
ATOM    801  NE2 GLN    51     -18.691  10.565 -10.340 -0.940700
ATOM    802 1HE2 GLN    51     -18.812  11.397 -10.901  0.425100
ATOM    803 2HE2 GLN    51     -18.663  10.609  -9.332  0.425100
ATOM    804  C   GLN    51     -14.947   8.919  -8.521  0.597300
ATOM    805  O   GLN    51     -15.241   9.779  -7.688 -0.567900
ATOM    806  N   ALA    52     -13.744   8.362  -8.501 -0.415700
ATOM    807  H   ALA    52     -13.499   7.675  -9.200  0.271900
ATOM    808  CA  ALA    52     -12.760   8.747  -7.505  0.033700
ATOM    809  HA  ALA    52     -13.153   8.492  -6.520  0.082300
ATOM    810  CB  ALA    52     -11.506   7.951  -7.771 -0.182500
ATOM    811  HB1 ALA    52     -10.930   8.411  -8.574  0.060300
ATOM    812  HB2 ALA    52     -10.884   7.981  -6.877  0.060300
ATOM    813  HB3 ALA    52     -11.724   6.905  -7.987  0.060300
ATOM    814  C   ALA    52     -12.469  10.248  -7.525  0.597300
ATOM    815  O   ALA    52     -12.353  10.850  -8.602 -0.567900
ATOM    816  N   THR    53     -12.347  10.851  -6.337 -0.415700
ATOM    817  H   THR    53     -12.475  10.317  -5.489  0.271900
ATOM    818  CA  THR    53     -12.018  12.289  -6.228 -0.038900
ATOM    819  HA  THR    53     -11.816  12.705  -7.215  0.100700
ATOM    820  CB  THR    53     -13.104  13.181  -5.570  0.365400
ATOM    821  HB  THR    53     -13.266  12.869  -4.538  0.004300
ATOM    822  CG2 THR    53     -12.675  14.653  -5.618 -0.243800
ATOM    823 1HG2 THR    53     -12.580  14.994  -6.649  0.064200
ATOM    824 2HG2 THR    53     -13.435  15.262  -5.129  0.064200
ATOM    825 3HG2 THR    53     -11.739  14.817  -5.085  0.064200
ATOM    826  OG1 THR    53     -14.327  13.165  -6.242 -0.676100
ATOM    827  HG1 THR    53     -14.167  13.435  -7.149  0.410200
ATOM    828  C   THR    53     -10.748  12.448  -5.409  0.597300
ATOM    829  O   THR    53     -10.812  12.443  -4.172 -0.567900
ATOM    830  N   SER    54      -9.606  12.547  -6.093 -0.415700
ATOM    831  H   SER    54      -9.590  12.552  -7.103  0.271900
ATOM    832  CA  SER    54      -8.374  12.826  -5.351 -0.024900
ATOM    833  HA  SER    54      -8.348  12.200  -4.459  0.084300
ATOM    834  CB  SER    54      -7.092  12.522  -6.127  0.211700
ATOM    835  HB2 SER    54      -6.226  12.670  -5.482  0.035200
ATOM    836  HB3 SER    54      -7.111  11.485  -6.460  0.035200
ATOM    837  OG  SER    54      -7.003  13.376  -7.254 -0.654600
ATOM    838  HG  SER    54      -6.421  14.088  -6.979  0.427500
ATOM    839  C   SER    54      -8.408  14.272  -4.920  0.597300
ATOM    840  O   SER    54      -8.995  15.122  -5.561 -0.567900
ATOM    841  N   LEU    55      -7.740  14.563  -3.816 -0.415700
ATOM    842  H   LEU    55      -7.318  13.818  -3.280  0.271900
ATOM    843  CA  LEU    55      -7.704  15.943  -3.310 -0.051800
ATOM    844  HA  LEU    55      -8.190  16.630  -4.002  0.092200
ATOM    845  CB  LEU    55      -8.405  16.031  -1.944 -0.110200
ATOM    846  HB2 LEU    55      -7.962  15.287  -1.282  0.045700
ATOM    847  HB3 LEU    55      -8.232  17.013  -1.505  0.045700
ATOM    848  CG  LEU    55      -9.923  15.778  -2.034  0.353100
ATOM    849  HG  LEU    55     -10.121  14.844  -2.561 -0.036100
ATOM    850  CD1 LEU    55     -10.495  15.634  -0.632 -0.412100
ATOM    851 1HD1 LEU    55     -10.065  14.758  -0.147  0.100000
ATOM    852 2HD1 LEU    55     -10.258  16.521  -0.043  0.100000
ATOM    853 3HD1 LEU    55     -11.578  15.527  -0.675  0.100000
ATOM    854  CD2 LEU    55     -10.563  16.917  -2.807 -0.412100
ATOM    855 1HD2 LEU    55     -10.273  17.877  -2.380  0.100000
ATOM    856 2HD2 LEU    55     -10.287  16.880  -3.861  0.100000
ATOM    857 3HD2 LEU    55     -11.647  16.826  -2.748  0.100000
ATOM    858  C   LEU    55      -6.311  16.491  -3.148  0.597300
ATOM    859  O   LEU    55      -6.060  17.650  -3.485 -0.567900
ATOM    860  N   ARG    56      -5.384  15.707  -2.600 -0.347900
ATOM    861  H   ARG    56      -5.615  14.754  -2.360  0.274700
ATOM    862  CA  ARG    56      -4.137  16.277  -2.077 -0.263700
ATOM    863  HA  ARG    56      -3.770  17.070  -2.729  0.156000
ATOM    864  CB  ARG    56      -4.418  16.839  -0.676 -0.000700
ATOM    865  HB2 ARG    56      -5.342  17.416  -0.716  0.032700
ATOM    866  HB3 ARG    56      -4.588  15.997  -0.006  0.032700
ATOM    867  CG  ARG    56      -3.343  17.742  -0.107  0.039000
ATOM    868  HG2 ARG    56      -2.398  17.207  -0.007  0.028500
ATOM    869  HG3 ARG    56      -3.207  18.588  -0.781  0.028500
ATOM    870  CD  ARG    56      -3.787  18.277   1.260  0.048600
ATOM    871  HD2 ARG    56      -3.173  19.148   1.491  0.068700
ATOM    872  HD3 ARG    56      -4.830  18.592   1.228  0.068700
ATOM    873  NE  ARG    56      -3.606  17.230   2.256 -0.529500
ATOM    874  HE  ARG    56      -3.954  16.305   2.045  0.345600
ATOM    875  CZ  ARG    56      -3.120  17.410   3.472  0.807600
ATOM    876  NH1 ARG    56      -2.999  16.353   4.250 -0.862700
ATOM    877 1HH1 ARG    56      -3.207  15.437   3.880  0.447800
ATOM    878 2HH1 ARG    56      -2.665  16.455   5.198  0.447800
ATOM    879  NH2 ARG    56      -2.763  18.594   3.911 -0.862700
ATOM    880 1HH2 ARG    56      -2.879  19.426   3.350  0.447800
ATOM    881 2HH2 ARG    56      -2.430  18.698   4.859  0.447800
ATOM    882  C   ARG    56      -3.094  15.191  -2.011  0.734100
ATOM    883  O   ARG    56      -3.450  14.016  -1.919 -0.589400
ATOM    884  N   ILE    57      -1.835  15.584  -2.009 -0.415700
ATOM    885  H   ILE    57      -1.624  16.565  -2.125  0.271900
ATOM    886  CA  ILE    57      -0.744  14.651  -1.793 -0.059700
ATOM    887  HA  ILE    57      -1.163  13.694  -1.483  0.086900
ATOM    888  CB  ILE    57       0.052  14.418  -3.103  0.130300
ATOM    889  HB  ILE    57      -0.668  14.097  -3.856  0.018700
ATOM    890  CG2 ILE    57       0.725  15.689  -3.637 -0.320400
ATOM    891 1HG2 ILE    57       0.010  16.511  -3.678  0.088200
ATOM    892 2HG2 ILE    57       1.561  15.977  -2.999  0.088200
ATOM    893 3HG2 ILE    57       1.095  15.529  -4.650  0.088200
ATOM    894  CG1 ILE    57       1.062  13.270  -2.929 -0.043000
ATOM    895 2HG1 ILE    57       1.804  13.527  -2.174  0.023600
ATOM    896 3HG1 ILE    57       0.524  12.389  -2.579  0.023600
ATOM    897  CD1 ILE    57       1.778  12.901  -4.236 -0.066000
ATOM    898 1HD1 ILE    57       2.511  13.670  -4.479  0.018600
ATOM    899 2HD1 ILE    57       2.314  11.959  -4.118  0.018600
ATOM    900 3HD1 ILE    57       1.058  12.801  -5.048  0.018600
ATOM    901  C   ILE    57       0.087  15.218  -0.650  0.597300
ATOM    902  O   ILE    57       0.361  16.419  -0.599 -0.567900
ATOM    903  N   LEU    58       0.470  14.354   0.281 -0.415700
ATOM    904  H   LEU    58       0.159  13.398   0.190  0.271900
ATOM    905  CA  LEU    58       1.119  14.743   1.530 -0.051800
ATOM    906  HA  LEU    58       1.411  15.793   1.491  0.092200
ATOM    907  CB  LEU    58       0.143  14.523   2.707 -0.110200
ATOM    908  HB2 LEU    58      -0.702  15.205   2.605  0.045700
ATOM    909  HB3 LEU    58      -0.246  13.507   2.638  0.045700
ATOM    910  CG  LEU    58       0.778  14.702   4.108  0.353100
ATOM    911  HG  LEU    58       1.699  14.123   4.189 -0.036100
ATOM    912  CD1 LEU    58       1.102  16.169   4.341 -0.412100
ATOM    913 1HD1 LEU    58       0.182  16.744   4.445  0.100000
ATOM    914 2HD1 LEU    58       1.691  16.255   5.254  0.100000
ATOM    915 3HD1 LEU    58       1.701  16.570   3.524  0.100000
ATOM    916  CD2 LEU    58      -0.161  14.156   5.187 -0.412100
ATOM    917 1HD2 LEU    58       0.300  14.292   6.166  0.100000
ATOM    918 2HD2 LEU    58      -1.115  14.682   5.162  0.100000
ATOM    919 3HD2 LEU    58      -0.331  13.093   5.021  0.100000
ATOM    920  C   LEU    58       2.365  13.903   1.777  0.597300
ATOM    921  O   LEU    58       2.270  12.678   1.749 -0.567900
ATOM    922  N   ASN    59       3.492  14.533   2.067 -0.415700
ATOM    923  H   ASN    59       3.502  15.543   2.080  0.271900
ATOM    924  CA  ASN    59       4.649  13.822   2.609  0.014300
ATOM    925  HA  ASN    59       4.700  12.801   2.229  0.104800
ATOM    926  CB  ASN    59       5.933  14.569   2.204 -0.204100
ATOM    927  HB2 ASN    59       6.005  14.570   1.117  0.079700
ATOM    928  HB3 ASN    59       5.892  15.603   2.548  0.079700
ATOM    929  CG  ASN    59       7.179  13.916   2.773  0.713000
ATOM    930  OD1 ASN    59       7.146  13.243   3.814 -0.593100
ATOM    931  ND2 ASN    59       8.300  14.114   2.101 -0.919100
ATOM    932 1HD2 ASN    59       9.160  13.757   2.492  0.419600
ATOM    933 2HD2 ASN    59       8.285  14.699   1.279  0.419600
ATOM    934  C   ASN    59       4.463  13.792   4.119  0.597300
ATOM    935  O   ASN    59       4.506  14.851   4.767 -0.567900
ATOM    936  N   ASN    60       4.230  12.603   4.688 -0.415700
ATOM    937  H   ASN    60       4.264  11.763   4.128  0.271900
ATOM    938  CA  ASN    60       3.955  12.499   6.123  0.014300
ATOM    939  HA  ASN    60       3.679  13.481   6.508  0.104800
ATOM    940  CB  ASN    60       2.765  11.582   6.404 -0.204100
ATOM    941  HB2 ASN    60       2.549  11.554   7.472  0.079700
ATOM    942  HB3 ASN    60       1.890  11.974   5.886  0.079700
ATOM    943  CG  ASN    60       3.027  10.177   5.926  0.713000
ATOM    944  OD1 ASN    60       4.180   9.766   5.737 -0.593100
ATOM    945  ND2 ASN    60       1.946   9.435   5.735 -0.919100
ATOM    946 1HD2 ASN    60       2.076   8.487   5.411  0.419600
ATOM    947 2HD2 ASN    60       1.040   9.827   5.947  0.419600
ATOM    948  C   ASN    60       5.203  12.095   6.905  0.597300
ATOM    949  O   ASN    60       5.105  11.787   8.101 -0.567900
ATOM    950  N   GLY    61       6.372  12.109   6.268 -0.415700
ATOM    951  H   GLY    61       6.420  12.412   5.306  0.271900
ATOM    952  CA  GLY    61       7.593  11.735   6.949 -0.025200
ATOM    953  HA2 GLY    61       8.430  12.259   6.485  0.069800
ATOM    954  HA3 GLY    61       7.548  12.036   7.995  0.069800
ATOM    955  C   GLY    61       7.898  10.247   6.905  0.597300
ATOM    956  O   GLY    61       8.993   9.840   7.323 -0.567900
ATOM    957  N   HID    62       6.993   9.419   6.399 -0.415700
ATOM    958  H   HID    62       6.071   9.765   6.176  0.271900
ATOM    959  CA  HID    62       7.294   7.995   6.216  0.018800
ATOM    960  HA  HID    62       8.373   7.847   6.262  0.088100
ATOM    961  CB  HID    62       6.691   7.097   7.309 -0.046200
ATOM    962  HB2 HID    62       6.799   6.064   6.979  0.040200
ATOM    963  HB3 HID    62       7.270   7.224   8.223  0.040200
ATOM    964  CG  HID    62       5.249   7.252   7.668 -0.026600
ATOM    965  ND1 HID    62       4.234   6.456   7.200 -0.381100
ATOM    966  HD1 HID    62       4.340   5.756   6.479  0.364900
ATOM    967  CE1 HID    62       3.081   6.857   7.721  0.205700
ATOM    968  HE1 HID    62       2.130   6.504   7.349  0.139200
ATOM    969  NE2 HID    62       3.310   7.886   8.524 -0.572700
ATOM    970  CD2 HID    62       4.686   8.142   8.516  0.129200
ATOM    971  HD2 HID    62       5.202   8.920   9.060  0.114700
ATOM    972  C   HID    62       6.927   7.514   4.826  0.597300
ATOM    973  O   HID    62       7.455   6.486   4.420 -0.567900
ATOM    974  N   ALA    63       6.072   8.199   4.106 -0.415700
ATOM    975  H   ALA    63       5.618   8.995   4.531  0.271900
ATOM    976  CA  ALA    63       5.728   7.931   2.739  0.033700
ATOM    977  HA  ALA    63       6.633   7.747   2.160  0.082300
ATOM    978  CB  ALA    63       4.802   6.716   2.619 -0.182500
ATOM    979  HB1 ALA    63       3.790   6.986   2.918  0.060300
ATOM    980  HB2 ALA    63       4.790   6.354   1.591  0.060300
ATOM    981  HB3 ALA    63       5.146   5.919   3.279  0.060300
ATOM    982  C   ALA    63       5.054   9.199   2.213  0.597300
ATOM    983  O   ALA    63       5.043  10.223   2.895 -0.567900
ATOM    984  N   PHE    64       4.508   9.142   1.008 -0.415700
ATOM    985  H   PHE    64       4.535   8.274   0.491  0.271900
ATOM    986  CA  PHE    64       3.568  10.171   0.587 -0.002400
ATOM    987  HA  PHE    64       3.469  10.889   1.402  0.097800
ATOM    988  CB  PHE    64       4.042  10.951  -0.649 -0.034300
ATOM    989  HB2 PHE    64       3.321  11.743  -0.853  0.029500
ATOM    990  HB3 PHE    64       4.988  11.437  -0.408  0.029500
ATOM    991  CG  PHE    64       4.213  10.122  -1.894  0.011800
ATOM    992  CD1 PHE    64       3.122   9.869  -2.720 -0.125600
ATOM    993  HD1 PHE    64       2.151  10.277  -2.478  0.133000
ATOM    994  CE1 PHE    64       3.268   9.059  -3.837 -0.170400
ATOM    995  HE1 PHE    64       2.414   8.857  -4.467  0.143000
ATOM    996  CZ  PHE    64       4.531   8.531  -4.146 -0.107200
ATOM    997  HZ  PHE    64       4.661   7.921  -5.028  0.129700
ATOM    998  CE2 PHE    64       5.627   8.779  -3.311 -0.170400
ATOM    999  HE2 PHE    64       6.594   8.356  -3.540  0.143000
ATOM   1000  CD2 PHE    64       5.463   9.587  -2.178 -0.125600
ATOM   1001  HD2 PHE    64       6.290   9.758  -1.505  0.133000
ATOM   1002  C   PHE    64       2.202   9.532   0.387  0.597300
ATOM   1003  O   PHE    64       2.084   8.445  -0.197 -0.567900
ATOM   1004  N   ASN    65       1.163  10.218   0.829 -0.415700
ATOM   1005  H   ASN    65       1.322  11.114   1.267  0.271900
ATOM   1006  CA  ASN    65      -0.207   9.752   0.649  0.014300
ATOM   1007  HA  ASN    65      -0.222   8.713   0.317  0.104800
ATOM   1008  CB  ASN    65      -1.010   9.845   1.951 -0.204100
ATOM   1009  HB2 ASN    65      -0.889  10.834   2.393  0.079700
ATOM   1010  HB3 ASN    65      -2.069   9.703   1.736  0.079700
ATOM   1011  CG  ASN    65      -0.618   8.805   2.970  0.713000
ATOM   1012  OD1 ASN    65       0.218   7.959   2.710 -0.593100
ATOM   1013  ND2 ASN    65      -1.210   8.916   4.142 -0.919100
ATOM   1014 1HD2 ASN    65      -0.950   8.278   4.880  0.419600
ATOM   1015 2HD2 ASN    65      -1.838   9.689   4.309  0.419600
ATOM   1016  C   ASN    65      -0.918  10.605  -0.386  0.597300
ATOM   1017  O   ASN    65      -0.939  11.839  -0.245 -0.567900
ATOM   1018  N   VAL    66      -1.518   9.948  -1.369 -0.415700
ATOM   1019  H   VAL    66      -1.459   8.940  -1.389  0.271900
ATOM   1020  CA  VAL    66      -2.499  10.603  -2.235 -0.087500
ATOM   1021  HA  VAL    66      -2.313  11.676  -2.263  0.096900
ATOM   1022  CB  VAL    66      -2.436  10.088  -3.673  0.298500
ATOM   1023  HB  VAL    66      -2.549   9.004  -3.653 -0.029700
ATOM   1024  CG1 VAL    66      -3.585  10.673  -4.508 -0.319200
ATOM   1025 1HG1 VAL    66      -4.545  10.301  -4.152  0.079100
ATOM   1026 2HG1 VAL    66      -3.581  11.760  -4.421  0.079100
ATOM   1027 3HG1 VAL    66      -3.472  10.386  -5.553  0.079100
ATOM   1028  CG2 VAL    66      -1.075  10.408  -4.294 -0.319200
ATOM   1029 1HG2 VAL    66      -0.276   9.930  -3.727  0.079100
ATOM   1030 2HG2 VAL    66      -1.045  10.043  -5.320  0.079100
ATOM   1031 3HG2 VAL    66      -0.926  11.487  -4.304  0.079100
ATOM   1032  C   VAL    66      -3.851  10.374  -1.591  0.597300
ATOM   1033  O   VAL    66      -4.306   9.228  -1.464 -0.567900
ATOM   1034  N   GLU    67      -4.491  11.458  -1.189 -0.516300
ATOM   1035  H   GLU    67      -4.079  12.360  -1.382  0.293600
ATOM   1036  CA  GLU    67      -5.713  11.444  -0.416  0.039700
ATOM   1037  HA  GLU    67      -5.813  10.496   0.113  0.110500
ATOM   1038  CB  GLU    67      -5.666  12.575   0.615  0.056000
ATOM   1039  HB2 GLU    67      -5.553  13.503   0.054 -0.017300
ATOM   1040  HB3 GLU    67      -6.594  12.570   1.186 -0.017300
ATOM   1041  CG  GLU    67      -4.484  12.393   1.579  0.013600
ATOM   1042  HG2 GLU    67      -4.674  11.559   2.256 -0.042500
ATOM   1043  HG3 GLU    67      -3.564  12.180   1.034 -0.042500
ATOM   1044  CD  GLU    67      -4.249  13.673   2.363  0.805400
ATOM   1045  OE1 GLU    67      -3.413  13.635   3.286 -0.818800
ATOM   1046  OE2 GLU    67      -4.840  14.722   2.058 -0.818800
ATOM   1047  C   GLU    67      -6.938  11.656  -1.272  0.536600
ATOM   1048  O   GLU    67      -6.872  12.463  -2.204 -0.581900
ATOM   1049  N   PHE    68      -8.026  10.984  -0.925 -0.415700
ATOM   1050  H   PHE    68      -7.993  10.362  -0.131  0.271900
ATOM   1051  CA  PHE    68      -9.277  11.067  -1.666 -0.002400
ATOM   1052  HA  PHE    68      -9.165  11.728  -2.525  0.097800
ATOM   1053  CB  PHE    68      -9.674   9.662  -2.161 -0.034300
ATOM   1054  HB2 PHE    68      -9.619   8.943  -1.343  0.029500
ATOM   1055  HB3 PHE    68     -10.703   9.686  -2.519  0.029500
ATOM   1056  CG  PHE    68      -8.745   9.237  -3.283  0.011800
ATOM   1057  CD1 PHE    68      -7.449   8.772  -3.008 -0.125600
ATOM   1058  HD1 PHE    68      -7.107   8.695  -1.986  0.133000
ATOM   1059  CE1 PHE    68      -6.578   8.446  -4.050 -0.170400
ATOM   1060  HE1 PHE    68      -5.570   8.134  -3.820  0.143000
ATOM   1061  CZ  PHE    68      -7.012   8.551  -5.370 -0.107200
ATOM   1062  HZ  PHE    68      -6.341   8.316  -6.184  0.129700
ATOM   1063  CE2 PHE    68      -8.309   9.007  -5.669 -0.170400
ATOM   1064  HE2 PHE    68      -8.630   9.123  -6.693  0.143000
ATOM   1065  CD2 PHE    68      -9.171   9.335  -4.608 -0.125600
ATOM   1066  HD2 PHE    68     -10.167   9.695  -4.822  0.133000
ATOM   1067  C   PHE    68     -10.393  11.612  -0.810  0.597300
ATOM   1068  O   PHE    68     -10.379  11.510   0.423 -0.567900
ATOM   1069  N   ASP    69     -11.421  12.141  -1.469 -0.516300
ATOM   1070  H   ASP    69     -11.375  12.232  -2.474  0.293600
ATOM   1071  CA  ASP    69     -12.635  12.488  -0.756  0.038100
ATOM   1072  HA  ASP    69     -12.404  13.035   0.159  0.088000
ATOM   1073  CB  ASP    69     -13.532  13.342  -1.639 -0.030300
ATOM   1074  HB2 ASP    69     -13.040  14.285  -1.876 -0.012200
ATOM   1075  HB3 ASP    69     -13.705  12.807  -2.573 -0.012200
ATOM   1076  CG  ASP    69     -14.902  13.627  -1.019  0.799400
ATOM   1077  OD1 ASP    69     -15.124  13.322   0.175 -0.801400
ATOM   1078  OD2 ASP    69     -15.748  14.175  -1.767 -0.801400
ATOM   1079  C   ASP    69     -13.366  11.198  -0.411  0.536600
ATOM   1080  O   ASP    69     -13.860  10.520  -1.344 -0.581900
ATOM   1081  N   ASP    70     -13.422  10.843   0.871 -0.516300
ATOM   1082  H   ASP    70     -12.953  11.382   1.585  0.293600
ATOM   1083  CA  ASP    70     -14.124   9.619   1.284  0.038100
ATOM   1084  HA  ASP    70     -14.454   9.057   0.410  0.088000
ATOM   1085  CB  ASP    70     -13.226   8.699   2.104 -0.030300
ATOM   1086  HB2 ASP    70     -13.747   7.773   2.343 -0.012200
ATOM   1087  HB3 ASP    70     -12.355   8.441   1.502 -0.012200
ATOM   1088  CG  ASP    70     -12.738   9.364   3.378  0.799400
ATOM   1089  OD1 ASP    70     -12.867  10.595   3.516 -0.801400
ATOM   1090  OD2 ASP    70     -12.211   8.634   4.246 -0.801400
ATOM   1091  C   ASP    70     -15.386   9.959   2.079  0.536600
ATOM   1092  O   ASP    70     -15.820   9.148   2.903 -0.581900
ATOM   1093  N   SER    71     -15.977  11.123   1.804 -0.415700
ATOM   1094  H   SER    71     -15.525  11.759   1.163  0.271900
ATOM   1095  CA  SER    71     -17.221  11.542   2.461 -0.024900
ATOM   1096  HA  SER    71     -17.222  11.149   3.477  0.084300
ATOM   1097  CB  SER    71     -17.259  13.063   2.560  0.211700
ATOM   1098  HB2 SER    71     -18.044  13.353   3.258  0.035200
ATOM   1099  HB3 SER    71     -16.307  13.431   2.941  0.035200
ATOM   1100  OG  SER    71     -17.538  13.619   1.301 -0.654600
ATOM   1101  HG  SER    71     -16.702  13.578   0.831  0.427500
ATOM   1102  C   SER    71     -18.483  11.011   1.768  0.597300
ATOM   1103  O   SER    71     -19.591  11.246   2.254 -0.567900
ATOM   1104  N   GLN    72     -18.317  10.273   0.680 -0.415700
ATOM   1105  H   GLN    72     -17.377  10.125   0.343  0.271900
ATOM   1106  CA  GLN    72     -19.369   9.535   0.015 -0.003100
ATOM   1107  HA  GLN    72     -20.138   9.225   0.723  0.085000
ATOM   1108  CB  GLN    72     -19.978  10.386  -1.082 -0.003600
ATOM   1109  HB2 GLN    72     -19.196  10.628  -1.801  0.017100
ATOM   1110  HB3 GLN    72     -20.716   9.773  -1.599  0.017100
ATOM   1111  CG  GLN    72     -20.639  11.677  -0.659 -0.064500
ATOM   1112  HG2 GLN    72     -21.428  11.487   0.069  0.035200
ATOM   1113  HG3 GLN    72     -19.911  12.377  -0.248  0.035200
ATOM   1114  CD  GLN    72     -21.246  12.223  -1.940  0.695100
ATOM   1115  OE1 GLN    72     -22.231  11.646  -2.408 -0.608600
ATOM   1116  NE2 GLN    72     -20.617  13.246  -2.478 -0.940700
ATOM   1117 1HE2 GLN    72     -20.971  13.640  -3.337  0.425100
ATOM   1118 2HE2 GLN    72     -19.825  13.664  -2.011  0.425100
ATOM   1119  C   GLN    72     -18.809   8.312  -0.673  0.597300
ATOM   1120  O   GLN    72     -17.607   8.289  -0.858 -0.567900
ATOM   1121  N   ASP    73     -19.608   7.356  -1.081 -0.516300
ATOM   1122  H   ASP    73     -20.576   7.625  -1.180  0.293600
ATOM   1123  CA  ASP    73     -19.185   6.182  -1.835  0.038100
ATOM   1124  HA  ASP    73     -18.282   5.771  -1.384  0.088000
ATOM   1125  CB  ASP    73     -20.243   5.095  -1.841 -0.030300
ATOM   1126  HB2 ASP    73     -21.203   5.500  -2.160 -0.012200
ATOM   1127  HB3 ASP    73     -19.950   4.339  -2.570 -0.012200
ATOM   1128  CG  ASP    73     -20.382   4.375  -0.520  0.799400
ATOM   1129  OD1 ASP    73     -21.369   3.608  -0.427 -0.801400
ATOM   1130  OD2 ASP    73     -19.534   4.529   0.377 -0.801400
ATOM   1131  C   ASP    73     -18.843   6.533  -3.276  0.536600
ATOM   1132  O   ASP    73     -19.558   6.331  -4.256 -0.581900
ATOM   1133  N   LYS    74     -17.664   7.102  -3.453 -0.347900
ATOM   1134  H   LYS    74     -17.105   7.309  -2.637  0.274700
ATOM   1135  CA  LYS    74     -17.181   7.435  -4.795 -0.240000
ATOM   1136  HA  LYS    74     -17.995   7.539  -5.513  0.142600
ATOM   1137  CB  LYS    74     -16.389   8.735  -4.775 -0.009400
ATOM   1138  HB2 LYS    74     -15.545   8.642  -4.092  0.036200
ATOM   1139  HB3 LYS    74     -15.992   8.888  -5.779  0.036200
ATOM   1140  CG  LYS    74     -17.211   9.947  -4.342  0.018700
ATOM   1141  HG2 LYS    74     -18.030  10.083  -5.048  0.010300
ATOM   1142  HG3 LYS    74     -17.621   9.795  -3.344  0.010300
ATOM   1143  CD  LYS    74     -16.333  11.207  -4.327 -0.047900
ATOM   1144  HD2 LYS    74     -15.675  11.189  -3.459  0.062100
ATOM   1145  HD3 LYS    74     -15.728  11.219  -5.234  0.062100
ATOM   1146  CE  LYS    74     -17.204  12.462  -4.306 -0.014300
ATOM   1147  HE2 LYS    74     -17.921  12.388  -5.123  0.113500
ATOM   1148  HE3 LYS    74     -17.771  12.503  -3.376  0.113500
ATOM   1149  NZ  LYS    74     -16.439  13.722  -4.476 -0.385400
ATOM   1150  HZ1 LYS    74     -15.984  13.981  -3.612  0.340000
ATOM   1151  HZ2 LYS    74     -15.763  13.648  -5.223  0.340000
ATOM   1152  HZ3 LYS    74     -17.079  14.464  -4.720  0.340000
ATOM   1153  C   LYS    74     -16.314   6.277  -5.247  0.734100
ATOM   1154  O   LYS    74     -16.665   5.440  -6.049 -0.589400
ATOM   1155  N   ALA    75     -15.144   6.116  -4.701 -0.415700
ATOM   1156  H   ALA    75     -14.882   6.697  -3.917  0.271900
ATOM   1157  CA  ALA    75     -14.231   5.058  -5.107  0.033700
ATOM   1158  HA  ALA    75     -14.443   4.703  -6.115  0.082300
ATOM   1159  CB  ALA    75     -12.872   5.720  -5.124 -0.182500
ATOM   1160  HB1 ALA    75     -12.825   6.421  -5.957  0.060300
ATOM   1161  HB2 ALA    75     -12.683   6.250  -4.190  0.060300
ATOM   1162  HB3 ALA    75     -12.096   4.967  -5.264  0.060300
ATOM   1163  C   ALA    75     -14.341   3.903  -4.112  0.597300
ATOM   1164  O   ALA    75     -13.988   4.064  -2.937 -0.567900
ATOM   1165  N   VAL    76     -14.833   2.743  -4.527 -0.415700
ATOM   1166  H   VAL    76     -15.095   2.618  -5.494  0.271900
ATOM   1167  CA  VAL    76     -15.027   1.666  -3.569 -0.087500
ATOM   1168  HA  VAL    76     -14.437   1.876  -2.676  0.096900
ATOM   1169  CB  VAL    76     -16.477   1.577  -3.105  0.298500
ATOM   1170  HB  VAL    76     -16.535   0.822  -2.322 -0.029700
ATOM   1171  CG1 VAL    76     -17.030   2.884  -2.512 -0.319200
ATOM   1172 1HG1 VAL    76     -18.005   2.702  -2.061  0.079100
ATOM   1173 2HG1 VAL    76     -16.352   3.252  -1.742  0.079100
ATOM   1174 3HG1 VAL    76     -17.137   3.643  -3.288  0.079100
ATOM   1175  CG2 VAL    76     -17.363   1.126  -4.252 -0.319200
ATOM   1176 1HG2 VAL    76     -17.132   0.095  -4.519  0.079100
ATOM   1177 2HG2 VAL    76     -18.408   1.197  -3.949  0.079100
ATOM   1178 3HG2 VAL    76     -17.229   1.770  -5.121  0.079100
ATOM   1179  C   VAL    76     -14.507   0.329  -4.082  0.597300
ATOM   1180  O   VAL    76     -14.428   0.016  -5.270 -0.567900
ATOM   1181  N   LEU    77     -14.149  -0.461  -3.077 -0.415700
ATOM   1182  H   LEU    77     -14.248  -0.123  -2.131  0.271900
ATOM   1183  CA  LEU    77     -13.726  -1.830  -3.263 -0.051800
ATOM   1184  HA  LEU    77     -13.653  -2.063  -4.325  0.092200
ATOM   1185  CB  LEU    77     -12.342  -1.981  -2.621 -0.110200
ATOM   1186  HB2 LEU    77     -11.694  -1.202  -3.024  0.045700
ATOM   1187  HB3 LEU    77     -12.442  -1.794  -1.552  0.045700
ATOM   1188  CG  LEU    77     -11.647  -3.322  -2.810  0.353100
ATOM   1189  HG  LEU    77     -12.309  -4.120  -2.476 -0.036100
ATOM   1190  CD1 LEU    77     -11.336  -3.545  -4.291 -0.412100
ATOM   1191 1HD1 LEU    77     -10.682  -4.410  -4.401  0.100000
ATOM   1192 2HD1 LEU    77     -12.254  -3.739  -4.845  0.100000
ATOM   1193 3HD1 LEU    77     -10.828  -2.667  -4.692  0.100000
ATOM   1194  CD2 LEU    77     -10.400  -3.351  -1.931 -0.412100
ATOM   1195 1HD2 LEU    77      -9.894  -4.307  -2.062  0.100000
ATOM   1196 2HD2 LEU    77      -9.725  -2.548  -2.229  0.100000
ATOM   1197 3HD2 LEU    77     -10.679  -3.229  -0.884  0.100000
ATOM   1198  C   LEU    77     -14.766  -2.726  -2.626  0.597300
ATOM   1199  O   LEU    77     -15.169  -2.485  -1.481 -0.567900
ATOM   1200  N   LYS    78     -15.176  -3.759  -3.355 -0.347900
ATOM   1201  H   LYS    78     -14.781  -3.884  -4.276  0.274700
ATOM   1202  CA  LYS    78     -16.179  -4.710  -2.913 -0.240000
ATOM   1203  HA  LYS    78     -16.185  -4.790  -1.826  0.142600
ATOM   1204  CB  LYS    78     -17.588  -4.332  -3.407 -0.009400
ATOM   1205  HB2 LYS    78     -17.618  -4.448  -4.491  0.036200
ATOM   1206  HB3 LYS    78     -18.303  -5.037  -2.983  0.036200
ATOM   1207  CG  LYS    78     -18.060  -2.930  -3.082  0.018700
ATOM   1208  HG2 LYS    78     -18.010  -2.779  -2.004  0.010300
ATOM   1209  HG3 LYS    78     -17.402  -2.213  -3.573  0.010300
ATOM   1210  CD  LYS    78     -19.504  -2.698  -3.558 -0.047900
ATOM   1211  HD2 LYS    78     -19.621  -3.022  -4.593  0.062100
ATOM   1212  HD3 LYS    78     -20.208  -3.228  -2.917  0.062100
ATOM   1213  CE  LYS    78     -19.725  -1.182  -3.464 -0.014300
ATOM   1214  HE2 LYS    78     -19.517  -0.894  -2.434  0.113500
ATOM   1215  HE3 LYS    78     -18.974  -0.711  -4.098  0.113500
ATOM   1216  NZ  LYS    78     -21.061  -0.635  -3.827 -0.385400
ATOM   1217  HZ1 LYS    78     -21.074   0.370  -3.731  0.340000
ATOM   1218  HZ2 LYS    78     -21.318  -0.872  -4.774  0.340000
ATOM   1219  HZ3 LYS    78     -21.772  -0.981  -3.199  0.340000
ATOM   1220  C   LYS    78     -15.833  -6.072  -3.497  0.734100
ATOM   1221  O   LYS    78     -14.935  -6.202  -4.345 -0.589400
ATOM   1222  N   GLY    79     -16.573  -7.101  -3.095 -0.415700
ATOM   1223  H   GLY    79     -17.310  -6.964  -2.418  0.271900
ATOM   1224  CA  GLY    79     -16.369  -8.414  -3.688 -0.025200
ATOM   1225  HA2 GLY    79     -17.217  -9.052  -3.440  0.069800
ATOM   1226  HA3 GLY    79     -16.316  -8.331  -4.774  0.069800
ATOM   1227  C   GLY    79     -15.110  -9.066  -3.171  0.597300
ATOM   1228  O   GLY    79     -14.569  -8.715  -2.124 -0.567900
ATOM   1229  N   GLY    80     -14.615 -10.050  -3.911 -0.415700
ATOM   1230  H   GLY    80     -15.033 -10.283  -4.800  0.271900
ATOM   1231  CA  GLY    80     -13.468 -10.804  -3.446 -0.025200
ATOM   1232  HA2 GLY    80     -13.120 -11.567  -4.142  0.069800
ATOM   1233  HA3 GLY    80     -12.641 -10.101  -3.352  0.069800
ATOM   1234  C   GLY    80     -13.789 -11.456  -2.125  0.597300
ATOM   1235  O   GLY    80     -14.823 -12.104  -1.992 -0.567900
ATOM   1236  N   PRO    81     -12.901 -11.312  -1.130 -0.254800
ATOM   1237  CD  PRO    81     -11.597 -10.612  -1.206  0.019200
ATOM   1238  HD2 PRO    81     -11.707  -9.577  -1.531  0.039100
ATOM   1239  HD3 PRO    81     -10.922 -11.158  -1.865  0.039100
ATOM   1240  CG  PRO    81     -11.067 -10.650   0.208  0.018900
ATOM   1241  HG2 PRO    81     -11.387  -9.758   0.747  0.021300
ATOM   1242  HG3 PRO    81      -9.980 -10.728   0.217  0.021300
ATOM   1243  CB  PRO    81     -11.743 -11.881   0.790 -0.007000
ATOM   1244  HB2 PRO    81     -11.745 -11.846   1.879  0.025300
ATOM   1245  HB3 PRO    81     -11.214 -12.773   0.456  0.025300
ATOM   1246  CA  PRO    81     -13.149 -11.871   0.186 -0.026600
ATOM   1247  HA  PRO    81     -13.558 -12.880   0.141  0.064100
ATOM   1248  C   PRO    81     -14.039 -10.978   1.054  0.589600
ATOM   1249  O   PRO    81     -14.317 -11.353   2.198 -0.574800
ATOM   1250  N   LEU    82     -14.414  -9.801   0.531 -0.415700
ATOM   1251  H   LEU    82     -14.180  -9.561  -0.422  0.271900
ATOM   1252  CA  LEU    82     -15.007  -8.778   1.373 -0.051800
ATOM   1253  HA  LEU    82     -14.575  -8.833   2.372  0.092200
ATOM   1254  CB  LEU    82     -14.722  -7.407   0.769 -0.110200
ATOM   1255  HB2 LEU    82     -15.231  -7.326  -0.192  0.045700
ATOM   1256  HB3 LEU    82     -15.151  -6.644   1.419  0.045700
ATOM   1257  CG  LEU    82     -13.233  -7.099   0.582  0.353100
ATOM   1258  HG  LEU    82     -12.770  -7.872  -0.031 -0.036100
ATOM   1259  CD1 LEU    82     -13.061  -5.782  -0.160 -0.412100
ATOM   1260 1HD1 LEU    82     -13.553  -5.843  -1.131  0.100000
ATOM   1261 2HD1 LEU    82     -13.500  -4.966   0.415  0.100000
ATOM   1262 3HD1 LEU    82     -11.999  -5.590  -0.315  0.100000
ATOM   1263  CD2 LEU    82     -12.488  -7.036   1.922 -0.412100
ATOM   1264 1HD2 LEU    82     -11.444  -6.773   1.752  0.100000
ATOM   1265 2HD2 LEU    82     -12.946  -6.296   2.578  0.100000
ATOM   1266 3HD2 LEU    82     -12.518  -8.012   2.406  0.100000
ATOM   1267  C   LEU    82     -16.519  -8.927   1.489  0.597300
ATOM   1268  O   LEU    82     -17.204  -9.303   0.534 -0.567900
ATOM   1269  N   ASP    83     -17.021  -8.589   2.662 -0.516300
ATOM   1270  H   ASP    83     -16.383  -8.287   3.385  0.293600
ATOM   1271  CA  ASP    83     -18.452  -8.437   2.908  0.038100
ATOM   1272  HA  ASP    83     -19.046  -8.872   2.104  0.088000
ATOM   1273  CB  ASP    83     -18.794  -9.139   4.225 -0.030300
ATOM   1274  HB2 ASP    83     -18.090  -8.848   5.004 -0.012200
ATOM   1275  HB3 ASP    83     -19.794  -8.835   4.535 -0.012200
ATOM   1276  CG  ASP    83     -18.794 -10.658   4.059  0.799400
ATOM   1277  OD1 ASP    83     -18.934 -11.212   2.933 -0.801400
ATOM   1278  OD2 ASP    83     -18.654 -11.342   5.102 -0.801400
ATOM   1279  C   ASP    83     -18.704  -6.943   2.951  0.536600
ATOM   1280  O   ASP    83     -18.077  -6.198   3.714 -0.581900
ATOM   1281  N   GLY    84     -19.575  -6.380   2.144 -0.415700
ATOM   1282  H   GLY    84     -20.082  -6.919   1.457  0.271900
ATOM   1283  CA  GLY    84     -19.812  -4.949   2.316 -0.025200
ATOM   1284  HA2 GLY    84     -20.843  -4.734   2.036  0.069800
ATOM   1285  HA3 GLY    84     -19.696  -4.615   3.347  0.069800
ATOM   1286  C   GLY    84     -18.912  -4.114   1.408  0.597300
ATOM   1287  O   GLY    84     -18.300  -4.618   0.461 -0.567900
ATOM   1288  N   THR    85     -18.912  -2.824   1.691 -0.415700
ATOM   1289  H   THR    85     -19.395  -2.536   2.530  0.271900
ATOM   1290  CA  THR    85     -18.356  -1.795   0.843 -0.038900
ATOM   1291  HA  THR    85     -17.954  -2.236  -0.069  0.100700
ATOM   1292  CB  THR    85     -19.482  -0.809   0.488  0.365400
ATOM   1293  HB  THR    85     -19.933  -0.396   1.389  0.004300
ATOM   1294  CG2 THR    85     -18.920   0.322  -0.364 -0.243800
ATOM   1295 1HG2 THR    85     -18.259  -0.070  -1.137  0.064200
ATOM   1296 2HG2 THR    85     -19.740   0.870  -0.828  0.064200
ATOM   1297 3HG2 THR    85     -18.367   1.023   0.262  0.064200
ATOM   1298  OG1 THR    85     -20.465  -1.506  -0.255 -0.676100
ATOM   1299  HG1 THR    85     -21.085  -1.868   0.383  0.410200
ATOM   1300  C   THR    85     -17.244  -1.061   1.560  0.597300
ATOM   1301  O   THR    85     -17.415  -0.663   2.711 -0.567900
ATOM   1302  N   TYR    86     -16.114  -0.930   0.882 -0.415700
ATOM   1303  H   TYR    86     -16.009  -1.362  -0.025  0.271900
ATOM   1304  CA  TYR    86     -14.956  -0.260   1.459 -0.001400
ATOM   1305  HA  TYR    86     -15.215   0.076   2.463  0.087600
ATOM   1306  CB  TYR    86     -13.789  -1.219   1.587 -0.015200
ATOM   1307  HB2 TYR    86     -13.538  -1.621   0.606  0.029500
ATOM   1308  HB3 TYR    86     -12.938  -0.631   1.930  0.029500
ATOM   1309  CG  TYR    86     -13.951  -2.371   2.552 -0.001100
ATOM   1310  CD1 TYR    86     -14.860  -3.424   2.357 -0.190600
ATOM   1311  HD1 TYR    86     -15.493  -3.445   1.482  0.169900
ATOM   1312  CE1 TYR    86     -14.957  -4.451   3.294 -0.234100
ATOM   1313  HE1 TYR    86     -15.678  -5.244   3.166  0.165600
ATOM   1314  CZ  TYR    86     -14.113  -4.461   4.417  0.322600
ATOM   1315  OH  TYR    86     -14.168  -5.491   5.309 -0.557900
ATOM   1316  HH  TYR    86     -14.536  -6.302   4.952  0.399200
ATOM   1317  CE2 TYR    86     -13.199  -3.429   4.620 -0.234100
ATOM   1318  HE2 TYR    86     -12.578  -3.432   5.504  0.165600
ATOM   1319  CD2 TYR    86     -13.137  -2.389   3.693 -0.190600
ATOM   1320  HD2 TYR    86     -12.435  -1.586   3.860  0.169900
ATOM   1321  C   TYR    86     -14.563   0.943   0.620  0.597300
ATOM   1322  O   TYR    86     -14.310   0.837  -0.568 -0.567900
ATOM   1323  N   ARG    87     -14.467   2.092   1.269 -0.347900
ATOM   1324  H   ARG    87     -14.634   2.103   2.265  0.274700
ATOM   1325  CA  ARG    87     -14.210   3.357   0.583 -0.263700
ATOM   1326  HA  ARG    87     -14.585   3.338  -0.441  0.156000
ATOM   1327  CB  ARG    87     -14.875   4.486   1.353 -0.000700
ATOM   1328  HB2 ARG    87     -14.677   4.367   2.419  0.032700
ATOM   1329  HB3 ARG    87     -14.380   5.408   1.048  0.032700
ATOM   1330  CG  ARG    87     -16.335   4.695   1.153  0.039000
ATOM   1331  HG2 ARG    87     -16.581   4.595   0.096  0.028500
ATOM   1332  HG3 ARG    87     -16.867   3.913   1.696  0.028500
ATOM   1333  CD  ARG    87     -16.653   6.124   1.588  0.048600
ATOM   1334  HD2 ARG    87     -16.165   6.322   2.542  0.068700
ATOM   1335  HD3 ARG    87     -16.334   6.847   0.838  0.068700
ATOM   1336  NE  ARG    87     -18.077   6.101   1.726 -0.529500
ATOM   1337  HE  ARG    87     -18.554   5.388   1.192  0.345600
ATOM   1338  CZ  ARG    87     -18.798   6.800   2.527  0.807600
ATOM   1339  NH1 ARG    87     -18.169   7.677   3.261 -0.862700
ATOM   1340 1HH1 ARG    87     -17.173   7.797   3.147  0.447800
ATOM   1341 2HH1 ARG    87     -18.674   8.504   3.546  0.447800
ATOM   1342  NH2 ARG    87     -20.065   6.567   2.476 -0.862700
ATOM   1343 1HH2 ARG    87     -20.379   5.858   1.829  0.447800
ATOM   1344 2HH2 ARG    87     -20.728   7.109   3.012  0.447800
ATOM   1345  C   ARG    87     -12.750   3.695   0.545  0.734100
ATOM   1346  O   ARG    87     -12.079   3.652   1.577 -0.589400
ATOM   1347  N   LEU    88     -12.248   4.098  -0.629 -0.415700
ATOM   1348  H   LEU    88     -12.870   4.169  -1.421  0.271900
ATOM   1349  CA  LEU    88     -10.853   4.503  -0.767 -0.051800
ATOM   1350  HA  LEU    88     -10.216   3.716  -0.362  0.092200
ATOM   1351  CB  LEU    88     -10.559   4.672  -2.262 -0.110200
ATOM   1352  HB2 LEU    88     -10.734   3.727  -2.775  0.045700
ATOM   1353  HB3 LEU    88     -11.262   5.401  -2.663  0.045700
ATOM   1354  CG  LEU    88      -9.144   5.159  -2.578  0.353100
ATOM   1355  HG  LEU    88      -8.935   6.072  -2.020 -0.036100
ATOM   1356  CD1 LEU    88      -8.091   4.109  -2.202 -0.412100
ATOM   1357 1HD1 LEU    88      -8.107   3.911  -1.130  0.100000
ATOM   1358 2HD1 LEU    88      -8.279   3.181  -2.743  0.100000
ATOM   1359 3HD1 LEU    88      -7.101   4.484  -2.461  0.100000
ATOM   1360  CD2 LEU    88      -9.022   5.497  -4.072 -0.412100
ATOM   1361 1HD2 LEU    88      -9.228   4.611  -4.673  0.100000
ATOM   1362 2HD2 LEU    88      -9.729   6.287  -4.327  0.100000
ATOM   1363 3HD2 LEU    88      -8.016   5.856  -4.285  0.100000
ATOM   1364  C   LEU    88     -10.611   5.791   0.000  0.597300
ATOM   1365  O   LEU    88     -11.282   6.793  -0.236 -0.567900
ATOM   1366  N   ILE    89      -9.611   5.785   0.877 -0.415700
ATOM   1367  H   ILE    89      -9.113   4.923   1.048  0.271900
ATOM   1368  CA  ILE    89      -9.222   6.996   1.599 -0.059700
ATOM   1369  HA  ILE    89      -9.940   7.791   1.396  0.086900
ATOM   1370  CB  ILE    89      -9.258   6.790   3.130  0.130300
ATOM   1371  HB  ILE    89     -10.304   6.638   3.395  0.018700
ATOM   1372  CG2 ILE    89      -8.474   5.556   3.578 -0.320400
ATOM   1373 1HG2 ILE    89      -7.431   5.611   3.267  0.088200
ATOM   1374 2HG2 ILE    89      -8.515   5.439   4.661  0.088200
ATOM   1375 3HG2 ILE    89      -8.932   4.659   3.161  0.088200
ATOM   1376  CG1 ILE    89      -8.762   8.054   3.870 -0.043000
ATOM   1377 2HG1 ILE    89      -7.691   8.185   3.719  0.023600
ATOM   1378 3HG1 ILE    89      -9.295   8.921   3.480  0.023600
ATOM   1379  CD1 ILE    89      -9.026   7.956   5.388 -0.066000
ATOM   1380 1HD1 ILE    89      -8.348   7.240   5.853  0.018600
ATOM   1381 2HD1 ILE    89      -8.832   8.929   5.838  0.018600
ATOM   1382 3HD1 ILE    89     -10.061   7.671   5.579  0.018600
ATOM   1383  C   ILE    89      -7.877   7.538   1.112  0.597300
ATOM   1384  O   ILE    89      -7.717   8.757   0.998 -0.567900
ATOM   1385  N   GLN    90      -6.901   6.674   0.817 -0.415700
ATOM   1386  H   GLN    90      -7.048   5.677   0.884  0.271900
ATOM   1387  CA  GLN    90      -5.610   7.161   0.346 -0.003100
ATOM   1388  HA  GLN    90      -5.810   7.900  -0.430  0.085000
ATOM   1389  CB  GLN    90      -4.732   7.801   1.436 -0.003600
ATOM   1390  HB2 GLN    90      -3.751   8.055   1.033  0.017100
ATOM   1391  HB3 GLN    90      -5.192   8.750   1.713  0.017100
ATOM   1392  CG  GLN    90      -4.583   6.981   2.717 -0.064500
ATOM   1393  HG2 GLN    90      -4.553   7.682   3.550  0.035200
ATOM   1394  HG3 GLN    90      -5.447   6.338   2.888  0.035200
ATOM   1395  CD  GLN    90      -3.330   6.135   2.825  0.695100
ATOM   1396  OE1 GLN    90      -2.617   5.885   1.863 -0.608600
ATOM   1397  NE2 GLN    90      -3.088   5.652   4.030 -0.940700
ATOM   1398 1HE2 GLN    90      -2.256   5.102   4.188  0.425100
ATOM   1399 2HE2 GLN    90      -3.707   5.880   4.794  0.425100
ATOM   1400  C   GLN    90      -4.872   6.011  -0.290  0.597300
ATOM   1401  O   GLN    90      -5.177   4.849  -0.017 -0.567900
ATOM   1402  N   PHE    91      -3.909   6.324  -1.140 -0.415700
ATOM   1403  H   PHE    91      -3.716   7.298  -1.325  0.271900
ATOM   1404  CA  PHE    91      -2.897   5.330  -1.476 -0.002400
ATOM   1405  HA  PHE    91      -3.019   4.485  -0.799  0.097800
ATOM   1406  CB  PHE    91      -3.043   4.815  -2.926 -0.034300
ATOM   1407  HB2 PHE    91      -2.398   3.945  -3.046  0.029500
ATOM   1408  HB3 PHE    91      -4.071   4.473  -3.048  0.029500
ATOM   1409  CG  PHE    91      -2.703   5.793  -4.040  0.011800
ATOM   1410  CD1 PHE    91      -1.372   6.118  -4.366 -0.125600
ATOM   1411  HD1 PHE    91      -0.560   5.670  -3.811  0.133000
ATOM   1412  CE1 PHE    91      -1.077   7.005  -5.400 -0.170400
ATOM   1413  HE1 PHE    91      -0.056   7.266  -5.636  0.143000
ATOM   1414  CZ  PHE    91      -2.131   7.556  -6.131 -0.107200
ATOM   1415  HZ  PHE    91      -1.920   8.246  -6.935  0.129700
ATOM   1416  CE2 PHE    91      -3.451   7.242  -5.820 -0.170400
ATOM   1417  HE2 PHE    91      -4.249   7.681  -6.401  0.143000
ATOM   1418  CD2 PHE    91      -3.744   6.365  -4.769 -0.125600
ATOM   1419  HD2 PHE    91      -4.770   6.114  -4.543  0.133000
ATOM   1420  C   PHE    91      -1.524   5.915  -1.168  0.597300
ATOM   1421  O   PHE    91      -1.288   7.126  -1.145 -0.567900
ATOM   1422  N   HID    92      -0.577   4.995  -1.034 -0.415700
ATOM   1423  H   HID    92      -0.835   4.021  -1.099  0.271900
ATOM   1424  CA  HID    92       0.820   5.333  -0.847  0.018800
ATOM   1425  HA  HID    92       1.073   6.200  -1.457  0.088100
ATOM   1426  CB  HID    92       1.127   5.665   0.626 -0.046200
ATOM   1427  HB2 HID    92       2.166   5.965   0.763  0.040200
ATOM   1428  HB3 HID    92       0.476   6.492   0.910  0.040200
ATOM   1429  CG  HID    92       0.824   4.464   1.500 -0.026600
ATOM   1430  ND1 HID    92      -0.409   4.232   2.053 -0.381100
ATOM   1431  HD1 HID    92      -1.201   4.855   1.972  0.364900
ATOM   1432  CE1 HID    92      -0.357   3.062   2.709  0.205700
ATOM   1433  HE1 HID    92      -1.187   2.659   3.269  0.139200
ATOM   1434  NE2 HID    92       0.874   2.500   2.603 -0.572700
ATOM   1435  CD2 HID    92       1.621   3.405   1.825  0.129200
ATOM   1436  HD2 HID    92       2.655   3.304   1.530  0.114700
ATOM   1437  C   HID    92       1.658   4.150  -1.321  0.597300
ATOM   1438  O   HID    92       1.127   3.087  -1.648 -0.567900
ATOM   1439  N   PHE    93       2.964   4.312  -1.279 -0.415700
ATOM   1440  H   PHE    93       3.341   5.186  -0.940  0.271900
ATOM   1441  CA  PHE    93       3.916   3.295  -1.685 -0.002400
ATOM   1442  HA  PHE    93       3.386   2.366  -1.897  0.097800
ATOM   1443  CB  PHE    93       4.676   3.718  -2.945 -0.034300
ATOM   1444  HB2 PHE    93       5.257   4.613  -2.723  0.029500
ATOM   1445  HB3 PHE    93       5.383   2.933  -3.213  0.029500
ATOM   1446  CG  PHE    93       3.828   4.021  -4.159  0.011800
ATOM   1447  CD1 PHE    93       3.205   5.264  -4.260 -0.125600
ATOM   1448  HD1 PHE    93       3.325   6.000  -3.479  0.133000
ATOM   1449  CE1 PHE    93       2.460   5.582  -5.388 -0.170400
ATOM   1450  HE1 PHE    93       2.005   6.558  -5.469  0.143000
ATOM   1451  CZ  PHE    93       2.297   4.648  -6.413 -0.107200
ATOM   1452  HZ  PHE    93       1.701   4.898  -7.278  0.129700
ATOM   1453  CE2 PHE    93       2.924   3.402  -6.332 -0.170400
ATOM   1454  HE2 PHE    93       2.815   2.686  -7.134  0.143000
ATOM   1455  CD2 PHE    93       3.678   3.089  -5.204 -0.125600
ATOM   1456  HD2 PHE    93       4.149   2.120  -5.135  0.133000
ATOM   1457  C   PHE    93       4.930   3.050  -0.583  0.597300
ATOM   1458  O   PHE    93       5.154   3.884   0.306 -0.567900
ATOM   1459  N   HID    94       5.567   1.889  -0.674 -0.415700
ATOM   1460  H   HID    94       5.284   1.260  -1.413  0.271900
ATOM   1461  CA  HID    94       6.784   1.547   0.035  0.018800
ATOM   1462  HA  HID    94       7.135   2.395   0.623  0.088100
ATOM   1463  CB  HID    94       6.576   0.347   0.963 -0.046200
ATOM   1464  HB2 HID    94       6.377  -0.541   0.363  0.040200
ATOM   1465  HB3 HID    94       7.495   0.176   1.524  0.040200
ATOM   1466  CG  HID    94       5.439   0.553   1.917 -0.026600
ATOM   1467  ND1 HID    94       5.612   0.990   3.200 -0.381100
ATOM   1468  HD1 HID    94       6.481   1.340   3.578  0.364900
ATOM   1469  CE1 HID    94       4.425   1.087   3.799  0.205700
ATOM   1470  HE1 HID    94       4.286   1.463   4.802  0.139200
ATOM   1471  NE2 HID    94       3.450   0.757   2.927 -0.572700
ATOM   1472  CD2 HID    94       4.088   0.413   1.720  0.129200
ATOM   1473  HD2 HID    94       3.631   0.109   0.791  0.114700
ATOM   1474  C   HID    94       7.825   1.209  -1.013  0.597300
ATOM   1475  O   HID    94       7.483   0.548  -2.004 -0.567900
ATOM   1476  N   TRP    95       9.071   1.630  -0.835 -0.415700
ATOM   1477  H   TRP    95       9.330   2.145  -0.006  0.271900
ATOM   1478  CA  TRP    95      10.081   1.385  -1.845 -0.027500
ATOM   1479  HA  TRP    95       9.899   0.424  -2.325  0.112300
ATOM   1480  CB  TRP    95      10.047   2.472  -2.930 -0.005000
ATOM   1481  HB2 TRP    95      10.754   2.218  -3.720  0.033900
ATOM   1482  HB3 TRP    95       9.055   2.475  -3.382  0.033900
ATOM   1483  CG  TRP    95      10.333   3.862  -2.459 -0.141500
ATOM   1484  CD1 TRP    95      11.549   4.458  -2.430 -0.163800
ATOM   1485  HD1 TRP    95      12.474   3.995  -2.740  0.206200
ATOM   1486  NE1 TRP    95      11.418   5.732  -1.930 -0.341800
ATOM   1487  HE1 TRP    95      12.177   6.350  -1.682  0.341200
ATOM   1488  CE2 TRP    95      10.099   5.980  -1.615  0.138000
ATOM   1489  CZ2 TRP    95       9.488   7.115  -1.098 -0.260100
ATOM   1490  HZ2 TRP    95      10.065   8.003  -0.890  0.157200
ATOM   1491  CH2 TRP    95       8.120   7.058  -0.881 -0.113400
ATOM   1492  HH2 TRP    95       7.621   7.929  -0.483  0.141700
ATOM   1493  CZ3 TRP    95       7.367   5.910  -1.177 -0.197200
ATOM   1494  HZ3 TRP    95       6.304   5.902  -0.985  0.144700
ATOM   1495  CE3 TRP    95       7.988   4.770  -1.699 -0.238700
ATOM   1496  HE3 TRP    95       7.424   3.882  -1.943  0.170000
ATOM   1497  CD2 TRP    95       9.381   4.806  -1.930  0.124300
ATOM   1498  C   TRP    95      11.470   1.318  -1.234  0.597300
ATOM   1499  O   TRP    95      11.679   1.613  -0.050 -0.567900
ATOM   1500  N   GLY    96      12.416   0.890  -2.068 -0.415700
ATOM   1501  H   GLY    96      12.202   0.692  -3.035  0.271900
ATOM   1502  CA  GLY    96      13.762   0.602  -1.597 -0.025200
ATOM   1503  HA2 GLY    96      13.759   0.526  -0.510  0.069800
ATOM   1504  HA3 GLY    96      14.105  -0.354  -1.995  0.069800
ATOM   1505  C   GLY    96      14.751   1.663  -2.026  0.597300
ATOM   1506  O   GLY    96      14.477   2.578  -2.807 -0.567900
ATOM   1507  N   SER    97      15.958   1.495  -1.529 -0.415700
ATOM   1508  H   SER    97      16.100   0.796  -0.814  0.271900
ATOM   1509  CA  SER    97      17.105   2.264  -1.995 -0.024900
ATOM   1510  HA  SER    97      16.799   3.291  -2.197  0.084300
ATOM   1511  CB  SER    97      18.140   2.302  -0.875  0.211700
ATOM   1512  HB2 SER    97      19.039   2.812  -1.219  0.035200
ATOM   1513  HB3 SER    97      17.737   2.856  -0.027  0.035200
ATOM   1514  OG  SER    97      18.478   1.006  -0.449 -0.654600
ATOM   1515  HG  SER    97      18.008   0.882   0.379  0.427500
ATOM   1516  C   SER    97      17.701   1.704  -3.272  0.597300
ATOM   1517  O   SER    97      18.407   2.440  -3.948 -0.567900
ATOM   1518  N   LEU    98      17.394   0.458  -3.603 -0.415700
ATOM   1519  H   LEU    98      16.765  -0.047  -2.995  0.271900
ATOM   1520  CA  LEU    98      17.866  -0.271  -4.782 -0.051800
ATOM   1521  HA  LEU    98      18.220   0.430  -5.539  0.092200
ATOM   1522  CB  LEU    98      18.991  -1.275  -4.443 -0.110200
ATOM   1523  HB2 LEU    98      18.553  -2.066  -3.833  0.045700
ATOM   1524  HB3 LEU    98      19.372  -1.747  -5.348  0.045700
ATOM   1525  CG  LEU    98      20.127  -0.656  -3.629  0.353100
ATOM   1526  HG  LEU    98      19.784   0.158  -2.991 -0.036100
ATOM   1527  CD1 LEU    98      20.906  -1.602  -2.708 -0.412100
ATOM   1528 1HD1 LEU    98      21.321  -2.428  -3.286  0.100000
ATOM   1529 2HD1 LEU    98      21.715  -1.067  -2.212  0.100000
ATOM   1530 3HD1 LEU    98      20.233  -2.002  -1.948  0.100000
ATOM   1531  CD2 LEU    98      21.110  -0.096  -4.637 -0.412100
ATOM   1532 1HD2 LEU    98      21.912   0.423  -4.111  0.100000
ATOM   1533 2HD2 LEU    98      21.540  -0.897  -5.239  0.100000
ATOM   1534 3HD2 LEU    98      20.608   0.622  -5.286  0.100000
ATOM   1535  C   LEU    98      16.692  -1.046  -5.343  0.597300
ATOM   1536  O   LEU    98      15.776  -1.371  -4.594 -0.567900
ATOM   1537  N   ASP    99      16.734  -1.442  -6.613 -0.516300
ATOM   1538  H   ASP    99      17.338  -0.918  -7.229  0.293600
ATOM   1539  CA  ASP    99      15.581  -2.106  -7.208  0.038100
ATOM   1540  HA  ASP    99      14.695  -1.504  -7.006  0.088000
ATOM   1541  CB  ASP    99      15.692  -2.255  -8.730 -0.030300
ATOM   1542  HB2 ASP    99      16.546  -2.900  -8.938 -0.012200
ATOM   1543  HB3 ASP    99      14.800  -2.765  -9.095 -0.012200
ATOM   1544  CG  ASP    99      15.818  -0.959  -9.499  0.799400
ATOM   1545  OD1 ASP    99      15.503   0.149  -9.029 -0.801400
ATOM   1546  OD2 ASP    99      16.299  -1.071 -10.632 -0.801400
ATOM   1547  C   ASP    99      15.313  -3.485  -6.606  0.536600
ATOM   1548  O   ASP    99      14.187  -3.973  -6.703 -0.581900
ATOM   1549  N   GLY   100      16.327  -4.094  -5.994 -0.415700
ATOM   1550  H   GLY   100      17.243  -3.672  -6.046  0.271900
ATOM   1551  CA  GLY   100      16.186  -5.417  -5.423 -0.025200
ATOM   1552  HA2 GLY   100      15.667  -6.061  -6.133  0.069800
ATOM   1553  HA3 GLY   100      17.183  -5.829  -5.265  0.069800
ATOM   1554  C   GLY   100      15.447  -5.485  -4.098  0.597300
ATOM   1555  O   GLY   100      15.320  -6.564  -3.524 -0.567900
ATOM   1556  N   GLN   101      14.923  -4.386  -3.587 -0.415700
ATOM   1557  H   GLN   101      14.996  -3.509  -4.084  0.271900
ATOM   1558  CA  GLN   101      14.190  -4.409  -2.334 -0.003100
ATOM   1559  HA  GLN   101      13.587  -5.316  -2.286  0.085000
ATOM   1560  CB  GLN   101      15.078  -4.359  -1.082 -0.003600
ATOM   1561  HB2 GLN   101      14.464  -4.438  -0.184  0.017100
ATOM   1562  HB3 GLN   101      15.732  -5.230  -1.120  0.017100
ATOM   1563  CG  GLN   101      15.900  -3.058  -1.028 -0.064500
ATOM   1564  HG2 GLN   101      16.390  -2.860  -1.981  0.035200
ATOM   1565  HG3 GLN   101      15.254  -2.217  -0.777  0.035200
ATOM   1566  CD  GLN   101      16.973  -3.229   0.023  0.695100
ATOM   1567  OE1 GLN   101      17.606  -4.290   0.151 -0.608600
ATOM   1568  NE2 GLN   101      17.223  -2.216   0.810 -0.940700
ATOM   1569 1HE2 GLN   101      18.015  -2.276   1.434  0.425100
ATOM   1570 2HE2 GLN   101      16.664  -1.376   0.775  0.425100
ATOM   1571  C   GLN   101      13.226  -3.228  -2.362  0.597300
ATOM   1572  O   GLN   101      13.396  -2.297  -3.155 -0.567900
ATOM   1573  N   GLY   102      12.236  -3.264  -1.468 -0.415700
ATOM   1574  H   GLY   102      12.138  -4.055  -0.848  0.271900
ATOM   1575  CA  GLY   102      11.277  -2.178  -1.398 -0.025200
ATOM   1576  HA2 GLY   102      11.594  -1.475  -0.627  0.069800
ATOM   1577  HA3 GLY   102      11.227  -1.654  -2.352  0.069800
ATOM   1578  C   GLY   102       9.875  -2.640  -1.076  0.597300
ATOM   1579  O   GLY   102       9.132  -1.944  -0.385 -0.567900
ATOM   1580  N   SER   103       9.482  -3.827  -1.558 -0.415700
ATOM   1581  H   SER   103      10.089  -4.361  -2.163  0.271900
ATOM   1582  CA  SER   103       8.149  -4.312  -1.225 -0.024900
ATOM   1583  HA  SER   103       7.451  -3.480  -1.321  0.084300
ATOM   1584  CB  SER   103       7.677  -5.383  -2.205  0.211700
ATOM   1585  HB2 SER   103       6.623  -5.600  -2.033  0.035200
ATOM   1586  HB3 SER   103       7.778  -4.977  -3.212  0.035200
ATOM   1587  OG  SER   103       8.414  -6.593  -2.106 -0.654600
ATOM   1588  HG  SER   103       7.882  -7.206  -1.595  0.427500
ATOM   1589  C   SER   103       8.088  -4.795   0.220  0.597300
ATOM   1590  O   SER   103       9.098  -5.121   0.850 -0.567900
ATOM   1591  N   GLH   104       6.868  -4.824   0.736 -0.415700
ATOM   1592  H   GLH   104       6.088  -4.670   0.113  0.271900
ATOM   1593  CA  GLH   104       6.584  -5.301   2.079  0.014500
ATOM   1594  HA  GLH   104       7.469  -5.221   2.710  0.077900
ATOM   1595  CB  GLH   104       5.477  -4.438   2.683 -0.007100
ATOM   1596  HB2 GLH   104       4.610  -4.411   2.024  0.025600
ATOM   1597  HB3 GLH   104       5.145  -4.826   3.646  0.025600
ATOM   1598  CG  GLH   104       5.999  -3.019   2.888 -0.017400
ATOM   1599  HG2 GLH   104       7.040  -3.078   3.206  0.043000
ATOM   1600  HG3 GLH   104       5.944  -2.445   1.963  0.043000
ATOM   1601  CD  GLH   104       5.246  -2.326   3.973  0.680100
ATOM   1602  OE1 GLH   104       4.024  -2.268   3.955 -0.583800
ATOM   1603  OE2 GLH   104       5.956  -1.763   4.908 -0.651100
ATOM   1604  HE2 GLH   104       5.521  -1.185   5.539  0.464100
ATOM   1605  C   GLH   104       6.218  -6.779   2.001  0.597300
ATOM   1606  O   GLH   104       6.889  -7.646   2.568 -0.567900
ATOM   1607  N   HIP   105       5.155  -7.118   1.269 -0.347900
ATOM   1608  H   HIP   105       4.757  -6.415   0.662  0.274700
ATOM   1609  CA  HIP   105       4.931  -8.504   0.943 -0.135400
ATOM   1610  HA  HIP   105       4.970  -9.110   1.848  0.121200
ATOM   1611  CB  HIP   105       3.551  -8.690   0.272 -0.041400
ATOM   1612  HB2 HIP   105       3.473  -8.039  -0.599  0.081000
ATOM   1613  HB3 HIP   105       3.438  -9.724  -0.055  0.081000
ATOM   1614  CG  HIP   105       2.463  -8.371   1.239 -0.001200
ATOM   1615  ND1 HIP   105       1.929  -7.109   1.383 -0.151300
ATOM   1616  HD1 HIP   105       2.119  -6.331   0.767  0.386600
ATOM   1617  CE1 HIP   105       1.032  -7.150   2.375 -0.017000
ATOM   1618  HE1 HIP   105       0.383  -6.329   2.644  0.268100
ATOM   1619  NE2 HIP   105       0.951  -8.396   2.870 -0.171800
ATOM   1620  HE2 HIP   105       0.269  -8.728   3.538  0.391100
ATOM   1621  CD2 HIP   105       1.846  -9.176   2.167 -0.114100
ATOM   1622  HD2 HIP   105       2.031 -10.233   2.290  0.231700
ATOM   1623  C   HIP   105       6.048  -8.990   0.027  0.734100
ATOM   1624  O   HIP   105       6.633  -8.231  -0.742 -0.589400
ATOM   1625  N   THR   106       6.290 -10.289   0.108 -0.415700
ATOM   1626  H   THR   106       5.766 -10.854   0.762  0.271900
ATOM   1627  CA  THR   106       7.230 -10.983  -0.783 -0.038900
ATOM   1628  HA  THR   106       7.489 -10.335  -1.620  0.100700
ATOM   1629  CB  THR   106       8.534 -11.361  -0.064  0.365400
ATOM   1630  HB  THR   106       9.177 -11.914  -0.748  0.004300
ATOM   1631  CG2 THR   106       9.263 -10.110   0.410 -0.243800
ATOM   1632 1HG2 THR   106      10.288 -10.360   0.684  0.064200
ATOM   1633 2HG2 THR   106       9.295  -9.378  -0.396  0.064200
ATOM   1634 3HG2 THR   106       8.753  -9.673   1.268  0.064200
ATOM   1635  OG1 THR   106       8.267 -12.169   1.083 -0.676100
ATOM   1636  HG1 THR   106       8.031 -13.050   0.785  0.410200
ATOM   1637  C   THR   106       6.506 -12.177  -1.367  0.597300
ATOM   1638  O   THR   106       5.486 -12.614  -0.821 -0.567900
ATOM   1639  N   VAL   107       7.001 -12.658  -2.501 -0.415700
ATOM   1640  H   VAL   107       7.819 -12.229  -2.910  0.271900
ATOM   1641  CA  VAL   107       6.361 -13.765  -3.197 -0.087500
ATOM   1642  HA  VAL   107       5.545 -14.179  -2.606  0.096900
ATOM   1643  CB  VAL   107       5.780 -13.333  -4.556  0.298500
ATOM   1644  HB  VAL   107       6.579 -12.955  -5.193 -0.029700
ATOM   1645  CG1 VAL   107       5.112 -14.515  -5.247 -0.319200
ATOM   1646 1HG1 VAL   107       5.816 -15.335  -5.390  0.079100
ATOM   1647 2HG1 VAL   107       4.274 -14.862  -4.642  0.079100
ATOM   1648 3HG1 VAL   107       4.739 -14.203  -6.222  0.079100
ATOM   1649  CG2 VAL   107       4.755 -12.208  -4.358 -0.319200
ATOM   1650 1HG2 VAL   107       4.294 -11.958  -5.314  0.079100
ATOM   1651 2HG2 VAL   107       3.975 -12.530  -3.669  0.079100
ATOM   1652 3HG2 VAL   107       5.247 -11.315  -3.973  0.079100
ATOM   1653  C   VAL   107       7.425 -14.833  -3.343  0.597300
ATOM   1654  O   VAL   107       8.400 -14.640  -4.073 -0.567900
ATOM   1655  N   ASP   108       7.277 -15.946  -2.633 -0.516300
ATOM   1656  H   ASP   108       6.440 -16.090  -2.086  0.293600
ATOM   1657  CA  ASP   108       8.340 -16.961  -2.596  0.038100
ATOM   1658  HA  ASP   108       8.102 -17.654  -1.790  0.088000
ATOM   1659  CB  ASP   108       8.410 -17.766  -3.898 -0.030300
ATOM   1660  HB2 ASP   108       8.615 -17.107  -4.742 -0.012200
ATOM   1661  HB3 ASP   108       9.208 -18.506  -3.840 -0.012200
ATOM   1662  CG  ASP   108       7.117 -18.508  -4.128  0.799400
ATOM   1663  OD1 ASP   108       6.426 -18.846  -3.154 -0.801400
ATOM   1664  OD2 ASP   108       6.765 -18.779  -5.282 -0.801400
ATOM   1665  C   ASP   108       9.688 -16.317  -2.279  0.536600
ATOM   1666  O   ASP   108      10.718 -16.616  -2.892 -0.581900
ATOM   1667  N   LYS   109       9.638 -15.398  -1.306 -0.347900
ATOM   1668  H   LYS   109       8.754 -15.291  -0.829  0.274700
ATOM   1669  CA  LYS   109      10.789 -14.652  -0.767 -0.240000
ATOM   1670  HA  LYS   109      10.409 -14.077   0.077  0.142600
ATOM   1671  CB  LYS   109      11.932 -15.552  -0.252 -0.009400
ATOM   1672  HB2 LYS   109      12.385 -16.088  -1.086  0.036200
ATOM   1673  HB3 LYS   109      12.713 -14.929   0.186  0.036200
ATOM   1674  CG  LYS   109      11.464 -16.571   0.798  0.018700
ATOM   1675  HG2 LYS   109      10.619 -17.148   0.423  0.010300
ATOM   1676  HG3 LYS   109      12.291 -17.248   1.012  0.010300
ATOM   1677  CD  LYS   109      11.071 -15.840   2.087 -0.047900
ATOM   1678  HD2 LYS   109      11.927 -15.292   2.481  0.062100
ATOM   1679  HD3 LYS   109      10.274 -15.128   1.874  0.062100
ATOM   1680  CE  LYS   109      10.532 -16.771   3.165 -0.014300
ATOM   1681  HE2 LYS   109      10.023 -16.153   3.905  0.113500
ATOM   1682  HE3 LYS   109       9.776 -17.413   2.714  0.113500
ATOM   1683  NZ  LYS   109      11.529 -17.602   3.876 -0.385400
ATOM   1684  HZ1 LYS   109      11.987 -18.241   3.242  0.340000
ATOM   1685  HZ2 LYS   109      12.227 -17.042   4.344  0.340000
ATOM   1686  HZ3 LYS   109      11.082 -18.175   4.577  0.340000
ATOM   1687  C   LYS   109      11.287 -13.588  -1.747  0.734100
ATOM   1688  O   LYS   109      12.176 -12.812  -1.391 -0.589400
ATOM   1689  N   LYS   110      10.727 -13.451  -2.945 -0.347900
ATOM   1690  H   LYS   110      10.005 -14.098  -3.227  0.274700
ATOM   1691  CA  LYS   110      11.111 -12.364  -3.855 -0.240000
ATOM   1692  HA  LYS   110      12.197 -12.317  -3.927  0.142600
ATOM   1693  CB  LYS   110      10.559 -12.612  -5.256 -0.009400
ATOM   1694  HB2 LYS   110      10.969 -13.545  -5.643  0.036200
ATOM   1695  HB3 LYS   110       9.476 -12.712  -5.182  0.036200
ATOM   1696  CG  LYS   110      10.832 -11.488  -6.250  0.018700
ATOM   1697  HG2 LYS   110      10.576 -10.524  -5.811  0.010300
ATOM   1698  HG3 LYS   110      11.898 -11.496  -6.476  0.010300
ATOM   1699  CD  LYS   110      10.034 -11.606  -7.543 -0.047900
ATOM   1700  HD2 LYS   110      10.335 -12.499  -8.091  0.062100
ATOM   1701  HD3 LYS   110       8.969 -11.668  -7.316  0.062100
ATOM   1702  CE  LYS   110      10.273 -10.372  -8.386 -0.014300
ATOM   1703  HE2 LYS   110       9.584 -10.406  -9.231  0.113500
ATOM   1704  HE3 LYS   110      10.027  -9.486  -7.800  0.113500
ATOM   1705  NZ  LYS   110      11.633 -10.264  -8.893 -0.385400
ATOM   1706  HZ1 LYS   110      11.870 -11.059  -9.470  0.340000
ATOM   1707  HZ2 LYS   110      11.731  -9.416  -9.431  0.340000
ATOM   1708  HZ3 LYS   110      12.310 -10.234  -8.144  0.340000
ATOM   1709  C   LYS   110      10.590 -11.032  -3.349  0.734100
ATOM   1710  O   LYS   110       9.405 -10.879  -3.056 -0.589400
ATOM   1711  N   LYS   111      11.501 -10.073  -3.279 -0.347900
ATOM   1712  H   LYS   111      12.448 -10.307  -3.542  0.274700
ATOM   1713  CA  LYS   111      11.200  -8.679  -3.013 -0.240000
ATOM   1714  HA  LYS   111      10.261  -8.585  -2.466  0.142600
ATOM   1715  CB  LYS   111      12.314  -8.028  -2.197 -0.009400
ATOM   1716  HB2 LYS   111      13.257  -8.155  -2.730  0.036200
ATOM   1717  HB3 LYS   111      12.108  -6.961  -2.114  0.036200
ATOM   1718  CG  LYS   111      12.448  -8.600  -0.793  0.018700
ATOM   1719  HG2 LYS   111      11.587  -8.293  -0.200  0.010300
ATOM   1720  HG3 LYS   111      12.492  -9.689  -0.825  0.010300
ATOM   1721  CD  LYS   111      13.735  -8.070  -0.154 -0.047900
ATOM   1722  HD2 LYS   111      14.616  -8.475  -0.653  0.062100
ATOM   1723  HD3 LYS   111      13.747  -6.984  -0.245  0.062100
ATOM   1724  CE  LYS   111      13.727  -8.416   1.327 -0.014300
ATOM   1725  HE2 LYS   111      14.309  -7.645   1.831  0.113500
ATOM   1726  HE3 LYS   111      12.714  -8.355   1.724  0.113500
ATOM   1727  NZ  LYS   111      14.330  -9.711   1.648 -0.385400
ATOM   1728  HZ1 LYS   111      15.226  -9.821   1.195  0.340000
ATOM   1729  HZ2 LYS   111      14.481  -9.793   2.643  0.340000
ATOM   1730  HZ3 LYS   111      13.733 -10.476   1.368  0.340000
ATOM   1731  C   LYS   111      11.074  -7.915  -4.320  0.734100
ATOM   1732  O   LYS   111      11.961  -8.011  -5.165 -0.589400
ATOM   1733  N   TYR   112      10.006  -7.156  -4.469 -0.415700
ATOM   1734  H   TYR   112       9.367  -7.063  -3.692  0.271900
ATOM   1735  CA  TYR   112       9.862  -6.241  -5.589 -0.001400
ATOM   1736  HA  TYR   112      10.388  -6.649  -6.453  0.087600
ATOM   1737  CB  TYR   112       8.384  -6.107  -5.967 -0.015200
ATOM   1738  HB2 TYR   112       7.783  -5.931  -5.074  0.029500
ATOM   1739  HB3 TYR   112       8.236  -5.238  -6.608  0.029500
ATOM   1740  CG  TYR   112       7.830  -7.318  -6.678 -0.001100
ATOM   1741  CD1 TYR   112       7.860  -7.350  -8.074 -0.190600
ATOM   1742  HD1 TYR   112       8.275  -6.511  -8.612  0.169900
ATOM   1743  CE1 TYR   112       7.353  -8.451  -8.784 -0.234100
ATOM   1744  HE1 TYR   112       7.381  -8.459  -9.863  0.165600
ATOM   1745  CZ  TYR   112       6.813  -9.515  -8.067  0.322600
ATOM   1746  OH  TYR   112       6.306 -10.586  -8.742 -0.557900
ATOM   1747  HH  TYR   112       6.461 -10.521  -9.687  0.399200
ATOM   1748  CE2 TYR   112       6.776  -9.501  -6.677 -0.234100
ATOM   1749  HE2 TYR   112       6.347 -10.337  -6.145  0.165600
ATOM   1750  CD2 TYR   112       7.285  -8.398  -5.984 -0.190600
ATOM   1751  HD2 TYR   112       7.242  -8.382  -4.905  0.169900
ATOM   1752  C   TYR   112      10.455  -4.881  -5.250  0.597300
ATOM   1753  O   TYR   112      10.790  -4.573  -4.106 -0.567900
ATOM   1754  N   ALA   113      10.599  -4.031  -6.274 -0.415700
ATOM   1755  H   ALA   113      10.323  -4.309  -7.205  0.271900
ATOM   1756  CA  ALA   113      11.204  -2.725  -6.061  0.033700
ATOM   1757  HA  ALA   113      12.151  -2.848  -5.535  0.082300
ATOM   1758  CB  ALA   113      11.472  -2.078  -7.406 -0.182500
ATOM   1759  HB1 ALA   113      12.158  -2.703  -7.978  0.060300
ATOM   1760  HB2 ALA   113      10.543  -1.955  -7.963  0.060300
ATOM   1761  HB3 ALA   113      11.932  -1.100  -7.262  0.060300
ATOM   1762  C   ALA   113      10.317  -1.814  -5.210  0.597300
ATOM   1763  O   ALA   113      10.819  -0.890  -4.573 -0.567900
ATOM   1764  N   ALA   114       9.023  -2.024  -5.213 -0.415700
ATOM   1765  H   ALA   114       8.638  -2.759  -5.790  0.271900
ATOM   1766  CA  ALA   114       8.122  -1.177  -4.455  0.033700
ATOM   1767  HA  ALA   114       8.506  -1.080  -3.439  0.082300
ATOM   1768  CB  ALA   114       7.985   0.220  -5.086 -0.182500
ATOM   1769  HB1 ALA   114       7.164   0.778  -4.634  0.060300
ATOM   1770  HB2 ALA   114       8.909   0.777  -4.933  0.060300
ATOM   1771  HB3 ALA   114       7.830   0.148  -6.162  0.060300
ATOM   1772  C   ALA   114       6.790  -1.897  -4.373  0.597300
ATOM   1773  O   ALA   114       6.542  -2.911  -5.025 -0.567900
ATOM   1774  N   GLU   115       5.910  -1.333  -3.561 -0.516300
ATOM   1775  H   GLU   115       6.202  -0.528  -3.026  0.293600
ATOM   1776  CA  GLU   115       4.578  -1.867  -3.359  0.039700
ATOM   1777  HA  GLU   115       4.262  -2.406  -4.252  0.110500
ATOM   1778  CB  GLU   115       4.576  -2.839  -2.175  0.056000
ATOM   1779  HB2 GLU   115       5.349  -3.580  -2.378 -0.017300
ATOM   1780  HB3 GLU   115       4.842  -2.308  -1.261 -0.017300
ATOM   1781  CG  GLU   115       3.253  -3.569  -1.964  0.013600
ATOM   1782  HG2 GLU   115       2.485  -2.845  -1.692 -0.042500
ATOM   1783  HG3 GLU   115       2.957  -4.042  -2.901 -0.042500
ATOM   1784  CD  GLU   115       3.366  -4.634  -0.889  0.805400
ATOM   1785  OE1 GLU   115       4.459  -5.201  -0.691 -0.818800
ATOM   1786  OE2 GLU   115       2.340  -4.917  -0.211 -0.818800
ATOM   1787  C   GLU   115       3.625  -0.696  -3.117  0.536600
ATOM   1788  O   GLU   115       3.887   0.155  -2.262 -0.581900
ATOM   1789  N   LEU   116       2.540  -0.686  -3.856 -0.415700
ATOM   1790  H   LEU   116       2.425  -1.437  -4.522  0.271900
ATOM   1791  CA  LEU   116       1.460   0.288  -3.791 -0.051800
ATOM   1792  HA  LEU   116       1.823   1.238  -3.400  0.092200
ATOM   1793  CB  LEU   116       0.915   0.491  -5.205 -0.110200
ATOM   1794  HB2 LEU   116       1.665   1.034  -5.779  0.045700
ATOM   1795  HB3 LEU   116       0.825  -0.492  -5.667  0.045700
ATOM   1796  CG  LEU   116      -0.433   1.209  -5.358  0.353100
ATOM   1797  HG  LEU   116      -1.214   0.640  -4.854 -0.036100
ATOM   1798  CD1 LEU   116      -0.389   2.621  -4.773 -0.412100
ATOM   1799 1HD1 LEU   116       0.474   3.164  -5.156  0.100000
ATOM   1800 2HD1 LEU   116      -1.294   3.156  -5.062  0.100000
ATOM   1801 3HD1 LEU   116      -0.344   2.581  -3.684  0.100000
ATOM   1802  CD2 LEU   116      -0.766   1.257  -6.847 -0.412100
ATOM   1803 1HD2 LEU   116      -0.035   1.872  -7.371  0.100000
ATOM   1804 2HD2 LEU   116      -0.751   0.255  -7.275  0.100000
ATOM   1805 3HD2 LEU   116      -1.756   1.690  -6.989  0.100000
ATOM   1806  C   LEU   116       0.382  -0.275  -2.866  0.597300
ATOM   1807  O   LEU   116      -0.033  -1.427  -3.025 -0.567900
ATOM   1808  N   HIE   117      -0.077   0.552  -1.932 -0.415700
ATOM   1809  H   HIE   117       0.305   1.486  -1.894  0.271900
ATOM   1810  CA  HIE   117      -1.180   0.225  -1.035 -0.058100
ATOM   1811  HA  HIE   117      -1.564  -0.774  -1.240  0.136000
ATOM   1812  CB  HIE   117      -0.728   0.315   0.416 -0.007400
ATOM   1813  HB2 HIE   117      -0.231   1.274   0.560  0.036700
ATOM   1814  HB3 HIE   117      -1.600   0.268   1.068  0.036700
ATOM   1815  CG  HIE   117       0.215  -0.799   0.789  0.186800
ATOM   1816  ND1 HIE   117       1.044  -0.749   1.915 -0.543200
ATOM   1817  CE1 HIE   117       1.724  -1.906   1.894  0.163500
ATOM   1818  HE1 HIE   117       2.369  -2.290   2.670  0.143500
ATOM   1819  NE2 HIE   117       1.366  -2.655   0.853 -0.279500
ATOM   1820  HE2 HIE   117       1.736  -3.561   0.604  0.333900
ATOM   1821  CD2 HIE   117       0.412  -1.978   0.130 -0.220700
ATOM   1822  HD2 HIE   117      -0.067  -2.319  -0.776  0.186200
ATOM   1823  C   HIE   117      -2.326   1.201  -1.252  0.597300
ATOM   1824  O   HIE   117      -2.164   2.385  -0.979 -0.567900
ATOM   1825  N   LEU   118      -3.462   0.693  -1.726 -0.415700
ATOM   1826  H   LEU   118      -3.490  -0.283  -1.983  0.271900
ATOM   1827  CA  LEU   118      -4.697   1.469  -1.839 -0.051800
ATOM   1828  HA  LEU   118      -4.489   2.538  -1.806  0.092200
ATOM   1829  CB  LEU   118      -5.417   1.153  -3.138 -0.110200
ATOM   1830  HB2 LEU   118      -5.586   0.077  -3.179  0.045700
ATOM   1831  HB3 LEU   118      -6.399   1.625  -3.118  0.045700
ATOM   1832  CG  LEU   118      -4.636   1.605  -4.389  0.353100
ATOM   1833  HG  LEU   118      -3.650   1.969  -4.097 -0.036100
ATOM   1834  CD1 LEU   118      -4.417   0.428  -5.322 -0.412100
ATOM   1835 1HD1 LEU   118      -3.813   0.746  -6.172  0.100000
ATOM   1836 2HD1 LEU   118      -3.899  -0.377  -4.800  0.100000
ATOM   1837 3HD1 LEU   118      -5.376   0.074  -5.700  0.100000
ATOM   1838  CD2 LEU   118      -5.364   2.755  -5.060 -0.412100
ATOM   1839 1HD2 LEU   118      -5.579   3.545  -4.341  0.100000
ATOM   1840 2HD2 LEU   118      -4.750   3.158  -5.865  0.100000
ATOM   1841 3HD2 LEU   118      -6.307   2.401  -5.477  0.100000
ATOM   1842  C   LEU   118      -5.519   1.091  -0.602  0.597300
ATOM   1843  O   LEU   118      -5.930  -0.072  -0.442 -0.567900
ATOM   1844  N   VAL   119      -5.706   2.052   0.292 -0.415700
ATOM   1845  H   VAL   119      -5.402   2.992   0.082  0.271900
ATOM   1846  CA  VAL   119      -6.318   1.794   1.600 -0.087500
ATOM   1847  HA  VAL   119      -6.228   0.737   1.850  0.096900
ATOM   1848  CB  VAL   119      -5.569   2.609   2.652  0.298500
ATOM   1849  HB  VAL   119      -5.670   3.671   2.428 -0.029700
ATOM   1850  CG1 VAL   119      -6.171   2.371   4.044 -0.319200
ATOM   1851 1HG1 VAL   119      -6.175   1.308   4.282  0.079100
ATOM   1852 2HG1 VAL   119      -5.579   2.900   4.791  0.079100
ATOM   1853 3HG1 VAL   119      -7.190   2.756   4.095  0.079100
ATOM   1854  CG2 VAL   119      -4.072   2.277   2.641 -0.319200
ATOM   1855 1HG2 VAL   119      -3.927   1.202   2.750  0.079100
ATOM   1856 2HG2 VAL   119      -3.613   2.622   1.714  0.079100
ATOM   1857 3HG2 VAL   119      -3.591   2.796   3.470  0.079100
ATOM   1858  C   VAL   119      -7.784   2.182   1.604  0.597300
ATOM   1859  O   VAL   119      -8.121   3.300   1.213 -0.567900
ATOM   1860  N   HID   120      -8.623   1.243   2.053 -0.415700
ATOM   1861  H   HID   120      -8.280   0.331   2.319  0.271900
ATOM   1862  CA  HID   120     -10.060   1.436   2.040  0.018800
ATOM   1863  HA  HID   120     -10.248   2.490   1.832  0.088100
ATOM   1864  CB  HID   120     -10.752   0.546   0.996 -0.046200
ATOM   1865  HB2 HID   120     -10.768  -0.482   1.356  0.040200
ATOM   1866  HB3 HID   120     -11.778   0.896   0.884  0.040200
ATOM   1867  CG  HID   120     -10.131   0.529  -0.356 -0.026600
ATOM   1868  ND1 HID   120      -8.950  -0.117  -0.640 -0.381100
ATOM   1869  HD1 HID   120      -8.386  -0.623   0.029  0.364900
ATOM   1870  CE1 HID   120      -8.686   0.009  -1.943  0.205700
ATOM   1871  HE1 HID   120      -7.826  -0.415  -2.441  0.139200
ATOM   1872  NE2 HID   120      -9.638   0.728  -2.541 -0.572700
ATOM   1873  CD2 HID   120     -10.562   1.048  -1.541  0.129200
ATOM   1874  HD2 HID   120     -11.483   1.591  -1.688  0.114700
ATOM   1875  C   HID   120     -10.655   1.066   3.384  0.597300
ATOM   1876  O   HID   120     -10.159   0.132   4.013 -0.567900
ATOM   1877  N   TRP   121     -11.703   1.757   3.816 -0.415700
ATOM   1878  H   TRP   121     -12.066   2.518   3.259  0.271900
ATOM   1879  CA  TRP   121     -12.326   1.471   5.097 -0.027500
ATOM   1880  HA  TRP   121     -11.832   0.616   5.557  0.112300
ATOM   1881  CB  TRP   121     -12.200   2.619   6.108 -0.005000
ATOM   1882  HB2 TRP   121     -12.723   2.345   7.024  0.033900
ATOM   1883  HB3 TRP   121     -11.147   2.731   6.365  0.033900
ATOM   1884  CG  TRP   121     -12.697   3.955   5.649 -0.141500
ATOM   1885  CD1 TRP   121     -12.014   4.896   4.938 -0.163800
ATOM   1886  HD1 TRP   121     -10.993   4.792   4.601  0.206200
ATOM   1887  NE1 TRP   121     -12.815   5.987   4.717 -0.341800
ATOM   1888  HE1 TRP   121     -12.504   6.860   4.314  0.341200
ATOM   1889  CE2 TRP   121     -14.050   5.769   5.285  0.138000
ATOM   1890  CZ2 TRP   121     -15.177   6.568   5.331 -0.260100
ATOM   1891  HZ2 TRP   121     -15.183   7.549   4.879  0.157200
ATOM   1892  CH2 TRP   121     -16.287   6.065   5.994 -0.113400
ATOM   1893  HH2 TRP   121     -17.181   6.670   6.044  0.141700
ATOM   1894  CZ3 TRP   121     -16.266   4.805   6.602 -0.197200
ATOM   1895  HZ3 TRP   121     -17.146   4.462   7.127  0.144700
ATOM   1896  CE3 TRP   121     -15.136   3.998   6.571 -0.238700
ATOM   1897  HE3 TRP   121     -15.111   3.039   7.066  0.170000
ATOM   1898  CD2 TRP   121     -14.011   4.484   5.886  0.124300
ATOM   1899  C   TRP   121     -13.779   1.067   4.908  0.597300
ATOM   1900  O   TRP   121     -14.502   1.519   4.019 -0.567900
ATOM   1901  N   ASN   122     -14.185   0.169   5.809 -0.415700
ATOM   1902  H   ASN   122     -13.541  -0.144   6.521  0.271900
ATOM   1903  CA  ASN   122     -15.509  -0.472   5.741  0.014300
ATOM   1904  HA  ASN   122     -15.698  -0.821   4.726  0.104800
ATOM   1905  CB  ASN   122     -15.486  -1.672   6.690 -0.204100
ATOM   1906  HB2 ASN   122     -14.584  -2.256   6.509  0.079700
ATOM   1907  HB3 ASN   122     -15.458  -1.333   7.726  0.079700
ATOM   1908  CG  ASN   122     -16.679  -2.581   6.512  0.713000
ATOM   1909  OD1 ASN   122     -17.763  -2.126   6.154 -0.593100
ATOM   1910  ND2 ASN   122     -16.471  -3.859   6.788 -0.919100
ATOM   1911 1HD2 ASN   122     -17.228  -4.518   6.681  0.419600
ATOM   1912 2HD2 ASN   122     -15.553  -4.183   7.058  0.419600
ATOM   1913  C   ASN   122     -16.577   0.531   6.152  0.597300
ATOM   1914  O   ASN   122     -16.584   1.007   7.295 -0.567900
ATOM   1915  N   THR   123     -17.498   0.812   5.228 -0.415700
ATOM   1916  H   THR   123     -17.471   0.379   4.316  0.271900
ATOM   1917  CA  THR   123     -18.447   1.905   5.499 -0.038900
ATOM   1918  HA  THR   123     -17.886   2.788   5.806  0.100700
ATOM   1919  CB  THR   123     -19.229   2.265   4.228  0.365400
ATOM   1920  HB  THR   123     -19.943   3.051   4.473  0.004300
ATOM   1921  CG2 THR   123     -18.303   2.790   3.139 -0.243800
ATOM   1922 1HG2 THR   123     -17.514   3.367   3.620  0.064200
ATOM   1923 2HG2 THR   123     -17.865   1.967   2.574  0.064200
ATOM   1924 3HG2 THR   123     -18.866   3.453   2.481  0.064200
ATOM   1925  OG1 THR   123     -19.943   1.105   3.793 -0.676100
ATOM   1926  HG1 THR   123     -20.383   1.395   2.991  0.410200
ATOM   1927  C   THR   123     -19.384   1.557   6.639  0.597300
ATOM   1928  O   THR   123     -20.048   2.448   7.167 -0.567900
ATOM   1929  N   LYS   124     -19.489   0.276   7.045 -0.347900
ATOM   1930  H   LYS   124     -18.951  -0.444   6.585  0.274700
ATOM   1931  CA  LYS   124     -20.354  -0.055   8.161 -0.240000
ATOM   1932  HA  LYS   124     -21.330   0.388   7.962  0.142600
ATOM   1933  CB  LYS   124     -20.562  -1.549   8.289 -0.009400
ATOM   1934  HB2 LYS   124     -21.464  -1.719   8.877  0.036200
ATOM   1935  HB3 LYS   124     -20.732  -1.949   7.289  0.036200
ATOM   1936  CG  LYS   124     -19.431  -2.309   8.930  0.018700
ATOM   1937  HG2 LYS   124     -18.491  -2.003   8.471  0.010300
ATOM   1938  HG3 LYS   124     -19.328  -2.035   9.980  0.010300
ATOM   1939  CD  LYS   124     -19.576  -3.822   8.769 -0.047900
ATOM   1940  HD2 LYS   124     -20.483  -4.058   8.212  0.062100
ATOM   1941  HD3 LYS   124     -18.713  -4.230   8.243  0.062100
ATOM   1942  CE  LYS   124     -19.651  -4.435  10.149 -0.014300
ATOM   1943  HE2 LYS   124     -18.696  -4.289  10.655  0.113500
ATOM   1944  HE3 LYS   124     -20.413  -3.908  10.723  0.113500
ATOM   1945  NZ  LYS   124     -20.011  -5.860  10.098 -0.385400
ATOM   1946  HZ1 LYS   124     -19.233  -6.409   9.760  0.340000
ATOM   1947  HZ2 LYS   124     -20.202  -6.182  11.036  0.340000
ATOM   1948  HZ3 LYS   124     -20.822  -6.021   9.518  0.340000
ATOM   1949  C   LYS   124     -19.878   0.544   9.476  0.734100
ATOM   1950  O   LYS   124     -20.672   0.552  10.414 -0.589400
ATOM   1951  N   TYR   125     -18.640   1.029   9.539 -0.415700
ATOM   1952  H   TYR   125     -18.026   0.929   8.744  0.271900
ATOM   1953  CA  TYR   125     -18.126   1.624  10.758 -0.001400
ATOM   1954  HA  TYR   125     -18.781   1.388  11.597  0.087600
ATOM   1955  CB  TYR   125     -16.728   1.059  11.074 -0.015200
ATOM   1956  HB2 TYR   125     -16.041   1.322  10.270  0.029500
ATOM   1957  HB3 TYR   125     -16.358   1.496  12.002  0.029500
ATOM   1958  CG  TYR   125     -16.793  -0.442  11.244 -0.001100
ATOM   1959  CD1 TYR   125     -17.664  -1.020  12.185 -0.190600
ATOM   1960  HD1 TYR   125     -18.287  -0.400  12.812  0.169900
ATOM   1961  CE1 TYR   125     -17.732  -2.418  12.331 -0.234100
ATOM   1962  HE1 TYR   125     -18.407  -2.860  13.050  0.165600
ATOM   1963  CZ  TYR   125     -16.915  -3.238  11.558  0.322600
ATOM   1964  OH  TYR   125     -16.993  -4.592  11.692 -0.557900
ATOM   1965  HH  TYR   125     -16.293  -5.038  11.210  0.399200
ATOM   1966  CE2 TYR   125     -16.062  -2.675  10.616 -0.234100
ATOM   1967  HE2 TYR   125     -15.441  -3.319  10.011  0.165600
ATOM   1968  CD2 TYR   125     -16.000  -1.288  10.464 -0.190600
ATOM   1969  HD2 TYR   125     -15.304  -0.853   9.763  0.169900
ATOM   1970  C   TYR   125     -18.086   3.141  10.697  0.597300
ATOM   1971  O   TYR   125     -17.635   3.775  11.660 -0.567900
ATOM   1972  N   GLY   126     -18.551   3.737   9.598 -0.415700
ATOM   1973  H   GLY   126     -18.931   3.171   8.853  0.271900
ATOM   1974  CA  GLY   126     -18.840   5.178   9.614 -0.025200
ATOM   1975  HA2 GLY   126     -19.612   5.379   8.871  0.069800
ATOM   1976  HA3 GLY   126     -19.254   5.446  10.586  0.069800
ATOM   1977  C   GLY   126     -17.664   6.109   9.347  0.597300
ATOM   1978  O   GLY   126     -17.810   7.119   8.665 -0.567900
ATOM   1979  N   ASP   127     -16.493   5.827   9.910 -0.516300
ATOM   1980  H   ASP   127     -16.403   5.021  10.512  0.293600
ATOM   1981  CA  ASP   127     -15.296   6.618   9.614  0.038100
ATOM   1982  HA  ASP   127     -15.314   6.919   8.567  0.088000
ATOM   1983  CB  ASP   127     -15.230   7.896  10.476 -0.030300
ATOM   1984  HB2 ASP   127     -14.422   8.519  10.092 -0.012200
ATOM   1985  HB3 ASP   127     -16.152   8.460  10.331 -0.012200
ATOM   1986  CG  ASP   127     -14.996   7.719  11.974  0.799400
ATOM   1987  OD1 ASP   127     -13.998   7.175  12.488 -0.801400
ATOM   1988  OD2 ASP   127     -15.811   8.197  12.784 -0.801400
ATOM   1989  C   ASP   127     -14.057   5.744   9.808  0.536600
ATOM   1990  O   ASP   127     -14.132   4.647  10.385 -0.581900
ATOM   1991  N   PHE   128     -12.938   6.239   9.300 -0.415700
ATOM   1992  H   PHE   128     -12.956   7.138   8.841  0.271900
ATOM   1993  CA  PHE   128     -11.709   5.481   9.304 -0.002400
ATOM   1994  HA  PHE   128     -11.878   4.528   8.802  0.097800
ATOM   1995  CB  PHE   128     -10.688   6.284   8.485 -0.034300
ATOM   1996  HB2 PHE   128     -11.045   6.375   7.459  0.029500
ATOM   1997  HB3 PHE   128     -10.595   7.290   8.895  0.029500
ATOM   1998  CG  PHE   128      -9.318   5.634   8.484  0.011800
ATOM   1999  CD1 PHE   128      -9.022   4.693   7.500 -0.125600
ATOM   2000  HD1 PHE   128      -9.767   4.446   6.758  0.133000
ATOM   2001  CE1 PHE   128      -7.772   4.076   7.456 -0.170400
ATOM   2002  HE1 PHE   128      -7.555   3.341   6.695  0.143000
ATOM   2003  CZ  PHE   128      -6.810   4.389   8.418 -0.107200
ATOM   2004  HZ  PHE   128      -5.854   3.887   8.413  0.129700
ATOM   2005  CE2 PHE   128      -7.085   5.337   9.412 -0.170400
ATOM   2006  HE2 PHE   128      -6.352   5.588  10.164  0.143000
ATOM   2007  CD2 PHE   128      -8.343   5.953   9.420 -0.125600
ATOM   2008  HD2 PHE   128      -8.563   6.680  10.188  0.133000
ATOM   2009  C   PHE   128     -11.248   5.176  10.720  0.597300
ATOM   2010  O   PHE   128     -10.767   4.077  11.001 -0.567900
ATOM   2011  N   GLY   129     -11.327   6.179  11.603 -0.415700
ATOM   2012  H   GLY   129     -11.719   7.072  11.342  0.271900
ATOM   2013  CA  GLY   129     -10.824   5.969  12.952 -0.025200
ATOM   2014  HA2 GLY   129      -9.787   5.642  12.885  0.069800
ATOM   2015  HA3 GLY   129     -10.821   6.913  13.497  0.069800
ATOM   2016  C   GLY   129     -11.601   4.891  13.701  0.597300
ATOM   2017  O   GLY   129     -11.032   4.199  14.555 -0.567900
ATOM   2018  N   LYS   130     -12.903   4.738  13.433 -0.347900
ATOM   2019  H   LYS   130     -13.371   5.409  12.840  0.274700
ATOM   2020  CA  LYS   130     -13.632   3.637  14.062 -0.240000
ATOM   2021  HA  LYS   130     -13.352   3.518  15.109  0.142600
ATOM   2022  CB  LYS   130     -15.131   3.945  13.950 -0.009400
ATOM   2023  HB2 LYS   130     -15.329   4.349  12.958  0.036200
ATOM   2024  HB3 LYS   130     -15.726   3.035  14.032  0.036200
ATOM   2025  CG  LYS   130     -15.614   4.968  14.989  0.018700
ATOM   2026  HG2 LYS   130     -14.952   5.834  14.981  0.010300
ATOM   2027  HG3 LYS   130     -16.617   5.285  14.703  0.010300
ATOM   2028  CD  LYS   130     -15.661   4.333  16.398 -0.047900
ATOM   2029  HD2 LYS   130     -16.042   3.316  16.491  0.062100
ATOM   2030  HD3 LYS   130     -14.646   4.286  16.793  0.062100
ATOM   2031  CE  LYS   130     -16.507   5.189  17.325 -0.014300
ATOM   2032  HE2 LYS   130     -17.495   5.359  16.897  0.113500
ATOM   2033  HE3 LYS   130     -16.612   4.677  18.282  0.113500
ATOM   2034  NZ  LYS   130     -15.761   6.459  17.500 -0.385400
ATOM   2035  HZ1 LYS   130     -16.142   7.009  18.256  0.340000
ATOM   2036  HZ2 LYS   130     -14.782   6.300  17.692  0.340000
ATOM   2037  HZ3 LYS   130     -15.802   7.028  16.666  0.340000
ATOM   2038  C   LYS   130     -13.297   2.338  13.345  0.734100
ATOM   2039  O   LYS   130     -13.224   1.281  13.954 -0.589400
ATOM   2040  N   ALA   131     -13.128   2.383  12.028 -0.415700
ATOM   2041  H   ALA   131     -13.252   3.257  11.537  0.271900
ATOM   2042  CA  ALA   131     -12.874   1.155  11.265  0.033700
ATOM   2043  HA  ALA   131     -13.685   0.452  11.459  0.082300
ATOM   2044  CB  ALA   131     -12.851   1.455   9.758 -0.182500
ATOM   2045  HB1 ALA   131     -13.745   2.012   9.476  0.060300
ATOM   2046  HB2 ALA   131     -11.969   2.040   9.499  0.060300
ATOM   2047  HB3 ALA   131     -12.841   0.511   9.214  0.060300
ATOM   2048  C   ALA   131     -11.578   0.489  11.705  0.597300
ATOM   2049  O   ALA   131     -11.530  -0.738  11.777 -0.567900
ATOM   2050  N   VAL   132     -10.537   1.264  12.016 -0.415700
ATOM   2051  H   VAL   132     -10.582   2.262  11.868  0.271900
ATOM   2052  CA  VAL   132      -9.278   0.618  12.369 -0.087500
ATOM   2053  HA  VAL   132      -9.075  -0.136  11.608  0.096900
ATOM   2054  CB  VAL   132      -8.089   1.571  12.378  0.298500
ATOM   2055  HB  VAL   132      -7.198   0.988  12.610 -0.029700
ATOM   2056  CG1 VAL   132      -7.869   2.147  10.998 -0.319200
ATOM   2057 1HG1 VAL   132      -7.791   1.334  10.276  0.079100
ATOM   2058 2HG1 VAL   132      -8.684   2.811  10.709  0.079100
ATOM   2059 3HG1 VAL   132      -6.944   2.724  10.988  0.079100
ATOM   2060  CG2 VAL   132      -8.206   2.673  13.427 -0.319200
ATOM   2061 1HG2 VAL   132      -9.042   3.328  13.179  0.079100
ATOM   2062 2HG2 VAL   132      -8.350   2.253  14.422  0.079100
ATOM   2063 3HG2 VAL   132      -7.291   3.265  13.426  0.079100
ATOM   2064  C   VAL   132      -9.337  -0.132  13.696  0.597300
ATOM   2065  O   VAL   132      -8.397  -0.866  13.990 -0.567900
ATOM   2066  N   GLN   133     -10.418   0.086  14.468 -0.415700
ATOM   2067  H   GLN   133     -11.150   0.702  14.144  0.271900
ATOM   2068  CA  GLN   133     -10.618  -0.635  15.730 -0.003100
ATOM   2069  HA  GLN   133      -9.646  -0.844  16.177  0.085000
ATOM   2070  CB  GLN   133     -11.409   0.270  16.687 -0.003600
ATOM   2071  HB2 GLN   133     -12.386   0.496  16.261  0.017100
ATOM   2072  HB3 GLN   133     -11.564  -0.253  17.631  0.017100
ATOM   2073  CG  GLN   133     -10.656   1.575  16.965 -0.064500
ATOM   2074  HG2 GLN   133      -9.690   1.351  17.418  0.035200
ATOM   2075  HG3 GLN   133     -10.476   2.118  16.037  0.035200
ATOM   2076  CD  GLN   133     -11.451   2.447  17.920  0.695100
ATOM   2077  OE1 GLN   133     -11.712   2.053  19.055 -0.608600
ATOM   2078  NE2 GLN   133     -11.834   3.622  17.440 -0.940700
ATOM   2079 1HE2 GLN   133     -12.287   4.280  18.059  0.425100
ATOM   2080 2HE2 GLN   133     -11.566   3.905  16.508  0.425100
ATOM   2081  C   GLN   133     -11.336  -1.972  15.556  0.597300
ATOM   2082  O   GLN   133     -11.691  -2.626  16.539 -0.567900
ATOM   2083  N   GLN   134     -11.581  -2.365  14.303 -0.415700
ATOM   2084  H   GLN   134     -11.274  -1.804  13.521  0.271900
ATOM   2085  CA  GLN   134     -12.379  -3.558  14.014 -0.003100
ATOM   2086  HA  GLN   134     -12.697  -4.028  14.945  0.085000
ATOM   2087  CB  GLN   134     -13.630  -3.224  13.188 -0.003600
ATOM   2088  HB2 GLN   134     -13.324  -2.988  12.169  0.017100
ATOM   2089  HB3 GLN   134     -14.270  -4.105  13.132  0.017100
ATOM   2090  CG  GLN   134     -14.440  -2.047  13.687 -0.064500
ATOM   2091  HG2 GLN   134     -13.829  -1.148  13.598  0.035200
ATOM   2092  HG3 GLN   134     -15.319  -1.884  13.063  0.035200
ATOM   2093  CD  GLN   134     -14.880  -2.218  15.098  0.695100
ATOM   2094  OE1 GLN   134     -15.170  -3.296  15.587 -0.608600
ATOM   2095  NE2 GLN   134     -14.950  -1.134  15.813 -0.940700
ATOM   2096 1HE2 GLN   134     -15.286  -1.214  16.762  0.425100
ATOM   2097 2HE2 GLN   134     -14.571  -0.266  15.463  0.425100
ATOM   2098  C   GLN   134     -11.581  -4.544  13.178  0.597300
ATOM   2099  O   GLN   134     -10.804  -4.127  12.311 -0.567900
ATOM   2100  N   PRO   135     -11.795  -5.849  13.378 -0.254800
ATOM   2101  CD  PRO   135     -12.668  -6.442  14.397  0.019200
ATOM   2102  HD2 PRO   135     -13.700  -6.104  14.309  0.039100
ATOM   2103  HD3 PRO   135     -12.267  -6.241  15.390  0.039100
ATOM   2104  CG  PRO   135     -12.559  -7.911  14.094  0.018900
ATOM   2105  HG2 PRO   135     -13.443  -8.200  13.525  0.021300
ATOM   2106  HG3 PRO   135     -12.534  -8.496  15.014  0.021300
ATOM   2107  CB  PRO   135     -11.353  -8.178  13.261 -0.007000
ATOM   2108  HB2 PRO   135     -11.562  -8.924  12.494  0.025300
ATOM   2109  HB3 PRO   135     -10.536  -8.523  13.895  0.025300
ATOM   2110  CA  PRO   135     -10.974  -6.825  12.672 -0.026600
ATOM   2111  HA  PRO   135      -9.919  -6.631  12.866  0.064100
ATOM   2112  C   PRO   135     -11.203  -6.839  11.169  0.589600
ATOM   2113  O   PRO   135     -10.309  -7.257  10.424 -0.574800
ATOM   2114  N   ASP   136     -12.374  -6.386  10.737 -0.516300
ATOM   2115  H   ASP   136     -13.079  -6.088  11.396  0.293600
ATOM   2116  CA  ASP   136     -12.700  -6.251   9.310  0.038100
ATOM   2117  HA  ASP   136     -11.872  -6.623   8.707  0.088000
ATOM   2118  CB  ASP   136     -13.921  -7.068   8.941 -0.030300
ATOM   2119  HB2 ASP   136     -14.098  -6.980   7.869 -0.012200
ATOM   2120  HB3 ASP   136     -13.715  -8.116   9.160 -0.012200
ATOM   2121  CG  ASP   136     -15.155  -6.656   9.701  0.799400
ATOM   2122  OD1 ASP   136     -15.072  -5.850  10.658 -0.801400
ATOM   2123  OD2 ASP   136     -16.200  -7.158   9.294 -0.801400
ATOM   2124  C   ASP   136     -12.882  -4.787   8.926  0.536600
ATOM   2125  O   ASP   136     -13.714  -4.438   8.088 -0.581900
ATOM   2126  N   GLY   137     -12.106  -3.900   9.556 -0.415700
ATOM   2127  H   GLY   137     -11.457  -4.209  10.264  0.271900
ATOM   2128  CA  GLY   137     -12.277  -2.476   9.317 -0.025200
ATOM   2129  HA2 GLY   137     -13.315  -2.169   9.444  0.069800
ATOM   2130  HA3 GLY   137     -11.639  -2.011  10.069  0.069800
ATOM   2131  C   GLY   137     -11.717  -1.939   8.010  0.597300
ATOM   2132  O   GLY   137     -12.268  -0.981   7.463 -0.567900
ATOM   2133  N   LEU   138     -10.590  -2.495   7.552 -0.415700
ATOM   2134  H   LEU   138     -10.167  -3.247   8.076  0.271900
ATOM   2135  CA  LEU   138      -9.923  -1.996   6.348 -0.051800
ATOM   2136  HA  LEU   138     -10.516  -1.205   5.889  0.092200
ATOM   2137  CB  LEU   138      -8.539  -1.467   6.690 -0.110200
ATOM   2138  HB2 LEU   138      -7.975  -2.283   7.143  0.045700
ATOM   2139  HB3 LEU   138      -8.050  -1.212   5.750  0.045700
ATOM   2140  CG  LEU   138      -8.415  -0.258   7.602  0.353100
ATOM   2141  HG  LEU   138      -8.639  -0.585   8.617 -0.036100
ATOM   2142  CD1 LEU   138      -6.941   0.224   7.586 -0.412100
ATOM   2143 1HD1 LEU   138      -6.296  -0.568   7.968  0.100000
ATOM   2144 2HD1 LEU   138      -6.646   0.498   6.573  0.100000
ATOM   2145 3HD1 LEU   138      -6.832   1.098   8.228  0.100000
ATOM   2146  CD2 LEU   138      -9.350   0.897   7.302 -0.412100
ATOM   2147 1HD2 LEU   138     -10.387   0.586   7.431  0.100000
ATOM   2148 2HD2 LEU   138      -9.158   1.710   8.002  0.100000
ATOM   2149 3HD2 LEU   138      -9.193   1.246   6.281  0.100000
ATOM   2150  C   LEU   138      -9.759  -3.112   5.341  0.597300
ATOM   2151  O   LEU   138      -9.649  -4.294   5.662 -0.567900
ATOM   2152  N   ALA   139      -9.653  -2.693   4.075 -0.415700
ATOM   2153  H   ALA   139      -9.751  -1.707   3.883  0.271900
ATOM   2154  CA  ALA   139      -9.222  -3.562   2.990  0.033700
ATOM   2155  HA  ALA   139      -8.817  -4.489   3.396  0.082300
ATOM   2156  CB  ALA   139     -10.401  -3.907   2.070 -0.182500
ATOM   2157  HB1 ALA   139     -10.826  -2.996   1.649  0.060300
ATOM   2158  HB2 ALA   139     -10.059  -4.552   1.260  0.060300
ATOM   2159  HB3 ALA   139     -11.173  -4.422   2.641  0.060300
ATOM   2160  C   ALA   139      -8.127  -2.800   2.278  0.597300
ATOM   2161  O   ALA   139      -8.330  -1.654   1.863 -0.567900
ATOM   2162  N   VAL   140      -6.958  -3.423   2.179 -0.415700
ATOM   2163  H   VAL   140      -6.893  -4.389   2.463  0.271900
ATOM   2164  CA  VAL   140      -5.844  -2.811   1.488 -0.087500
ATOM   2165  HA  VAL   140      -6.131  -1.816   1.150  0.096900
ATOM   2166  CB  VAL   140      -4.616  -2.616   2.370  0.298500
ATOM   2167  HB  VAL   140      -4.224  -3.583   2.684 -0.029700
ATOM   2168  CG1 VAL   140      -3.548  -1.871   1.542 -0.319200
ATOM   2169 1HG1 VAL   140      -3.222  -2.479   0.699  0.079100
ATOM   2170 2HG1 VAL   140      -3.949  -0.928   1.171  0.079100
ATOM   2171 3HG1 VAL   140      -2.684  -1.660   2.172  0.079100
ATOM   2172  CG2 VAL   140      -4.971  -1.806   3.610 -0.319200
ATOM   2173 1HG2 VAL   140      -5.372  -0.835   3.319  0.079100
ATOM   2174 2HG2 VAL   140      -5.719  -2.324   4.212  0.079100
ATOM   2175 3HG2 VAL   140      -4.079  -1.664   4.220  0.079100
ATOM   2176  C   VAL   140      -5.554  -3.652   0.245  0.597300
ATOM   2177  O   VAL   140      -5.319  -4.859   0.351 -0.567900
ATOM   2178  N   LEU   141      -5.597  -2.974  -0.896 -0.415700
ATOM   2179  H   LEU   141      -5.787  -1.982  -0.867  0.271900
ATOM   2180  CA  LEU   141      -5.233  -3.567  -2.174 -0.051800
ATOM   2181  HA  LEU   141      -5.411  -4.642  -2.138  0.092200
ATOM   2182  CB  LEU   141      -6.128  -2.971  -3.240 -0.110200
ATOM   2183  HB2 LEU   141      -7.166  -3.153  -2.960  0.045700
ATOM   2184  HB3 LEU   141      -5.984  -1.890  -3.248  0.045700
ATOM   2185  CG  LEU   141      -5.916  -3.485  -4.659  0.353100
ATOM   2186  HG  LEU   141      -4.888  -3.305  -4.976 -0.036100
ATOM   2187  CD1 LEU   141      -6.218  -4.985  -4.732 -0.412100
ATOM   2188 1HD1 LEU   141      -6.283  -5.290  -5.776  0.100000
ATOM   2189 2HD1 LEU   141      -5.415  -5.553  -4.264  0.100000
ATOM   2190 3HD1 LEU   141      -7.164  -5.206  -4.237  0.100000
ATOM   2191  CD2 LEU   141      -6.863  -2.738  -5.598 -0.412100
ATOM   2192 1HD2 LEU   141      -7.899  -2.989  -5.369  0.100000
ATOM   2193 2HD2 LEU   141      -6.735  -1.660  -5.496  0.100000
ATOM   2194 3HD2 LEU   141      -6.650  -3.017  -6.630  0.100000
ATOM   2195  C   LEU   141      -3.746  -3.275  -2.376  0.597300
ATOM   2196  O   LEU   141      -3.329  -2.109  -2.446 -0.567900
ATOM   2197  N   GLY   142      -2.964  -4.343  -2.436 -0.415700
ATOM   2198  H   GLY   142      -3.393  -5.257  -2.425  0.271900
ATOM   2199  CA  GLY   142      -1.518  -4.249  -2.606 -0.025200
ATOM   2200  HA2 GLY   142      -1.184  -3.240  -2.363  0.069800
ATOM   2201  HA3 GLY   142      -1.027  -4.940  -1.922  0.069800
ATOM   2202  C   GLY   142      -1.118  -4.625  -4.007  0.597300
ATOM   2203  O   GLY   142      -1.599  -5.643  -4.524 -0.567900
ATOM   2204  N   ILE   143      -0.242  -3.815  -4.597 -0.415700
ATOM   2205  H   ILE   143       0.066  -2.984  -4.113  0.271900
ATOM   2206  CA  ILE   143       0.177  -4.014  -5.987 -0.059700
ATOM   2207  HA  ILE   143      -0.095  -5.020  -6.307  0.086900
ATOM   2208  CB  ILE   143      -0.519  -3.008  -6.924  0.130300
ATOM   2209  HB  ILE   143      -0.253  -1.997  -6.614  0.018700
ATOM   2210  CG2 ILE   143      -0.040  -3.190  -8.363 -0.320400
ATOM   2211 1HG2 ILE   143      -0.462  -2.418  -9.007  0.088200
ATOM   2212 2HG2 ILE   143       1.045  -3.099  -8.427  0.088200
ATOM   2213 3HG2 ILE   143      -0.335  -4.172  -8.733  0.088200
ATOM   2214  CG1 ILE   143      -2.040  -3.136  -6.786 -0.043000
ATOM   2215 2HG1 ILE   143      -2.343  -4.155  -7.026  0.023600
ATOM   2216 3HG1 ILE   143      -2.330  -2.940  -5.754  0.023600
ATOM   2217  CD1 ILE   143      -2.833  -2.138  -7.630 -0.066000
ATOM   2218 1HD1 ILE   143      -3.892  -2.240  -7.394  0.018600
ATOM   2219 2HD1 ILE   143      -2.526  -1.117  -7.403  0.018600
ATOM   2220 3HD1 ILE   143      -2.701  -2.338  -8.693  0.018600
ATOM   2221  C   ILE   143       1.681  -3.886  -6.012  0.597300
ATOM   2222  O   ILE   143       2.227  -2.874  -5.568 -0.567900
ATOM   2223  N   PHE   144       2.384  -4.880  -6.522 -0.415700
ATOM   2224  H   PHE   144       1.897  -5.687  -6.885  0.271900
ATOM   2225  CA  PHE   144       3.826  -4.838  -6.632 -0.002400
ATOM   2226  HA  PHE   144       4.253  -4.416  -5.723  0.097800
ATOM   2227  CB  PHE   144       4.359  -6.260  -6.834 -0.034300
ATOM   2228  HB2 PHE   144       3.887  -6.693  -7.716  0.029500
ATOM   2229  HB3 PHE   144       5.434  -6.217  -7.011  0.029500
ATOM   2230  CG  PHE   144       4.093  -7.157  -5.650  0.011800
ATOM   2231  CD1 PHE   144       4.646  -6.847  -4.420 -0.125600
ATOM   2232  HD1 PHE   144       5.259  -5.964  -4.314  0.133000
ATOM   2233  CE1 PHE   144       4.462  -7.685  -3.327 -0.170400
ATOM   2234  HE1 PHE   144       4.911  -7.435  -2.377  0.143000
ATOM   2235  CZ  PHE   144       3.689  -8.826  -3.480 -0.107200
ATOM   2236  HZ  PHE   144       3.545  -9.496  -2.645  0.129700
ATOM   2237  CE2 PHE   144       3.108  -9.136  -4.697 -0.170400
ATOM   2238  HE2 PHE   144       2.510 -10.028  -4.809  0.143000
ATOM   2239  CD2 PHE   144       3.296  -8.291  -5.776 -0.125600
ATOM   2240  HD2 PHE   144       2.840  -8.538  -6.723  0.133000
ATOM   2241  C   PHE   144       4.261  -3.979  -7.815  0.597300
ATOM   2242  O   PHE   144       3.573  -3.937  -8.841 -0.567900
ATOM   2243  N   LEU   145       5.411  -3.344  -7.659 -0.415700
ATOM   2244  H   LEU   145       5.906  -3.418  -6.781  0.271900
ATOM   2245  CA  LEU   145       6.047  -2.597  -8.741 -0.051800
ATOM   2246  HA  LEU   145       5.425  -2.611  -9.636  0.092200
ATOM   2247  CB  LEU   145       6.313  -1.157  -8.358 -0.110200
ATOM   2248  HB2 LEU   145       6.731  -1.170  -7.352  0.045700
ATOM   2249  HB3 LEU   145       7.082  -0.776  -9.030  0.045700
ATOM   2250  CG  LEU   145       5.156  -0.154  -8.401  0.353100
ATOM   2251  HG  LEU   145       4.774  -0.092  -9.420 -0.036100
ATOM   2252  CD1 LEU   145       4.044  -0.547  -7.454 -0.412100
ATOM   2253 1HD1 LEU   145       4.443  -0.778  -6.466  0.100000
ATOM   2254 2HD1 LEU   145       3.326   0.268  -7.372  0.100000
ATOM   2255 3HD1 LEU   145       3.503  -1.408  -7.848  0.100000
ATOM   2256  CD2 LEU   145       5.678   1.223  -8.012 -0.412100
ATOM   2257 1HD2 LEU   145       5.932   1.249  -6.952  0.100000
ATOM   2258 2HD2 LEU   145       6.567   1.467  -8.593  0.100000
ATOM   2259 3HD2 LEU   145       4.915   1.974  -8.217  0.100000
ATOM   2260  C   LEU   145       7.387  -3.253  -9.038  0.597300
ATOM   2261  O   LEU   145       8.190  -3.506  -8.128 -0.567900
ATOM   2262  N   LYS   146       7.614  -3.511 -10.332 -0.347900
ATOM   2263  H   LYS   146       6.892  -3.283 -11.000  0.274700
ATOM   2264  CA  LYS   146       8.936  -3.874 -10.838 -0.240000
ATOM   2265  HA  LYS   146       9.641  -3.935 -10.009  0.142600
ATOM   2266  CB  LYS   146       8.910  -5.229 -11.527 -0.009400
ATOM   2267  HB2 LYS   146       9.927  -5.501 -11.810  0.036200
ATOM   2268  HB3 LYS   146       8.541  -5.978 -10.827  0.036200
ATOM   2269  CG  LYS   146       8.021  -5.229 -12.777  0.018700
ATOM   2270  HG2 LYS   146       7.000  -4.954 -12.513  0.010300
ATOM   2271  HG3 LYS   146       8.408  -4.525 -13.513  0.010300
ATOM   2272  CD  LYS   146       8.001  -6.621 -13.397 -0.047900
ATOM   2273  HD2 LYS   146       9.025  -6.932 -13.603  0.062100
ATOM   2274  HD3 LYS   146       7.571  -7.314 -12.674  0.062100
ATOM   2275  CE  LYS   146       7.200  -6.676 -14.684 -0.014300
ATOM   2276  HE2 LYS   146       6.237  -6.189 -14.532  0.113500
ATOM   2277  HE3 LYS   146       7.735  -6.130 -15.460  0.113500
ATOM   2278  NZ  LYS   146       6.983  -8.090 -15.103 -0.385400
ATOM   2279  HZ1 LYS   146       6.420  -8.617 -14.451  0.340000
ATOM   2280  HZ2 LYS   146       6.528  -8.124 -16.004  0.340000
ATOM   2281  HZ3 LYS   146       7.869  -8.565 -15.197  0.340000
ATOM   2282  C   LYS   146       9.439  -2.787 -11.780  0.734100
ATOM   2283  O   LYS   146       8.646  -2.033 -12.328 -0.589400
ATOM   2284  N   VAL   147      10.747  -2.728 -11.928 -0.415700
ATOM   2285  H   VAL   147      11.337  -3.367 -11.415  0.271900
ATOM   2286  CA  VAL   147      11.360  -1.728 -12.787 -0.087500
ATOM   2287  HA  VAL   147      10.720  -0.846 -12.808  0.096900
ATOM   2288  CB  VAL   147      12.685  -1.295 -12.191  0.298500
ATOM   2289  HB  VAL   147      13.330  -2.159 -12.029 -0.029700
ATOM   2290  CG1 VAL   147      13.397  -0.331 -13.115 -0.319200
ATOM   2291 1HG1 VAL   147      14.180   0.186 -12.560  0.079100
ATOM   2292 2HG1 VAL   147      13.853  -0.867 -13.947  0.079100
ATOM   2293 3HG1 VAL   147      12.694   0.414 -13.489  0.079100
ATOM   2294  CG2 VAL   147      12.385  -0.652 -10.835 -0.319200
ATOM   2295 1HG2 VAL   147      13.304  -0.235 -10.423  0.079100
ATOM   2296 2HG2 VAL   147      11.657   0.152 -10.945  0.079100
ATOM   2297 3HG2 VAL   147      12.011  -1.393 -10.128  0.079100
ATOM   2298  C   VAL   147      11.532  -2.260 -14.200  0.597300
ATOM   2299  O   VAL   147      12.198  -3.271 -14.394 -0.567900
ATOM   2300  N   GLY   148      10.968  -1.535 -15.153 -0.415700
ATOM   2301  H   GLY   148      10.461  -0.699 -14.898  0.271900
ATOM   2302  CA  GLY   148      11.096  -1.883 -16.567 -0.025200
ATOM   2303  HA2 GLY   148      12.142  -2.047 -16.829  0.069800
ATOM   2304  HA3 GLY   148      10.516  -2.783 -16.768  0.069800
ATOM   2305  C   GLY   148      10.558  -0.720 -17.366  0.597300
ATOM   2306  O   GLY   148      11.110   0.388 -17.295 -0.567900
ATOM   2307  N   SER   149       9.477  -0.945 -18.098 -0.415700
ATOM   2308  H   SER   149       9.067  -1.868 -18.127  0.271900
ATOM   2309  CA  SER   149       8.795   0.151 -18.796 -0.024900
ATOM   2310  HA  SER   149       9.515   0.689 -19.412  0.084300
ATOM   2311  CB  SER   149       7.715  -0.427 -19.718  0.211700
ATOM   2312  HB2 SER   149       6.941  -0.903 -19.115  0.035200
ATOM   2313  HB3 SER   149       7.262   0.372 -20.306  0.035200
ATOM   2314  OG  SER   149       8.293  -1.395 -20.580 -0.654600
ATOM   2315  HG  SER   149       7.577  -1.826 -21.053  0.427500
ATOM   2316  C   SER   149       8.139   1.117 -17.823  0.597300
ATOM   2317  O   SER   149       7.691   0.724 -16.750 -0.567900
ATOM   2318  N   ALA   150       7.989   2.380 -18.211 -0.415700
ATOM   2319  H   ALA   150       8.006   2.542 -19.208  0.271900
ATOM   2320  CA  ALA   150       7.280   3.364 -17.429  0.033700
ATOM   2321  HA  ALA   150       7.710   3.432 -16.430  0.082300
ATOM   2322  CB  ALA   150       7.360   4.742 -18.102 -0.182500
ATOM   2323  HB1 ALA   150       6.873   4.649 -19.073  0.060300
ATOM   2324  HB2 ALA   150       6.849   5.484 -17.489  0.060300
ATOM   2325  HB3 ALA   150       8.403   5.041 -18.210  0.060300
ATOM   2326  C   ALA   150       5.798   3.031 -17.317  0.597300
ATOM   2327  O   ALA   150       5.169   2.446 -18.206 -0.567900
ATOM   2328  N   LYS   151       5.223   3.463 -16.206 -0.347900
ATOM   2329  H   LYS   151       5.788   3.943 -15.520  0.274700
ATOM   2330  CA  LYS   151       3.780   3.378 -16.007 -0.240000
ATOM   2331  HA  LYS   151       3.351   2.634 -16.678  0.142600
ATOM   2332  CB  LYS   151       3.459   2.957 -14.577 -0.009400
ATOM   2333  HB2 LYS   151       4.057   2.099 -14.269  0.036200
ATOM   2334  HB3 LYS   151       3.731   3.761 -13.893  0.036200
ATOM   2335  CG  LYS   151       1.986   2.618 -14.360  0.018700
ATOM   2336  HG2 LYS   151       1.845   2.462 -13.290  0.010300
ATOM   2337  HG3 LYS   151       1.356   3.456 -14.659  0.010300
ATOM   2338  CD  LYS   151       1.566   1.358 -15.107 -0.047900
ATOM   2339  HD2 LYS   151       1.395   1.587 -16.159  0.062100
ATOM   2340  HD3 LYS   151       2.353   0.607 -15.029  0.062100
ATOM   2341  CE  LYS   151       0.304   0.806 -14.432 -0.014300
ATOM   2342  HE2 LYS   151       0.531   0.480 -13.418  0.113500
ATOM   2343  HE3 LYS   151      -0.449   1.594 -14.397  0.113500
ATOM   2344  NZ  LYS   151      -0.203  -0.324 -15.253 -0.385400
ATOM   2345  HZ1 LYS   151       0.444  -1.099 -15.306  0.340000
ATOM   2346  HZ2 LYS   151      -1.084  -0.692 -14.923  0.340000
ATOM   2347  HZ3 LYS   151      -0.359  -0.033 -16.208  0.340000
ATOM   2348  C   LYS   151       3.205   4.746 -16.313  0.734100
ATOM   2349  O   LYS   151       3.434   5.693 -15.533 -0.589400
ATOM   2350  N   PRO   152       2.534   4.925 -17.444 -0.254800
ATOM   2351  CD  PRO   152       2.234   3.971 -18.526  0.019200
ATOM   2352  HD2 PRO   152       1.293   3.459 -18.326  0.039100
ATOM   2353  HD3 PRO   152       3.034   3.254 -18.714  0.039100
ATOM   2354  CG  PRO   152       2.085   4.895 -19.725  0.018900
ATOM   2355  HG2 PRO   152       1.507   4.428 -20.523  0.021300
ATOM   2356  HG3 PRO   152       3.065   5.201 -20.091  0.021300
ATOM   2357  CB  PRO   152       1.353   6.080 -19.117 -0.007000
ATOM   2358  HB2 PRO   152       0.309   5.819 -18.942  0.025300
ATOM   2359  HB3 PRO   152       1.422   6.963 -19.752  0.025300
ATOM   2360  CA  PRO   152       2.098   6.280 -17.788 -0.026600
ATOM   2361  HA  PRO   152       2.974   6.908 -17.954  0.064100
ATOM   2362  C   PRO   152       1.224   6.915 -16.719  0.589600
ATOM   2363  O   PRO   152       1.345   8.104 -16.411 -0.574800
ATOM   2364  N   GLY   153       0.364   6.104 -16.109 -0.415700
ATOM   2365  H   GLY   153       0.251   5.151 -16.423  0.271900
ATOM   2366  CA  GLY   153      -0.553   6.650 -15.129 -0.025200
ATOM   2367  HA2 GLY   153      -1.056   7.521 -15.550  0.069800
ATOM   2368  HA3 GLY   153      -1.316   5.901 -14.916  0.069800
ATOM   2369  C   GLY   153       0.081   7.047 -13.814  0.597300
ATOM   2370  O   GLY   153      -0.557   7.656 -12.948 -0.567900
ATOM   2371  N   LEU   154       1.352   6.697 -13.606 -0.415700
ATOM   2372  H   LEU   154       1.855   6.220 -14.340  0.271900
ATOM   2373  CA  LEU   154       2.094   7.111 -12.416 -0.051800
ATOM   2374  HA  LEU   154       1.399   7.190 -11.580  0.092200
ATOM   2375  CB  LEU   154       3.155   6.041 -12.075 -0.110200
ATOM   2376  HB2 LEU   154       2.647   5.081 -11.983  0.045700
ATOM   2377  HB3 LEU   154       3.840   5.972 -12.921  0.045700
ATOM   2378  CG  LEU   154       4.006   6.248 -10.811  0.353100
ATOM   2379  HG  LEU   154       4.582   7.166 -10.925 -0.036100
ATOM   2380  CD1 LEU   154       3.151   6.352  -9.550 -0.412100
ATOM   2381 1HD1 LEU   154       2.623   5.411  -9.397  0.100000
ATOM   2382 2HD1 LEU   154       3.792   6.554  -8.692  0.100000
ATOM   2383 3HD1 LEU   154       2.423   7.158  -9.649  0.100000
ATOM   2384  CD2 LEU   154       5.021   5.105 -10.696 -0.412100
ATOM   2385 1HD2 LEU   154       5.683   5.288  -9.849  0.100000
ATOM   2386 2HD2 LEU   154       4.495   4.161 -10.550  0.100000
ATOM   2387 3HD2 LEU   154       5.622   5.050 -11.604  0.100000
ATOM   2388  C   LEU   154       2.739   8.480 -12.591  0.597300
ATOM   2389  O   LEU   154       3.138   9.091 -11.599 -0.567900
ATOM   2390  N   GLN   155       2.924   8.963 -13.815 -0.415700
ATOM   2391  H   GLN   155       2.595   8.441 -14.615  0.271900
ATOM   2392  CA  GLN   155       3.818  10.101 -14.036 -0.003100
ATOM   2393  HA  GLN   155       4.789   9.779 -13.659  0.085000
ATOM   2394  CB  GLN   155       4.074  10.327 -15.539 -0.003600
ATOM   2395  HB2 GLN   155       4.344   9.380 -16.007  0.017100
ATOM   2396  HB3 GLN   155       3.154  10.687 -15.999  0.017100
ATOM   2397  CG  GLN   155       5.193  11.346 -15.774 -0.064500
ATOM   2398  HG2 GLN   155       5.313  11.504 -16.846  0.035200
ATOM   2399  HG3 GLN   155       4.888  12.297 -15.337  0.035200
ATOM   2400  CD  GLN   155       6.520  10.899 -15.201  0.695100
ATOM   2401  OE1 GLN   155       6.810   9.700 -15.111 -0.608600
ATOM   2402  NE2 GLN   155       7.380  11.817 -14.791 -0.940700
ATOM   2403 1HE2 GLN   155       8.314  11.544 -14.521  0.425100
ATOM   2404 2HE2 GLN   155       7.098  12.787 -14.781  0.425100
ATOM   2405  C   GLN   155       3.294  11.344 -13.334  0.597300
ATOM   2406  O   GLN   155       4.105  12.128 -12.840 -0.567900
ATOM   2407  N   LYS   156       1.967  11.548 -13.273 -0.347900
ATOM   2408  H   LYS   156       1.329  10.907 -13.721  0.274700
ATOM   2409  CA  LYS   156       1.487  12.747 -12.579 -0.240000
ATOM   2410  HA  LYS   156       2.000  13.614 -12.994  0.142600
ATOM   2411  CB  LYS   156      -0.014  12.937 -12.760 -0.009400
ATOM   2412  HB2 LYS   156      -0.559  12.014 -12.561  0.036200
ATOM   2413  HB3 LYS   156      -0.361  13.715 -12.081  0.036200
ATOM   2414  CG  LYS   156      -0.249  13.408 -14.207  0.018700
ATOM   2415  HG2 LYS   156       0.523  14.118 -14.503  0.010300
ATOM   2416  HG3 LYS   156      -0.171  12.544 -14.867  0.010300
ATOM   2417  CD  LYS   156      -1.588  14.078 -14.468 -0.047900
ATOM   2418  HD2 LYS   156      -2.338  13.543 -13.885  0.062100
ATOM   2419  HD3 LYS   156      -1.536  15.109 -14.118  0.062100
ATOM   2420  CE  LYS   156      -2.018  14.084 -15.928 -0.014300
ATOM   2421  HE2 LYS   156      -1.374  14.771 -16.478  0.113500
ATOM   2422  HE3 LYS   156      -1.849  13.089 -16.341  0.113500
ATOM   2423  NZ  LYS   156      -3.458  14.454 -16.148 -0.385400
ATOM   2424  HZ1 LYS   156      -3.658  14.507 -17.137  0.340000
ATOM   2425  HZ2 LYS   156      -4.072  13.792 -15.695  0.340000
ATOM   2426  HZ3 LYS   156      -3.661  15.351 -15.731  0.340000
ATOM   2427  C   LYS   156       1.859  12.746 -11.109  0.734100
ATOM   2428  O   LYS   156       2.107  13.802 -10.532 -0.589400
ATOM   2429  N   VAL   157       1.908  11.553 -10.516 -0.415700
ATOM   2430  H   VAL   157       1.785  10.718 -11.072  0.271900
ATOM   2431  CA  VAL   157       2.392  11.452  -9.142 -0.087500
ATOM   2432  HA  VAL   157       1.854  12.157  -8.508  0.096900
ATOM   2433  CB  VAL   157       2.139  10.030  -8.613  0.298500
ATOM   2434  HB  VAL   157       2.593   9.293  -9.276 -0.029700
ATOM   2435  CG1 VAL   157       2.795   9.869  -7.243 -0.319200
ATOM   2436 1HG1 VAL   157       3.882   9.908  -7.319  0.079100
ATOM   2437 2HG1 VAL   157       2.451  10.649  -6.564  0.079100
ATOM   2438 3HG1 VAL   157       2.531   8.894  -6.835  0.079100
ATOM   2439  CG2 VAL   157       0.648   9.735  -8.493 -0.319200
ATOM   2440 1HG2 VAL   157       0.162   9.826  -9.464  0.079100
ATOM   2441 2HG2 VAL   157       0.502   8.716  -8.132  0.079100
ATOM   2442 3HG2 VAL   157       0.186  10.431  -7.793  0.079100
ATOM   2443  C   VAL   157       3.868  11.813  -9.058  0.597300
ATOM   2444  O   VAL   157       4.305  12.639  -8.263 -0.567900
ATOM   2445  N   VAL   158       4.692  11.180  -9.889 -0.415700
ATOM   2446  H   VAL   158       4.347  10.515 -10.565  0.271900
ATOM   2447  CA  VAL   158       6.129  11.476  -9.746 -0.087500
ATOM   2448  HA  VAL   158       6.431  11.293  -8.715  0.096900
ATOM   2449  CB  VAL   158       6.940  10.535 -10.625  0.298500
ATOM   2450  HB  VAL   158       7.985  10.846 -10.646 -0.029700
ATOM   2451  CG1 VAL   158       6.862   9.067 -10.231 -0.319200
ATOM   2452 1HG1 VAL   158       7.297   8.437 -11.007  0.079100
ATOM   2453 2HG1 VAL   158       7.440   8.930  -9.317  0.079100
ATOM   2454 3HG1 VAL   158       5.829   8.765 -10.056  0.079100
ATOM   2455  CG2 VAL   158       6.336  10.678 -11.964 -0.319200
ATOM   2456 1HG2 VAL   158       6.411  11.691 -12.360  0.079100
ATOM   2457 2HG2 VAL   158       6.929  10.052 -12.632  0.079100
ATOM   2458 3HG2 VAL   158       5.336  10.246 -11.931  0.079100
ATOM   2459  C   VAL   158       6.428  12.935 -10.051  0.597300
ATOM   2460  O   VAL   158       7.302  13.503  -9.412 -0.567900
ATOM   2461  N   ASP   159       5.693  13.577 -10.961 -0.516300
ATOM   2462  H   ASP   159       5.009  13.089 -11.521  0.293600
ATOM   2463  CA  ASP   159       6.054  14.954 -11.264  0.038100
ATOM   2464  HA  ASP   159       7.138  15.037 -11.347  0.088000
ATOM   2465  CB  ASP   159       5.419  15.318 -12.583 -0.030300
ATOM   2466  HB2 ASP   159       4.402  14.927 -12.624 -0.012200
ATOM   2467  HB3 ASP   159       5.358  16.401 -12.688 -0.012200
ATOM   2468  CG  ASP   159       6.246  14.783 -13.746  0.799400
ATOM   2469  OD1 ASP   159       7.488  14.656 -13.576 -0.801400
ATOM   2470  OD2 ASP   159       5.621  14.499 -14.786 -0.801400
ATOM   2471  C   ASP   159       5.693  15.933 -10.172  0.536600
ATOM   2472  O   ASP   159       6.243  17.012 -10.199 -0.581900
ATOM   2473  N   VAL   160       4.816  15.624  -9.218 -0.415700
ATOM   2474  H   VAL   160       4.376  14.715  -9.232  0.271900
ATOM   2475  CA  VAL   160       4.513  16.550  -8.132 -0.087500
ATOM   2476  HA  VAL   160       4.629  17.577  -8.480  0.096900
ATOM   2477  CB  VAL   160       3.039  16.360  -7.744  0.298500
ATOM   2478  HB  VAL   160       2.451  16.270  -8.658 -0.029700
ATOM   2479  CG1 VAL   160       2.800  15.106  -6.913 -0.319200
ATOM   2480 1HG1 VAL   160       1.754  15.088  -6.608  0.079100
ATOM   2481 2HG1 VAL   160       2.901  14.228  -7.552  0.079100
ATOM   2482 3HG1 VAL   160       3.436  15.051  -6.029  0.079100
ATOM   2483  CG2 VAL   160       2.446  17.540  -6.976 -0.319200
ATOM   2484 1HG2 VAL   160       1.373  17.397  -6.847  0.079100
ATOM   2485 2HG2 VAL   160       2.909  17.641  -5.994  0.079100
ATOM   2486 3HG2 VAL   160       2.601  18.437  -7.574  0.079100
ATOM   2487  C   VAL   160       5.432  16.355  -6.916  0.597300
ATOM   2488  O   VAL   160       5.421  17.135  -5.960 -0.567900
ATOM   2489  N   LEU   161       6.235  15.278  -6.902 -0.415700
ATOM   2490  H   LEU   161       6.215  14.635  -7.681  0.271900
ATOM   2491  CA  LEU   161       7.020  14.957  -5.714 -0.051800
ATOM   2492  HA  LEU   161       6.356  14.907  -4.851  0.092200
ATOM   2493  CB  LEU   161       7.768  13.620  -5.845 -0.110200
ATOM   2494  HB2 LEU   161       8.408  13.658  -6.727  0.045700
ATOM   2495  HB3 LEU   161       8.401  13.472  -4.971  0.045700
ATOM   2496  CG  LEU   161       6.807  12.427  -5.977  0.353100
ATOM   2497  HG  LEU   161       6.270  12.526  -6.921 -0.036100
ATOM   2498  CD1 LEU   161       7.639  11.154  -6.058 -0.412100
ATOM   2499 1HD1 LEU   161       8.230  11.033  -5.151  0.100000
ATOM   2500 2HD1 LEU   161       6.977  10.296  -6.174  0.100000
ATOM   2501 3HD1 LEU   161       8.306  11.212  -6.919  0.100000
ATOM   2502  CD2 LEU   161       5.792  12.348  -4.842 -0.412100
ATOM   2503 1HD2 LEU   161       5.049  13.138  -4.951  0.100000
ATOM   2504 2HD2 LEU   161       5.267  11.394  -4.890  0.100000
ATOM   2505 3HD2 LEU   161       6.288  12.442  -3.876  0.100000
ATOM   2506  C   LEU   161       8.033  16.043  -5.385  0.597300
ATOM   2507  O   LEU   161       8.326  16.246  -4.197 -0.567900
ATOM   2508  N   ASP   162       8.544  16.759  -6.374 -0.516300
ATOM   2509  H   ASP   162       8.358  16.508  -7.334  0.293600
ATOM   2510  CA  ASP   162       9.480  17.834  -6.044  0.038100
ATOM   2511  HA  ASP   162      10.319  17.429  -5.479  0.088000
ATOM   2512  CB  ASP   162      10.002  18.489  -7.327 -0.030300
ATOM   2513  HB2 ASP   162       9.187  18.585  -8.044 -0.012200
ATOM   2514  HB3 ASP   162      10.349  19.495  -7.091 -0.012200
ATOM   2515  CG  ASP   162      11.176  17.773  -7.955  0.799400
ATOM   2516  OD1 ASP   162      11.748  16.792  -7.400 -0.801400
ATOM   2517  OD2 ASP   162      11.500  18.267  -9.064 -0.801400
ATOM   2518  C   ASP   162       8.860  18.916  -5.175  0.536600
ATOM   2519  O   ASP   162       9.594  19.670  -4.529 -0.581900
ATOM   2520  N   SER   163       7.531  19.030  -5.191 -0.415700
ATOM   2521  H   SER   163       6.987  18.401  -5.765  0.271900
ATOM   2522  CA  SER   163       6.847  20.060  -4.417 -0.024900
ATOM   2523  HA  SER   163       7.494  20.933  -4.328  0.084300
ATOM   2524  CB  SER   163       5.580  20.513  -5.121  0.211700
ATOM   2525  HB2 SER   163       5.218  21.418  -4.635  0.035200
ATOM   2526  HB3 SER   163       5.805  20.747  -6.161  0.035200
ATOM   2527  OG  SER   163       4.555  19.531  -5.062 -0.654600
ATOM   2528  HG  SER   163       4.887  18.707  -5.425  0.427500
ATOM   2529  C   SER   163       6.496  19.592  -3.011  0.597300
ATOM   2530  O   SER   163       6.008  20.399  -2.230 -0.567900
ATOM   2531  N   ILE   164       6.718  18.314  -2.704 -0.415700
ATOM   2532  H   ILE   164       7.125  17.705  -3.399  0.271900
ATOM   2533  CA  ILE   164       6.471  17.783  -1.354 -0.059700
ATOM   2534  HA  ILE   164       6.332  18.615  -0.663  0.086900
ATOM   2535  CB  ILE   164       5.202  16.922  -1.302  0.130300
ATOM   2536  HB  ILE   164       5.108  16.567  -0.276  0.018700
ATOM   2537  CG2 ILE   164       3.962  17.763  -1.595 -0.320400
ATOM   2538 1HG2 ILE   164       3.951  18.633  -0.938  0.088200
ATOM   2539 2HG2 ILE   164       3.959  18.101  -2.631  0.088200
ATOM   2540 3HG2 ILE   164       3.061  17.178  -1.410  0.088200
ATOM   2541  CG1 ILE   164       5.263  15.710  -2.242 -0.043000
ATOM   2542 2HG1 ILE   164       4.898  15.991  -3.230  0.023600
ATOM   2543 3HG1 ILE   164       6.288  15.358  -2.355  0.023600
ATOM   2544  CD1 ILE   164       4.437  14.547  -1.712 -0.066000
ATOM   2545 1HD1 ILE   164       4.895  14.142  -0.809  0.018600
ATOM   2546 2HD1 ILE   164       3.425  14.878  -1.481  0.018600
ATOM   2547 3HD1 ILE   164       4.396  13.758  -2.463  0.018600
ATOM   2548  C   ILE   164       7.693  17.041  -0.846  0.597300
ATOM   2549  O   ILE   164       7.626  15.962  -0.238 -0.567900
ATOM   2550  N   LYS   165       8.871  17.627  -1.033 -0.347900
ATOM   2551  H   LYS   165       8.883  18.478  -1.576  0.274700
ATOM   2552  CA  LYS   165      10.115  16.912  -0.796 -0.240000
ATOM   2553  HA  LYS   165      10.124  16.007  -1.404  0.142600
ATOM   2554  CB  LYS   165      11.319  17.782  -1.212 -0.009400
ATOM   2555  HB2 LYS   165      11.204  18.046  -2.263  0.036200
ATOM   2556  HB3 LYS   165      11.326  18.697  -0.619  0.036200
ATOM   2557  CG  LYS   165      12.645  17.028  -1.026  0.018700
ATOM   2558  HG2 LYS   165      12.786  16.742   0.016  0.010300
ATOM   2559  HG3 LYS   165      12.660  16.136  -1.652  0.010300
ATOM   2560  CD  LYS   165      13.792  17.972  -1.420 -0.047900
ATOM   2561  HD2 LYS   165      13.682  18.242  -2.470  0.062100
ATOM   2562  HD3 LYS   165      13.732  18.880  -0.820  0.062100
ATOM   2563  CE  LYS   165      15.153  17.341  -1.212 -0.014300
ATOM   2564  HE2 LYS   165      15.290  17.089  -0.160  0.113500
ATOM   2565  HE3 LYS   165      15.210  16.425  -1.800  0.113500
ATOM   2566  NZ  LYS   165      16.209  18.291  -1.658 -0.385400
ATOM   2567  HZ1 LYS   165      16.059  18.613  -2.603  0.340000
ATOM   2568  HZ2 LYS   165      16.250  19.108  -1.066  0.340000
ATOM   2569  HZ3 LYS   165      17.125  17.865  -1.646  0.340000
ATOM   2570  C   LYS   165      10.230  16.479   0.651  0.734100
ATOM   2571  O   LYS   165      10.747  15.410   0.927 -0.589400
ATOM   2572  N   THR   166       9.820  17.334   1.576 -0.415700
ATOM   2573  H   THR   166       9.413  18.207   1.271  0.271900
ATOM   2574  CA  THR   166      10.085  17.160   3.006 -0.038900
ATOM   2575  HA  THR   166      10.701  16.274   3.167  0.100700
ATOM   2576  CB  THR   166      10.875  18.357   3.544  0.365400
ATOM   2577  HB  THR   166      10.972  18.289   4.628  0.004300
ATOM   2578  CG2 THR   166      12.264  18.386   2.913 -0.243800
ATOM   2579 1HG2 THR   166      12.223  18.493   1.829  0.064200
ATOM   2580 2HG2 THR   166      12.820  19.211   3.360  0.064200
ATOM   2581 3HG2 THR   166      12.791  17.465   3.162  0.064200
ATOM   2582  OG1 THR   166      10.207  19.560   3.190 -0.676100
ATOM   2583  HG1 THR   166       9.602  19.732   3.916  0.410200
ATOM   2584  C   THR   166       8.804  16.950   3.800  0.597300
ATOM   2585  O   THR   166       7.688  17.295   3.399 -0.567900
ATOM   2586  N   LYS   167       9.000  16.337   4.962 -0.347900
ATOM   2587  H   LYS   167       9.943  16.075   5.212  0.274700
ATOM   2588  CA  LYS   167       7.929  15.995   5.876 -0.240000
ATOM   2589  HA  LYS   167       7.329  15.194   5.444  0.142600
ATOM   2590  CB  LYS   167       8.580  15.510   7.182 -0.009400
ATOM   2591  HB2 LYS   167       9.183  14.633   6.945  0.036200
ATOM   2592  HB3 LYS   167       9.238  16.282   7.581  0.036200
ATOM   2593  CG  LYS   167       7.552  15.121   8.254  0.018700
ATOM   2594  HG2 LYS   167       6.970  15.984   8.577  0.010300
ATOM   2595  HG3 LYS   167       6.858  14.393   7.833  0.010300
ATOM   2596  CD  LYS   167       8.254  14.490   9.457 -0.047900
ATOM   2597  HD2 LYS   167       8.801  13.595   9.161  0.062100
ATOM   2598  HD3 LYS   167       8.956  15.212   9.873  0.062100
ATOM   2599  CE  LYS   167       7.211  14.145  10.515 -0.014300
ATOM   2600  HE2 LYS   167       6.546  14.999  10.646  0.113500
ATOM   2601  HE3 LYS   167       6.612  13.315  10.141  0.113500
ATOM   2602  NZ  LYS   167       7.785  13.785  11.827 -0.385400
ATOM   2603  HZ1 LYS   167       8.016  14.625  12.338  0.340000
ATOM   2604  HZ2 LYS   167       7.143  13.254  12.397  0.340000
ATOM   2605  HZ3 LYS   167       8.646  13.269  11.718  0.340000
ATOM   2606  C   LYS   167       7.030  17.165   6.188  0.734100
ATOM   2607  O   LYS   167       7.528  18.235   6.547 -0.589400
ATOM   2608  N   GLY   168       5.732  16.954   6.058 -0.415700
ATOM   2609  H   GLY   168       5.394  16.064   5.721  0.271900
ATOM   2610  CA  GLY   168       4.765  17.991   6.393 -0.025200
ATOM   2611  HA2 GLY   168       3.868  17.511   6.784  0.069800
ATOM   2612  HA3 GLY   168       5.158  18.654   7.164  0.069800
ATOM   2613  C   GLY   168       4.355  18.817   5.193  0.597300
ATOM   2614  O   GLY   168       3.398  19.589   5.303 -0.567900
ATOM   2615  N   LYS   169       5.014  18.705   4.057 -0.347900
ATOM   2616  H   LYS   169       5.800  18.075   3.986  0.274700
ATOM   2617  CA  LYS   169       4.570  19.418   2.859 -0.240000
ATOM   2618  HA  LYS   169       4.204  20.401   3.154  0.142600
ATOM   2619  CB  LYS   169       5.712  19.604   1.870 -0.009400
ATOM   2620  HB2 LYS   169       6.129  18.623   1.643  0.036200
ATOM   2621  HB3 LYS   169       5.321  20.012   0.939  0.036200
ATOM   2622  CG  LYS   169       6.849  20.492   2.365  0.018700
ATOM   2623  HG2 LYS   169       7.173  20.193   3.362  0.010300
ATOM   2624  HG3 LYS   169       7.686  20.350   1.681  0.010300
ATOM   2625  CD  LYS   169       6.467  21.945   2.357 -0.047900
ATOM   2626  HD2 LYS   169       5.763  22.144   1.548  0.062100
ATOM   2627  HD3 LYS   169       5.974  22.157   3.306  0.062100
ATOM   2628  CE  LYS   169       7.680  22.849   2.146 -0.014300
ATOM   2629  HE2 LYS   169       8.514  22.479   2.742  0.113500
ATOM   2630  HE3 LYS   169       7.970  22.863   1.095  0.113500
ATOM   2631  NZ  LYS   169       7.285  24.203   2.625 -0.385400
ATOM   2632  HZ1 LYS   169       8.099  24.801   2.652  0.340000
ATOM   2633  HZ2 LYS   169       6.632  24.618   1.975  0.340000
ATOM   2634  HZ3 LYS   169       6.895  24.160   3.555  0.340000
ATOM   2635  C   LYS   169       3.439  18.673   2.165  0.734100
ATOM   2636  O   LYS   169       3.442  17.447   2.045 -0.589400
ATOM   2637  N   SER   170       2.500  19.423   1.649 -0.415700
ATOM   2638  H   SER   170       2.563  20.429   1.721  0.271900
ATOM   2639  CA  SER   170       1.416  18.891   0.860 -0.024900
ATOM   2640  HA  SER   170       1.685  17.885   0.536  0.084300
ATOM   2641  CB  SER   170       0.110  18.822   1.644  0.211700
ATOM   2642  HB2 SER   170      -0.660  18.342   1.040  0.035200
ATOM   2643  HB3 SER   170       0.266  18.234   2.549  0.035200
ATOM   2644  OG  SER   170      -0.319  20.133   2.006 -0.654600
ATOM   2645  HG  SER   170      -0.839  20.487   1.281  0.427500
ATOM   2646  C   SER   170       1.238  19.755  -0.393  0.597300
ATOM   2647  O   SER   170       1.698  20.906  -0.462 -0.567900
ATOM   2648  N   ALA   171       0.532  19.210  -1.372 -0.415700
ATOM   2649  H   ALA   171       0.206  18.260  -1.272  0.271900
ATOM   2650  CA  ALA   171       0.195  19.923  -2.592  0.033700
ATOM   2651  HA  ALA   171       0.161  20.988  -2.365  0.082300
ATOM   2652  CB  ALA   171       1.236  19.691  -3.688 -0.182500
ATOM   2653  HB1 ALA   171       2.214  20.062  -3.381  0.060300
ATOM   2654  HB2 ALA   171       1.310  18.630  -3.926  0.060300
ATOM   2655  HB3 ALA   171       0.889  20.233  -4.568  0.060300
ATOM   2656  C   ALA   171      -1.184  19.497  -3.059  0.597300
ATOM   2657  O   ALA   171      -1.604  18.359  -2.852 -0.567900
ATOM   2658  N   ASP   172      -1.927  20.373  -3.694 -0.516300
ATOM   2659  H   ASP   172      -1.634  21.339  -3.731  0.293600
ATOM   2660  CA  ASP   172      -3.182  20.041  -4.318  0.038100
ATOM   2661  HA  ASP   172      -3.881  19.685  -3.561  0.088000
ATOM   2662  CB  ASP   172      -3.730  21.303  -4.979 -0.030300
ATOM   2663  HB2 ASP   172      -3.003  22.115  -4.963 -0.012200
ATOM   2664  HB3 ASP   172      -3.959  21.095  -6.024 -0.012200
ATOM   2665  CG  ASP   172      -4.987  21.753  -4.265  0.799400
ATOM   2666  OD1 ASP   172      -6.039  21.482  -4.915 -0.801400
ATOM   2667  OD2 ASP   172      -4.876  22.325  -3.140 -0.801400
ATOM   2668  C   ASP   172      -2.919  18.911  -5.312  0.536600
ATOM   2669  O   ASP   172      -1.888  18.893  -5.994 -0.581900
ATOM   2670  N   PHE   173      -3.812  17.929  -5.345 -0.415700
ATOM   2671  H   PHE   173      -4.621  17.956  -4.742  0.271900
ATOM   2672  CA  PHE   173      -3.630  16.813  -6.258 -0.002400
ATOM   2673  HA  PHE   173      -3.121  17.160  -7.158  0.097800
ATOM   2674  CB  PHE   173      -2.772  15.727  -5.586 -0.034300
ATOM   2675  HB2 PHE   173      -1.969  16.203  -5.023  0.029500
ATOM   2676  HB3 PHE   173      -3.363  15.142  -4.882  0.029500
ATOM   2677  CG  PHE   173      -2.118  14.831  -6.631  0.011800
ATOM   2678  CD1 PHE   173      -1.139  15.326  -7.495 -0.125600
ATOM   2679  HD1 PHE   173      -0.834  16.359  -7.428  0.133000
ATOM   2680  CE1 PHE   173      -0.551  14.494  -8.454 -0.170400
ATOM   2681  HE1 PHE   173       0.199  14.891  -9.122  0.143000
ATOM   2682  CZ  PHE   173      -0.929  13.152  -8.534 -0.107200
ATOM   2683  HZ  PHE   173      -0.480  12.503  -9.271  0.129700
ATOM   2684  CE2 PHE   173      -1.911  12.664  -7.677 -0.170400
ATOM   2685  HE2 PHE   173      -2.219  11.631  -7.745  0.143000
ATOM   2686  CD2 PHE   173      -2.517  13.509  -6.747 -0.125600
ATOM   2687  HD2 PHE   173      -3.305  13.132  -6.112  0.133000
ATOM   2688  C   PHE   173      -4.988  16.299  -6.683  0.597300
ATOM   2689  O   PHE   173      -5.381  15.181  -6.402 -0.567900
ATOM   2690  N   THR   174      -5.728  17.149  -7.380 -0.415700
ATOM   2691  H   THR   174      -5.333  18.038  -7.651  0.271900
ATOM   2692  CA  THR   174      -7.073  16.812  -7.835 -0.038900
ATOM   2693  HA  THR   174      -7.528  16.120  -7.127  0.100700
ATOM   2694  CB  THR   174      -7.966  18.065  -7.874  0.365400
ATOM   2695  HB  THR   174      -8.906  17.824  -8.370  0.004300
ATOM   2696  CG2 THR   174      -8.271  18.584  -6.474 -0.243800
ATOM   2697 1HG2 THR   174      -8.902  19.470  -6.546  0.064200
ATOM   2698 2HG2 THR   174      -8.809  17.818  -5.915  0.064200
ATOM   2699 3HG2 THR   174      -7.352  18.839  -5.948  0.064200
ATOM   2700  OG1 THR   174      -7.316  19.103  -8.580 -0.676100
ATOM   2701  HG1 THR   174      -7.223  18.826  -9.494  0.410200
ATOM   2702  C   THR   174      -7.045  16.114  -9.179  0.597300
ATOM   2703  O   THR   174      -6.092  16.187  -9.957 -0.567900
ATOM   2704  N   ASN   175      -8.150  15.432  -9.455 -0.415700
ATOM   2705  H   ASN   175      -8.865  15.328  -8.749  0.271900
ATOM   2706  CA  ASN   175      -8.374  14.835 -10.757  0.014300
ATOM   2707  HA  ASN   175      -9.344  14.339 -10.715  0.104800
ATOM   2708  CB  ASN   175      -8.429  15.916 -11.848 -0.204100
ATOM   2709  HB2 ASN   175      -7.470  16.417 -11.983  0.079700
ATOM   2710  HB3 ASN   175      -8.706  15.462 -12.800  0.079700
ATOM   2711  CG  ASN   175      -9.503  16.932 -11.504  0.713000
ATOM   2712  OD1 ASN   175      -9.197  18.059 -11.112 -0.593100
ATOM   2713  ND2 ASN   175     -10.753  16.542 -11.591 -0.919100
ATOM   2714 1HD2 ASN   175     -11.487  17.216 -11.425  0.419600
ATOM   2715 2HD2 ASN   175     -10.965  15.611 -11.921  0.419600
ATOM   2716  C   ASN   175      -7.382  13.740 -11.103  0.597300
ATOM   2717  O   ASN   175      -7.188  13.490 -12.292 -0.567900
ATOM   2718  N   PHE   176      -6.792  13.064 -10.124 -0.415700
ATOM   2719  H   PHE   176      -7.050  13.249  -9.165  0.271900
ATOM   2720  CA  PHE   176      -5.926  11.927 -10.399 -0.002400
ATOM   2721  HA  PHE   176      -5.449  12.058 -11.370  0.097800
ATOM   2722  CB  PHE   176      -4.817  11.826  -9.358 -0.034300
ATOM   2723  HB2 PHE   176      -4.206  12.728  -9.377  0.029500
ATOM   2724  HB3 PHE   176      -5.246  11.715  -8.362  0.029500
ATOM   2725  CG  PHE   176      -3.957  10.617  -9.674  0.011800
ATOM   2726  CD1 PHE   176      -2.995  10.721 -10.679 -0.125600
ATOM   2727  HD1 PHE   176      -2.865  11.660 -11.197  0.133000
ATOM   2728  CE1 PHE   176      -2.206   9.631 -11.034 -0.170400
ATOM   2729  HE1 PHE   176      -1.463   9.740 -11.810  0.143000
ATOM   2730  CZ  PHE   176      -2.370   8.407 -10.390 -0.107200
ATOM   2731  HZ  PHE   176      -1.749   7.561 -10.646  0.129700
ATOM   2732  CE2 PHE   176      -3.330   8.308  -9.377 -0.170400
ATOM   2733  HE2 PHE   176      -3.458   7.364  -8.868  0.143000
ATOM   2734  CD2 PHE   176      -4.134   9.392  -9.018 -0.125600
ATOM   2735  HD2 PHE   176      -4.888   9.286  -8.253  0.133000
ATOM   2736  C   PHE   176      -6.761  10.651 -10.439  0.597300
ATOM   2737  O   PHE   176      -7.538  10.385  -9.528 -0.567900
ATOM   2738  N   ASP   177      -6.570   9.854 -11.482 -0.516300
ATOM   2739  H   ASP   177      -5.868  10.100 -12.165  0.293600
ATOM   2740  CA  ASP   177      -7.361   8.646 -11.691  0.038100
ATOM   2741  HA  ASP   177      -8.300   8.721 -11.142  0.088000
ATOM   2742  CB  ASP   177      -7.706   8.539 -13.175 -0.030300
ATOM   2743  HB2 ASP   177      -8.149   9.483 -13.489 -0.012200
ATOM   2744  HB3 ASP   177      -6.806   8.374 -13.767 -0.012200
ATOM   2745  CG  ASP   177      -8.704   7.434 -13.451  0.799400
ATOM   2746  OD1 ASP   177      -8.913   6.545 -12.580 -0.801400
ATOM   2747  OD2 ASP   177      -9.265   7.454 -14.560 -0.801400
ATOM   2748  C   ASP   177      -6.573   7.410 -11.259  0.536600
ATOM   2749  O   ASP   177      -5.654   6.983 -11.984 -0.581900
ATOM   2750  N   PRO   178      -6.870   6.792 -10.116 -0.254800
ATOM   2751  CD  PRO   178      -7.900   7.152  -9.146  0.019200
ATOM   2752  HD2 PRO   178      -8.865   7.337  -9.617  0.039100
ATOM   2753  HD3 PRO   178      -7.577   8.014  -8.563  0.039100
ATOM   2754  CG  PRO   178      -7.982   5.913  -8.259  0.018900
ATOM   2755  HG2 PRO   178      -8.627   5.171  -8.728  0.021300
ATOM   2756  HG3 PRO   178      -8.337   6.155  -7.257  0.021300
ATOM   2757  CB  PRO   178      -6.549   5.416  -8.250 -0.007000
ATOM   2758  HB2 PRO   178      -6.489   4.368  -7.956  0.025300
ATOM   2759  HB3 PRO   178      -5.961   6.027  -7.564  0.025300
ATOM   2760  CA  PRO   178      -6.058   5.645  -9.681 -0.026600
ATOM   2761  HA  PRO   178      -4.999   5.903  -9.672  0.064100
ATOM   2762  C   PRO   178      -6.245   4.394 -10.544  0.589600
ATOM   2763  O   PRO   178      -5.483   3.429 -10.398 -0.574800
ATOM   2764  N   ARG   179      -7.220   4.384 -11.453 -0.347900
ATOM   2765  H   ARG   179      -7.801   5.198 -11.595  0.274700
ATOM   2766  CA  ARG   179      -7.316   3.248 -12.380 -0.263700
ATOM   2767  HA  ARG   179      -7.418   2.322 -11.814  0.156000
ATOM   2768  CB  ARG   179      -8.536   3.398 -13.297 -0.000700
ATOM   2769  HB2 ARG   179      -8.469   4.346 -13.832  0.032700
ATOM   2770  HB3 ARG   179      -8.524   2.599 -14.038  0.032700
ATOM   2771  CG  ARG   179      -9.848   3.304 -12.507  0.039000
ATOM   2772  HG2 ARG   179      -9.902   2.325 -12.030  0.028500
ATOM   2773  HG3 ARG   179      -9.877   4.079 -11.741  0.028500
ATOM   2774  CD  ARG   179     -11.036   3.473 -13.436  0.048600
ATOM   2775  HD2 ARG   179     -10.950   2.791 -14.283  0.068700
ATOM   2776  HD3 ARG   179     -11.946   3.235 -12.884  0.068700
ATOM   2777  NE  ARG   179     -11.081   4.869 -13.879 -0.529500
ATOM   2778  HE  ARG   179     -10.358   5.499 -13.563  0.345600
ATOM   2779  CZ  ARG   179     -12.042   5.362 -14.644  0.807600
ATOM   2780  NH1 ARG   179     -13.034   4.599 -15.061 -0.862700
ATOM   2781 1HH1 ARG   179     -13.071   3.629 -14.781  0.447800
ATOM   2782 2HH1 ARG   179     -13.690   4.923 -15.758  0.447800
ATOM   2783  NH2 ARG   179     -12.012   6.639 -14.991 -0.862700
ATOM   2784 1HH2 ARG   179     -11.175   7.167 -14.792  0.447800
ATOM   2785 2HH2 ARG   179     -12.740   7.033 -15.570  0.447800
ATOM   2786  C   ARG   179      -6.057   3.106 -13.210  0.734100
ATOM   2787  O   ARG   179      -5.745   2.006 -13.674 -0.589400
ATOM   2788  N   GLY   180      -5.327   4.202 -13.428 -0.415700
ATOM   2789  H   GLY   180      -5.640   5.091 -13.067  0.271900
ATOM   2790  CA  GLY   180      -4.106   4.131 -14.185 -0.025200
ATOM   2791  HA2 GLY   180      -4.284   3.570 -15.103  0.069800
ATOM   2792  HA3 GLY   180      -3.792   5.134 -14.473  0.069800
ATOM   2793  C   GLY   180      -2.956   3.463 -13.459  0.597300
ATOM   2794  O   GLY   180      -1.883   3.366 -14.042 -0.567900
ATOM   2795  N   LEU   181      -3.135   2.989 -12.227 -0.415700
ATOM   2796  H   LEU   181      -4.025   3.132 -11.771  0.271900
ATOM   2797  CA  LEU   181      -2.092   2.281 -11.480 -0.051800
ATOM   2798  HA  LEU   181      -1.124   2.392 -11.968  0.092200
ATOM   2799  CB  LEU   181      -2.015   2.864 -10.071 -0.110200
ATOM   2800  HB2 LEU   181      -2.974   2.720  -9.573  0.045700
ATOM   2801  HB3 LEU   181      -1.259   2.318  -9.506  0.045700
ATOM   2802  CG  LEU   181      -1.651   4.358 -10.049  0.353100
ATOM   2803  HG  LEU   181      -2.422   4.928 -10.568 -0.036100
ATOM   2804  CD1 LEU   181      -1.633   4.842  -8.600 -0.412100
ATOM   2805 1HD1 LEU   181      -2.612   4.686  -8.146  0.100000
ATOM   2806 2HD1 LEU   181      -0.883   4.291  -8.032  0.100000
ATOM   2807 3HD1 LEU   181      -1.394   5.905  -8.563  0.100000
ATOM   2808  CD2 LEU   181      -0.325   4.647 -10.720 -0.412100
ATOM   2809 1HD2 LEU   181      -0.396   4.476 -11.794  0.100000
ATOM   2810 2HD2 LEU   181      -0.056   5.693 -10.568  0.100000
ATOM   2811 3HD2 LEU   181       0.453   4.015 -10.292  0.100000
ATOM   2812  C   LEU   181      -2.369   0.799 -11.409  0.597300
ATOM   2813  O   LEU   181      -1.602   0.070 -10.778 -0.567900
ATOM   2814  N   LEU   182      -3.464   0.321 -11.993 -0.415700
ATOM   2815  H   LEU   182      -4.067   0.933 -12.524  0.271900
ATOM   2816  CA  LEU   182      -3.805  -1.090 -11.857 -0.051800
ATOM   2817  HA  LEU   182      -3.464  -1.448 -10.885  0.092200
ATOM   2818  CB  LEU   182      -5.328  -1.257 -11.936 -0.110200
ATOM   2819  HB2 LEU   182      -5.657  -0.955 -12.930  0.045700
ATOM   2820  HB3 LEU   182      -5.579  -2.310 -11.814  0.045700
ATOM   2821  CG  LEU   182      -6.106  -0.441 -10.908  0.353100
ATOM   2822  HG  LEU   182      -5.871   0.618 -11.017 -0.036100
ATOM   2823  CD1 LEU   182      -7.616  -0.586 -11.137 -0.412100
ATOM   2824 1HD1 LEU   182      -7.917  -1.626 -11.008  0.100000
ATOM   2825 2HD1 LEU   182      -8.158   0.037 -10.426  0.100000
ATOM   2826 3HD1 LEU   182      -7.872  -0.264 -12.146  0.100000
ATOM   2827  CD2 LEU   182      -5.713  -0.873  -9.508 -0.412100
ATOM   2828 1HD2 LEU   182      -4.690  -0.565  -9.291  0.100000
ATOM   2829 2HD2 LEU   182      -6.365  -0.384  -8.785  0.100000
ATOM   2830 3HD2 LEU   182      -5.812  -1.954  -9.403  0.100000
ATOM   2831  C   LEU   182      -3.172  -1.927 -12.956  0.597300
ATOM   2832  O   LEU   182      -3.003  -1.491 -14.105 -0.567900
ATOM   2833  N   PRO   183      -2.823  -3.171 -12.662 -0.254800
ATOM   2834  CD  PRO   183      -2.822  -3.801 -11.345  0.019200
ATOM   2835  HD2 PRO   183      -3.792  -3.720 -10.853  0.039100
ATOM   2836  HD3 PRO   183      -2.033  -3.368 -10.731  0.039100
ATOM   2837  CG  PRO   183      -2.502  -5.266 -11.649  0.018900
ATOM   2838  HG2 PRO   183      -3.431  -5.812 -11.814  0.021300
ATOM   2839  HG3 PRO   183      -1.926  -5.724 -10.844  0.021300
ATOM   2840  CB  PRO   183      -1.716  -5.191 -12.941 -0.007000
ATOM   2841  HB2 PRO   183      -1.734  -6.143 -13.471  0.025300
ATOM   2842  HB3 PRO   183      -0.687  -4.909 -12.719  0.025300
ATOM   2843  CA  PRO   183      -2.402  -4.090 -13.723 -0.026600
ATOM   2844  HA  PRO   183      -1.694  -3.622 -14.408  0.064100
ATOM   2845  C   PRO   183      -3.631  -4.597 -14.473  0.589600
ATOM   2846  O   PRO   183      -4.791  -4.333 -14.135 -0.574800
ATOM   2847  N   GLU   184      -3.378  -5.392 -15.513 -0.516300
ATOM   2848  H   GLU   184      -2.425  -5.657 -15.719  0.293600
ATOM   2849  CA  GLU   184      -4.452  -5.986 -16.311  0.039700
ATOM   2850  HA  GLU   184      -5.089  -5.206 -16.729  0.110500
ATOM   2851  CB  GLU   184      -3.839  -6.832 -17.429  0.056000
ATOM   2852  HB2 GLU   184      -2.847  -7.175 -17.138 -0.017300
ATOM   2853  HB3 GLU   184      -4.469  -7.692 -17.655 -0.017300
ATOM   2854  CG  GLU   184      -3.745  -5.975 -18.681  0.013600
ATOM   2855  HG2 GLU   184      -4.748  -5.730 -19.030 -0.042500
ATOM   2856  HG3 GLU   184      -3.220  -5.049 -18.449 -0.042500
ATOM   2857  CD  GLU   184      -2.999  -6.713 -19.770  0.805400
ATOM   2858  OE1 GLU   184      -2.966  -7.966 -19.742 -0.818800
ATOM   2859  OE2 GLU   184      -2.410  -6.053 -20.646 -0.818800
ATOM   2860  C   GLU   184      -5.347  -6.930 -15.530  0.536600
ATOM   2861  O   GLU   184      -6.579  -6.824 -15.572 -0.581900
ATOM   2862  N   SER   185      -4.683  -7.866 -14.852 -0.415700
ATOM   2863  H   SER   185      -3.675  -7.906 -14.894  0.271900
ATOM   2864  CA  SER   185      -5.399  -8.892 -14.116 -0.024900
ATOM   2865  HA  SER   185      -6.330  -9.147 -14.622  0.084300
ATOM   2866  CB  SER   185      -4.520 -10.139 -14.045  0.211700
ATOM   2867  HB2 SER   185      -4.291 -10.492 -15.051  0.035200
ATOM   2868  HB3 SER   185      -3.584  -9.858 -13.563  0.035200
ATOM   2869  OG  SER   185      -5.156 -11.155 -13.285 -0.654600
ATOM   2870  HG  SER   185      -5.607 -11.669 -13.958  0.427500
ATOM   2871  C   SER   185      -5.684  -8.486 -12.689  0.597300
ATOM   2872  O   SER   185      -4.806  -7.938 -12.024 -0.567900
ATOM   2873  N   LEU   186      -6.837  -8.865 -12.183 -0.415700
ATOM   2874  H   LEU   186      -7.515  -9.239 -12.831  0.271900
ATOM   2875  CA  LEU   186      -7.194  -8.719 -10.776 -0.051800
ATOM   2876  HA  LEU   186      -6.492  -8.036 -10.298  0.092200
ATOM   2877  CB  LEU   186      -8.605  -8.128 -10.624 -0.110200
ATOM   2878  HB2 LEU   186      -9.317  -8.787 -11.122  0.045700
ATOM   2879  HB3 LEU   186      -8.858  -8.113  -9.564  0.045700
ATOM   2880  CG  LEU   186      -8.809  -6.703 -11.139  0.353100
ATOM   2881  HG  LEU   186      -8.635  -6.696 -12.214 -0.036100
ATOM   2882  CD1 LEU   186     -10.274  -6.285 -10.909 -0.412100
ATOM   2883 1HD1 LEU   186     -10.940  -6.966 -11.441  0.100000
ATOM   2884 2HD1 LEU   186     -10.507  -6.306  -9.845  0.100000
ATOM   2885 3HD1 LEU   186     -10.430  -5.275 -11.288  0.100000
ATOM   2886  CD2 LEU   186      -7.843  -5.704 -10.508 -0.412100
ATOM   2887 1HD2 LEU   186      -7.916  -5.744  -9.421  0.100000
ATOM   2888 2HD2 LEU   186      -6.823  -5.924 -10.823  0.100000
ATOM   2889 3HD2 LEU   186      -8.090  -4.698 -10.848  0.100000
ATOM   2890  C   LEU   186      -7.047 -10.035  -9.998  0.597300
ATOM   2891  O   LEU   186      -7.589 -10.163  -8.904 -0.567900
ATOM   2892  N   ASP   187      -6.325 -11.033 -10.500 -0.516300
ATOM   2893  H   ASP   187      -5.945 -10.954 -11.432  0.293600
ATOM   2894  CA  ASP   187      -6.048 -12.224  -9.700  0.038100
ATOM   2895  HA  ASP   187      -6.983 -12.686  -9.384  0.088000
ATOM   2896  CB  ASP   187      -5.191 -13.222 -10.473 -0.030300
ATOM   2897  HB2 ASP   187      -4.310 -12.702 -10.850 -0.012200
ATOM   2898  HB3 ASP   187      -4.830 -13.980  -9.777 -0.012200
ATOM   2899  CG  ASP   187      -5.867 -13.939 -11.608  0.799400
ATOM   2900  OD1 ASP   187      -7.108 -13.860 -11.702 -0.801400
ATOM   2901  OD2 ASP   187      -5.141 -14.560 -12.415 -0.801400
ATOM   2902  C   ASP   187      -5.303 -11.822  -8.435  0.536600
ATOM   2903  O   ASP   187      -4.420 -10.951  -8.491 -0.581900
ATOM   2904  N   TYR   188      -5.621 -12.446  -7.300 -0.415700
ATOM   2905  H   TYR   188      -6.360 -13.133  -7.276  0.271900
ATOM   2906  CA  TYR   188      -5.060 -11.966  -6.043 -0.001400
ATOM   2907  HA  TYR   188      -4.067 -11.552  -6.218  0.087600
ATOM   2908  CB  TYR   188      -5.977 -10.862  -5.435 -0.015200
ATOM   2909  HB2 TYR   188      -5.498 -10.439  -4.551  0.029500
ATOM   2910  HB3 TYR   188      -6.083 -10.062  -6.168  0.029500
ATOM   2911  CG  TYR   188      -7.357 -11.351  -5.059 -0.001100
ATOM   2912  CD1 TYR   188      -7.644 -11.940  -3.822 -0.190600
ATOM   2913  HD1 TYR   188      -6.852 -12.040  -3.095  0.169900
ATOM   2914  CE1 TYR   188      -8.914 -12.396  -3.503 -0.234100
ATOM   2915  HE1 TYR   188      -9.119 -12.853  -2.546  0.165600
ATOM   2916  CZ  TYR   188      -9.931 -12.267  -4.436  0.322600
ATOM   2917  OH  TYR   188     -11.158 -12.724  -4.085 -0.557900
ATOM   2918  HH  TYR   188     -11.581 -12.941  -4.919  0.399200
ATOM   2919  CE2 TYR   188      -9.691 -11.679  -5.669 -0.234100
ATOM   2920  HE2 TYR   188     -10.476 -11.491  -6.387  0.165600
ATOM   2921  CD2 TYR   188      -8.414 -11.225  -5.956 -0.190600
ATOM   2922  HD2 TYR   188      -8.246 -10.717  -6.894  0.169900
ATOM   2923  C   TYR   188      -4.897 -13.108  -5.055  0.597300
ATOM   2924  O   TYR   188      -5.514 -14.172  -5.156 -0.567900
ATOM   2925  N   TRP   189      -4.103 -12.794  -4.035 -0.415700
ATOM   2926  H   TRP   189      -3.625 -11.905  -4.067  0.271900
ATOM   2927  CA  TRP   189      -4.033 -13.553  -2.805 -0.027500
ATOM   2928  HA  TRP   189      -4.562 -14.497  -2.929  0.112300
ATOM   2929  CB  TRP   189      -2.592 -13.830  -2.420 -0.005000
ATOM   2930  HB2 TRP   189      -2.076 -12.880  -2.283  0.033900
ATOM   2931  HB3 TRP   189      -2.588 -14.334  -1.454  0.033900
ATOM   2932  CG  TRP   189      -1.800 -14.665  -3.359 -0.141500
ATOM   2933  CD1 TRP   189      -1.889 -16.016  -3.518 -0.163800
ATOM   2934  HD1 TRP   189      -2.562 -16.661  -2.973  0.206200
ATOM   2935  NE1 TRP   189      -0.985 -16.425  -4.455 -0.341800
ATOM   2936  HE1 TRP   189      -0.832 -17.398  -4.680  0.341200
ATOM   2937  CE2 TRP   189      -0.271 -15.359  -4.948  0.138000
ATOM   2938  CZ2 TRP   189       0.745 -15.262  -5.900 -0.260100
ATOM   2939  HZ2 TRP   189       1.125 -16.140  -6.401  0.157200
ATOM   2940  CH2 TRP   189       1.261 -14.009  -6.157 -0.113400
ATOM   2941  HH2 TRP   189       2.069 -13.901  -6.866  0.141700
ATOM   2942  CZ3 TRP   189       0.782 -12.886  -5.489 -0.197200
ATOM   2943  HZ3 TRP   189       1.227 -11.925  -5.699  0.144700
ATOM   2944  CE3 TRP   189      -0.236 -12.964  -4.548 -0.238700
ATOM   2945  HE3 TRP   189      -0.605 -12.078  -4.053  0.170000
ATOM   2946  CD2 TRP   189      -0.782 -14.220  -4.267  0.124300
ATOM   2947  C   TRP   189      -4.671 -12.727  -1.695  0.597300
ATOM   2948  O   TRP   189      -4.604 -11.499  -1.722 -0.567900
ATOM   2949  N   THR   190      -5.252 -13.390  -0.702 -0.415700
ATOM   2950  H   THR   190      -5.310 -14.398  -0.733  0.271900
ATOM   2951  CA  THR   190      -5.844 -12.666   0.420 -0.038900
ATOM   2952  HA  THR   190      -5.367 -11.688   0.489  0.100700
ATOM   2953  CB  THR   190      -7.348 -12.465   0.161  0.365400
ATOM   2954  HB  THR   190      -7.471 -11.912  -0.770  0.004300
ATOM   2955  CG2 THR   190      -8.131 -13.775   0.062 -0.243800
ATOM   2956 1HG2 THR   190      -7.730 -14.394  -0.741  0.064200
ATOM   2957 2HG2 THR   190      -8.083 -14.328   1.000  0.064200
ATOM   2958 3HG2 THR   190      -9.173 -13.554  -0.170  0.064200
ATOM   2959  OG1 THR   190      -7.919 -11.695   1.201 -0.676100
ATOM   2960  HG1 THR   190      -8.048 -12.219   1.996  0.410200
ATOM   2961  C   THR   190      -5.579 -13.372   1.728  0.597300
ATOM   2962  O   THR   190      -5.516 -14.604   1.801 -0.567900
ATOM   2963  N   TYR   191      -5.428 -12.579   2.786 -0.415700
ATOM   2964  H   TYR   191      -5.591 -11.588   2.679  0.271900
ATOM   2965  CA  TYR   191      -5.255 -13.110   4.136 -0.001400
ATOM   2966  HA  TYR   191      -5.964 -13.926   4.276  0.087600
ATOM   2967  CB  TYR   191      -3.823 -13.652   4.332 -0.015200
ATOM   2968  HB2 TYR   191      -3.780 -14.299   5.208  0.029500
ATOM   2969  HB3 TYR   191      -3.551 -14.264   3.471  0.029500
ATOM   2970  CG  TYR   191      -2.823 -12.535   4.477 -0.001100
ATOM   2971  CD1 TYR   191      -2.320 -11.842   3.357 -0.190600
ATOM   2972  HD1 TYR   191      -2.640 -12.136   2.368  0.169900
ATOM   2973  CE1 TYR   191      -1.404 -10.791   3.522 -0.234100
ATOM   2974  HE1 TYR   191      -1.027 -10.278   2.649  0.165600
ATOM   2975  CZ  TYR   191      -1.023 -10.395   4.812  0.322600
ATOM   2976  OH  TYR   191      -0.168  -9.364   5.041 -0.557900
ATOM   2977  HH  TYR   191      -0.140  -9.198   5.986  0.399200
ATOM   2978  CE2 TYR   191      -1.521 -11.072   5.919 -0.234100
ATOM   2979  HE2 TYR   191      -1.217 -10.787   6.915  0.165600
ATOM   2980  CD2 TYR   191      -2.394 -12.133   5.740 -0.190600
ATOM   2981  HD2 TYR   191      -2.760 -12.673   6.602  0.169900
ATOM   2982  C   TYR   191      -5.596 -11.988   5.115  0.597300
ATOM   2983  O   TYR   191      -5.565 -10.808   4.760 -0.567900
ATOM   2984  N   PRO   192      -5.890 -12.355   6.368 -0.254800
ATOM   2985  CD  PRO   192      -6.145 -13.733   6.840  0.019200
ATOM   2986  HD2 PRO   192      -5.279 -14.384   6.725  0.039100
ATOM   2987  HD3 PRO   192      -7.008 -14.132   6.306  0.039100
ATOM   2988  CG  PRO   192      -6.489 -13.576   8.317  0.018900
ATOM   2989  HG2 PRO   192      -5.591 -13.715   8.919  0.021300
ATOM   2990  HG3 PRO   192      -7.258 -14.285   8.623  0.021300
ATOM   2991  CB  PRO   192      -6.974 -12.132   8.431 -0.007000
ATOM   2992  HB2 PRO   192      -6.847 -11.740   9.440  0.025300
ATOM   2993  HB3 PRO   192      -8.027 -12.091   8.154  0.025300
ATOM   2994  CA  PRO   192      -6.151 -11.352   7.394 -0.026600
ATOM   2995  HA  PRO   192      -6.735 -10.517   7.006  0.064100
ATOM   2996  C   PRO   192      -4.859 -10.848   8.030  0.589600
ATOM   2997  O   PRO   192      -4.014 -11.649   8.456 -0.574800
ATOM   2998  N   GLY   193      -4.690  -9.530   8.122 -0.415700
ATOM   2999  H   GLY   193      -5.402  -8.907   7.768  0.271900
ATOM   3000  CA  GLY   193      -3.448  -9.010   8.699 -0.025200
ATOM   3001  HA2 GLY   193      -3.077  -9.692   9.464  0.069800
ATOM   3002  HA3 GLY   193      -2.705  -8.954   7.903  0.069800
ATOM   3003  C   GLY   193      -3.657  -7.661   9.335  0.597300
ATOM   3004  O   GLY   193      -4.691  -7.393   9.958 -0.567900
ATOM   3005  N   SER   194      -2.644  -6.828   9.160 -0.415700
ATOM   3006  H   SER   194      -1.785  -7.180   8.763  0.271900
ATOM   3007  CA  SER   194      -2.557  -5.593   9.944 -0.024900
ATOM   3008  HA  SER   194      -3.531  -5.337  10.362  0.084300
ATOM   3009  CB  SER   194      -1.539  -5.729  11.102  0.211700
ATOM   3010  HB2 SER   194      -1.664  -4.905  11.804  0.035200
ATOM   3011  HB3 SER   194      -1.724  -6.660  11.636  0.035200
ATOM   3012  OG  SER   194      -0.192  -5.718  10.608 -0.654600
ATOM   3013  HG  SER   194       0.122  -4.812  10.665  0.427500
ATOM   3014  C   SER   194      -2.102  -4.445   9.063  0.597300
ATOM   3015  O   SER   194      -1.613  -4.616   7.940 -0.567900
ATOM   3016  N   LEU   195      -2.171  -3.231   9.612 -0.415700
ATOM   3017  H   LEU   195      -2.598  -3.136  10.522  0.271900
ATOM   3018  CA  LEU   195      -1.406  -2.120   9.059 -0.051800
ATOM   3019  HA  LEU   195      -1.644  -1.988   8.004  0.092200
ATOM   3020  CB  LEU   195      -1.667  -0.838   9.848 -0.110200
ATOM   3021  HB2 LEU   195      -1.450  -1.038  10.897  0.045700
ATOM   3022  HB3 LEU   195      -0.977  -0.059   9.525  0.045700
ATOM   3023  CG  LEU   195      -3.101  -0.311   9.743  0.353100
ATOM   3024  HG  LEU   195      -3.813  -1.103   9.974 -0.036100
ATOM   3025  CD1 LEU   195      -3.298   0.820  10.751 -0.412100
ATOM   3026 1HD1 LEU   195      -3.150   0.448  11.765  0.100000
ATOM   3027 2HD1 LEU   195      -2.591   1.625  10.554  0.100000
ATOM   3028 3HD1 LEU   195      -4.313   1.208  10.667  0.100000
ATOM   3029  CD2 LEU   195      -3.309   0.149   8.302 -0.412100
ATOM   3030 1HD2 LEU   195      -4.248   0.700   8.249  0.100000
ATOM   3031 2HD2 LEU   195      -2.518   0.837   8.002  0.100000
ATOM   3032 3HD2 LEU   195      -3.376  -0.704   7.627  0.100000
ATOM   3033  C   LEU   195       0.078  -2.455   9.210  0.597300
ATOM   3034  O   LEU   195       0.506  -3.109  10.164 -0.567900
ATOM   3035  N   THR   196       0.869  -1.993   8.236 -0.415700
ATOM   3036  H   THR   196       0.491  -1.473   7.457  0.271900
ATOM   3037  CA  THR   196       2.300  -2.289   8.257 -0.038900
ATOM   3038  HA  THR   196       2.494  -3.163   8.878  0.100700
ATOM   3039  CB  THR   196       2.831  -2.615   6.859  0.365400
ATOM   3040  HB  THR   196       3.880  -2.897   6.945  0.004300
ATOM   3041  CG2 THR   196       2.072  -3.782   6.206 -0.243800
ATOM   3042 1HG2 THR   196       2.618  -4.135   5.332  0.064200
ATOM   3043 2HG2 THR   196       1.981  -4.599   6.922  0.064200
ATOM   3044 3HG2 THR   196       1.077  -3.452   5.908  0.064200
ATOM   3045  OG1 THR   196       2.737  -1.446   6.068 -0.676100
ATOM   3046  HG1 THR   196       3.240  -1.658   5.278  0.410200
ATOM   3047  C   THR   196       3.124  -1.155   8.857  0.597300
ATOM   3048  O   THR   196       4.352  -1.279   8.922 -0.567900
ATOM   3049  N   THR   197       2.440  -0.095   9.291 -0.415700
ATOM   3050  H   THR   197       1.432  -0.079   9.231  0.271900
ATOM   3051  CA  THR   197       3.075   0.986  10.038 -0.038900
ATOM   3052  HA  THR   197       4.136   0.776  10.175  0.100700
ATOM   3053  CB  THR   197       2.925   2.325   9.329  0.365400
ATOM   3054  HB  THR   197       3.201   3.142   9.996  0.004300
ATOM   3055  CG2 THR   197       3.815   2.359   8.100 -0.243800
ATOM   3056 1HG2 THR   197       4.847   2.219   8.424  0.064200
ATOM   3057 2HG2 THR   197       3.533   1.576   7.396  0.064200
ATOM   3058 3HG2 THR   197       3.726   3.332   7.618  0.064200
ATOM   3059  OG1 THR   197       1.556   2.464   8.913 -0.676100
ATOM   3060  HG1 THR   197       1.065   3.009   9.533  0.410200
ATOM   3061  C   THR   197       2.402   1.104  11.390  0.597300
ATOM   3062  O   THR   197       1.216   0.794  11.512 -0.567900
ATOM   3063  N   PRO   198       3.137   1.582  12.402 -0.254800
ATOM   3064  CD  PRO   198       4.582   1.820  12.438  0.019200
ATOM   3065  HD2 PRO   198       4.820   2.748  11.918  0.039100
ATOM   3066  HD3 PRO   198       5.150   0.984  12.030  0.039100
ATOM   3067  CG  PRO   198       4.865   1.953  13.930  0.018900
ATOM   3068  HG2 PRO   198       5.770   2.525  14.134  0.021300
ATOM   3069  HG3 PRO   198       4.947   0.964  14.381  0.021300
ATOM   3070  CB  PRO   198       3.607   2.640  14.437 -0.007000
ATOM   3071  HB2 PRO   198       3.614   3.696  14.167  0.025300
ATOM   3072  HB3 PRO   198       3.474   2.513  15.511  0.025300
ATOM   3073  CA  PRO   198       2.502   1.899  13.680 -0.026600
ATOM   3074  HA  PRO   198       2.253   1.001  14.246  0.064100
ATOM   3075  C   PRO   198       1.254   2.751  13.456  0.589600
ATOM   3076  O   PRO   198       1.279   3.664  12.621 -0.574800
ATOM   3077  N   PRO   199       0.143   2.452  14.125 -0.254800
ATOM   3078  CD  PRO   199      -1.077   3.250  13.896  0.019200
ATOM   3079  HD2 PRO   199      -1.416   3.176  12.863  0.039100
ATOM   3080  HD3 PRO   199      -0.884   4.292  14.151  0.039100
ATOM   3081  CG  PRO   199      -2.106   2.673  14.832  0.018900
ATOM   3082  HG2 PRO   199      -2.648   1.897  14.291  0.021300
ATOM   3083  HG3 PRO   199      -2.792   3.437  15.198  0.021300
ATOM   3084  CB  PRO   199      -1.266   2.086  15.956 -0.007000
ATOM   3085  HB2 PRO   199      -1.827   1.327  16.501  0.025300
ATOM   3086  HB3 PRO   199      -0.978   2.884  16.641  0.025300
ATOM   3087  CA  PRO   199       0.004   1.540  15.266 -0.026600
ATOM   3088  HA  PRO   199       0.850   1.661  15.942  0.064100
ATOM   3089  C   PRO   199      -0.153   0.041  14.972  0.589600
ATOM   3090  O   PRO   199      -0.436  -0.698  15.908 -0.574800
ATOM   3091  N   LEU   200       0.036  -0.429  13.745 -0.415700
ATOM   3092  H   LEU   200       0.287   0.211  13.005  0.271900
ATOM   3093  CA  LEU   200       0.109  -1.866  13.475 -0.051800
ATOM   3094  HA  LEU   200       0.238  -1.988  12.399  0.092200
ATOM   3095  CB  LEU   200       1.319  -2.518  14.175 -0.110200
ATOM   3096  HB2 LEU   200       1.206  -2.431  15.255  0.045700
ATOM   3097  HB3 LEU   200       1.344  -3.581  13.938  0.045700
ATOM   3098  CG  LEU   200       2.669  -1.922  13.786  0.353100
ATOM   3099  HG  LEU   200       2.666  -0.846  13.956 -0.036100
ATOM   3100  CD1 LEU   200       3.765  -2.499  14.692 -0.412100
ATOM   3101 1HD1 LEU   200       3.476  -2.381  15.736  0.100000
ATOM   3102 2HD1 LEU   200       3.906  -3.557  14.470  0.100000
ATOM   3103 3HD1 LEU   200       4.698  -1.958  14.538  0.100000
ATOM   3104  CD2 LEU   200       3.060  -2.174  12.340 -0.412100
ATOM   3105 1HD2 LEU   200       3.079  -3.247  12.154  0.100000
ATOM   3106 2HD2 LEU   200       2.331  -1.713  11.674  0.100000
ATOM   3107 3HD2 LEU   200       4.039  -1.736  12.143  0.100000
ATOM   3108  C   LEU   200      -1.179  -2.603  13.808  0.597300
ATOM   3109  O   LEU   200      -1.184  -3.808  14.075 -0.567900
ATOM   3110  N   LEU   201      -2.297  -1.876  13.739 -0.415700
ATOM   3111  H   LEU   201      -2.231  -0.889  13.531  0.271900
ATOM   3112  CA  LEU   201      -3.575  -2.442  14.163 -0.051800
ATOM   3113  HA  LEU   201      -3.460  -2.843  15.170  0.092200
ATOM   3114  CB  LEU   201      -4.671  -1.371  14.163 -0.110200
ATOM   3115  HB2 LEU   201      -4.731  -0.932  13.168  0.045700
ATOM   3116  HB3 LEU   201      -5.633  -1.831  14.389  0.045700
ATOM   3117  CG  LEU   201      -4.372  -0.272  15.210  0.353100
ATOM   3118  HG  LEU   201      -3.357   0.097  15.067 -0.036100
ATOM   3119  CD1 LEU   201      -5.352   0.870  14.964 -0.412100
ATOM   3120 1HD1 LEU   201      -6.374   0.524  15.118  0.100000
ATOM   3121 2HD1 LEU   201      -5.142   1.680  15.663  0.100000
ATOM   3122 3HD1 LEU   201      -5.241   1.256  13.951  0.100000
ATOM   3123  CD2 LEU   201      -4.493  -0.771  16.641 -0.412100
ATOM   3124 1HD2 LEU   201      -4.342   0.059  17.331  0.100000
ATOM   3125 2HD2 LEU   201      -5.485  -1.195  16.802  0.100000
ATOM   3126 3HD2 LEU   201      -3.729  -1.524  16.831  0.100000
ATOM   3127  C   LEU   201      -3.988  -3.599  13.264  0.597300
ATOM   3128  O   LEU   201      -3.807  -3.591  12.040 -0.567900
ATOM   3129  N   GLU   202      -4.545  -4.628  13.881 -0.516300
ATOM   3130  H   GLU   202      -4.559  -4.619  14.891  0.293600
ATOM   3131  CA  GLU   202      -4.932  -5.864  13.219  0.039700
ATOM   3132  HA  GLU   202      -4.273  -6.039  12.369  0.110500
ATOM   3133  CB  GLU   202      -4.709  -7.031  14.188  0.056000
ATOM   3134  HB2 GLU   202      -5.186  -6.795  15.139 -0.017300
ATOM   3135  HB3 GLU   202      -5.194  -7.922  13.789 -0.017300
ATOM   3136  CG  GLU   202      -3.200  -7.217  14.396  0.013600
ATOM   3137  HG2 GLU   202      -2.731  -7.371  13.423 -0.042500
ATOM   3138  HG3 GLU   202      -2.777  -6.307  14.820 -0.042500
ATOM   3139  CD  GLU   202      -2.817  -8.370  15.310  0.805400
ATOM   3140  OE1 GLU   202      -3.641  -8.771  16.145 -0.818800
ATOM   3141  OE2 GLU   202      -1.673  -8.847  15.167 -0.818800
ATOM   3142  C   GLU   202      -6.351  -5.798  12.648  0.536600
ATOM   3143  O   GLU   202      -7.279  -6.464  13.080 -0.581900
ATOM   3144  N   CYS   203      -6.511  -4.949  11.659 -0.415700
ATOM   3145  H   CYS   203      -5.722  -4.359  11.436  0.271900
ATOM   3146  CA  CYS   203      -7.814  -4.534  11.143  0.021300
ATOM   3147  HA  CYS   203      -8.603  -5.152  11.572  0.112400
ATOM   3148  CB  CYS   203      -8.080  -3.075  11.512 -0.123100
ATOM   3149  HB2 CYS   203      -9.079  -2.791  11.181  0.111200
ATOM   3150  HB3 CYS   203      -8.063  -2.999  12.599  0.111200
ATOM   3151  SG  CYS   203      -6.871  -1.909  10.808 -0.311900
ATOM   3152  HG  CYS   203      -6.991  -0.997  11.777  0.193300
ATOM   3153  C   CYS   203      -7.916  -4.685   9.638  0.597300
ATOM   3154  O   CYS   203      -8.888  -4.190   9.083 -0.567900
ATOM   3155  N   VAL   204      -6.945  -5.347   9.003 -0.415700
ATOM   3156  H   VAL   204      -6.216  -5.795   9.540  0.271900
ATOM   3157  CA  VAL   204      -6.870  -5.315   7.528 -0.087500
ATOM   3158  HA  VAL   204      -7.589  -4.594   7.138  0.096900
ATOM   3159  CB  VAL   204      -5.471  -4.871   7.053  0.298500
ATOM   3160  HB  VAL   204      -4.728  -5.580   7.419 -0.029700
ATOM   3161  CG1 VAL   204      -5.416  -4.868   5.520 -0.319200
ATOM   3162 1HG1 VAL   204      -6.295  -4.370   5.110  0.079100
ATOM   3163 2HG1 VAL   204      -4.519  -4.349   5.184  0.079100
ATOM   3164 3HG1 VAL   204      -5.368  -5.889   5.143  0.079100
ATOM   3165  CG2 VAL   204      -5.101  -3.492   7.620 -0.319200
ATOM   3166 1HG2 VAL   204      -5.807  -2.744   7.259  0.079100
ATOM   3167 2HG2 VAL   204      -5.112  -3.499   8.710  0.079100
ATOM   3168 3HG2 VAL   204      -4.103  -3.219   7.278  0.079100
ATOM   3169  C   VAL   204      -7.187  -6.659   6.912  0.597300
ATOM   3170  O   VAL   204      -6.573  -7.667   7.268 -0.567900
ATOM   3171  N   THR   205      -8.089  -6.662   5.913 -0.415700
ATOM   3172  H   THR   205      -8.628  -5.827   5.733  0.271900
ATOM   3173  CA  THR   205      -8.143  -7.757   4.946 -0.038900
ATOM   3174  HA  THR   205      -7.789  -8.688   5.390  0.100700
ATOM   3175  CB  THR   205      -9.557  -7.987   4.395  0.365400
ATOM   3176  HB  THR   205      -9.913  -7.089   3.889  0.004300
ATOM   3177  CG2 THR   205      -9.566  -9.159   3.422 -0.243800
ATOM   3178 1HG2 THR   205      -9.244 -10.072   3.923  0.064200
ATOM   3179 2HG2 THR   205     -10.571  -9.303   3.023  0.064200
ATOM   3180 3HG2 THR   205      -8.910  -8.971   2.573  0.064200
ATOM   3181  OG1 THR   205     -10.426  -8.279   5.502 -0.676100
ATOM   3182  HG1 THR   205     -10.758  -7.439   5.828  0.410200
ATOM   3183  C   THR   205      -7.226  -7.378   3.800  0.597300
ATOM   3184  O   THR   205      -7.472  -6.387   3.097 -0.567900
ATOM   3185  N   TRP   206      -6.134  -8.129   3.652 -0.415700
ATOM   3186  H   TRP   206      -6.027  -8.980   4.185  0.271900
ATOM   3187  CA  TRP   206      -5.191  -7.862   2.567 -0.027500
ATOM   3188  HA  TRP   206      -5.133  -6.791   2.375  0.112300
ATOM   3189  CB  TRP   206      -3.786  -8.371   2.950 -0.005000
ATOM   3190  HB2 TRP   206      -3.861  -9.329   3.464  0.033900
ATOM   3191  HB3 TRP   206      -3.192  -8.514   2.047  0.033900
ATOM   3192  CG  TRP   206      -3.102  -7.368   3.813 -0.141500
ATOM   3193  CD1 TRP   206      -3.024  -7.323   5.172 -0.163800
ATOM   3194  HD1 TRP   206      -3.506  -8.043   5.817  0.206200
ATOM   3195  NE1 TRP   206      -2.349  -6.193   5.570 -0.341800
ATOM   3196  HE1 TRP   206      -2.319  -5.829   6.512  0.341200
ATOM   3197  CE2 TRP   206      -1.956  -5.489   4.467  0.138000
ATOM   3198  CZ2 TRP   206      -1.251  -4.306   4.326 -0.260100
ATOM   3199  HZ2 TRP   206      -0.923  -3.781   5.211  0.157200
ATOM   3200  CH2 TRP   206      -1.010  -3.831   3.046 -0.113400
ATOM   3201  HH2 TRP   206      -0.490  -2.893   2.917  0.141700
ATOM   3202  CZ3 TRP   206      -1.474  -4.516   1.909 -0.197200
ATOM   3203  HZ3 TRP   206      -1.296  -4.110   0.925  0.144700
ATOM   3204  CE3 TRP   206      -2.180  -5.709   2.033 -0.238700
ATOM   3205  HE3 TRP   206      -2.563  -6.222   1.163  0.170000
ATOM   3206  CD2 TRP   206      -2.430  -6.203   3.322  0.124300
ATOM   3207  C   TRP   206      -5.636  -8.543   1.287  0.597300
ATOM   3208  O   TRP   206      -6.011  -9.705   1.306 -0.567900
ATOM   3209  N   ILE   207      -5.537  -7.803   0.181 -0.415700
ATOM   3210  H   ILE   207      -5.302  -6.824   0.263  0.271900
ATOM   3211  CA  ILE   207      -5.802  -8.321  -1.155 -0.059700
ATOM   3212  HA  ILE   207      -5.895  -9.407  -1.138  0.086900
ATOM   3213  CB  ILE   207      -7.099  -7.716  -1.705  0.130300
ATOM   3214  HB  ILE   207      -7.004  -6.630  -1.698  0.018700
ATOM   3215  CG2 ILE   207      -7.316  -8.166  -3.156 -0.320400
ATOM   3216 1HG2 ILE   207      -8.272  -7.788  -3.518  0.088200
ATOM   3217 2HG2 ILE   207      -6.528  -7.795  -3.810  0.088200
ATOM   3218 3HG2 ILE   207      -7.341  -9.255  -3.204  0.088200
ATOM   3219  CG1 ILE   207      -8.283  -8.104  -0.802 -0.043000
ATOM   3220 2HG1 ILE   207      -8.514  -9.160  -0.937  0.023600
ATOM   3221 3HG1 ILE   207      -8.033  -7.946   0.247  0.023600
ATOM   3222  CD1 ILE   207      -9.528  -7.271  -1.044 -0.066000
ATOM   3223 1HD1 ILE   207      -9.984  -7.557  -1.992  0.018600
ATOM   3224 2HD1 ILE   207     -10.249  -7.474  -0.252  0.018600
ATOM   3225 3HD1 ILE   207      -9.282  -6.209  -1.036  0.018600
ATOM   3226  C   ILE   207      -4.588  -7.921  -1.993  0.597300
ATOM   3227  O   ILE   207      -4.421  -6.735  -2.271 -0.567900
ATOM   3228  N   VAL   208      -3.706  -8.884  -2.260 -0.415700
ATOM   3229  H   VAL   208      -3.935  -9.840  -2.031  0.271900
ATOM   3230  CA  VAL   208      -2.446  -8.590  -2.947 -0.087500
ATOM   3231  HA  VAL   208      -2.277  -7.514  -3.004  0.096900
ATOM   3232  CB  VAL   208      -1.282  -9.216  -2.179  0.298500
ATOM   3233  HB  VAL   208      -1.426 -10.294  -2.105 -0.029700
ATOM   3234  CG1 VAL   208       0.008  -8.956  -2.941 -0.319200
ATOM   3235 1HG1 VAL   208       0.856  -9.328  -2.367  0.079100
ATOM   3236 2HG1 VAL   208       0.007  -9.473  -3.901  0.079100
ATOM   3237 3HG1 VAL   208       0.140  -7.889  -3.117  0.079100
ATOM   3238  CG2 VAL   208      -1.215  -8.646  -0.750 -0.319200
ATOM   3239 1HG2 VAL   208      -1.139  -7.559  -0.786  0.079100
ATOM   3240 2HG2 VAL   208      -2.105  -8.933  -0.190  0.079100
ATOM   3241 3HG2 VAL   208      -0.342  -9.054  -0.242  0.079100
ATOM   3242  C   VAL   208      -2.547  -9.143  -4.359  0.597300
ATOM   3243  O   VAL   208      -2.749 -10.335  -4.563 -0.567900
ATOM   3244  N   LEU   209      -2.442  -8.256  -5.348 -0.415700
ATOM   3245  H   LEU   209      -2.220  -7.293  -5.141  0.271900
ATOM   3246  CA  LEU   209      -2.553  -8.693  -6.744 -0.051800
ATOM   3247  HA  LEU   209      -3.424  -9.342  -6.841  0.092200
ATOM   3248  CB  LEU   209      -2.731  -7.477  -7.650 -0.110200
ATOM   3249  HB2 LEU   209      -1.879  -6.810  -7.517  0.045700
ATOM   3250  HB3 LEU   209      -2.724  -7.810  -8.688  0.045700
ATOM   3251  CG  LEU   209      -4.010  -6.672  -7.410  0.353100
ATOM   3252  HG  LEU   209      -3.912  -6.120  -6.476 -0.036100
ATOM   3253  CD1 LEU   209      -4.173  -5.655  -8.548 -0.412100
ATOM   3254 1HD1 LEU   209      -4.452  -6.175  -9.465  0.100000
ATOM   3255 2HD1 LEU   209      -4.958  -4.942  -8.293  0.100000
ATOM   3256 3HD1 LEU   209      -3.238  -5.124  -8.723  0.100000
ATOM   3257  CD2 LEU   209      -5.248  -7.551  -7.322 -0.412100
ATOM   3258 1HD2 LEU   209      -5.264  -8.040  -6.348  0.100000
ATOM   3259 2HD2 LEU   209      -6.150  -6.947  -7.414  0.100000
ATOM   3260 3HD2 LEU   209      -5.244  -8.298  -8.115  0.100000
ATOM   3261  C   LEU   209      -1.328  -9.492  -7.146  0.597300
ATOM   3262  O   LEU   209      -0.175  -9.134  -6.827 -0.567900
ATOM   3263  N   LYS   210      -1.577 -10.535  -7.936 -0.347900
ATOM   3264  H   LYS   210      -2.532 -10.759  -8.176  0.274700
ATOM   3265  CA  LYS   210      -0.467 -11.339  -8.452 -0.240000
ATOM   3266  HA  LYS   210       0.204 -11.596  -7.632  0.142600
ATOM   3267  CB  LYS   210      -1.022 -12.613  -9.053 -0.009400
ATOM   3268  HB2 LYS   210      -1.515 -13.159  -8.248  0.036200
ATOM   3269  HB3 LYS   210      -1.768 -12.331  -9.796  0.036200
ATOM   3270  CG  LYS   210       0.086 -13.485  -9.655  0.018700
ATOM   3271  HG2 LYS   210       0.427 -13.052 -10.595  0.010300
ATOM   3272  HG3 LYS   210       0.939 -13.527  -8.978  0.010300
ATOM   3273  CD  LYS   210      -0.385 -14.901  -9.901 -0.047900
ATOM   3274  HD2 LYS   210       0.288 -15.417 -10.586  0.062100
ATOM   3275  HD3 LYS   210      -0.414 -15.440  -8.954  0.062100
ATOM   3276  CE  LYS   210      -1.795 -14.769 -10.496 -0.014300
ATOM   3277  HE2 LYS   210      -2.175 -15.774 -10.676  0.113500
ATOM   3278  HE3 LYS   210      -2.492 -14.286  -9.811  0.113500
ATOM   3279  NZ  LYS   210      -1.712 -14.055 -11.799 -0.385400
ATOM   3280  HZ1 LYS   210      -0.969 -14.436 -12.366  0.340000
ATOM   3281  HZ2 LYS   210      -2.561 -14.155 -12.337  0.340000
ATOM   3282  HZ3 LYS   210      -1.568 -13.059 -11.707  0.340000
ATOM   3283  C   LYS   210       0.368 -10.622  -9.489  0.734100
ATOM   3284  O   LYS   210       1.592 -10.801  -9.532 -0.589400
ATOM   3285  N   GLU   211      -0.289  -9.849 -10.360 -0.516300
ATOM   3286  H   GLU   211      -1.287  -9.719 -10.270  0.293600
ATOM   3287  CA  GLU   211       0.417  -9.217 -11.472  0.039700
ATOM   3288  HA  GLU   211       1.182  -9.900 -11.842  0.110500
ATOM   3289  CB  GLU   211      -0.546  -8.947 -12.625  0.056000
ATOM   3290  HB2 GLU   211      -0.997  -9.894 -12.923 -0.017300
ATOM   3291  HB3 GLU   211      -1.331  -8.256 -12.316 -0.017300
ATOM   3292  CG  GLU   211       0.179  -8.410 -13.862  0.013600
ATOM   3293  HG2 GLU   211       0.680  -7.475 -13.608 -0.042500
ATOM   3294  HG3 GLU   211       0.929  -9.142 -14.161 -0.042500
ATOM   3295  CD  GLU   211      -0.749  -8.151 -15.026  0.805400
ATOM   3296  OE1 GLU   211      -1.908  -8.588 -15.079 -0.818800
ATOM   3297  OE2 GLU   211      -0.335  -7.399 -15.922 -0.818800
ATOM   3298  C   GLU   211       1.029  -7.895 -11.036  0.536600
ATOM   3299  O   GLU   211       0.285  -6.987 -10.624 -0.581900
ATOM   3300  N   PRO   212       2.352  -7.750 -11.099 -0.254800
ATOM   3301  CD  PRO   212       3.368  -8.750 -11.479  0.019200
ATOM   3302  HD2 PRO   212       3.134  -9.228 -12.430  0.039100
ATOM   3303  HD3 PRO   212       3.477  -9.487 -10.684  0.039100
ATOM   3304  CG  PRO   212       4.635  -7.950 -11.607  0.018900
ATOM   3305  HG2 PRO   212       4.769  -7.642 -12.644  0.021300
ATOM   3306  HG3 PRO   212       5.515  -8.500 -11.273  0.021300
ATOM   3307  CB  PRO   212       4.448  -6.732 -10.748 -0.007000
ATOM   3308  HB2 PRO   212       5.047  -5.894 -11.104  0.025300
ATOM   3309  HB3 PRO   212       4.740  -6.982  -9.728  0.025300
ATOM   3310  CA  PRO   212       2.955  -6.453 -10.795 -0.026600
ATOM   3311  HA  PRO   212       2.604  -6.069  -9.837  0.064100
ATOM   3312  C   PRO   212       2.664  -5.450 -11.904  0.589600
ATOM   3313  O   PRO   212       2.365  -5.802 -13.049 -0.574800
ATOM   3314  N   ILE   213       2.794  -4.171 -11.581 -0.415700
ATOM   3315  H   ILE   213       3.061  -3.935 -10.636  0.271900
ATOM   3316  CA  ILE   213       2.892  -3.155 -12.615 -0.059700
ATOM   3317  HA  ILE   213       2.497  -3.527 -13.561  0.086900
ATOM   3318  CB  ILE   213       2.110  -1.869 -12.263  0.130300
ATOM   3319  HB  ILE   213       2.280  -1.159 -13.072  0.018700
ATOM   3320  CG2 ILE   213       0.612  -2.166 -12.225 -0.320400
ATOM   3321 1HG2 ILE   213       0.310  -2.659 -13.149  0.088200
ATOM   3322 2HG2 ILE   213       0.377  -2.821 -11.386  0.088200
ATOM   3323 3HG2 ILE   213       0.042  -1.242 -12.126  0.088200
ATOM   3324  CG1 ILE   213       2.613  -1.208 -10.967 -0.043000
ATOM   3325 2HG1 ILE   213       2.363  -1.836 -10.112  0.023600
ATOM   3326 3HG1 ILE   213       3.697  -1.116 -11.024  0.023600
ATOM   3327  CD1 ILE   213       2.050   0.203 -10.733 -0.066000
ATOM   3328 1HD1 ILE   213       2.515   0.640  -9.849  0.018600
ATOM   3329 2HD1 ILE   213       2.268   0.835 -11.594  0.018600
ATOM   3330 3HD1 ILE   213       0.974   0.161 -10.565  0.018600
ATOM   3331  C   ILE   213       4.377  -2.880 -12.830  0.597300
ATOM   3332  O   ILE   213       5.216  -3.035 -11.946 -0.567900
ATOM   3333  N   SER   214       4.692  -2.419 -14.033 -0.415700
ATOM   3334  H   SER   214       3.955  -2.242 -14.701  0.271900
ATOM   3335  CA  SER   214       6.045  -1.966 -14.328 -0.024900
ATOM   3336  HA  SER   214       6.752  -2.388 -13.614  0.084300
ATOM   3337  CB  SER   214       6.524  -2.373 -15.716  0.211700
ATOM   3338  HB2 SER   214       5.885  -1.932 -16.482  0.035200
ATOM   3339  HB3 SER   214       7.539  -2.000 -15.857  0.035200
ATOM   3340  OG  SER   214       6.521  -3.776 -15.857 -0.654600
ATOM   3341  HG  SER   214       5.634  -4.105 -16.020  0.427500
ATOM   3342  C   SER   214       6.103  -0.447 -14.271  0.597300
ATOM   3343  O   SER   214       5.203   0.241 -14.768 -0.567900
ATOM   3344  N   VAL   215       7.165   0.045 -13.654 -0.415700
ATOM   3345  H   VAL   215       7.850  -0.593 -13.273  0.271900
ATOM   3346  CA  VAL   215       7.482   1.470 -13.629 -0.087500
ATOM   3347  HA  VAL   215       6.813   2.021 -14.291  0.096900
ATOM   3348  CB  VAL   215       7.339   2.037 -12.201  0.298500
ATOM   3349  HB  VAL   215       7.508   3.114 -12.221 -0.029700
ATOM   3350  CG1 VAL   215       5.921   1.772 -11.697 -0.319200
ATOM   3351 1HG1 VAL   215       5.196   2.229 -12.371  0.079100
ATOM   3352 2HG1 VAL   215       5.722   0.704 -11.613  0.079100
ATOM   3353 3HG1 VAL   215       5.805   2.224 -10.712  0.079100
ATOM   3354  CG2 VAL   215       8.355   1.409 -11.265 -0.319200
ATOM   3355 1HG2 VAL   215       8.225   0.328 -11.215  0.079100
ATOM   3356 2HG2 VAL   215       9.372   1.637 -11.585  0.079100
ATOM   3357 3HG2 VAL   215       8.228   1.828 -10.266  0.079100
ATOM   3358  C   VAL   215       8.891   1.646 -14.144  0.597300
ATOM   3359  O   VAL   215       9.693   0.702 -14.104 -0.567900
ATOM   3360  N   SER   216       9.257   2.839 -14.589 -0.415700
ATOM   3361  H   SER   216       8.646   3.642 -14.545  0.271900
ATOM   3362  CA  SER   216      10.618   2.962 -15.119 -0.024900
ATOM   3363  HA  SER   216      10.925   2.034 -15.600  0.084300
ATOM   3364  CB  SER   216      10.687   4.057 -16.175  0.211700
ATOM   3365  HB2 SER   216      11.686   4.095 -16.609  0.035200
ATOM   3366  HB3 SER   216       9.959   3.865 -16.964  0.035200
ATOM   3367  OG  SER   216      10.403   5.283 -15.535 -0.654600
ATOM   3368  HG  SER   216      10.392   5.948 -16.227  0.427500
ATOM   3369  C   SER   216      11.622   3.276 -13.992  0.597300
ATOM   3370  O   SER   216      11.258   3.720 -12.899 -0.567900
ATOM   3371  N   SER   217      12.914   3.077 -14.276 -0.415700
ATOM   3372  H   SER   217      13.171   2.665 -15.161  0.271900
ATOM   3373  CA  SER   217      13.975   3.418 -13.331 -0.024900
ATOM   3374  HA  SER   217      13.829   2.854 -12.410  0.084300
ATOM   3375  CB  SER   217      15.357   3.072 -13.904  0.211700
ATOM   3376  HB2 SER   217      16.124   3.348 -13.181  0.035200
ATOM   3377  HB3 SER   217      15.411   1.997 -14.075  0.035200
ATOM   3378  OG  SER   217      15.593   3.750 -15.140 -0.654600
ATOM   3379  HG  SER   217      16.490   4.089 -15.096  0.427500
ATOM   3380  C   SER   217      13.859   4.899 -13.023  0.597300
ATOM   3381  O   SER   217      14.053   5.295 -11.879 -0.567900
ATOM   3382  N   GLU   218      13.523   5.739 -14.013 -0.516300
ATOM   3383  H   GLU   218      13.409   5.406 -14.960  0.293600
ATOM   3384  CA  GLU   218      13.428   7.173 -13.736  0.039700
ATOM   3385  HA  GLU   218      14.350   7.491 -13.249  0.110500
ATOM   3386  CB  GLU   218      13.263   8.014 -15.006  0.056000
ATOM   3387  HB2 GLU   218      12.366   7.721 -15.552 -0.017300
ATOM   3388  HB3 GLU   218      13.127   9.050 -14.696 -0.017300
ATOM   3389  CG  GLU   218      14.510   7.967 -15.896  0.013600
ATOM   3390  HG2 GLU   218      14.538   8.871 -16.505 -0.042500
ATOM   3391  HG3 GLU   218      15.408   7.958 -15.279 -0.042500
ATOM   3392  CD  GLU   218      14.518   6.774 -16.833  0.805400
ATOM   3393  OE1 GLU   218      13.569   5.975 -16.898 -0.818800
ATOM   3394  OE2 GLU   218      15.494   6.619 -17.594 -0.818800
ATOM   3395  C   GLU   218      12.297   7.495 -12.774  0.536600
ATOM   3396  O   GLU   218      12.418   8.393 -11.929 -0.581900
ATOM   3397  N   GLN   219      11.173   6.779 -12.890 -0.415700
ATOM   3398  H   GLN   219      11.101   6.057 -13.592  0.271900
ATOM   3399  CA  GLN   219      10.078   7.007 -11.976 -0.003100
ATOM   3400  HA  GLN   219       9.823   8.067 -11.973  0.085000
ATOM   3401  CB  GLN   219       8.856   6.209 -12.451 -0.003600
ATOM   3402  HB2 GLN   219       9.134   5.177 -12.662  0.017100
ATOM   3403  HB3 GLN   219       8.101   6.204 -11.665  0.017100
ATOM   3404  CG  GLN   219       8.260   6.869 -13.701 -0.064500
ATOM   3405  HG2 GLN   219       7.936   7.871 -13.422  0.035200
ATOM   3406  HG3 GLN   219       9.004   6.994 -14.488  0.035200
ATOM   3407  CD  GLN   219       7.058   6.116 -14.276  0.695100
ATOM   3408  OE1 GLN   219       7.010   4.882 -14.298 -0.608600
ATOM   3409  NE2 GLN   219       6.071   6.867 -14.739 -0.940700
ATOM   3410 1HE2 GLN   219       5.268   6.422 -15.161  0.425100
ATOM   3411 2HE2 GLN   219       6.217   7.861 -14.841  0.425100
ATOM   3412  C   GLN   219      10.452   6.639 -10.540  0.597300
ATOM   3413  O   GLN   219      10.263   7.443  -9.620 -0.567900
ATOM   3414  N   VAL   220      11.034   5.451 -10.318 -0.415700
ATOM   3415  H   VAL   220      11.204   4.818 -11.087  0.271900
ATOM   3416  CA  VAL   220      11.369   5.083  -8.923 -0.087500
ATOM   3417  HA  VAL   220      10.503   5.325  -8.306  0.096900
ATOM   3418  CB  VAL   220      11.610   3.563  -8.756  0.298500
ATOM   3419  HB  VAL   220      10.787   3.034  -9.237 -0.029700
ATOM   3420  CG1 VAL   220      12.908   3.133  -9.422 -0.319200
ATOM   3421 1HG1 VAL   220      13.025   2.053  -9.330  0.079100
ATOM   3422 2HG1 VAL   220      12.867   3.386 -10.482  0.079100
ATOM   3423 3HG1 VAL   220      13.765   3.617  -8.954  0.079100
ATOM   3424  CG2 VAL   220      11.641   3.132  -7.280 -0.319200
ATOM   3425 1HG2 VAL   220      10.717   3.435  -6.788  0.079100
ATOM   3426 2HG2 VAL   220      11.735   2.047  -7.218  0.079100
ATOM   3427 3HG2 VAL   220      12.483   3.591  -6.762  0.079100
ATOM   3428  C   VAL   220      12.519   5.947  -8.410  0.597300
ATOM   3429  O   VAL   220      12.580   6.230  -7.224 -0.567900
ATOM   3430  N   LEU   221      13.436   6.402  -9.275 -0.415700
ATOM   3431  H   LEU   221      13.413   6.109 -10.241  0.271900
ATOM   3432  CA  LEU   221      14.498   7.294  -8.811 -0.051800
ATOM   3433  HA  LEU   221      15.033   6.797  -8.001  0.092200
ATOM   3434  CB  LEU   221      15.471   7.606  -9.962 -0.110200
ATOM   3435  HB2 LEU   221      14.899   7.796 -10.870  0.045700
ATOM   3436  HB3 LEU   221      16.047   8.502  -9.733  0.045700
ATOM   3437  CG  LEU   221      16.443   6.426 -10.189  0.353100
ATOM   3438  HG  LEU   221      15.898   5.486 -10.101 -0.036100
ATOM   3439  CD1 LEU   221      17.039   6.475 -11.593 -0.412100
ATOM   3440 1HD1 LEU   221      16.254   6.486 -12.349  0.100000
ATOM   3441 2HD1 LEU   221      17.649   7.371 -11.706  0.100000
ATOM   3442 3HD1 LEU   221      17.660   5.593 -11.750  0.100000
ATOM   3443  CD2 LEU   221      17.503   6.442  -9.085 -0.412100
ATOM   3444 1HD2 LEU   221      18.103   7.349  -9.152  0.100000
ATOM   3445 2HD2 LEU   221      17.057   6.375  -8.092  0.100000
ATOM   3446 3HD2 LEU   221      18.156   5.579  -9.217  0.100000
ATOM   3447  C   LEU   221      13.917   8.570  -8.199  0.597300
ATOM   3448  O   LEU   221      14.465   9.085  -7.223 -0.567900
ATOM   3449  N   LYS   222      12.800   9.051  -8.744 -0.347900
ATOM   3450  H   LYS   222      12.396   8.599  -9.552  0.274700
ATOM   3451  CA  LYS   222      12.174  10.251  -8.170 -0.240000
ATOM   3452  HA  LYS   222      12.939  11.003  -7.976  0.142600
ATOM   3453  CB  LYS   222      11.179  10.832  -9.210 -0.009400
ATOM   3454  HB2 LYS   222      10.575  10.037  -9.647  0.036200
ATOM   3455  HB3 LYS   222      10.512  11.541  -8.719  0.036200
ATOM   3456  CG  LYS   222      11.947  11.577 -10.311  0.018700
ATOM   3457  HG2 LYS   222      12.447  12.423  -9.842  0.010300
ATOM   3458  HG3 LYS   222      12.733  10.884 -10.610  0.010300
ATOM   3459  CD  LYS   222      11.240  12.086 -11.549 -0.047900
ATOM   3460  HD2 LYS   222      10.703  11.261 -12.017  0.062100
ATOM   3461  HD3 LYS   222      10.515  12.832 -11.223  0.062100
ATOM   3462  CE  LYS   222      12.206  12.691 -12.577 -0.014300
ATOM   3463  HE2 LYS   222      12.896  13.353 -12.054  0.113500
ATOM   3464  HE3 LYS   222      12.790  11.894 -13.037  0.113500
ATOM   3465  NZ  LYS   222      11.531  13.434 -13.650 -0.385400
ATOM   3466  HZ1 LYS   222      10.962  12.815 -14.209  0.340000
ATOM   3467  HZ2 LYS   222      10.926  14.149 -13.273  0.340000
ATOM   3468  HZ3 LYS   222      12.220  13.854 -14.257  0.340000
ATOM   3469  C   LYS   222      11.532   9.953  -6.835  0.734100
ATOM   3470  O   LYS   222      11.567  10.817  -5.962 -0.589400
ATOM   3471  N   PHE   223      11.014   8.739  -6.602 -0.415700
ATOM   3472  H   PHE   223      11.009   8.040  -7.330  0.271900
ATOM   3473  CA  PHE   223      10.573   8.410  -5.249 -0.002400
ATOM   3474  HA  PHE   223       9.775   9.084  -4.939  0.097800
ATOM   3475  CB  PHE   223      10.087   6.959  -5.112 -0.034300
ATOM   3476  HB2 PHE   223      10.846   6.268  -5.480  0.029500
ATOM   3477  HB3 PHE   223       9.972   6.768  -4.045  0.029500
ATOM   3478  CG  PHE   223       8.755   6.595  -5.728  0.011800
ATOM   3479  CD1 PHE   223       8.072   7.393  -6.639 -0.125600
ATOM   3480  HD1 PHE   223       8.486   8.338  -6.956  0.133000
ATOM   3481  CE1 PHE   223       6.848   6.996  -7.182 -0.170400
ATOM   3482  HE1 PHE   223       6.316   7.629  -7.877  0.143000
ATOM   3483  CZ  PHE   223       6.272   5.822  -6.738 -0.107200
ATOM   3484  HZ  PHE   223       5.304   5.522  -7.109  0.129700
ATOM   3485  CE2 PHE   223       6.958   4.982  -5.882 -0.170400
ATOM   3486  HE2 PHE   223       6.519   4.041  -5.585  0.143000
ATOM   3487  CD2 PHE   223       8.192   5.365  -5.368 -0.125600
ATOM   3488  HD2 PHE   223       8.712   4.712  -4.683  0.133000
ATOM   3489  C   PHE   223      11.733   8.568  -4.270  0.597300
ATOM   3490  O   PHE   223      11.577   9.061  -3.154 -0.567900
ATOM   3491  N   ARG   224      12.920   8.129  -4.706 -0.347900
ATOM   3492  H   ARG   224      12.969   7.699  -5.619  0.274700
ATOM   3493  CA  ARG   224      14.077   8.058  -3.814 -0.263700
ATOM   3494  HA  ARG   224      13.774   7.689  -2.835  0.156000
ATOM   3495  CB  ARG   224      15.107   7.122  -4.423 -0.000700
ATOM   3496  HB2 ARG   224      15.387   7.501  -5.406  0.032700
ATOM   3497  HB3 ARG   224      15.998   7.109  -3.796  0.032700
ATOM   3498  CG  ARG   224      14.622   5.690  -4.608  0.039000
ATOM   3499  HG2 ARG   224      14.329   5.276  -3.643  0.028500
ATOM   3500  HG3 ARG   224      13.757   5.645  -5.270  0.028500
ATOM   3501  CD  ARG   224      15.765   4.849  -5.179  0.048600
ATOM   3502  HD2 ARG   224      16.092   5.311  -6.111  0.068700
ATOM   3503  HD3 ARG   224      16.597   4.841  -4.474  0.068700
ATOM   3504  NE  ARG   224      15.279   3.474  -5.390 -0.529500
ATOM   3505  HE  ARG   224      14.755   3.042  -4.642  0.345600
ATOM   3506  CZ  ARG   224      15.521   2.747  -6.464  0.807600
ATOM   3507  NH1 ARG   224      16.316   3.200  -7.401 -0.862700
ATOM   3508 1HH1 ARG   224      16.949   3.959  -7.191  0.447800
ATOM   3509 2HH1 ARG   224      16.402   2.693  -8.270  0.447800
ATOM   3510  NH2 ARG   224      15.004   1.553  -6.601 -0.862700
ATOM   3511 1HH2 ARG   224      14.375   1.173  -5.909  0.447800
ATOM   3512 2HH2 ARG   224      15.189   1.028  -7.444  0.447800
ATOM   3513  C   ARG   224      14.705   9.425  -3.575  0.734100
ATOM   3514  O   ARG   224      15.642   9.507  -2.781 -0.589400
ATOM   3515  N   LYS   225      14.229  10.498  -4.215 -0.347900
ATOM   3516  H   LYS   225      13.478  10.360  -4.876  0.274700
ATOM   3517  CA  LYS   225      14.678  11.869  -3.921 -0.240000
ATOM   3518  HA  LYS   225      15.704  11.862  -3.554  0.142600
ATOM   3519  CB  LYS   225      14.608  12.773  -5.158 -0.009400
ATOM   3520  HB2 LYS   225      13.584  12.785  -5.530  0.036200
ATOM   3521  HB3 LYS   225      14.889  13.793  -4.898  0.036200
ATOM   3522  CG  LYS   225      15.551  12.274  -6.272  0.018700
ATOM   3523  HG2 LYS   225      16.592  12.417  -5.981  0.010300
ATOM   3524  HG3 LYS   225      15.390  11.210  -6.444  0.010300
ATOM   3525  CD  LYS   225      15.297  12.994  -7.573 -0.047900
ATOM   3526  HD2 LYS   225      15.952  12.519  -8.304  0.062100
ATOM   3527  HD3 LYS   225      14.273  12.810  -7.898  0.062100
ATOM   3528  CE  LYS   225      15.541  14.492  -7.581 -0.014300
ATOM   3529  HE2 LYS   225      14.622  15.027  -7.339  0.113500
ATOM   3530  HE3 LYS   225      16.298  14.740  -6.836  0.113500
ATOM   3531  NZ  LYS   225      16.036  14.856  -8.935 -0.385400
ATOM   3532  HZ1 LYS   225      16.186  15.850  -9.028  0.340000
ATOM   3533  HZ2 LYS   225      16.904  14.396  -9.171  0.340000
ATOM   3534  HZ3 LYS   225      15.335  14.619  -9.623  0.340000
ATOM   3535  C   LYS   225      13.848  12.544  -2.841  0.734100
ATOM   3536  O   LYS   225      14.185  13.633  -2.389 -0.589400
ATOM   3537  N   LEU   226      12.741  11.937  -2.432 -0.415700
ATOM   3538  H   LEU   226      12.490  11.035  -2.808  0.271900
ATOM   3539  CA  LEU   226      11.993  12.465  -1.307 -0.051800
ATOM   3540  HA  LEU   226      11.748  13.510  -1.495  0.092200
ATOM   3541  CB  LEU   226      10.714  11.661  -1.137 -0.110200
ATOM   3542  HB2 LEU   226      10.972  10.602  -1.158  0.045700
ATOM   3543  HB3 LEU   226      10.270  11.869  -0.164  0.045700
ATOM   3544  CG  LEU   226       9.663  11.931  -2.210  0.353100
ATOM   3545  HG  LEU   226      10.116  11.922  -3.201 -0.036100
ATOM   3546  CD1 LEU   226       8.614  10.844  -2.151 -0.412100
ATOM   3547 1HD1 LEU   226       8.208  10.794  -1.140  0.100000
ATOM   3548 2HD1 LEU   226       7.816  11.058  -2.862  0.100000
ATOM   3549 3HD1 LEU   226       9.068   9.886  -2.402  0.100000
ATOM   3550  CD2 LEU   226       8.988  13.269  -1.977 -0.412100
ATOM   3551 1HD2 LEU   226       8.464  13.264  -1.021  0.100000
ATOM   3552 2HD2 LEU   226       9.730  14.068  -1.953  0.100000
ATOM   3553 3HD2 LEU   226       8.262  13.478  -2.762  0.100000
ATOM   3554  C   LEU   226      12.834  12.415  -0.040  0.597300
ATOM   3555  O   LEU   226      13.856  11.714   0.061 -0.567900
ATOM   3556  N   ASN   227      12.378  13.129   0.988 -0.415700
ATOM   3557  H   ASN   227      11.564  13.716   0.876  0.271900
ATOM   3558  CA  ASN   227      13.073  13.176   2.269  0.014300
ATOM   3559  HA  ASN   227      13.953  12.532   2.274  0.104800
ATOM   3560  CB  ASN   227      13.514  14.610   2.564 -0.204100
ATOM   3561  HB2 ASN   227      12.691  15.286   2.331  0.079700
ATOM   3562  HB3 ASN   227      13.672  14.722   3.636  0.079700
ATOM   3563  CG  ASN   227      14.729  15.133   1.849  0.713000
ATOM   3564  OD1 ASN   227      15.128  16.243   2.159 -0.593100
ATOM   3565  ND2 ASN   227      15.315  14.430   0.886 -0.919100
ATOM   3566 1HD2 ASN   227      16.159  14.802   0.474  0.419600
ATOM   3567 2HD2 ASN   227      14.954  13.525   0.620  0.419600
ATOM   3568  C   ASN   227      12.184  12.742   3.428  0.597300
ATOM   3569  O   ASN   227      11.005  13.097   3.482 -0.567900
ATOM   3570  N   PHE   228      12.762  12.011   4.374 -0.415700
ATOM   3571  H   PHE   228      13.739  11.765   4.292  0.271900
ATOM   3572  CA  PHE   228      12.042  11.714   5.606 -0.002400
ATOM   3573  HA  PHE   228      11.018  11.403   5.401  0.097800
ATOM   3574  CB  PHE   228      12.774  10.629   6.395 -0.034300
ATOM   3575  HB2 PHE   228      13.818  10.924   6.507  0.029500
ATOM   3576  HB3 PHE   228      12.355  10.613   7.401  0.029500
ATOM   3577  CG  PHE   228      12.714   9.205   5.909  0.011800
ATOM   3578  CD1 PHE   228      11.495   8.560   5.735 -0.125600
ATOM   3579  HD1 PHE   228      10.585   9.132   5.843  0.133000
ATOM   3580  CE1 PHE   228      11.403   7.220   5.359 -0.170400
ATOM   3581  HE1 PHE   228      10.440   6.748   5.230  0.143000
ATOM   3582  CZ  PHE   228      12.585   6.494   5.172 -0.107200
ATOM   3583  HZ  PHE   228      12.547   5.451   4.892  0.129700
ATOM   3584  CE2 PHE   228      13.816   7.128   5.316 -0.170400
ATOM   3585  HE2 PHE   228      14.723   6.583   5.100  0.143000
ATOM   3586  CD2 PHE   228      13.884   8.477   5.669 -0.125600
ATOM   3587  HD2 PHE   228      14.851   8.948   5.764  0.133000
ATOM   3588  C   PHE   228      12.002  12.927   6.509  0.597300
ATOM   3589  O   PHE   228      11.052  13.103   7.273 -0.567900
ATOM   3590  N   ASN   229      13.057  13.755   6.450 -0.415700
ATOM   3591  H   ASN   229      13.807  13.559   5.802  0.271900
ATOM   3592  CA  ASN   229      13.176  14.930   7.303  0.014300
ATOM   3593  HA  ASN   229      12.910  14.655   8.324  0.104800
ATOM   3594  CB  ASN   229      14.643  15.402   7.294 -0.204100
ATOM   3595  HB2 ASN   229      14.769  16.301   7.897  0.079700
ATOM   3596  HB3 ASN   229      15.266  14.612   7.714  0.079700
ATOM   3597  CG  ASN   229      15.093  15.626   5.860  0.713000
ATOM   3598  OD1 ASN   229      15.383  14.641   5.185 -0.593100
ATOM   3599  ND2 ASN   229      15.112  16.847   5.331 -0.919100
ATOM   3600 1HD2 ASN   229      15.287  16.911   4.338  0.419600
ATOM   3601 2HD2 ASN   229      14.795  17.642   5.866  0.419600
ATOM   3602  C   ASN   229      12.272  16.073   6.875  0.597300
ATOM   3603  O   ASN   229      11.772  16.107   5.745 -0.567900
ATOM   3604  N   GLY   230      12.122  17.031   7.794 -0.415700
ATOM   3605  H   GLY   230      12.623  16.948   8.667  0.271900
ATOM   3606  CA  GLY   230      11.469  18.310   7.498 -0.025200
ATOM   3607  HA2 GLY   230      10.602  18.147   6.857  0.069800
ATOM   3608  HA3 GLY   230      11.120  18.758   8.428  0.069800
ATOM   3609  C   GLY   230      12.417  19.287   6.812  0.597300
ATOM   3610  O   GLY   230      13.641  19.097   6.751 -0.567900
ATOM   3611  N   GLU   231      11.799  20.331   6.256 -0.516300
ATOM   3612  H   GLU   231      10.800  20.430   6.367  0.293600
ATOM   3613  CA  GLU   231      12.558  21.396   5.600  0.039700
ATOM   3614  HA  GLU   231      13.072  20.981   4.732  0.110500
ATOM   3615  CB  GLU   231      11.601  22.478   5.123  0.056000
ATOM   3616  HB2 GLU   231      10.859  22.018   4.471 -0.017300
ATOM   3617  HB3 GLU   231      11.097  22.903   5.991 -0.017300
ATOM   3618  CG  GLU   231      12.312  23.585   4.356  0.013600
ATOM   3619  HG2 GLU   231      13.044  24.072   5.000 -0.042500
ATOM   3620  HG3 GLU   231      12.819  23.160   3.490 -0.042500
ATOM   3621  CD  GLU   231      11.307  24.623   3.907  0.805400
ATOM   3622  OE1 GLU   231      10.096  24.504   4.205 -0.818800
ATOM   3623  OE2 GLU   231      11.771  25.551   3.224 -0.818800
ATOM   3624  C   GLU   231      13.595  21.985   6.539  0.536600
ATOM   3625  O   GLU   231      13.323  22.230   7.710 -0.581900
ATOM   3626  N   GLY   232      14.797  22.238   6.044 -0.415700
ATOM   3627  H   GLY   232      15.013  22.037   5.078  0.271900
ATOM   3628  CA  GLY   232      15.811  22.865   6.875 -0.025200
ATOM   3629  HA2 GLY   232      16.577  23.298   6.231  0.069800
ATOM   3630  HA3 GLY   232      15.334  23.659   7.450  0.069800
ATOM   3631  C   GLY   232      16.502  21.874   7.803  0.597300
ATOM   3632  O   GLY   232      17.411  22.272   8.534 -0.567900
ATOM   3633  N   GLU   233      16.127  20.602   7.781 -0.516300
ATOM   3634  H   GLU   233      15.376  20.312   7.171  0.293600
ATOM   3635  CA  GLU   233      16.820  19.584   8.572  0.039700
ATOM   3636  HA  GLU   233      17.363  20.056   9.390  0.110500
ATOM   3637  CB  GLU   233      15.800  18.634   9.190  0.056000
ATOM   3638  HB2 GLU   233      15.243  18.210   8.355 -0.017300
ATOM   3639  HB3 GLU   233      16.283  17.825   9.739 -0.017300
ATOM   3640  CG  GLU   233      14.826  19.357  10.115  0.013600
ATOM   3641  HG2 GLU   233      15.363  19.673  11.009 -0.042500
ATOM   3642  HG3 GLU   233      14.404  20.237   9.628 -0.042500
ATOM   3643  CD  GLU   233      13.687  18.420  10.491  0.805400
ATOM   3644  OE1 GLU   233      13.723  17.189  10.216 -0.818800
ATOM   3645  OE2 GLU   233      12.710  18.965  11.057 -0.818800
ATOM   3646  C   GLU   233      17.821  18.799   7.726  0.536600
ATOM   3647  O   GLU   233      17.767  18.829   6.485 -0.581900
ATOM   3648  N   PRO   234      18.747  18.100   8.375 -0.254800
ATOM   3649  CD  PRO   234      18.983  18.002   9.827  0.019200
ATOM   3650  HD2 PRO   234      18.252  17.335  10.285  0.039100
ATOM   3651  HD3 PRO   234      18.974  18.976  10.318  0.039100
ATOM   3652  CG  PRO   234      20.349  17.372   9.945  0.018900
ATOM   3653  HG2 PRO   234      20.433  16.764  10.845  0.021300
ATOM   3654  HG3 PRO   234      21.098  18.163   9.966  0.021300
ATOM   3655  CB  PRO   234      20.537  16.545   8.702 -0.007000
ATOM   3656  HB2 PRO   234      20.113  15.555   8.873  0.025300
ATOM   3657  HB3 PRO   234      21.589  16.462   8.431  0.025300
ATOM   3658  CA  PRO   234      19.730  17.306   7.647 -0.026600
ATOM   3659  HA  PRO   234      20.376  17.957   7.059  0.064100
ATOM   3660  C   PRO   234      18.987  16.309   6.760  0.589600
ATOM   3661  O   PRO   234      18.016  15.661   7.157 -0.574800
ATOM   3662  N   GLU   235      19.453  16.157   5.543 -0.516300
ATOM   3663  H   GLU   235      20.400  16.462   5.371  0.293600
ATOM   3664  CA  GLU   235      18.755  15.373   4.539  0.039700
ATOM   3665  HA  GLU   235      17.697  15.628   4.596  0.110500
ATOM   3666  CB  GLU   235      19.218  15.683   3.103  0.056000
ATOM   3667  HB2 GLU   235      19.064  16.742   2.893 -0.017300
ATOM   3668  HB3 GLU   235      20.275  15.428   3.023 -0.017300
ATOM   3669  CG  GLU   235      18.419  14.839   2.083  0.013600
ATOM   3670  HG2 GLU   235      18.697  13.789   2.174 -0.042500
ATOM   3671  HG3 GLU   235      17.363  14.933   2.337 -0.042500
ATOM   3672  CD  GLU   235      18.667  15.284   0.656  0.805400
ATOM   3673  OE1 GLU   235      19.825  15.532   0.335 -0.818800
ATOM   3674  OE2 GLU   235      17.744  15.388  -0.180 -0.818800
ATOM   3675  C   GLU   235      18.909  13.884   4.840  0.536600
ATOM   3676  O   GLU   235      20.014  13.336   4.954 -0.581900
ATOM   3677  N   GLU   236      17.762  13.228   4.904 -0.516300
ATOM   3678  H   GLU   236      16.893  13.740   4.857  0.293600
ATOM   3679  CA  GLU   236      17.685  11.785   5.039  0.039700
ATOM   3680  HA  GLU   236      18.659  11.303   4.963  0.110500
ATOM   3681  CB  GLU   236      17.031  11.419   6.354  0.056000
ATOM   3682  HB2 GLU   236      16.042  11.876   6.362 -0.017300
ATOM   3683  HB3 GLU   236      16.877  10.340   6.348 -0.017300
ATOM   3684  CG  GLU   236      17.641  11.766   7.675  0.013600
ATOM   3685  HG2 GLU   236      18.556  11.175   7.686 -0.042500
ATOM   3686  HG3 GLU   236      17.903  12.824   7.704 -0.042500
ATOM   3687  CD  GLU   236      16.653  11.429   8.809  0.805400
ATOM   3688  OE1 GLU   236      15.630  12.119   9.048 -0.818800
ATOM   3689  OE2 GLU   236      16.908  10.424   9.504 -0.818800
ATOM   3690  C   GLU   236      16.793  11.312   3.903  0.536600
ATOM   3691  O   GLU   236      15.584  11.558   3.960 -0.581900
ATOM   3692  N   LEU   237      17.363  10.693   2.871 -0.415700
ATOM   3693  H   LEU   237      18.333  10.411   2.892  0.271900
ATOM   3694  CA  LEU   237      16.481  10.293   1.763 -0.051800
ATOM   3695  HA  LEU   237      15.982  11.179   1.370  0.092200
ATOM   3696  CB  LEU   237      17.307   9.633   0.648 -0.110200
ATOM   3697  HB2 LEU   237      17.799   8.752   1.061  0.045700
ATOM   3698  HB3 LEU   237      16.630   9.298  -0.138  0.045700
ATOM   3699  CG  LEU   237      18.361  10.556   0.027  0.353100
ATOM   3700  HG  LEU   237      19.031  10.928   0.802 -0.036100
ATOM   3701  CD1 LEU   237      19.197   9.723  -0.940 -0.412100
ATOM   3702 1HD1 LEU   237      19.686   8.912  -0.401  0.100000
ATOM   3703 2HD1 LEU   237      18.564   9.308  -1.725  0.100000
ATOM   3704 3HD1 LEU   237      19.969  10.352  -1.384  0.100000
ATOM   3705  CD2 LEU   237      17.709  11.744  -0.658 -0.412100
ATOM   3706 1HD2 LEU   237      18.460  12.310  -1.209  0.100000
ATOM   3707 2HD2 LEU   237      16.943  11.404  -1.355  0.100000
ATOM   3708 3HD2 LEU   237      17.267  12.408   0.085  0.100000
ATOM   3709  C   LEU   237      15.417   9.328   2.228  0.597300
ATOM   3710  O   LEU   237      15.691   8.383   2.993 -0.567900
ATOM   3711  N   MET   238      14.215   9.519   1.684 -0.415700
ATOM   3712  H   MET   238      14.095  10.262   1.011  0.271900
ATOM   3713  CA  MET   238      13.097   8.600   1.939 -0.023700
ATOM   3714  HA  MET   238      13.114   8.281   2.981  0.088000
ATOM   3715  CB  MET   238      11.782   9.326   1.682  0.034200
ATOM   3716  HB2 MET   238      11.752  10.228   2.292  0.024100
ATOM   3717  HB3 MET   238      11.725   9.611   0.632  0.024100
ATOM   3718  CG  MET   238      10.563   8.447   2.045  0.001800
ATOM   3719  HG2 MET   238      10.577   7.549   1.428  0.044000
ATOM   3720  HG3 MET   238      10.626   8.146   3.090  0.044000
ATOM   3721  SD  MET   238       9.007   9.289   1.768 -0.273700
ATOM   3722  CE  MET   238       8.933  10.349   3.227 -0.053600
ATOM   3723  HE1 MET   238       9.759  11.060   3.205  0.068400
ATOM   3724  HE2 MET   238       7.989  10.893   3.230  0.068400
ATOM   3725  HE3 MET   238       8.999   9.738   4.127  0.068400
ATOM   3726  C   MET   238      13.256   7.387   1.037  0.597300
ATOM   3727  O   MET   238      12.829   7.372  -0.126 -0.567900
ATOM   3728  N   VAL   239      13.943   6.382   1.598 -0.415700
ATOM   3729  H   VAL   239      14.314   6.508   2.529  0.271900
ATOM   3730  CA  VAL   239      14.176   5.099   0.939 -0.087500
ATOM   3731  HA  VAL   239      13.400   4.927   0.194  0.096900
ATOM   3732  CB  VAL   239      15.546   4.995   0.244  0.298500
ATOM   3733  HB  VAL   239      15.626   4.005  -0.206 -0.029700
ATOM   3734  CG1 VAL   239      15.647   6.027  -0.879 -0.319200
ATOM   3735 1HG1 VAL   239      15.707   7.037  -0.473  0.079100
ATOM   3736 2HG1 VAL   239      16.539   5.833  -1.475  0.079100
ATOM   3737 3HG1 VAL   239      14.768   5.951  -1.520  0.079100
ATOM   3738  CG2 VAL   239      16.694   5.172   1.229 -0.319200
ATOM   3739 1HG2 VAL   239      16.669   4.415   2.012  0.079100
ATOM   3740 2HG2 VAL   239      17.637   5.075   0.691  0.079100
ATOM   3741 3HG2 VAL   239      16.652   6.167   1.672  0.079100
ATOM   3742  C   VAL   239      14.065   3.993   1.992  0.597300
ATOM   3743  O   VAL   239      14.285   4.234   3.182 -0.567900
ATOM   3744  N   ASP   240      13.751   2.775   1.548 -0.516300
ATOM   3745  H   ASP   240      13.462   2.650   0.588  0.293600
ATOM   3746  CA  ASP   240      13.667   1.626   2.442  0.038100
ATOM   3747  HA  ASP   240      13.285   0.806   1.834  0.088000
ATOM   3748  CB  ASP   240      15.035   1.199   2.969 -0.030300
ATOM   3749  HB2 ASP   240      15.528   2.019   3.492 -0.012200
ATOM   3750  HB3 ASP   240      14.907   0.372   3.668 -0.012200
ATOM   3751  CG  ASP   240      15.905   0.684   1.843  0.799400
ATOM   3752  OD1 ASP   240      15.382  -0.079   0.992 -0.801400
ATOM   3753  OD2 ASP   240      17.111   1.009   1.797 -0.801400
ATOM   3754  C   ASP   240      12.644   1.848   3.552  0.536600
ATOM   3755  O   ASP   240      12.839   1.510   4.713 -0.581900
ATOM   3756  N   ASN   241      11.495   2.393   3.150 -0.415700
ATOM   3757  H   ASN   241      11.356   2.584   2.168  0.271900
ATOM   3758  CA  ASN   241      10.374   2.610   4.063  0.014300
ATOM   3759  HA  ASN   241      10.762   2.690   5.079  0.104800
ATOM   3760  CB  ASN   241       9.664   3.932   3.756 -0.204100
ATOM   3761  HB2 ASN   241       8.854   4.082   4.470  0.079700
ATOM   3762  HB3 ASN   241      10.373   4.751   3.873  0.079700
ATOM   3763  CG  ASN   241       9.118   3.988   2.364  0.713000
ATOM   3764  OD1 ASN   241       9.417   3.171   1.512 -0.593100
ATOM   3765  ND2 ASN   241       8.279   4.986   2.129 -0.919100
ATOM   3766 1HD2 ASN   241       8.067   5.181   1.161  0.419600
ATOM   3767 2HD2 ASN   241       8.114   5.670   2.854  0.419600
ATOM   3768  C   ASN   241       9.403   1.423   4.061  0.597300
ATOM   3769  O   ASN   241       8.181   1.599   3.996 -0.567900
ATOM   3770  N   TRP   242       9.959   0.221   4.160 -0.415700
ATOM   3771  H   TRP   242      10.960   0.170   4.285  0.271900
ATOM   3772  CA  TRP   242       9.213  -1.036   4.156 -0.027500
ATOM   3773  HA  TRP   242       8.146  -0.814   4.126  0.112300
ATOM   3774  CB  TRP   242       9.537  -1.898   2.914 -0.005000
ATOM   3775  HB2 TRP   242       9.076  -2.881   3.010  0.033900
ATOM   3776  HB3 TRP   242       9.115  -1.402   2.039  0.033900
ATOM   3777  CG  TRP   242      11.003  -2.131   2.669 -0.141500
ATOM   3778  CD1 TRP   242      11.860  -1.268   2.051 -0.163800
ATOM   3779  HD1 TRP   242      11.548  -0.324   1.629  0.206200
ATOM   3780  NE1 TRP   242      13.128  -1.794   1.996 -0.341800
ATOM   3781  HE1 TRP   242      13.931  -1.327   1.598  0.341200
ATOM   3782  CE2 TRP   242      13.106  -3.042   2.593  0.138000
ATOM   3783  CZ2 TRP   242      14.124  -3.965   2.786 -0.260100
ATOM   3784  HZ2 TRP   242      15.139  -3.753   2.485  0.157200
ATOM   3785  CH2 TRP   242      13.798  -5.150   3.404 -0.113400
ATOM   3786  HH2 TRP   242      14.572  -5.880   3.589  0.141700
ATOM   3787  CZ3 TRP   242      12.491  -5.417   3.837 -0.197200
ATOM   3788  HZ3 TRP   242      12.276  -6.362   4.314  0.144700
ATOM   3789  CE3 TRP   242      11.471  -4.490   3.651 -0.238700
ATOM   3790  HE3 TRP   242      10.465  -4.704   3.978  0.170000
ATOM   3791  CD2 TRP   242      11.780  -3.276   3.036  0.124300
ATOM   3792  C   TRP   242       9.490  -1.820   5.431  0.597300
ATOM   3793  O   TRP   242      10.608  -1.860   5.934 -0.567900
ATOM   3794  N   ARG   243       8.442  -2.435   5.939 -0.347900
ATOM   3795  H   ARG   243       7.552  -2.312   5.476  0.274700
ATOM   3796  CA  ARG   243       8.524  -3.411   7.017 -0.263700
ATOM   3797  HA  ARG   243       9.344  -3.129   7.677  0.156000
ATOM   3798  CB  ARG   243       7.214  -3.416   7.825 -0.000700
ATOM   3799  HB2 ARG   243       6.963  -2.394   8.108  0.032700
ATOM   3800  HB3 ARG   243       6.411  -3.809   7.201  0.032700
ATOM   3801  CG  ARG   243       7.340  -4.253   9.096  0.039000
ATOM   3802  HG2 ARG   243       7.743  -5.242   8.878  0.028500
ATOM   3803  HG3 ARG   243       8.011  -3.734   9.781  0.028500
ATOM   3804  CD  ARG   243       5.994  -4.439   9.755  0.048600
ATOM   3805  HD2 ARG   243       5.451  -3.494   9.770  0.068700
ATOM   3806  HD3 ARG   243       5.424  -5.160   9.169  0.068700
ATOM   3807  NE  ARG   243       6.139  -4.924  11.122 -0.529500
ATOM   3808  HE  ARG   243       7.056  -4.834  11.535  0.345600
ATOM   3809  CZ  ARG   243       5.200  -5.412  11.917  0.807600
ATOM   3810  NH1 ARG   243       3.965  -5.598  11.469 -0.862700
ATOM   3811 1HH1 ARG   243       3.764  -5.528  10.481  0.447800
ATOM   3812 2HH1 ARG   243       3.243  -5.813  12.141  0.447800
ATOM   3813  NH2 ARG   243       5.523  -5.724  13.164 -0.862700
ATOM   3814 1HH2 ARG   243       6.492  -5.620  13.429  0.447800
ATOM   3815 2HH2 ARG   243       4.858  -6.183  13.771  0.447800
ATOM   3816  C   ARG   243       8.782  -4.790   6.420  0.734100
ATOM   3817  O   ARG   243       8.137  -5.140   5.431 -0.589400
ATOM   3818  N   PRO   244       9.700  -5.582   6.981 -0.254800
ATOM   3819  CD  PRO   244      10.592  -5.271   8.110  0.019200
ATOM   3820  HD2 PRO   244      10.053  -4.904   8.984  0.039100
ATOM   3821  HD3 PRO   244      11.351  -4.553   7.799  0.039100
ATOM   3822  CG  PRO   244      11.254  -6.625   8.426  0.018900
ATOM   3823  HG2 PRO   244      10.646  -7.168   9.150  0.021300
ATOM   3824  HG3 PRO   244      12.274  -6.518   8.793  0.021300
ATOM   3825  CB  PRO   244      11.225  -7.363   7.091 -0.007000
ATOM   3826  HB2 PRO   244      11.318  -8.443   7.203  0.025300
ATOM   3827  HB3 PRO   244      12.042  -6.982   6.478  0.025300
ATOM   3828  CA  PRO   244       9.930  -6.920   6.442 -0.026600
ATOM   3829  HA  PRO   244      10.056  -6.888   5.360  0.064100
ATOM   3830  C   PRO   244       8.780  -7.869   6.791  0.589600
ATOM   3831  O   PRO   244       7.918  -7.617   7.644 -0.574800
ATOM   3832  N   ALA   245       8.777  -9.023   6.129 -0.415700
ATOM   3833  H   ALA   245       9.533  -9.217   5.488  0.271900
ATOM   3834  CA  ALA   245       7.776 -10.055   6.348  0.033700
ATOM   3835  HA  ALA   245       6.787  -9.664   6.110  0.082300
ATOM   3836  CB  ALA   245       8.040 -11.243   5.432 -0.182500
ATOM   3837  HB1 ALA   245       7.931 -10.949   4.388  0.060300
ATOM   3838  HB2 ALA   245       9.065 -11.559   5.627  0.060300
ATOM   3839  HB3 ALA   245       7.351 -12.057   5.658  0.060300
ATOM   3840  C   ALA   245       7.777 -10.511   7.808  0.597300
ATOM   3841  O   ALA   245       8.828 -10.695   8.442 -0.567900
ATOM   3842  N   GLN   246       6.583 -10.726   8.329 -0.415700
ATOM   3843  H   GLN   246       5.775 -10.566   7.744  0.271900
ATOM   3844  CA  GLN   246       6.309 -11.127   9.706 -0.003100
ATOM   3845  HA  GLN   246       7.220 -11.045  10.298  0.085000
ATOM   3846  CB  GLN   246       5.243 -10.188  10.270 -0.003600
ATOM   3847  HB2 GLN   246       4.328 -10.293   9.687  0.017100
ATOM   3848  HB3 GLN   246       5.004 -10.480  11.293  0.017100
ATOM   3849  CG  GLN   246       5.665  -8.719  10.258 -0.064500
ATOM   3850  HG2 GLN   246       5.801  -8.374   9.233  0.035200
ATOM   3851  HG3 GLN   246       4.872  -8.119  10.703  0.035200
ATOM   3852  CD  GLN   246       6.930  -8.516  11.065  0.695100
ATOM   3853  OE1 GLN   246       7.003  -8.892  12.225 -0.608600
ATOM   3854  NE2 GLN   246       7.935  -7.928  10.462 -0.940700
ATOM   3855 1HE2 GLN   246       8.781  -7.769  10.990  0.425100
ATOM   3856 2HE2 GLN   246       7.902  -7.745   9.469  0.425100
ATOM   3857  C   GLN   246       5.824 -12.574   9.734  0.597300
ATOM   3858  O   GLN   246       5.353 -13.109   8.708 -0.567900
ATOM   3859  N   PRO   247       5.872 -13.226  10.886 -0.254800
ATOM   3860  CD  PRO   247       6.434 -12.720  12.171  0.019200
ATOM   3861  HD2 PRO   247       5.669 -12.185  12.733  0.039100
ATOM   3862  HD3 PRO   247       7.332 -12.115  12.043  0.039100
ATOM   3863  CG  PRO   247       6.793 -14.018  12.873  0.018900
ATOM   3864  HG2 PRO   247       6.818 -13.881  13.954  0.021300
ATOM   3865  HG3 PRO   247       7.748 -14.390  12.503  0.021300
ATOM   3866  CB  PRO   247       5.673 -14.953  12.432 -0.007000
ATOM   3867  HB2 PRO   247       4.786 -14.709  13.017  0.025300
ATOM   3868  HB3 PRO   247       5.945 -15.998  12.581  0.025300
ATOM   3869  CA  PRO   247       5.451 -14.628  10.950 -0.026600
ATOM   3870  HA  PRO   247       6.102 -15.239  10.325  0.064100
ATOM   3871  C   PRO   247       3.984 -14.817  10.584  0.589600
ATOM   3872  O   PRO   247       3.099 -14.086  11.045 -0.574800
ATOM   3873  N   LEU   248       3.712 -15.823   9.759 -0.415700
ATOM   3874  H   LEU   248       4.466 -16.426   9.461  0.271900
ATOM   3875  CA  LEU   248       2.357 -16.098   9.303 -0.051800
ATOM   3876  HA  LEU   248       1.931 -15.163   8.939  0.092200
ATOM   3877  CB  LEU   248       2.405 -17.111   8.144 -0.110200
ATOM   3878  HB2 LEU   248       3.110 -16.737   7.402  0.045700
ATOM   3879  HB3 LEU   248       2.806 -18.053   8.517  0.045700
ATOM   3880  CG  LEU   248       1.070 -17.381   7.433  0.353100
ATOM   3881  HG  LEU   248       0.349 -17.764   8.155 -0.036100
ATOM   3882  CD1 LEU   248       0.511 -16.092   6.823 -0.412100
ATOM   3883 1HD1 LEU   248       1.253 -15.650   6.158  0.100000
ATOM   3884 2HD1 LEU   248      -0.380 -16.334   6.244  0.100000
ATOM   3885 3HD1 LEU   248       0.234 -15.381   7.601  0.100000
ATOM   3886  CD2 LEU   248       1.313 -18.481   6.395 -0.412100
ATOM   3887 1HD2 LEU   248       0.381 -18.686   5.868  0.100000
ATOM   3888 2HD2 LEU   248       2.057 -18.148   5.671  0.100000
ATOM   3889 3HD2 LEU   248       1.648 -19.396   6.883  0.100000
ATOM   3890  C   LEU   248       1.483 -16.616  10.442  0.597300
ATOM   3891  O   LEU   248       0.278 -16.364  10.426 -0.567900
ATOM   3892  N   LYS   249       2.045 -17.349  11.390 -0.347900
ATOM   3893  H   LYS   249       3.039 -17.514  11.326  0.274700
ATOM   3894  CA  LYS   249       1.280 -17.854  12.531 -0.240000
ATOM   3895  HA  LYS   249       1.901 -18.571  13.069  0.142600
ATOM   3896  CB  LYS   249       0.962 -16.721  13.498 -0.009400
ATOM   3897  HB2 LYS   249       0.453 -15.897  12.998  0.036200
ATOM   3898  HB3 LYS   249       0.338 -17.083  14.314  0.036200
ATOM   3899  CG  LYS   249       2.281 -16.231  14.120  0.018700
ATOM   3900  HG2 LYS   249       2.797 -17.084  14.561  0.010300
ATOM   3901  HG3 LYS   249       2.913 -15.810  13.338  0.010300
ATOM   3902  CD  LYS   249       2.091 -15.179  15.200 -0.047900
ATOM   3903  HD2 LYS   249       1.689 -14.276  14.740  0.062100
ATOM   3904  HD3 LYS   249       1.402 -15.552  15.956  0.062100
ATOM   3905  CE  LYS   249       3.438 -14.873  15.852 -0.014300
ATOM   3906  HE2 LYS   249       3.830 -15.775  16.321  0.113500
ATOM   3907  HE3 LYS   249       4.137 -14.559  15.077  0.113500
ATOM   3908  NZ  LYS   249       3.302 -13.788  16.858 -0.385400
ATOM   3909  HZ1 LYS   249       2.837 -12.985  16.458  0.340000
ATOM   3910  HZ2 LYS   249       2.788 -14.077  17.678  0.340000
ATOM   3911  HZ3 LYS   249       4.215 -13.478  17.157  0.340000
ATOM   3912  C   LYS   249       0.079 -18.652  12.064  0.734100
ATOM   3913  O   LYS   249       0.257 -19.441  11.132 -0.589400
ATOM   3914  N   ASN   250      -1.077 -18.490  12.693 -0.415700
ATOM   3915  H   ASN   250      -1.188 -17.748  13.368  0.271900
ATOM   3916  CA  ASN   250      -2.193 -19.352  12.393  0.014300
ATOM   3917  HA  ASN   250      -1.821 -20.295  11.992  0.104800
ATOM   3918  CB  ASN   250      -2.991 -19.652  13.665 -0.204100
ATOM   3919  HB2 ASN   250      -2.316 -20.096  14.397  0.079700
ATOM   3920  HB3 ASN   250      -3.395 -18.732  14.088  0.079700
ATOM   3921  CG  ASN   250      -4.134 -20.637  13.449  0.713000
ATOM   3922  OD1 ASN   250      -5.214 -20.489  14.018 -0.593100
ATOM   3923  ND2 ASN   250      -3.925 -21.664  12.635 -0.919100
ATOM   3924 1HD2 ASN   250      -4.659 -22.349  12.524  0.419600
ATOM   3925 2HD2 ASN   250      -3.042 -21.825  12.172  0.419600
ATOM   3926  C   ASN   250      -3.024 -18.686  11.311  0.597300
ATOM   3927  O   ASN   250      -4.173 -18.323  11.637 -0.567900
ATOM   3928  N   ARG   251      -2.412 -18.492  10.113 -0.347900
ATOM   3929  H   ARG   251      -1.466 -18.824   9.989  0.274700
ATOM   3930  CA  ARG   251      -3.157 -17.992   8.958 -0.263700
ATOM   3931  HA  ARG   251      -4.225 -18.024   9.173  0.156000
ATOM   3932  CB  ARG   251      -2.751 -16.543   8.714 -0.000700
ATOM   3933  HB2 ARG   251      -1.671 -16.486   8.577  0.032700
ATOM   3934  HB3 ARG   251      -3.239 -16.170   7.813  0.032700
ATOM   3935  CG  ARG   251      -3.179 -15.682   9.905  0.039000
ATOM   3936  HG2 ARG   251      -4.265 -15.712   9.989  0.028500
ATOM   3937  HG3 ARG   251      -2.739 -16.036  10.837  0.028500
ATOM   3938  CD  ARG   251      -2.739 -14.235   9.702  0.048600
ATOM   3939  HD2 ARG   251      -3.027 -13.919   8.700  0.068700
ATOM   3940  HD3 ARG   251      -3.253 -13.612  10.434  0.068700
ATOM   3941  NE  ARG   251      -1.285 -14.089   9.888 -0.529500
ATOM   3942  HE  ARG   251      -0.766 -14.898  10.198  0.345600
ATOM   3943  CZ  ARG   251      -0.624 -12.957   9.726  0.807600
ATOM   3944  NH1 ARG   251      -1.256 -11.855   9.321 -0.862700
ATOM   3945 1HH1 ARG   251      -2.248 -11.897   9.134  0.447800
ATOM   3946 2HH1 ARG   251      -0.712 -11.006   9.252  0.447800
ATOM   3947  NH2 ARG   251       0.668 -12.882   9.950 -0.862700
ATOM   3948 1HH2 ARG   251       1.176 -13.647  10.371  0.447800
ATOM   3949 2HH2 ARG   251       1.131 -11.987   9.877  0.447800
ATOM   3950  C   ARG   251      -2.946 -18.784   7.689  0.734100
ATOM   3951  O   ARG   251      -1.907 -19.429   7.532 -0.589400
ATOM   3952  N   GLN   252      -3.984 -18.715   6.867 -0.415700
ATOM   3953  H   GLN   252      -4.768 -18.118   7.089  0.271900
ATOM   3954  CA  GLN   252      -3.898 -19.333   5.559 -0.003100
ATOM   3955  HA  GLN   252      -2.915 -19.776   5.400  0.085000
ATOM   3956  CB  GLN   252      -4.920 -20.432   5.337 -0.003600
ATOM   3957  HB2 GLN   252      -5.904 -20.054   5.615  0.017100
ATOM   3958  HB3 GLN   252      -4.934 -20.688   4.278  0.017100
ATOM   3959  CG  GLN   252      -4.617 -21.703   6.128 -0.064500
ATOM   3960  HG2 GLN   252      -3.644 -22.074   5.807  0.035200
ATOM   3961  HG3 GLN   252      -4.530 -21.472   7.190  0.035200
ATOM   3962  CD  GLN   252      -5.627 -22.815   5.915  0.695100
ATOM   3963  OE1 GLN   252      -6.753 -22.524   5.485 -0.608600
ATOM   3964  NE2 GLN   252      -5.268 -24.058   6.227 -0.940700
ATOM   3965 1HE2 GLN   252      -5.966 -24.786   6.173  0.425100
ATOM   3966 2HE2 GLN   252      -4.343 -24.238   6.592  0.425100
ATOM   3967  C   GLN   252      -4.053 -18.233   4.519  0.597300
ATOM   3968  O   GLN   252      -4.944 -17.380   4.666 -0.567900
ATOM   3969  N   ILE   253      -3.201 -18.247   3.513 -0.415700
ATOM   3970  H   ILE   253      -2.532 -19.001   3.444  0.271900
ATOM   3971  CA  ILE   253      -3.325 -17.332   2.394 -0.059700
ATOM   3972  HA  ILE   253      -3.872 -16.438   2.694  0.086900
ATOM   3973  CB  ILE   253      -1.951 -16.903   1.902  0.130300
ATOM   3974  HB  ILE   253      -1.415 -17.794   1.576  0.018700
ATOM   3975  CG2 ILE   253      -2.089 -15.979   0.694 -0.320400
ATOM   3976 1HG2 ILE   253      -2.676 -15.101   0.963  0.088200
ATOM   3977 2HG2 ILE   253      -1.108 -15.664   0.340  0.088200
ATOM   3978 3HG2 ILE   253      -2.573 -16.499  -0.132  0.088200
ATOM   3979  CG1 ILE   253      -1.156 -16.232   3.066 -0.043000
ATOM   3980 2HG1 ILE   253      -1.705 -15.381   3.469  0.023600
ATOM   3981 3HG1 ILE   253      -1.020 -16.959   3.867  0.023600
ATOM   3982  CD1 ILE   253       0.229 -15.768   2.663 -0.066000
ATOM   3983 1HD1 ILE   253       0.875 -15.724   3.540  0.018600
ATOM   3984 2HD1 ILE   253       0.651 -16.438   1.914  0.018600
ATOM   3985 3HD1 ILE   253       0.163 -14.768   2.233  0.018600
ATOM   3986  C   ILE   253      -4.122 -18.061   1.311  0.597300
ATOM   3987  O   ILE   253      -3.817 -19.210   0.973 -0.567900
ATOM   3988  N   LYS   254      -5.163 -17.398   0.832 -0.347900
ATOM   3989  H   LYS   254      -5.355 -16.472   1.185  0.274700
ATOM   3990  CA  LYS   254      -6.031 -17.951  -0.205 -0.240000
ATOM   3991  HA  LYS   254      -5.839 -19.017  -0.325  0.142600
ATOM   3992  CB  LYS   254      -7.497 -17.779   0.182 -0.009400
ATOM   3993  HB2 LYS   254      -7.718 -16.721   0.319  0.036200
ATOM   3994  HB3 LYS   254      -8.121 -18.162  -0.625  0.036200
ATOM   3995  CG  LYS   254      -7.834 -18.537   1.455  0.018700
ATOM   3996  HG2 LYS   254      -7.573 -19.589   1.345  0.010300
ATOM   3997  HG3 LYS   254      -7.252 -18.113   2.272  0.010300
ATOM   3998  CD  LYS   254      -9.311 -18.419   1.779 -0.047900
ATOM   3999  HD2 LYS   254      -9.665 -17.398   1.630  0.062100
ATOM   4000  HD3 LYS   254      -9.812 -19.134   1.127  0.062100
ATOM   4001  CE  LYS   254      -9.459 -18.833   3.241 -0.014300
ATOM   4002  HE2 LYS   254      -9.435 -19.921   3.311  0.113500
ATOM   4003  HE3 LYS   254      -8.601 -18.451   3.795  0.113500
ATOM   4004  NZ  LYS   254     -10.683 -18.302   3.887 -0.385400
ATOM   4005  HZ1 LYS   254     -11.521 -18.617   3.418  0.340000
ATOM   4006  HZ2 LYS   254     -10.728 -18.593   4.853  0.340000
ATOM   4007  HZ3 LYS   254     -10.701 -17.292   3.893  0.340000
ATOM   4008  C   LYS   254      -5.753 -17.270  -1.528  0.734100
ATOM   4009  O   LYS   254      -5.479 -16.077  -1.563 -0.589400
ATOM   4010  N   ALA   255      -5.880 -18.036  -2.601 -0.415700
ATOM   4011  H   ALA   255      -6.179 -18.993  -2.478  0.271900
ATOM   4012  CA  ALA   255      -5.702 -17.527  -3.957  0.033700
ATOM   4013  HA  ALA   255      -5.302 -16.514  -3.929  0.082300
ATOM   4014  CB  ALA   255      -4.735 -18.387  -4.775 -0.182500
ATOM   4015  HB1 ALA   255      -4.617 -17.964  -5.773  0.060300
ATOM   4016  HB2 ALA   255      -3.760 -18.415  -4.288  0.060300
ATOM   4017  HB3 ALA   255      -5.120 -19.403  -4.866  0.060300
ATOM   4018  C   ALA   255      -7.055 -17.482  -4.654  0.597300
ATOM   4019  O   ALA   255      -7.875 -18.401  -4.530 -0.567900
ATOM   4020  N   SER   256      -7.257 -16.445  -5.468 -0.415700
ATOM   4021  H   SER   256      -6.583 -15.694  -5.502  0.271900
ATOM   4022  CA  SER   256      -8.498 -16.293  -6.234 -0.024900
ATOM   4023  HA  SER   256      -9.342 -16.665  -5.653  0.084300
ATOM   4024  CB  SER   256      -8.727 -14.807  -6.538  0.211700
ATOM   4025  HB2 SER   256      -9.745 -14.557  -6.837  0.035200
ATOM   4026  HB3 SER   256      -8.523 -14.249  -5.624  0.035200
ATOM   4027  OG  SER   256      -7.853 -14.325  -7.549 -0.654600
ATOM   4028  HG  SER   256      -8.343 -14.225  -8.369  0.427500
ATOM   4029  C   SER   256      -8.441 -17.053  -7.541  0.597300
ATOM   4030  O   SER   256      -9.438 -17.063  -8.249 -0.567900
ATOM   4031  N   PHE   257      -7.291 -17.626  -7.875 -0.415700
ATOM   4032  H   PHE   257      -6.534 -17.613  -7.206  0.271900
ATOM   4033  CA  PHE   257      -6.987 -18.145  -9.213 -0.002400
ATOM   4034  HA  PHE   257      -7.905 -18.277  -9.786  0.097800
ATOM   4035  CB  PHE   257      -6.076 -17.154  -9.962 -0.034300
ATOM   4036  HB2 PHE   257      -5.883 -17.520 -10.970  0.029500
ATOM   4037  HB3 PHE   257      -6.589 -16.196 -10.046  0.029500
ATOM   4038  CG  PHE   257      -4.751 -16.965  -9.239  0.011800
ATOM   4039  CD1 PHE   257      -4.636 -16.020  -8.217 -0.125600
ATOM   4040  HD1 PHE   257      -5.482 -15.404  -7.951  0.133000
ATOM   4041  CE1 PHE   257      -3.445 -15.872  -7.519 -0.170400
ATOM   4042  HE1 PHE   257      -3.378 -15.148  -6.720  0.143000
ATOM   4043  CZ  PHE   257      -2.357 -16.685  -7.797 -0.107200
ATOM   4044  HZ  PHE   257      -1.450 -16.590  -7.219  0.129700
ATOM   4045  CE2 PHE   257      -2.440 -17.625  -8.825 -0.170400
ATOM   4046  HE2 PHE   257      -1.602 -18.265  -9.059  0.143000
ATOM   4047  CD2 PHE   257      -3.629 -17.745  -9.547 -0.125600
ATOM   4048  HD2 PHE   257      -3.707 -18.497 -10.318  0.133000
ATOM   4049  C   PHE   257      -6.326 -19.516  -9.041  0.597300
ATOM   4050  O   PHE   257      -5.784 -19.820  -7.977 -0.567900
ATOM   4051  N   LYS   258      -6.342 -20.298 -10.110 -0.348100
ATOM   4052  H   LYS   258      -6.781 -19.933 -10.943  0.276400
ATOM   4053  CA  LYS   258      -5.620 -21.570 -10.246 -0.290300
ATOM   4054  HA  LYS   258      -5.132 -21.820  -9.304  0.143800
ATOM   4055  CB  LYS   258      -6.592 -22.699 -10.608 -0.053800
ATOM   4056  HB2 LYS   258      -6.043 -23.641 -10.631  0.048200
ATOM   4057  HB3 LYS   258      -7.345 -22.777  -9.824  0.048200
ATOM   4058  CG  LYS   258      -7.290 -22.495 -11.950  0.022700
ATOM   4059  HG2 LYS   258      -7.865 -21.569 -11.929  0.013400
ATOM   4060  HG3 LYS   258      -6.539 -22.427 -12.737  0.013400
ATOM   4061  CD  LYS   258      -8.236 -23.649 -12.250 -0.039200
ATOM   4062  HD2 LYS   258      -7.675 -24.583 -12.251  0.061100
ATOM   4063  HD3 LYS   258      -8.993 -23.696 -11.467  0.061100
ATOM   4064  CE  LYS   258      -8.933 -23.450 -13.591 -0.017600
ATOM   4065  HE2 LYS   258      -9.668 -24.245 -13.714  0.112100
ATOM   4066  HE3 LYS   258      -9.465 -22.498 -13.579  0.112100
ATOM   4067  NZ  LYS   258      -7.978 -23.485 -14.727 -0.374100
ATOM   4068  HZ1 LYS   258      -7.352 -22.693 -14.739  0.337400
ATOM   4069  HZ2 LYS   258      -7.420 -24.327 -14.704  0.337400
ATOM   4070  HZ3 LYS   258      -8.490 -23.487 -15.597  0.337400
ATOM   4071  C   LYS   258      -4.511 -21.448 -11.286  0.848800
ATOM   4072  O   LYS   258      -4.376 -20.452 -12.018 -0.825200
ATOM   4073  OXT LYS   258      -3.698 -22.368 -11.428 -0.825200
ATOM   4074 ZN   ZN    259       1.468   0.712   3.125  2.000000
ATOM   4075  O1  XOH   260       0.877   0.533   4.770 -1.183505
ATOM   4076  H1  XOH   260       0.924   1.234   5.420  0.183505
HETATM 4077  O   WAT   261       0.942   2.761   6.124 -0.834000
HETATM 4078  H1  WAT   261       1.104   2.783   7.067  0.417000
HETATM 4079  H2  WAT   261       0.137   3.264   6.007  0.417000
HETATM 4080  O   WAT   262       6.169   3.700   2.973 -0.834000
HETATM 4081  H1  WAT   262       6.994   4.135   2.759  0.417000
HETATM 4082  H2  WAT   262       5.674   3.707   2.154  0.417000
HETATM 4083  O   WAT   263       2.846   4.242   4.923 -0.834000
HETATM 4084  H1  WAT   263       2.151   3.776   5.387  0.417000
HETATM 4085  H2  WAT   263       2.459   5.089   4.701  0.417000
HETATM 4086  O   WAT   264       1.474   6.513   4.616 -0.834000
HETATM 4087  H1  WAT   264       0.719   6.579   5.201  0.417000
HETATM 4088  H2  WAT   264       1.198   6.964   3.818  0.417000
HETATM 4089  O   WAT   265       3.973   6.809  -0.990 -0.834000
HETATM 4090  H1  WAT   265       3.229   7.354  -0.738  0.417000
HETATM 4091  H2  WAT   265       4.404   7.300  -1.689  0.417000
HETATM 4092  O   WAT   266       5.871  -0.091   6.861 -0.834000
HETATM 4093  H1  WAT   266       6.321   0.745   6.980  0.417000
HETATM 4094  H2  WAT   266       5.536  -0.309   7.730  0.417000
HETATM 4095  O   WAT   267       9.410  -7.176   2.782 -0.834000
HETATM 4096  H1  WAT   267       9.472  -6.460   2.149  0.417000
HETATM 4097  H2  WAT   267       8.484  -7.418   2.778  0.417000
HETATM 4098  O   WAT   268       0.818  -6.698  -7.716 -0.834000
HETATM 4099  H1  WAT   268       0.533  -7.534  -7.349  0.417000
HETATM 4100  H2  WAT   268       0.568  -6.744  -8.639  0.417000
HETATM 4101  O   WAT   269      11.533  -5.270   0.400 -0.834000
HETATM 4102  H1  WAT   269      10.584  -5.221   0.514  0.417000
HETATM 4103  H2  WAT   269      11.886  -5.146   1.281  0.417000
HETATM 4104  O   WAT   270     -11.421  -5.962   6.237 -0.834000
HETATM 4105  H1  WAT   270     -10.866  -5.204   6.056  0.417000
HETATM 4106  H2  WAT   270     -12.314  -5.642   6.104  0.417000
HETATM 4107  O   WAT   271      10.596  -9.294   3.928 -0.834000
HETATM 4108  H1  WAT   271      10.413 -10.105   3.453  0.417000
HETATM 4109  H2  WAT   271      10.192  -8.609   3.395  0.417000
HETATM 4110  O   WAT   272      10.177 -11.813   2.838 -0.834000
HETATM 4111  H1  WAT   272      10.195 -12.386   3.605  0.417000
HETATM 4112  H2  WAT   272       9.357 -12.031   2.395  0.417000
HETATM 4113  O   WAT   273       5.928 -14.091   6.300 -0.834000
HETATM 4114  H1  WAT   273       5.685 -13.831   7.188  0.417000
HETATM 4115  H2  WAT   273       5.353 -14.830   6.100  0.417000
HETATM 4116  O   WAT   274      13.077   0.080  -4.761 -0.834000
HETATM 4117  H1  WAT   274      13.609  -0.644  -4.430  0.417000
HETATM 4118  H2  WAT   274      12.183  -0.260  -4.761  0.417000
HETATM 4119  O   WAT   275       8.241  -4.946  12.718 -0.834000
HETATM 4120  H1  WAT   275       8.839  -5.632  12.420  0.417000
HETATM 4121  H2  WAT   275       8.768  -4.407  13.307  0.417000
HETATM 4122  O   WAT   276      -3.140  -9.553 -10.463 -0.834000
HETATM 4123  H1  WAT   276      -3.757  -9.922  -9.830  0.417000
HETATM 4124  H2  WAT   276      -3.642  -8.881 -10.923  0.417000
HETATM 4125  O   WAT   277      12.351 -11.853   1.269 -0.834000
HETATM 4126  H1  WAT   277      12.026 -12.172   0.427  0.417000
HETATM 4127  H2  WAT   277      11.580 -11.845   1.836  0.417000
HETATM 4128  O   WAT   278       1.741 -12.014  12.675 -0.834000
HETATM 4129  H1  WAT   278       2.296 -12.678  12.268  0.417000
HETATM 4130  H2  WAT   278       2.124 -11.880  13.542  0.417000
HETATM 4131  O   WAT   279       9.101  -4.533  16.345 -0.834000
HETATM 4132  H1  WAT   279       9.595  -4.252  15.575  0.417000
HETATM 4133  H2  WAT   279       9.222  -5.482  16.374  0.417000
HETATM 4134  O   WAT   280       8.822  19.874   5.343 -0.834000
HETATM 4135  H1  WAT   280       8.301  19.217   5.803  0.417000
HETATM 4136  H2  WAT   280       8.785  20.647   5.907  0.417000
HETATM 4137  O   WAT   281      -9.525  11.764  -8.709 -0.834000
HETATM 4138  H1  WAT   281     -10.268  11.314  -9.111  0.417000
HETATM 4139  H2  WAT   281      -8.760  11.267  -8.998  0.417000
HETATM 4140  O   WAT   282     -14.820  -7.874   4.722 -0.834000
HETATM 4141  H1  WAT   282     -15.222  -8.162   5.541  0.417000
HETATM 4142  H2  WAT   282     -14.029  -8.407   4.643  0.417000
HETATM 4143  O   WAT   283      15.745  -8.850  -4.198 -0.834000
HETATM 4144  H1  WAT   283      15.475  -7.962  -3.965  0.417000
HETATM 4145  H2  WAT   283      16.417  -9.073  -3.554  0.417000
HETATM 4146  O   WAT   284      12.879  -6.246  -6.923 -0.834000
HETATM 4147  H1  WAT   284      12.784  -6.767  -6.126  0.417000
HETATM 4148  H2  WAT   284      13.305  -5.440  -6.633  0.417000
HETATM 4149  O   WAT   285      -1.207  -0.672  18.192 -0.834000
HETATM 4150  H1  WAT   285      -0.897  -0.662  17.287  0.417000
HETATM 4151  H2  WAT   285      -1.183   0.245  18.463  0.417000
HETATM 4152  O   WAT   286     -12.685   9.399  -3.747 -0.834000
HETATM 4153  H1  WAT   286     -13.046   9.998  -3.093  0.417000
HETATM 4154  H2  WAT   286     -12.630   8.557  -3.295  0.417000
HETATM 4155  O   WAT   287      -2.685 -10.279  17.668 -0.834000
HETATM 4156  H1  WAT   287      -3.019  -9.651  17.027  0.417000
HETATM 4157  H2  WAT   287      -3.414 -10.883  17.812  0.417000
HETATM 4158  O   WAT   288       2.743 -17.570   2.751 -0.834000
HETATM 4159  H1  WAT   288       3.169 -16.716   2.823  0.417000
HETATM 4160  H2  WAT   288       3.186 -18.115   3.402  0.417000
HETATM 4161  O   WAT   289       8.249 -14.681  -6.728 -0.834000
HETATM 4162  H1  WAT   289       8.327 -14.667  -5.774  0.417000
HETATM 4163  H2  WAT   289       7.725 -15.460  -6.914  0.417000
HETATM 4164  O   WAT   290      -8.488 -12.843   3.477 -0.834000
HETATM 4165  H1  WAT   290      -8.165 -13.724   3.665  0.417000
HETATM 4166  H2  WAT   290      -8.926 -12.571   4.283  0.417000
HETATM 4167  O   WAT   291      10.837  -8.010 -10.324 -0.834000
HETATM 4168  H1  WAT   291      11.542  -7.778 -10.928  0.417000
HETATM 4169  H2  WAT   291      10.220  -8.510 -10.858  0.417000
HETATM 4170  O   WAT   292     -10.199  15.101  -7.687 -0.834000
HETATM 4171  H1  WAT   292     -10.665  15.937  -7.697  0.417000
HETATM 4172  H2  WAT   292      -9.772  15.075  -6.832  0.417000
HETATM 4173  O   WAT   293       0.392  -2.136  19.958 -0.834000
HETATM 4174  H1  WAT   293      -0.089  -1.630  19.303  0.417000
HETATM 4175  H2  WAT   293      -0.275  -2.411  20.587  0.417000
HETATM 4176  O   WAT   294      15.189   2.547 -17.147 -0.834000
HETATM 4177  H1  WAT   294      14.494   1.945 -16.882  0.417000
HETATM 4178  H2  WAT   294      15.367   3.067 -16.364  0.417000
HETATM 4179  O   WAT   295       6.871 -16.899  -7.319 -0.834000
HETATM 4180  H1  WAT   295       6.696 -17.535  -6.625  0.417000
HETATM 4181  H2  WAT   295       6.221 -17.096  -7.993  0.417000
HETATM 4182  O   WAT   296      -2.819  11.235   4.524 -0.834000
HETATM 4183  H1  WAT   296      -2.313  11.489   5.296  0.417000
HETATM 4184  H2  WAT   296      -2.920  12.046   4.026  0.417000
HETATM 4185  O   WAT   297      -0.579  -1.082   5.590 -0.834000
HETATM 4186  H1  WAT   297      -0.917  -1.946   5.355  0.417000
HETATM 4187  H2  WAT   297      -1.318  -0.643   6.011  0.417000
HETATM 4188  O   WAT   298       7.222  -1.875  25.477 -0.834000
HETATM 4189  H1  WAT   298       6.936  -2.681  25.046  0.417000
HETATM 4190  H2  WAT   298       7.029  -1.184  24.844  0.417000
HETATM 4191  O   WAT   299       3.559 -11.507  -7.763 -0.834000
HETATM 4192  H1  WAT   299       4.387 -11.073  -7.968  0.417000
HETATM 4193  H2  WAT   299       2.907 -11.036  -8.283  0.417000
HETATM 4194  O   WAT   300     -12.978   7.474  -1.839 -0.834000
HETATM 4195  H1  WAT   300     -13.184   8.338  -1.482  0.417000
HETATM 4196  H2  WAT   300     -12.289   7.136  -1.267  0.417000
HETATM 4197  O   WAT   301      14.330   0.176   6.221 -0.834000
HETATM 4198  H1  WAT   301      13.769   0.667   5.620  0.417000
HETATM 4199  H2  WAT   301      15.213   0.292   5.872  0.417000
HETATM 4200  O   WAT   302      12.255  -4.190 -10.178 -0.834000
HETATM 4201  H1  WAT   302      13.159  -4.398  -9.943  0.417000
HETATM 4202  H2  WAT   302      11.724  -4.727  -9.590  0.417000
HETATM 4203  O   WAT   303      12.740  -2.884   6.381 -0.834000
HETATM 4204  H1  WAT   303      11.875  -2.531   6.174  0.417000
HETATM 4205  H2  WAT   303      13.337  -2.147   6.250  0.417000
HETATM 4206  O   WAT   304      -3.326   7.178 -13.159 -0.834000
HETATM 4207  H1  WAT   304      -4.153   7.200 -12.677  0.417000
HETATM 4208  H2  WAT   304      -2.662   7.397 -12.506  0.417000
HETATM 4209  O   WAT   305      -7.194  14.974   1.296 -0.834000
HETATM 4210  H1  WAT   305      -6.285  14.781   1.527  0.417000
HETATM 4211  H2  WAT   305      -7.686  14.214   1.607  0.417000
HETATM 4212  O   WAT   306      10.355   6.923 -17.205 -0.834000
HETATM 4213  H1  WAT   306      11.191   7.313 -17.463  0.417000
HETATM 4214  H2  WAT   306       9.789   7.672 -17.019  0.417000
HETATM 4215  O   WAT   307      -4.853  10.488 -13.463 -0.834000
HETATM 4216  H1  WAT   307      -3.994  10.181 -13.753  0.417000
HETATM 4217  H2  WAT   307      -5.413  10.394 -14.234  0.417000
HETATM 4218  O   WAT   308       5.284  -9.693  13.847 -0.834000
HETATM 4219  H1  WAT   308       5.956  -9.383  13.240  0.417000
HETATM 4220  H2  WAT   308       5.131  -8.953  14.434  0.417000
HETATM 4221  O   WAT   309      11.005  13.328  -6.066 -0.834000
HETATM 4222  H1  WAT   309      10.997  13.781  -5.223  0.417000
HETATM 4223  H2  WAT   309      11.181  12.413  -5.844  0.417000
HETATM 4224  O   WAT   310      -0.952   1.295 -17.046 -0.834000
HETATM 4225  H1  WAT   310      -1.684   1.247 -17.661  0.417000
HETATM 4226  H2  WAT   310      -0.869   2.228 -16.845  0.417000
HETATM 4227  O   WAT   311       9.175  20.056  -1.878 -0.834000
HETATM 4228  H1  WAT   311       9.192  20.993  -1.682  0.417000
HETATM 4229  H2  WAT   311       9.442  19.998  -2.795  0.417000
HETATM 4230  O   WAT   312      14.509 -13.111  -3.493 -0.834000
HETATM 4231  H1  WAT   312      13.868 -13.746  -3.812  0.417000
HETATM 4232  H2  WAT   312      15.352 -13.448  -3.797  0.417000
HETATM 4233  O   WAT   313      -5.503  -4.252  16.218 -0.834000
HETATM 4234  H1  WAT   313      -6.315  -3.830  15.938  0.417000
HETATM 4235  H2  WAT   313      -5.328  -3.883  17.084  0.417000
HETATM 4236  O   WAT   314      17.659   7.088   3.826 -0.834000
HETATM 4237  H1  WAT   314      16.829   7.496   3.580  0.417000
HETATM 4238  H2  WAT   314      18.305   7.788   3.742  0.417000
HETATM 4239  O   WAT   315      12.427   6.785   8.892 -0.834000
HETATM 4240  H1  WAT   315      12.853   6.922   8.046  0.417000
HETATM 4241  H2  WAT   315      11.513   7.026   8.742  0.417000
HETATM 4242  O   WAT   316       2.316  -2.057 -15.535 -0.834000
HETATM 4243  H1  WAT   316       1.867  -2.902 -15.550  0.417000
HETATM 4244  H2  WAT   316       2.441  -1.835 -16.457  0.417000
HETATM 4245  O   WAT   317       0.793 -18.949   1.486 -0.834000
HETATM 4246  H1  WAT   317       1.431 -18.448   1.994  0.417000
HETATM 4247  H2  WAT   317       1.261 -19.193   0.687  0.417000
HETATM 4248  O   WAT   318      12.994   2.471  21.377 -0.834000
HETATM 4249  H1  WAT   318      12.042   2.536  21.453  0.417000
HETATM 4250  H2  WAT   318      13.328   2.925  22.151  0.417000
HETATM 4251  O   WAT   319      -1.154 -19.972   3.291 -0.834000
HETATM 4252  H1  WAT   319      -0.525 -19.705   2.620  0.417000
HETATM 4253  H2  WAT   319      -1.665 -20.667   2.876  0.417000
HETATM 4254  O   WAT   320      13.179  -9.196  -7.054 -0.834000
HETATM 4255  H1  WAT   320      12.832  -8.857  -6.229  0.417000
HETATM 4256  H2  WAT   320      14.129  -9.146  -6.953  0.417000
HETATM 4257  O   WAT   321       4.383 -15.960   5.372 -0.834000
HETATM 4258  H1  WAT   321       4.209 -15.684   4.472  0.417000
HETATM 4259  H2  WAT   321       4.342 -16.916   5.342  0.417000
HETATM 4260  O   WAT   322       9.850   7.452   8.537 -0.834000
HETATM 4261  H1  WAT   322       9.275   7.402   9.300  0.417000
HETATM 4262  H2  WAT   322       9.639   8.294   8.132  0.417000
HETATM 4263  O   WAT   323     -21.072   4.628   6.283 -0.834000
HETATM 4264  H1  WAT   323     -20.684   3.854   6.690  0.417000
HETATM 4265  H2  WAT   323     -20.436   5.326   6.439  0.417000
HETATM 4266  O   WAT   324      -9.243  -9.926   7.010 -0.834000
HETATM 4267  H1  WAT   324      -9.362 -10.772   6.578  0.417000
HETATM 4268  H2  WAT   324      -9.708  -9.303   6.451  0.417000
HETATM 4269  O   WAT   325      -7.020  10.552   2.847 -0.834000
HETATM 4270  H1  WAT   325      -7.793  11.056   3.103  0.417000
HETATM 4271  H2  WAT   325      -7.338   9.952   2.172  0.417000
HETATM 4272  O   WAT   326     -17.927  -6.843  -0.806 -0.834000
HETATM 4273  H1  WAT   326     -17.951  -6.088  -0.217  0.417000
HETATM 4274  H2  WAT   326     -17.802  -7.594  -0.227  0.417000
HETATM 4275  O   WAT   327      15.533  16.289  -4.577 -0.834000
HETATM 4276  H1  WAT   327      15.845  15.664  -3.922  0.417000
HETATM 4277  H2  WAT   327      14.580  16.264  -4.497  0.417000
HETATM 4278  O   WAT   328      15.234   3.773   5.601 -0.834000
HETATM 4279  H1  WAT   328      14.763   2.993   5.893  0.417000
HETATM 4280  H2  WAT   328      14.913   3.928   4.713  0.417000
HETATM 4281  O   WAT   329       0.272  10.105 -14.964 -0.834000
HETATM 4282  H1  WAT   329       0.452  10.859 -15.525  0.417000
HETATM 4283  H2  WAT   329       0.587   9.353 -15.465  0.417000
HETATM 4284  O   WAT   330      11.005  14.942  -3.870 -0.834000
HETATM 4285  H1  WAT   330      10.213  15.477  -3.813  0.417000
HETATM 4286  H2  WAT   330      11.693  15.559  -4.121  0.417000
HETATM 4287  O   WAT   331      -0.481 -18.785  -5.381 -0.834000
HETATM 4288  H1  WAT   331      -0.070 -19.521  -4.926  0.417000
HETATM 4289  H2  WAT   331      -1.278 -19.154  -5.761  0.417000
HETATM 4290  O   WAT   332      -7.785  -2.934  15.461 -0.834000
HETATM 4291  H1  WAT   332      -8.424  -3.623  15.280  0.417000
HETATM 4292  H2  WAT   332      -8.009  -2.233  14.849  0.417000
HETATM 4293  O   WAT   333     -22.197  -2.314   1.332 -0.834000
HETATM 4294  H1  WAT   333     -22.730  -3.038   1.005  0.417000
HETATM 4295  H2  WAT   333     -22.696  -1.963   2.070  0.417000
HETATM 4296  O   WAT   334       8.265 -18.464   0.276 -0.834000
HETATM 4297  H1  WAT   334       7.660 -19.171   0.504  0.417000
HETATM 4298  H2  WAT   334       7.944 -17.707   0.765  0.417000
HETATM 4299  O   WAT   335     -12.550  -9.331   4.584 -0.834000
HETATM 4300  H1  WAT   335     -11.727  -8.997   4.942  0.417000
HETATM 4301  H2  WAT   335     -12.544 -10.264   4.799  0.417000
HETATM 4302  O   WAT   336       6.725 -10.510 -11.137 -0.834000
HETATM 4303  H1  WAT   336       6.297 -10.398 -11.985  0.417000
HETATM 4304  H2  WAT   336       7.043 -11.413 -11.146  0.417000
HETATM 4305  O   WAT   337       6.884 -23.429  -0.343 -0.834000
HETATM 4306  H1  WAT   337       7.217 -22.590  -0.026  0.417000
HETATM 4307  H2  WAT   337       5.961 -23.263  -0.536  0.417000
HETATM 4308  O   WAT   338      16.890   8.942  -6.678 -0.834000
HETATM 4309  H1  WAT   338      17.065   9.385  -5.847  0.417000
HETATM 4310  H2  WAT   338      15.954   9.074  -6.826  0.417000
HETATM 4311  O   WAT   339      10.078  -6.915  11.863 -0.834000
HETATM 4312  H1  WAT   339      10.117  -7.425  12.673  0.417000
HETATM 4313  H2  WAT   339      10.990  -6.697  11.673  0.417000
HETATM 4314  O   WAT   340      -8.652   4.963  15.518 -0.834000
HETATM 4315  H1  WAT   340      -8.162   4.282  15.978  0.417000
HETATM 4316  H2  WAT   340      -9.443   4.521  15.208  0.417000
HETATM 4317  O   WAT   341       4.098  -0.097 -16.948 -0.834000
HETATM 4318  H1  WAT   341       4.508   0.601 -17.458  0.417000
HETATM 4319  H2  WAT   341       4.463   0.003 -16.069  0.417000
HETATM 4320  O   WAT   342      -8.678 -10.275 -13.279 -0.834000
HETATM 4321  H1  WAT   342      -9.423  -9.833 -13.688  0.417000
HETATM 4322  H2  WAT   342      -8.595 -11.098 -13.760  0.417000
HETATM 4323  O   WAT   343       5.820 -17.221   8.689 -0.834000
HETATM 4324  H1  WAT   343       5.538 -18.132   8.774  0.417000
HETATM 4325  H2  WAT   343       5.898 -17.081   7.745  0.417000
HETATM 4326  O   WAT   344       0.565   6.478   8.929 -0.834000
HETATM 4327  H1  WAT   344      -0.173   6.984   9.270  0.417000
HETATM 4328  H2  WAT   344       1.338   6.982   9.180  0.417000
HETATM 4329  O   WAT   345       8.928  -7.960  23.882 -0.834000
HETATM 4330  H1  WAT   345       9.179  -7.660  24.756  0.417000
HETATM 4331  H2  WAT   345       8.308  -7.300  23.571  0.417000
HETATM 4332  O   WAT   346      18.577  -0.995  -8.236 -0.834000
HETATM 4333  H1  WAT   346      18.781  -0.075  -8.070  0.417000
HETATM 4334  H2  WAT   346      19.220  -1.268  -8.891  0.417000
HETATM 4335  O   WAT   347     -13.027   8.522   7.545 -0.834000
HETATM 4336  H1  WAT   347     -12.871   8.130   6.686  0.417000
HETATM 4337  H2  WAT   347     -13.830   9.030   7.434  0.417000
HETATM 4338  O   WAT   348      -3.342   3.879   7.454 -0.834000
HETATM 4339  H1  WAT   348      -3.191   3.985   8.393  0.417000
HETATM 4340  H2  WAT   348      -3.825   4.665   7.199  0.417000
HETATM 4341  O   WAT   349       4.560 -18.136  11.662 -0.834000
HETATM 4342  H1  WAT   349       4.280 -18.977  12.024  0.417000
HETATM 4343  H2  WAT   349       5.509 -18.124  11.789  0.417000
HETATM 4344  O   WAT   350     -16.551  -1.740  -6.246 -0.834000
HETATM 4345  H1  WAT   350     -16.572  -1.329  -7.110  0.417000
HETATM 4346  H2  WAT   350     -15.698  -1.499  -5.886  0.417000
HETATM 4347  O   WAT   351     -19.737   8.546   4.724 -0.834000
HETATM 4348  H1  WAT   351     -19.651   7.899   5.425  0.417000
HETATM 4349  H2  WAT   351     -20.671   8.752   4.702  0.417000
HETATM 4350  O   WAT   352       4.910  -7.306  21.762 -0.834000
HETATM 4351  H1  WAT   352       4.174  -7.044  21.209  0.417000
HETATM 4352  H2  WAT   352       4.524  -7.889  22.415  0.417000
HETATM 4353  O   WAT   353       5.991 -13.001  16.540 -0.834000
HETATM 4354  H1  WAT   353       6.302 -12.861  17.434  0.417000
HETATM 4355  H2  WAT   353       6.397 -13.826  16.272  0.417000
HETATM 4356  O   WAT   354      11.189 -10.710   7.608 -0.834000
HETATM 4357  H1  WAT   354      10.278 -10.708   7.900  0.417000
HETATM 4358  H2  WAT   354      11.699 -10.620   8.413  0.417000
HETATM 4359  O   WAT   355      -2.291 -16.016  13.813 -0.834000
HETATM 4360  H1  WAT   355      -1.933 -15.133  13.718  0.417000
HETATM 4361  H2  WAT   355      -3.204 -15.935  13.539  0.417000
HETATM 4362  O   WAT   356      -0.823 -21.101   5.861 -0.834000
HETATM 4363  H1  WAT   356      -1.118 -20.408   6.450  0.417000
HETATM 4364  H2  WAT   356      -0.850 -20.704   4.990  0.417000
HETATM 4365  O   WAT   357     -12.283   0.934 -11.349 -0.834000
HETATM 4366  H1  WAT   357     -11.730   0.663 -12.081  0.417000
HETATM 4367  H2  WAT   357     -12.734   0.133 -11.080  0.417000
HETATM 4368  O   WAT   358       6.414  -3.951  23.802 -0.834000
HETATM 4369  H1  WAT   358       6.165  -3.519  22.985  0.417000
HETATM 4370  H2  WAT   358       5.598  -4.012  24.300  0.417000
HETATM 4371  O   WAT   359     -17.796 -10.568   7.603 -0.834000
HETATM 4372  H1  WAT   359     -18.556 -10.187   8.044  0.417000
HETATM 4373  H2  WAT   359     -18.126 -10.839   6.747  0.417000
HETATM 4374  O   WAT   360     -10.295 -10.468  -9.012 -0.834000
HETATM 4375  H1  WAT   360      -9.385 -10.333  -8.746  0.417000
HETATM 4376  H2  WAT   360     -10.239 -11.060  -9.762  0.417000
HETATM 4377  O   WAT   361     -11.688 -15.513  -7.227 -0.834000
HETATM 4378  H1  WAT   361     -10.954 -15.793  -7.774  0.417000
HETATM 4379  H2  WAT   361     -12.019 -16.322  -6.837  0.417000
HETATM 4380  O   WAT   362     -11.163   8.941  10.870 -0.834000
HETATM 4381  H1  WAT   362     -11.592   9.569  10.290  0.417000
HETATM 4382  H2  WAT   362     -10.230   9.033  10.675  0.417000
HETATM 4383  O   WAT   363      15.868  25.042   9.208 -0.834000
HETATM 4384  H1  WAT   363      16.758  24.972   9.553  0.417000
HETATM 4385  H2  WAT   363      15.875  25.845   8.688  0.417000
HETATM 4386  O   WAT   364      18.259   2.469   3.356 -0.834000
HETATM 4387  H1  WAT   364      18.878   2.912   2.775  0.417000
HETATM 4388  H2  WAT   364      17.788   1.861   2.786  0.417000
HETATM 4389  O   WAT   365      12.937  -6.641  17.567 -0.834000
HETATM 4390  H1  WAT   365      12.518  -6.901  18.387  0.417000
HETATM 4391  H2  WAT   365      12.802  -5.695  17.519  0.417000
HETATM 4392  O   WAT   366       3.720  21.592  -1.815 -0.834000
HETATM 4393  H1  WAT   366       4.435  20.956  -1.856  0.417000
HETATM 4394  H2  WAT   366       3.075  21.191  -1.233  0.417000
HETATM 4395  O   WAT   367      -9.428  -5.116  15.399 -0.834000
HETATM 4396  H1  WAT   367      -8.967  -5.923  15.168  0.417000
HETATM 4397  H2  WAT   367      -9.455  -5.121  16.356  0.417000
HETATM 4398  O   WAT   368     -19.658   7.012   6.847 -0.834000
HETATM 4399  H1  WAT   368     -20.364   7.320   7.415  0.417000
HETATM 4400  H2  WAT   368     -18.866   7.112   7.376  0.417000
HETATM 4401  O   WAT   369       9.110  14.412 -15.364 -0.834000
HETATM 4402  H1  WAT   369       9.020  15.215 -15.877  0.417000
HETATM 4403  H2  WAT   369       8.466  14.503 -14.661  0.417000
HETATM 4404  O   WAT   370      -4.040  19.078  -8.760 -0.834000
HETATM 4405  H1  WAT   370      -4.199  20.019  -8.842  0.417000
HETATM 4406  H2  WAT   370      -3.088  18.991  -8.804  0.417000
HETATM 4407  O   WAT   371     -17.007 -10.788  -1.483 -0.834000
HETATM 4408  H1  WAT   371     -16.176 -11.258  -1.553  0.417000
HETATM 4409  H2  WAT   371     -16.889 -10.204  -0.734  0.417000
HETATM 4410  O   WAT   372       5.979 -21.180  -2.893 -0.834000
HETATM 4411  H1  WAT   372       5.964 -21.313  -1.945  0.417000
HETATM 4412  H2  WAT   372       6.165 -20.248  -3.001  0.417000
HETATM 4413  O   WAT   373      10.096  10.957   9.324 -0.834000
HETATM 4414  H1  WAT   373      10.931  11.410   9.210  0.417000
HETATM 4415  H2  WAT   373       9.874  10.642   8.448  0.417000
HETATM 4416  O   WAT   374       0.889  -4.796 -14.935 -0.834000
HETATM 4417  H1  WAT   374       0.580  -5.608 -15.335  0.417000
HETATM 4418  H2  WAT   374       1.412  -5.082 -14.186  0.417000
HETATM 4419  O   WAT   375      12.093  -8.038  20.070 -0.834000
HETATM 4420  H1  WAT   375      11.668  -7.958  20.924  0.417000
HETATM 4421  H2  WAT   375      12.969  -8.367  20.269  0.417000
HETATM 4422  O   WAT   376      17.593   9.997  -4.199 -0.834000
HETATM 4423  H1  WAT   376      17.640  10.951  -4.130  0.417000
HETATM 4424  H2  WAT   376      16.980   9.737  -3.512  0.417000
HETATM 4425  O   WAT   377       6.821 -18.013   3.551 -0.834000
HETATM 4426  H1  WAT   377       7.065 -17.470   2.801  0.417000
HETATM 4427  H2  WAT   377       7.281 -17.617   4.292  0.417000
HETATM 4428  O   WAT   378     -16.299   4.779  -8.333 -0.834000
HETATM 4429  H1  WAT   378     -15.794   3.981  -8.176  0.417000
HETATM 4430  H2  WAT   378     -16.534   5.090  -7.459  0.417000
HETATM 4431  O   WAT   379      -7.220 -15.838   4.248 -0.834000
HETATM 4432  H1  WAT   379      -6.412 -16.351   4.271  0.417000
HETATM 4433  H2  WAT   379      -7.638 -16.012   5.091  0.417000
HETATM 4434  O   WAT   380      13.871  -4.922   9.875 -0.834000
HETATM 4435  H1  WAT   380      13.581  -5.406  10.648  0.417000
HETATM 4436  H2  WAT   380      14.377  -4.189  10.227  0.417000
HETATM 4437  O   WAT   381      -6.073 -16.929   7.879 -0.834000
HETATM 4438  H1  WAT   381      -6.546 -17.310   8.619  0.417000
HETATM 4439  H2  WAT   381      -6.760 -16.597   7.302  0.417000
HETATM 4440  O   WAT   382       0.756  16.665   7.588 -0.834000
HETATM 4441  H1  WAT   382       1.605  16.581   8.023  0.417000
HETATM 4442  H2  WAT   382       0.776  17.536   7.191  0.417000
HETATM 4443  O   WAT   383     -16.157  -8.508   7.105 -0.834000
HETATM 4444  H1  WAT   383     -16.125  -8.047   7.944  0.417000
HETATM 4445  H2  WAT   383     -16.642  -9.311   7.291  0.417000
HETATM 4446  O   WAT   384     -21.196  -1.889  11.539 -0.834000
HETATM 4447  H1  WAT   384     -21.973  -2.187  11.066  0.417000
HETATM 4448  H2  WAT   384     -21.029  -1.011  11.195  0.417000
HETATM 4449  O   WAT   385      -3.419  -4.352 -22.233 -0.834000
HETATM 4450  H1  WAT   385      -3.584  -4.943 -22.968  0.417000
HETATM 4451  H2  WAT   385      -3.016  -4.907 -21.566  0.417000
HETATM 4452  O   WAT   386      11.322  20.907   1.514 -0.834000
HETATM 4453  H1  WAT   386      12.247  20.787   1.731  0.417000
HETATM 4454  H2  WAT   386      10.855  20.366   2.150  0.417000
HETATM 4455  O   WAT   387       4.428   0.461  24.842 -0.834000
HETATM 4456  H1  WAT   387       5.146  -0.024  24.436  0.417000
HETATM 4457  H2  WAT   387       4.759   1.356  24.923  0.417000
HETATM 4458  O   WAT   388       8.435  17.587 -10.407 -0.834000
HETATM 4459  H1  WAT   388       7.516  17.350 -10.278  0.417000
HETATM 4460  H2  WAT   388       8.920  16.968  -9.861  0.417000
HETATM 4461  O   WAT   389      14.033   9.385  20.250 -0.834000
HETATM 4462  H1  WAT   389      13.748  10.299  20.225  0.417000
HETATM 4463  H2  WAT   389      13.251   8.898  20.509  0.417000
HETATM 4464  O   WAT   390       7.786  18.219   9.255 -0.834000
HETATM 4465  H1  WAT   390       8.029  18.406   8.348  0.417000
HETATM 4466  H2  WAT   390       8.603  18.311   9.745  0.417000
HETATM 4467  O   WAT   391       8.993   1.467  19.371 -0.834000
HETATM 4468  H1  WAT   391       9.531   0.686  19.235  0.417000
HETATM 4469  H2  WAT   391       9.367   1.883  20.148  0.417000
HETATM 4470  O   WAT   392       3.621  21.728   6.512 -0.834000
HETATM 4471  H1  WAT   392       3.503  20.880   6.086  0.417000
HETATM 4472  H2  WAT   392       3.678  21.521   7.445  0.417000
HETATM 4473  O   WAT   393     -16.496  -5.199  14.201 -0.834000
HETATM 4474  H1  WAT   393     -16.053  -4.457  14.612  0.417000
HETATM 4475  H2  WAT   393     -16.670  -4.909  13.306  0.417000
HETATM 4476  O   WAT   394     -16.695  -4.055 -10.267 -0.834000
HETATM 4477  H1  WAT   394     -16.707  -3.142 -10.553  0.417000
HETATM 4478  H2  WAT   394     -16.854  -4.014  -9.324  0.417000
HETATM 4479  O   WAT   395      19.823  18.787  13.004 -0.834000
HETATM 4480  H1  WAT   395      20.752  18.697  13.213  0.417000
HETATM 4481  H2  WAT   395      19.455  17.919  13.172  0.417000
HETATM 4482  O   WAT   396       6.775 -13.318  -8.552 -0.834000
HETATM 4483  H1  WAT   396       7.181 -13.773  -7.814  0.417000
HETATM 4484  H2  WAT   396       5.853 -13.571  -8.512  0.417000
HETATM 4485  O   WAT   397      -3.035 -20.602   9.362 -0.834000
HETATM 4486  H1  WAT   397      -2.615 -21.326   9.827  0.417000
HETATM 4487  H2  WAT   397      -2.395 -20.337   8.702  0.417000
HETATM 4488  O   WAT   398       4.677  -4.232  25.431 -0.834000
HETATM 4489  H1  WAT   398       3.874  -4.002  25.899  0.417000
HETATM 4490  H2  WAT   398       5.229  -4.648  26.093  0.417000
HETATM 4491  O   WAT   399      16.024  -0.021  12.974 -0.834000
HETATM 4492  H1  WAT   399      16.799  -0.006  13.535  0.417000
HETATM 4493  H2  WAT   399      16.054   0.812  12.503  0.417000
HETATM 4494  O   WAT   400      -4.714   8.405   6.464 -0.834000
HETATM 4495  H1  WAT   400      -4.852   8.959   5.696  0.417000
HETATM 4496  H2  WAT   400      -5.380   8.692   7.088  0.417000
HETATM 4497  O   WAT   401      18.203  -3.133 -10.805 -0.834000
HETATM 4498  H1  WAT   401      18.849  -2.641 -11.312  0.417000
HETATM 4499  H2  WAT   401      17.499  -2.506 -10.642  0.417000
HETATM 4500  O   WAT   402     -17.809  -6.084   6.376 -0.834000
HETATM 4501  H1  WAT   402     -17.765  -6.162   5.423  0.417000
HETATM 4502  H2  WAT   402     -17.265  -6.801   6.700  0.417000
HETATM 4503  O   WAT   403     -22.463   6.851   2.569 -0.834000
HETATM 4504  H1  WAT   403     -22.709   6.868   1.645  0.417000
HETATM 4505  H2  WAT   403     -22.545   5.931   2.822  0.417000
HETATM 4506  O   WAT   404      12.787  16.648  -4.864 -0.834000
HETATM 4507  H1  WAT   404      12.657  17.564  -4.616  0.417000
HETATM 4508  H2  WAT   404      12.505  16.606  -5.778  0.417000
HETATM 4509  O   WAT   405       8.098   3.019  17.833 -0.834000
HETATM 4510  H1  WAT   405       8.274   2.382  18.526  0.417000
HETATM 4511  H2  WAT   405       8.867   2.974  17.265  0.417000
HETATM 4512  O   WAT   406      21.451  16.690   1.223 -0.834000
HETATM 4513  H1  WAT   406      22.060  16.027   1.550  0.417000
HETATM 4514  H2  WAT   406      20.747  16.186   0.813  0.417000
HETATM 4515  O   WAT   407     -12.540 -17.709  -6.347 -0.834000
HETATM 4516  H1  WAT   407     -13.400 -17.397  -6.066  0.417000
HETATM 4517  H2  WAT   407     -12.243 -18.270  -5.631  0.417000
HETATM 4518  O   WAT   408      11.174   2.606 -18.858 -0.834000
HETATM 4519  H1  WAT   408      11.996   3.091 -18.785  0.417000
HETATM 4520  H2  WAT   408      11.318   1.810 -18.345  0.417000
HETATM 4521  O   WAT   409       2.785  22.002   2.155 -0.834000
HETATM 4522  H1  WAT   409       2.436  22.281   3.002  0.417000
HETATM 4523  H2  WAT   409       3.185  22.790   1.789  0.417000
HETATM 4524  O   WAT   410      -0.638  10.556   6.623 -0.834000
HETATM 4525  H1  WAT   410      -0.965  11.335   7.073  0.417000
HETATM 4526  H2  WAT   410      -1.172   9.839   6.967  0.417000
HETATM 4527  O   WAT   411     -10.952 -25.967  -3.309 -0.834000
HETATM 4528  H1  WAT   411     -11.332 -26.616  -3.902  0.417000
HETATM 4529  H2  WAT   411     -11.534 -25.967  -2.549  0.417000
HETATM 4530  O   WAT   412      -9.888  11.616 -12.527 -0.834000
HETATM 4531  H1  WAT   412     -10.384  12.434 -12.503  0.417000
HETATM 4532  H2  WAT   412     -10.549  10.932 -12.417  0.417000
HETATM 4533  O   WAT   413      17.017   5.582  13.240 -0.834000
HETATM 4534  H1  WAT   413      16.277   5.904  12.725  0.417000
HETATM 4535  H2  WAT   413      17.788   5.939  12.800  0.417000
HETATM 4536  O   WAT   414      12.979 -15.356  -4.548 -0.834000
HETATM 4537  H1  WAT   414      12.141 -15.719  -4.263  0.417000
HETATM 4538  H2  WAT   414      13.633 -15.828  -4.032  0.417000
HETATM 4539  O   WAT   415     -12.646   7.692  14.673 -0.834000
HETATM 4540  H1  WAT   415     -13.227   7.444  13.954  0.417000
HETATM 4541  H2  WAT   415     -12.304   8.550  14.420  0.417000
HETATM 4542  O   WAT   416     -17.207   1.688  15.739 -0.834000
HETATM 4543  H1  WAT   416     -17.744   2.350  15.304  0.417000
HETATM 4544  H2  WAT   416     -17.839   1.076  16.115  0.417000
HETATM 4545  O   WAT   417      10.590   2.801  16.707 -0.834000
HETATM 4546  H1  WAT   417      11.059   2.718  15.876  0.417000
HETATM 4547  H2  WAT   417      11.279   2.814  17.371  0.417000
HETATM 4548  O   WAT   418     -17.389  -8.574 -10.441 -0.834000
HETATM 4549  H1  WAT   418     -16.549  -8.387 -10.862  0.417000
HETATM 4550  H2  WAT   418     -17.861  -7.742 -10.470  0.417000
HETATM 4551  O   WAT   419       6.882   5.445  17.984 -0.834000
HETATM 4552  H1  WAT   419       6.867   5.504  18.940  0.417000
HETATM 4553  H2  WAT   419       7.222   4.568  17.804  0.417000
HETATM 4554  O   WAT   420     -18.224  14.233  -1.216 -0.834000
HETATM 4555  H1  WAT   420     -18.219  14.112  -0.266  0.417000
HETATM 4556  H2  WAT   420     -17.299  14.229  -1.463  0.417000
HETATM 4557  O   WAT   421      16.654   0.339 -12.518 -0.834000
HETATM 4558  H1  WAT   421      17.492   0.739 -12.290  0.417000
HETATM 4559  H2  WAT   421      16.437  -0.209 -11.764  0.417000
HETATM 4560  O   WAT   422       5.325   2.655 -20.508 -0.834000
HETATM 4561  H1  WAT   422       5.257   2.575 -19.557  0.417000
HETATM 4562  H2  WAT   422       4.797   1.932 -20.848  0.417000
HETATM 4563  O   WAT   423      13.071   8.257  10.906 -0.834000
HETATM 4564  H1  WAT   423      14.006   8.072  10.995  0.417000
HETATM 4565  H2  WAT   423      12.799   7.754  10.139  0.417000
HETATM 4566  O   WAT   424       2.502  20.571  -6.315 -0.834000
HETATM 4567  H1  WAT   424       3.177  20.110  -5.816  0.417000
HETATM 4568  H2  WAT   424       2.804  21.479  -6.344  0.417000
HETATM 4569  O   WAT   425       6.930  18.431 -12.400 -0.834000
HETATM 4570  H1  WAT   425       7.527  18.131 -11.715  0.417000
HETATM 4571  H2  WAT   425       6.056  18.293 -12.034  0.417000
HETATM 4572  O   WAT   426      16.936  19.460   4.091 -0.834000
HETATM 4573  H1  WAT   426      16.834  18.830   3.378  0.417000
HETATM 4574  H2  WAT   426      17.092  18.921   4.867  0.417000
HETATM 4575  O   WAT   427       1.651  -8.709  20.414 -0.834000
HETATM 4576  H1  WAT   427       2.239  -7.957  20.336  0.417000
HETATM 4577  H2  WAT   427       0.981  -8.425  21.035  0.417000
HETATM 4578  O   WAT   428     -10.708 -14.722   2.752 -0.834000
HETATM 4579  H1  WAT   428     -10.159 -13.951   2.610  0.417000
HETATM 4580  H2  WAT   428     -11.603 -14.383   2.744  0.417000
HETATM 4581  O   WAT   429       9.090   3.175 -20.241 -0.834000
HETATM 4582  H1  WAT   429       9.140   4.128 -20.311  0.417000
HETATM 4583  H2  WAT   429       9.882   2.928 -19.764  0.417000
HETATM 4584  O   WAT   430       0.145  20.169  -7.150 -0.834000
HETATM 4585  H1  WAT   430       1.035  20.202  -6.798  0.417000
HETATM 4586  H2  WAT   430      -0.332  19.605  -6.541  0.417000
HETATM 4587  O   WAT   431     -18.967  -0.616  -6.373 -0.834000
HETATM 4588  H1  WAT   431     -18.093  -0.996  -6.284  0.417000
HETATM 4589  H2  WAT   431     -19.439  -1.232  -6.933  0.417000
HETATM 4590  O   WAT   432     -15.209   6.309  -1.476 -0.834000
HETATM 4591  H1  WAT   432     -14.315   6.605  -1.652  0.417000
HETATM 4592  H2  WAT   432     -15.633   7.061  -1.062  0.417000
HETATM 4593  O   WAT   433      13.885  26.447   3.759 -0.834000
HETATM 4594  H1  WAT   433      14.411  25.734   4.121  0.417000
HETATM 4595  H2  WAT   433      13.042  26.044   3.556  0.417000
HETATM 4596  O   WAT   434      21.321  13.035   0.056 -0.834000
HETATM 4597  H1  WAT   434      21.397  12.715   0.954  0.417000
HETATM 4598  H2  WAT   434      20.893  13.887   0.141  0.417000
HETATM 4599  O   WAT   435       8.332  26.324   4.807 -0.834000
HETATM 4600  H1  WAT   435       8.964  25.611   4.718  0.417000
HETATM 4601  H2  WAT   435       8.835  27.115   4.614  0.417000
HETATM 4602  O   WAT   436      -6.781 -16.198 -13.334 -0.834000
HETATM 4603  H1  WAT   436      -6.327 -15.515 -12.839  0.417000
HETATM 4604  H2  WAT   436      -6.574 -16.008 -14.249  0.417000
HETATM 4605  O   WAT   437      -4.705 -24.270  -4.199 -0.834000
HETATM 4606  H1  WAT   437      -4.820 -25.221  -4.204  0.417000
HETATM 4607  H2  WAT   437      -3.810 -24.135  -4.510  0.417000
HETATM 4608  O   WAT   438      19.902  23.615   9.772 -0.834000
HETATM 4609  H1  WAT   438      20.501  22.871   9.834  0.417000
HETATM 4610  H2  WAT   438      19.164  23.375  10.332  0.417000
HETATM 4611  O   WAT   439      -0.476  -2.790 -16.155 -0.834000
HETATM 4612  H1  WAT   439      -0.094  -3.603 -15.824  0.417000
HETATM 4613  H2  WAT   439      -0.731  -2.995 -17.055  0.417000
HETATM 4614  O   WAT   440      16.483  -6.349   1.844 -0.834000
HETATM 4615  H1  WAT   440      16.344  -5.642   1.214  0.417000
HETATM 4616  H2  WAT   440      17.434  -6.408   1.932  0.417000
HETATM 4617  O   WAT   441      14.066  10.335 -12.360 -0.834000
HETATM 4618  H1  WAT   441      14.834   9.905 -12.738  0.417000
HETATM 4619  H2  WAT   441      13.457   9.619 -12.179  0.417000
HETATM 4620  O   WAT   442      -2.751 -21.950   2.412 -0.834000
HETATM 4621  H1  WAT   442      -2.261 -22.413   1.733  0.417000
HETATM 4622  H2  WAT   442      -3.463 -22.547   2.642  0.417000
HETATM 4623  O   WAT   443     -11.739 -20.066   2.444 -0.834000
HETATM 4624  H1  WAT   443     -11.827 -19.707   1.561  0.417000
HETATM 4625  H2  WAT   443     -11.081 -20.756   2.357  0.417000
HETATM 4626  O   WAT   444      10.182   2.647  22.107 -0.834000
HETATM 4627  H1  WAT   444       9.515   3.333  22.126  0.417000
HETATM 4628  H2  WAT   444      10.319   2.420  23.027  0.417000
HETATM 4629  O   WAT   445      19.738  10.365   9.389 -0.834000
HETATM 4630  H1  WAT   445      19.997  10.492   8.477  0.417000
HETATM 4631  H2  WAT   445      18.784  10.287   9.359  0.417000
HETATM 4632  O   WAT   446     -14.875   1.337  15.712 -0.834000
HETATM 4633  H1  WAT   446     -14.541   1.419  14.819  0.417000
HETATM 4634  H2  WAT   446     -15.818   1.478  15.629  0.417000
HETATM 4635  O   WAT   447       3.539  -6.984 -14.881 -0.834000
HETATM 4636  H1  WAT   447       3.306  -7.907 -14.988  0.417000
HETATM 4637  H2  WAT   447       3.001  -6.686 -14.148  0.417000
HETATM 4638  O   WAT   448      -8.471 -13.397 -14.000 -0.834000
HETATM 4639  H1  WAT   448      -8.995 -14.176 -14.191  0.417000
HETATM 4640  H2  WAT   448      -8.042 -13.596 -13.168  0.417000
HETATM 4641  O   WAT   449     -10.292  -2.642  18.692 -0.834000
HETATM 4642  H1  WAT   449     -10.011  -3.554  18.617  0.417000
HETATM 4643  H2  WAT   449     -10.964  -2.543  18.018  0.417000
HETATM 4644  O   WAT   450      19.989   4.038  -3.252 -0.834000
HETATM 4645  H1  WAT   450      19.519   4.713  -2.762  0.417000
HETATM 4646  H2  WAT   450      19.315   3.402  -3.490  0.417000
HETATM 4647  O   WAT   451     -18.986  17.254  -5.613 -0.834000
HETATM 4648  H1  WAT   451     -19.335  17.575  -4.781  0.417000
HETATM 4649  H2  WAT   451     -19.123  17.978  -6.224  0.417000
HETATM 4650  O   WAT   452       2.549 -20.033   9.985 -0.834000
HETATM 4651  H1  WAT   452       1.666 -19.762  10.238  0.417000
HETATM 4652  H2  WAT   452       2.997 -20.193  10.816  0.417000
HETATM 4653  O   WAT   453       1.439  25.437   6.027 -0.834000
HETATM 4654  H1  WAT   453       2.075  26.070   6.359  0.417000
HETATM 4655  H2  WAT   453       1.130  25.816   5.204  0.417000
HETATM 4656  O   WAT   454     -14.402  11.641   4.840 -0.834000
HETATM 4657  H1  WAT   454     -14.510  11.055   5.589  0.417000
HETATM 4658  H2  WAT   454     -13.779  11.189   4.270  0.417000
HETATM 4659  O   WAT   455     -20.832  -5.282   5.567 -0.834000
HETATM 4660  H1  WAT   455     -21.100  -5.651   6.409  0.417000
HETATM 4661  H2  WAT   455     -19.883  -5.404   5.544  0.417000
HETATM 4662  O   WAT   456      -6.088 -12.215 -15.126 -0.834000
HETATM 4663  H1  WAT   456      -5.645 -12.636 -15.863  0.417000
HETATM 4664  H2  WAT   456      -6.811 -12.806 -14.913  0.417000
HETATM 4665  O   WAT   457      10.911  -5.789  -8.634 -0.834000
HETATM 4666  H1  WAT   457      11.624  -6.021  -8.039  0.417000
HETATM 4667  H2  WAT   457      10.781  -6.572  -9.169  0.417000
HETATM 4668  O   WAT   458      13.175  -9.168   4.520 -0.834000
HETATM 4669  H1  WAT   458      13.436  -8.549   5.202  0.417000
HETATM 4670  H2  WAT   458      12.219  -9.128   4.513  0.417000
HETATM 4671  O   WAT   459      10.451 -13.338   5.036 -0.834000
HETATM 4672  H1  WAT   459      11.217 -13.259   5.606  0.417000
HETATM 4673  H2  WAT   459       9.811 -13.819   5.561  0.417000
HETATM 4674  O   WAT   460      21.564   3.682  -1.070 -0.834000
HETATM 4675  H1  WAT   460      21.040   3.786  -1.865  0.417000
HETATM 4676  H2  WAT   460      22.293   4.292  -1.182  0.417000
HETATM 4677  O   WAT   461      14.112  -4.975   7.191 -0.834000
HETATM 4678  H1  WAT   461      13.555  -4.249   6.912  0.417000
HETATM 4679  H2  WAT   461      14.048  -4.973   8.146  0.417000
HETATM 4680  O   WAT   462       4.082 -11.654  14.761 -0.834000
HETATM 4681  H1  WAT   462       4.783 -11.992  15.318  0.417000
HETATM 4682  H2  WAT   462       4.462 -10.884  14.337  0.417000
HETATM 4683  O   WAT   463     -20.998   2.373   1.825 -0.834000
HETATM 4684  H1  WAT   463     -21.396   3.029   2.397  0.417000
HETATM 4685  H2  WAT   463     -20.876   2.825   0.990  0.417000
HETATM 4686  O   WAT   464       4.132 -13.770  -8.874 -0.834000
HETATM 4687  H1  WAT   464       3.800 -13.068  -8.315  0.417000
HETATM 4688  H2  WAT   464       3.535 -14.502  -8.721  0.417000
HETATM 4689  O   WAT   465     -20.766  16.108  -0.279 -0.834000
HETATM 4690  H1  WAT   465     -20.521  15.567   0.473  0.417000
HETATM 4691  H2  WAT   465     -21.590  15.730  -0.587  0.417000
HETATM 4692  O   WAT   466      -5.139   9.940   4.615 -0.834000
HETATM 4693  H1  WAT   466      -5.775  10.178   3.941  0.417000
HETATM 4694  H2  WAT   466      -4.344  10.415   4.373  0.417000
HETATM 4695  O   WAT   467      -8.462 -16.195   6.600 -0.834000
HETATM 4696  H1  WAT   467      -8.722 -16.645   7.404  0.417000
HETATM 4697  H2  WAT   467      -9.289 -15.960   6.179  0.417000
HETATM 4698  O   WAT   468     -12.394  12.628   6.783 -0.834000
HETATM 4699  H1  WAT   468     -12.220  11.840   6.269  0.417000
HETATM 4700  H2  WAT   468     -11.720  12.623   7.463  0.417000
HETATM 4701  O   WAT   469      14.350 -13.304   2.276 -0.834000
HETATM 4702  H1  WAT   469      14.433 -12.886   3.133  0.417000
HETATM 4703  H2  WAT   469      13.624 -12.844   1.855  0.417000
HETATM 4704  O   WAT   470      10.662 -15.148  -7.739 -0.834000
HETATM 4705  H1  WAT   470       9.851 -14.865  -7.317  0.417000
HETATM 4706  H2  WAT   470      10.549 -14.910  -8.659  0.417000
HETATM 4707  O   WAT   471       9.406  -7.202  16.438 -0.834000
HETATM 4708  H1  WAT   471       9.883  -7.355  15.622  0.417000
HETATM 4709  H2  WAT   471       9.205  -8.079  16.765  0.417000
HETATM 4710  O   WAT   472       1.350  11.999 -16.981 -0.834000
HETATM 4711  H1  WAT   472       0.614  12.329 -17.498  0.417000
HETATM 4712  H2  WAT   472       2.058  12.621 -17.148  0.417000
HETATM 4713  O   WAT   473      -2.801   4.322   9.891 -0.834000
HETATM 4714  H1  WAT   473      -1.872   4.221  10.100  0.417000
HETATM 4715  H2  WAT   473      -3.083   5.074  10.411  0.417000
HETATM 4716  O   WAT   474      -2.544 -20.033  -6.377 -0.834000
HETATM 4717  H1  WAT   474      -2.490 -20.928  -6.712  0.417000
HETATM 4718  H2  WAT   474      -3.332 -19.672  -6.783  0.417000
HETATM 4719  O   WAT   475       4.267 -18.983   4.577 -0.834000
HETATM 4720  H1  WAT   475       4.334 -19.779   5.104  0.417000
HETATM 4721  H2  WAT   475       5.140 -18.869   4.203  0.417000
HETATM 4722  O   WAT   476      16.478  18.101   1.854 -0.834000
HETATM 4723  H1  WAT   476      15.949  17.305   1.908  0.417000
HETATM 4724  H2  WAT   476      17.076  17.941   1.124  0.417000
HETATM 4725  O   WAT   477       0.703 -18.113  -7.924 -0.834000
HETATM 4726  H1  WAT   477       0.235 -18.299  -7.110  0.417000
HETATM 4727  H2  WAT   477       0.955 -18.974  -8.258  0.417000
HETATM 4728  O   WAT   478      -9.882  11.669   3.925 -0.834000
HETATM 4729  H1  WAT   478      -9.902  11.370   4.834  0.417000
HETATM 4730  H2  WAT   478     -10.747  11.446   3.581  0.417000
HETATM 4731  O   WAT   479      -3.142  -1.832  19.348 -0.834000
HETATM 4732  H1  WAT   479      -3.606  -1.053  19.656  0.417000
HETATM 4733  H2  WAT   479      -2.403  -1.488  18.847  0.417000
HETATM 4734  O   WAT   480      -7.878  -1.368  17.879 -0.834000
HETATM 4735  H1  WAT   480      -8.664  -1.766  18.253  0.417000
HETATM 4736  H2  WAT   480      -7.685  -1.899  17.107  0.417000
HETATM 4737  O   WAT   481       7.299 -10.967  15.330 -0.834000
HETATM 4738  H1  WAT   481       6.877 -11.757  15.668  0.417000
HETATM 4739  H2  WAT   481       6.682 -10.624  14.684  0.417000
HETATM 4740  O   WAT   482      -8.057 -20.804  16.077 -0.834000
HETATM 4741  H1  WAT   482      -7.843 -19.887  16.249  0.417000
HETATM 4742  H2  WAT   482      -8.362 -21.141  16.920  0.417000
HETATM 4743  O   WAT   483      20.843  12.695  -2.220 -0.834000
HETATM 4744  H1  WAT   483      21.016  12.763  -1.281  0.417000
HETATM 4745  H2  WAT   483      20.330  13.477  -2.426  0.417000
HETATM 4746  O   WAT   484      -5.099  -3.218  18.574 -0.834000
HETATM 4747  H1  WAT   484      -5.770  -2.722  19.043  0.417000
HETATM 4748  H2  WAT   484      -4.280  -2.767  18.780  0.417000
HETATM 4749  O   WAT   485       8.082 -17.323   5.642 -0.834000
HETATM 4750  H1  WAT   485       8.402 -17.916   6.322  0.417000
HETATM 4751  H2  WAT   485       8.338 -16.452   5.943  0.417000
HETATM 4752  O   WAT   486       0.073 -25.188  -4.864 -0.834000
HETATM 4753  H1  WAT   486       0.540 -25.032  -4.043  0.417000
HETATM 4754  H2  WAT   486       0.699 -24.940  -5.545  0.417000
HETATM 4755  O   WAT   487      -4.520 -12.022  18.277 -0.834000
HETATM 4756  H1  WAT   487      -4.518 -12.957  18.069  0.417000
HETATM 4757  H2  WAT   487      -5.420 -11.742  18.113  0.417000
HETATM 4758  O   WAT   488      -2.511   9.652 -14.362 -0.834000
HETATM 4759  H1  WAT   488      -2.637   8.748 -14.073  0.417000
HETATM 4760  H2  WAT   488      -1.561   9.760 -14.403  0.417000
HETATM 4761  O   WAT   489      -1.372   1.688  19.331 -0.834000
HETATM 4762  H1  WAT   489      -2.220   1.682  19.774  0.417000
HETATM 4763  H2  WAT   489      -0.969   2.515  19.596  0.417000
HETATM 4764  O   WAT   490      -2.444   4.814 -17.872 -0.834000
HETATM 4765  H1  WAT   490      -3.355   5.100 -17.808  0.417000
HETATM 4766  H2  WAT   490      -2.268   4.779 -18.812  0.417000
HETATM 4767  O   WAT   491       4.329 -20.271  -8.091 -0.834000
HETATM 4768  H1  WAT   491       4.406 -20.291  -7.137  0.417000
HETATM 4769  H2  WAT   491       4.857 -21.011  -8.390  0.417000
HETATM 4770  O   WAT   492      11.407 -19.113  -2.660 -0.834000
HETATM 4771  H1  WAT   492      12.346 -19.108  -2.476  0.417000
HETATM 4772  H2  WAT   492      11.170 -18.188  -2.724  0.417000
HETATM 4773  O   WAT   493      16.386   5.824   6.698 -0.834000
HETATM 4774  H1  WAT   493      17.173   5.807   6.154  0.417000
HETATM 4775  H2  WAT   493      15.882   5.061   6.414  0.417000
HETATM 4776  O   WAT   494       7.246 -25.459   1.084 -0.834000
HETATM 4777  H1  WAT   494       7.275 -26.221   0.505  0.417000
HETATM 4778  H2  WAT   494       7.053 -24.723   0.504  0.417000
HETATM 4779  O   WAT   495       5.523  23.448   5.373 -0.834000
HETATM 4780  H1  WAT   495       6.387  23.116   5.620  0.417000
HETATM 4781  H2  WAT   495       4.907  22.858   5.808  0.417000
HETATM 4782  O   WAT   496       1.475 -24.458  -6.729 -0.834000
HETATM 4783  H1  WAT   496       1.615 -24.821  -7.603  0.417000
HETATM 4784  H2  WAT   496       1.135 -23.577  -6.887  0.417000
HETATM 4785  O   WAT   497       7.262  -6.142  22.874 -0.834000
HETATM 4786  H1  WAT   497       6.483  -6.545  22.492  0.417000
HETATM 4787  H2  WAT   497       6.934  -5.359  23.317  0.417000
HETATM 4788  O   WAT   498      13.841 -10.539  -4.463 -0.834000
HETATM 4789  H1  WAT   498      14.553  -9.901  -4.407  0.417000
HETATM 4790  H2  WAT   498      14.266 -11.385  -4.328  0.417000
HETATM 4791  O   WAT   499      14.484 -11.898  -1.399 -0.834000
HETATM 4792  H1  WAT   499      14.625 -12.258  -2.274  0.417000
HETATM 4793  H2  WAT   499      13.568 -12.095  -1.203  0.417000
HETATM 4794  O   WAT   500      -0.597  22.532  -4.069 -0.834000
HETATM 4795  H1  WAT   500      -0.659  22.627  -5.020  0.417000
HETATM 4796  H2  WAT   500       0.334  22.639  -3.878  0.417000
HETATM 4797  O   WAT   501      -1.281   4.038   5.628 -0.834000
HETATM 4798  H1  WAT   501      -1.040   4.949   5.797  0.417000
HETATM 4799  H2  WAT   501      -2.022   3.874   6.212  0.417000
HETATM 4800  O   WAT   502       4.479  -5.330 -16.525 -0.834000
HETATM 4801  H1  WAT   502       4.112  -5.952 -15.897  0.417000
HETATM 4802  H2  WAT   502       3.726  -5.035 -17.037  0.417000
HETATM 4803  O   WAT   503      15.738  24.901   4.569 -0.834000
HETATM 4804  H1  WAT   503      16.525  25.304   4.934  0.417000
HETATM 4805  H2  WAT   503      16.040  24.065   4.214  0.417000
HETATM 4806  O   WAT   504       8.856  20.528  12.300 -0.834000
HETATM 4807  H1  WAT   504       9.420  21.261  12.054  0.417000
HETATM 4808  H2  WAT   504       9.249  19.769  11.868  0.417000
HETATM 4809  O   WAT   505      14.427  -7.429   6.180 -0.834000
HETATM 4810  H1  WAT   505      15.198  -7.373   5.614  0.417000
HETATM 4811  H2  WAT   505      14.332  -6.549   6.543  0.417000
HETATM 4812  O   WAT   506      -2.512 -11.557 -12.129 -0.834000
HETATM 4813  H1  WAT   506      -3.309 -11.642 -12.652  0.417000
HETATM 4814  H2  WAT   506      -2.660 -10.778 -11.592  0.417000
HETATM 4815  O   WAT   507       9.829   5.365  19.451 -0.834000
HETATM 4816  H1  WAT   507       9.175   5.252  20.140  0.417000
HETATM 4817  H2  WAT   507       9.556   4.761  18.760  0.417000
HETATM 4818  O   WAT   508       8.547 -14.545   6.443 -0.834000
HETATM 4819  H1  WAT   508       7.620 -14.345   6.315  0.417000
HETATM 4820  H2  WAT   508       8.721 -14.302   7.352  0.417000
HETATM 4821  O   WAT   509     -11.971 -13.250  -6.285 -0.834000
HETATM 4822  H1  WAT   509     -11.953 -14.115  -6.693  0.417000
HETATM 4823  H2  WAT   509     -12.902 -13.051  -6.186  0.417000
HETATM 4824  O   WAT   510     -17.476  -9.057  -7.346 -0.834000
HETATM 4825  H1  WAT   510     -16.606  -9.373  -7.101  0.417000
HETATM 4826  H2  WAT   510     -17.440  -8.970  -8.298  0.417000
HETATM 4827  O   WAT   511      -8.135   8.540 -16.364 -0.834000
HETATM 4828  H1  WAT   511      -7.735   7.772 -16.772  0.417000
HETATM 4829  H2  WAT   511      -8.658   8.184 -15.645  0.417000
HETATM 4830  O   WAT   512      -1.757  21.146   0.084 -0.834000
HETATM 4831  H1  WAT   512      -1.509  21.897  -0.457  0.417000
HETATM 4832  H2  WAT   512      -2.690  21.022  -0.093  0.417000
HETATM 4833  O   WAT   513      -0.665  21.810   5.049 -0.834000
HETATM 4834  H1  WAT   513      -0.813  22.565   5.619  0.417000
HETATM 4835  H2  WAT   513       0.212  21.946   4.692  0.417000
HETATM 4836  O   WAT   514      18.054  12.954  -4.033 -0.834000
HETATM 4837  H1  WAT   514      18.598  13.530  -4.570  0.417000
HETATM 4838  H2  WAT   514      17.503  13.549  -3.525  0.417000
HETATM 4839  O   WAT   515       9.170  -9.589 -11.666 -0.834000
HETATM 4840  H1  WAT   515       9.460 -10.257 -12.287  0.417000
HETATM 4841  H2  WAT   515       8.280  -9.852 -11.430  0.417000
HETATM 4842  O   WAT   516      11.930  -7.788 -14.428 -0.834000
HETATM 4843  H1  WAT   516      11.986  -6.942 -14.873  0.417000
HETATM 4844  H2  WAT   516      12.230  -7.609 -13.536  0.417000
HETATM 4845  O   WAT   517       7.101   6.624 -20.359 -0.834000
HETATM 4846  H1  WAT   517       7.997   6.311 -20.235  0.417000
HETATM 4847  H2  WAT   517       7.203   7.496 -20.741  0.417000
HETATM 4848  O   WAT   518      13.304   1.104 -16.163 -0.834000
HETATM 4849  H1  WAT   518      13.786   0.279 -16.110  0.417000
HETATM 4850  H2  WAT   518      12.469   0.868 -16.567  0.417000
HETATM 4851  O   WAT   519      11.215  14.476  -8.331 -0.834000
HETATM 4852  H1  WAT   519      11.449  15.346  -8.007  0.417000
HETATM 4853  H2  WAT   519      11.131  13.941  -7.541  0.417000
HETATM 4854  O   WAT   520      18.951  23.696   7.067 -0.834000
HETATM 4855  H1  WAT   520      19.689  23.921   7.634  0.417000
HETATM 4856  H2  WAT   520      18.389  23.144   7.612  0.417000
HETATM 4857  O   WAT   521      14.504  -2.163  12.591 -0.834000
HETATM 4858  H1  WAT   521      14.758  -2.340  11.686  0.417000
HETATM 4859  H2  WAT   521      15.033  -1.407  12.846  0.417000
HETATM 4860  O   WAT   522       5.504   3.981   5.341 -0.834000
HETATM 4861  H1  WAT   522       5.889   3.905   4.467  0.417000
HETATM 4862  H2  WAT   522       4.565   4.076   5.181  0.417000
HETATM 4863  O   WAT   523      -0.443   6.658   6.258 -0.834000
HETATM 4864  H1  WAT   523      -1.155   7.253   6.495  0.417000
HETATM 4865  H2  WAT   523       0.012   6.489   7.083  0.417000
HETATM 4866  O   WAT   524      12.363  17.292  13.836 -0.834000
HETATM 4867  H1  WAT   524      11.763  17.971  14.145  0.417000
HETATM 4868  H2  WAT   524      12.066  17.096  12.948  0.417000
HETATM 4869  O   WAT   525      -7.485  19.560  -3.123 -0.834000
HETATM 4870  H1  WAT   525      -7.142  20.211  -3.734  0.417000
HETATM 4871  H2  WAT   525      -6.940  18.786  -3.266  0.417000
HETATM 4872  O   WAT   526      17.042  14.436   9.641 -0.834000
HETATM 4873  H1  WAT   526      17.380  14.783   8.816  0.417000
HETATM 4874  H2  WAT   526      16.518  13.677   9.386  0.417000
HETATM 4875  O   WAT   527      15.377  15.243  11.163 -0.834000
HETATM 4876  H1  WAT   527      16.044  14.986  10.527  0.417000
HETATM 4877  H2  WAT   527      14.859  15.910  10.712  0.417000
HETATM 4878  O   WAT   528      19.414  -2.807  19.624 -0.834000
HETATM 4879  H1  WAT   528      18.937  -3.047  18.830  0.417000
HETATM 4880  H2  WAT   528      20.335  -2.943  19.400  0.417000
HETATM 4881  O   WAT   529      19.037   0.088  17.774 -0.834000
HETATM 4882  H1  WAT   529      19.870  -0.277  17.476  0.417000
HETATM 4883  H2  WAT   529      19.278   0.689  18.479  0.417000
HETATM 4884  O   WAT   530       7.917 -20.137  -1.489 -0.834000
HETATM 4885  H1  WAT   530       7.328 -19.491  -1.880  0.417000
HETATM 4886  H2  WAT   530       7.419 -20.505  -0.759  0.417000
HETATM 4887  O   WAT   531       6.913 -24.618   3.414 -0.834000
HETATM 4888  H1  WAT   531       6.991 -25.026   2.551  0.417000
HETATM 4889  H2  WAT   531       6.734 -23.696   3.227  0.417000
HETATM 4890  O   WAT   532       8.329  -3.591 -17.882 -0.834000
HETATM 4891  H1  WAT   532       7.737  -3.725 -17.143  0.417000
HETATM 4892  H2  WAT   532       7.831  -3.885 -18.645  0.417000
HETATM 4893  O   WAT   533      -7.529   6.161 -17.597 -0.834000
HETATM 4894  H1  WAT   533      -8.207   5.598 -17.221  0.417000
HETATM 4895  H2  WAT   533      -7.897   6.455 -18.430  0.417000
HETATM 4896  O   WAT   534      -0.820   3.568 -16.328 -0.834000
HETATM 4897  H1  WAT   534      -1.244   3.536 -15.470  0.417000
HETATM 4898  H2  WAT   534      -1.436   4.048 -16.881  0.417000
HETATM 4899  O   WAT   535      -4.788  13.228 -13.713 -0.834000
HETATM 4900  H1  WAT   535      -4.808  12.284 -13.557  0.417000
HETATM 4901  H2  WAT   535      -5.547  13.566 -13.238  0.417000
HETATM 4902  O   WAT   536      -2.348  16.338 -12.116 -0.834000
HETATM 4903  H1  WAT   536      -3.028  16.211 -12.779  0.417000
HETATM 4904  H2  WAT   536      -2.701  15.923 -11.329  0.417000
HETATM 4905  O   WAT   537       8.917  15.309  -8.963 -0.834000
HETATM 4906  H1  WAT   537       8.324  14.563  -9.057  0.417000
HETATM 4907  H2  WAT   537       9.758  14.918  -8.728  0.417000
HETATM 4908  O   WAT   538      14.665   0.115   8.924 -0.834000
HETATM 4909  H1  WAT   538      14.461  -0.063   8.006  0.417000
HETATM 4910  H2  WAT   538      14.936   1.033   8.935  0.417000
HETATM 4911  O   WAT   539      17.185   0.547   5.631 -0.834000
HETATM 4912  H1  WAT   539      17.502  -0.301   5.320  0.417000
HETATM 4913  H2  WAT   539      17.364   1.149   4.909  0.417000
HETATM 4914  O   WAT   540      -9.018  13.111   2.061 -0.834000
HETATM 4915  H1  WAT   540      -9.237  12.679   2.887  0.417000
HETATM 4916  H2  WAT   540      -9.465  12.591   1.393  0.417000
HETATM 4917  O   WAT   541      -7.818  17.648   1.505 -0.834000
HETATM 4918  H1  WAT   541      -7.719  16.720   1.291  0.417000
HETATM 4919  H2  WAT   541      -8.659  17.893   1.119  0.417000
HETATM 4920  O   WAT   542     -22.047   7.426  -0.598 -0.834000
HETATM 4921  H1  WAT   542     -22.607   8.185  -0.760  0.417000
HETATM 4922  H2  WAT   542     -22.637   6.676  -0.656  0.417000
HETATM 4923  O   WAT   543     -19.534  -2.124   4.339 -0.834000
HETATM 4924  H1  WAT   543     -19.387  -1.225   4.045  0.417000
HETATM 4925  H2  WAT   543     -18.847  -2.280   4.987  0.417000
HETATM 4926  O   WAT   544      -6.828   6.071  13.927 -0.834000
HETATM 4927  H1  WAT   544      -6.152   6.241  14.583  0.417000
HETATM 4928  H2  WAT   544      -7.523   5.622  14.409  0.417000
HETATM 4929  O   WAT   545     -18.090  -7.605  10.371 -0.834000
HETATM 4930  H1  WAT   545     -17.286  -7.395   9.895  0.417000
HETATM 4931  H2  WAT   545     -18.478  -8.328   9.878  0.417000
HETATM 4932  O   WAT   546       2.431   9.688 -18.351 -0.834000
HETATM 4933  H1  WAT   546       1.946  10.495 -18.177  0.417000
HETATM 4934  H2  WAT   546       2.057   9.049 -17.746  0.417000
HETATM 4935  O   WAT   547       0.768  18.807   6.662 -0.834000
HETATM 4936  H1  WAT   547      -0.121  19.068   6.422  0.417000
HETATM 4937  H2  WAT   547       1.313  19.125   5.943  0.417000
HETATM 4938  O   WAT   548      -7.953  -7.606  15.000 -0.834000
HETATM 4939  H1  WAT   548      -7.266  -8.224  15.248  0.417000
HETATM 4940  H2  WAT   548      -7.637  -7.211  14.187  0.417000
HETATM 4941  O   WAT   549      16.000   2.368  -9.964 -0.834000
HETATM 4942  H1  WAT   549      15.265   2.608 -10.528  0.417000
HETATM 4943  H2  WAT   549      15.826   1.460  -9.717  0.417000
HETATM 4944  O   WAT   550      -8.863 -13.918  -9.782 -0.834000
HETATM 4945  H1  WAT   550      -9.386 -13.171 -10.076  0.417000
HETATM 4946  H2  WAT   550      -8.192 -14.022 -10.457  0.417000
HETATM 4947  O   WAT   551      12.129  19.282  -4.351 -0.834000
HETATM 4948  H1  WAT   551      12.636  20.011  -4.708  0.417000
HETATM 4949  H2  WAT   551      11.221  19.584  -4.379  0.417000
HETATM 4950  O   WAT   552      -8.118  11.735   6.852 -0.834000
HETATM 4951  H1  WAT   552      -8.072  12.449   6.216  0.417000
HETATM 4952  H2  WAT   552      -8.905  11.922   7.364  0.417000
HETATM 4953  O   WAT   553      -4.666   6.093   6.244 -0.834000
HETATM 4954  H1  WAT   553      -4.598   7.044   6.335  0.417000
HETATM 4955  H2  WAT   553      -5.535   5.882   6.584  0.417000
HETATM 4956  O   WAT   554       0.102   4.103  10.091 -0.834000
HETATM 4957  H1  WAT   554       0.279   4.967   9.721  0.417000
HETATM 4958  H2  WAT   554       0.409   4.162  10.995  0.417000
HETATM 4959  O   WAT   555      -9.279   4.876 -16.789 -0.834000
HETATM 4960  H1  WAT   555      -9.668   5.307 -16.028  0.417000
HETATM 4961  H2  WAT   555      -9.777   4.064 -16.884  0.417000
HETATM 4962  O   WAT   556      -5.284   5.270 -16.919 -0.834000
HETATM 4963  H1  WAT   556      -6.118   5.680 -17.148  0.417000
HETATM 4964  H2  WAT   556      -5.477   4.333 -16.893  0.417000
HETATM 4965  O   WAT   557      -8.850 -25.053  -4.122 -0.834000
HETATM 4966  H1  WAT   557      -8.823 -24.151  -3.805  0.417000
HETATM 4967  H2  WAT   557      -9.712 -25.374  -3.859  0.417000
HETATM 4968  O   WAT   558      -6.321 -18.839  10.427 -0.834000
HETATM 4969  H1  WAT   558      -6.159 -19.755  10.201  0.417000
HETATM 4970  H2  WAT   558      -5.581 -18.594  10.982  0.417000
HETATM 4971  O   WAT   559      -5.567 -21.459   9.333 -0.834000
HETATM 4972  H1  WAT   559      -5.404 -22.402   9.360  0.417000
HETATM 4973  H2  WAT   559      -4.694 -21.066   9.333  0.417000
HETATM 4974  O   WAT   560     -10.786   7.978 -10.913 -0.834000
HETATM 4975  H1  WAT   560     -10.162   7.474 -11.435  0.417000
HETATM 4976  H2  WAT   560     -11.388   7.322 -10.561  0.417000
HETATM 4977  O   WAT   561      16.370  14.451  -2.698 -0.834000
HETATM 4978  H1  WAT   561      16.802  14.691  -1.878  0.417000
HETATM 4979  H2  WAT   561      15.502  14.148  -2.432  0.417000
HETATM 4980  O   WAT   562      20.086  10.240  -4.202 -0.834000
HETATM 4981  H1  WAT   562      19.152  10.045  -4.278  0.417000
HETATM 4982  H2  WAT   562      20.123  11.043  -3.684  0.417000
HETATM 4983  O   WAT   563      21.240  17.482   4.419 -0.834000
HETATM 4984  H1  WAT   563      20.805  18.325   4.548  0.417000
HETATM 4985  H2  WAT   563      21.216  17.342   3.473  0.417000
HETATM 4986  O   WAT   564      14.562  20.741   2.553 -0.834000
HETATM 4987  H1  WAT   564      15.194  21.450   2.671  0.417000
HETATM 4988  H2  WAT   564      15.091  19.991   2.280  0.417000
HETATM 4989  O   WAT   565      12.913   2.874  18.685 -0.834000
HETATM 4990  H1  WAT   565      13.831   2.897  18.417  0.417000
HETATM 4991  H2  WAT   565      12.943   2.788  19.637  0.417000
HETATM 4992  O   WAT   566      12.943   6.446  19.176 -0.834000
HETATM 4993  H1  WAT   566      12.199   5.847  19.119  0.417000
HETATM 4994  H2  WAT   566      13.064   6.765  18.282  0.417000
HETATM 4995  O   WAT   567      -9.366 -22.653  -0.510 -0.834000
HETATM 4996  H1  WAT   567      -9.031 -22.639  -1.407  0.417000
HETATM 4997  H2  WAT   567     -10.077 -23.294  -0.530  0.417000
HETATM 4998  O   WAT   568      18.922  16.286  13.604 -0.834000
HETATM 4999  H1  WAT   568      19.089  15.640  12.917  0.417000
HETATM 5000  H2  WAT   568      19.458  15.995  14.341  0.417000
HETATM 5001  O   WAT   569      13.642   8.066  16.157 -0.834000
HETATM 5002  H1  WAT   569      13.640   8.784  15.524  0.417000
HETATM 5003  H2  WAT   569      14.465   7.605  15.995  0.417000
HETATM 5004  O   WAT   570      16.006   6.969  15.505 -0.834000
HETATM 5005  H1  WAT   570      16.194   7.852  15.189  0.417000
HETATM 5006  H2  WAT   570      16.346   6.391  14.822  0.417000
HETATM 5007  O   WAT   571       9.020 -18.930   7.723 -0.834000
HETATM 5008  H1  WAT   571       8.873 -18.365   8.481  0.417000
HETATM 5009  H2  WAT   571       8.898 -19.818   8.060  0.417000
HETATM 5010  O   WAT   572      -3.200  12.960  15.405 -0.834000
HETATM 5011  H1  WAT   572      -2.305  12.678  15.215  0.417000
HETATM 5012  H2  WAT   572      -3.102  13.629  16.082  0.417000
HETATM 5013  O   WAT   573     -19.101  19.151 -11.583 -0.834000
HETATM 5014  H1  WAT   573     -18.294  19.601 -11.333  0.417000
HETATM 5015  H2  WAT   573     -18.851  18.229 -11.645  0.417000
HETATM 5016  O   WAT   574      26.444 -22.351   1.153 -0.834000
HETATM 5017  H1  WAT   574      25.787 -21.993   0.557  0.417000
HETATM 5018  H2  WAT   574      26.438 -21.754   1.902  0.417000
HETATM 5019  O   WAT   575      14.011 -15.873 -12.432 -0.834000
HETATM 5020  H1  WAT   575      13.862 -16.523 -11.745  0.417000
HETATM 5021  H2  WAT   575      13.322 -16.042 -13.075  0.417000
HETATM 5022  O   WAT   576      23.372 -18.505 -11.126 -0.834000
HETATM 5023  H1  WAT   576      23.627 -18.315 -12.028  0.417000
HETATM 5024  H2  WAT   576      23.185 -17.647 -10.744  0.417000
HETATM 5025  O   WAT   577       1.000 -28.999  10.204 -0.834000
HETATM 5026  H1  WAT   577       1.141 -28.065  10.053  0.417000
HETATM 5027  H2  WAT   577       1.511 -29.194  10.990  0.417000
HETATM 5028  O   WAT   578      -2.306   5.307  18.706 -0.834000
HETATM 5029  H1  WAT   578      -2.441   6.181  19.071  0.417000
HETATM 5030  H2  WAT   578      -1.634   4.915  19.264  0.417000
HETATM 5031  O   WAT   579      26.145  -3.353  16.472 -0.834000
HETATM 5032  H1  WAT   579      25.587  -3.341  17.250  0.417000
HETATM 5033  H2  WAT   579      26.432  -4.263  16.398  0.417000
HETATM 5034  O   WAT   580       5.319   6.911 -23.835 -0.834000
HETATM 5035  H1  WAT   580       5.391   6.226 -23.171  0.417000
HETATM 5036  H2  WAT   580       6.201   7.277 -23.900  0.417000
HETATM 5037  O   WAT   581     -27.840  -2.662 -12.659 -0.834000
HETATM 5038  H1  WAT   581     -26.904  -2.610 -12.853  0.417000
HETATM 5039  H2  WAT   581     -28.156  -3.388 -13.197  0.417000
HETATM 5040  O   WAT   582     -23.848  17.108   5.552 -0.834000
HETATM 5041  H1  WAT   582     -23.346  16.742   6.280  0.417000
HETATM 5042  H2  WAT   582     -23.346  17.876   5.278  0.417000
HETATM 5043  O   WAT   583      25.118   8.588 -10.403 -0.834000
HETATM 5044  H1  WAT   583      25.594   8.580 -11.234  0.417000
HETATM 5045  H2  WAT   583      25.339   7.753  -9.993  0.417000
HETATM 5046  O   WAT   584       7.258 -22.175 -22.974 -0.834000
HETATM 5047  H1  WAT   584       8.075 -22.187 -22.476  0.417000
HETATM 5048  H2  WAT   584       7.479 -22.590 -23.808  0.417000
HETATM 5049  O   WAT   585       8.123  -2.597 -30.690 -0.834000
HETATM 5050  H1  WAT   585       8.619  -3.281 -31.139  0.417000
HETATM 5051  H2  WAT   585       8.491  -2.574 -29.807  0.417000
HETATM 5052  O   WAT   586      31.004 -12.348   6.437 -0.834000
HETATM 5053  H1  WAT   586      31.694 -12.582   5.816  0.417000
HETATM 5054  H2  WAT   586      31.026 -13.045   7.093  0.417000
HETATM 5055  O   WAT   587      -8.785 -18.195  23.098 -0.834000
HETATM 5056  H1  WAT   587      -8.751 -18.470  22.182  0.417000
HETATM 5057  H2  WAT   587      -9.717 -18.201  23.316  0.417000
HETATM 5058  O   WAT   588       8.230  32.456  -0.279 -0.834000
HETATM 5059  H1  WAT   588       7.394  32.202  -0.670  0.417000
HETATM 5060  H2  WAT   588       8.303  33.393  -0.458  0.417000
HETATM 5061  O   WAT   589       1.665 -30.917  14.696 -0.834000
HETATM 5062  H1  WAT   589       1.301 -30.475  15.463  0.417000
HETATM 5063  H2  WAT   589       1.044 -31.621  14.508  0.417000
HETATM 5064  O   WAT   590      -0.762  23.869  25.345 -0.834000
HETATM 5065  H1  WAT   590      -0.216  23.735  24.570  0.417000
HETATM 5066  H2  WAT   590      -0.155  24.189  26.012  0.417000
HETATM 5067  O   WAT   591      18.836  14.126  -9.323 -0.834000
HETATM 5068  H1  WAT   591      18.955  14.930  -8.817  0.417000
HETATM 5069  H2  WAT   591      19.667  14.008  -9.784  0.417000
HETATM 5070  O   WAT   592      -0.859   1.651  34.325 -0.834000
HETATM 5071  H1  WAT   592      -0.515   1.255  35.126  0.417000
HETATM 5072  H2  WAT   592      -1.143   2.525  34.593  0.417000
HETATM 5073  O   WAT   593      -8.344  12.434 -14.511 -0.834000
HETATM 5074  H1  WAT   593      -7.800  12.997 -13.960  0.417000
HETATM 5075  H2  WAT   593      -8.928  11.989 -13.897  0.417000
HETATM 5076  O   WAT   594      18.659 -22.723 -16.406 -0.834000
HETATM 5077  H1  WAT   594      17.824 -22.304 -16.199  0.417000
HETATM 5078  H2  WAT   594      19.140 -22.065 -16.908  0.417000
HETATM 5079  O   WAT   595      21.014  26.162  -7.267 -0.834000
HETATM 5080  H1  WAT   595      20.793  26.565  -8.106  0.417000
HETATM 5081  H2  WAT   595      20.228  26.275  -6.732  0.417000
HETATM 5082  O   WAT   596      25.210  10.266 -19.345 -0.834000
HETATM 5083  H1  WAT   596      24.330   9.966 -19.572  0.417000
HETATM 5084  H2  WAT   596      25.391  10.970 -19.968  0.417000
HETATM 5085  O   WAT   597      -9.935 -19.762 -11.542 -0.834000
HETATM 5086  H1  WAT   597     -10.292 -20.115 -10.726  0.417000
HETATM 5087  H2  WAT   597     -10.382 -20.254 -12.231  0.417000
HETATM 5088  O   WAT   598     -14.566  -7.544 -16.219 -0.834000
HETATM 5089  H1  WAT   598     -15.453  -7.870 -16.069  0.417000
HETATM 5090  H2  WAT   598     -14.150  -7.576 -15.357  0.417000
HETATM 5091  O   WAT   599     -24.684 -14.873 -14.951 -0.834000
HETATM 5092  H1  WAT   599     -23.820 -14.983 -15.350  0.417000
HETATM 5093  H2  WAT   599     -24.846 -13.930 -14.988  0.417000
HETATM 5094  O   WAT   600      -7.492   8.180  32.806 -0.834000
HETATM 5095  H1  WAT   600      -7.536   9.108  32.576  0.417000
HETATM 5096  H2  WAT   600      -7.430   7.727  31.965  0.417000
HETATM 5097  O   WAT   601     -12.536  14.480  -9.242 -0.834000
HETATM 5098  H1  WAT   601     -11.661  14.528  -8.856  0.417000
HETATM 5099  H2  WAT   601     -12.509  13.702  -9.799  0.417000
HETATM 5100  O   WAT   602     -12.893 -20.224  21.712 -0.834000
HETATM 5101  H1  WAT   602     -13.280 -20.946  22.207  0.417000
HETATM 5102  H2  WAT   602     -13.643 -19.767  21.331  0.417000
HETATM 5103  O   WAT   603     -16.498 -22.831  -9.403 -0.834000
HETATM 5104  H1  WAT   603     -16.951 -22.270  -8.773  0.417000
HETATM 5105  H2  WAT   603     -16.803 -22.526 -10.257  0.417000
HETATM 5106  O   WAT   604      18.759  23.902  -4.653 -0.834000
HETATM 5107  H1  WAT   604      19.566  23.964  -4.141  0.417000
HETATM 5108  H2  WAT   604      18.153  23.424  -4.087  0.417000
HETATM 5109  O   WAT   605      27.325  16.715   7.903 -0.834000
HETATM 5110  H1  WAT   605      26.374  16.758   8.000  0.417000
HETATM 5111  H2  WAT   605      27.632  17.581   8.172  0.417000
HETATM 5112  O   WAT   606      -8.305  17.842 -24.974 -0.834000
HETATM 5113  H1  WAT   606      -8.648  16.953 -25.063  0.417000
HETATM 5114  H2  WAT   606      -8.135  18.124 -25.873  0.417000
HETATM 5115  O   WAT   607      -4.063 -32.123  -1.438 -0.834000
HETATM 5116  H1  WAT   607      -3.868 -32.720  -2.160  0.417000
HETATM 5117  H2  WAT   607      -4.442 -32.683  -0.760  0.417000
HETATM 5118  O   WAT   608      33.174   6.554  -5.864 -0.834000
HETATM 5119  H1  WAT   608      32.823   6.096  -6.628  0.417000
HETATM 5120  H2  WAT   608      32.653   7.355  -5.805  0.417000
HETATM 5121  O   WAT   609      27.388  -4.556  -1.678 -0.834000
HETATM 5122  H1  WAT   609      28.146  -4.734  -2.235  0.417000
HETATM 5123  H2  WAT   609      27.340  -3.601  -1.636  0.417000
HETATM 5124  O   WAT   610      10.665 -21.337 -13.653 -0.834000
HETATM 5125  H1  WAT   610       9.774 -21.600 -13.423  0.417000
HETATM 5126  H2  WAT   610      10.677 -21.340 -14.610  0.417000
HETATM 5127  O   WAT   611      13.737  -3.852  20.090 -0.834000
HETATM 5128  H1  WAT   611      12.903  -4.281  20.282  0.417000
HETATM 5129  H2  WAT   611      13.841  -3.943  19.143  0.417000
HETATM 5130  O   WAT   612      -6.760   0.389  31.386 -0.834000
HETATM 5131  H1  WAT   612      -6.415  -0.397  31.808  0.417000
HETATM 5132  H2  WAT   612      -6.873   0.140  30.469  0.417000
HETATM 5133  O   WAT   613       1.086  -0.171 -20.331 -0.834000
HETATM 5134  H1  WAT   613       0.417   0.512 -20.373  0.417000
HETATM 5135  H2  WAT   613       0.659  -0.948 -20.692  0.417000
HETATM 5136  O   WAT   614       1.310  -0.472  30.660 -0.834000
HETATM 5137  H1  WAT   614       1.202  -0.484  31.611  0.417000
HETATM 5138  H2  WAT   614       1.051   0.412  30.401  0.417000
HETATM 5139  O   WAT   615      -5.189 -23.892  21.132 -0.834000
HETATM 5140  H1  WAT   615      -4.400 -23.489  21.493  0.417000
HETATM 5141  H2  WAT   615      -5.452 -23.310  20.420  0.417000
HETATM 5142  O   WAT   616      -1.202 -29.359  18.810 -0.834000
HETATM 5143  H1  WAT   616      -0.841 -28.528  19.117  0.417000
HETATM 5144  H2  WAT   616      -1.127 -29.946  19.563  0.417000
HETATM 5145  O   WAT   617      30.367  -6.092   9.194 -0.834000
HETATM 5146  H1  WAT   617      30.406  -6.100  10.151  0.417000
HETATM 5147  H2  WAT   617      30.873  -5.320   8.940  0.417000
HETATM 5148  O   WAT   618      -7.640  23.535  -4.293 -0.834000
HETATM 5149  H1  WAT   618      -7.139  22.760  -4.547  0.417000
HETATM 5150  H2  WAT   618      -7.220  23.838  -3.488  0.417000
HETATM 5151  O   WAT   619      18.064  -4.474  23.231 -0.834000
HETATM 5152  H1  WAT   619      17.259  -4.461  22.713  0.417000
HETATM 5153  H2  WAT   619      18.617  -5.125  22.799  0.417000
HETATM 5154  O   WAT   620      19.293   8.090 -22.459 -0.834000
HETATM 5155  H1  WAT   620      19.147   7.145 -22.507  0.417000
HETATM 5156  H2  WAT   620      20.121   8.228 -22.919  0.417000
HETATM 5157  O   WAT   621      25.274  23.032   4.444 -0.834000
HETATM 5158  H1  WAT   621      24.439  22.817   4.028  0.417000
HETATM 5159  H2  WAT   621      25.296  22.487   5.231  0.417000
HETATM 5160  O   WAT   622     -18.282 -21.837  10.907 -0.834000
HETATM 5161  H1  WAT   622     -17.487 -21.356  10.679  0.417000
HETATM 5162  H2  WAT   622     -18.026 -22.758  10.863  0.417000
HETATM 5163  O   WAT   623     -16.356 -25.595  -9.372 -0.834000
HETATM 5164  H1  WAT   623     -16.468 -24.650  -9.475  0.417000
HETATM 5165  H2  WAT   623     -16.042 -25.893 -10.226  0.417000
HETATM 5166  O   WAT   624      15.228 -24.046  17.882 -0.834000
HETATM 5167  H1  WAT   624      15.562 -23.239  18.274  0.417000
HETATM 5168  H2  WAT   624      15.429 -23.961  16.950  0.417000
HETATM 5169  O   WAT   625      25.188 -15.998 -16.743 -0.834000
HETATM 5170  H1  WAT   625      25.763 -16.749 -16.592  0.417000
HETATM 5171  H2  WAT   625      24.509 -16.078 -16.074  0.417000
HETATM 5172  O   WAT   626      12.649 -12.866   6.665 -0.834000
HETATM 5173  H1  WAT   626      12.224 -12.047   6.919  0.417000
HETATM 5174  H2  WAT   626      12.591 -13.418   7.444  0.417000
HETATM 5175  O   WAT   627       0.070  29.501 -14.353 -0.834000
HETATM 5176  H1  WAT   627      -0.525  29.750 -13.646  0.417000
HETATM 5177  H2  WAT   627       0.823  29.113 -13.907  0.417000
HETATM 5178  O   WAT   628     -23.200   8.293  17.641 -0.834000
HETATM 5179  H1  WAT   628     -24.010   8.779  17.490  0.417000
HETATM 5180  H2  WAT   628     -23.394   7.731  18.392  0.417000
HETATM 5181  O   WAT   629     -16.479  28.887  -9.296 -0.834000
HETATM 5182  H1  WAT   629     -17.066  28.755  -8.551  0.417000
HETATM 5183  H2  WAT   629     -16.649  29.785  -9.579  0.417000
HETATM 5184  O   WAT   630      -9.373   0.466 -15.809 -0.834000
HETATM 5185  H1  WAT   630      -8.417   0.486 -15.755  0.417000
HETATM 5186  H2  WAT   630      -9.569  -0.338 -16.290  0.417000
HETATM 5187  O   WAT   631      15.337 -18.204  24.859 -0.834000
HETATM 5188  H1  WAT   631      16.216 -18.091  24.498  0.417000
HETATM 5189  H2  WAT   631      15.449 -18.833  25.572  0.417000
HETATM 5190  O   WAT   632      -7.581 -20.910  26.844 -0.834000
HETATM 5191  H1  WAT   632      -7.451 -20.653  25.932  0.417000
HETATM 5192  H2  WAT   632      -6.915 -20.422  27.328  0.417000
HETATM 5193  O   WAT   633     -11.024 -17.508  19.512 -0.834000
HETATM 5194  H1  WAT   633     -11.911 -17.351  19.838  0.417000
HETATM 5195  H2  WAT   633     -10.538 -16.719  19.752  0.417000
HETATM 5196  O   WAT   634     -17.368 -24.427  10.822 -0.834000
HETATM 5197  H1  WAT   634     -17.158 -24.880  10.006  0.417000
HETATM 5198  H2  WAT   634     -16.595 -24.555  11.372  0.417000
HETATM 5199  O   WAT   635       0.701  28.070   7.823 -0.834000
HETATM 5200  H1  WAT   635       1.361  28.659   8.188  0.417000
HETATM 5201  H2  WAT   635       0.907  28.030   6.889  0.417000
HETATM 5202  O   WAT   636     -26.257  -6.876   6.282 -0.834000
HETATM 5203  H1  WAT   636     -27.048  -7.363   6.512  0.417000
HETATM 5204  H2  WAT   636     -26.568  -6.158   5.731  0.417000
HETATM 5205  O   WAT   637     -26.324 -12.216 -19.242 -0.834000
HETATM 5206  H1  WAT   637     -27.048 -12.672 -18.814  0.417000
HETATM 5207  H2  WAT   637     -26.243 -12.642 -20.095  0.417000
HETATM 5208  O   WAT   638      25.110   0.902   1.291 -0.834000
HETATM 5209  H1  WAT   638      24.782   1.364   2.062  0.417000
HETATM 5210  H2  WAT   638      24.423   1.016   0.634  0.417000
HETATM 5211  O   WAT   639     -22.090  -7.449 -10.955 -0.834000
HETATM 5212  H1  WAT   639     -22.938  -7.574 -10.529  0.417000
HETATM 5213  H2  WAT   639     -21.473  -7.335 -10.232  0.417000
HETATM 5214  O   WAT   640      -7.606  22.217  15.334 -0.834000
HETATM 5215  H1  WAT   640      -8.381  21.888  15.789  0.417000
HETATM 5216  H2  WAT   640      -7.956  22.738  14.611  0.417000
HETATM 5217  O   WAT   641      20.672 -13.272  13.070 -0.834000
HETATM 5218  H1  WAT   641      20.149 -12.565  13.448  0.417000
HETATM 5219  H2  WAT   641      20.505 -14.024  13.639  0.417000
HETATM 5220  O   WAT   642     -19.167  17.224  10.200 -0.834000
HETATM 5221  H1  WAT   642     -18.377  16.850   9.810  0.417000
HETATM 5222  H2  WAT   642     -19.477  16.551  10.807  0.417000
HETATM 5223  O   WAT   643     -25.126  12.486 -21.698 -0.834000
HETATM 5224  H1  WAT   643     -24.262  12.459 -21.287  0.417000
HETATM 5225  H2  WAT   643     -25.715  12.109 -21.045  0.417000
HETATM 5226  O   WAT   644       3.439   9.801  26.124 -0.834000
HETATM 5227  H1  WAT   644       2.570   9.503  25.856  0.417000
HETATM 5228  H2  WAT   644       3.997   9.029  26.028  0.417000
HETATM 5229  O   WAT   645     -20.059   4.817  19.713 -0.834000
HETATM 5230  H1  WAT   645     -20.293   3.942  20.024  0.417000
HETATM 5231  H2  WAT   645     -20.371   4.841  18.808  0.417000
HETATM 5232  O   WAT   646       8.606  15.997 -24.552 -0.834000
HETATM 5233  H1  WAT   646       9.261  16.536 -24.108  0.417000
HETATM 5234  H2  WAT   646       9.008  15.773 -25.391  0.417000
HETATM 5235  O   WAT   647     -10.152 -31.246 -10.277 -0.834000
HETATM 5236  H1  WAT   647      -9.905 -30.598 -10.937  0.417000
HETATM 5237  H2  WAT   647     -10.753 -31.835 -10.733  0.417000
HETATM 5238  O   WAT   648     -20.613  -6.999  -3.676 -0.834000
HETATM 5239  H1  WAT   648     -20.904  -7.872  -3.414  0.417000
HETATM 5240  H2  WAT   648     -19.894  -7.159  -4.287  0.417000
HETATM 5241  O   WAT   649     -28.985  14.239  -8.107 -0.834000
HETATM 5242  H1  WAT   649     -28.647  14.774  -7.389  0.417000
HETATM 5243  H2  WAT   649     -28.733  13.345  -7.879  0.417000
HETATM 5244  O   WAT   650       2.669  26.253 -11.563 -0.834000
HETATM 5245  H1  WAT   650       2.889  25.384 -11.897  0.417000
HETATM 5246  H2  WAT   650       1.778  26.160 -11.224  0.417000
HETATM 5247  O   WAT   651      -3.239 -16.466 -15.572 -0.834000
HETATM 5248  H1  WAT   651      -3.139 -17.343 -15.941  0.417000
HETATM 5249  H2  WAT   651      -2.592 -15.935 -16.036  0.417000
HETATM 5250  O   WAT   652      15.998 -11.313  -8.359 -0.834000
HETATM 5251  H1  WAT   652      15.929 -10.464  -7.923  0.417000
HETATM 5252  H2  WAT   652      16.640 -11.798  -7.840  0.417000
HETATM 5253  O   WAT   653      -5.405   9.107 -33.610 -0.834000
HETATM 5254  H1  WAT   653      -4.955   9.388 -32.813  0.417000
HETATM 5255  H2  WAT   653      -5.371   9.871 -34.186  0.417000
HETATM 5256  O   WAT   654      -5.653 -30.514   7.990 -0.834000
HETATM 5257  H1  WAT   654      -5.071 -31.261   7.849  0.417000
HETATM 5258  H2  WAT   654      -5.247 -29.798   7.502  0.417000
HETATM 5259  O   WAT   655      18.843  -9.490 -19.930 -0.834000
HETATM 5260  H1  WAT   655      18.441  -8.637 -20.095  0.417000
HETATM 5261  H2  WAT   655      18.133 -10.118 -20.058  0.417000
HETATM 5262  O   WAT   656     -14.967  19.123   3.845 -0.834000
HETATM 5263  H1  WAT   656     -14.024  19.228   3.719  0.417000
HETATM 5264  H2  WAT   656     -15.096  19.230   4.788  0.417000
HETATM 5265  O   WAT   657      23.803   5.373  -1.796 -0.834000
HETATM 5266  H1  WAT   657      23.482   5.534  -2.683  0.417000
HETATM 5267  H2  WAT   657      24.232   6.191  -1.545  0.417000
HETATM 5268  O   WAT   658     -11.732 -32.746   0.502 -0.834000
HETATM 5269  H1  WAT   658     -11.842 -33.375   1.215  0.417000
HETATM 5270  H2  WAT   658     -12.507 -32.867  -0.047  0.417000
HETATM 5271  O   WAT   659       7.586   8.685 -31.222 -0.834000
HETATM 5272  H1  WAT   659       8.226   7.989 -31.074  0.417000
HETATM 5273  H2  WAT   659       7.350   8.985 -30.344  0.417000
HETATM 5274  O   WAT   660     -31.750  -1.094   1.996 -0.834000
HETATM 5275  H1  WAT   660     -31.241  -1.874   1.778  0.417000
HETATM 5276  H2  WAT   660     -31.870  -1.143   2.945  0.417000
HETATM 5277  O   WAT   661      -3.225  21.552  22.644 -0.834000
HETATM 5278  H1  WAT   661      -3.565  22.428  22.459  0.417000
HETATM 5279  H2  WAT   661      -2.282  21.627  22.501  0.417000
HETATM 5280  O   WAT   662      28.478   4.217 -18.426 -0.834000
HETATM 5281  H1  WAT   662      28.040   3.463 -18.821  0.417000
HETATM 5282  H2  WAT   662      29.196   4.418 -19.026  0.417000
HETATM 5283  O   WAT   663     -28.152   6.394  -9.778 -0.834000
HETATM 5284  H1  WAT   663     -28.396   6.501 -10.697  0.417000
HETATM 5285  H2  WAT   663     -28.849   6.834  -9.292  0.417000
HETATM 5286  O   WAT   664      15.224 -20.044  10.047 -0.834000
HETATM 5287  H1  WAT   664      15.039 -20.170   9.116  0.417000
HETATM 5288  H2  WAT   664      15.235 -19.094  10.163  0.417000
HETATM 5289  O   WAT   665     -15.989   8.289  15.398 -0.834000
HETATM 5290  H1  WAT   665     -15.726   9.177  15.638  0.417000
HETATM 5291  H2  WAT   665     -15.815   8.233  14.458  0.417000
HETATM 5292  O   WAT   666     -18.769   2.234 -10.665 -0.834000
HETATM 5293  H1  WAT   666     -19.629   2.653 -10.714  0.417000
HETATM 5294  H2  WAT   666     -18.146   2.953 -10.772  0.417000
HETATM 5295  O   WAT   667     -23.090  17.963  20.366 -0.834000
HETATM 5296  H1  WAT   667     -23.047  17.123  19.910  0.417000
HETATM 5297  H2  WAT   667     -23.827  17.870  20.970  0.417000
HETATM 5298  O   WAT   668      27.438  -6.990  19.041 -0.834000
HETATM 5299  H1  WAT   668      26.934  -7.542  19.638  0.417000
HETATM 5300  H2  WAT   668      28.162  -7.546  18.754  0.417000
HETATM 5301  O   WAT   669       3.675  34.065  -1.507 -0.834000
HETATM 5302  H1  WAT   669       3.350  34.633  -2.205  0.417000
HETATM 5303  H2  WAT   669       2.891  33.636  -1.164  0.417000
HETATM 5304  O   WAT   670     -20.756   1.617  14.379 -0.834000
HETATM 5305  H1  WAT   670     -20.371   0.953  14.951  0.417000
HETATM 5306  H2  WAT   670     -20.065   2.270  14.271  0.417000
HETATM 5307  O   WAT   671      33.165  -9.446  -3.751 -0.834000
HETATM 5308  H1  WAT   671      32.706  -8.624  -3.575  0.417000
HETATM 5309  H2  WAT   671      32.794  -9.754  -4.578  0.417000
HETATM 5310  O   WAT   672     -24.139 -18.848   8.730 -0.834000
HETATM 5311  H1  WAT   672     -23.887 -19.527   8.104  0.417000
HETATM 5312  H2  WAT   672     -24.557 -19.325   9.446  0.417000
HETATM 5313  O   WAT   673     -30.435  -8.994   0.512 -0.834000
HETATM 5314  H1  WAT   673     -31.266  -8.788   0.084  0.417000
HETATM 5315  H2  WAT   673     -29.770  -8.778  -0.141  0.417000
HETATM 5316  O   WAT   674       9.045  -2.390 -28.101 -0.834000
HETATM 5317  H1  WAT   674       8.390  -1.773 -27.774  0.417000
HETATM 5318  H2  WAT   674       9.873  -2.074 -27.738  0.417000
HETATM 5319  O   WAT   675     -12.579 -18.516 -13.977 -0.834000
HETATM 5320  H1  WAT   675     -12.626 -18.126 -13.104  0.417000
HETATM 5321  H2  WAT   675     -12.420 -17.775 -14.562  0.417000
HETATM 5322  O   WAT   676     -25.249 -16.289   8.201 -0.834000
HETATM 5323  H1  WAT   676     -24.899 -17.177   8.258  0.417000
HETATM 5324  H2  WAT   676     -25.836 -16.214   8.954  0.417000
HETATM 5325  O   WAT   677      24.381  -1.566 -19.253 -0.834000
HETATM 5326  H1  WAT   677      24.917  -1.482 -20.042  0.417000
HETATM 5327  H2  WAT   677      23.831  -2.332 -19.418  0.417000
HETATM 5328  O   WAT   678      -0.791 -17.394  25.369 -0.834000
HETATM 5329  H1  WAT   678      -1.069 -17.950  26.096  0.417000
HETATM 5330  H2  WAT   678      -1.279 -16.579  25.489  0.417000
HETATM 5331  O   WAT   679     -29.941 -11.360   4.088 -0.834000
HETATM 5332  H1  WAT   679     -29.056 -11.474   3.741  0.417000
HETATM 5333  H2  WAT   679     -30.032 -12.052   4.743  0.417000
HETATM 5334  O   WAT   680      22.492  -2.667  10.038 -0.834000
HETATM 5335  H1  WAT   680      22.014  -2.862  10.844  0.417000
HETATM 5336  H2  WAT   680      22.129  -1.833   9.740  0.417000
HETATM 5337  O   WAT   681     -13.715  -0.795 -14.739 -0.834000
HETATM 5338  H1  WAT   681     -12.872  -1.244 -14.679  0.417000
HETATM 5339  H2  WAT   681     -13.511   0.123 -14.559  0.417000
HETATM 5340  O   WAT   682     -20.159   8.613  11.105 -0.834000
HETATM 5341  H1  WAT   682     -19.617   9.111  10.493  0.417000
HETATM 5342  H2  WAT   682     -19.576   8.418  11.838  0.417000
HETATM 5343  O   WAT   683      32.958 -10.980   2.760 -0.834000
HETATM 5344  H1  WAT   683      33.591 -11.207   2.078  0.417000
HETATM 5345  H2  WAT   683      33.442 -10.407   3.355  0.417000
HETATM 5346  O   WAT   684      18.381   1.377 -20.040 -0.834000
HETATM 5347  H1  WAT   684      18.006   1.181 -19.181  0.417000
HETATM 5348  H2  WAT   684      17.707   1.107 -20.663  0.417000
HETATM 5349  O   WAT   685      10.757  -4.553 -18.554 -0.834000
HETATM 5350  H1  WAT   685       9.934  -4.174 -18.245  0.417000
HETATM 5351  H2  WAT   685      10.490  -5.216 -19.192  0.417000
HETATM 5352  O   WAT   686      21.189 -20.201 -11.146 -0.834000
HETATM 5353  H1  WAT   686      21.268 -20.535 -10.253  0.417000
HETATM 5354  H2  WAT   686      21.969 -19.660 -11.269  0.417000
HETATM 5355  O   WAT   687      19.376  -6.409  21.729 -0.834000
HETATM 5356  H1  WAT   687      18.804  -6.629  20.994  0.417000
HETATM 5357  H2  WAT   687      20.215  -6.191  21.324  0.417000
HETATM 5358  O   WAT   688     -15.526  23.370   4.602 -0.834000
HETATM 5359  H1  WAT   688     -15.702  24.281   4.367  0.417000
HETATM 5360  H2  WAT   688     -15.277  23.404   5.526  0.417000
HETATM 5361  O   WAT   689     -25.279 -14.728   1.335 -0.834000
HETATM 5362  H1  WAT   689     -24.728 -14.042   1.714  0.417000
HETATM 5363  H2  WAT   689     -25.984 -14.847   1.971  0.417000
HETATM 5364  O   WAT   690     -29.784 -10.038  10.558 -0.834000
HETATM 5365  H1  WAT   690     -30.537  -9.562  10.210  0.417000
HETATM 5366  H2  WAT   690     -29.074  -9.844   9.946  0.417000
HETATM 5367  O   WAT   691     -15.241  17.690 -24.044 -0.834000
HETATM 5368  H1  WAT   691     -15.466  18.610 -23.907  0.417000
HETATM 5369  H2  WAT   691     -15.091  17.346 -23.164  0.417000
HETATM 5370  O   WAT   692       9.166  18.072  19.475 -0.834000
HETATM 5371  H1  WAT   692       8.427  18.397  19.989  0.417000
HETATM 5372  H2  WAT   692       9.913  18.589  19.775  0.417000
HETATM 5373  O   WAT   693     -27.696  -5.654  -5.931 -0.834000
HETATM 5374  H1  WAT   693     -27.787  -5.924  -6.845  0.417000
HETATM 5375  H2  WAT   693     -28.574  -5.753  -5.563  0.417000
HETATM 5376  O   WAT   694     -14.547  22.024  13.521 -0.834000
HETATM 5377  H1  WAT   694     -14.307  21.111  13.679  0.417000
HETATM 5378  H2  WAT   694     -15.413  21.977  13.114  0.417000
HETATM 5379  O   WAT   695       6.144  19.363 -19.030 -0.834000
HETATM 5380  H1  WAT   695       6.472  19.746 -18.216  0.417000
HETATM 5381  H2  WAT   695       6.700  18.598 -19.176  0.417000
HETATM 5382  O   WAT   696       3.240  -4.388 -33.402 -0.834000
HETATM 5383  H1  WAT   696       3.307  -5.204 -32.906  0.417000
HETATM 5384  H2  WAT   696       2.361  -4.407 -33.778  0.417000
HETATM 5385  O   WAT   697      -3.478 -24.147 -13.356 -0.834000
HETATM 5386  H1  WAT   697      -2.803 -23.671 -13.839  0.417000
HETATM 5387  H2  WAT   697      -3.663 -23.594 -12.596  0.417000
HETATM 5388  O   WAT   698      -5.568  20.392 -21.054 -0.834000
HETATM 5389  H1  WAT   698      -6.306  20.416 -20.446  0.417000
HETATM 5390  H2  WAT   698      -5.811  19.730 -21.701  0.417000
HETATM 5391  O   WAT   699       7.866 -27.512  -0.660 -0.834000
HETATM 5392  H1  WAT   699       8.352 -28.137  -0.121  0.417000
HETATM 5393  H2  WAT   699       8.538 -27.072  -1.180  0.417000
HETATM 5394  O   WAT   700      -8.720  -7.722 -33.272 -0.834000
HETATM 5395  H1  WAT   700      -9.045  -7.105 -32.615  0.417000
HETATM 5396  H2  WAT   700      -7.931  -7.307 -33.620  0.417000
HETATM 5397  O   WAT   701      13.095 -15.696 -24.420 -0.834000
HETATM 5398  H1  WAT   701      12.903 -16.620 -24.265  0.417000
HETATM 5399  H2  WAT   701      12.845 -15.260 -23.605  0.417000
HETATM 5400  O   WAT   702       4.368 -21.279   6.251 -0.834000
HETATM 5401  H1  WAT   702       3.480 -21.625   6.166  0.417000
HETATM 5402  H2  WAT   702       4.935 -22.036   6.105  0.417000
HETATM 5403  O   WAT   703       3.691 -12.616 -31.599 -0.834000
HETATM 5404  H1  WAT   703       3.875 -12.302 -30.713  0.417000
HETATM 5405  H2  WAT   703       4.455 -12.349 -32.110  0.417000
HETATM 5406  O   WAT   704      -2.602 -19.557  17.348 -0.834000
HETATM 5407  H1  WAT   704      -2.809 -18.721  16.929  0.417000
HETATM 5408  H2  WAT   704      -3.269 -19.655  18.028  0.417000
HETATM 5409  O   WAT   705       4.401   8.511  33.111 -0.834000
HETATM 5410  H1  WAT   705       5.111   8.495  33.752  0.417000
HETATM 5411  H2  WAT   705       4.337   7.607  32.803  0.417000
HETATM 5412  O   WAT   706     -21.610  20.905  13.052 -0.834000
HETATM 5413  H1  WAT   706     -21.668  21.755  13.490  0.417000
HETATM 5414  H2  WAT   706     -21.203  20.330  13.700  0.417000
HETATM 5415  O   WAT   707      -5.840  -4.404 -30.051 -0.834000
HETATM 5416  H1  WAT   707      -5.637  -5.076 -30.701  0.417000
HETATM 5417  H2  WAT   707      -6.797  -4.369 -30.033  0.417000
HETATM 5418  O   WAT   708     -24.739  18.903  -3.199 -0.834000
HETATM 5419  H1  WAT   708     -25.520  19.259  -3.622  0.417000
HETATM 5420  H2  WAT   708     -24.753  19.275  -2.318  0.417000
HETATM 5421  O   WAT   709     -21.991  -2.780   5.244 -0.834000
HETATM 5422  H1  WAT   709     -21.804  -3.707   5.396  0.417000
HETATM 5423  H2  WAT   709     -21.168  -2.420   4.915  0.417000
HETATM 5424  O   WAT   710       2.633  20.762 -26.331 -0.834000
HETATM 5425  H1  WAT   710       2.551  21.577 -25.835  0.417000
HETATM 5426  H2  WAT   710       3.569  20.687 -26.516  0.417000
HETATM 5427  O   WAT   711      -7.961 -31.338  -2.385 -0.834000
HETATM 5428  H1  WAT   711      -8.367 -31.842  -1.680  0.417000
HETATM 5429  H2  WAT   711      -8.021 -31.907  -3.152  0.417000
HETATM 5430  O   WAT   712     -12.527  24.537  -3.593 -0.834000
HETATM 5431  H1  WAT   712     -12.959  24.003  -2.926  0.417000
HETATM 5432  H2  WAT   712     -11.779  24.010  -3.874  0.417000
HETATM 5433  O   WAT   713      -1.526  18.784 -20.789 -0.834000
HETATM 5434  H1  WAT   713      -0.852  19.272 -21.262  0.417000
HETATM 5435  H2  WAT   713      -1.587  17.949 -21.253  0.417000
HETATM 5436  O   WAT   714      26.869   0.806  -9.767 -0.834000
HETATM 5437  H1  WAT   714      26.712   0.926  -8.830  0.417000
HETATM 5438  H2  WAT   714      26.033   0.492 -10.112  0.417000
HETATM 5439  O   WAT   715      -1.012   9.816  16.801 -0.834000
HETATM 5440  H1  WAT   715      -1.865   9.929  17.219  0.417000
HETATM 5441  H2  WAT   715      -0.464   9.421  17.479  0.417000
HETATM 5442  O   WAT   716      15.061 -24.212 -16.436 -0.834000
HETATM 5443  H1  WAT   716      15.471 -23.406 -16.120  0.417000
HETATM 5444  H2  WAT   716      14.166 -23.954 -16.658  0.417000
HETATM 5445  O   WAT   717     -21.872 -12.939  10.538 -0.834000
HETATM 5446  H1  WAT   717     -22.233 -13.169  11.395  0.417000
HETATM 5447  H2  WAT   717     -22.477 -13.334   9.910  0.417000
HETATM 5448  O   WAT   718      14.785 -16.516  -2.936 -0.834000
HETATM 5449  H1  WAT   718      14.612 -17.367  -2.534  0.417000
HETATM 5450  H2  WAT   718      15.109 -15.973  -2.217  0.417000
HETATM 5451  O   WAT   719       3.372 -12.233 -11.069 -0.834000
HETATM 5452  H1  WAT   719       2.748 -11.759 -10.520  0.417000
HETATM 5453  H2  WAT   719       3.808 -12.838 -10.469  0.417000
HETATM 5454  O   WAT   720       8.545 -25.771 -19.270 -0.834000
HETATM 5455  H1  WAT   720       9.251 -25.452 -19.833  0.417000
HETATM 5456  H2  WAT   720       8.687 -25.327 -18.434  0.417000
HETATM 5457  O   WAT   721      -5.790  18.848   5.853 -0.834000
HETATM 5458  H1  WAT   721      -6.465  18.712   5.188  0.417000
HETATM 5459  H2  WAT   721      -5.557  17.965   6.142  0.417000
HETATM 5460  O   WAT   722       0.639  14.463 -27.996 -0.834000
HETATM 5461  H1  WAT   722       1.118  13.758 -27.561  0.417000
HETATM 5462  H2  WAT   722      -0.031  14.724 -27.364  0.417000
HETATM 5463  O   WAT   723     -22.550 -12.486 -10.526 -0.834000
HETATM 5464  H1  WAT   723     -22.862 -11.714 -10.054  0.417000
HETATM 5465  H2  WAT   723     -22.707 -12.282 -11.448  0.417000
HETATM 5466  O   WAT   724      -5.389   5.052  22.199 -0.834000
HETATM 5467  H1  WAT   724      -4.679   5.565  22.585  0.417000
HETATM 5468  H2  WAT   724      -5.023   4.172  22.102  0.417000
HETATM 5469  O   WAT   725       0.630   5.495  29.318 -0.834000
HETATM 5470  H1  WAT   725       0.704   5.163  30.213  0.417000
HETATM 5471  H2  WAT   725       0.704   6.445  29.408  0.417000
HETATM 5472  O   WAT   726     -19.504  -6.910 -15.395 -0.834000
HETATM 5473  H1  WAT   726     -20.209  -7.556 -15.354  0.417000
HETATM 5474  H2  WAT   726     -19.785  -6.290 -16.067  0.417000
HETATM 5475  O   WAT   727      18.407   3.936 -29.145 -0.834000
HETATM 5476  H1  WAT   727      17.692   3.623 -29.699  0.417000
HETATM 5477  H2  WAT   727      18.940   4.479 -29.725  0.417000
HETATM 5478  O   WAT   728      -9.793 -26.934   7.156 -0.834000
HETATM 5479  H1  WAT   728     -10.182 -27.349   7.926  0.417000
HETATM 5480  H2  WAT   728     -10.179 -26.058   7.135  0.417000
HETATM 5481  O   WAT   729      20.457   1.819   5.270 -0.834000
HETATM 5482  H1  WAT   729      20.994   2.312   4.650  0.417000
HETATM 5483  H2  WAT   729      19.593   1.781   4.861  0.417000
HETATM 5484  O   WAT   730      -2.080 -16.833 -20.100 -0.834000
HETATM 5485  H1  WAT   730      -2.564 -16.024 -20.264  0.417000
HETATM 5486  H2  WAT   730      -2.648 -17.525 -20.439  0.417000
HETATM 5487  O   WAT   731      -5.312  -9.274 -20.132 -0.834000
HETATM 5488  H1  WAT   731      -4.403  -8.999 -20.015  0.417000
HETATM 5489  H2  WAT   731      -5.251 -10.176 -20.447  0.417000
HETATM 5490  O   WAT   732      -0.092  29.357  17.694 -0.834000
HETATM 5491  H1  WAT   732      -0.936  29.165  17.285  0.417000
HETATM 5492  H2  WAT   732       0.462  29.653  16.971  0.417000
HETATM 5493  O   WAT   733     -25.153 -20.595  10.648 -0.834000
HETATM 5494  H1  WAT   733     -24.442 -20.772  11.264  0.417000
HETATM 5495  H2  WAT   733     -25.375 -21.452  10.285  0.417000
HETATM 5496  O   WAT   734      26.736  15.515 -12.033 -0.834000
HETATM 5497  H1  WAT   734      26.797  14.858 -11.339  0.417000
HETATM 5498  H2  WAT   734      27.250  15.151 -12.754  0.417000
HETATM 5499  O   WAT   735      27.419 -19.010  -8.721 -0.834000
HETATM 5500  H1  WAT   735      26.655 -19.468  -9.070  0.417000
HETATM 5501  H2  WAT   735      27.611 -19.459  -7.897  0.417000
HETATM 5502  O   WAT   736       5.212  19.829 -23.214 -0.834000
HETATM 5503  H1  WAT   736       5.370  20.619 -23.730  0.417000
HETATM 5504  H2  WAT   736       5.759  19.160 -23.627  0.417000
HETATM 5505  O   WAT   737     -25.672  -6.226 -21.328 -0.834000
HETATM 5506  H1  WAT   737     -25.116  -6.650 -21.981  0.417000
HETATM 5507  H2  WAT   737     -25.110  -6.133 -20.559  0.417000
HETATM 5508  O   WAT   738      23.639 -11.353  15.232 -0.834000
HETATM 5509  H1  WAT   738      23.550 -11.897  14.449  0.417000
HETATM 5510  H2  WAT   738      24.562 -11.431  15.474  0.417000
HETATM 5511  O   WAT   739     -17.674  -4.595 -17.462 -0.834000
HETATM 5512  H1  WAT   739     -18.609  -4.757 -17.336  0.417000
HETATM 5513  H2  WAT   739     -17.364  -4.302 -16.606  0.417000
HETATM 5514  O   WAT   740      -5.497  -6.262  32.421 -0.834000
HETATM 5515  H1  WAT   740      -5.285  -7.102  32.827  0.417000
HETATM 5516  H2  WAT   740      -4.696  -6.007  31.964  0.417000
HETATM 5517  O   WAT   741      17.422   4.103 -24.520 -0.834000
HETATM 5518  H1  WAT   741      16.474   3.974 -24.539  0.417000
HETATM 5519  H2  WAT   741      17.618   4.560 -25.338  0.417000
HETATM 5520  O   WAT   742      15.094  20.747  -9.880 -0.834000
HETATM 5521  H1  WAT   742      15.932  20.439  -9.537  0.417000
HETATM 5522  H2  WAT   742      15.098  20.480 -10.799  0.417000
HETATM 5523  O   WAT   743      23.410  -6.373  18.332 -0.834000
HETATM 5524  H1  WAT   743      23.499  -6.287  17.383  0.417000
HETATM 5525  H2  WAT   743      23.371  -7.318  18.484  0.417000
HETATM 5526  O   WAT   744     -12.735  -4.779 -26.667 -0.834000
HETATM 5527  H1  WAT   744     -11.990  -5.280 -26.998  0.417000
HETATM 5528  H2  WAT   744     -13.218  -5.400 -26.121  0.417000
HETATM 5529  O   WAT   745       0.991  -0.824 -30.551 -0.834000
HETATM 5530  H1  WAT   745       1.880  -1.031 -30.841  0.417000
HETATM 5531  H2  WAT   745       1.114  -0.323 -29.744  0.417000
HETATM 5532  O   WAT   746      11.840  10.811 -21.416 -0.834000
HETATM 5533  H1  WAT   746      11.169  10.491 -20.813  0.417000
HETATM 5534  H2  WAT   746      12.665  10.668 -20.952  0.417000
HETATM 5535  O   WAT   747     -26.540  -6.700 -10.849 -0.834000
HETATM 5536  H1  WAT   747     -27.395  -6.562 -11.257  0.417000
HETATM 5537  H2  WAT   747     -26.026  -5.934 -11.106  0.417000
HETATM 5538  O   WAT   748     -10.963  -1.968 -21.210 -0.834000
HETATM 5539  H1  WAT   748     -11.581  -2.250 -21.883  0.417000
HETATM 5540  H2  WAT   748     -11.060  -1.016 -21.179  0.417000
HETATM 5541  O   WAT   749     -21.137 -10.959  22.906 -0.834000
HETATM 5542  H1  WAT   749     -21.372 -11.138  23.816  0.417000
HETATM 5543  H2  WAT   749     -20.220 -11.224  22.839  0.417000
HETATM 5544  O   WAT   750      16.004 -19.978  14.766 -0.834000
HETATM 5545  H1  WAT   750      16.468 -20.788  14.553  0.417000
HETATM 5546  H2  WAT   750      16.515 -19.290  14.341  0.417000
HETATM 5547  O   WAT   751       7.334 -18.588  12.069 -0.834000
HETATM 5548  H1  WAT   751       7.002 -19.436  11.772  0.417000
HETATM 5549  H2  WAT   751       8.109 -18.802  12.587  0.417000
HETATM 5550  O   WAT   752      -8.490 -19.647 -24.763 -0.834000
HETATM 5551  H1  WAT   752      -8.607 -19.049 -25.501  0.417000
HETATM 5552  H2  WAT   752      -9.219 -20.263 -24.837  0.417000
HETATM 5553  O   WAT   753     -29.968 -16.089   6.328 -0.834000
HETATM 5554  H1  WAT   753     -30.794 -16.570   6.277  0.417000
HETATM 5555  H2  WAT   753     -29.386 -16.547   5.721  0.417000
HETATM 5556  O   WAT   754     -15.788 -28.692   5.105 -0.834000
HETATM 5557  H1  WAT   754     -15.306 -29.198   4.451  0.417000
HETATM 5558  H2  WAT   754     -15.708 -27.784   4.811  0.417000
HETATM 5559  O   WAT   755     -15.147  12.117  14.535 -0.834000
HETATM 5560  H1  WAT   755     -14.709  12.384  15.343  0.417000
HETATM 5561  H2  WAT   755     -15.953  12.634  14.518  0.417000
HETATM 5562  O   WAT   756      -8.385  22.420  -0.265 -0.834000
HETATM 5563  H1  WAT   756      -7.487  22.346   0.056  0.417000
HETATM 5564  H2  WAT   756      -8.924  22.083   0.451  0.417000
HETATM 5565  O   WAT   757       9.353  22.095 -11.479 -0.834000
HETATM 5566  H1  WAT   757       9.683  21.225 -11.259  0.417000
HETATM 5567  H2  WAT   757       9.977  22.698 -11.075  0.417000
HETATM 5568  O   WAT   758      -0.039  -7.759  22.307 -0.834000
HETATM 5569  H1  WAT   758      -0.990  -7.686  22.228  0.417000
HETATM 5570  H2  WAT   758       0.118  -7.831  23.248  0.417000
HETATM 5571  O   WAT   759     -16.108 -17.963   8.981 -0.834000
HETATM 5572  H1  WAT   759     -15.461 -17.972   8.275  0.417000
HETATM 5573  H2  WAT   759     -16.060 -17.077   9.339  0.417000
HETATM 5574  O   WAT   760      16.321  27.314  -5.717 -0.834000
HETATM 5575  H1  WAT   760      15.873  27.379  -6.560  0.417000
HETATM 5576  H2  WAT   760      16.237  28.186  -5.333  0.417000
HETATM 5577  O   WAT   761       5.204  -2.824 -28.064 -0.834000
HETATM 5578  H1  WAT   761       5.219  -2.793 -29.021  0.417000
HETATM 5579  H2  WAT   761       5.808  -2.133 -27.792  0.417000
HETATM 5580  O   WAT   762      23.565   7.997   6.446 -0.834000
HETATM 5581  H1  WAT   762      24.252   7.439   6.083  0.417000
HETATM 5582  H2  WAT   762      22.992   7.394   6.921  0.417000
HETATM 5583  O   WAT   763      10.406 -24.962  20.050 -0.834000
HETATM 5584  H1  WAT   763       9.840 -24.501  19.430  0.417000
HETATM 5585  H2  WAT   763      11.295 -24.755  19.761  0.417000
HETATM 5586  O   WAT   764     -13.888  19.322  13.741 -0.834000
HETATM 5587  H1  WAT   764     -14.281  18.606  14.240  0.417000
HETATM 5588  H2  WAT   764     -13.898  19.016  12.834  0.417000
HETATM 5589  O   WAT   765      10.070 -14.300 -10.294 -0.834000
HETATM 5590  H1  WAT   765      10.643 -13.559 -10.492  0.417000
HETATM 5591  H2  WAT   765       9.198 -14.007 -10.558  0.417000
HETATM 5592  O   WAT   766     -14.586  -8.757 -21.833 -0.834000
HETATM 5593  H1  WAT   766     -14.188  -8.120 -21.239  0.417000
HETATM 5594  H2  WAT   766     -14.841  -9.485 -21.266  0.417000
HETATM 5595  O   WAT   767      26.043   4.095  -0.585 -0.834000
HETATM 5596  H1  WAT   767      25.292   4.447  -1.062  0.417000
HETATM 5597  H2  WAT   767      25.915   4.391   0.316  0.417000
HETATM 5598  O   WAT   768     -31.438 -11.623   0.533 -0.834000
HETATM 5599  H1  WAT   768     -31.939 -11.562   1.347  0.417000
HETATM 5600  H2  WAT   768     -30.964 -10.793   0.481  0.417000
HETATM 5601  O   WAT   769     -17.510 -24.166  -1.907 -0.834000
HETATM 5602  H1  WAT   769     -18.178 -23.653  -1.452  0.417000
HETATM 5603  H2  WAT   769     -16.768 -24.185  -1.303  0.417000
HETATM 5604  O   WAT   770      15.088 -22.158  -5.161 -0.834000
HETATM 5605  H1  WAT   770      15.581 -22.560  -5.875  0.417000
HETATM 5606  H2  WAT   770      14.200 -22.501  -5.260  0.417000
HETATM 5607  O   WAT   771     -15.801  10.298  17.615 -0.834000
HETATM 5608  H1  WAT   771     -16.469  10.835  17.189  0.417000
HETATM 5609  H2  WAT   771     -16.042  10.307  18.542  0.417000
HETATM 5610  O   WAT   772     -32.307  -2.269 -15.069 -0.834000
HETATM 5611  H1  WAT   772     -31.556  -1.679 -15.004  0.417000
HETATM 5612  H2  WAT   772     -32.347  -2.505 -15.996  0.417000
HETATM 5613  O   WAT   773      -3.199  10.474  26.455 -0.834000
HETATM 5614  H1  WAT   773      -2.434  10.002  26.785  0.417000
HETATM 5615  H2  WAT   773      -3.294  11.220  27.048  0.417000
HETATM 5616  O   WAT   774      -3.747   7.348 -16.029 -0.834000
HETATM 5617  H1  WAT   774      -4.311   6.639 -16.337  0.417000
HETATM 5618  H2  WAT   774      -3.753   7.263 -15.076  0.417000
HETATM 5619  O   WAT   775       9.019  13.556  17.066 -0.834000
HETATM 5620  H1  WAT   775       9.159  14.219  17.742  0.417000
HETATM 5621  H2  WAT   775       8.234  13.087  17.349  0.417000
HETATM 5622  O   WAT   776      19.460  11.557  17.621 -0.834000
HETATM 5623  H1  WAT   776      19.626  12.470  17.858  0.417000
HETATM 5624  H2  WAT   776      19.207  11.138  18.443  0.417000
HETATM 5625  O   WAT   777       7.147  25.037 -21.768 -0.834000
HETATM 5626  H1  WAT   777       6.798  24.851 -22.639  0.417000
HETATM 5627  H2  WAT   777       7.395  24.180 -21.420  0.417000
HETATM 5628  O   WAT   778     -14.038  25.643 -12.290 -0.834000
HETATM 5629  H1  WAT   778     -14.860  25.876 -11.859  0.417000
HETATM 5630  H2  WAT   778     -13.370  26.140 -11.817  0.417000
HETATM 5631  O   WAT   779      10.771  29.205   0.417 -0.834000
HETATM 5632  H1  WAT   779      11.140  29.407   1.277  0.417000
HETATM 5633  H2  WAT   779       9.895  28.868   0.605  0.417000
HETATM 5634  O   WAT   780      -7.147 -26.283   6.620 -0.834000
HETATM 5635  H1  WAT   780      -6.652 -26.502   7.410  0.417000
HETATM 5636  H2  WAT   780      -8.049 -26.528   6.827  0.417000
HETATM 5637  O   WAT   781      14.567 -28.805   4.210 -0.834000
HETATM 5638  H1  WAT   781      14.733 -27.924   4.546  0.417000
HETATM 5639  H2  WAT   781      15.177 -29.364   4.691  0.417000
HETATM 5640  O   WAT   782     -15.737  27.340   9.059 -0.834000
HETATM 5641  H1  WAT   782     -16.094  26.741   9.715  0.417000
HETATM 5642  H2  WAT   782     -16.468  27.919   8.841  0.417000
HETATM 5643  O   WAT   783     -24.769   4.108  14.675 -0.834000
HETATM 5644  H1  WAT   783     -25.481   3.943  15.294  0.417000
HETATM 5645  H2  WAT   783     -24.000   3.710  15.084  0.417000
HETATM 5646  O   WAT   784       0.301  -6.964  27.530 -0.834000
HETATM 5647  H1  WAT   784      -0.539  -6.527  27.388  0.417000
HETATM 5648  H2  WAT   784       0.810  -6.341  28.049  0.417000
HETATM 5649  O   WAT   785      -3.126  14.332 -27.738 -0.834000
HETATM 5650  H1  WAT   785      -2.439  14.658 -27.157  0.417000
HETATM 5651  H2  WAT   785      -2.751  13.546 -28.135  0.417000
HETATM 5652  O   WAT   786     -21.432  28.283  -4.801 -0.834000
HETATM 5653  H1  WAT   786     -22.098  27.843  -4.273  0.417000
HETATM 5654  H2  WAT   786     -20.620  27.818  -4.599  0.417000
HETATM 5655  O   WAT   787      12.302  -8.728 -24.924 -0.834000
HETATM 5656  H1  WAT   787      11.456  -9.173 -24.878  0.417000
HETATM 5657  H2  WAT   787      12.731  -8.941 -24.095  0.417000
HETATM 5658  O   WAT   788       6.586  15.788  24.286 -0.834000
HETATM 5659  H1  WAT   788       6.076  15.897  25.088  0.417000
HETATM 5660  H2  WAT   788       6.751  16.681  23.983  0.417000
HETATM 5661  O   WAT   789       3.510 -24.367  23.232 -0.834000
HETATM 5662  H1  WAT   789       3.558 -24.607  22.306  0.417000
HETATM 5663  H2  WAT   789       3.308 -23.431  23.226  0.417000
HETATM 5664  O   WAT   790       9.256  27.621 -18.836 -0.834000
HETATM 5665  H1  WAT   790       9.561  27.114 -19.588  0.417000
HETATM 5666  H2  WAT   790       9.991  28.194 -18.619  0.417000
HETATM 5667  O   WAT   791       3.635  -0.729  33.399 -0.834000
HETATM 5668  H1  WAT   791       4.000   0.116  33.663  0.417000
HETATM 5669  H2  WAT   791       2.687  -0.607  33.451  0.417000
HETATM 5670  O   WAT   792     -22.282  -8.321   2.406 -0.834000
HETATM 5671  H1  WAT   792     -21.776  -8.283   1.594  0.417000
HETATM 5672  H2  WAT   792     -22.179  -9.223   2.710  0.417000
HETATM 5673  O   WAT   793     -19.262 -17.598  21.287 -0.834000
HETATM 5674  H1  WAT   793     -19.722 -16.989  21.866  0.417000
HETATM 5675  H2  WAT   793     -19.855 -17.717  20.545  0.417000
HETATM 5676  O   WAT   794      -1.366  17.656  27.475 -0.834000
HETATM 5677  H1  WAT   794      -1.241  18.487  27.935  0.417000
HETATM 5678  H2  WAT   794      -0.583  17.146  27.685  0.417000
HETATM 5679  O   WAT   795      16.096  -3.976 -17.987 -0.834000
HETATM 5680  H1  WAT   795      16.747  -3.289 -18.132  0.417000
HETATM 5681  H2  WAT   795      15.825  -3.862 -17.076  0.417000
HETATM 5682  O   WAT   796      -2.969   0.860 -18.747 -0.834000
HETATM 5683  H1  WAT   796      -3.807   1.252 -18.989  0.417000
HETATM 5684  H2  WAT   796      -3.160  -0.073 -18.646  0.417000
HETATM 5685  O   WAT   797      10.634  23.952 -22.882 -0.834000
HETATM 5686  H1  WAT   797      11.388  23.448 -22.574  0.417000
HETATM 5687  H2  WAT   797      10.954  24.408 -23.660  0.417000
HETATM 5688  O   WAT   798       2.722  10.877 -30.818 -0.834000
HETATM 5689  H1  WAT   798       3.077  10.665 -31.681  0.417000
HETATM 5690  H2  WAT   798       3.019  11.771 -30.650  0.417000
HETATM 5691  O   WAT   799       0.420  19.838 -22.389 -0.834000
HETATM 5692  H1  WAT   799       0.338  19.857 -23.343  0.417000
HETATM 5693  H2  WAT   799       1.284  19.458 -22.231  0.417000
HETATM 5694  O   WAT   800      -4.583 -19.675  19.316 -0.834000
HETATM 5695  H1  WAT   800      -5.271 -19.018  19.424  0.417000
HETATM 5696  H2  WAT   800      -4.097 -19.651  20.141  0.417000
HETATM 5697  O   WAT   801     -27.438  17.767 -11.590 -0.834000
HETATM 5698  H1  WAT   801     -27.069  18.468 -12.128  0.417000
HETATM 5699  H2  WAT   801     -26.742  17.552 -10.968  0.417000
HETATM 5700  O   WAT   802      -5.320  11.174  31.394 -0.834000
HETATM 5701  H1  WAT   802      -6.178  11.091  31.809  0.417000
HETATM 5702  H2  WAT   802      -5.372  10.610  30.622  0.417000
HETATM 5703  O   WAT   803       3.415 -20.475  12.656 -0.834000
HETATM 5704  H1  WAT   803       2.917 -20.360  13.466  0.417000
HETATM 5705  H2  WAT   803       3.461 -21.424  12.537  0.417000
HETATM 5706  O   WAT   804      -4.928   5.188  30.219 -0.834000
HETATM 5707  H1  WAT   804      -5.712   5.724  30.336  0.417000
HETATM 5708  H2  WAT   804      -5.135   4.361  30.656  0.417000
HETATM 5709  O   WAT   805      19.650 -16.919 -23.405 -0.834000
HETATM 5710  H1  WAT   805      19.755 -17.530 -22.676  0.417000
HETATM 5711  H2  WAT   805      20.350 -16.277 -23.282  0.417000
HETATM 5712  O   WAT   806      11.414 -12.060 -11.093 -0.834000
HETATM 5713  H1  WAT   806      12.235 -12.430 -11.417  0.417000
HETATM 5714  H2  WAT   806      10.879 -11.940 -11.878  0.417000
HETATM 5715  O   WAT   807      20.998  -1.200  -9.656 -0.834000
HETATM 5716  H1  WAT   807      21.751  -1.774  -9.800  0.417000
HETATM 5717  H2  WAT   807      21.353  -0.457  -9.169  0.417000
HETATM 5718  O   WAT   808      26.224  -7.552  11.507 -0.834000
HETATM 5719  H1  WAT   808      25.958  -7.408  10.599  0.417000
HETATM 5720  H2  WAT   808      26.624  -6.725  11.774  0.417000
HETATM 5721  O   WAT   809      18.787  -5.372  -9.490 -0.834000
HETATM 5722  H1  WAT   809      18.547  -4.614 -10.024  0.417000
HETATM 5723  H2  WAT   809      19.172  -5.990 -10.111  0.417000
HETATM 5724  O   WAT   810       6.722 -22.024   2.801 -0.834000
HETATM 5725  H1  WAT   810       7.355 -21.430   3.205  0.417000
HETATM 5726  H2  WAT   810       6.699 -21.760   1.881  0.417000
HETATM 5727  O   WAT   811       1.965   1.098  23.906 -0.834000
HETATM 5728  H1  WAT   811       2.321   1.153  23.019  0.417000
HETATM 5729  H2  WAT   811       2.666   0.700  24.421  0.417000
HETATM 5730  O   WAT   812       9.149 -28.788  -9.741 -0.834000
HETATM 5731  H1  WAT   812       9.155 -29.012 -10.672  0.417000
HETATM 5732  H2  WAT   812       9.587 -29.525  -9.315  0.417000
HETATM 5733  O   WAT   813      29.658  -0.151  -4.211 -0.834000
HETATM 5734  H1  WAT   813      29.403   0.744  -3.987  0.417000
HETATM 5735  H2  WAT   813      28.982  -0.448  -4.820  0.417000
HETATM 5736  O   WAT   814      -9.280 -17.205 -12.586 -0.834000
HETATM 5737  H1  WAT   814      -8.350 -17.038 -12.737  0.417000
HETATM 5738  H2  WAT   814      -9.314 -18.112 -12.280  0.417000
HETATM 5739  O   WAT   815      -5.513  29.895  13.165 -0.834000
HETATM 5740  H1  WAT   815      -6.296  30.310  12.803  0.417000
HETATM 5741  H2  WAT   815      -5.786  29.581  14.027  0.417000
HETATM 5742  O   WAT   816     -13.486   1.019 -25.502 -0.834000
HETATM 5743  H1  WAT   816     -12.680   0.616 -25.827  0.417000
HETATM 5744  H2  WAT   816     -13.277   1.283 -24.606  0.417000
HETATM 5745  O   WAT   817     -25.009   6.495 -17.819 -0.834000
HETATM 5746  H1  WAT   817     -25.005   6.884 -16.944  0.417000
HETATM 5747  H2  WAT   817     -24.095   6.262 -17.982  0.417000
HETATM 5748  O   WAT   818       6.470  25.413  16.785 -0.834000
HETATM 5749  H1  WAT   818       6.173  24.526  16.584  0.417000
HETATM 5750  H2  WAT   818       7.029  25.310  17.556  0.417000
HETATM 5751  O   WAT   819       9.298 -14.266  19.422 -0.834000
HETATM 5752  H1  WAT   819       9.552 -14.968  20.021  0.417000
HETATM 5753  H2  WAT   819       9.737 -14.482  18.600  0.417000
HETATM 5754  O   WAT   820     -10.017  28.255 -13.978 -0.834000
HETATM 5755  H1  WAT   820     -10.009  28.660 -14.845  0.417000
HETATM 5756  H2  WAT   820     -10.107  27.318 -14.153  0.417000
HETATM 5757  O   WAT   821       3.337 -10.213 -18.731 -0.834000
HETATM 5758  H1  WAT   821       2.599  -9.717 -18.377  0.417000
HETATM 5759  H2  WAT   821       3.914  -9.549 -19.107  0.417000
HETATM 5760  O   WAT   822       0.817 -28.550 -16.020 -0.834000
HETATM 5761  H1  WAT   822       1.047 -29.403 -16.387  0.417000
HETATM 5762  H2  WAT   822      -0.008 -28.702 -15.558  0.417000
HETATM 5763  O   WAT   823     -11.775 -28.551  13.810 -0.834000
HETATM 5764  H1  WAT   823     -11.271 -28.479  13.000  0.417000
HETATM 5765  H2  WAT   823     -11.271 -29.157  14.353  0.417000
HETATM 5766  O   WAT   824      -8.848  17.673 -19.566 -0.834000
HETATM 5767  H1  WAT   824      -9.134  17.224 -20.362  0.417000
HETATM 5768  H2  WAT   824      -8.040  17.225 -19.315  0.417000
HETATM 5769  O   WAT   825      -1.344 -18.072 -24.084 -0.834000
HETATM 5770  H1  WAT   825      -0.873 -17.867 -23.276  0.417000
HETATM 5771  H2  WAT   825      -1.695 -18.950 -23.940  0.417000
HETATM 5772  O   WAT   826      -9.887   3.220  31.719 -0.834000
HETATM 5773  H1  WAT   826      -9.742   2.343  32.077  0.417000
HETATM 5774  H2  WAT   826     -10.488   3.634  32.338  0.417000
HETATM 5775  O   WAT   827     -23.922  -2.640 -15.516 -0.834000
HETATM 5776  H1  WAT   827     -24.736  -2.741 -16.010  0.417000
HETATM 5777  H2  WAT   827     -23.399  -2.031 -16.038  0.417000
HETATM 5778  O   WAT   828      18.454  -1.172  21.591 -0.834000
HETATM 5779  H1  WAT   828      18.789  -1.706  20.871  0.417000
HETATM 5780  H2  WAT   828      18.947  -1.466  22.357  0.417000
HETATM 5781  O   WAT   829     -20.540 -17.799  11.155 -0.834000
HETATM 5782  H1  WAT   829     -19.803 -17.213  10.985  0.417000
HETATM 5783  H2  WAT   829     -20.348 -18.582  10.640  0.417000
HETATM 5784  O   WAT   830     -20.151 -13.610   3.946 -0.834000
HETATM 5785  H1  WAT   830     -19.621 -12.833   3.766  0.417000
HETATM 5786  H2  WAT   830     -19.839 -13.921   4.796  0.417000
HETATM 5787  O   WAT   831      21.508  14.084 -19.712 -0.834000
HETATM 5788  H1  WAT   831      21.538  14.105 -20.669  0.417000
HETATM 5789  H2  WAT   831      21.020  14.871 -19.471  0.417000
HETATM 5790  O   WAT   832      25.425   6.239   5.458 -0.834000
HETATM 5791  H1  WAT   832      25.088   5.344   5.423  0.417000
HETATM 5792  H2  WAT   832      26.097   6.215   6.140  0.417000
HETATM 5793  O   WAT   833     -20.149  -0.833 -12.785 -0.834000
HETATM 5794  H1  WAT   833     -20.836  -0.401 -13.292  0.417000
HETATM 5795  H2  WAT   833     -20.415  -1.752 -12.754  0.417000
HETATM 5796  O   WAT   834       1.752 -15.254  23.007 -0.834000
HETATM 5797  H1  WAT   834       0.963 -15.046  22.508  0.417000
HETATM 5798  H2  WAT   834       2.255 -15.829  22.431  0.417000
HETATM 5799  O   WAT   835      23.480 -14.834   5.147 -0.834000
HETATM 5800  H1  WAT   835      22.660 -15.104   5.560  0.417000
HETATM 5801  H2  WAT   835      24.055 -14.611   5.879  0.417000
HETATM 5802  O   WAT   836      -7.702  -6.291 -19.022 -0.834000
HETATM 5803  H1  WAT   836      -7.358  -5.414 -19.193  0.417000
HETATM 5804  H2  WAT   836      -8.587  -6.140 -18.690  0.417000
HETATM 5805  O   WAT   837      23.466  13.527  -6.261 -0.834000
HETATM 5806  H1  WAT   837      22.882  12.770  -6.302  0.417000
HETATM 5807  H2  WAT   837      22.938  14.215  -5.856  0.417000
HETATM 5808  O   WAT   838     -19.471  15.696 -16.341 -0.834000
HETATM 5809  H1  WAT   838     -19.890  16.425 -16.800  0.417000
HETATM 5810  H2  WAT   838     -18.939  15.266 -17.010  0.417000
HETATM 5811  O   WAT   839       5.417   7.483 -18.287 -0.834000
HETATM 5812  H1  WAT   839       5.986   7.086 -18.946  0.417000
HETATM 5813  H2  WAT   839       5.290   8.382 -18.590  0.417000
HETATM 5814  O   WAT   840      -1.120  26.629  -5.274 -0.834000
HETATM 5815  H1  WAT   840      -0.349  26.195  -4.909  0.417000
HETATM 5816  H2  WAT   840      -1.754  25.923  -5.403  0.417000
HETATM 5817  O   WAT   841      -7.635 -14.129  16.658 -0.834000
HETATM 5818  H1  WAT   841      -8.531 -14.353  16.911  0.417000
HETATM 5819  H2  WAT   841      -7.640 -14.171  15.701  0.417000
HETATM 5820  O   WAT   842      29.751  13.177 -10.044 -0.834000
HETATM 5821  H1  WAT   842      28.844  13.478 -10.100  0.417000
HETATM 5822  H2  WAT   842      30.274  13.976 -10.123  0.417000
HETATM 5823  O   WAT   843      14.971  23.240   0.313 -0.834000
HETATM 5824  H1  WAT   843      15.091  23.529  -0.592  0.417000
HETATM 5825  H2  WAT   843      14.178  23.689   0.605  0.417000
HETATM 5826  O   WAT   844      -6.850  34.575  -1.331 -0.834000
HETATM 5827  H1  WAT   844      -6.275  35.267  -1.002  0.417000
HETATM 5828  H2  WAT   844      -6.409  33.761  -1.089  0.417000
HETATM 5829  O   WAT   845       3.891  21.502  17.890 -0.834000
HETATM 5830  H1  WAT   845       3.054  21.964  17.915  0.417000
HETATM 5831  H2  WAT   845       4.464  22.071  17.375  0.417000
HETATM 5832  O   WAT   846     -19.845  20.799   8.491 -0.834000
HETATM 5833  H1  WAT   846     -20.078  21.234   9.312  0.417000
HETATM 5834  H2  WAT   846     -20.270  19.944   8.544  0.417000
HETATM 5835  O   WAT   847       2.007 -11.359  20.831 -0.834000
HETATM 5836  H1  WAT   847       2.474 -11.489  20.006  0.417000
HETATM 5837  H2  WAT   847       1.818 -10.421  20.853  0.417000
HETATM 5838  O   WAT   848      10.009 -16.230  21.208 -0.834000
HETATM 5839  H1  WAT   848      10.231 -16.342  22.132  0.417000
HETATM 5840  H2  WAT   848       9.267 -16.818  21.067  0.417000
HETATM 5841  O   WAT   849      -0.335 -24.695 -15.688 -0.834000
HETATM 5842  H1  WAT   849      -1.235 -24.792 -16.000  0.417000
HETATM 5843  H2  WAT   849       0.190 -24.633 -16.486  0.417000
HETATM 5844  O   WAT   850      27.119  12.078  -2.830 -0.834000
HETATM 5845  H1  WAT   850      26.584  12.293  -3.594  0.417000
HETATM 5846  H2  WAT   850      27.853  12.691  -2.872  0.417000
HETATM 5847  O   WAT   851      26.036   8.315 -15.329 -0.834000
HETATM 5848  H1  WAT   851      25.440   7.709 -15.770  0.417000
HETATM 5849  H2  WAT   851      25.840   9.168 -15.717  0.417000
HETATM 5850  O   WAT   852      23.123  -5.342   6.500 -0.834000
HETATM 5851  H1  WAT   852      23.499  -6.156   6.165  0.417000
HETATM 5852  H2  WAT   852      23.548  -5.212   7.347  0.417000
HETATM 5853  O   WAT   853      20.653 -15.960  -5.600 -0.834000
HETATM 5854  H1  WAT   853      20.898 -15.175  -5.111  0.417000
HETATM 5855  H2  WAT   853      19.787 -16.192  -5.264  0.417000
HETATM 5856  O   WAT   854      -4.943  24.482 -13.997 -0.834000
HETATM 5857  H1  WAT   854      -4.959  25.253 -13.430  0.417000
HETATM 5858  H2  WAT   854      -5.667  24.620 -14.608  0.417000
HETATM 5859  O   WAT   855      33.237   0.084  -0.791 -0.834000
HETATM 5860  H1  WAT   855      32.475  -0.477  -0.648  0.417000
HETATM 5861  H2  WAT   855      33.183   0.330  -1.714  0.417000
HETATM 5862  O   WAT   856     -10.640  -2.087  27.261 -0.834000
HETATM 5863  H1  WAT   856     -10.295  -1.250  27.573  0.417000
HETATM 5864  H2  WAT   856      -9.862  -2.625  27.112  0.417000
HETATM 5865  O   WAT   857     -12.489  -5.727  27.725 -0.834000
HETATM 5866  H1  WAT   857     -11.770  -5.719  28.355  0.417000
HETATM 5867  H2  WAT   857     -12.090  -6.033  26.910  0.417000
HETATM 5868  O   WAT   858      -2.952  18.079   9.418 -0.834000
HETATM 5869  H1  WAT   858      -2.667  18.956   9.162  0.417000
HETATM 5870  H2  WAT   858      -3.876  18.184   9.645  0.417000
HETATM 5871  O   WAT   859     -15.755   1.809 -12.072 -0.834000
HETATM 5872  H1  WAT   859     -16.450   1.229 -12.384  0.417000
HETATM 5873  H2  WAT   859     -16.218   2.548 -11.679  0.417000
HETATM 5874  O   WAT   860      -7.089  -0.570  28.871 -0.834000
HETATM 5875  H1  WAT   860      -7.935  -0.330  28.493  0.417000
HETATM 5876  H2  WAT   860      -7.113  -1.525  28.923  0.417000
HETATM 5877  O   WAT   861      -4.771 -15.543  23.791 -0.834000
HETATM 5878  H1  WAT   861      -4.563 -14.620  23.933  0.417000
HETATM 5879  H2  WAT   861      -5.711 -15.605  23.963  0.417000
HETATM 5880  O   WAT   862       6.586 -26.516  -6.672 -0.834000
HETATM 5881  H1  WAT   862       7.138 -26.451  -5.892  0.417000
HETATM 5882  H2  WAT   862       6.262 -25.626  -6.809  0.417000
HETATM 5883  O   WAT   863     -28.331  -8.353  -1.135 -0.834000
HETATM 5884  H1  WAT   863     -28.364  -8.933  -1.896  0.417000
HETATM 5885  H2  WAT   863     -28.044  -7.511  -1.489  0.417000
HETATM 5886  O   WAT   864      22.109  -7.779 -24.893 -0.834000
HETATM 5887  H1  WAT   864      21.311  -7.947 -24.392  0.417000
HETATM 5888  H2  WAT   864      22.807  -7.777 -24.238  0.417000
HETATM 5889  O   WAT   865     -13.036   1.149  30.066 -0.834000
HETATM 5890  H1  WAT   865     -12.974   1.700  29.285  0.417000
HETATM 5891  H2  WAT   865     -13.566   0.401  29.790  0.417000
HETATM 5892  O   WAT   866      12.766  28.961 -15.741 -0.834000
HETATM 5893  H1  WAT   866      12.377  28.148 -15.419  0.417000
HETATM 5894  H2  WAT   866      12.754  29.549 -14.985  0.417000
HETATM 5895  O   WAT   867      14.076 -24.461   3.313 -0.834000
HETATM 5896  H1  WAT   867      13.270 -24.752   3.739  0.417000
HETATM 5897  H2  WAT   867      13.812 -24.257   2.415  0.417000
HETATM 5898  O   WAT   868      31.662  12.046  -6.163 -0.834000
HETATM 5899  H1  WAT   868      31.904  11.726  -5.294  0.417000
HETATM 5900  H2  WAT   868      32.040  12.924  -6.208  0.417000
HETATM 5901  O   WAT   869     -12.433  10.205  20.024 -0.834000
HETATM 5902  H1  WAT   869     -12.383   9.259  20.164  0.417000
HETATM 5903  H2  WAT   869     -12.659  10.299  19.099  0.417000
HETATM 5904  O   WAT   870      10.402  26.961  12.758 -0.834000
HETATM 5905  H1  WAT   870      10.264  26.678  13.661  0.417000
HETATM 5906  H2  WAT   870      11.353  26.990  12.658  0.417000
HETATM 5907  O   WAT   871     -21.236 -11.393  25.690 -0.834000
HETATM 5908  H1  WAT   871     -20.756 -10.566  25.733  0.417000
HETATM 5909  H2  WAT   871     -20.890 -11.908  26.419  0.417000
HETATM 5910  O   WAT   872     -20.163  14.462   1.749 -0.834000
HETATM 5911  H1  WAT   872     -20.563  14.053   2.517  0.417000
HETATM 5912  H2  WAT   872     -19.269  14.121   1.734  0.417000
HETATM 5913  O   WAT   873      18.697 -16.499  17.652 -0.834000
HETATM 5914  H1  WAT   873      18.991 -17.033  16.914  0.417000
HETATM 5915  H2  WAT   873      19.449 -16.471  18.243  0.417000
HETATM 5916  O   WAT   874       8.944 -21.460   8.712 -0.834000
HETATM 5917  H1  WAT   874       8.451 -21.959   9.363  0.417000
HETATM 5918  H2  WAT   874       9.859 -21.685   8.882  0.417000
HETATM 5919  O   WAT   875      28.976 -11.287 -13.273 -0.834000
HETATM 5920  H1  WAT   875      28.690 -10.709 -12.566  0.417000
HETATM 5921  H2  WAT   875      28.272 -11.929 -13.357  0.417000
HETATM 5922  O   WAT   876     -26.067  -3.617  -5.084 -0.834000
HETATM 5923  H1  WAT   876     -26.516  -3.148  -4.381  0.417000
HETATM 5924  H2  WAT   876     -26.670  -4.320  -5.326  0.417000
HETATM 5925  O   WAT   877      18.715 -19.248  -3.733 -0.834000
HETATM 5926  H1  WAT   877      18.156 -20.013  -3.594  0.417000
HETATM 5927  H2  WAT   877      19.311 -19.248  -2.984  0.417000
HETATM 5928  O   WAT   878      -8.292  28.037  -9.732 -0.834000
HETATM 5929  H1  WAT   878      -8.292  28.560  -8.931  0.417000
HETATM 5930  H2  WAT   878      -7.493  27.513  -9.677  0.417000
HETATM 5931  O   WAT   879       9.995 -10.924 -20.425 -0.834000
HETATM 5932  H1  WAT   879       9.763 -10.241 -21.054  0.417000
HETATM 5933  H2  WAT   879       9.989 -11.733 -20.936  0.417000
HETATM 5934  O   WAT   880      -1.646  21.176 -26.615 -0.834000
HETATM 5935  H1  WAT   880      -2.107  22.009 -26.513  0.417000
HETATM 5936  H2  WAT   880      -2.303  20.512 -26.408  0.417000
HETATM 5937  O   WAT   881      10.480  11.102 -15.138 -0.834000
HETATM 5938  H1  WAT   881       9.947  10.439 -15.577  0.417000
HETATM 5939  H2  WAT   881      11.310  11.097 -15.615  0.417000
HETATM 5940  O   WAT   882      13.227 -17.105  13.983 -0.834000
HETATM 5941  H1  WAT   882      14.012 -16.901  13.474  0.417000
HETATM 5942  H2  WAT   882      13.422 -16.781  14.863  0.417000
HETATM 5943  O   WAT   883     -26.397 -11.054   1.124 -0.834000
HETATM 5944  H1  WAT   883     -25.510 -11.110   0.768  0.417000
HETATM 5945  H2  WAT   883     -26.583 -10.116   1.157  0.417000
HETATM 5946  O   WAT   884       4.330 -19.945  15.881 -0.834000
HETATM 5947  H1  WAT   884       3.407 -19.959  15.628  0.417000
HETATM 5948  H2  WAT   884       4.412 -19.177  16.447  0.417000
HETATM 5949  O   WAT   885      -3.078   1.412  32.624 -0.834000
HETATM 5950  H1  WAT   885      -3.624   0.826  33.148  0.417000
HETATM 5951  H2  WAT   885      -2.300   1.558  33.162  0.417000
HETATM 5952  O   WAT   886     -18.418 -15.210 -23.291 -0.834000
HETATM 5953  H1  WAT   886     -18.789 -14.491 -22.779  0.417000
HETATM 5954  H2  WAT   886     -18.713 -16.001 -22.841  0.417000
HETATM 5955  O   WAT   887     -15.097  -2.100 -16.697 -0.834000
HETATM 5956  H1  WAT   887     -14.581  -1.640 -16.035  0.417000
HETATM 5957  H2  WAT   887     -15.566  -2.776 -16.208  0.417000
HETATM 5958  O   WAT   888      22.853  11.714  -8.954 -0.834000
HETATM 5959  H1  WAT   888      22.493  11.684  -8.068  0.417000
HETATM 5960  H2  WAT   888      22.387  12.435  -9.378  0.417000
HETATM 5961  O   WAT   889       4.050 -32.191   4.742 -0.834000
HETATM 5962  H1  WAT   889       3.132 -32.417   4.890  0.417000
HETATM 5963  H2  WAT   889       4.442 -32.994   4.398  0.417000
HETATM 5964  O   WAT   890      15.387 -11.262 -11.075 -0.834000
HETATM 5965  H1  WAT   890      14.683 -11.910 -11.108  0.417000
HETATM 5966  H2  WAT   890      15.660 -11.252 -10.158  0.417000
HETATM 5967  O   WAT   891     -22.689  -2.215 -20.125 -0.834000
HETATM 5968  H1  WAT   891     -21.798  -2.011 -19.840  0.417000
HETATM 5969  H2  WAT   891     -22.574  -2.852 -20.830  0.417000
HETATM 5970  O   WAT   892     -25.789   9.666  10.434 -0.834000
HETATM 5971  H1  WAT   892     -26.625  10.127  10.501  0.417000
HETATM 5972  H2  WAT   892     -25.702   9.464   9.502  0.417000
HETATM 5973  O   WAT   893       4.468   1.689  34.311 -0.834000
HETATM 5974  H1  WAT   893       3.915   1.695  35.092  0.417000
HETATM 5975  H2  WAT   893       5.354   1.546  34.646  0.417000
HETATM 5976  O   WAT   894     -19.704   2.637 -17.603 -0.834000
HETATM 5977  H1  WAT   894     -20.661   2.668 -17.593  0.417000
HETATM 5978  H2  WAT   894     -19.434   3.545 -17.468  0.417000
HETATM 5979  O   WAT   895      -0.456  32.716   9.623 -0.834000
HETATM 5980  H1  WAT   895      -0.225  33.532  10.067  0.417000
HETATM 5981  H2  WAT   895      -0.166  32.844   8.720  0.417000
HETATM 5982  O   WAT   896      -3.727 -17.681 -25.397 -0.834000
HETATM 5983  H1  WAT   896      -2.845 -17.672 -25.026  0.417000
HETATM 5984  H2  WAT   896      -4.307 -17.728 -24.637  0.417000
HETATM 5985  O   WAT   897     -15.176  10.212   7.274 -0.834000
HETATM 5986  H1  WAT   897     -15.153  10.776   8.047  0.417000
HETATM 5987  H2  WAT   897     -16.101  10.172   7.033  0.417000
HETATM 5988  O   WAT   898      22.974 -13.729  -1.866 -0.834000
HETATM 5989  H1  WAT   898      23.449 -14.520  -1.611  0.417000
HETATM 5990  H2  WAT   898      22.608 -13.396  -1.047  0.417000
HETATM 5991  O   WAT   899     -28.084  13.426  -4.117 -0.834000
HETATM 5992  H1  WAT   899     -27.431  12.939  -4.619  0.417000
HETATM 5993  H2  WAT   899     -28.810  12.812  -4.010  0.417000
HETATM 5994  O   WAT   900     -17.819  28.208 -12.456 -0.834000
HETATM 5995  H1  WAT   900     -17.352  29.040 -12.534  0.417000
HETATM 5996  H2  WAT   900     -17.228  27.648 -11.952  0.417000
HETATM 5997  O   WAT   901     -15.399  16.372  20.252 -0.834000
HETATM 5998  H1  WAT   901     -14.726  16.498  20.921  0.417000
HETATM 5999  H2  WAT   901     -16.223  16.369  20.738  0.417000
HETATM 6000  O   WAT   902      14.939   3.248 -28.966 -0.834000
HETATM 6001  H1  WAT   902      15.471   3.246 -29.761  0.417000
HETATM 6002  H2  WAT   902      15.357   2.602 -28.397  0.417000
HETATM 6003  O   WAT   903      17.791 -23.997   7.849 -0.834000
HETATM 6004  H1  WAT   903      18.174 -24.871   7.926  0.417000
HETATM 6005  H2  WAT   903      18.186 -23.498   8.564  0.417000
HETATM 6006  O   WAT   904      21.804  25.818  -1.120 -0.834000
HETATM 6007  H1  WAT   904      22.600  25.994  -0.619  0.417000
HETATM 6008  H2  WAT   904      21.142  25.621  -0.458  0.417000
HETATM 6009  O   WAT   905     -25.960   9.559 -11.361 -0.834000
HETATM 6010  H1  WAT   905     -25.404  10.298 -11.609  0.417000
HETATM 6011  H2  WAT   905     -26.701   9.959 -10.907  0.417000
HETATM 6012  O   WAT   906      -6.625  10.664 -15.615 -0.834000
HETATM 6013  H1  WAT   906      -7.110   9.888 -15.897  0.417000
HETATM 6014  H2  WAT   906      -7.292  11.239 -15.238  0.417000
HETATM 6015  O   WAT   907      14.039   3.042  29.676 -0.834000
HETATM 6016  H1  WAT   907      13.367   2.495  30.082  0.417000
HETATM 6017  H2  WAT   907      13.629   3.903  29.593  0.417000
HETATM 6018  O   WAT   908      16.495  -7.652   4.327 -0.834000
HETATM 6019  H1  WAT   908      16.554  -8.588   4.136  0.417000
HETATM 6020  H2  WAT   908      16.464  -7.233   3.467  0.417000
HETATM 6021  O   WAT   909       2.663  27.196  11.764 -0.834000
HETATM 6022  H1  WAT   909       2.049  27.300  12.491  0.417000
HETATM 6023  H2  WAT   909       2.180  26.687  11.114  0.417000
HETATM 6024  O   WAT   910      -9.430  -5.226  18.172 -0.834000
HETATM 6025  H1  WAT   910      -8.746  -5.424  18.813  0.417000
HETATM 6026  H2  WAT   910     -10.046  -5.955  18.247  0.417000
HETATM 6027  O   WAT   911      27.050 -13.946  -9.360 -0.834000
HETATM 6028  H1  WAT   911      26.978 -14.826  -8.990  0.417000
HETATM 6029  H2  WAT   911      27.981 -13.844  -9.558  0.417000
HETATM 6030  O   WAT   912       5.156  18.748  27.274 -0.834000
HETATM 6031  H1  WAT   912       5.211  19.039  26.364  0.417000
HETATM 6032  H2  WAT   912       4.432  19.253  27.644  0.417000
HETATM 6033  O   WAT   913       7.244  19.549  20.842 -0.834000
HETATM 6034  H1  WAT   913       7.663  20.338  20.499  0.417000
HETATM 6035  H2  WAT   913       6.316  19.660  20.631  0.417000
HETATM 6036  O   WAT   914      23.774  -4.913  -8.658 -0.834000
HETATM 6037  H1  WAT   914      23.476  -5.000  -7.752  0.417000
HETATM 6038  H2  WAT   914      23.701  -5.796  -9.020  0.417000
HETATM 6039  O   WAT   915      -3.501   6.673  11.232 -0.834000
HETATM 6040  H1  WAT   915      -3.634   6.931  12.144  0.417000
HETATM 6041  H2  WAT   915      -4.035   7.289  10.729  0.417000
HETATM 6042  O   WAT   916      17.734   9.731  29.404 -0.834000
HETATM 6043  H1  WAT   916      17.250  10.460  29.793  0.417000
HETATM 6044  H2  WAT   916      17.453   9.719  28.489  0.417000
HETATM 6045  O   WAT   917      15.571 -21.226  -1.208 -0.834000
HETATM 6046  H1  WAT   917      16.092 -21.324  -0.410  0.417000
HETATM 6047  H2  WAT   917      16.206 -21.307  -1.919  0.417000
HETATM 6048  O   WAT   918       1.425  15.175  22.142 -0.834000
HETATM 6049  H1  WAT   918       1.665  14.752  22.967  0.417000
HETATM 6050  H2  WAT   918       1.962  14.737  21.483  0.417000
HETATM 6051  O   WAT   919       2.927 -33.603  -2.505 -0.834000
HETATM 6052  H1  WAT   919       2.274 -33.011  -2.132  0.417000
HETATM 6053  H2  WAT   919       2.958 -34.340  -1.894  0.417000
HETATM 6054  O   WAT   920     -22.987  -1.072  -1.817 -0.834000
HETATM 6055  H1  WAT   920     -22.688  -0.592  -1.045  0.417000
HETATM 6056  H2  WAT   920     -22.930  -1.993  -1.563  0.417000
HETATM 6057  O   WAT   921      -2.269  34.423   3.084 -0.834000
HETATM 6058  H1  WAT   921      -1.394  34.107   2.857  0.417000
HETATM 6059  H2  WAT   921      -2.163  35.369   3.187  0.417000
HETATM 6060  O   WAT   922      -4.748   0.385  20.139 -0.834000
HETATM 6061  H1  WAT   922      -5.296  -0.334  20.456  0.417000
HETATM 6062  H2  WAT   922      -5.268   0.796  19.449  0.417000
HETATM 6063  O   WAT   923     -18.892   0.879 -25.862 -0.834000
HETATM 6064  H1  WAT   923     -18.200   0.303 -25.539  0.417000
HETATM 6065  H2  WAT   923     -19.699   0.510 -25.501  0.417000
HETATM 6066  O   WAT   924     -29.389 -13.750 -10.628 -0.834000
HETATM 6067  H1  WAT   924     -29.100 -14.111  -9.790  0.417000
HETATM 6068  H2  WAT   924     -28.888 -12.940 -10.726  0.417000
HETATM 6069  O   WAT   925     -18.507 -18.371  15.259 -0.834000
HETATM 6070  H1  WAT   925     -18.770 -18.530  16.165  0.417000
HETATM 6071  H2  WAT   925     -19.292 -18.564  14.745  0.417000
HETATM 6072  O   WAT   926      -5.826 -11.848 -21.053 -0.834000
HETATM 6073  H1  WAT   926      -6.577 -11.827 -21.647  0.417000
HETATM 6074  H2  WAT   926      -5.919 -12.675 -20.580  0.417000
HETATM 6075  O   WAT   927      26.239   5.339  17.110 -0.834000
HETATM 6076  H1  WAT   927      26.042   5.831  17.907  0.417000
HETATM 6077  H2  WAT   927      27.193   5.260  17.108  0.417000
HETATM 6078  O   WAT   928      -9.390  20.565  18.825 -0.834000
HETATM 6079  H1  WAT   928      -9.598  21.327  19.365  0.417000
HETATM 6080  H2  WAT   928      -9.607  20.837  17.934  0.417000
HETATM 6081  O   WAT   929     -16.238  17.064   2.526 -0.834000
HETATM 6082  H1  WAT   929     -15.623  16.369   2.293  0.417000
HETATM 6083  H2  WAT   929     -15.706  17.712   2.987  0.417000
HETATM 6084  O   WAT   930      11.401 -10.772  14.789 -0.834000
HETATM 6085  H1  WAT   930      11.805 -11.066  15.605  0.417000
HETATM 6086  H2  WAT   930      12.138 -10.600  14.204  0.417000
HETATM 6087  O   WAT   931      16.982 -14.139  -4.390 -0.834000
HETATM 6088  H1  WAT   931      17.279 -15.048  -4.446  0.417000
HETATM 6089  H2  WAT   931      17.667 -13.694  -3.892  0.417000
HETATM 6090  O   WAT   932      -5.459  16.135   6.497 -0.834000
HETATM 6091  H1  WAT   932      -5.806  16.020   5.613  0.417000
HETATM 6092  H2  WAT   932      -4.716  15.533   6.542  0.417000
HETATM 6093  O   WAT   933     -21.354 -12.578  -6.311 -0.834000
HETATM 6094  H1  WAT   933     -20.767 -11.821  -6.324  0.417000
HETATM 6095  H2  WAT   933     -20.858 -13.273  -6.743  0.417000
HETATM 6096  O   WAT   934      -4.284   2.476  21.989 -0.834000
HETATM 6097  H1  WAT   934      -4.728   2.189  22.786  0.417000
HETATM 6098  H2  WAT   934      -4.441   1.771  21.360  0.417000
HETATM 6099  O   WAT   935     -11.745 -12.511  12.821 -0.834000
HETATM 6100  H1  WAT   935     -11.334 -12.083  13.572  0.417000
HETATM 6101  H2  WAT   935     -12.684 -12.448  12.993  0.417000
HETATM 6102  O   WAT   936     -17.786  16.301  21.597 -0.834000
HETATM 6103  H1  WAT   936     -18.565  16.038  21.107  0.417000
HETATM 6104  H2  WAT   936     -17.735  15.675  22.319  0.417000
HETATM 6105  O   WAT   937     -13.433  -6.527  30.769 -0.834000
HETATM 6106  H1  WAT   937     -13.944  -6.292  29.994  0.417000
HETATM 6107  H2  WAT   937     -13.212  -5.689  31.174  0.417000
HETATM 6108  O   WAT   938     -14.299 -25.512  -7.570 -0.834000
HETATM 6109  H1  WAT   938     -14.737 -25.464  -6.720  0.417000
HETATM 6110  H2  WAT   938     -14.999 -25.725  -8.187  0.417000
HETATM 6111  O   WAT   939      -3.535  -1.225 -31.512 -0.834000
HETATM 6112  H1  WAT   939      -2.792  -1.271 -30.911  0.417000
HETATM 6113  H2  WAT   939      -4.303  -1.336 -30.951  0.417000
HETATM 6114  O   WAT   940     -13.408 -16.736  20.592 -0.834000
HETATM 6115  H1  WAT   940     -14.045 -17.442  20.706  0.417000
HETATM 6116  H2  WAT   940     -13.264 -16.399  21.477  0.417000
HETATM 6117  O   WAT   941      23.033  12.534   8.479 -0.834000
HETATM 6118  H1  WAT   941      22.365  12.539   9.164  0.417000
HETATM 6119  H2  WAT   941      22.696  13.131   7.811  0.417000
HETATM 6120  O   WAT   942      12.902   7.704  24.870 -0.834000
HETATM 6121  H1  WAT   942      13.492   7.554  24.131  0.417000
HETATM 6122  H2  WAT   942      12.441   6.873  24.980  0.417000
HETATM 6123  O   WAT   943     -11.921 -23.528  19.022 -0.834000
HETATM 6124  H1  WAT   943     -11.146 -23.926  18.625  0.417000
HETATM 6125  H2  WAT   943     -12.513 -23.372  18.287  0.417000
HETATM 6126  O   WAT   944      -7.086   4.889 -32.564 -0.834000
HETATM 6127  H1  WAT   944      -6.132   4.858 -32.503  0.417000
HETATM 6128  H2  WAT   944      -7.291   5.820 -32.641  0.417000
HETATM 6129  O   WAT   945      17.164  -6.953 -12.788 -0.834000
HETATM 6130  H1  WAT   945      17.395  -6.944 -13.717  0.417000
HETATM 6131  H2  WAT   945      16.521  -7.658 -12.708  0.417000
HETATM 6132  O   WAT   946     -23.064  24.711  -5.210 -0.834000
HETATM 6133  H1  WAT   946     -23.712  24.536  -5.892  0.417000
HETATM 6134  H2  WAT   946     -22.233  24.425  -5.590  0.417000
HETATM 6135  O   WAT   947      -0.624 -12.014  21.152 -0.834000
HETATM 6136  H1  WAT   947       0.291 -11.758  21.035  0.417000
HETATM 6137  H2  WAT   947      -0.607 -12.971  21.150  0.417000
HETATM 6138  O   WAT   948      15.154 -12.155  10.680 -0.834000
HETATM 6139  H1  WAT   948      15.486 -11.362  11.100  0.417000
HETATM 6140  H2  WAT   948      15.874 -12.449  10.121  0.417000
HETATM 6141  O   WAT   949      12.765 -27.283  -4.629 -0.834000
HETATM 6142  H1  WAT   949      13.332 -26.614  -5.012  0.417000
HETATM 6143  H2  WAT   949      12.672 -27.942  -5.317  0.417000
HETATM 6144  O   WAT   950     -16.722  15.400 -24.717 -0.834000
HETATM 6145  H1  WAT   950     -16.240  14.809 -24.139  0.417000
HETATM 6146  H2  WAT   950     -16.276  16.242 -24.624  0.417000
HETATM 6147  O   WAT   951      15.876 -16.407 -14.426 -0.834000
HETATM 6148  H1  WAT   951      15.338 -16.103 -13.695  0.417000
HETATM 6149  H2  WAT   951      16.759 -16.474 -14.062  0.417000
HETATM 6150  O   WAT   952     -25.872   2.160  -4.204 -0.834000
HETATM 6151  H1  WAT   952     -26.673   2.074  -3.687  0.417000
HETATM 6152  H2  WAT   952     -26.095   2.792  -4.888  0.417000
HETATM 6153  O   WAT   953      -3.239 -24.090  -9.460 -0.834000
[truncated: 831,030 more chars]
