# Supplementary material for: Benchmark Study for Calculations of pK a Values of Metal Ligands in Proteins
Source: J Chem Theory Comput. 2026 Jul 6;22(14):7420–35. doi: 10.1021/acs.jctc.6c00884 (PMC13421986; doi:10.1021/acs.jctc.6c00884)
Supplement: Supplementary file 1 [file ct6c00884_si_001.zip › coords/HNOX-WT/comqum_A-.pdb]

REMARK default_name
ATOM      1 N    MET     1      -7.651   5.109  -6.159  0.159200
ATOM      2 H1   MET     1      -7.338   4.371  -6.774  0.198400
ATOM      3 H2   MET     1      -8.148   5.778  -6.729  0.198400
ATOM      4 H3   MET     1      -8.300   4.717  -5.491  0.198400
ATOM      5 CA   MET     1      -6.490   5.755  -5.483  0.022100
ATOM      6 HA   MET     1      -6.044   5.048  -4.784  0.111600
ATOM      7 CB   MET     1      -5.443   6.166  -6.525  0.086500
ATOM      8 HB2  MET     1      -5.392   5.404  -7.302  0.012500
ATOM      9 HB3  MET     1      -5.763   7.087  -7.013  0.012500
ATOM     10 CG   MET     1      -4.045   6.368  -5.962  0.033400
ATOM     11 HG2  MET     1      -3.430   6.838  -6.729  0.029200
ATOM     12 HG3  MET     1      -4.098   7.041  -5.107  0.029200
ATOM     13 SD   MET     1      -3.263   4.804  -5.448 -0.277400
ATOM     14 CE   MET     1      -3.044   3.970  -7.017 -0.034100
ATOM     15 HE1  MET     1      -3.999   3.583  -7.371  0.059700
ATOM     16 HE2  MET     1      -2.655   4.660  -7.765  0.059700
ATOM     17 HE3  MET     1      -2.343   3.142  -6.909  0.059700
ATOM     18 C    MET     1      -6.967   6.992  -4.741  0.612300
ATOM     19 O    MET     1      -7.741   7.779  -5.294 -0.571300
ATOM     20 N    LYS     2      -6.522   7.178  -3.498 -0.347900
ATOM     21 H    LYS     2      -5.947   6.470  -3.064  0.274700
ATOM     22 CA   LYS     2      -6.934   8.351  -2.727 -0.240000
ATOM     23 HA   LYS     2      -7.998   8.273  -2.503  0.142600
ATOM     24 CB   LYS     2      -6.159   8.423  -1.412 -0.009400
ATOM     25 HB2  LYS     2      -6.374   7.522  -0.837  0.036200
ATOM     26 HB3  LYS     2      -5.089   8.443  -1.620  0.036200
ATOM     27 CG   LYS     2      -6.527   9.640  -0.580  0.018700
ATOM     28 HG2  LYS     2      -6.173  10.533  -1.096  0.010300
ATOM     29 HG3  LYS     2      -7.611   9.661  -0.474  0.010300
ATOM     30 CD   LYS     2      -5.888   9.597   0.796 -0.047900
ATOM     31 HD2  LYS     2      -6.403   8.804   1.339  0.062100
ATOM     32 HD3  LYS     2      -4.827   9.356   0.723  0.062100
ATOM     33 CE   LYS     2      -6.039  10.938   1.504 -0.014300
ATOM     34 HE2  LYS     2      -5.742  10.816   2.546  0.113500
ATOM     35 HE3  LYS     2      -5.365  11.665   1.052  0.113500
ATOM     36 NZ   LYS     2      -7.437  11.431   1.460 -0.385400
ATOM     37 HZ1  LYS     2      -7.726  11.700   0.530  0.340000
ATOM     38 HZ2  LYS     2      -8.090  10.751   1.824  0.340000
ATOM     39 HZ3  LYS     2      -7.539  12.226   2.075  0.340000
ATOM     40 C    LYS     2      -6.711   9.617  -3.558  0.734100
ATOM     41 O    LYS     2      -5.602   9.875  -4.038 -0.589400
ATOM     42 N    GLY     3      -7.776  10.393  -3.720 -0.415700
ATOM     43 H    GLY     3      -8.661  10.115  -3.319  0.271900
ATOM     44 CA   GLY     3      -7.746  11.602  -4.527 -0.025200
ATOM     45 HA2  GLY     3      -7.681  11.290  -5.570  0.069800
ATOM     46 HA3  GLY     3      -8.698  12.113  -4.386  0.069800
ATOM     47 C    GLY     3      -6.629  12.613  -4.280  0.597300
ATOM     48 O    GLY     3      -5.967  13.048  -5.226 -0.567900
ATOM     49 N    THR     4      -6.399  12.996  -3.032 -0.415700
ATOM     50 H    THR     4      -6.912  12.586  -2.265  0.271900
ATOM     51 CA   THR     4      -5.374  13.991  -2.734 -0.038900
ATOM     52 HA   THR     4      -5.550  14.873  -3.350  0.100700
ATOM     53 CB   THR     4      -5.442  14.442  -1.258  0.365400
ATOM     54 HB   THR     4      -4.578  15.066  -1.029  0.004300
ATOM     55 CG2  THR     4      -6.719  15.255  -1.007 -0.243800
ATOM     56 1HG2 THR     4      -7.605  14.667  -1.247  0.064200
ATOM     57 2HG2 THR     4      -6.755  15.568   0.036  0.064200
ATOM     58 3HG2 THR     4      -6.702  16.151  -1.627  0.064200
ATOM     59 OG1  THR     4      -5.444  13.315  -0.392 -0.676100
ATOM     60 HG1  THR     4      -5.370  13.681   0.492  0.410200
ATOM     61 C    THR     4      -3.975  13.501  -3.096  0.597300
ATOM     62 O    THR     4      -3.089  14.306  -3.373 -0.567900
ATOM     63 N    ILE     5      -3.764  12.186  -3.127 -0.415700
ATOM     64 H    ILE     5      -4.524  11.551  -2.930  0.271900
ATOM     65 CA   ILE     5      -2.454  11.666  -3.499 -0.059700
ATOM     66 HA   ILE     5      -1.671  12.271  -3.042  0.086900
ATOM     67 CB   ILE     5      -2.274  10.203  -3.064  0.130300
ATOM     68 HB   ILE     5      -2.970   9.570  -3.614  0.018700
ATOM     69 CG2  ILE     5      -0.845   9.739  -3.391 -0.320400
ATOM     70 1HG2 ILE     5      -0.671   8.756  -2.953  0.088200
ATOM     71 2HG2 ILE     5      -0.725   9.646  -4.471  0.088200
ATOM     72 3HG2 ILE     5      -0.117  10.458  -3.016  0.088200
ATOM     73 CG1  ILE     5      -2.572  10.063  -1.567 -0.043000
ATOM     74 2HG1 ILE     5      -3.609  10.334  -1.368  0.023600
ATOM     75 3HG1 ILE     5      -2.483   9.003  -1.325  0.023600
ATOM     76 CD1  ILE     5      -1.674  10.901  -0.632 -0.066000
ATOM     77 1HD1 ILE     5      -0.640  10.564  -0.707  0.018600
ATOM     78 2HD1 ILE     5      -1.741  11.964  -0.867  0.018600
ATOM     79 3HD1 ILE     5      -2.004  10.768   0.398  0.018600
ATOM     80 C    ILE     5      -2.300  11.779  -5.008  0.597300
ATOM     81 O    ILE     5      -1.206  12.064  -5.502 -0.567900
ATOM     82 N    VAL     6      -3.393  11.565  -5.743 -0.415700
ATOM     83 H    VAL     6      -4.261  11.324  -5.287  0.271900
ATOM     84 CA   VAL     6      -3.358  11.707  -7.197 -0.087500
ATOM     85 HA   VAL     6      -2.569  11.081  -7.614  0.096900
ATOM     86 CB   VAL     6      -4.708  11.341  -7.842  0.298500
ATOM     87 HB   VAL     6      -5.476  11.999  -7.437 -0.029700
ATOM     88 CG1  VAL     6      -4.645  11.560  -9.354 -0.319200
ATOM     89 1HG1 VAL     6      -4.628  12.625  -9.586  0.079100
ATOM     90 2HG1 VAL     6      -3.755  11.082  -9.763  0.079100
ATOM     91 3HG1 VAL     6      -5.519  11.125  -9.840  0.079100
ATOM     92 CG2  VAL     6      -5.073   9.885  -7.535 -0.319200
ATOM     93 1HG2 VAL     6      -4.226   9.235  -7.754  0.079100
ATOM     94 2HG2 VAL     6      -5.359   9.776  -6.489  0.079100
ATOM     95 3HG2 VAL     6      -5.912   9.577  -8.159  0.079100
ATOM     96 C    VAL     6      -3.030  13.171  -7.497  0.597300
ATOM     97 O    VAL     6      -2.331  13.485  -8.462 -0.567900
ATOM     98 N    GLY     7      -3.533  14.064  -6.645 -0.415700
ATOM     99 H    GLY     7      -4.184  13.754  -5.938  0.271900
ATOM    100 CA   GLY     7      -3.272  15.485  -6.789 -0.025200
ATOM    101 HA2  GLY     7      -3.653  15.814  -7.755  0.069800
ATOM    102 HA3  GLY     7      -3.779  16.029  -5.992  0.069800
ATOM    103 C    GLY     7      -1.780  15.783  -6.723  0.597300
ATOM    104 O    GLY     7      -1.250  16.607  -7.451 -0.567900
ATOM    105 N    THR     8      -1.052  15.081  -5.864 -0.415700
ATOM    106 H    THR     8      -1.519  14.459  -5.219  0.271900
ATOM    107 CA   THR     8       0.392  15.311  -5.770 -0.038900
ATOM    108 HA   THR     8       0.578  16.381  -5.674  0.100700
ATOM    109 CB   THR     8       1.023  14.620  -4.535  0.365400
ATOM    110 HB   THR     8       2.051  14.966  -4.424  0.004300
ATOM    111 CG2  THR     8       0.248  14.973  -3.271 -0.243800
ATOM    112 1HG2 THR     8       0.811  14.631  -2.402  0.064200
ATOM    113 2HG2 THR     8       0.143  16.056  -3.204  0.064200
ATOM    114 3HG2 THR     8      -0.730  14.491  -3.260  0.064200
ATOM    115 OG1  THR     8       1.042  13.204  -4.696 -0.676100
ATOM    116 HG1  THR     8       0.164  12.905  -4.942  0.410200
ATOM    117 C    THR     8       1.080  14.833  -7.041  0.597300
ATOM    118 O    THR     8       1.995  15.489  -7.534 -0.567900
ATOM    119 N    TRP     9       0.626  13.704  -7.594 -0.415700
ATOM    120 H    TRP     9      -0.134  13.205  -7.155  0.271900
ATOM    121 CA   TRP     9       1.192  13.179  -8.832 -0.027500
ATOM    122 HA   TRP     9       2.267  13.041  -8.716  0.112300
ATOM    123 CB   TRP     9       0.547  11.842  -9.197 -0.005000
ATOM    124 HB2  TRP     9      -0.531  11.958  -9.314  0.033900
ATOM    125 HB3  TRP     9       0.950  11.514 -10.155  0.033900
ATOM    126 CG   TRP     9       0.818  10.771  -8.195 -0.141500
ATOM    127 CD1  TRP     9       1.779  10.774  -7.230 -0.163800
ATOM    128 HD1  TRP     9       2.473  11.583  -7.054  0.206200
ATOM    129 NE1  TRP     9       1.707   9.618  -6.492 -0.341800
ATOM    130 HE1  TRP     9       2.256   9.416  -5.668  0.341200
ATOM    131 CE2  TRP     9       0.700   8.825  -6.971  0.138000
ATOM    132 CZ2  TRP     9       0.252   7.574  -6.558 -0.260100
ATOM    133 HZ2  TRP     9       0.723   7.046  -5.742  0.157200
ATOM    134 CH2  TRP     9      -0.808   7.010  -7.247 -0.113400
ATOM    135 HH2  TRP     9      -1.156   6.029  -6.960  0.141700
ATOM    136 CZ3  TRP     9      -1.417   7.683  -8.322 -0.197200
ATOM    137 HZ3  TRP     9      -2.257   7.219  -8.818  0.144700
ATOM    138 CE3  TRP     9      -0.963   8.938  -8.737 -0.238700
ATOM    139 HE3  TRP     9      -1.429   9.451  -9.565  0.170000
ATOM    140 CD2  TRP     9       0.112   9.529  -8.056  0.124300
ATOM    141 C    TRP     9       1.001  14.169  -9.972  0.597300
ATOM    142 O    TRP     9       1.900  14.365 -10.781 -0.567900
ATOM    143 N    ILE    10      -0.167  14.802 -10.031 -0.415700
ATOM    144 H    ILE    10      -0.901  14.554  -9.383  0.271900
ATOM    145 CA   ILE    10      -0.431  15.788 -11.080 -0.059700
ATOM    146 HA   ILE    10      -0.269  15.334 -12.058  0.086900
ATOM    147 CB   ILE    10      -1.862  16.343 -10.990  0.130300
ATOM    148 HB   ILE    10      -2.026  16.790 -10.009  0.018700
ATOM    149 CG2  ILE    10      -2.078  17.427 -12.070 -0.320400
ATOM    150 1HG2 ILE    10      -1.815  17.039 -13.054  0.088200
ATOM    151 2HG2 ILE    10      -3.130  17.714 -12.072  0.088200
ATOM    152 3HG2 ILE    10      -1.474  18.314 -11.879  0.088200
ATOM    153 CG1  ILE    10      -2.887  15.212 -11.158 -0.043000
ATOM    154 2HG1 ILE    10      -3.018  14.643 -10.238  0.023600
ATOM    155 3HG1 ILE    10      -3.860  15.666 -11.341  0.023600
ATOM    156 CD1  ILE    10      -2.591  14.270 -12.314 -0.066000
ATOM    157 1HD1 ILE    10      -1.767  13.604 -12.059  0.018600
ATOM    158 2HD1 ILE    10      -3.471  13.653 -12.500  0.018600
ATOM    159 3HD1 ILE    10      -2.351  14.823 -13.222  0.018600
ATOM    160 C    ILE    10       0.561  16.937 -10.973  0.597300
ATOM    161 O    ILE    10       1.155  17.356 -11.969 -0.567900
ATOM    162 N    LYS    11       0.766  17.434  -9.756 -0.347900
ATOM    163 H    LYS    11       0.227  17.080  -8.979  0.274700
ATOM    164 CA   LYS    11       1.717  18.517  -9.550 -0.240000
ATOM    165 HA   LYS    11       1.419  19.319 -10.225  0.142600
ATOM    166 CB   LYS    11       1.705  18.983  -8.091 -0.009400
ATOM    167 HB2  LYS    11       0.719  19.389  -7.861  0.036200
ATOM    168 HB3  LYS    11       1.879  18.135  -7.429  0.036200
ATOM    169 CG   LYS    11       2.764  20.051  -7.804  0.018700
ATOM    170 HG2  LYS    11       2.679  20.350  -6.759  0.010300
ATOM    171 HG3  LYS    11       3.760  19.637  -7.961  0.010300
ATOM    172 CD   LYS    11       2.555  21.285  -8.693 -0.047900
ATOM    173 HD2  LYS    11       2.237  21.042  -9.707  0.062100
ATOM    174 HD3  LYS    11       1.783  21.915  -8.250  0.062100
ATOM    175 CE   LYS    11       3.838  22.088  -8.864 -0.014300
ATOM    176 HE2  LYS    11       4.550  21.483  -9.425  0.113500
ATOM    177 HE3  LYS    11       3.618  22.978  -9.453  0.113500
ATOM    178 NZ   LYS    11       4.444  22.489  -7.568 -0.385400
ATOM    179 HZ1  LYS    11       3.779  23.026  -7.030  0.340000
ATOM    180 HZ2  LYS    11       4.713  21.698  -7.000  0.340000
ATOM    181 HZ3  LYS    11       5.255  23.072  -7.721  0.340000
ATOM    182 C    LYS    11       3.124  18.073  -9.925  0.734100
ATOM    183 O    LYS    11       3.866  18.805 -10.581 -0.589400
ATOM    184 N    THR    12       3.497  16.868  -9.508 -0.415700
ATOM    185 H    THR    12       2.881  16.344  -8.903  0.271900
ATOM    186 CA   THR    12       4.827  16.361  -9.808 -0.038900
ATOM    187 HA   THR    12       5.564  17.096  -9.481  0.100700
ATOM    188 CB   THR    12       5.093  15.052  -9.048  0.365400
ATOM    189 HB   THR    12       4.326  14.320  -9.299  0.004300
ATOM    190 CG2  THR    12       6.463  14.482  -9.405 -0.243800
ATOM    191 1HG2 THR    12       6.698  13.662  -8.727  0.064200
ATOM    192 2HG2 THR    12       6.465  14.101 -10.426  0.064200
ATOM    193 3HG2 THR    12       7.217  15.263  -9.306  0.064200
ATOM    194 OG1  THR    12       5.045  15.318  -7.647 -0.676100
ATOM    195 HG1  THR    12       4.503  14.649  -7.223  0.410200
ATOM    196 C    THR    12       5.008  16.187 -11.310  0.597300
ATOM    197 O    THR    12       6.090  16.441 -11.839 -0.567900
ATOM    198 N    LEU    13       3.945  15.787 -12.011 -0.415700
ATOM    199 H    LEU    13       3.089  15.553 -11.529  0.271900
ATOM    200 CA   LEU    13       4.002  15.620 -13.459 -0.051800
ATOM    201 HA   LEU    13       4.844  14.976 -13.712  0.092200
ATOM    202 CB   LEU    13       2.696  15.014 -13.990 -0.110200
ATOM    203 HB2  LEU    13       1.849  15.565 -13.580  0.045700
ATOM    204 HB3  LEU    13       2.670  15.130 -15.073  0.045700
ATOM    205 CG   LEU    13       2.530  13.523 -13.674  0.353100
ATOM    206 HG   LEU    13       2.770  13.298 -12.635 -0.036100
ATOM    207 CD1  LEU    13       1.102  13.084 -13.963 -0.412100
ATOM    208 1HD1 LEU    13       0.843  13.295 -15.001  0.100000
ATOM    209 2HD1 LEU    13       1.010  12.013 -13.783  0.100000
ATOM    210 3HD1 LEU    13       0.413  13.613 -13.305  0.100000
ATOM    211 CD2  LEU    13       3.515  12.715 -14.502 -0.412100
ATOM    212 1HD2 LEU    13       3.335  11.652 -14.341  0.100000
ATOM    213 2HD2 LEU    13       3.391  12.937 -15.561  0.100000
ATOM    214 3HD2 LEU    13       4.540  12.926 -14.196  0.100000
ATOM    215 C    LEU    13       4.245  16.949 -14.154  0.597300
ATOM    216 O    LEU    13       4.908  16.987 -15.191 -0.567900
ATOM    217 N    ARG    14       3.693  18.024 -13.591 -0.347900
ATOM    218 H    ARG    14       3.116  17.892 -12.773  0.274700
ATOM    219 CA   ARG    14       3.874  19.372 -14.133 -0.263700
ATOM    220 HA   ARG    14       3.663  19.381 -15.203  0.156000
ATOM    221 CB   ARG    14       2.957  20.364 -13.411 -0.000700
ATOM    222 HB2  ARG    14       3.098  20.298 -12.333  0.032700
ATOM    223 HB3  ARG    14       3.268  21.362 -13.722  0.032700
ATOM    224 CG   ARG    14       1.464  20.231 -13.743  0.039000
ATOM    225 HG2  ARG    14       1.328  20.398 -14.811  0.028500
ATOM    226 HG3  ARG    14       1.132  19.219 -13.511  0.028500
ATOM    227 CD   ARG    14       0.648  21.229 -12.908  0.048600
ATOM    228 HD2  ARG    14       0.882  21.090 -11.852  0.068700
ATOM    229 HD3  ARG    14       0.900  22.252 -13.188  0.068700
ATOM    230 NE   ARG    14      -0.794  21.055 -13.097 -0.529500
ATOM    231 HE   ARG    14      -1.323  20.713 -12.308  0.345600
ATOM    232 CZ   ARG    14      -1.440  21.300 -14.229  0.807600
ATOM    233 NH1  ARG    14      -0.786  21.742 -15.289 -0.862700
ATOM    234 1HH1 ARG    14      -0.101  22.456 -15.089  0.447800
ATOM    235 2HH1 ARG    14      -1.365  21.874 -16.106  0.447800
ATOM    236 NH2  ARG    14      -2.742  21.107 -14.307 -0.862700
ATOM    237 1HH2 ARG    14      -3.241  20.744 -13.508  0.447800
ATOM    238 2HH2 ARG    14      -3.191  21.302 -15.191  0.447800
ATOM    239 C    ARG    14       5.335  19.794 -13.957  0.734100
ATOM    240 O    ARG    14       5.925  20.431 -14.837 -0.589400
ATOM    241 N    ASP    15       5.925  19.421 -12.822 -0.516300
ATOM    242 H    ASP    15       5.368  18.969 -12.110  0.293600
ATOM    243 CA   ASP    15       7.329  19.731 -12.551  0.038100
ATOM    244 HA   ASP    15       7.506  20.801 -12.661  0.088000
ATOM    245 CB   ASP    15       7.738  19.307 -11.130 -0.030300
ATOM    246 HB2  ASP    15       7.521  18.251 -10.974 -0.012200
ATOM    247 HB3  ASP    15       8.816  19.440 -11.032 -0.012200
ATOM    248 CG   ASP    15       7.076  20.126 -10.036  0.799400
ATOM    249 OD1  ASP    15       6.586  21.247 -10.307 -0.801400
ATOM    250 OD2  ASP    15       7.076  19.657  -8.875 -0.801400
ATOM    251 C    ASP    15       8.222  18.993 -13.543  0.536600
ATOM    252 O    ASP    15       9.240  19.520 -13.997 -0.581900
ATOM    253 N    LEU    16       7.847  17.762 -13.878 -0.415700
ATOM    254 H    LEU    16       7.055  17.353 -13.403  0.271900
ATOM    255 CA   LEU    16       8.649  16.946 -14.780 -0.051800
ATOM    256 HA   LEU    16       9.705  17.118 -14.570  0.092200
ATOM    257 CB   LEU    16       8.362  15.463 -14.553 -0.110200
ATOM    258 HB2  LEU    16       7.280  15.343 -14.604  0.045700
ATOM    259 HB3  LEU    16       8.768  14.894 -15.389  0.045700
ATOM    260 CG   LEU    16       8.858  14.797 -13.269  0.353100
ATOM    261 HG   LEU    16       8.642  15.434 -12.411 -0.036100
ATOM    262 CD1  LEU    16       8.109  13.468 -13.093 -0.412100
ATOM    263 1HD1 LEU    16       8.294  12.817 -13.948  0.100000
ATOM    264 2HD1 LEU    16       8.460  12.974 -12.188  0.100000
ATOM    265 3HD1 LEU    16       7.039  13.657 -13.005  0.100000
ATOM    266 CD2  LEU    16      10.363  14.570 -13.351 -0.412100
ATOM    267 1HD2 LEU    16      10.688  13.977 -12.496  0.100000
ATOM    268 2HD2 LEU    16      10.605  14.014 -14.257  0.100000
ATOM    269 3HD2 LEU    16      10.887  15.525 -13.349  0.100000
ATOM    270 C    LEU    16       8.453  17.198 -16.268  0.597300
ATOM    271 O    LEU    16       9.431  17.212 -17.015 -0.567900
ATOM    272 N    TYR    17       7.210  17.382 -16.699 -0.415700
ATOM    273 H    TYR    17       6.445  17.299 -16.044  0.271900
ATOM    274 CA   TYR    17       6.917  17.457 -18.128 -0.001400
ATOM    275 HA   TYR    17       7.850  17.405 -18.690  0.087600
ATOM    276 CB   TYR    17       6.116  16.208 -18.525 -0.015200
ATOM    277 HB2  TYR    17       5.121  16.289 -18.089  0.029500
ATOM    278 HB3  TYR    17       5.985  16.155 -19.606  0.029500
ATOM    279 CG   TYR    17       6.752  14.912 -18.054 -0.001100
ATOM    280 CD1  TYR    17       6.110  14.100 -17.108 -0.190600
ATOM    281 HD1  TYR    17       5.138  14.381 -16.733  0.169900
ATOM    282 CE1  TYR    17       6.734  12.941 -16.619 -0.234100
ATOM    283 HE1  TYR    17       6.248  12.319 -15.881  0.165600
ATOM    284 CZ   TYR    17       8.003  12.587 -17.076  0.322600
ATOM    285 OH   TYR    17       8.595  11.456 -16.607 -0.557900
ATOM    286 HH   TYR    17       9.552  11.460 -16.528  0.399200
ATOM    287 CE2  TYR    17       8.652  13.387 -18.017 -0.234100
ATOM    288 HE2  TYR    17       9.653  13.128 -18.331  0.165600
ATOM    289 CD2  TYR    17       8.020  14.536 -18.506 -0.190600
ATOM    290 HD2  TYR    17       8.535  15.168 -19.214  0.169900
ATOM    291 C    TYR    17       6.223  18.699 -18.657  0.597300
ATOM    292 O    TYR    17       6.068  18.798 -19.864 -0.567900
ATOM    293 N    GLY    18       5.816  19.619 -17.801 -0.415700
ATOM    294 H    GLY    18       5.976  19.502 -16.810  0.271900
ATOM    295 CA   GLY    18       5.170  20.830 -18.277 -0.025200
ATOM    296 HA2  GLY    18       5.546  21.640 -17.653  0.069800
ATOM    297 HA3  GLY    18       5.477  21.090 -19.290  0.069800
ATOM    298 C    GLY    18       3.653  20.862 -18.161  0.597300
ATOM    299 O    GLY    18       2.980  19.833 -18.110 -0.567900
ATOM    300 N    ASN    19       3.108  22.071 -18.114 -0.415700
ATOM    301 H    ASN    19       3.701  22.880 -18.228  0.271900
ATOM    302 CA   ASN    19       1.667  22.243 -17.981  0.014300
ATOM    303 HA   ASN    19       1.306  21.592 -17.185  0.104800
ATOM    304 CB   ASN    19       1.349  23.693 -17.637 -0.204100
ATOM    305 HB2  ASN    19       1.678  24.349 -18.442  0.079700
ATOM    306 HB3  ASN    19       0.274  23.791 -17.488  0.079700
ATOM    307 CG   ASN    19       1.995  24.134 -16.351  0.713000
ATOM    308 OD1  ASN    19       2.619  25.191 -16.289 -0.593100
ATOM    309 ND2  ASN    19       1.858  23.322 -15.309 -0.919100
ATOM    310 1HD2 ASN    19       2.267  23.608 -14.430  0.419600
ATOM    311 2HD2 ASN    19       1.646  22.351 -15.486  0.419600
ATOM    312 C    ASN    19       0.885  21.832 -19.220  0.597300
ATOM    313 O    ASN    19      -0.271  21.443 -19.102 -0.567900
ATOM    314 N    ASP    20       1.501  21.924 -20.396 -0.516300
ATOM    315 H    ASP    20       2.452  22.261 -20.433  0.293600
ATOM    316 CA   ASP    20       0.834  21.543 -21.643  0.038100
ATOM    317 HA   ASP    20      -0.139  22.029 -21.713  0.088000
ATOM    318 CB   ASP    20       1.675  21.958 -22.847 -0.030300
ATOM    319 HB2  ASP    20       2.702  21.633 -22.681 -0.012200
ATOM    320 HB3  ASP    20       1.267  21.441 -23.716 -0.012200
ATOM    321 CG   ASP    20       1.634  23.459 -23.121  0.799400
ATOM    322 OD1  ASP    20       2.418  23.931 -23.978 -0.801400
ATOM    323 OD2  ASP    20       0.828  24.171 -22.489 -0.801400
ATOM    324 C    ASP    20       0.578  20.041 -21.713  0.536600
ATOM    325 O    ASP    20      -0.550  19.599 -21.966 -0.581900
ATOM    326 N    VAL    21       1.630  19.252 -21.492 -0.415700
ATOM    327 H    VAL    21       2.525  19.664 -21.274  0.271900
ATOM    328 CA   VAL    21       1.512  17.795 -21.505 -0.087500
ATOM    329 HA   VAL    21       1.191  17.463 -22.492  0.096900
ATOM    330 CB   VAL    21       2.856  17.117 -21.143  0.298500
ATOM    331 HB   VAL    21       3.323  17.635 -20.306 -0.029700
ATOM    332 CG1  VAL    21       2.629  15.674 -20.677 -0.319200
ATOM    333 1HG1 VAL    21       3.593  15.171 -20.598  0.079100
ATOM    334 2HG1 VAL    21       2.171  15.643 -19.688  0.079100
ATOM    335 3HG1 VAL    21       2.010  15.133 -21.392  0.079100
ATOM    336 CG2  VAL    21       3.791  17.116 -22.349 -0.319200
ATOM    337 1HG2 VAL    21       4.776  16.769 -22.039  0.079100
ATOM    338 2HG2 VAL    21       3.401  16.457 -23.124  0.079100
ATOM    339 3HG2 VAL    21       3.881  18.120 -22.765  0.079100
ATOM    340 C    VAL    21       0.445  17.361 -20.506  0.597300
ATOM    341 O    VAL    21      -0.448  16.572 -20.832 -0.567900
ATOM    342 N    VAL    22       0.540  17.883 -19.286 -0.415700
ATOM    343 H    VAL    22       1.287  18.536 -19.101  0.271900
ATOM    344 CA   VAL    22      -0.388  17.538 -18.214 -0.087500
ATOM    345 HA   VAL    22      -0.437  16.452 -18.128  0.096900
ATOM    346 CB   VAL    22       0.113  18.096 -16.869  0.298500
ATOM    347 HB   VAL    22       0.321  19.162 -16.968 -0.029700
ATOM    348 CG1  VAL    22      -0.951  17.916 -15.789 -0.319200
ATOM    349 1HG1 VAL    22      -1.282  16.878 -15.752  0.079100
ATOM    350 2HG1 VAL    22      -0.531  18.182 -14.819  0.079100
ATOM    351 3HG1 VAL    22      -1.804  18.571 -15.971  0.079100
ATOM    352 CG2  VAL    22       1.407  17.373 -16.461 -0.319200
ATOM    353 1HG2 VAL    22       1.736  17.738 -15.488  0.079100
ATOM    354 2HG2 VAL    22       1.216  16.302 -16.400  0.079100
ATOM    355 3HG2 VAL    22       2.201  17.552 -17.186  0.079100
ATOM    356 C    VAL    22      -1.815  18.010 -18.484  0.597300
ATOM    357 O    VAL    22      -2.756  17.220 -18.366 -0.567900
ATOM    358 N    ASP    23      -1.984  19.279 -18.845 -0.516300
ATOM    359 H    ASP    23      -1.187  19.892 -18.939  0.293600
ATOM    360 CA   ASP    23      -3.314  19.811 -19.149  0.038100
ATOM    361 HA   ASP    23      -3.941  19.746 -18.260  0.088000
ATOM    362 CB   ASP    23      -3.235  21.275 -19.600 -0.030300
ATOM    363 HB2  ASP    23      -2.493  21.387 -20.391 -0.012200
ATOM    364 HB3  ASP    23      -4.202  21.563 -20.011 -0.012200
ATOM    365 CG   ASP    23      -2.948  22.228 -18.455  0.799400
ATOM    366 OD1  ASP    23      -2.982  21.809 -17.274 -0.801400
ATOM    367 OD2  ASP    23      -2.712  23.424 -18.727 -0.801400
ATOM    368 C    ASP    23      -3.991  18.992 -20.243  0.536600
ATOM    369 O    ASP    23      -5.188  18.700 -20.162 -0.581900
ATOM    370 N    GLU    24      -3.234  18.616 -21.272 -0.516300
ATOM    371 H    GLU    24      -2.279  18.939 -21.327  0.293600
ATOM    372 CA   GLU    24      -3.772  17.822 -22.371  0.039700
ATOM    373 HA   GLU    24      -4.654  18.312 -22.784  0.110500
ATOM    374 CB   GLU    24      -2.728  17.681 -23.481  0.056000
ATOM    375 HB2  GLU    24      -1.754  17.446 -23.053 -0.017300
ATOM    376 HB3  GLU    24      -3.046  16.852 -24.114 -0.017300
ATOM    377 CG   GLU    24      -2.643  18.905 -24.391  0.013600
ATOM    378 HG2  GLU    24      -3.492  18.890 -25.075 -0.042500
ATOM    379 HG3  GLU    24      -2.718  19.807 -23.783 -0.042500
ATOM    380 CD   GLU    24      -1.351  18.957 -25.185  0.805400
ATOM    381 OE1  GLU    24      -0.873  17.892 -25.637 -0.818800
ATOM    382 OE2  GLU    24      -0.819  20.073 -25.375 -0.818800
ATOM    383 C    GLU    24      -4.199  16.439 -21.881  0.536600
ATOM    384 O    GLU    24      -5.252  15.923 -22.188 -0.581900
ATOM    385 N    SER    25      -3.393  15.824 -21.030 -0.415700
ATOM    386 H    SER    25      -2.559  16.309 -20.730  0.271900
ATOM    387 CA   SER    25      -3.689  14.505 -20.480 -0.024900
ATOM    388 HA   SER    25      -3.883  13.813 -21.300  0.084300
ATOM    389 CB   SER    25      -2.498  13.988 -19.672  0.211700
ATOM    390 HB2  SER    25      -2.268  14.672 -18.855  0.035200
ATOM    391 HB3  SER    25      -2.749  13.014 -19.251  0.035200
ATOM    392 OG   SER    25      -1.364  13.852 -20.509 -0.654600
ATOM    393 HG   SER    25      -0.975  14.723 -20.613  0.427500
ATOM    394 C    SER    25      -4.936  14.519 -19.610  0.597300
ATOM    395 O    SER    25      -5.776  13.623 -19.705 -0.567900
ATOM    396 N    LEU    26      -5.071  15.536 -18.765 -0.415700
ATOM    397 H    LEU    26      -4.348  16.239 -18.710  0.271900
ATOM    398 CA   LEU    26      -6.242  15.650 -17.904 -0.051800
ATOM    399 HA   LEU    26      -6.403  14.710 -17.376  0.092200
ATOM    400 CB   LEU    26      -6.055  16.785 -16.888 -0.110200
ATOM    401 HB2  LEU    26      -5.867  17.704 -17.442  0.045700
ATOM    402 HB3  LEU    26      -6.964  16.964 -16.314  0.045700
ATOM    403 CG   LEU    26      -4.902  16.601 -15.892  0.353100
ATOM    404 HG   LEU    26      -3.942  16.571 -16.408 -0.036100
ATOM    405 CD1  LEU    26      -4.879  17.765 -14.911 -0.412100
ATOM    406 1HD1 LEU    26      -4.743  18.700 -15.455  0.100000
ATOM    407 2HD1 LEU    26      -5.809  17.798 -14.344  0.100000
ATOM    408 3HD1 LEU    26      -4.043  17.641 -14.222  0.100000
ATOM    409 CD2  LEU    26      -5.059  15.284 -15.144 -0.412100
ATOM    410 1HD2 LEU    26      -6.071  15.186 -14.749  0.100000
ATOM    411 2HD2 LEU    26      -4.843  14.448 -15.808  0.100000
ATOM    412 3HD2 LEU    26      -4.356  15.250 -14.311  0.100000
ATOM    413 C    LEU    26      -7.487  15.913 -18.746  0.597300
ATOM    414 O    LEU    26      -8.574  15.421 -18.440 -0.567900
ATOM    415 N    LYS    27      -7.333  16.678 -19.826 -0.347900
ATOM    416 H    LYS    27      -6.448  17.138 -19.984  0.274700
ATOM    417 CA   LYS    27      -8.468  16.970 -20.700 -0.240000
ATOM    418 HA   LYS    27      -9.283  17.387 -20.108  0.142600
ATOM    419 CB   LYS    27      -8.076  17.978 -21.780 -0.009400
ATOM    420 HB2  LYS    27      -7.747  18.888 -21.278  0.036200
ATOM    421 HB3  LYS    27      -7.246  17.596 -22.374  0.036200
ATOM    422 CG   LYS    27      -9.240  18.340 -22.707  0.018700
ATOM    423 HG2  LYS    27      -9.555  17.464 -23.275  0.010300
ATOM    424 HG3  LYS    27     -10.078  18.690 -22.105  0.010300
ATOM    425 CD   LYS    27      -8.851  19.433 -23.703 -0.047900
ATOM    426 HD2  LYS    27      -8.508  20.313 -23.159  0.062100
ATOM    427 HD3  LYS    27      -8.039  19.069 -24.333  0.062100
ATOM    428 CE   LYS    27     -10.044  19.822 -24.576 -0.014300
ATOM    429 HE2  LYS    27     -10.392  18.937 -25.109  0.113500
ATOM    430 HE3  LYS    27     -10.849  20.165 -23.926  0.113500
ATOM    431 NZ   LYS    27      -9.710  20.898 -25.546 -0.385400
ATOM    432 HZ1  LYS    27      -9.010  20.581 -26.201  0.340000
ATOM    433 HZ2  LYS    27     -10.541  21.195 -26.038  0.340000
ATOM    434 HZ3  LYS    27      -9.311  21.701 -25.081  0.340000
ATOM    435 C    LYS    27      -8.984  15.697 -21.351  0.734100
ATOM    436 O    LYS    27     -10.191  15.535 -21.530 -0.589400
ATOM    437 N    SER    28      -8.073  14.790 -21.695 -0.415700
ATOM    438 H    SER    28      -7.099  15.018 -21.552  0.271900
ATOM    439 CA   SER    28      -8.436  13.532 -22.339 -0.024900
ATOM    440 HA   SER    28      -8.996  13.757 -23.246  0.084300
ATOM    441 CB   SER    28      -7.182  12.759 -22.741  0.211700
ATOM    442 HB2  SER    28      -7.464  11.984 -23.454  0.035200
ATOM    443 HB3  SER    28      -6.472  13.429 -23.226  0.035200
ATOM    444 OG   SER    28      -6.580  12.134 -21.624 -0.654600
ATOM    445 HG   SER    28      -6.323  12.780 -20.962  0.427500
ATOM    446 C    SER    28      -9.322  12.651 -21.456  0.597300
ATOM    447 O    SER    28      -9.984  11.739 -21.952 -0.567900
ATOM    448 N    VAL    29      -9.338  12.912 -20.152 -0.415700
ATOM    449 H    VAL    29      -8.749  13.638 -19.771  0.271900
ATOM    450 CA   VAL    29     -10.178  12.140 -19.233 -0.087500
ATOM    451 HA   VAL    29     -10.668  11.319 -19.755  0.096900
ATOM    452 CB   VAL    29      -9.358  11.503 -18.089  0.298500
ATOM    453 HB   VAL    29     -10.013  11.063 -17.338 -0.029700
ATOM    454 CG1  VAL    29      -8.457  10.398 -18.621 -0.319200
ATOM    455 1HG1 VAL    29      -7.800  10.056 -17.822  0.079100
ATOM    456 2HG1 VAL    29      -9.072   9.547 -18.915  0.079100
ATOM    457 3HG1 VAL    29      -7.844  10.783 -19.436  0.079100
ATOM    458 CG2  VAL    29      -8.522  12.552 -17.377 -0.319200
ATOM    459 1HG2 VAL    29      -9.139  13.399 -17.079  0.079100
ATOM    460 2HG2 VAL    29      -8.094  12.113 -16.476  0.079100
ATOM    461 3HG2 VAL    29      -7.706  12.890 -18.016  0.079100
ATOM    462 C    VAL    29     -11.308  12.985 -18.659  0.597300
ATOM    463 O    VAL    29     -11.972  12.581 -17.705 -0.567900
ATOM    464 N    GLY    30     -11.527  14.166 -19.229 -0.415700
ATOM    465 H    GLY    30     -10.960  14.454 -20.014  0.271900
ATOM    466 CA   GLY    30     -12.606  15.036 -18.784 -0.025200
ATOM    467 HA2  GLY    30     -12.846  15.724 -19.594  0.069800
ATOM    468 HA3  GLY    30     -13.497  14.440 -18.588  0.069800
ATOM    469 C    GLY    30     -12.336  15.887 -17.553  0.597300
ATOM    470 O    GLY    30     -13.268  16.487 -17.013 -0.567900
ATOM    471 N    TRP    31     -11.088  15.952 -17.105 -0.415700
ATOM    472 H    TRP    31     -10.344  15.506 -17.622  0.271900
ATOM    473 CA   TRP    31     -10.738  16.757 -15.939 -0.027500
ATOM    474 HA   TRP    31     -11.469  16.580 -15.151  0.112300
ATOM    475 CB   TRP    31      -9.362  16.361 -15.412 -0.005000
ATOM    476 HB2  TRP    31      -8.744  16.057 -16.256  0.033900
ATOM    477 HB3  TRP    31      -8.866  17.195 -14.915  0.033900
ATOM    478 CG   TRP    31      -9.336  15.216 -14.468 -0.141500
ATOM    479 CD1  TRP    31      -9.969  14.020 -14.604 -0.163800
ATOM    480 HD1  TRP    31     -10.634  13.758 -15.414  0.206200
ATOM    481 NE1  TRP    31      -9.647  13.192 -13.557 -0.341800
ATOM    482 HE1  TRP    31     -10.020  12.262 -13.430  0.341200
ATOM    483 CE2  TRP    31      -8.791  13.842 -12.706  0.138000
ATOM    484 CZ2  TRP    31      -8.192  13.424 -11.525 -0.260100
ATOM    485 HZ2  TRP    31      -8.366  12.424 -11.156  0.157200
ATOM    486 CH2  TRP    31      -7.357  14.316 -10.876 -0.113400
ATOM    487 HH2  TRP    31      -6.827  13.976  -9.998  0.141700
ATOM    488 CZ3  TRP    31      -7.123  15.602 -11.390 -0.197200
ATOM    489 HZ3  TRP    31      -6.442  16.260 -10.870  0.144700
ATOM    490 CE3  TRP    31      -7.728  16.022 -12.575 -0.238700
ATOM    491 HE3  TRP    31      -7.545  17.012 -12.967  0.170000
ATOM    492 CD2  TRP    31      -8.573  15.133 -13.257  0.124300
ATOM    493 C    TRP    31     -10.729  18.247 -16.258  0.597300
ATOM    494 O    TRP    31     -10.967  18.664 -17.391 -0.567900
ATOM    495 N    GLU    32     -10.438  19.050 -15.247 -0.516300
ATOM    496 H    GLU    32     -10.521  18.661 -14.319  0.293600
ATOM    497 CA   GLU    32     -10.347  20.488 -15.365  0.039700
ATOM    498 HA   GLU    32     -10.342  20.796 -16.410  0.110500
ATOM    499 CB   GLU    32     -11.512  21.197 -14.668  0.056000
ATOM    500 HB2  GLU    32     -11.342  21.274 -13.594 -0.017300
ATOM    501 HB3  GLU    32     -11.549  22.217 -15.050 -0.017300
ATOM    502 CG   GLU    32     -12.884  20.570 -14.886  0.013600
ATOM    503 HG2  GLU    32     -13.632  21.345 -14.720 -0.042500
ATOM    504 HG3  GLU    32     -12.977  20.242 -15.921 -0.042500
ATOM    505 CD   GLU    32     -13.157  19.407 -13.934  0.805400
ATOM    506 OE1  GLU    32     -12.538  18.335 -14.072 -0.818800
ATOM    507 OE2  GLU    32     -14.002  19.570 -13.027 -0.818800
ATOM    508 C    GLU    32      -9.045  20.825 -14.665  0.536600
ATOM    509 O    GLU    32      -8.920  20.585 -13.467 -0.581900
ATOM    510 N    PRO    33      -8.049  21.346 -15.388 -0.254800
ATOM    511 CD   PRO    33      -8.053  21.667 -16.820  0.019200
ATOM    512 HD2  PRO    33      -8.635  22.569 -17.012  0.039100
ATOM    513 HD3  PRO    33      -8.413  20.834 -17.424  0.039100
ATOM    514 CG   PRO    33      -6.584  21.916 -17.116  0.018900
ATOM    515 HG2  PRO    33      -6.451  22.567 -17.980  0.021300
ATOM    516 HG3  PRO    33      -6.064  20.969 -17.266  0.021300
ATOM    517 CB   PRO    33      -6.114  22.573 -15.844 -0.007000
ATOM    518 HB2  PRO    33      -6.504  23.589 -15.787  0.025300
ATOM    519 HB3  PRO    33      -5.027  22.571 -15.758  0.025300
ATOM    520 CA   PRO    33      -6.761  21.690 -14.787 -0.026600
ATOM    521 HA   PRO    33      -6.175  20.779 -14.664  0.064100
ATOM    522 C    PRO    33      -6.860  22.391 -13.430  0.589600
ATOM    523 O    PRO    33      -6.046  22.142 -12.541 -0.574800
ATOM    524 N    ASP    34      -7.860  23.251 -13.258 -0.516300
ATOM    525 H    ASP    34      -8.492  23.442 -14.022  0.293600
ATOM    526 CA   ASP    34      -8.044  23.949 -11.988  0.038100
ATOM    527 HA   ASP    34      -7.082  24.037 -11.481  0.088000
ATOM    528 CB   ASP    34      -8.573  25.365 -12.233 -0.030300
ATOM    529 HB2  ASP    34      -9.350  25.333 -12.997 -0.012200
ATOM    530 HB3  ASP    34      -9.034  25.793 -11.342 -0.012200
ATOM    531 CG   ASP    34      -7.473  26.334 -12.628  0.799400
ATOM    532 OD1  ASP    34      -6.471  26.436 -11.883 -0.801400
ATOM    533 OD2  ASP    34      -7.614  27.004 -13.675 -0.801400
ATOM    534 C    ASP    34      -8.938  23.193 -11.020  0.536600
ATOM    535 O    ASP    34      -9.403  23.719 -10.045 -0.581900
ATOM    536 N    ARG    35      -9.199  21.925 -11.269 -0.347900
ATOM    537 H    ARG    35      -8.777  21.505 -12.085  0.274700
ATOM    538 CA   ARG    35     -10.030  21.106 -10.395 -0.263700
ATOM    539 HA   ARG    35     -10.975  21.619 -10.219  0.156000
ATOM    540 CB   ARG    35     -10.317  19.749 -11.038 -0.000700
ATOM    541 HB2  ARG    35     -10.968  19.875 -11.902  0.032700
ATOM    542 HB3  ARG    35      -9.372  19.316 -11.368  0.032700
ATOM    543 CG   ARG    35     -10.960  18.754 -10.079  0.039000
ATOM    544 HG2  ARG    35     -10.380  18.652  -9.161  0.028500
ATOM    545 HG3  ARG    35     -11.967  19.089  -9.830  0.028500
ATOM    546 CD   ARG    35     -11.021  17.362 -10.678  0.048600
ATOM    547 HD2  ARG    35     -11.605  17.404 -11.597  0.068700
ATOM    548 HD3  ARG    35     -10.010  17.033 -10.918  0.068700
ATOM    549 NE   ARG    35     -11.630  16.413  -9.740 -0.529500
ATOM    550 HE   ARG    35     -11.912  16.742  -8.828  0.345600
ATOM    551 CZ   ARG    35     -11.830  15.130  -9.993  0.807600
ATOM    552 NH1  ARG    35     -11.476  14.616 -11.155 -0.862700
ATOM    553 1HH1 ARG    35     -11.203  15.226 -11.913  0.447800
ATOM    554 2HH1 ARG    35     -11.582  13.622 -11.296  0.447800
ATOM    555 NH2  ARG    35     -12.390  14.357  -9.085 -0.862700
ATOM    556 1HH2 ARG    35     -12.610  14.695  -8.159  0.447800
ATOM    557 2HH2 ARG    35     -12.604  13.400  -9.328  0.447800
ATOM    558 C    ARG    35      -9.318  20.896  -9.066  0.734100
ATOM    559 O    ARG    35      -8.115  20.629  -9.040 -0.589400
ATOM    560 N    VAL    36     -10.062  20.984  -7.970 -0.415700
ATOM    561 H    VAL    36     -11.025  21.271  -8.064  0.271900
ATOM    562 CA   VAL    36      -9.502  20.782  -6.635 -0.087500
ATOM    563 HA   VAL    36      -8.417  20.698  -6.692  0.096900
ATOM    564 CB   VAL    36      -9.813  21.976  -5.719  0.298500
ATOM    565 HB   VAL    36     -10.885  22.053  -5.534 -0.029700
ATOM    566 CG1  VAL    36      -9.081  21.819  -4.391 -0.319200
ATOM    567 1HG1 VAL    36      -9.266  22.694  -3.768  0.079100
ATOM    568 2HG1 VAL    36      -9.443  20.941  -3.856  0.079100
ATOM    569 3HG1 VAL    36      -8.008  21.726  -4.557  0.079100
ATOM    570 CG2  VAL    36      -9.413  23.284  -6.393 -0.319200
ATOM    571 1HG2 VAL    36      -9.573  24.113  -5.704  0.079100
ATOM    572 2HG2 VAL    36      -8.361  23.256  -6.676  0.079100
ATOM    573 3HG2 VAL    36     -10.023  23.460  -7.279  0.079100
ATOM    574 C    VAL    36     -10.042  19.495  -6.035  0.597300
ATOM    575 O    VAL    36     -11.180  19.329  -5.782 -0.567900
ATOM    576 N    ILE    37      -9.207  18.500  -5.839 -0.415700
ATOM    577 H    ILE    37      -8.230  18.637  -6.056  0.271900
ATOM    578 CA   ILE    37      -9.613  17.208  -5.274 -0.059700
ATOM    579 HA   ILE    37     -10.568  16.852  -5.661  0.086900
ATOM    580 CB   ILE    37      -8.588  16.127  -5.643  0.130300
ATOM    581 HB   ILE    37      -7.649  16.338  -5.131  0.018700
ATOM    582 CG2  ILE    37      -9.089  14.751  -5.204 -0.320400
ATOM    583 1HG2 ILE    37     -10.093  14.581  -5.591  0.088200
ATOM    584 2HG2 ILE    37      -8.439  13.978  -5.613  0.088200
ATOM    585 3HG2 ILE    37      -9.094  14.675  -4.116  0.088200
ATOM    586 CG1  ILE    37      -8.334  16.142  -7.158 -0.043000
ATOM    587 2HG1 ILE    37      -9.245  15.862  -7.687  0.023600
ATOM    588 3HG1 ILE    37      -8.051  17.140  -7.492  0.023600
ATOM    589 CD1  ILE    37      -7.196  15.241  -7.615 -0.066000
ATOM    590 1HD1 ILE    37      -7.482  14.190  -7.583  0.018600
ATOM    591 2HD1 ILE    37      -6.887  15.556  -8.612  0.018600
ATOM    592 3HD1 ILE    37      -6.339  15.383  -6.956  0.018600
ATOM    593 C    ILE    37      -9.771  17.297  -3.759  0.597300
ATOM    594 O    ILE    37      -8.891  17.818  -3.074 -0.567900
ATOM    595 N    THR    38     -10.870  16.784  -3.222 -0.415700
ATOM    596 H    THR    38     -11.574  16.400  -3.835  0.271900
ATOM    597 CA   THR    38     -11.117  16.826  -1.783 -0.038900
ATOM    598 HA   THR    38     -10.648  17.738  -1.414  0.100700
ATOM    599 CB   THR    38     -12.611  16.943  -1.448  0.365400
ATOM    600 HB   THR    38     -12.727  17.222  -0.400  0.004300
ATOM    601 CG2  THR    38     -13.267  18.013  -2.303 -0.243800
ATOM    602 1HG2 THR    38     -14.311  18.105  -2.004  0.064200
ATOM    603 2HG2 THR    38     -12.773  18.969  -2.134  0.064200
ATOM    604 3HG2 THR    38     -13.234  17.786  -3.369  0.064200
ATOM    605 OG1  THR    38     -13.257  15.703  -1.658 -0.676100
ATOM    606 HG1  THR    38     -13.199  15.542  -2.602  0.410200
ATOM    607 C    THR    38     -10.554  15.612  -1.044  0.597300
ATOM    608 O    THR    38     -10.350  14.546  -1.631 -0.567900
ATOM    609 N    PRO    39     -10.320  15.755   0.268 -0.254800
ATOM    610 CD   PRO    39     -10.397  17.018   1.012  0.019200
ATOM    611 HD2  PRO    39     -11.409  17.188   1.378  0.039100
ATOM    612 HD3  PRO    39     -10.027  17.877   0.453  0.039100
ATOM    613 CG   PRO    39      -9.456  16.785   2.169  0.018900
ATOM    614 HG2  PRO    39      -9.684  17.447   3.004  0.021300
ATOM    615 HG3  PRO    39      -8.421  16.906   1.846  0.021300
ATOM    616 CB   PRO    39      -9.736  15.343   2.501 -0.007000
ATOM    617 HB2  PRO    39     -10.700  15.259   3.001  0.025300
ATOM    618 HB3  PRO    39      -8.947  14.918   3.122  0.025300
ATOM    619 CA   PRO    39      -9.785  14.693   1.122 -0.026600
ATOM    620 HA   PRO    39      -8.767  14.466   0.807  0.064100
ATOM    621 C    PRO    39     -10.589  13.396   1.144  0.589600
ATOM    622 O    PRO    39     -10.034  12.333   1.411 -0.574800
ATOM    623 N    LEU    40     -11.887  13.471   0.862 -0.415700
ATOM    624 H    LEU    40     -12.306  14.368   0.664  0.271900
ATOM    625 CA   LEU    40     -12.734  12.278   0.870 -0.051800
ATOM    626 HA   LEU    40     -12.292  11.514   1.510  0.092200
ATOM    627 CB   LEU    40     -14.126  12.614   1.415 -0.110200
ATOM    628 HB2  LEU    40     -14.584  13.354   0.759  0.045700
ATOM    629 HB3  LEU    40     -14.731  11.710   1.346  0.045700
ATOM    630 CG   LEU    40     -14.235  13.117   2.856  0.353100
ATOM    631 HG   LEU    40     -13.827  14.126   2.927 -0.036100
ATOM    632 CD1  LEU    40     -15.706  13.141   3.254 -0.412100
ATOM    633 1HD1 LEU    40     -16.109  12.128   3.243  0.100000
ATOM    634 2HD1 LEU    40     -15.809  13.556   4.256  0.100000
ATOM    635 3HD1 LEU    40     -16.267  13.764   2.558  0.100000
ATOM    636 CD2  LEU    40     -13.470  12.205   3.802 -0.412100
ATOM    637 1HD2 LEU    40     -13.794  11.172   3.677  0.100000
ATOM    638 2HD2 LEU    40     -12.399  12.284   3.615  0.100000
ATOM    639 3HD2 LEU    40     -13.655  12.515   4.831  0.100000
ATOM    640 C    LEU    40     -12.883  11.622  -0.498  0.597300
ATOM    641 O    LEU    40     -13.509  10.566  -0.619 -0.567900
ATOM    642 N    GLU    41     -12.318  12.237  -1.530 -0.516300
ATOM    643 H    GLU    41     -11.786  13.081  -1.378  0.293600
ATOM    644 CA   GLU    41     -12.426  11.705  -2.883  0.039700
ATOM    645 HA   GLU    41     -13.452  11.377  -3.048  0.110500
ATOM    646 CB   GLU    41     -12.130  12.794  -3.909  0.056000
ATOM    647 HB2  GLU    41     -11.170  13.256  -3.678 -0.017300
ATOM    648 HB3  GLU    41     -12.030  12.326  -4.889 -0.017300
ATOM    649 CG   GLU    41     -13.193  13.866  -4.006  0.013600
ATOM    650 HG2  GLU    41     -14.048  13.298  -4.372 -0.042500
ATOM    651 HG3  GLU    41     -13.684  14.180  -3.086 -0.042500
ATOM    652 CD   GLU    41     -12.937  14.824  -5.154  0.805400
ATOM    653 OE1  GLU    41     -12.964  14.360  -6.313 -0.818800
ATOM    654 OE2  GLU    41     -12.725  16.026  -4.917 -0.818800
ATOM    655 C    GLU    41     -11.521  10.511  -3.176  0.536600
ATOM    656 O    GLU    41     -10.394  10.411  -2.681 -0.581900
ATOM    657 N    ASP    42     -12.037   9.614  -4.005 -0.516300
ATOM    658 H    ASP    42     -12.962   9.774  -4.380  0.293600
ATOM    659 CA   ASP    42     -11.321   8.437  -4.472  0.038100
ATOM    660 HA   ASP    42     -10.298   8.409  -4.097  0.088000
ATOM    661 CB   ASP    42     -12.047   7.157  -4.052 -0.030300
ATOM    662 HB2  ASP    42     -12.154   7.162  -2.967 -0.012200
ATOM    663 HB3  ASP    42     -13.047   7.144  -4.485 -0.012200
ATOM    664 CG   ASP    42     -11.302   5.896  -4.474  0.799400
ATOM    665 OD1  ASP    42     -11.016   5.737  -5.681 -0.801400
ATOM    666 OD2  ASP    42     -11.001   5.058  -3.599 -0.801400
ATOM    667 C    ASP    42     -11.313   8.557  -5.984  0.536600
ATOM    668 O    ASP    42     -12.355   8.825  -6.592 -0.581900
ATOM    669 N    ILE    43     -10.155   8.388  -6.601 -0.415700
ATOM    670 H    ILE    43      -9.333   8.129  -6.074  0.271900
ATOM    671 CA   ILE    43     -10.054   8.473  -8.050 -0.059700
ATOM    672 HA   ILE    43     -10.979   8.867  -8.470  0.086900
ATOM    673 CB   ILE    43      -8.927   9.428  -8.482  0.130300
ATOM    674 HB   ILE    43      -8.005   9.100  -8.002  0.018700
ATOM    675 CG2  ILE    43      -8.748   9.380 -10.003 -0.320400
ATOM    676 1HG2 ILE    43      -9.605   9.834 -10.499  0.088200
ATOM    677 2HG2 ILE    43      -7.834   9.882 -10.321  0.088200
ATOM    678 3HG2 ILE    43      -8.635   8.358 -10.366  0.088200
ATOM    679 CG1  ILE    43      -9.257  10.858  -8.036 -0.043000
ATOM    680 2HG1 ILE    43     -10.182  11.162  -8.527  0.023600
ATOM    681 3HG1 ILE    43      -9.437  10.896  -6.962  0.023600
ATOM    682 CD1  ILE    43      -8.187  11.882  -8.386 -0.066000
ATOM    683 1HD1 ILE    43      -7.564  11.609  -9.237  0.018600
ATOM    684 2HD1 ILE    43      -8.703  12.812  -8.623  0.018600
ATOM    685 3HD1 ILE    43      -7.554  12.032  -7.511  0.018600
ATOM    686 C    ILE    43      -9.813   7.082  -8.611  0.597300
ATOM    687 O    ILE    43      -8.860   6.411  -8.217 -0.567900
ATOM    688 N    ASP    44     -10.672   6.647  -9.521 -0.516300
ATOM    689 H    ASP    44     -11.483   7.214  -9.725  0.293600
ATOM    690 CA   ASP    44     -10.569   5.348 -10.156  0.038100
ATOM    691 HA   ASP    44     -10.817   4.589  -9.413  0.088000
ATOM    692 CB   ASP    44     -11.551   5.242 -11.329 -0.030300
ATOM    693 HB2  ASP    44     -12.550   5.474 -10.959 -0.012200
ATOM    694 HB3  ASP    44     -11.287   5.966 -12.100 -0.012200
ATOM    695 CG   ASP    44     -11.592   3.848 -11.931  0.799400
ATOM    696 OD1  ASP    44     -12.268   3.653 -12.963 -0.801400
ATOM    697 OD2  ASP    44     -10.963   2.947 -11.358 -0.801400
ATOM    698 C    ASP    44      -9.154   5.097 -10.655  0.536600
ATOM    699 O    ASP    44      -8.584   5.924 -11.368 -0.581900
ATOM    700 N    ASP    45      -8.591   3.951 -10.293 -0.516300
ATOM    701 H    ASP    45      -9.085   3.332  -9.666  0.293600
ATOM    702 CA   ASP    45      -7.246   3.580 -10.709  0.038100
ATOM    703 HA   ASP    45      -6.534   4.309 -10.321  0.088000
ATOM    704 CB   ASP    45      -6.880   2.185 -10.185 -0.030300
ATOM    705 HB2  ASP    45      -7.688   1.487 -10.404 -0.012200
ATOM    706 HB3  ASP    45      -5.989   1.835 -10.706 -0.012200
ATOM    707 CG   ASP    45      -6.589   2.161  -8.686  0.799400
ATOM    708 OD1  ASP    45      -6.707   3.192  -7.994 -0.801400
ATOM    709 OD2  ASP    45      -6.240   1.083  -8.173 -0.801400
ATOM    710 C    ASP    45      -7.129   3.585 -12.231  0.536600
ATOM    711 O    ASP    45      -6.083   3.935 -12.785 -0.581900
ATOM    712 N    ASP    46      -8.202   3.207 -12.922 -0.516300
ATOM    713 H    ASP    46      -9.045   2.953 -12.427  0.293600
ATOM    714 CA   ASP    46      -8.162   3.184 -14.379  0.038100
ATOM    715 HA   ASP    46      -7.303   2.593 -14.697  0.088000
ATOM    716 CB   ASP    46      -9.426   2.536 -14.940 -0.030300
ATOM    717 HB2  ASP    46      -9.589   1.579 -14.444 -0.012200
ATOM    718 HB3  ASP    46     -10.289   3.170 -14.737 -0.012200
ATOM    719 CG   ASP    46      -9.309   2.285 -16.431  0.799400
ATOM    720 OD1  ASP    46      -8.444   1.471 -16.825 -0.801400
ATOM    721 OD2  ASP    46     -10.077   2.890 -17.212 -0.801400
ATOM    722 C    ASP    46      -8.016   4.585 -14.963  0.536600
ATOM    723 O    ASP    46      -7.465   4.756 -16.053 -0.581900
ATOM    724 N    GLU    47      -8.515   5.587 -14.246 -0.516300
ATOM    725 H    GLU    47      -8.861   5.400 -13.316  0.293600
ATOM    726 CA   GLU    47      -8.420   6.970 -14.698  0.039700
ATOM    727 HA   GLU    47      -8.728   7.039 -15.741  0.110500
ATOM    728 CB   GLU    47      -9.333   7.852 -13.838  0.056000
ATOM    729 HB2  GLU    47     -10.306   7.362 -13.797 -0.017300
ATOM    730 HB3  GLU    47      -8.945   7.929 -12.823 -0.017300
ATOM    731 CG   GLU    47      -9.545   9.259 -14.381  0.013600
ATOM    732 HG2  GLU    47      -8.748   9.912 -14.024 -0.042500
ATOM    733 HG3  GLU    47      -9.493   9.229 -15.469 -0.042500
ATOM    734 CD   GLU    47     -10.903   9.814 -13.968  0.805400
ATOM    735 OE1  GLU    47     -11.216   9.830 -12.758 -0.818800
ATOM    736 OE2  GLU    47     -11.673  10.241 -14.856 -0.818800
ATOM    737 C    GLU    47      -6.968   7.414 -14.588  0.536600
ATOM    738 O    GLU    47      -6.434   8.076 -15.478 -0.581900
ATOM    739 N    VAL    48      -6.317   7.017 -13.497 -0.415700
ATOM    740 H    VAL    48      -6.819   6.475 -12.808  0.271900
ATOM    741 CA   VAL    48      -4.908   7.339 -13.289 -0.087500
ATOM    742 HA   VAL    48      -4.763   8.417 -13.354  0.096900
ATOM    743 CB   VAL    48      -4.403   6.842 -11.913  0.298500
ATOM    744 HB   VAL    48      -4.603   5.775 -11.811 -0.029700
ATOM    745 CG1  VAL    48      -2.884   7.060 -11.796 -0.319200
ATOM    746 1HG1 VAL    48      -2.644   8.122 -11.861  0.079100
ATOM    747 2HG1 VAL    48      -2.544   6.658 -10.842  0.079100
ATOM    748 3HG1 VAL    48      -2.339   6.510 -12.563  0.079100
ATOM    749 CG2  VAL    48      -5.124   7.573 -10.779 -0.319200
ATOM    750 1HG2 VAL    48      -4.970   8.649 -10.864  0.079100
ATOM    751 2HG2 VAL    48      -6.192   7.359 -10.814  0.079100
ATOM    752 3HG2 VAL    48      -4.738   7.226  -9.821  0.079100
ATOM    753 C    VAL    48      -4.090   6.679 -14.395  0.597300
ATOM    754 O    VAL    48      -3.191   7.291 -14.977 -0.567900
ATOM    755 N    ARG    49      -4.411   5.425 -14.712 -0.347900
ATOM    756 H    ARG    49      -5.128   4.953 -14.180  0.274700
ATOM    757 CA   ARG    49      -3.683   4.705 -15.753 -0.263700
ATOM    758 HA   ARG    49      -2.625   4.663 -15.495  0.156000
ATOM    759 CB   ARG    49      -4.217   3.281 -15.871 -0.000700
ATOM    760 HB2  ARG    49      -4.022   2.738 -14.946  0.032700
ATOM    761 HB3  ARG    49      -5.298   3.338 -15.994  0.032700
ATOM    762 CG   ARG    49      -3.635   2.506 -17.043  0.039000
ATOM    763 HG2  ARG    49      -3.427   3.144 -17.902  0.028500
ATOM    764 HG3  ARG    49      -2.664   2.117 -16.738  0.028500
ATOM    765 CD   ARG    49      -4.529   1.316 -17.383  0.048600
ATOM    766 HD2  ARG    49      -4.361   0.523 -16.654  0.068700
ATOM    767 HD3  ARG    49      -5.579   1.606 -17.324  0.068700
ATOM    768 NE   ARG    49      -4.267   0.817 -18.735 -0.529500
ATOM    769 HE   ARG    49      -3.937  -0.131 -18.846  0.345600
ATOM    770 CZ   ARG    49      -4.399   1.537 -19.842  0.807600
ATOM    771 NH1  ARG    49      -4.790   2.793 -19.783 -0.862700
ATOM    772 1HH1 ARG    49      -5.245   3.108 -18.938  0.447800
ATOM    773 2HH1 ARG    49      -4.878   3.313 -20.644  0.447800
ATOM    774 NH2  ARG    49      -4.146   0.993 -21.012 -0.862700
ATOM    775 1HH2 ARG    49      -3.778   0.053 -21.039  0.447800
ATOM    776 2HH2 ARG    49      -4.338   1.492 -21.869  0.447800
ATOM    777 C    ARG    49      -3.791   5.414 -17.096  0.734100
ATOM    778 O    ARG    49      -2.802   5.529 -17.825 -0.589400
ATOM    779 N    ARG    50      -4.988   5.890 -17.429 -0.347900
ATOM    780 H    ARG    50      -5.762   5.743 -16.797  0.274700
ATOM    781 CA   ARG    50      -5.201   6.584 -18.697 -0.263700
ATOM    782 HA   ARG    50      -4.802   5.963 -19.499  0.156000
ATOM    783 CB   ARG    50      -6.703   6.795 -18.925 -0.000700
ATOM    784 HB2  ARG    50      -7.136   7.199 -18.011  0.032700
ATOM    785 HB3  ARG    50      -6.864   7.525 -19.719  0.032700
ATOM    786 CG   ARG    50      -7.421   5.492 -19.311  0.039000
ATOM    787 HG2  ARG    50      -7.336   5.345 -20.387  0.028500
ATOM    788 HG3  ARG    50      -6.948   4.647 -18.811  0.028500
ATOM    789 CD   ARG    50      -8.884   5.502 -18.890  0.048600
ATOM    790 HD2  ARG    50      -9.348   4.577 -19.232  0.068700
ATOM    791 HD3  ARG    50      -8.926   5.516 -17.801  0.068700
ATOM    792 NE   ARG    50      -9.613   6.629 -19.433 -0.529500
ATOM    793 HE   ARG    50      -9.340   6.957 -20.349  0.345600
ATOM    794 CZ   ARG    50     -10.650   7.225 -18.872  0.807600
ATOM    795 NH1  ARG    50     -11.113   6.779 -17.724 -0.862700
ATOM    796 1HH1 ARG    50     -10.736   5.946 -17.295  0.447800
ATOM    797 2HH1 ARG    50     -11.789   7.356 -17.244  0.447800
ATOM    798 NH2  ARG    50     -11.235   8.265 -19.426 -0.862700
ATOM    799 1HH2 ARG    50     -10.835   8.655 -20.268  0.447800
ATOM    800 2HH2 ARG    50     -11.821   8.821 -18.819  0.447800
ATOM    801 C    ARG    50      -4.443   7.916 -18.719  0.734100
ATOM    802 O    ARG    50      -3.841   8.292 -19.720 -0.589400
ATOM    803 N    ILE    51      -4.427   8.634 -17.603 -0.415700
ATOM    804 H    ILE    51      -4.973   8.322 -16.812  0.271900
ATOM    805 CA   ILE    51      -3.685   9.899 -17.513 -0.059700
ATOM    806 HA   ILE    51      -4.046  10.589 -18.275  0.086900
ATOM    807 CB   ILE    51      -3.828  10.567 -16.118  0.130300
ATOM    808 HB   ILE    51      -3.617   9.831 -15.342  0.018700
ATOM    809 CG2  ILE    51      -2.820  11.734 -15.977 -0.320400
ATOM    810 1HG2 ILE    51      -2.981  12.469 -16.766  0.088200
ATOM    811 2HG2 ILE    51      -2.931  12.222 -15.009  0.088200
ATOM    812 3HG2 ILE    51      -1.790  11.379 -16.013  0.088200
ATOM    813 CG1  ILE    51      -5.258  11.091 -15.931 -0.043000
ATOM    814 2HG1 ILE    51      -5.433  11.891 -16.649  0.023600
ATOM    815 3HG1 ILE    51      -5.982  10.309 -16.161  0.023600
ATOM    816 CD1  ILE    51      -5.556  11.641 -14.535 -0.066000
ATOM    817 1HD1 ILE    51      -6.613  11.900 -14.469  0.018600
ATOM    818 2HD1 ILE    51      -5.332  10.881 -13.787  0.018600
ATOM    819 3HD1 ILE    51      -4.976  12.541 -14.328  0.018600
ATOM    820 C    ILE    51      -2.204   9.635 -17.787  0.597300
ATOM    821 O    ILE    51      -1.597  10.295 -18.632 -0.567900
ATOM    822 N    PHE    52      -1.616   8.669 -17.076 -0.415700
ATOM    823 H    PHE    52      -2.149   8.158 -16.386  0.271900
ATOM    824 CA   PHE    52      -0.210   8.343 -17.286 -0.002400
ATOM    825 HA   PHE    52       0.384   9.250 -17.176  0.097800
ATOM    826 CB   PHE    52       0.280   7.336 -16.241 -0.034300
ATOM    827 HB2  PHE    52      -0.492   6.590 -16.049  0.029500
ATOM    828 HB3  PHE    52       1.142   6.804 -16.644  0.029500
ATOM    829 CG   PHE    52       0.683   7.978 -14.939  0.011800
ATOM    830 CD1  PHE    52      -0.251   8.683 -14.172 -0.125600
ATOM    831 HD1  PHE    52      -1.285   8.737 -14.480  0.133000
ATOM    832 CE1  PHE    52       0.136   9.333 -12.992 -0.170400
ATOM    833 HE1  PHE    52      -0.593   9.869 -12.403  0.143000
ATOM    834 CZ   PHE    52       1.471   9.275 -12.569 -0.107200
ATOM    835 HZ   PHE    52       1.772   9.751 -11.647  0.129700
ATOM    836 CE2  PHE    52       2.408   8.568 -13.327 -0.170400
ATOM    837 HE2  PHE    52       3.429   8.486 -12.983  0.143000
ATOM    838 CD2  PHE    52       2.012   7.923 -14.507 -0.125600
ATOM    839 HD2  PHE    52       2.742   7.365 -15.074  0.133000
ATOM    840 C    PHE    52       0.052   7.812 -18.690  0.597300
ATOM    841 O    PHE    52       1.129   8.034 -19.248 -0.567900
ATOM    842 N    ALA    53      -0.926   7.126 -19.279 -0.415700
ATOM    843 H    ALA    53      -1.751   6.878 -18.753  0.271900
ATOM    844 CA   ALA    53      -0.756   6.612 -20.631  0.033700
ATOM    845 HA   ALA    53       0.153   6.012 -20.682  0.082300
ATOM    846 CB   ALA    53      -1.951   5.730 -21.031 -0.182500
ATOM    847 HB1  ALA    53      -2.877   6.144 -20.633  0.060300
ATOM    848 HB2  ALA    53      -2.012   5.631 -22.115  0.060300
ATOM    849 HB3  ALA    53      -1.822   4.736 -20.602  0.060300
ATOM    850 C    ALA    53      -0.606   7.781 -21.601  0.597300
ATOM    851 O    ALA    53       0.212   7.736 -22.523 -0.567900
ATOM    852 N    LYS    54      -1.393   8.836 -21.384 -0.347900
ATOM    853 H    LYS    54      -2.045   8.803 -20.614  0.274700
ATOM    854 CA   LYS    54      -1.350  10.016 -22.234 -0.240000
ATOM    855 HA   LYS    54      -1.380   9.661 -23.264  0.142600
ATOM    856 CB   LYS    54      -2.509  10.951 -21.878 -0.009400
ATOM    857 HB2  LYS    54      -3.372  10.350 -21.589  0.036200
ATOM    858 HB3  LYS    54      -2.249  11.555 -21.009  0.036200
ATOM    859 CG   LYS    54      -2.951  11.834 -23.036  0.018700
ATOM    860 HG2  LYS    54      -3.799  12.450 -22.736  0.010300
ATOM    861 HG3  LYS    54      -2.121  12.468 -23.348  0.010300
ATOM    862 CD   LYS    54      -3.425  10.973 -24.207 -0.047900
ATOM    863 HD2  LYS    54      -2.644  10.311 -24.581  0.062100
ATOM    864 HD3  LYS    54      -4.275  10.371 -23.888  0.062100
ATOM    865 CE   LYS    54      -3.831  11.825 -25.396 -0.014300
ATOM    866 HE2  LYS    54      -4.660  12.470 -25.105  0.113500
ATOM    867 HE3  LYS    54      -2.997  12.454 -25.708  0.113500
ATOM    868 NZ   LYS    54      -4.250  10.991 -26.552 -0.385400
ATOM    869 HZ1  LYS    54      -3.441  10.538 -26.953  0.340000
ATOM    870 HZ2  LYS    54      -4.945  10.298 -26.314  0.340000
ATOM    871 HZ3  LYS    54      -4.635  11.577 -27.280  0.340000
ATOM    872 C    LYS    54      -0.019  10.737 -22.075  0.734100
ATOM    873 O    LYS    54       0.572  11.186 -23.051 -0.589400
ATOM    874 N    VAL    55       0.461  10.834 -20.839 -0.415700
ATOM    875 H    VAL    55      -0.114  10.516 -20.071  0.271900
ATOM    876 CA   VAL    55       1.755  11.462 -20.568 -0.087500
ATOM    877 HA   VAL    55       1.749  12.491 -20.927  0.096900
ATOM    878 CB   VAL    55       2.074  11.452 -19.053  0.298500
ATOM    879 HB   VAL    55       2.014  10.431 -18.678 -0.029700
ATOM    880 CG1  VAL    55       3.494  11.984 -18.797 -0.319200
ATOM    881 1HG1 VAL    55       4.253  11.382 -19.297  0.079100
ATOM    882 2HG1 VAL    55       3.581  13.014 -19.143  0.079100
ATOM    883 3HG1 VAL    55       3.707  11.954 -17.728  0.079100
ATOM    884 CG2  VAL    55       1.051  12.306 -18.304 -0.319200
ATOM    885 1HG2 VAL    55       0.026  12.035 -18.556  0.079100
ATOM    886 2HG2 VAL    55       1.191  12.174 -17.231  0.079100
ATOM    887 3HG2 VAL    55       1.194  13.357 -18.554  0.079100
ATOM    888 C    VAL    55       2.825  10.690 -21.334  0.597300
ATOM    889 O    VAL    55       3.708  11.276 -21.959 -0.567900
ATOM    890 N    SER    56       2.732   9.363 -21.309 -0.415700
ATOM    891 H    SER    56       2.028   8.931 -20.728  0.271900
ATOM    892 CA   SER    56       3.680   8.512 -22.023 -0.024900
ATOM    893 HA   SER    56       4.686   8.687 -21.640  0.084300
ATOM    894 CB   SER    56       3.333   7.042 -21.799  0.211700
ATOM    895 HB2  SER    56       3.416   6.823 -20.734  0.035200
ATOM    896 HB3  SER    56       2.298   6.877 -22.098  0.035200
ATOM    897 OG   SER    56       4.222   6.209 -22.513 -0.654600
ATOM    898 HG   SER    56       5.091   6.336 -22.125  0.427500
ATOM    899 C    SER    56       3.716   8.797 -23.528  0.597300
ATOM    900 O    SER    56       4.788   8.933 -24.118 -0.567900
ATOM    901 N    GLU    57       2.547   8.890 -24.156 -0.516300
ATOM    902 H    GLU    57       1.692   8.739 -23.639  0.293600
ATOM    903 CA   GLU    57       2.480   9.150 -25.595  0.039700
ATOM    904 HA   GLU    57       3.099   8.426 -26.124  0.110500
ATOM    905 CB   GLU    57       1.042   9.008 -26.097  0.056000
ATOM    906 HB2  GLU    57       0.388   9.636 -25.492 -0.017300
ATOM    907 HB3  GLU    57       1.010   9.375 -27.123 -0.017300
ATOM    908 CG   GLU    57       0.524   7.577 -26.086  0.013600
ATOM    909 HG2  GLU    57       1.169   6.958 -26.709 -0.042500
ATOM    910 HG3  GLU    57       0.566   7.188 -25.069 -0.042500
ATOM    911 CD   GLU    57      -0.902   7.490 -26.603  0.805400
ATOM    912 OE1  GLU    57      -1.168   7.982 -27.725 -0.818800
ATOM    913 OE2  GLU    57      -1.756   6.924 -25.885 -0.818800
ATOM    914 C    GLU    57       2.992  10.541 -25.954  0.536600
ATOM    915 O    GLU    57       3.655  10.724 -26.976 -0.581900
ATOM    916 N    LYS    58       2.689  11.519 -25.103 -0.347900
ATOM    917 H    LYS    58       2.117  11.295 -24.301  0.274700
ATOM    918 CA   LYS    58       3.090  12.907 -25.323 -0.240000
ATOM    919 HA   LYS    58       2.870  13.188 -26.353  0.142600
ATOM    920 CB   LYS    58       2.319  13.830 -24.376 -0.009400
ATOM    921 HB2  LYS    58       2.543  13.537 -23.351  0.036200
ATOM    922 HB3  LYS    58       2.664  14.854 -24.521  0.036200
ATOM    923 CG   LYS    58       0.802  13.803 -24.556  0.018700
ATOM    924 HG2  LYS    58       0.436  12.783 -24.666  0.010300
ATOM    925 HG3  LYS    58       0.344  14.274 -23.686  0.010300
ATOM    926 CD   LYS    58       0.367  14.508 -25.829 -0.047900
ATOM    927 HD2  LYS    58       0.616  15.567 -25.771  0.062100
ATOM    928 HD3  LYS    58       0.875  14.080 -26.693  0.062100
ATOM    929 CE   LYS    58      -1.135  14.351 -26.050 -0.014300
ATOM    930 HE2  LYS    58      -1.421  14.935 -26.925  0.113500
ATOM    931 HE3  LYS    58      -1.347  13.307 -26.281  0.113500
ATOM    932 NZ   LYS    58      -1.932  14.790 -24.877 -0.385400
ATOM    933 HZ1  LYS    58      -2.912  14.707 -25.104  0.340000
ATOM    934 HZ2  LYS    58      -1.706  14.264 -24.045  0.340000
ATOM    935 HZ3  LYS    58      -1.747  15.773 -24.731  0.340000
ATOM    936 C    LYS    58       4.583  13.135 -25.131  0.734100
ATOM    937 O    LYS    58       5.190  13.923 -25.857 -0.589400
ATOM    938 N    THR    59       5.176  12.453 -24.160 -0.415700
ATOM    939 H    THR    59       4.610  11.860 -23.570  0.271900
ATOM    940 CA   THR    59       6.597  12.627 -23.866 -0.038900
ATOM    941 HA   THR    59       6.932  13.617 -24.176  0.100700
ATOM    942 CB   THR    59       6.858  12.528 -22.364  0.365400
ATOM    943 HB   THR    59       7.902  12.732 -22.126  0.004300
ATOM    944 CG2  THR    59       5.967  13.491 -21.583 -0.243800
ATOM    945 1HG2 THR    59       6.107  13.318 -20.516  0.064200
ATOM    946 2HG2 THR    59       6.270  14.514 -21.805  0.064200
ATOM    947 3HG2 THR    59       4.908  13.387 -21.819  0.064200
ATOM    948 OG1  THR    59       6.608  11.199 -21.936 -0.676100
ATOM    949 HG1  THR    59       5.659  11.139 -21.801  0.410200
ATOM    950 C    THR    59       7.469  11.596 -24.551  0.597300
ATOM    951 O    THR    59       8.676  11.791 -24.677 -0.567900
ATOM    952 N    GLY    60       6.871  10.492 -24.982 -0.415700
ATOM    953 H    GLY    60       5.891  10.336 -24.792  0.271900
ATOM    954 CA   GLY    60       7.620   9.433 -25.633 -0.025200
ATOM    955 HA2  GLY    60       6.916   8.793 -26.164  0.069800
ATOM    956 HA3  GLY    60       8.324   9.853 -26.351  0.069800
ATOM    957 C    GLY    60       8.378   8.564 -24.646  0.597300
ATOM    958 O    GLY    60       9.201   7.738 -25.042 -0.567900
ATOM    959 N    LYS    61       8.120   8.740 -23.353 -0.347900
ATOM    960 H    LYS    61       7.432   9.427 -23.080  0.274700
ATOM    961 CA   LYS    61       8.789   7.958 -22.319 -0.240000
ATOM    962 HA   LYS    61       9.740   7.572 -22.686  0.142600
ATOM    963 CB   LYS    61       9.087   8.840 -21.104 -0.009400
ATOM    964 HB2  LYS    61       8.146   9.215 -20.702  0.036200
ATOM    965 HB3  LYS    61       9.569   8.233 -20.337  0.036200
ATOM    966 CG   LYS    61       9.997  10.021 -21.429  0.018700
ATOM    967 HG2  LYS    61      10.969   9.627 -21.728  0.010300
ATOM    968 HG3  LYS    61       9.583  10.601 -22.254  0.010300
ATOM    969 CD   LYS    61      10.145  10.946 -20.227 -0.047900
ATOM    970 HD2  LYS    61       9.157  11.287 -19.915  0.062100
ATOM    971 HD3  LYS    61      10.604  10.408 -19.398  0.062100
ATOM    972 CE   LYS    61      10.997  12.160 -20.579 -0.014300
ATOM    973 HE2  LYS    61      10.499  12.722 -21.369  0.113500
ATOM    974 HE3  LYS    61      11.086  12.805 -19.705  0.113500
ATOM    975 NZ   LYS    61      12.356  11.760 -21.021 -0.385400
ATOM    976 HZ1  LYS    61      12.840  11.259 -20.290  0.340000
ATOM    977 HZ2  LYS    61      12.341  11.181 -21.848  0.340000
ATOM    978 HZ3  LYS    61      12.933  12.557 -21.249  0.340000
ATOM    979 C    LYS    61       7.937   6.769 -21.900  0.734100
ATOM    980 O    LYS    61       6.711   6.861 -21.866 -0.589400
ATOM    981 N    ASN    62       8.573   5.651 -21.587 -0.415700
ATOM    982 H    ASN    62       9.581   5.638 -21.644  0.271900
ATOM    983 CA   ASN    62       7.885   4.453 -21.132  0.014300
ATOM    984 HA   ASN    62       7.137   4.152 -21.866  0.104800
ATOM    985 CB   ASN    62       8.871   3.300 -20.914 -0.204100
ATOM    986 HB2  ASN    62       9.769   3.636 -20.396  0.079700
ATOM    987 HB3  ASN    62       8.394   2.574 -20.255  0.079700
ATOM    988 CG   ASN    62       9.228   2.577 -22.196  0.713000
ATOM    989 OD1  ASN    62       9.617   3.188 -23.194 -0.593100
ATOM    990 ND2  ASN    62       9.096   1.263 -22.181 -0.919100
ATOM    991 1HD2 ASN    62       9.537   0.765 -22.941  0.419600
ATOM    992 2HD2 ASN    62       8.870   0.790 -21.318  0.419600
ATOM    993 C    ASN    62       7.160   4.762 -19.826  0.597300
ATOM    994 O    ASN    62       7.674   5.487 -18.975 -0.567900
ATOM    995 N    VAL    63       5.971   4.221 -19.659 -0.415700
ATOM    996 H    VAL    63       5.507   3.883 -20.490  0.271900
ATOM    997 CA   VAL    63       5.153   4.422 -18.479 -0.087500
ATOM    998 HA   VAL    63       4.900   5.480 -18.400  0.096900
ATOM    999 CB   VAL    63       3.841   3.623 -18.566  0.298500
ATOM   1000 HB   VAL    63       4.048   2.586 -18.829 -0.029700
ATOM   1001 CG1  VAL    63       3.125   3.625 -17.228 -0.319200
ATOM   1002 1HG1 VAL    63       3.003   4.640 -16.851  0.079100
ATOM   1003 2HG1 VAL    63       2.144   3.166 -17.352  0.079100
ATOM   1004 3HG1 VAL    63       3.663   3.008 -16.508  0.079100
ATOM   1005 CG2  VAL    63       2.926   4.249 -19.621 -0.319200
ATOM   1006 1HG2 VAL    63       2.541   5.201 -19.256  0.079100
ATOM   1007 2HG2 VAL    63       3.451   4.428 -20.559  0.079100
ATOM   1008 3HG2 VAL    63       2.085   3.581 -19.808  0.079100
ATOM   1009 C    VAL    63       5.906   4.062 -17.205  0.597300
ATOM   1010 O    VAL    63       5.790   4.760 -16.203 -0.567900
ATOM   1011 N    ASN    64       6.701   3.000 -17.223 -0.415700
ATOM   1012 H    ASN    64       6.745   2.435 -18.059  0.271900
ATOM   1013 CA   ASN    64       7.445   2.611 -16.033  0.014300
ATOM   1014 HA   ASN    64       6.764   2.588 -15.183  0.104800
ATOM   1015 CB   ASN    64       8.067   1.226 -16.205 -0.204100
ATOM   1016 HB2  ASN    64       8.696   1.222 -17.095  0.079700
ATOM   1017 HB3  ASN    64       8.705   1.012 -15.347  0.079700
ATOM   1018 CG   ASN    64       7.026   0.127 -16.303  0.713000
ATOM   1019 OD1  ASN    64       5.964   0.191 -15.684 -0.593100
ATOM   1020 ND2  ASN    64       7.321  -0.894 -17.090 -0.919100
ATOM   1021 1HD2 ASN    64       6.699  -1.690 -17.104  0.419600
ATOM   1022 2HD2 ASN    64       8.246  -0.991 -17.484  0.419600
ATOM   1023 C    ASN    64       8.530   3.625 -15.690  0.597300
ATOM   1024 O    ASN    64       8.839   3.831 -14.513 -0.567900
ATOM   1025 N    GLU    65       9.116   4.251 -16.710 -0.516300
ATOM   1026 H    GLU    65       8.765   4.112 -17.647  0.293600
ATOM   1027 CA   GLU    65      10.141   5.266 -16.482  0.039700
ATOM   1028 HA   GLU    65      10.904   4.891 -15.800  0.110500
ATOM   1029 CB   GLU    65      10.805   5.682 -17.802  0.056000
ATOM   1030 HB2  GLU    65      11.432   4.858 -18.141 -0.017300
ATOM   1031 HB3  GLU    65      10.046   5.866 -18.563 -0.017300
ATOM   1032 CG   GLU    65      11.647   6.952 -17.667  0.013600
ATOM   1033 HG2  GLU    65      11.022   7.793 -17.365 -0.042500
ATOM   1034 HG3  GLU    65      12.397   6.778 -16.896 -0.042500
ATOM   1035 CD   GLU    65      12.347   7.349 -18.948  0.805400
ATOM   1036 OE1  GLU    65      12.851   8.486 -19.039 -0.818800
ATOM   1037 OE2  GLU    65      12.463   6.527 -19.849 -0.818800
ATOM   1038 C    GLU    65       9.493   6.481 -15.833  0.536600
ATOM   1039 O    GLU    65      10.072   7.098 -14.942 -0.581900
ATOM   1040 N    ILE    66       8.284   6.821 -16.282 -0.415700
ATOM   1041 H    ILE    66       7.883   6.293 -17.044  0.271900
ATOM   1042 CA   ILE    66       7.548   7.958 -15.736 -0.059700
ATOM   1043 HA   ILE    66       8.167   8.853 -15.798  0.086900
ATOM   1044 CB   ILE    66       6.225   8.207 -16.506  0.130300
ATOM   1045 HB   ILE    66       5.663   7.276 -16.577  0.018700
ATOM   1046 CG2  ILE    66       5.362   9.239 -15.756 -0.320400
ATOM   1047 1HG2 ILE    66       4.477   9.513 -16.330  0.088200
ATOM   1048 2HG2 ILE    66       5.008   8.836 -14.808  0.088200
ATOM   1049 3HG2 ILE    66       5.955  10.131 -15.556  0.088200
ATOM   1050 CG1  ILE    66       6.532   8.707 -17.930 -0.043000
ATOM   1051 2HG1 ILE    66       6.942   9.715 -17.872  0.023600
ATOM   1052 3HG1 ILE    66       7.296   8.076 -18.385  0.023600
ATOM   1053 CD1  ILE    66       5.321   8.723 -18.877 -0.066000
ATOM   1054 1HD1 ILE    66       5.627   9.208 -19.804  0.018600
ATOM   1055 2HD1 ILE    66       5.002   7.702 -19.086  0.018600
ATOM   1056 3HD1 ILE    66       4.484   9.279 -18.455  0.018600
ATOM   1057 C    ILE    66       7.239   7.707 -14.266  0.597300
ATOM   1058 O    ILE    66       7.448   8.578 -13.426 -0.567900
ATOM   1059 N    TRP    67       6.730   6.521 -13.940 -0.415700
ATOM   1060 H    TRP    67       6.520   5.843 -14.659  0.271900
ATOM   1061 CA   TRP    67       6.421   6.233 -12.543 -0.027500
ATOM   1062 HA   TRP    67       5.716   6.980 -12.178  0.112300
ATOM   1063 CB   TRP    67       5.795   4.845 -12.382 -0.005000
ATOM   1064 HB2  TRP    67       6.282   4.142 -13.058  0.033900
ATOM   1065 HB3  TRP    67       5.962   4.502 -11.361  0.033900
ATOM   1066 CG   TRP    67       4.315   4.842 -12.613 -0.141500
ATOM   1067 CD1  TRP    67       3.643   4.247 -13.634 -0.163800
ATOM   1068 HD1  TRP    67       4.115   3.690 -14.430  0.206200
ATOM   1069 NE1  TRP    67       2.300   4.510 -13.525 -0.341800
ATOM   1070 HE1  TRP    67       1.604   4.232 -14.201  0.341200
ATOM   1071 CE2  TRP    67       2.060   5.283 -12.426  0.138000
ATOM   1072 CZ2  TRP    67       0.877   5.795 -11.912 -0.260100
ATOM   1073 HZ2  TRP    67      -0.064   5.603 -12.405  0.157200
ATOM   1074 CH2  TRP    67       0.949   6.566 -10.763 -0.113400
ATOM   1075 HH2  TRP    67       0.041   6.988 -10.359  0.141700
ATOM   1076 CZ3  TRP    67       2.179   6.818 -10.133 -0.197200
ATOM   1077 HZ3  TRP    67       2.199   7.424  -9.239  0.144700
ATOM   1078 CE3  TRP    67       3.371   6.297 -10.650 -0.238700
ATOM   1079 HE3  TRP    67       4.317   6.490 -10.166  0.170000
ATOM   1080 CD2  TRP    67       3.323   5.515 -11.815  0.124300
ATOM   1081 C    TRP    67       7.657   6.342 -11.662  0.597300
ATOM   1082 O    TRP    67       7.568   6.824 -10.532 -0.567900
ATOM   1083 N    ARG    68       8.803   5.882 -12.166 -0.347900
ATOM   1084 H    ARG    68       8.801   5.458 -13.082  0.274700
ATOM   1085 CA   ARG    68      10.055   5.961 -11.409 -0.263700
ATOM   1086 HA   ARG    68       9.909   5.476 -10.444  0.156000
ATOM   1087 CB   ARG    68      11.181   5.270 -12.191 -0.000700
ATOM   1088 HB2  ARG    68      10.837   4.282 -12.496  0.032700
ATOM   1089 HB3  ARG    68      11.399   5.836 -13.097  0.032700
ATOM   1090 CG   ARG    68      12.489   5.090 -11.402  0.039000
ATOM   1091 HG2  ARG    68      13.208   4.575 -12.039  0.028500
ATOM   1092 HG3  ARG    68      12.905   6.062 -11.137  0.028500
ATOM   1093 CD   ARG    68      12.268   4.267 -10.129  0.048600
ATOM   1094 HD2  ARG    68      11.816   4.911  -9.374  0.068700
ATOM   1095 HD3  ARG    68      11.568   3.459 -10.340  0.068700
ATOM   1096 NE   ARG    68      13.519   3.715  -9.598 -0.529500
ATOM   1097 HE   ARG    68      14.006   4.248  -8.892  0.345600
ATOM   1098 CZ   ARG    68      14.069   2.572  -9.989  0.807600
ATOM   1099 NH1  ARG    68      13.499   1.823 -10.918 -0.862700
ATOM   1100 1HH1 ARG    68      12.593   2.053 -11.302  0.447800
ATOM   1101 2HH1 ARG    68      13.923   0.924 -11.094  0.447800
ATOM   1102 NH2  ARG    68      15.204   2.187  -9.447 -0.862700
ATOM   1103 1HH2 ARG    68      15.629   2.760  -8.732  0.447800
ATOM   1104 2HH2 ARG    68      15.554   1.262  -9.653  0.447800
ATOM   1105 C    ARG    68      10.430   7.423 -11.144  0.734100
ATOM   1106 O    ARG    68      10.813   7.780 -10.030 -0.589400
ATOM   1107 N    GLU    69      10.330   8.276 -12.161 -0.516300
ATOM   1108 H    GLU    69      10.027   7.937 -13.063  0.293600
ATOM   1109 CA   GLU    69      10.661   9.696 -11.993  0.039700
ATOM   1110 HA   GLU    69      11.636   9.771 -11.510  0.110500
ATOM   1111 CB   GLU    69      10.719  10.422 -13.352  0.056000
ATOM   1112 HB2  GLU    69       9.719  10.435 -13.786 -0.017300
ATOM   1113 HB3  GLU    69      11.021  11.454 -13.172 -0.017300
ATOM   1114 CG   GLU    69      11.685   9.802 -14.373  0.013600
ATOM   1115 HG2  GLU    69      12.650   9.612 -13.904 -0.042500
ATOM   1116 HG3  GLU    69      11.359   8.817 -14.708 -0.042500
ATOM   1117 CD   GLU    69      11.901  10.649 -15.622  0.805400
ATOM   1118 OE1  GLU    69      10.936  11.197 -16.184 -0.818800
ATOM   1119 OE2  GLU    69      13.066  10.776 -16.064 -0.818800
ATOM   1120 C    GLU    69       9.652  10.391 -11.071  0.536600
ATOM   1121 O    GLU    69      10.012  11.270 -10.288 -0.581900
ATOM   1122 N    VAL    70       8.384   9.997 -11.146 -0.415700
ATOM   1123 H    VAL    70       8.113   9.337 -11.861  0.271900
ATOM   1124 CA   VAL    70       7.363  10.590 -10.292 -0.087500
ATOM   1125 HA   VAL    70       7.424  11.677 -10.347  0.096900
ATOM   1126 CB   VAL    70       5.953  10.147 -10.734  0.298500
ATOM   1127 HB   VAL    70       5.945   9.071 -10.909 -0.029700
ATOM   1128 CG1  VAL    70       4.920  10.459  -9.651 -0.319200
ATOM   1129 1HG1 VAL    70       4.995  11.502  -9.344  0.079100
ATOM   1130 2HG1 VAL    70       3.919  10.276 -10.043  0.079100
ATOM   1131 3HG1 VAL    70       5.059   9.803  -8.791  0.079100
ATOM   1132 CG2  VAL    70       5.571  10.866 -12.043 -0.319200
ATOM   1133 1HG2 VAL    70       5.465  11.936 -11.861  0.079100
ATOM   1134 2HG2 VAL    70       6.334  10.713 -12.806  0.079100
ATOM   1135 3HG2 VAL    70       4.624  10.476 -12.415  0.079100
ATOM   1136 C    VAL    70       7.634  10.189  -8.846  0.597300
ATOM   1137 O    VAL    70       7.506  11.001  -7.943 -0.567900
ATOM   1138 N    GLY    71       8.025   8.939  -8.613 -0.415700
ATOM   1139 H    GLY    71       8.093   8.283  -9.377  0.271900
ATOM   1140 CA   GLY    71       8.317   8.520  -7.249 -0.025200
ATOM   1141 HA2  GLY    71       7.450   8.680  -6.609  0.069800
ATOM   1142 HA3  GLY    71       8.579   7.462  -7.246  0.069800
ATOM   1143 C    GLY    71       9.491   9.316  -6.689  0.597300
ATOM   1144 O    GLY    71       9.455   9.792  -5.553 -0.567900
ATOM   1145 N    ARG    72      10.528   9.487  -7.508 -0.347900
ATOM   1146 H    ARG    72      10.506   9.045  -8.416  0.274700
ATOM   1147 CA   ARG    72      11.727  10.237  -7.116 -0.263700
ATOM   1148 HA   ARG    72      12.158   9.803  -6.214  0.156000
ATOM   1149 CB   ARG    72      12.769  10.191  -8.238 -0.000700
ATOM   1150 HB2  ARG    72      12.283  10.411  -9.189  0.032700
ATOM   1151 HB3  ARG    72      13.517  10.964  -8.061  0.032700
ATOM   1152 CG   ARG    72      13.510   8.861  -8.338  0.039000
ATOM   1153 HG2  ARG    72      14.121   8.723  -7.446  0.028500
ATOM   1154 HG3  ARG    72      12.792   8.043  -8.400  0.028500
ATOM   1155 CD   ARG    72      14.402   8.834  -9.571  0.048600
ATOM   1156 HD2  ARG    72      13.757   8.982 -10.437  0.068700
ATOM   1157 HD3  ARG    72      15.128   9.645  -9.517  0.068700
ATOM   1158 NE   ARG    72      15.094   7.554  -9.706 -0.529500
ATOM   1159 HE   ARG    72      15.138   6.965  -8.887  0.345600
ATOM   1160 CZ   ARG    72      15.649   7.098 -10.814  0.807600
ATOM   1161 NH1  ARG    72      15.609   7.822 -11.914 -0.862700
ATOM   1162 1HH1 ARG    72      15.150   8.722 -11.895  0.447800
ATOM   1163 2HH1 ARG    72      16.100   7.535 -12.748  0.447800
ATOM   1164 NH2  ARG    72      16.230   5.915 -10.826 -0.862700
ATOM   1165 1HH2 ARG    72      16.262   5.384  -9.967  0.447800
ATOM   1166 2HH2 ARG    72      16.528   5.516 -11.704  0.447800
ATOM   1167 C    ARG    72      11.436  11.694  -6.787  0.734100
ATOM   1168 O    ARG    72      12.015  12.254  -5.855 -0.589400
ATOM   1169 N    GLN    73      10.546  12.315  -7.547 -0.415700
ATOM   1170 H    GLN    73      10.167  11.837  -8.352  0.271900
ATOM   1171 CA   GLN    73      10.222  13.724  -7.332 -0.003100
ATOM   1172 HA   GLN    73      11.063  14.234  -6.863  0.085000
ATOM   1173 CB   GLN    73       9.976  14.401  -8.678 -0.003600
ATOM   1174 HB2  GLN    73       9.143  13.905  -9.176  0.017100
ATOM   1175 HB3  GLN    73       9.703  15.443  -8.515  0.017100
ATOM   1176 CG   GLN    73      11.168  14.343  -9.612 -0.064500
ATOM   1177 HG2  GLN    73      11.347  13.318  -9.937  0.035200
ATOM   1178 HG3  GLN    73      10.940  14.939 -10.496  0.035200
ATOM   1179 CD   GLN    73      12.424  14.907  -8.980  0.695100
ATOM   1180 OE1  GLN    73      12.417  16.006  -8.428 -0.608600
ATOM   1181 NE2  GLN    73      13.514  14.163  -9.051 -0.940700
ATOM   1182 1HE2 GLN    73      14.375  14.501  -8.644  0.425100
ATOM   1183 2HE2 GLN    73      13.511  13.295  -9.568  0.425100
ATOM   1184 C    GLN    73       9.024  13.971  -6.424  0.597300
ATOM   1185 O    GLN    73       8.837  15.086  -5.931 -0.567900
ATOM   1186 N    ASN    74       8.208  12.949  -6.175 -0.415700
ATOM   1187 H    ASN    74       8.330  12.074  -6.663  0.271900
ATOM   1188 CA   ASN    74       7.016  13.156  -5.367  0.014300
ATOM   1189 HA   ASN    74       6.558  14.077  -5.728  0.104800
ATOM   1190 CB   ASN    74       6.012  12.007  -5.565 -0.204100
ATOM   1191 HB2  ASN    74       5.945  11.704  -6.610  0.079700
ATOM   1192 HB3  ASN    74       6.258  11.151  -4.936  0.079700
ATOM   1193 CG   ASN    74       4.580  12.462  -5.390  0.713000
ATOM   1194 OD1  ASN    74       4.196  13.509  -5.900 -0.593100
ATOM   1195 ND2  ASN    74       3.766  11.680  -4.693 -0.919100
ATOM   1196 1HD2 ASN    74       2.855  12.108  -4.602  0.419600
ATOM   1197 2HD2 ASN    74       4.175  11.259  -3.872  0.419600
ATOM   1198 C    ASN    74       7.278  13.370  -3.882  0.597300
ATOM   1199 O    ASN    74       6.448  13.956  -3.202 -0.567900
ATOM   1200 N    ILE    75       8.413  12.905  -3.370 -0.415700
ATOM   1201 H    ILE    75       9.090  12.461  -3.974  0.271900
ATOM   1202 CA   ILE    75       8.717  13.109  -1.957 -0.059700
ATOM   1203 HA   ILE    75       7.918  12.701  -1.338  0.086900
ATOM   1204 CB   ILE    75      10.065  12.460  -1.584  0.130300
ATOM   1205 HB   ILE    75      10.847  12.793  -2.267  0.018700
ATOM   1206 CG2  ILE    75      10.487  12.864  -0.161 -0.320400
ATOM   1207 1HG2 ILE    75       9.663  12.729   0.541  0.088200
ATOM   1208 2HG2 ILE    75      11.337  12.262   0.158  0.088200
ATOM   1209 3HG2 ILE    75      10.792  13.910  -0.135  0.088200
ATOM   1210 CG1  ILE    75       9.950  10.936  -1.710 -0.043000
ATOM   1211 2HG1 ILE    75       9.704  10.662  -2.736  0.023600
ATOM   1212 3HG1 ILE    75      10.923  10.496  -1.489  0.023600
ATOM   1213 CD1  ILE    75       8.923  10.308  -0.758 -0.066000
ATOM   1214 1HD1 ILE    75       9.134  10.559   0.282  0.018600
ATOM   1215 2HD1 ILE    75       7.909  10.613  -1.012  0.018600
ATOM   1216 3HD1 ILE    75       8.981   9.224  -0.853  0.018600
ATOM   1217 C    ILE    75       8.747  14.606  -1.682  0.597300
ATOM   1218 O    ILE    75       8.201  15.079  -0.687 -0.567900
ATOM   1219 N    LYS    76       9.353  15.373  -2.585 -0.347900
ATOM   1220 H    LYS    76       9.803  14.952  -3.385  0.274700
ATOM   1221 CA   LYS    76       9.394  16.809  -2.400 -0.240000
ATOM   1222 HA   LYS    76       9.840  16.889  -1.409  0.142600
ATOM   1223 CB   LYS    76      10.211  17.478  -3.520 -0.009400
ATOM   1224 HB2  LYS    76      11.158  16.948  -3.616  0.036200
ATOM   1225 HB3  LYS    76       9.686  17.408  -4.472  0.036200
ATOM   1226 CG   LYS    76      10.530  18.939  -3.223  0.018700
ATOM   1227 HG2  LYS    76      11.264  19.311  -3.937  0.010300
ATOM   1228 HG3  LYS    76       9.613  19.521  -3.310  0.010300
ATOM   1229 CD   LYS    76      11.064  19.063  -1.796 -0.047900
ATOM   1230 HD2  LYS    76      10.389  18.628  -1.058  0.062100
ATOM   1231 HD3  LYS    76      12.047  18.599  -1.719  0.062100
ATOM   1232 CE   LYS    76      11.119  20.497  -1.323 -0.014300
ATOM   1233 HE2  LYS    76      11.959  21.006  -1.796  0.113500
ATOM   1234 HE3  LYS    76      10.202  20.997  -1.634  0.113500
ATOM   1235 NZ   LYS    76      11.232  20.553   0.160 -0.385400
ATOM   1236 HZ1  LYS    76      12.147  20.255   0.465  0.340000
ATOM   1237 HZ2  LYS    76      11.154  21.508   0.480  0.340000
ATOM   1238 HZ3  LYS    76      10.504  20.016   0.609  0.340000
ATOM   1239 C    LYS    76       7.974  17.375  -2.356  0.734100
ATOM   1240 O    LYS    76       7.628  18.163  -1.473 -0.589400
ATOM   1241 N    THR    77       7.131  16.938  -3.286 -0.415700
ATOM   1242 H    THR    77       7.468  16.323  -4.013  0.271900
ATOM   1243 CA   THR    77       5.750  17.408  -3.317 -0.038900
ATOM   1244 HA   THR    77       5.745  18.493  -3.426  0.100700
ATOM   1245 CB   THR    77       5.000  16.794  -4.504  0.365400
ATOM   1246 HB   THR    77       4.946  15.712  -4.385  0.004300
ATOM   1247 CG2  THR    77       3.583  17.357  -4.597 -0.243800
ATOM   1248 1HG2 THR    77       3.613  18.446  -4.638  0.064200
ATOM   1249 2HG2 THR    77       3.108  16.981  -5.503  0.064200
ATOM   1250 3HG2 THR    77       2.986  17.055  -3.736  0.064200
ATOM   1251 OG1  THR    77       5.708  17.095  -5.705 -0.676100
ATOM   1252 HG1  THR    77       5.385  16.493  -6.380  0.410200
ATOM   1253 C    THR    77       5.051  17.068  -2.002  0.597300
ATOM   1254 O    THR    77       4.371  17.912  -1.417 -0.567900
ATOM   1255 N    PHE    78       5.236  15.839  -1.512 -0.415700
ATOM   1256 H    PHE    78       5.800  15.178  -2.026  0.271900
ATOM   1257 CA   PHE    78       4.658  15.436  -0.232 -0.002400
ATOM   1258 HA   PHE    78       3.574  15.544  -0.278  0.097800
ATOM   1259 CB   PHE    78       5.061  14.000   0.131 -0.034300
ATOM   1260 HB2  PHE    78       6.112  13.834  -0.109  0.029500
ATOM   1261 HB3  PHE    78       4.944  13.867   1.206  0.029500
ATOM   1262 CG   PHE    78       4.214  12.937  -0.505  0.011800
ATOM   1263 CD1  PHE    78       4.804  11.788  -1.036 -0.125600
ATOM   1264 HD1  PHE    78       5.879  11.687  -1.015  0.133000
ATOM   1265 CE1  PHE    78       4.018  10.767  -1.578 -0.170400
ATOM   1266 HE1  PHE    78       4.512   9.899  -1.989  0.143000
ATOM   1267 CZ   PHE    78       2.626  10.897  -1.588 -0.107200
ATOM   1268 HZ   PHE    78       1.990  10.139  -2.021  0.129700
ATOM   1269 CE2  PHE    78       2.032  12.047  -1.059 -0.170400
ATOM   1270 HE2  PHE    78       0.958  12.166  -1.061  0.143000
ATOM   1271 CD2  PHE    78       2.824  13.058  -0.520 -0.125600
ATOM   1272 HD2  PHE    78       2.335  13.906  -0.064  0.133000
ATOM   1273 C    PHE    78       5.132  16.346   0.893  0.597300
ATOM   1274 O    PHE    78       4.349  16.712   1.769 -0.567900
ATOM   1275 N    SER    79       6.409  16.716   0.878 -0.415700
ATOM   1276 H    SER    79       7.032  16.326   0.185  0.271900
ATOM   1277 CA   SER    79       6.947  17.568   1.939 -0.024900
ATOM   1278 HA   SER    79       6.758  17.099   2.905  0.084300
ATOM   1279 CB   SER    79       8.467  17.742   1.798  0.211700
ATOM   1280 HB2  SER    79       8.886  18.090   2.742  0.035200
ATOM   1281 HB3  SER    79       8.915  16.773   1.581  0.035200
ATOM   1282 OG   SER    79       8.827  18.667   0.784 -0.654600
ATOM   1283 HG   SER    79       8.320  18.463  -0.006  0.427500
ATOM   1284 C    SER    79       6.260  18.927   1.978  0.597300
ATOM   1285 O    SER    79       6.171  19.559   3.030 -0.567900
ATOM   1286 N    GLU    80       5.753  19.375   0.836 -0.516300
ATOM   1287 H    GLU    80       5.854  18.824  -0.004  0.293600
ATOM   1288 CA   GLU    80       5.077  20.666   0.756  0.039700
ATOM   1289 HA   GLU    80       5.524  21.361   1.466  0.110500
ATOM   1290 CB   GLU    80       5.258  21.248  -0.645  0.056000
ATOM   1291 HB2  GLU    80       5.042  20.477  -1.384 -0.017300
ATOM   1292 HB3  GLU    80       4.544  22.061  -0.780 -0.017300
ATOM   1293 CG   GLU    80       6.657  21.796  -0.892  0.013600
ATOM   1294 HG2  GLU    80       6.799  22.710  -0.315 -0.042500
ATOM   1295 HG3  GLU    80       7.392  21.067  -0.548 -0.042500
ATOM   1296 CD   GLU    80       6.902  22.079  -2.361  0.805400
ATOM   1297 OE1  GLU    80       5.932  22.428  -3.075 -0.818800
ATOM   1298 OE2  GLU    80       8.068  21.981  -2.805 -0.818800
ATOM   1299 C    GLU    80       3.588  20.593   1.086  0.536600
ATOM   1300 O    GLU    80       3.029  21.509   1.688 -0.581900
ATOM   1301 N    TRP    81       2.943  19.498   0.699 -0.415700
ATOM   1302 H    TRP    81       3.447  18.813   0.154  0.271900
ATOM   1303 CA   TRP    81       1.507  19.315   0.908 -0.027500
ATOM   1304 HA   TRP    81       1.010  20.285   0.912  0.112300
ATOM   1305 CB   TRP    81       0.928  18.514  -0.251 -0.005000
ATOM   1306 HB2  TRP    81       1.523  17.611  -0.384  0.033900
ATOM   1307 HB3  TRP    81      -0.092  18.199  -0.028  0.033900
ATOM   1308 CG   TRP    81       0.921  19.221  -1.561 -0.141500
ATOM   1309 CD1  TRP    81       1.822  20.136  -2.013 -0.163800
ATOM   1310 HD1  TRP    81       2.681  20.522  -1.484  0.206200
ATOM   1311 NE1  TRP    81       1.513  20.515  -3.292 -0.341800
ATOM   1312 HE1  TRP    81       2.041  21.195  -3.819  0.341200
ATOM   1313 CE2  TRP    81       0.391  19.848  -3.709  0.138000
ATOM   1314 CZ2  TRP    81      -0.300  19.898  -4.913 -0.260100
ATOM   1315 HZ2  TRP    81       0.024  20.555  -5.706  0.157200
ATOM   1316 CH2  TRP    81      -1.420  19.096  -5.045 -0.113400
ATOM   1317 HH2  TRP    81      -1.993  19.119  -5.960  0.141700
ATOM   1318 CZ3  TRP    81      -1.846  18.261  -4.001 -0.197200
ATOM   1319 HZ3  TRP    81      -2.721  17.644  -4.136  0.144700
ATOM   1320 CE3  TRP    81      -1.153  18.216  -2.790 -0.238700
ATOM   1321 HE3  TRP    81      -1.498  17.587  -1.982  0.170000
ATOM   1322 CD2  TRP    81      -0.012  19.018  -2.630  0.124300
ATOM   1323 C    TRP    81       1.141  18.622   2.215  0.597300
ATOM   1324 O    TRP    81       0.059  18.857   2.755 -0.567900
ATOM   1325 N    PHE    82       2.017  17.755   2.709 -0.415700
ATOM   1326 H    PHE    82       2.893  17.611   2.228  0.271900
ATOM   1327 CA   PHE    82       1.801  17.020   3.951 -0.002400
ATOM   1328 HA   PHE    82       0.925  17.424   4.457  0.097800
ATOM   1329 CB   PHE    82       1.566  15.535   3.682 -0.034300
ATOM   1330 HB2  PHE    82       2.458  15.022   3.323  0.029500
ATOM   1331 HB3  PHE    82       1.226  15.173   4.653  0.029500
ATOM   1332 CG   PHE    82       0.388  15.220   2.812  0.011800
ATOM   1333 CD1  PHE    82       0.400  15.528   1.453 -0.125600
ATOM   1334 HD1  PHE    82       1.283  15.965   1.012  0.133000
ATOM   1335 CE1  PHE    82      -0.691  15.212   0.641 -0.170400
ATOM   1336 HE1  PHE    82      -0.678  15.466  -0.409  0.143000
ATOM   1337 CZ   PHE    82      -1.804  14.568   1.190 -0.107200
ATOM   1338 HZ   PHE    82      -2.652  14.331   0.566  0.129700
ATOM   1339 CE2  PHE    82      -1.824  14.254   2.551 -0.170400
ATOM   1340 HE2  PHE    82      -2.691  13.780   2.987  0.143000
ATOM   1341 CD2  PHE    82      -0.733  14.581   3.349 -0.125600
ATOM   1342 HD2  PHE    82      -0.818  14.378   4.407  0.133000
ATOM   1343 C    PHE    82       3.040  17.195   4.823  0.597300
ATOM   1344 O    PHE    82       3.701  16.217   5.179 -0.567900
ATOM   1345 N    PRO    83       3.375  18.444   5.180 -0.254800
ATOM   1346 CD   PRO    83       2.512  19.625   5.052  0.019200
ATOM   1347 HD2  PRO    83       1.457  19.397   5.206  0.039100
ATOM   1348 HD3  PRO    83       2.676  20.104   4.087  0.039100
ATOM   1349 CG   PRO    83       3.007  20.528   6.163  0.018900
ATOM   1350 HG2  PRO    83       2.588  20.219   7.121  0.021300
ATOM   1351 HG3  PRO    83       2.773  21.573   5.958  0.021300
ATOM   1352 CB   PRO    83       4.489  20.271   6.139 -0.007000
ATOM   1353 HB2  PRO    83       4.976  20.609   7.053  0.025300
ATOM   1354 HB3  PRO    83       4.936  20.759   5.272  0.025300
ATOM   1355 CA   PRO    83       4.564  18.754   5.979 -0.026600
ATOM   1356 HA   PRO    83       5.450  18.503   5.397  0.064100
ATOM   1357 C    PRO    83       4.691  18.042   7.331  0.589600
ATOM   1358 O    PRO    83       5.806  17.754   7.772 -0.574800
ATOM   1359 N    SER    84       3.573  17.725   7.978 -0.415700
ATOM   1360 H    SER    84       2.678  17.940   7.562  0.271900
ATOM   1361 CA   SER    84       3.618  17.079   9.291 -0.024900
ATOM   1362 HA   SER    84       4.216  17.711   9.948  0.084300
ATOM   1363 CB   SER    84       2.216  16.993   9.896  0.211700
ATOM   1364 HB2  SER    84       2.296  16.709  10.945  0.035200
ATOM   1365 HB3  SER    84       1.734  17.969   9.834  0.035200
ATOM   1366 OG   SER    84       1.414  16.044   9.221 -0.654600
ATOM   1367 HG   SER    84       1.455  15.208   9.692  0.427500
ATOM   1368 C    SER    84       4.260  15.696   9.300  0.597300
ATOM   1369 O    SER    84       4.732  15.233  10.333 -0.567900
ATOM   1370 N    TYR    85       4.289  15.014   8.157 -0.415700
ATOM   1371 H    TYR    85       3.879  15.413   7.325  0.271900
ATOM   1372 CA   TYR    85       4.886  13.678   8.081 -0.001400
ATOM   1373 HA   TYR    85       4.633  13.117   8.980  0.087600
ATOM   1374 CB   TYR    85       4.346  12.903   6.872 -0.015200
ATOM   1375 HB2  TYR    85       4.546  13.469   5.963  0.029500
ATOM   1376 HB3  TYR    85       4.882  11.957   6.787  0.029500
ATOM   1377 CG   TYR    85       2.870  12.585   6.965 -0.001100
ATOM   1378 CD1  TYR    85       1.929  13.378   6.317 -0.190600
ATOM   1379 HD1  TYR    85       2.355  14.239   5.824  0.169900
ATOM   1380 CE1  TYR    85       0.551  13.133   6.462 -0.234100
ATOM   1381 HE1  TYR    85      -0.188  13.840   6.115  0.165600
ATOM   1382 CZ   TYR    85       0.116  12.076   7.258  0.322600
ATOM   1383 OH   TYR    85      -1.218  11.846   7.400 -0.557900
ATOM   1384 HH   TYR    85      -1.365  11.106   7.993  0.399200
ATOM   1385 CE2  TYR    85       1.049  11.282   7.925 -0.234100
ATOM   1386 HE2  TYR    85       0.722  10.468   8.556  0.165600
ATOM   1387 CD2  TYR    85       2.420  11.535   7.768 -0.190600
ATOM   1388 HD2  TYR    85       3.135  10.914   8.288  0.169900
ATOM   1389 C    TYR    85       6.399  13.730   7.992  0.597300
ATOM   1390 O    TYR    85       7.064  12.699   8.047 -0.567900
ATOM   1391 N    PHE    86       6.948  14.930   7.852 -0.415700
ATOM   1392 H    PHE    86       6.351  15.743   7.797  0.271900
ATOM   1393 CA   PHE    86       8.377  15.114   7.719 -0.002400
ATOM   1394 HA   PHE    86       8.893  14.162   7.594  0.097800
ATOM   1395 CB   PHE    86       8.657  15.960   6.473 -0.034300
ATOM   1396 HB2  PHE    86       7.978  16.812   6.492  0.029500
ATOM   1397 HB3  PHE    86       9.698  16.283   6.438  0.029500
ATOM   1398 CG   PHE    86       8.263  15.289   5.182  0.011800
ATOM   1399 CD1  PHE    86       9.181  14.521   4.466 -0.125600
ATOM   1400 HD1  PHE    86      10.200  14.434   4.813  0.133000
ATOM   1401 CE1  PHE    86       8.783  13.828   3.315 -0.170400
ATOM   1402 HE1  PHE    86       9.502  13.222   2.783  0.143000
ATOM   1403 CZ   PHE    86       7.458  13.899   2.879 -0.107200
ATOM   1404 HZ   PHE    86       7.149  13.350   2.001  0.129700
ATOM   1405 CE2  PHE    86       6.535  14.658   3.594 -0.170400
ATOM   1406 HE2  PHE    86       5.501  14.702   3.287  0.143000
ATOM   1407 CD2  PHE    86       6.939  15.348   4.739 -0.125600
ATOM   1408 HD2  PHE    86       6.209  15.923   5.289  0.133000
ATOM   1409 C    PHE    86       8.893  15.743   8.997  0.597300
ATOM   1410 O    PHE    86       9.402  15.046   9.866 -0.567900
ATOM   1411 N    ALA    87       8.738  17.055   9.133 -0.415700
ATOM   1412 H    ALA    87       8.345  17.566   8.355  0.271900
ATOM   1413 CA   ALA    87       9.135  17.823  10.314  0.033700
ATOM   1414 HA   ALA    87       9.439  18.811   9.969  0.082300
ATOM   1415 CB   ALA    87       7.912  18.041  11.205 -0.182500
ATOM   1416 HB1  ALA    87       8.157  18.717  12.024  0.060300
ATOM   1417 HB2  ALA    87       7.098  18.474  10.623  0.060300
ATOM   1418 HB3  ALA    87       7.574  17.091  11.617  0.060300
ATOM   1419 C    ALA    87      10.302  17.306  11.173  0.597300
ATOM   1420 O    ALA    87      10.097  16.879  12.309 -0.567900
ATOM   1421 N    GLY    88      11.521  17.343  10.647 -0.415700
ATOM   1422 H    GLY    88      11.650  17.597   9.678  0.271900
ATOM   1423 CA   GLY    88      12.683  16.938  11.430 -0.025200
ATOM   1424 HA2  GLY    88      13.570  17.322  10.926  0.069800
ATOM   1425 HA3  GLY    88      12.633  17.425  12.404  0.069800
ATOM   1426 C    GLY    88      12.910  15.450  11.658  0.597300
ATOM   1427 O    GLY    88      13.920  15.081  12.265 -0.567900
ATOM   1428 N    ARG    89      12.006  14.591  11.193 -0.347900
ATOM   1429 H    ARG    89      11.197  14.944  10.701  0.274700
ATOM   1430 CA   ARG    89      12.184  13.154  11.362 -0.263700
ATOM   1431 HA   ARG    89      12.337  12.938  12.419  0.156000
ATOM   1432 CB   ARG    89      10.977  12.368  10.841 -0.000700
ATOM   1433 HB2  ARG    89      10.750  12.688   9.825  0.032700
ATOM   1434 HB3  ARG    89      11.259  11.316  10.795  0.032700
ATOM   1435 CG   ARG    89       9.716  12.459  11.691  0.039000
ATOM   1436 HG2  ARG    89       9.959  12.228  12.728  0.028500
ATOM   1437 HG3  ARG    89       9.337  13.481  11.684  0.028500
ATOM   1438 CD   ARG    89       8.693  11.433  11.192  0.048600
ATOM   1439 HD2  ARG    89       8.458  11.636  10.147  0.068700
ATOM   1440 HD3  ARG    89       9.129  10.435  11.245  0.068700
ATOM   1441 NE   ARG    89       7.459  11.448  11.981 -0.529500
ATOM   1442 HE   ARG    89       7.244  10.642  12.551  0.345600
ATOM   1443 CZ   ARG    89       6.616  12.468  12.035  0.807600
ATOM   1444 NH1  ARG    89       6.862  13.576  11.359 -0.862700
ATOM   1445 1HH1 ARG    89       7.718  13.665  10.829  0.447800
ATOM   1446 2HH1 ARG    89       6.174  14.315  11.348  0.447800
ATOM   1447 NH2  ARG    89       5.524  12.376  12.762 -0.862700
ATOM   1448 1HH2 ARG    89       5.397  11.548  13.326  0.447800
ATOM   1449 2HH2 ARG    89       4.854  13.130  12.810  0.447800
ATOM   1450 C    ARG    89      13.416  12.686  10.605  0.734100
ATOM   1451 O    ARG    89      13.874  13.345   9.671 -0.589400
ATOM   1452 N    ARG    90      13.953  11.550  11.015 -0.347900
ATOM   1453 H    ARG    90      13.493  11.072  11.777  0.274700
ATOM   1454 CA   ARG    90      15.097  10.929  10.350 -0.263700
ATOM   1455 HA   ARG    90      15.686  11.668   9.807  0.156000
ATOM   1456 CB   ARG    90      16.008  10.252  11.378 -0.000700
ATOM   1457 HB2  ARG    90      16.617   9.484  10.900  0.032700
ATOM   1458 HB3  ARG    90      16.687  11.018  11.756  0.032700
ATOM   1459 CG   ARG    90      15.257   9.666  12.568  0.039000
ATOM   1460 HG2  ARG    90      14.536  10.367  12.990  0.028500
ATOM   1461 HG3  ARG    90      14.756   8.767  12.210  0.028500
ATOM   1462 CD   ARG    90      16.190   9.327  13.723  0.048600
ATOM   1463 HD2  ARG    90      16.780   8.449  13.460  0.068700
ATOM   1464 HD3  ARG    90      16.866  10.165  13.893  0.068700
ATOM   1465 NE   ARG    90      15.435   9.072  14.955 -0.529500
ATOM   1466 HE   ARG    90      14.426   9.060  14.908  0.345600
ATOM   1467 CZ   ARG    90      15.971   8.741  16.118  0.807600
ATOM   1468 NH1  ARG    90      17.277   8.616  16.245 -0.862700
ATOM   1469 1HH1 ARG    90      17.893   8.855  15.480  0.447800
ATOM   1470 2HH1 ARG    90      17.640   8.423  17.167  0.447800
ATOM   1471 NH2  ARG    90      15.200   8.544  17.169 -0.862700
ATOM   1472 1HH2 ARG    90      14.194   8.540  17.082  0.447800
ATOM   1473 2HH2 ARG    90      15.652   8.314  18.042  0.447800
ATOM   1474 C    ARG    90      14.561   9.934   9.325  0.734100
ATOM   1475 O    ARG    90      13.442   9.439   9.468 -0.589400
ATOM   1476 N    LEU    91      15.350   9.627   8.302 -0.415700
ATOM   1477 H    LEU    91      16.282  10.015   8.260  0.271900
ATOM   1478 CA   LEU    91      14.913   8.710   7.248 -0.051800
ATOM   1479 HA   LEU    91      14.094   9.200   6.721  0.092200
ATOM   1480 CB   LEU    91      16.061   8.477   6.258 -0.110200
ATOM   1481 HB2  LEU    91      16.353   9.444   5.850  0.045700
ATOM   1482 HB3  LEU    91      16.925   8.066   6.781  0.045700
ATOM   1483 CG   LEU    91      15.784   7.522   5.095  0.353100
ATOM   1484 HG   LEU    91      15.646   6.510   5.475 -0.036100
ATOM   1485 CD1  LEU    91      14.504   7.938   4.360 -0.412100
ATOM   1486 1HD1 LEU    91      14.353   7.280   3.504  0.100000
ATOM   1487 2HD1 LEU    91      13.626   7.869   5.003  0.100000
ATOM   1488 3HD1 LEU    91      14.602   8.963   4.002  0.100000
ATOM   1489 CD2  LEU    91      16.982   7.523   4.140 -0.412100
ATOM   1490 1HD2 LEU    91      17.887   7.232   4.675  0.100000
ATOM   1491 2HD2 LEU    91      16.807   6.813   3.332  0.100000
ATOM   1492 3HD2 LEU    91      17.117   8.520   3.722  0.100000
ATOM   1493 C    LEU    91      14.384   7.371   7.757  0.597300
ATOM   1494 O    LEU    91      13.324   6.911   7.331 -0.567900
ATOM   1495 N    VAL    92      15.084   6.741   8.682 -0.415700
ATOM   1496 H    VAL    92      15.890   7.201   9.081  0.271900
ATOM   1497 CA   VAL    92      14.667   5.451   9.196 -0.087500
ATOM   1498 HA   VAL    92      14.561   4.772   8.349  0.096900
ATOM   1499 CB   VAL    92      15.714   4.844  10.156  0.298500
ATOM   1500 HB   VAL    92      16.692   4.875   9.676 -0.029700
ATOM   1501 CG1  VAL    92      15.796   5.632  11.456 -0.319200
ATOM   1502 1HG1 VAL    92      15.070   5.230  12.163  0.079100
ATOM   1503 2HG1 VAL    92      16.778   5.462  11.899  0.079100
ATOM   1504 3HG1 VAL    92      15.700   6.706  11.296  0.079100
ATOM   1505 CG2  VAL    92      15.370   3.383  10.435 -0.319200
ATOM   1506 1HG2 VAL    92      14.296   3.197  10.422  0.079100
ATOM   1507 2HG2 VAL    92      15.792   2.778   9.633  0.079100
ATOM   1508 3HG2 VAL    92      15.828   3.058  11.369  0.079100
ATOM   1509 C    VAL    92      13.301   5.541   9.877  0.597300
ATOM   1510 O    VAL    92      12.453   4.669   9.694 -0.567900
ATOM   1511 N    ASN    93      13.070   6.591  10.662 -0.415700
ATOM   1512 H    ASN    93      13.756   7.331  10.709  0.271900
ATOM   1513 CA   ASN    93      11.778   6.746  11.329  0.014300
ATOM   1514 HA   ASN    93      11.524   5.837  11.876  0.104800
ATOM   1515 CB   ASN    93      11.792   7.940  12.291 -0.204100
ATOM   1516 HB2  ASN    93      12.019   8.860  11.751  0.079700
ATOM   1517 HB3  ASN    93      10.801   8.026  12.737  0.079700
ATOM   1518 CG   ASN    93      12.791   7.784  13.420  0.713000
ATOM   1519 OD1  ASN    93      12.827   8.591  14.345 -0.593100
ATOM   1520 ND2  ASN    93      13.623   6.761  13.353 -0.919100
ATOM   1521 1HD2 ASN    93      14.208   6.559  14.151  0.419600
ATOM   1522 2HD2 ASN    93      13.520   6.064  12.629  0.419600
ATOM   1523 C    ASN    93      10.702   6.956  10.274  0.597300
ATOM   1524 O    ASN    93       9.620   6.376  10.348 -0.567900
ATOM   1525 N    PHE    94      11.014   7.782   9.279 -0.415700
ATOM   1526 H    PHE    94      11.922   8.224   9.266  0.271900
ATOM   1527 CA   PHE    94      10.084   8.065   8.196 -0.002400
ATOM   1528 HA   PHE    94       9.205   8.573   8.592  0.097800
ATOM   1529 CB   PHE    94      10.769   8.962   7.159 -0.034300
ATOM   1530 HB2  PHE    94      11.115   9.867   7.659  0.029500
ATOM   1531 HB3  PHE    94      11.648   8.476   6.737  0.029500
ATOM   1532 CG   PHE    94       9.871   9.375   6.022  0.011800
ATOM   1533 CD1  PHE    94       8.827  10.284   6.231 -0.125600
ATOM   1534 HD1  PHE    94       8.652  10.696   7.214  0.133000
ATOM   1535 CE1  PHE    94       8.003  10.681   5.165 -0.170400
ATOM   1536 HE1  PHE    94       7.208  11.393   5.336  0.143000
ATOM   1537 CZ   PHE    94       8.224  10.174   3.885 -0.107200
ATOM   1538 HZ   PHE    94       7.594  10.488   3.065  0.129700
ATOM   1539 CE2  PHE    94       9.260   9.270   3.670 -0.170400
ATOM   1540 HE2  PHE    94       9.445   8.885   2.678  0.143000
ATOM   1541 CD2  PHE    94      10.082   8.873   4.736 -0.125600
ATOM   1542 HD2  PHE    94      10.890   8.181   4.548  0.133000
ATOM   1543 C    PHE    94       9.625   6.769   7.535  0.597300
ATOM   1544 O    PHE    94       8.433   6.469   7.471 -0.567900
ATOM   1545 N    LEU    95      10.587   5.979   7.072 -0.415700
ATOM   1546 H    LEU    95      11.548   6.273   7.169  0.271900
ATOM   1547 CA   LEU    95      10.286   4.728   6.392 -0.051800
ATOM   1548 HA   LEU    95       9.666   4.950   5.523  0.092200
ATOM   1549 CB   LEU    95      11.595   4.076   5.925 -0.110200
ATOM   1550 HB2  LEU    95      12.237   3.965   6.799  0.045700
ATOM   1551 HB3  LEU    95      11.418   3.066   5.555  0.045700
ATOM   1552 CG   LEU    95      12.375   4.872   4.870  0.353100
ATOM   1553 HG   LEU    95      12.630   5.859   5.256 -0.036100
ATOM   1554 CD1  LEU    95      13.662   4.137   4.517 -0.412100
ATOM   1555 1HD1 LEU    95      13.428   3.154   4.108  0.100000
ATOM   1556 2HD1 LEU    95      14.221   4.710   3.778  0.100000
ATOM   1557 3HD1 LEU    95      14.274   4.027   5.412  0.100000
ATOM   1558 CD2  LEU    95      11.522   5.071   3.623 -0.412100
ATOM   1559 1HD2 LEU    95      10.688   5.745   3.822  0.100000
ATOM   1560 2HD2 LEU    95      12.126   5.528   2.840  0.100000
ATOM   1561 3HD2 LEU    95      11.146   4.114   3.260  0.100000
ATOM   1562 C    LEU    95       9.471   3.745   7.224  0.597300
ATOM   1563 O    LEU    95       8.501   3.175   6.729 -0.567900
ATOM   1564 N    MET    96       9.841   3.548   8.485 -0.415700
ATOM   1565 H    MET    96      10.640   4.044   8.854  0.271900
ATOM   1566 CA   MET    96       9.130   2.598   9.339 -0.023700
ATOM   1567 HA   MET    96       9.024   1.652   8.808  0.088000
ATOM   1568 CB   MET    96       9.927   2.343  10.618  0.034200
ATOM   1569 HB2  MET    96      10.096   3.286  11.137  0.024100
ATOM   1570 HB3  MET    96       9.346   1.691  11.271  0.024100
ATOM   1571 CG   MET    96      11.271   1.681  10.356  0.001800
ATOM   1572 HG2  MET    96      11.090   0.801   9.738  0.044000
ATOM   1573 HG3  MET    96      11.939   2.342   9.803  0.044000
ATOM   1574 SD   MET    96      12.075   1.108  11.866 -0.273700
ATOM   1575 CE   MET    96      12.887   2.577  12.414 -0.053600
ATOM   1576 HE1  MET    96      12.578   3.439  11.824  0.068400
ATOM   1577 HE2  MET    96      12.601   2.760  13.450  0.068400
ATOM   1578 HE3  MET    96      13.970   2.450  12.398  0.068400
ATOM   1579 C    MET    96       7.724   3.049   9.693  0.597300
ATOM   1580 O    MET    96       6.899   2.255  10.145 -0.567900
ATOM   1581 N    MET    97       7.447   4.329   9.477 -0.415700
ATOM   1582 H    MET    97       8.178   4.940   9.142  0.271900
ATOM   1583 CA   MET    97       6.151   4.921   9.771 -0.023700
ATOM   1584 HA   MET    97       5.722   4.433  10.646  0.088000
ATOM   1585 CB   MET    97       6.387   6.386  10.130  0.034200
ATOM   1586 HB2  MET    97       6.904   6.423  11.089  0.024100
ATOM   1587 HB3  MET    97       7.042   6.842   9.387  0.024100
ATOM   1588 CG   MET    97       5.164   7.273  10.228  0.001800
ATOM   1589 HG2  MET    97       4.651   7.301   9.267  0.044000
ATOM   1590 HG3  MET    97       4.494   6.885  10.994  0.044000
ATOM   1591 SD   MET    97       5.687   8.956  10.656 -0.273700
ATOM   1592 CE   MET    97       5.904   9.682   9.023 -0.053600
ATOM   1593 HE1  MET    97       6.724   9.184   8.505  0.068400
ATOM   1594 HE2  MET    97       4.986   9.573   8.446  0.068400
ATOM   1595 HE3  MET    97       6.137  10.741   9.137  0.068400
ATOM   1596 C    MET    97       5.155   4.787   8.618  0.597300
ATOM   1597 O    MET    97       3.942   4.861   8.819 -0.567900
ATOM   1598 N    MET    98       5.663   4.577   7.408 -0.415700
ATOM   1599 H    MET    98       6.665   4.506   7.305  0.271900
ATOM   1600 CA   MET    98       4.818   4.507   6.219 -0.023700
ATOM   1601 HA   MET    98       4.285   5.452   6.120  0.088000
ATOM   1602 CB   MET    98       5.685   4.298   4.975  0.034200
ATOM   1603 HB2  MET    98       6.313   3.416   5.104  0.024100
ATOM   1604 HB3  MET    98       5.039   4.123   4.115  0.024100
ATOM   1605 CG   MET    98       6.569   5.495   4.656  0.001800
ATOM   1606 HG2  MET    98       7.253   5.693   5.481  0.044000
ATOM   1607 HG3  MET    98       7.165   5.249   3.777  0.044000
ATOM   1608 SD   MET    98       5.588   6.976   4.290 -0.273700
ATOM   1609 CE   MET    98       5.329   7.701   5.919 -0.053600
ATOM   1610 HE1  MET    98       4.390   7.362   6.355  0.068400
ATOM   1611 HE2  MET    98       6.161   7.456   6.579  0.068400
ATOM   1612 HE3  MET    98       5.279   8.785   5.813  0.068400
ATOM   1613 C    MET    98       3.678   3.495   6.224  0.597300
ATOM   1614 O    MET    98       2.577   3.833   5.791 -0.567900
ATOM   1615 N    ASP    99       3.901   2.272   6.685 -0.516300
ATOM   1616 H    ASP    99       4.805   2.019   7.059  0.293600
ATOM   1617 CA   ASP    99       2.816   1.294   6.661  0.038100
ATOM   1618 HA   ASP    99       2.524   1.124   5.625  0.088000
ATOM   1619 CB   ASP    99       3.251  -0.040   7.264 -0.030300
ATOM   1620 HB2  ASP    99       4.179  -0.368   6.795 -0.012200
ATOM   1621 HB3  ASP    99       3.431   0.133   8.325 -0.012200
ATOM   1622 CG   ASP    99       2.191  -1.123   7.080  0.799400
ATOM   1623 OD1  ASP    99       1.552  -1.510   8.084 -0.801400
ATOM   1624 OD2  ASP    99       1.991  -1.586   5.934 -0.801400
ATOM   1625 C    ASP    99       1.595   1.816   7.404  0.536600
ATOM   1626 O    ASP    99       0.483   1.786   6.880 -0.581900
ATOM   1627 N    GLU   100       1.802   2.326   8.613 -0.516300
ATOM   1628 H    GLU   100       2.746   2.386   8.968  0.293600
ATOM   1629 CA   GLU   100       0.697   2.848   9.401  0.039700
ATOM   1630 HA   GLU   100      -0.061   2.071   9.501  0.110500
ATOM   1631 CB   GLU   100       1.194   3.259  10.789  0.056000
ATOM   1632 HB2  GLU   100       1.662   2.394  11.259 -0.017300
ATOM   1633 HB3  GLU   100       1.957   4.030  10.685 -0.017300
ATOM   1634 CG   GLU   100       0.098   3.783  11.715  0.013600
ATOM   1635 HG2  GLU   100       0.538   3.992  12.691 -0.042500
ATOM   1636 HG3  GLU   100      -0.284   4.727  11.327 -0.042500
ATOM   1637 CD   GLU   100      -1.044   2.794  11.888  0.805400
ATOM   1638 OE1  GLU   100      -0.770   1.596  12.129 -0.818800
ATOM   1639 OE2  GLU   100      -2.221   3.208  11.801 -0.818800
ATOM   1640 C    GLU   100       0.045   4.040   8.709  0.536600
ATOM   1641 O    GLU   100      -1.181   4.175   8.702 -0.581900
ATOM   1642 N    VAL   101       0.864   4.904   8.114 -0.415700
ATOM   1643 H    VAL   101       1.859   4.741   8.180  0.271900
ATOM   1644 CA   VAL   101       0.355   6.086   7.423 -0.087500
ATOM   1645 HA   VAL   101      -0.204   6.690   8.138  0.096900
ATOM   1646 CB   VAL   101       1.510   6.947   6.866  0.298500
ATOM   1647 HB   VAL   101       2.234   6.314   6.351 -0.029700
ATOM   1648 CG1  VAL   101       0.987   7.971   5.858 -0.319200
ATOM   1649 1HG1 VAL   101       1.788   8.664   5.598  0.079100
ATOM   1650 2HG1 VAL   101       0.659   7.493   4.935  0.079100
ATOM   1651 3HG1 VAL   101       0.169   8.544   6.295  0.079100
ATOM   1652 CG2  VAL   101       2.214   7.679   8.012 -0.319200
ATOM   1653 1HG2 VAL   101       2.597   6.956   8.733  0.079100
ATOM   1654 2HG2 VAL   101       3.025   8.308   7.645  0.079100
ATOM   1655 3HG2 VAL   101       1.497   8.309   8.539  0.079100
ATOM   1656 C    VAL   101      -0.602   5.722   6.291  0.597300
ATOM   1657 O    VAL   101      -1.652   6.350   6.139 -0.567900
ATOM   1658 N    HID   102      -0.249   4.720   5.489 -0.415700
ATOM   1659 H    HID   102       0.559   4.165   5.730  0.271900
ATOM   1660 CA   HID   102      -1.102   4.331   4.370  0.018800
ATOM   1661 HA   HID   102      -1.365   5.224   3.803  0.088100
ATOM   1662 CB   HID   102      -0.357   3.379   3.430 -0.046200
ATOM   1663 HB2  HID   102       0.086   2.571   4.014  0.040200
ATOM   1664 HB3  HID   102      -1.066   2.941   2.728  0.040200
ATOM   1665 CG   HID   102       0.726   4.056   2.641 -0.026600
ATOM   1666 ND1  HID   102       1.879   4.530   3.209 -0.381100
ATOM   1667 HD1  HID   102       2.139   4.387   4.174  0.364900
ATOM   1668 CE1  HID   102       2.598   5.155   2.294  0.205700
ATOM   1669 HE1  HID   102       3.564   5.593   2.495  0.139200
ATOM   1670 NE2  HID   102       1.955   5.117   1.119 -0.572700
ATOM   1671 CD2  HID   102       0.762   4.411   1.330  0.129200
ATOM   1672 HD2  HID   102      -0.017   4.204   0.611  0.114700
ATOM   1673 C    HID   102      -2.416   3.713   4.833  0.597300
ATOM   1674 O    HID   102      -3.450   3.883   4.179 -0.567900
ATOM   1675 N    LEU   103      -2.399   3.014   5.962 -0.415700
ATOM   1676 H    LEU   103      -1.527   2.843   6.442  0.271900
ATOM   1677 CA   LEU   103      -3.631   2.437   6.485 -0.051800
ATOM   1678 HA   LEU   103      -4.158   1.908   5.690  0.092200
ATOM   1679 CB   LEU   103      -3.329   1.471   7.637 -0.110200
ATOM   1680 HB2  LEU   103      -2.691   1.988   8.354  0.045700
ATOM   1681 HB3  LEU   103      -4.267   1.257   8.149  0.045700
ATOM   1682 CG   LEU   103      -2.673   0.131   7.286  0.353100
ATOM   1683 HG   LEU   103      -1.737   0.317   6.759 -0.036100
ATOM   1684 CD1  LEU   103      -2.350  -0.638   8.565 -0.412100
ATOM   1685 1HD1 LEU   103      -1.865  -1.581   8.312  0.100000
ATOM   1686 2HD1 LEU   103      -1.661  -0.053   9.174  0.100000
ATOM   1687 3HD1 LEU   103      -3.263  -0.835   9.128  0.100000
ATOM   1688 CD2  LEU   103      -3.607  -0.698   6.420 -0.412100
ATOM   1689 1HD2 LEU   103      -3.720  -0.225   5.445  0.100000
ATOM   1690 2HD2 LEU   103      -3.172  -1.685   6.259  0.100000
ATOM   1691 3HD2 LEU   103      -4.578  -0.805   6.904  0.100000
ATOM   1692 C    LEU   103      -4.532   3.567   6.983  0.597300
ATOM   1693 O    LEU   103      -5.743   3.549   6.776 -0.567900
ATOM   1694 N    GLN   104      -3.924   4.562   7.624 -0.415700
ATOM   1695 H    GLN   104      -2.942   4.463   7.835  0.271900
ATOM   1696 CA   GLN   104      -4.642   5.711   8.163 -0.003100
ATOM   1697 HA   GLN   104      -5.408   5.356   8.853  0.085000
ATOM   1698 CB   GLN   104      -3.676   6.627   8.916 -0.003600
ATOM   1699 HB2  GLN   104      -2.724   6.623   8.386  0.017100
ATOM   1700 HB3  GLN   104      -4.069   7.644   8.895  0.017100
ATOM   1701 CG   GLN   104      -3.460   6.263  10.372 -0.064500
ATOM   1702 HG2  GLN   104      -4.414   6.293  10.899  0.035200
ATOM   1703 HG3  GLN   104      -3.047   5.256  10.429  0.035200
ATOM   1704 CD   GLN   104      -2.507   7.220  11.063  0.695100
ATOM   1705 OE1  GLN   104      -2.538   7.363  12.283 -0.608600
ATOM   1706 NE2  GLN   104      -1.640   7.875  10.302 -0.940700
ATOM   1707 1HE2 GLN   104      -0.785   8.141  10.768  0.425100
ATOM   1708 2HE2 GLN   104      -1.596   7.610   9.328  0.425100
ATOM   1709 C    GLN   104      -5.345   6.553   7.103  0.597300
ATOM   1710 O    GLN   104      -6.522   6.893   7.248 -0.567900
ATOM   1711 N    LEU   105      -4.618   6.911   6.047 -0.415700
ATOM   1712 H    LEU   105      -3.647   6.637   6.014  0.271900
ATOM   1713 CA   LEU   105      -5.165   7.759   4.991 -0.051800
ATOM   1714 HA   LEU   105      -5.719   8.572   5.460  0.092200
ATOM   1715 CB   LEU   105      -4.028   8.361   4.157 -0.110200
ATOM   1716 HB2  LEU   105      -3.464   7.544   3.708  0.045700
ATOM   1717 HB3  LEU   105      -4.455   8.959   3.352  0.045700
ATOM   1718 CG   LEU   105      -3.052   9.243   4.950  0.353100
ATOM   1719 HG   LEU   105      -2.551   8.659   5.722 -0.036100
ATOM   1720 CD1  LEU   105      -1.981   9.821   4.025 -0.412100
ATOM   1721 1HD1 LEU   105      -1.404   8.999   3.601  0.100000
ATOM   1722 2HD1 LEU   105      -2.439  10.415   3.235  0.100000
ATOM   1723 3HD1 LEU   105      -1.308  10.451   4.606  0.100000
ATOM   1724 CD2  LEU   105      -3.816  10.365   5.634 -0.412100
ATOM   1725 1HD2 LEU   105      -4.375   9.983   6.488  0.100000
ATOM   1726 2HD2 LEU   105      -3.126  11.126   5.999  0.100000
ATOM   1727 3HD2 LEU   105      -4.498  10.843   4.932  0.100000
ATOM   1728 C    LEU   105      -6.171   7.066   4.080  0.597300
ATOM   1729 O    LEU   105      -6.803   7.723   3.261 -0.567900
ATOM   1730 N    THR   106      -6.340   5.758   4.209 -0.415700
ATOM   1731 H    THR   106      -5.774   5.246   4.870  0.271900
ATOM   1732 CA   THR   106      -7.302   5.034   3.370 -0.038900
ATOM   1733 HA   THR   106      -7.804   5.706   2.674  0.100700
ATOM   1734 CB   THR   106      -6.620   3.928   2.540  0.365400
ATOM   1735 HB   THR   106      -7.370   3.425   1.929  0.004300
ATOM   1736 CG2  THR   106      -5.545   4.515   1.619 -0.243800
ATOM   1737 1HG2 THR   106      -4.631   4.754   2.163  0.064200
ATOM   1738 2HG2 THR   106      -5.336   3.817   0.809  0.064200
ATOM   1739 3HG2 THR   106      -5.926   5.428   1.161  0.064200
ATOM   1740 OG1  THR   106      -6.011   2.985   3.401 -0.676100
ATOM   1741 HG1  THR   106      -5.137   3.327   3.606  0.410200
ATOM   1742 C    THR   106      -8.391   4.415   4.226  0.597300
ATOM   1743 O    THR   106      -9.260   3.702   3.721 -0.567900
ATOM   1744 N    LYS   107      -8.344   4.697   5.528 -0.347900
ATOM   1745 H    LYS   107      -7.599   5.291   5.865  0.274700
ATOM   1746 CA   LYS   107      -9.287   4.158   6.498 -0.240000
ATOM   1747 HA   LYS   107      -9.063   3.098   6.610  0.142600
ATOM   1748 CB   LYS   107      -9.106   4.869   7.844 -0.009400
ATOM   1749 HB2  LYS   107      -8.207   5.485   7.832  0.036200
ATOM   1750 HB3  LYS   107      -9.946   5.533   8.048  0.036200
ATOM   1751 CG   LYS   107      -8.928   3.919   9.017  0.018700
ATOM   1752 HG2  LYS   107      -8.052   3.293   8.846  0.010300
ATOM   1753 HG3  LYS   107      -8.770   4.506   9.922  0.010300
ATOM   1754 CD   LYS   107     -10.156   3.037   9.208 -0.047900
ATOM   1755 HD2  LYS   107     -11.015   3.672   9.423  0.062100
ATOM   1756 HD3  LYS   107     -10.361   2.459   8.307  0.062100
ATOM   1757 CE   LYS   107      -9.958   2.056  10.357 -0.014300
ATOM   1758 HE2  LYS   107      -9.120   1.403  10.114  0.113500
ATOM   1759 HE3  LYS   107      -9.703   2.608  11.261  0.113500
ATOM   1760 NZ   LYS   107     -11.180   1.238  10.583 -0.385400
ATOM   1761 HZ1  LYS   107     -11.448   0.741   9.745  0.340000
ATOM   1762 HZ2  LYS   107     -11.034   0.536  11.295  0.340000
ATOM   1763 HZ3  LYS   107     -11.968   1.799  10.871  0.340000
ATOM   1764 C    LYS   107     -10.736   4.279   6.047  0.734100
ATOM   1765 O    LYS   107     -11.476   3.295   6.061 -0.589400
ATOM   1766 N    MET   108     -11.142   5.475   5.639 -0.415700
ATOM   1767 H    MET   108     -10.488   6.245   5.635  0.271900
ATOM   1768 CA   MET   108     -12.518   5.692   5.207 -0.023700
ATOM   1769 HA   MET   108     -13.127   4.821   5.448  0.088000
ATOM   1770 CB   MET   108     -13.118   6.894   5.935  0.034200
ATOM   1771 HB2  MET   108     -12.382   7.698   5.972  0.024100
ATOM   1772 HB3  MET   108     -14.010   7.271   5.435  0.024100
ATOM   1773 CG   MET   108     -13.576   6.578   7.348  0.001800
ATOM   1774 HG2  MET   108     -12.709   6.268   7.931  0.044000
ATOM   1775 HG3  MET   108     -13.990   7.474   7.809  0.044000
ATOM   1776 SD   MET   108     -14.822   5.254   7.392 -0.273700
ATOM   1777 CE   MET   108     -14.253   4.297   8.812 -0.053600
ATOM   1778 HE1  MET   108     -13.253   3.910   8.616  0.068400
ATOM   1779 HE2  MET   108     -14.237   4.928   9.700  0.068400
ATOM   1780 HE3  MET   108     -14.930   3.459   8.977  0.068400
ATOM   1781 C    MET   108     -12.699   5.836   3.706  0.597300
ATOM   1782 O    MET   108     -13.469   6.686   3.247 -0.567900
ATOM   1783 N    ILE   109     -12.002   5.017   2.933 -0.415700
ATOM   1784 H    ILE   109     -11.395   4.329   3.353  0.271900
ATOM   1785 CA   ILE   109     -12.130   5.051   1.480 -0.059700
ATOM   1786 HA   ILE   109     -12.660   5.950   1.168  0.086900
ATOM   1787 CB   ILE   109     -10.756   5.041   0.789  0.130300
ATOM   1788 HB   ILE   109     -10.155   4.225   1.191  0.018700
ATOM   1789 CG2  ILE   109     -10.921   4.816  -0.715 -0.320400
ATOM   1790 1HG2 ILE   109     -11.695   5.460  -1.132  0.088200
ATOM   1791 2HG2 ILE   109      -9.978   5.008  -1.226  0.088200
ATOM   1792 3HG2 ILE   109     -11.183   3.772  -0.887  0.088200
ATOM   1793 CG1  ILE   109     -10.019   6.360   1.039 -0.043000
ATOM   1794 2HG1 ILE   109      -9.893   6.513   2.111  0.023600
ATOM   1795 3HG1 ILE   109      -9.024   6.292   0.599  0.023600
ATOM   1796 CD1  ILE   109     -10.723   7.587   0.451 -0.066000
ATOM   1797 1HD1 ILE   109     -10.092   8.461   0.611  0.018600
ATOM   1798 2HD1 ILE   109     -10.872   7.489  -0.625  0.018600
ATOM   1799 3HD1 ILE   109     -11.676   7.774   0.945  0.018600
ATOM   1800 C    ILE   109     -12.969   3.880   1.008  0.597300
ATOM   1801 O    ILE   109     -12.769   2.742   1.431 -0.567900
ATOM   1802 N    LYS   110     -13.910   4.184   0.122 -0.347900
ATOM   1803 H    LYS   110     -14.009   5.159  -0.122  0.274700
ATOM   1804 CA   LYS   110     -14.844   3.239  -0.493 -0.240000
ATOM   1805 HA   LYS   110     -15.823   3.402  -0.042  0.142600
ATOM   1806 CB   LYS   110     -14.949   3.561  -1.983 -0.009400
ATOM   1807 HB2  LYS   110     -14.037   3.266  -2.503  0.036200
ATOM   1808 HB3  LYS   110     -15.781   2.992  -2.398  0.036200
ATOM   1809 CG   LYS   110     -15.148   5.051  -2.249  0.018700
ATOM   1810 HG2  LYS   110     -16.010   5.422  -1.695  0.010300
ATOM   1811 HG3  LYS   110     -14.264   5.597  -1.918  0.010300
ATOM   1812 CD   LYS   110     -15.276   5.361  -3.734 -0.047900
ATOM   1813 HD2  LYS   110     -15.278   6.443  -3.869  0.062100
ATOM   1814 HD3  LYS   110     -14.422   4.949  -4.271  0.062100
ATOM   1815 CE   LYS   110     -16.562   4.791  -4.312 -0.014300
ATOM   1816 HE2  LYS   110     -16.600   5.039  -5.373  0.113500
ATOM   1817 HE3  LYS   110     -16.555   3.705  -4.227  0.113500
ATOM   1818 NZ   LYS   110     -17.758   5.348  -3.631 -0.385400
ATOM   1819 HZ1  LYS   110     -17.718   6.354  -3.557  0.340000
ATOM   1820 HZ2  LYS   110     -18.594   5.094  -4.137  0.340000
ATOM   1821 HZ3  LYS   110     -17.861   4.962  -2.703  0.340000
ATOM   1822 C    LYS   110     -14.538   1.749  -0.318  0.734100
ATOM   1823 O    LYS   110     -15.211   1.062   0.452 -0.589400
ATOM   1824 N    GLY   111     -13.553   1.242  -1.043 -0.415700
ATOM   1825 H    GLY   111     -13.052   1.837  -1.687  0.271900
ATOM   1826 CA   GLY   111     -13.197  -0.164  -0.931 -0.025200
ATOM   1827 HA2  GLY   111     -13.992  -0.756  -0.477  0.069800
ATOM   1828 HA3  GLY   111     -13.009  -0.559  -1.930  0.069800
ATOM   1829 C    GLY   111     -11.932  -0.311  -0.116  0.597300
ATOM   1830 O    GLY   111     -11.769  -1.280   0.627 -0.567900
ATOM   1831 N    ALA   112     -11.036   0.660  -0.257 -0.415700
ATOM   1832 H    ALA   112     -11.236   1.406  -0.908  0.271900
ATOM   1833 CA   ALA   112      -9.774   0.700   0.469  0.033700
ATOM   1834 HA   ALA   112      -9.229   1.577   0.118  0.082300
ATOM   1835 CB   ALA   112     -10.047   0.912   1.959 -0.182500
ATOM   1836 HB1  ALA   112     -10.581   1.850   2.114  0.060300
ATOM   1837 HB2  ALA   112     -10.618   0.090   2.391  0.060300
ATOM   1838 HB3  ALA   112      -9.094   0.983   2.483  0.060300
ATOM   1839 C    ALA   112      -8.854  -0.507   0.281  0.597300
ATOM   1840 O    ALA   112      -9.060  -1.569   0.868 -0.567900
ATOM   1841 N    THR   113      -7.808  -0.327  -0.513 -0.415700
ATOM   1842 H    THR   113      -7.662   0.583  -0.926  0.271900
ATOM   1843 CA   THR   113      -6.802  -1.358  -0.750 -0.038900
ATOM   1844 HA   THR   113      -6.784  -2.078   0.069  0.100700
ATOM   1845 CB   THR   113      -7.071  -2.134  -2.056  0.365400
ATOM   1846 HB   THR   113      -6.316  -2.911  -2.177  0.004300
ATOM   1847 CG2  THR   113      -8.454  -2.782  -2.031 -0.243800
ATOM   1848 1HG2 THR   113      -8.550  -3.447  -2.890  0.064200
ATOM   1849 2HG2 THR   113      -8.563  -3.384  -1.129  0.064200
ATOM   1850 3HG2 THR   113      -9.245  -2.033  -2.068  0.064200
ATOM   1851 OG1  THR   113      -6.988  -1.251  -3.174 -0.676100
ATOM   1852 HG1  THR   113      -6.093  -0.906  -3.139  0.410200
ATOM   1853 C    THR   113      -5.429  -0.695  -0.814  0.597300
ATOM   1854 O    THR   113      -4.792  -0.666  -1.871 -0.567900
ATOM   1855 N    PRO   114      -4.956  -0.133   0.307 -0.254800
ATOM   1856 CD   PRO   114      -5.547  -0.141   1.652  0.019200
ATOM   1857 HD2  PRO   114      -5.919  -1.128   1.925  0.039100
ATOM   1858 HD3  PRO   114      -6.340   0.605   1.715  0.039100
ATOM   1859 CG   PRO   114      -4.376   0.252   2.542  0.018900
ATOM   1860 HG2  PRO   114      -3.745  -0.612   2.753  0.021300
ATOM   1861 HG3  PRO   114      -4.704   0.704   3.477  0.021300
ATOM   1862 CB   PRO   114      -3.661   1.259   1.659 -0.007000
ATOM   1863 HB2  PRO   114      -2.652   1.452   2.026  0.025300
ATOM   1864 HB3  PRO   114      -4.228   2.187   1.590  0.025300
ATOM   1865 CA   PRO   114      -3.658   0.527   0.330 -0.026600
ATOM   1866 HA   PRO   114      -3.580   1.244  -0.487  0.064100
ATOM   1867 C    PRO   114      -2.510  -0.475   0.268  0.589600
ATOM   1868 O    PRO   114      -2.656  -1.636   0.668 -0.574800
ATOM   1869 N    PRO   115      -1.352  -0.041  -0.236 -0.254800
ATOM   1870 CD   PRO   115      -0.986   1.300  -0.707  0.019200
ATOM   1871 HD2  PRO   115      -1.366   2.082  -0.050  0.039100
ATOM   1872 HD3  PRO   115      -1.340   1.445  -1.728  0.039100
ATOM   1873 CG   PRO   115       0.533   1.261  -0.675  0.018900
ATOM   1874 HG2  PRO   115       0.913   1.461   0.327  0.021300
ATOM   1875 HG3  PRO   115       0.961   1.969  -1.385  0.021300
ATOM   1876 CB   PRO   115       0.812  -0.173  -1.100 -0.007000
ATOM   1877 HB2  PRO   115       1.831  -0.478  -0.861  0.025300
ATOM   1878 HB3  PRO   115       0.618  -0.295  -2.166  0.025300
ATOM   1879 CA   PRO   115      -0.215  -0.947  -0.293 -0.026600
ATOM   1880 HA   PRO   115      -0.475  -1.889  -0.777  0.064100
ATOM   1881 C    PRO   115       0.267  -1.179   1.128  0.589600
ATOM   1882 O    PRO   115       0.156  -0.289   1.977 -0.574800
ATOM   1883 N    ARG   116       0.784  -2.363   1.406 -0.347900
ATOM   1884 H    ARG   116       0.862  -3.059   0.678  0.274700
ATOM   1885 CA   ARG   116       1.356  -2.628   2.717 -0.263700
ATOM   1886 HA   ARG   116       0.997  -1.934   3.477  0.156000
ATOM   1887 CB   ARG   116       1.084  -4.063   3.162 -0.000700
ATOM   1888 HB2  ARG   116       1.512  -4.756   2.437  0.032700
ATOM   1889 HB3  ARG   116       1.619  -4.225   4.098  0.032700
ATOM   1890 CG   ARG   116      -0.395  -4.375   3.393  0.039000
ATOM   1891 HG2  ARG   116      -0.912  -4.336   2.434  0.028500
ATOM   1892 HG3  ARG   116      -0.490  -5.386   3.790  0.028500
ATOM   1893 CD   ARG   116      -1.042  -3.345   4.325  0.048600
ATOM   1894 HD2  ARG   116      -1.018  -2.360   3.860  0.068700
ATOM   1895 HD3  ARG   116      -2.100  -3.566   4.465  0.068700
ATOM   1896 NE   ARG   116      -0.395  -3.289   5.642 -0.529500
ATOM   1897 HE   ARG   116       0.234  -2.522   5.832  0.345600
ATOM   1898 CZ   ARG   116      -0.482  -4.239   6.561  0.807600
ATOM   1899 NH1  ARG   116      -1.182  -5.336   6.327 -0.862700
ATOM   1900 1HH1 ARG   116      -1.722  -5.416   5.477  0.447800
ATOM   1901 2HH1 ARG   116      -1.352  -5.971   7.093  0.447800
ATOM   1902 NH2  ARG   116       0.123  -4.092   7.724 -0.862700
ATOM   1903 1HH2 ARG   116       0.649  -3.245   7.885  0.447800
ATOM   1904 2HH2 ARG   116      -0.008  -4.795   8.437  0.447800
ATOM   1905 C    ARG   116       2.839  -2.369   2.551  0.734100
ATOM   1906 O    ARG   116       3.423  -2.742   1.529 -0.589400
ATOM   1907 N    LEU   117       3.454  -1.721   3.530 -0.415700
ATOM   1908 H    LEU   117       2.945  -1.546   4.385  0.271900
ATOM   1909 CA   LEU   117       4.870  -1.369   3.439 -0.051800
ATOM   1910 HA   LEU   117       5.354  -1.932   2.641  0.092200
ATOM   1911 CB   LEU   117       4.998   0.126   3.133 -0.110200
ATOM   1912 HB2  LEU   117       4.653   0.675   4.010  0.045700
ATOM   1913 HB3  LEU   117       6.047   0.376   2.974  0.045700
ATOM   1914 CG   LEU   117       4.182   0.596   1.925  0.353100
ATOM   1915 HG   LEU   117       3.155   0.233   1.965 -0.036100
ATOM   1916 CD1  LEU   117       4.092   2.118   1.907 -0.412100
ATOM   1917 1HD1 LEU   117       3.606   2.448   2.824  0.100000
ATOM   1918 2HD1 LEU   117       5.094   2.543   1.849  0.100000
ATOM   1919 3HD1 LEU   117       3.502   2.437   1.047  0.100000
ATOM   1920 CD2  LEU   117       4.840   0.091   0.655 -0.412100
ATOM   1921 1HD2 LEU   117       4.914  -0.997   0.654  0.100000
ATOM   1922 2HD2 LEU   117       4.242   0.417  -0.196  0.100000
ATOM   1923 3HD2 LEU   117       5.839   0.517   0.567  0.100000
ATOM   1924 C    LEU   117       5.639  -1.712   4.708  0.597300
ATOM   1925 O    LEU   117       6.449  -0.915   5.191 -0.567900
ATOM   1926 N    ILE   118       5.392  -2.898   5.252 -0.415700
ATOM   1927 H    ILE   118       4.762  -3.528   4.778  0.271900
ATOM   1928 CA   ILE   118       6.041  -3.318   6.490 -0.059700
ATOM   1929 HA   ILE   118       5.730  -2.630   7.276  0.086900
ATOM   1930 CB   ILE   118       5.599  -4.729   6.906  0.130300
ATOM   1931 HB   ILE   118       5.816  -5.427   6.098  0.018700
ATOM   1932 CG2  ILE   118       6.372  -5.176   8.157 -0.320400
ATOM   1933 1HG2 ILE   118       7.431  -5.317   7.945  0.088200
ATOM   1934 2HG2 ILE   118       6.260  -4.447   8.959  0.088200
ATOM   1935 3HG2 ILE   118       6.004  -6.140   8.506  0.088200
ATOM   1936 CG1  ILE   118       4.089  -4.726   7.179 -0.043000
ATOM   1937 2HG1 ILE   118       3.858  -4.052   8.004  0.023600
ATOM   1938 3HG1 ILE   118       3.565  -4.352   6.299  0.023600
ATOM   1939 CD1  ILE   118       3.505  -6.102   7.471 -0.066000
ATOM   1940 1HD1 ILE   118       2.427  -6.078   7.311  0.018600
ATOM   1941 2HD1 ILE   118       3.948  -6.866   6.833  0.018600
ATOM   1942 3HD1 ILE   118       3.691  -6.362   8.513  0.018600
ATOM   1943 C    ILE   118       7.555  -3.280   6.416  0.597300
ATOM   1944 O    ILE   118       8.142  -3.858   5.514 -0.567900
ATOM   1945 N    ALA   119       8.172  -2.577   7.354 -0.415700
ATOM   1946 H    ALA   119       7.612  -2.082   8.035  0.271900
ATOM   1947 CA   ALA   119       9.616  -2.483   7.454  0.033700
ATOM   1948 HA   ALA   119      10.089  -3.015   6.629  0.082300
ATOM   1949 CB   ALA   119      10.062  -1.031   7.391 -0.182500
ATOM   1950 HB1  ALA   119       9.581  -0.459   8.184  0.060300
ATOM   1951 HB2  ALA   119      11.144  -0.975   7.514  0.060300
ATOM   1952 HB3  ALA   119       9.781  -0.616   6.423  0.060300
ATOM   1953 C    ALA   119      10.034  -3.103   8.775  0.597300
ATOM   1954 O    ALA   119       9.314  -2.992   9.768 -0.567900
ATOM   1955 N    LYS   120      11.188  -3.754   8.799 -0.347900
ATOM   1956 H    LYS   120      11.707  -3.888   7.943  0.274700
ATOM   1957 CA   LYS   120      11.669  -4.359  10.034 -0.240000
ATOM   1958 HA   LYS   120      11.248  -3.801  10.870  0.142600
ATOM   1959 CB   LYS   120      11.142  -5.788  10.174 -0.009400
ATOM   1960 HB2  LYS   120      11.405  -6.149  11.168  0.036200
ATOM   1961 HB3  LYS   120      10.055  -5.776  10.101  0.036200
ATOM   1962 CG   LYS   120      11.699  -6.755   9.137  0.018700
ATOM   1963 HG2  LYS   120      11.404  -6.436   8.137  0.010300
ATOM   1964 HG3  LYS   120      12.787  -6.788   9.188  0.010300
ATOM   1965 CD   LYS   120      11.200  -8.172   9.386 -0.047900
ATOM   1966 HD2  LYS   120      11.504  -8.494  10.382  0.062100
ATOM   1967 HD3  LYS   120      10.112  -8.184   9.325  0.062100
ATOM   1968 CE   LYS   120      11.776  -9.129   8.342 -0.014300
ATOM   1969 HE2  LYS   120      11.465  -8.794   7.353  0.113500
ATOM   1970 HE3  LYS   120      12.865  -9.082   8.377  0.113500
ATOM   1971 NZ   LYS   120      11.329 -10.530   8.546 -0.385400
ATOM   1972 HZ1  LYS   120      11.726 -10.917   9.390  0.340000
ATOM   1973 HZ2  LYS   120      10.323 -10.604   8.598  0.340000
ATOM   1974 HZ3  LYS   120      11.643 -11.119   7.788  0.340000
ATOM   1975 C    LYS   120      13.187  -4.338  10.112  0.734100
ATOM   1976 O    LYS   120      13.868  -4.565   9.109 -0.589400
ATOM   1977 N    PRO   121      13.741  -4.042  11.292 -0.254800
ATOM   1978 CD   PRO   121      13.089  -3.533  12.504  0.019200
ATOM   1979 HD2  PRO   121      12.808  -4.359  13.157  0.039100
ATOM   1980 HD3  PRO   121      12.239  -2.882  12.298  0.039100
ATOM   1981 CG   PRO   121      14.183  -2.702  13.134  0.018900
ATOM   1982 HG2  PRO   121      14.014  -2.558  14.201  0.021300
ATOM   1983 HG3  PRO   121      14.248  -1.746  12.615  0.021300
ATOM   1984 CB   PRO   121      15.406  -3.541  12.871 -0.007000
ATOM   1985 HB2  PRO   121      15.427  -4.387  13.557  0.025300
ATOM   1986 HB3  PRO   121      16.319  -2.953  12.960  0.025300
ATOM   1987 CA   PRO   121      15.191  -4.019  11.437 -0.026600
ATOM   1988 HA   PRO   121      15.630  -3.311  10.734  0.064100
ATOM   1989 C    PRO   121      15.753  -5.415  11.208  0.589600
ATOM   1990 O    PRO   121      15.150  -6.401  11.613 -0.574800
ATOM   1991 N    VAL   122      16.893  -5.500  10.541 -0.415700
ATOM   1992 H    VAL   122      17.291  -4.654  10.159  0.271900
ATOM   1993 CA   VAL   122      17.553  -6.783  10.270 -0.087500
ATOM   1994 HA   VAL   122      17.144  -7.566  10.908  0.096900
ATOM   1995 CB   VAL   122      17.377  -7.216   8.805  0.298500
ATOM   1996 HB   VAL   122      17.934  -8.139   8.644 -0.029700
ATOM   1997 CG1  VAL   122      15.914  -7.502   8.504 -0.319200
ATOM   1998 1HG1 VAL   122      15.494  -8.127   9.293  0.079100
ATOM   1999 2HG1 VAL   122      15.343  -6.577   8.433  0.079100
ATOM   2000 3HG1 VAL   122      15.847  -8.055   7.567  0.079100
ATOM   2001 CG2  VAL   122      17.911  -6.142   7.866 -0.319200
ATOM   2002 1HG2 VAL   122      17.837  -6.496   6.838  0.079100
ATOM   2003 2HG2 VAL   122      17.327  -5.226   7.951  0.079100
ATOM   2004 3HG2 VAL   122      18.962  -5.931   8.063  0.079100
ATOM   2005 C    VAL   122      19.038  -6.690  10.586  0.597300
ATOM   2006 O    VAL   122      19.781  -7.660  10.423 -0.567900
ATOM   2007 N    ALA   123      19.479  -5.514  11.019 -0.415700
ATOM   2008 H    ALA   123      18.829  -4.753  11.154  0.271900
ATOM   2009 CA   ALA   123      20.865  -5.270  11.372  0.033700
ATOM   2010 HA   ALA   123      21.190  -6.007  12.107  0.082300
ATOM   2011 CB   ALA   123      21.747  -5.371  10.125 -0.182500
ATOM   2012 HB1  ALA   123      21.753  -6.383   9.721  0.060300
ATOM   2013 HB2  ALA   123      21.393  -4.677   9.363  0.060300
ATOM   2014 HB3  ALA   123      22.776  -5.116  10.377  0.060300
ATOM   2015 C    ALA   123      20.976  -3.879  11.983  0.597300
ATOM   2016 O    ALA   123      20.022  -3.098  11.932 -0.567900
ATOM   2017 N    LYS   124      22.133  -3.563  12.562 -0.347900
ATOM   2018 H    LYS   124      22.848  -4.272  12.642  0.274700
ATOM   2019 CA   LYS   124      22.339  -2.246  13.169 -0.240000
ATOM   2020 HA   LYS   124      21.586  -2.071  13.937  0.142600
ATOM   2021 CB   LYS   124      23.725  -2.153  13.817 -0.009400
ATOM   2022 HB2  LYS   124      24.479  -2.517  13.119  0.036200
ATOM   2023 HB3  LYS   124      23.932  -1.098  13.994  0.036200
ATOM   2024 CG   LYS   124      23.872  -2.870  15.154  0.018700
ATOM   2025 HG2  LYS   124      23.030  -2.595  15.791  0.010300
ATOM   2026 HG3  LYS   124      23.865  -3.949  15.001  0.010300
ATOM   2027 CD   LYS   124      25.172  -2.436  15.832 -0.047900
ATOM   2028 HD2  LYS   124      25.995  -2.601  15.138  0.062100
ATOM   2029 HD3  LYS   124      25.121  -1.372  16.063  0.062100
ATOM   2030 CE   LYS   124      25.445  -3.228  17.104 -0.014300
ATOM   2031 HE2  LYS   124      25.567  -4.282  16.852  0.113500
ATOM   2032 HE3  LYS   124      26.394  -2.884  17.515  0.113500
ATOM   2033 NZ   LYS   124      24.386  -3.069  18.116 -0.385400
ATOM   2034 HZ1  LYS   124      23.501  -3.446  17.808  0.340000
ATOM   2035 HZ2  LYS   124      24.677  -3.490  18.987  0.340000
ATOM   2036 HZ3  LYS   124      24.252  -2.091  18.329  0.340000
ATOM   2037 C    LYS   124      22.215  -1.116  12.149  0.734100
ATOM   2038 O    LYS   124      21.828  -0.000  12.495 -0.589400
ATOM   2039 N    ASP   125      22.533  -1.406  10.897 -0.516300
ATOM   2040 H    ASP   125      22.905  -2.315  10.660  0.293600
ATOM   2041 CA   ASP   125      22.515  -0.402   9.836  0.038100
ATOM   2042 HA   ASP   125      22.202   0.565  10.230  0.088000
ATOM   2043 CB   ASP   125      23.927  -0.224   9.287 -0.030300
ATOM   2044 HB2  ASP   125      23.947   0.596   8.569 -0.012200
ATOM   2045 HB3  ASP   125      24.592   0.048  10.106 -0.012200
ATOM   2046 CG   ASP   125      24.454  -1.496   8.639  0.799400
ATOM   2047 OD1  ASP   125      23.936  -2.591   8.959 -0.801400
ATOM   2048 OD2  ASP   125      25.399  -1.412   7.823 -0.801400
ATOM   2049 C    ASP   125      21.571  -0.705   8.682  0.536600
ATOM   2050 O    ASP   125      21.730  -0.139   7.604 -0.581900
ATOM   2051 N    ALA   126      20.596  -1.588   8.871 -0.415700
ATOM   2052 H    ALA   126      20.460  -2.023   9.773  0.271900
ATOM   2053 CA   ALA   126      19.690  -1.894   7.774  0.033700
ATOM   2054 HA   ALA   126      19.519  -0.971   7.220  0.082300
ATOM   2055 CB   ALA   126      20.352  -2.895   6.828 -0.182500
ATOM   2056 HB1  ALA   126      21.310  -2.509   6.481  0.060300
ATOM   2057 HB2  ALA   126      20.517  -3.840   7.345  0.060300
ATOM   2058 HB3  ALA   126      19.718  -3.084   5.961  0.060300
ATOM   2059 C    ALA   126      18.317  -2.398   8.180  0.597300
ATOM   2060 O    ALA   126      18.101  -2.894   9.291 -0.567900
ATOM   2061 N    ILE   127      17.383  -2.265   7.247 -0.415700
ATOM   2062 H    ILE   127      17.651  -1.888   6.348  0.271900
ATOM   2063 CA   ILE   127      16.012  -2.707   7.433 -0.059700
ATOM   2064 HA   ILE   127      15.940  -3.397   8.274  0.086900
ATOM   2065 CB   ILE   127      15.051  -1.525   7.672  0.130300
ATOM   2066 HB   ILE   127      14.055  -1.921   7.868  0.018700
ATOM   2067 CG2  ILE   127      15.492  -0.719   8.879 -0.320400
ATOM   2068 1HG2 ILE   127      16.445  -0.223   8.694  0.088200
ATOM   2069 2HG2 ILE   127      14.741   0.025   9.146  0.088200
ATOM   2070 3HG2 ILE   127      15.571  -1.414   9.715  0.088200
ATOM   2071 CG1  ILE   127      14.989  -0.629   6.423 -0.043000
ATOM   2072 2HG1 ILE   127      15.968  -0.186   6.243  0.023600
ATOM   2073 3HG1 ILE   127      14.697  -1.203   5.544  0.023600
ATOM   2074 CD1  ILE   127      13.962   0.491   6.524 -0.066000
ATOM   2075 1HD1 ILE   127      13.929   1.039   5.582  0.018600
ATOM   2076 2HD1 ILE   127      12.973   0.080   6.725  0.018600
ATOM   2077 3HD1 ILE   127      14.234   1.196   7.310  0.018600
ATOM   2078 C    ILE   127      15.570  -3.428   6.176  0.597300
ATOM   2079 O    ILE   127      16.161  -3.259   5.110 -0.567900
ATOM   2080 N    GLU   128      14.530  -4.233   6.304 -0.516300
ATOM   2081 H    GLU   128      14.139  -4.389   7.222  0.293600
ATOM   2082 CA   GLU   128      13.947  -4.928   5.171  0.039700
ATOM   2083 HA   GLU   128      14.514  -4.758   4.255  0.110500
ATOM   2084 CB   GLU   128      13.838  -6.432   5.429  0.056000
ATOM   2085 HB2  GLU   128      13.647  -6.620   6.485 -0.017300
ATOM   2086 HB3  GLU   128      12.980  -6.794   4.862 -0.017300
ATOM   2087 CG   GLU   128      15.055  -7.224   4.962  0.013600
ATOM   2088 HG2  GLU   128      15.285  -6.931   3.938 -0.042500
ATOM   2089 HG3  GLU   128      15.916  -6.972   5.581 -0.042500
ATOM   2090 CD   GLU   128      14.798  -8.723   4.979  0.805400
ATOM   2091 OE1  GLU   128      15.642  -9.480   4.447 -0.818800
ATOM   2092 OE2  GLU   128      13.749  -9.147   5.516 -0.818800
ATOM   2093 C    GLU   128      12.564  -4.346   4.996  0.536600
ATOM   2094 O    GLU   128      11.758  -4.376   5.927 -0.581900
ATOM   2095 N    MET   129      12.279  -3.802   3.824 -0.415700
ATOM   2096 H    MET   129      12.939  -3.872   3.063  0.271900
ATOM   2097 CA   MET   129      10.961  -3.244   3.569 -0.023700
ATOM   2098 HA   MET   129      10.335  -3.276   4.461  0.088000
ATOM   2099 CB   MET   129      11.069  -1.777   3.153  0.034200
ATOM   2100 HB2  MET   129      11.620  -1.245   3.928  0.024100
ATOM   2101 HB3  MET   129      11.629  -1.695   2.221  0.024100
ATOM   2102 CG   MET   129       9.715  -1.097   2.979  0.001800
ATOM   2103 HG2  MET   129       9.213  -1.515   2.107  0.044000
ATOM   2104 HG3  MET   129       9.089  -1.279   3.852  0.044000
ATOM   2105 SD   MET   129       9.897   0.682   2.741 -0.273700
ATOM   2106 CE   MET   129      10.005   1.230   4.430 -0.053600
ATOM   2107 HE1  MET   129      10.948   0.915   4.877  0.068400
ATOM   2108 HE2  MET   129       9.905   2.315   4.425  0.068400
ATOM   2109 HE3  MET   129       9.158   0.830   4.988  0.068400
ATOM   2110 C    MET   129      10.280  -4.062   2.489  0.597300
ATOM   2111 O    MET   129      10.840  -4.263   1.411 -0.567900
ATOM   2112 N    GLU   130       9.077  -4.538   2.774 -0.516300
ATOM   2113 H    GLU   130       8.640  -4.324   3.659  0.293600
ATOM   2114 CA   GLU   130       8.332  -5.329   1.807  0.039700
ATOM   2115 HA   GLU   130       8.950  -5.534   0.932  0.110500
ATOM   2116 CB   GLU   130       7.963  -6.684   2.407  0.056000
ATOM   2117 HB2  GLU   130       8.882  -7.202   2.681 -0.017300
ATOM   2118 HB3  GLU   130       7.368  -6.535   3.308 -0.017300
ATOM   2119 CG   GLU   130       7.189  -7.561   1.426  0.013600
ATOM   2120 HG2  GLU   130       6.210  -7.122   1.236 -0.042500
ATOM   2121 HG3  GLU   130       7.733  -7.587   0.482 -0.042500
ATOM   2122 CD   GLU   130       7.011  -8.971   1.933  0.805400
ATOM   2123 OE1  GLU   130       6.505  -9.090   3.070 -0.818800
ATOM   2124 OE2  GLU   130       7.337  -9.926   1.193 -0.818800
ATOM   2125 C    GLU   130       7.086  -4.619   1.307  0.536600
ATOM   2126 O    GLU   130       6.201  -4.260   2.079 -0.581900
ATOM   2127 N    TYR   131       7.032  -4.413  -0.000 -0.415700
ATOM   2128 H    TYR   131       7.794  -4.733  -0.580  0.271900
ATOM   2129 CA   TYR   131       5.895  -3.796  -0.659 -0.001400
ATOM   2130 HA   TYR   131       5.394  -3.088   0.001  0.087600
ATOM   2131 CB   TYR   131       6.357  -3.079  -1.929 -0.015200
ATOM   2132 HB2  TYR   131       6.873  -2.164  -1.639  0.029500
ATOM   2133 HB3  TYR   131       7.077  -3.708  -2.453  0.029500
ATOM   2134 CG   TYR   131       5.242  -2.729  -2.897 -0.001100
ATOM   2135 CD1  TYR   131       4.397  -1.650  -2.644 -0.190600
ATOM   2136 HD1  TYR   131       4.542  -1.070  -1.745  0.169900
ATOM   2137 CE1  TYR   131       3.383  -1.306  -3.542 -0.234100
ATOM   2138 HE1  TYR   131       2.738  -0.465  -3.335  0.165600
ATOM   2139 CZ   TYR   131       3.200  -2.049  -4.707  0.322600
ATOM   2140 OH   TYR   131       2.197  -1.721  -5.573 -0.557900
ATOM   2141 HH   TYR   131       1.833  -0.861  -5.349  0.399200
ATOM   2142 CE2  TYR   131       4.035  -3.139  -4.973 -0.234100
ATOM   2143 HE2  TYR   131       3.882  -3.723  -5.869  0.165600
ATOM   2144 CD2  TYR   131       5.050  -3.475  -4.066 -0.190600
ATOM   2145 HD2  TYR   131       5.689  -4.323  -4.262  0.169900
ATOM   2146 C    TYR   131       4.945  -4.921  -1.023  0.597300
ATOM   2147 O    TYR   131       5.366  -5.903  -1.630 -0.567900
ATOM   2148 N    VAL   132       3.679  -4.783  -0.649 -0.415700
ATOM   2149 H    VAL   132       3.438  -3.994  -0.067  0.271900
ATOM   2150 CA   VAL   132       2.652  -5.771  -0.962 -0.087500
ATOM   2151 HA   VAL   132       3.014  -6.445  -1.739  0.096900
ATOM   2152 CB   VAL   132       2.286  -6.619   0.262  0.298500
ATOM   2153 HB   VAL   132       1.886  -5.987   1.054 -0.029700
ATOM   2154 CG1  VAL   132       1.183  -7.608  -0.090 -0.319200
ATOM   2155 1HG1 VAL   132       1.000  -8.263   0.762  0.079100
ATOM   2156 2HG1 VAL   132       0.251  -7.088  -0.313  0.079100
ATOM   2157 3HG1 VAL   132       1.478  -8.217  -0.944  0.079100
ATOM   2158 CG2  VAL   132       3.514  -7.344   0.792 -0.319200
ATOM   2159 1HG2 VAL   132       4.093  -6.607   1.348  0.079100
ATOM   2160 2HG2 VAL   132       3.227  -8.104   1.519  0.079100
ATOM   2161 3HG2 VAL   132       4.164  -7.716  -0.000  0.079100
ATOM   2162 C    VAL   132       1.416  -5.044  -1.457  0.597300
ATOM   2163 O    VAL   132       0.844  -4.225  -0.733 -0.567900
ATOM   2164 N    SER   133       0.995  -5.334  -2.683 -0.415700
ATOM   2165 H    SER   133       1.527  -5.980  -3.248  0.271900
ATOM   2166 CA   SER   133      -0.178  -4.680  -3.259 -0.024900
ATOM   2167 HA   SER   133      -0.989  -4.724  -2.533  0.084300
ATOM   2168 CB   SER   133       0.136  -3.216  -3.566  0.211700
ATOM   2169 HB2  SER   133       0.315  -2.659  -2.646  0.035200
ATOM   2170 HB3  SER   133       1.043  -3.214  -4.171  0.035200
ATOM   2171 OG   SER   133      -0.914  -2.620  -4.298 -0.654600
ATOM   2172 HG   SER   133      -0.677  -1.698  -4.420  0.427500
ATOM   2173 C    SER   133      -0.673  -5.320  -4.543  0.597300
ATOM   2174 O    SER   133       0.099  -5.914  -5.291 -0.567900
ATOM   2175 N    LYS   134      -1.964  -5.169  -4.821 -0.347900
ATOM   2176 H    LYS   134      -2.545  -4.677  -4.157  0.274700
ATOM   2177 CA   LYS   134      -2.544  -5.691  -6.054 -0.240000
ATOM   2178 HA   LYS   134      -2.201  -6.711  -6.225  0.142600
ATOM   2179 CB   LYS   134      -4.074  -5.671  -5.988 -0.009400
ATOM   2180 HB2  LYS   134      -4.417  -4.677  -5.701  0.036200
ATOM   2181 HB3  LYS   134      -4.455  -5.850  -6.994  0.036200
ATOM   2182 CG   LYS   134      -4.691  -6.693  -5.034  0.018700
ATOM   2183 HG2  LYS   134      -4.098  -7.607  -5.071  0.010300
ATOM   2184 HG3  LYS   134      -4.681  -6.313  -4.012  0.010300
ATOM   2185 CD   LYS   134      -6.123  -7.025  -5.467 -0.047900
ATOM   2186 HD2  LYS   134      -6.778  -6.181  -5.251  0.062100
ATOM   2187 HD3  LYS   134      -6.144  -7.218  -6.540  0.062100
ATOM   2188 CE   LYS   134      -6.639  -8.279  -4.765 -0.014300
ATOM   2189 HE2  LYS   134      -5.893  -9.069  -4.858  0.113500
ATOM   2190 HE3  LYS   134      -6.774  -8.066  -3.705  0.113500
ATOM   2191 NZ   LYS   134      -7.917  -8.753  -5.362 -0.385400
ATOM   2192 HZ1  LYS   134      -8.658  -8.071  -5.275  0.340000
ATOM   2193 HZ2  LYS   134      -7.775  -8.949  -6.343  0.340000
ATOM   2194 HZ3  LYS   134      -8.225  -9.625  -4.957  0.340000
ATOM   2195 C    LYS   134      -2.107  -4.866  -7.260  0.734100
ATOM   2196 O    LYS   134      -2.211  -5.322  -8.399 -0.589400
ATOM   2197 N    ARG   135      -1.607  -3.656  -7.011 -0.347900
ATOM   2198 H    ARG   135      -1.562  -3.347  -6.050  0.274700
ATOM   2199 CA   ARG   135      -1.235  -2.733  -8.084 -0.263700
ATOM   2200 HA   ARG   135      -1.940  -2.876  -8.903  0.156000
ATOM   2201 CB   ARG   135      -1.391  -1.293  -7.596 -0.000700
ATOM   2202 HB2  ARG   135      -0.677  -1.097  -6.796  0.032700
ATOM   2203 HB3  ARG   135      -1.153  -0.629  -8.426  0.032700
ATOM   2204 CG   ARG   135      -2.804  -0.953  -7.120  0.039000
ATOM   2205 HG2  ARG   135      -3.533  -1.342  -7.831  0.028500
ATOM   2206 HG3  ARG   135      -2.980  -1.412  -6.147  0.028500
ATOM   2207 CD   ARG   135      -2.975   0.556  -7.016  0.048600
ATOM   2208 HD2  ARG   135      -2.153   0.961  -6.426  0.068700
ATOM   2209 HD3  ARG   135      -2.893   0.979  -8.016  0.068700
ATOM   2210 NE   ARG   135      -4.266   0.954  -6.449 -0.529500
ATOM   2211 HE   ARG   135      -5.047   1.056  -7.082  0.345600
ATOM   2212 CZ   ARG   135      -4.488   1.246  -5.179  0.807600
ATOM   2213 NH1  ARG   135      -3.509   1.181  -4.294 -0.862700
ATOM   2214 1HH1 ARG   135      -2.596   0.829  -4.544  0.447800
ATOM   2215 2HH1 ARG   135      -3.727   1.473  -3.352  0.447800
ATOM   2216 NH2  ARG   135      -5.687   1.617  -4.781 -0.862700
ATOM   2217 1HH2 ARG   135      -6.438   1.716  -5.448  0.447800
ATOM   2218 2HH2 ARG   135      -5.811   1.960  -3.839  0.447800
ATOM   2219 C    ARG   135       0.137  -2.896  -8.736  0.734100
ATOM   2220 O    ARG   135       0.375  -2.346  -9.800 -0.589400
ATOM   2221 N    LYS   136       1.055  -3.626  -8.117 -0.347900
ATOM   2222 H    LYS   136       0.807  -4.072  -7.246  0.274700
ATOM   2223 CA   LYS   136       2.390  -3.831  -8.696 -0.240000
ATOM   2224 HA   LYS   136       3.029  -4.280  -7.936  0.142600
ATOM   2225 CB   LYS   136       2.298  -4.813  -9.876 -0.009400
ATOM   2226 HB2  LYS   136       1.668  -5.658  -9.599  0.036200
ATOM   2227 HB3  LYS   136       1.800  -4.320 -10.711  0.036200
ATOM   2228 CG   LYS   136       3.655  -5.332 -10.370  0.018700
ATOM   2229 HG2  LYS   136       4.387  -4.568 -10.630  0.010300
ATOM   2230 HG3  LYS   136       4.092  -5.933  -9.572  0.010300
ATOM   2231 CD   LYS   136       3.470  -6.222 -11.596 -0.047900
ATOM   2232 HD2  LYS   136       2.719  -6.981 -11.378  0.062100
ATOM   2233 HD3  LYS   136       3.130  -5.614 -12.434  0.062100
ATOM   2234 CE   LYS   136       4.771  -6.912 -11.958 -0.014300
ATOM   2235 HE2  LYS   136       5.525  -6.156 -12.178  0.113500
ATOM   2236 HE3  LYS   136       5.104  -7.481 -11.090  0.113500
ATOM   2237 NZ   LYS   136       4.589  -7.807 -13.139 -0.385400
ATOM   2238 HZ1  LYS   136       3.932  -8.550 -12.945  0.340000
ATOM   2239 HZ2  LYS   136       4.226  -7.282 -13.921  0.340000
ATOM   2240 HZ3  LYS   136       5.471  -8.193 -13.446  0.340000
ATOM   2241 C    LYS   136       3.085  -2.541  -9.159  0.734100
ATOM   2242 O    LYS   136       3.623  -2.472 -10.265 -0.589400
ATOM   2243 N    MET   137       3.089  -1.519  -8.318 -0.415700
ATOM   2244 H    MET   137       2.651  -1.615  -7.413  0.271900
ATOM   2245 CA   MET   137       3.734  -0.256  -8.660 -0.023700
ATOM   2246 HA   MET   137       3.779  -0.137  -9.743  0.088000
ATOM   2247 CB   MET   137       2.891   0.893  -8.110  0.034200
ATOM   2248 HB2  MET   137       2.701   0.735  -7.048  0.024100
ATOM   2249 HB3  MET   137       3.439   1.828  -8.225  0.024100
ATOM   2250 CG   MET   137       1.562   1.026  -8.877  0.001800
ATOM   2251 HG2  MET   137       1.782   1.207  -9.930  0.044000
ATOM   2252 HG3  MET   137       1.038   0.072  -8.819  0.044000
ATOM   2253 SD   MET   137       0.410   2.304  -8.313 -0.273700
ATOM   2254 CE   MET   137       1.404   3.823  -8.668 -0.053600
ATOM   2255 HE1  MET   137       0.806   4.708  -8.452  0.068400
ATOM   2256 HE2  MET   137       2.307   3.837  -8.057  0.068400
ATOM   2257 HE3  MET   137       1.688   3.836  -9.721  0.068400
ATOM   2258 C    MET   137       5.177  -0.226  -8.150  0.597300
ATOM   2259 O    MET   137       5.561   0.640  -7.364 -0.567900
ATOM   2260 N    TYR   138       5.968  -1.200  -8.603 -0.415700
ATOM   2261 H    TYR   138       5.587  -1.847  -9.278  0.271900
ATOM   2262 CA   TYR   138       7.369  -1.354  -8.208 -0.001400
ATOM   2263 HA   TYR   138       7.435  -1.511  -7.132  0.087600
ATOM   2264 CB   TYR   138       8.012  -2.537  -8.942 -0.015200
ATOM   2265 HB2  TYR   138       7.904  -2.387 -10.016  0.029500
ATOM   2266 HB3  TYR   138       9.079  -2.545  -8.718  0.029500
ATOM   2267 CG   TYR   138       7.471  -3.908  -8.596 -0.001100
ATOM   2268 CD1  TYR   138       7.825  -5.012  -9.379 -0.190600
ATOM   2269 HD1  TYR   138       8.481  -4.877 -10.227  0.169900
ATOM   2270 CE1  TYR   138       7.360  -6.293  -9.071 -0.234100
ATOM   2271 HE1  TYR   138       7.708  -7.138  -9.647  0.165600
ATOM   2272 CZ   TYR   138       6.532  -6.495  -7.973  0.322600
ATOM   2273 OH   TYR   138       6.086  -7.748  -7.685 -0.557900
ATOM   2274 HH   TYR   138       6.264  -8.346  -8.415  0.399200
ATOM   2275 CE2  TYR   138       6.166  -5.405  -7.175 -0.234100
ATOM   2276 HE2  TYR   138       5.536  -5.577  -6.315  0.165600
ATOM   2277 CD2  TYR   138       6.637  -4.117  -7.488 -0.190600
ATOM   2278 HD2  TYR   138       6.351  -3.303  -6.839  0.169900
ATOM   2279 C    TYR   138       8.206  -0.129  -8.509  0.597300
ATOM   2280 O    TYR   138       9.022   0.277  -7.691 -0.567900
ATOM   2281 N    ASP   139       8.024   0.460  -9.683 -0.516300
ATOM   2282 H    ASP   139       7.344   0.092 -10.334  0.293600
ATOM   2283 CA   ASP   139       8.830   1.617 -10.041  0.038100
ATOM   2284 HA   ASP   139       9.880   1.371  -9.875  0.088000
ATOM   2285 CB   ASP   139       8.663   1.976 -11.514 -0.030300
ATOM   2286 HB2  ASP   139       7.616   1.918 -11.812 -0.012200
ATOM   2287 HB3  ASP   139       8.953   3.019 -11.643 -0.012200
ATOM   2288 CG   ASP   139       9.572   1.156 -12.405  0.799400
ATOM   2289 OD1  ASP   139      10.776   1.430 -12.392 -0.801400
ATOM   2290 OD2  ASP   139       9.091   0.209 -13.057 -0.801400
ATOM   2291 C    ASP   139       8.553   2.835  -9.183  0.536600
ATOM   2292 O    ASP   139       9.490   3.558  -8.842 -0.581900
ATOM   2293 N    TYR   140       7.286   3.067  -8.844 -0.415700
ATOM   2294 H    TYR   140       6.562   2.448  -9.180  0.271900
ATOM   2295 CA   TYR   140       6.908   4.202  -8.011 -0.001400
ATOM   2296 HA   TYR   140       7.329   5.116  -8.429  0.087600
ATOM   2297 CB   TYR   140       5.381   4.317  -7.919 -0.015200
ATOM   2298 HB2  TYR   140       4.982   4.454  -8.924  0.029500
ATOM   2299 HB3  TYR   140       4.982   3.379  -7.531  0.029500
ATOM   2300 CG   TYR   140       4.880   5.463  -7.062 -0.001100
ATOM   2301 CD1  TYR   140       5.302   6.788  -7.287 -0.190600
ATOM   2302 HD1  TYR   140       5.991   6.993  -8.093  0.169900
ATOM   2303 CE1  TYR   140       4.817   7.841  -6.496 -0.234100
ATOM   2304 HE1  TYR   140       5.152   8.852  -6.678  0.165600
ATOM   2305 CZ   TYR   140       3.905   7.564  -5.473  0.322600
ATOM   2306 OH   TYR   140       3.474   8.552  -4.640 -0.557900
ATOM   2307 HH   TYR   140       3.855   9.384  -4.931  0.399200
ATOM   2308 CE2  TYR   140       3.474   6.258  -5.252 -0.234100
ATOM   2309 HE2  TYR   140       2.719   6.053  -4.508  0.165600
ATOM   2310 CD2  TYR   140       3.969   5.217  -6.039 -0.190600
ATOM   2311 HD2  TYR   140       3.623   4.206  -5.883  0.169900
ATOM   2312 C    TYR   140       7.504   3.968  -6.634  0.597300
ATOM   2313 O    TYR   140       8.138   4.854  -6.069 -0.567900
ATOM   2314 N    PHE   141       7.317   2.756  -6.112 -0.415700
ATOM   2315 H    PHE   141       6.795   2.075  -6.645  0.271900
ATOM   2316 CA   PHE   141       7.854   2.355  -4.809 -0.002400
ATOM   2317 HA   PHE   141       7.357   2.921  -4.021  0.097800
ATOM   2318 CB   PHE   141       7.581   0.860  -4.602 -0.034300
ATOM   2319 HB2  PHE   141       6.504   0.703  -4.533  0.029500
ATOM   2320 HB3  PHE   141       7.925   0.297  -5.469  0.029500
ATOM   2321 CG   PHE   141       8.224   0.282  -3.364  0.011800
ATOM   2322 CD1  PHE   141       7.753   0.617  -2.094 -0.125600
ATOM   2323 HD1  PHE   141       6.905   1.279  -2.001  0.133000
ATOM   2324 CE1  PHE   141       8.337   0.058  -0.949 -0.170400
ATOM   2325 HE1  PHE   141       7.988   0.334   0.036  0.143000
ATOM   2326 CZ   PHE   141       9.398  -0.840  -1.073 -0.107200
ATOM   2327 HZ   PHE   141       9.856  -1.272  -0.195  0.129700
ATOM   2328 CE2  PHE   141       9.877  -1.174  -2.338 -0.170400
ATOM   2329 HE2  PHE   141      10.698  -1.869  -2.439  0.143000
ATOM   2330 CD2  PHE   141       9.290  -0.613  -3.478 -0.125600
ATOM   2331 HD2  PHE   141       9.668  -0.879  -4.454  0.133000
ATOM   2332 C    PHE   141       9.358   2.622  -4.682  0.597300
ATOM   2333 O    PHE   141       9.809   3.280  -3.739 -0.567900
ATOM   2334 N    LEU   142      10.128   2.103  -5.640 -0.415700
ATOM   2335 H    LEU   142       9.694   1.554  -6.368  0.271900
ATOM   2336 CA   LEU   142      11.579   2.263  -5.649 -0.051800
ATOM   2337 HA   LEU   142      11.985   1.927  -4.695  0.092200
ATOM   2338 CB   LEU   142      12.184   1.442  -6.795 -0.110200
ATOM   2339 HB2  LEU   142      11.706   1.746  -7.726  0.045700
ATOM   2340 HB3  LEU   142      13.241   1.698  -6.874  0.045700
ATOM   2341 CG   LEU   142      12.071  -0.082  -6.670  0.353100
ATOM   2342 HG   LEU   142      11.030  -0.396  -6.594 -0.036100
ATOM   2343 CD1  LEU   142      12.694  -0.729  -7.903 -0.412100
ATOM   2344 1HD1 LEU   142      12.587  -1.812  -7.831  0.100000
ATOM   2345 2HD1 LEU   142      12.186  -0.379  -8.802  0.100000
ATOM   2346 3HD1 LEU   142      13.754  -0.484  -7.964  0.100000
ATOM   2347 CD2  LEU   142      12.787  -0.556  -5.405 -0.412100
ATOM   2348 1HD2 LEU   142      13.813  -0.188  -5.388  0.100000
ATOM   2349 2HD2 LEU   142      12.259  -0.215  -4.514  0.100000
ATOM   2350 3HD2 LEU   142      12.805  -1.646  -5.390  0.100000
ATOM   2351 C    LEU   142      11.973   3.729  -5.799  0.597300
ATOM   2352 O    LEU   142      12.920   4.196  -5.161 -0.567900
ATOM   2353 N    GLY   143      11.242   4.465  -6.636 -0.415700
ATOM   2354 H    GLY   143      10.494   4.037  -7.162  0.271900
ATOM   2355 CA   GLY   143      11.536   5.881  -6.812 -0.025200
ATOM   2356 HA2  GLY   143      12.576   6.002  -7.115  0.069800
ATOM   2357 HA3  GLY   143      10.895   6.277  -7.600  0.069800
ATOM   2358 C    GLY   143      11.305   6.707  -5.550  0.597300
ATOM   2359 O    GLY   143      12.077   7.619  -5.243 -0.567900
ATOM   2360 N    LEU   144      10.238   6.402  -4.809 -0.415700
ATOM   2361 H    LEU   144       9.629   5.654  -5.107  0.271900
ATOM   2362 CA   LEU   144       9.952   7.117  -3.566 -0.051800
ATOM   2363 HA   LEU   144       9.930   8.191  -3.747  0.092200
ATOM   2364 CB   LEU   144       8.602   6.658  -2.996 -0.110200
ATOM   2365 HB2  LEU   144       8.606   5.568  -2.976  0.045700
ATOM   2366 HB3  LEU   144       8.519   6.989  -1.961  0.045700
ATOM   2367 CG   LEU   144       7.364   7.137  -3.769  0.353100
ATOM   2368 HG   LEU   144       7.530   7.064  -4.844 -0.036100
ATOM   2369 CD1  LEU   144       6.171   6.270  -3.409 -0.412100
ATOM   2370 1HD1 LEU   144       5.252   6.856  -3.389  0.100000
ATOM   2371 2HD1 LEU   144       6.101   5.452  -4.126  0.100000
ATOM   2372 3HD1 LEU   144       6.367   5.851  -2.423  0.100000
ATOM   2373 CD2  LEU   144       7.074   8.591  -3.430 -0.412100
ATOM   2374 1HD2 LEU   144       7.948   9.206  -3.644  0.100000
ATOM   2375 2HD2 LEU   144       6.243   8.947  -4.040  0.100000
ATOM   2376 3HD2 LEU   144       6.837   8.687  -2.371  0.100000
ATOM   2377 C    LEU   144      11.070   6.861  -2.547  0.597300
ATOM   2378 O    LEU   144      11.443   7.747  -1.776 -0.567900
ATOM   2379 N    ILE   145      11.617   5.649  -2.543 -0.415700
ATOM   2380 H    ILE   145      11.255   4.928  -3.151  0.271900
ATOM   2381 CA   ILE   145      12.698   5.337  -1.609 -0.059700
ATOM   2382 HA   ILE   145      12.397   5.625  -0.602  0.086900
ATOM   2383 CB   ILE   145      13.011   3.830  -1.607  0.130300
ATOM   2384 HB   ILE   145      13.191   3.489  -2.626  0.018700
ATOM   2385 CG2  ILE   145      14.260   3.552  -0.761 -0.320400
ATOM   2386 1HG2 ILE   145      14.120   3.922   0.255  0.088200
ATOM   2387 2HG2 ILE   145      14.483   2.485  -0.733  0.088200
ATOM   2388 3HG2 ILE   145      15.136   4.029  -1.201  0.088200
ATOM   2389 CG1  ILE   145      11.814   3.070  -1.019 -0.043000
ATOM   2390 2HG1 ILE   145      11.709   3.339   0.032  0.023600
ATOM   2391 3HG1 ILE   145      10.897   3.372  -1.526  0.023600
ATOM   2392 CD1  ILE   145      11.921   1.557  -1.111 -0.066000
ATOM   2393 1HD1 ILE   145      12.002   1.248  -2.153  0.018600
ATOM   2394 2HD1 ILE   145      12.772   1.180  -0.544  0.018600
ATOM   2395 3HD1 ILE   145      11.018   1.127  -0.678  0.018600
ATOM   2396 C    ILE   145      13.934   6.153  -1.977  0.597300
ATOM   2397 O    ILE   145      14.571   6.749  -1.108 -0.567900
ATOM   2398 N    GLU   146      14.260   6.205  -3.265 -0.516300
ATOM   2399 H    GLU   146      13.730   5.662  -3.932  0.293600
ATOM   2400 CA   GLU   146      15.405   6.984  -3.729  0.039700
ATOM   2401 HA   GLU   146      16.315   6.651  -3.230  0.110500
ATOM   2402 CB   GLU   146      15.579   6.821  -5.242  0.056000
ATOM   2403 HB2  GLU   146      14.618   7.056  -5.699 -0.017300
ATOM   2404 HB3  GLU   146      16.312   7.541  -5.605 -0.017300
ATOM   2405 CG   GLU   146      16.032   5.421  -5.654  0.013600
ATOM   2406 HG2  GLU   146      17.105   5.340  -5.477 -0.042500
ATOM   2407 HG3  GLU   146      15.539   4.670  -5.037 -0.042500
ATOM   2408 CD   GLU   146      15.735   5.107  -7.112  0.805400
ATOM   2409 OE1  GLU   146      16.254   4.084  -7.620 -0.818800
ATOM   2410 OE2  GLU   146      14.978   5.855  -7.758 -0.818800
ATOM   2411 C    GLU   146      15.198   8.461  -3.396  0.536600
ATOM   2412 O    GLU   146      16.099   9.129  -2.888 -0.581900
ATOM   2413 N    GLY   147      13.998   8.972  -3.671 -0.415700
ATOM   2414 H    GLY   147      13.305   8.387  -4.114  0.271900
ATOM   2415 CA   GLY   147      13.690  10.360  -3.380 -0.025200
ATOM   2416 HA2  GLY   147      14.401  11.011  -3.888  0.069800
ATOM   2417 HA3  GLY   147      12.688  10.580  -3.747  0.069800
ATOM   2418 C    GLY   147      13.723  10.661  -1.890  0.597300
ATOM   2419 O    GLY   147      14.061  11.774  -1.480 -0.567900
ATOM   2420 N    SER   148      13.368   9.678  -1.069 -0.415700
ATOM   2421 H    SER   148      13.050   8.799  -1.451  0.271900
ATOM   2422 CA   SER   148      13.393   9.864   0.371 -0.024900
ATOM   2423 HA   SER   148      12.837  10.759   0.651  0.084300
ATOM   2424 CB   SER   148      12.779   8.659   1.086  0.211700
ATOM   2425 HB2  SER   148      13.248   7.730   0.762  0.035200
ATOM   2426 HB3  SER   148      12.937   8.778   2.158  0.035200
ATOM   2427 OG   SER   148      11.383   8.604   0.854 -0.654600
ATOM   2428 HG   SER   148      11.264   8.302  -0.050  0.427500
ATOM   2429 C    SER   148      14.838  10.043   0.808  0.597300
ATOM   2430 O    SER   148      15.141  10.888   1.643 -0.567900
ATOM   2431 N    SER   149      15.732   9.252   0.220 -0.415700
ATOM   2432 H    SER   149      15.408   8.572  -0.452  0.271900
ATOM   2433 CA   SER   149      17.161   9.316   0.518 -0.024900
ATOM   2434 HA   SER   149      17.324   9.122   1.579  0.084300
ATOM   2435 CB   SER   149      17.912   8.257  -0.302  0.211700
ATOM   2436 HB2  SER   149      17.566   7.268  -0.002  0.035200
ATOM   2437 HB3  SER   149      17.717   8.382  -1.367  0.035200
ATOM   2438 OG   SER   149      19.312   8.354  -0.102 -0.654600
ATOM   2439 HG   SER   149      19.500   8.364   0.839  0.427500
ATOM   2440 C    SER   149      17.709  10.704   0.200  0.597300
ATOM   2441 O    SER   149      18.423  11.312   1.004 -0.567900
ATOM   2442 N    LYS   150      17.356  11.212  -0.980 -0.347900
ATOM   2443 H    LYS   150      16.826  10.633  -1.615  0.274700
ATOM   2444 CA   LYS   150      17.805  12.534  -1.408 -0.240000
ATOM   2445 HA   LYS   150      18.883  12.619  -1.274  0.142600
ATOM   2446 CB   LYS   150      17.448  12.744  -2.883 -0.009400
ATOM   2447 HB2  LYS   150      16.763  11.960  -3.207  0.036200
ATOM   2448 HB3  LYS   150      16.907  13.680  -3.017  0.036200
ATOM   2449 CG   LYS   150      18.676  12.781  -3.788  0.018700
ATOM   2450 HG2  LYS   150      18.893  13.809  -4.075  0.010300
ATOM   2451 HG3  LYS   150      19.544  12.389  -3.257  0.010300
ATOM   2452 CD   LYS   150      18.480  11.917  -5.028 -0.047900
ATOM   2453 HD2  LYS   150      18.177  10.915  -4.724  0.062100
ATOM   2454 HD3  LYS   150      17.692  12.349  -5.644  0.062100
ATOM   2455 CE   LYS   150      19.776  11.817  -5.830 -0.014300
ATOM   2456 HE2  LYS   150      20.064  12.814  -6.164  0.113500
ATOM   2457 HE3  LYS   150      20.565  11.440  -5.180  0.113500
ATOM   2458 NZ   LYS   150      19.640  10.914  -7.004 -0.385400
ATOM   2459 HZ1  LYS   150      19.504   9.968  -6.679  0.340000
ATOM   2460 HZ2  LYS   150      18.864  11.179  -7.595  0.340000
ATOM   2461 HZ3  LYS   150      20.485  10.916  -7.557  0.340000
ATOM   2462 C    LYS   150      17.216  13.653  -0.560  0.734100
ATOM   2463 O    LYS   150      17.925  14.590  -0.184 -0.589400
ATOM   2464 N    PHE   151      15.929  13.552  -0.233 -0.415700
ATOM   2465 H    PHE   151      15.388  12.775  -0.584  0.271900
ATOM   2466 CA   PHE   151      15.271  14.583   0.569 -0.002400
ATOM   2467 HA   PHE   151      15.397  15.551   0.085  0.097800
ATOM   2468 CB   PHE   151      13.769  14.322   0.672 -0.034300
ATOM   2469 HB2  PHE   151      13.343  14.288  -0.330  0.029500
ATOM   2470 HB3  PHE   151      13.597  13.349   1.133  0.029500
ATOM   2471 CG   PHE   151      13.043  15.386   1.451  0.011800
ATOM   2472 CD1  PHE   151      12.743  16.613   0.854 -0.125600
ATOM   2473 HD1  PHE   151      13.032  16.795  -0.170  0.133000
ATOM   2474 CE1  PHE   151      12.106  17.616   1.585 -0.170400
ATOM   2475 HE1  PHE   151      11.909  18.573   1.126  0.143000
ATOM   2476 CZ   PHE   151      11.751  17.402   2.913 -0.107200
ATOM   2477 HZ   PHE   151      11.277  18.185   3.486  0.129700
ATOM   2478 CE2  PHE   151      12.045  16.180   3.514 -0.170400
ATOM   2479 HE2  PHE   151      11.809  16.023   4.556  0.143000
ATOM   2480 CD2  PHE   151      12.684  15.174   2.783 -0.125600
ATOM   2481 HD2  PHE   151      12.929  14.244   3.274  0.133000
ATOM   2482 C    PHE   151      15.832  14.673   1.985  0.597300
ATOM   2483 O    PHE   151      16.073  15.761   2.503 -0.567900
ATOM   2484 N    PHE   152      16.010  13.523   2.626 -0.415700
ATOM   2485 H    PHE   152      15.749  12.656   2.177  0.271900
ATOM   2486 CA   PHE   152      16.534  13.477   3.987 -0.002400
ATOM   2487 HA   PHE   152      16.144  14.324   4.551  0.097800
ATOM   2488 CB   PHE   152      16.074  12.202   4.696 -0.034300
ATOM   2489 HB2  PHE   152      16.267  11.341   4.057  0.029500
ATOM   2490 HB3  PHE   152      16.656  12.058   5.606  0.029500
ATOM   2491 CG   PHE   152      14.625  12.226   5.087  0.011800
ATOM   2492 CD1  PHE   152      13.627  11.907   4.165 -0.125600
ATOM   2493 HD1  PHE   152      13.839  11.690   3.129  0.133000
ATOM   2494 CE1  PHE   152      12.281  11.954   4.516 -0.170400
ATOM   2495 HE1  PHE   152      11.517  11.707   3.794  0.143000
ATOM   2496 CZ   PHE   152      11.916  12.332   5.805 -0.107200
ATOM   2497 HZ   PHE   152      10.872  12.373   6.081  0.129700
ATOM   2498 CE2  PHE   152      12.902  12.657   6.737 -0.170400
ATOM   2499 HE2  PHE   152      12.599  12.955   7.730  0.143000
ATOM   2500 CD2  PHE   152      14.252  12.601   6.378 -0.125600
ATOM   2501 HD2  PHE   152      15.012  12.833   7.109  0.133000
ATOM   2502 C    PHE   152      18.050  13.577   4.034  0.597300
ATOM   2503 O    PHE   152      18.634  13.630   5.117 -0.567900
ATOM   2504 N    LYS   153      18.684  13.620   2.865 -0.347900
ATOM   2505 H    LYS   153      18.144  13.555   2.014  0.274700
ATOM   2506 CA   LYS   153      20.132  13.721   2.763 -0.240000
ATOM   2507 HA   LYS   153      20.423  13.613   1.718  0.142600
ATOM   2508 CB   LYS   153      20.597  15.092   3.266 -0.009400
ATOM   2509 HB2  LYS   153      20.307  15.251   4.305  0.036200
ATOM   2510 HB3  LYS   153      21.686  15.129   3.226  0.036200
ATOM   2511 CG   LYS   153      20.087  16.245   2.414  0.018700
ATOM   2512 HG2  LYS   153      20.466  16.097   1.403  0.010300
ATOM   2513 HG3  LYS   153      18.997  16.230   2.390  0.010300
ATOM   2514 CD   LYS   153      20.540  17.589   2.974 -0.047900
ATOM   2515 HD2  LYS   153      20.074  17.754   3.946  0.062100
ATOM   2516 HD3  LYS   153      21.622  17.589   3.111  0.062100
ATOM   2517 CE   LYS   153      20.147  18.721   2.033 -0.014300
ATOM   2518 HE2  LYS   153      19.063  18.735   1.919  0.113500
ATOM   2519 HE3  LYS   153      20.446  19.667   2.485  0.113500
ATOM   2520 NZ   LYS   153      20.798  18.558   0.707 -0.385400
ATOM   2521 HZ1  LYS   153      21.792  18.401   0.803  0.340000
ATOM   2522 HZ2  LYS   153      20.446  17.759   0.198  0.340000
ATOM   2523 HZ3  LYS   153      20.666  19.370   0.121  0.340000
ATOM   2524 C    LYS   153      20.838  12.609   3.527  0.734100
ATOM   2525 O    LYS   153      21.824  12.847   4.230 -0.589400
ATOM   2526 N    GLU   154      20.317  11.396   3.403 -0.516300
ATOM   2527 H    GLU   154      19.533  11.269   2.778  0.293600
ATOM   2528 CA   GLU   154      20.889  10.235   4.058  0.039700
ATOM   2529 HA   GLU   154      21.823  10.513   4.547  0.110500
ATOM   2530 CB   GLU   154      19.955   9.690   5.136  0.056000
ATOM   2531 HB2  GLU   154      19.032   9.335   4.676 -0.017300
ATOM   2532 HB3  GLU   154      20.462   8.844   5.600 -0.017300
ATOM   2533 CG   GLU   154      19.582  10.716   6.199  0.013600
ATOM   2534 HG2  GLU   154      20.474  11.250   6.527 -0.042500
ATOM   2535 HG3  GLU   154      18.882  11.414   5.738 -0.042500
ATOM   2536 CD   GLU   154      18.884  10.100   7.402  0.805400
ATOM   2537 OE1  GLU   154      18.191  10.843   8.135 -0.818800
ATOM   2538 OE2  GLU   154      19.036   8.882   7.631 -0.818800
ATOM   2539 C    GLU   154      21.150   9.176   2.999  0.536600
ATOM   2540 O    GLU   154      20.218   8.622   2.411 -0.581900
ATOM   2541 N    GLU   155      22.419   8.916   2.729 -0.516300
ATOM   2542 H    GLU   155      23.140   9.384   3.258  0.293600
ATOM   2543 CA   GLU   155      22.826   7.938   1.746  0.039700
ATOM   2544 HA   GLU   155      22.339   8.171   0.799  0.110500
ATOM   2545 CB   GLU   155      24.335   7.995   1.537  0.056000
ATOM   2546 HB2  GLU   155      24.617   9.006   1.243 -0.017300
ATOM   2547 HB3  GLU   155      24.814   7.770   2.489 -0.017300
ATOM   2548 CG   GLU   155      24.829   7.013   0.479  0.013600
ATOM   2549 HG2  GLU   155      24.489   6.004   0.714 -0.042500
ATOM   2550 HG3  GLU   155      24.409   7.299  -0.486 -0.042500
ATOM   2551 CD   GLU   155      26.335   6.957   0.389  0.805400
ATOM   2552 OE1  GLU   155      26.872   6.215  -0.452 -0.818800
ATOM   2553 OE2  GLU   155      27.003   7.640   1.144 -0.818800
ATOM   2554 C    GLU   155      22.414   6.539   2.168  0.536600
ATOM   2555 O    GLU   155      22.547   6.155   3.318 -0.581900
ATOM   2556 N    ILE   156      21.911   5.763   1.223 -0.415700
ATOM   2557 H    ILE   156      21.837   6.110   0.277  0.271900
ATOM   2558 CA   ILE   156      21.494   4.392   1.481 -0.059700
ATOM   2559 HA   ILE   156      22.032   3.998   2.343  0.086900
ATOM   2560 CB   ILE   156      19.976   4.281   1.737  0.130300
ATOM   2561 HB   ILE   156      19.737   3.237   1.942  0.018700
ATOM   2562 CG2  ILE   156      19.581   5.090   2.968 -0.320400
ATOM   2563 1HG2 ILE   156      19.628   6.160   2.763  0.088200
ATOM   2564 2HG2 ILE   156      18.566   4.834   3.271  0.088200
ATOM   2565 3HG2 ILE   156      20.244   4.851   3.801  0.088200
ATOM   2566 CG1  ILE   156      19.205   4.720   0.480 -0.043000
ATOM   2567 2HG1 ILE   156      19.420   5.768   0.268  0.023600
ATOM   2568 3HG1 ILE   156      19.505   4.132  -0.387  0.023600
ATOM   2569 CD1  ILE   156      17.698   4.546   0.575 -0.066000
ATOM   2570 1HD1 ILE   156      17.244   4.886  -0.356  0.018600
ATOM   2571 2HD1 ILE   156      17.442   3.494   0.705  0.018600
ATOM   2572 3HD1 ILE   156      17.286   5.137   1.393  0.018600
ATOM   2573 C    ILE   156      21.823   3.543   0.272  0.597300
ATOM   2574 O    ILE   156      22.145   4.060  -0.797 -0.567900
ATOM   2575 N    SER   157      21.734   2.236   0.444 -0.415700
ATOM   2576 H    SER   157      21.494   1.866   1.352  0.271900
ATOM   2577 CA   SER   157      21.950   1.290  -0.633 -0.024900
ATOM   2578 HA   SER   157      22.056   1.782  -1.600  0.084300
ATOM   2579 CB   SER   157      23.187   0.432  -0.363  0.211700
ATOM   2580 HB2  SER   157      23.374  -0.192  -1.238  0.035200
ATOM   2581 HB3  SER   157      24.058   1.065  -0.195  0.035200
ATOM   2582 OG   SER   157      22.980  -0.408   0.742 -0.654600
ATOM   2583 HG   SER   157      23.596  -1.140   0.669  0.427500
ATOM   2584 C    SER   157      20.696   0.439  -0.629  0.597300
ATOM   2585 O    SER   157      20.217   0.050   0.442 -0.567900
ATOM   2586 N    VAL   158      20.134   0.170  -1.800 -0.415700
ATOM   2587 H    VAL   158      20.528   0.546  -2.650  0.271900
ATOM   2588 CA   VAL   158      18.920  -0.634  -1.895 -0.087500
ATOM   2589 HA   VAL   158      18.571  -0.925  -0.904  0.096900
ATOM   2590 CB   VAL   158      17.778   0.152  -2.556  0.298500
ATOM   2591 HB   VAL   158      18.047   0.391  -3.585 -0.029700
ATOM   2592 CG1  VAL   158      16.507  -0.691  -2.564 -0.319200
ATOM   2593 1HG1 VAL   158      15.692  -0.110  -2.995  0.079100
ATOM   2594 2HG1 VAL   158      16.631  -1.586  -3.174  0.079100
ATOM   2595 3HG1 VAL   158      16.241  -0.967  -1.543  0.079100
ATOM   2596 CG2  VAL   158      17.537   1.463  -1.807 -0.319200
ATOM   2597 1HG2 VAL   158      16.698   1.991  -2.261  0.079100
ATOM   2598 2HG2 VAL   158      17.307   1.265  -0.760  0.079100
ATOM   2599 3HG2 VAL   158      18.410   2.112  -1.866  0.079100
ATOM   2600 C    VAL   158      19.186  -1.898  -2.692  0.597300
ATOM   2601 O    VAL   158      19.552  -1.837  -3.866 -0.567900
ATOM   2602 N    GLU   159      18.986  -3.043  -2.053 -0.516300
ATOM   2603 H    GLU   159      18.704  -3.024  -1.084  0.293600
ATOM   2604 CA   GLU   159      19.201  -4.346  -2.671  0.039700
ATOM   2605 HA   GLU   159      19.549  -4.248  -3.699  0.110500
ATOM   2606 CB   GLU   159      20.257  -5.112  -1.870  0.056000
ATOM   2607 HB2  GLU   159      21.204  -4.578  -1.940 -0.017300
ATOM   2608 HB3  GLU   159      19.955  -5.117  -0.823 -0.017300
ATOM   2609 CG   GLU   159      20.465  -6.560  -2.311  0.013600
ATOM   2610 HG2  GLU   159      19.508  -7.054  -2.478 -0.042500
ATOM   2611 HG3  GLU   159      21.014  -6.568  -3.253 -0.042500
ATOM   2612 CD   GLU   159      21.221  -7.366  -1.266  0.805400
ATOM   2613 OE1  GLU   159      22.287  -6.903  -0.802 -0.818800
ATOM   2614 OE2  GLU   159      20.754  -8.473  -0.907 -0.818800
ATOM   2615 C    GLU   159      17.900  -5.132  -2.700  0.536600
ATOM   2616 O    GLU   159      17.229  -5.261  -1.680 -0.581900
ATOM   2617 N    GLU   160      17.537  -5.670  -3.859 -0.516300
ATOM   2618 H    GLU   160      18.051  -5.459  -4.702  0.293600
ATOM   2619 CA   GLU   160      16.320  -6.462  -3.958  0.039700
ATOM   2620 HA   GLU   160      15.526  -5.984  -3.383  0.110500
ATOM   2621 CB   GLU   160      15.851  -6.571  -5.408  0.056000
ATOM   2622 HB2  GLU   160      15.732  -5.562  -5.802 -0.017300
ATOM   2623 HB3  GLU   160      16.606  -7.088  -6.001 -0.017300
ATOM   2624 CG   GLU   160      14.512  -7.303  -5.544  0.013600
ATOM   2625 HG2  GLU   160      14.621  -8.318  -5.162 -0.042500
ATOM   2626 HG3  GLU   160      13.785  -6.801  -4.905 -0.042500
ATOM   2627 CD   GLU   160      14.017  -7.343  -6.983  0.805400
ATOM   2628 OE1  GLU   160      13.979  -6.286  -7.642 -0.818800
ATOM   2629 OE2  GLU   160      13.639  -8.405  -7.491 -0.818800
ATOM   2630 C    GLU   160      16.569  -7.850  -3.394  0.536600
ATOM   2631 O    GLU   160      17.481  -8.555  -3.829 -0.581900
ATOM   2632 N    VAL   161      15.759  -8.252  -2.426 -0.415700
ATOM   2633 H    VAL   161      15.008  -7.647  -2.127  0.271900
ATOM   2634 CA   VAL   161      15.893  -9.565  -1.808 -0.087500
ATOM   2635 HA   VAL   161      16.936  -9.879  -1.817  0.096900
ATOM   2636 CB   VAL   161      15.410  -9.551  -0.347  0.298500
ATOM   2637 HB   VAL   161      14.361  -9.256  -0.317 -0.029700
ATOM   2638 CG1  VAL   161      15.536 -10.942   0.276 -0.319200
ATOM   2639 1HG1 VAL   161      16.586 -11.206   0.398  0.079100
ATOM   2640 2HG1 VAL   161      15.100 -10.911   1.274  0.079100
ATOM   2641 3HG1 VAL   161      14.996 -11.705  -0.284  0.079100
ATOM   2642 CG2  VAL   161      16.222  -8.550   0.464 -0.319200
ATOM   2643 1HG2 VAL   161      16.034  -7.538   0.104  0.079100
ATOM   2644 2HG2 VAL   161      15.937  -8.599   1.515  0.079100
ATOM   2645 3HG2 VAL   161      17.287  -8.765   0.368  0.079100
ATOM   2646 C    VAL   161      15.087 -10.585  -2.584  0.597300
ATOM   2647 O    VAL   161      15.537 -11.693  -2.838 -0.567900
ATOM   2648 N    GLU   162      13.875 -10.219  -2.969 -0.516300
ATOM   2649 H    GLU   162      13.543  -9.287  -2.769  0.293600
ATOM   2650 CA   GLU   162      12.993 -11.113  -3.707  0.039700
ATOM   2651 HA   GLU   162      13.517 -11.480  -4.589  0.110500
ATOM   2652 CB   GLU   162      12.585 -12.302  -2.826  0.056000
ATOM   2653 HB2  GLU   162      11.838 -12.901  -3.346 -0.017300
ATOM   2654 HB3  GLU   162      13.444 -12.951  -2.654 -0.017300
ATOM   2655 CG   GLU   162      12.015 -11.876  -1.475  0.013600
ATOM   2656 HG2  GLU   162      12.741 -11.275  -0.926 -0.042500
ATOM   2657 HG3  GLU   162      11.131 -11.260  -1.640 -0.042500
ATOM   2658 CD   GLU   162      11.648 -13.053  -0.593  0.805400
ATOM   2659 OE1  GLU   162      12.442 -14.011  -0.474 -0.818800
ATOM   2660 OE2  GLU   162      10.564 -13.004   0.001 -0.818800
ATOM   2661 C    GLU   162      11.741 -10.391  -4.180  0.536600
ATOM   2662 O    GLU   162      11.383  -9.324  -3.674 -0.581900
ATOM   2663 N    ARG   163      11.072 -10.978  -5.160 -0.347900
ATOM   2664 H    ARG   163      11.413 -11.852  -5.536  0.274700
ATOM   2665 CA   ARG   163       9.828 -10.431  -5.675 -0.263700
ATOM   2666 HA   ARG   163       9.323  -9.876  -4.884  0.156000
ATOM   2667 CB   ARG   163      10.080  -9.497  -6.867 -0.000700
ATOM   2668 HB2  ARG   163       9.165  -8.930  -7.038  0.032700
ATOM   2669 HB3  ARG   163      10.865  -8.791  -6.597  0.032700
ATOM   2670 CG   ARG   163      10.454 -10.200  -8.170  0.039000
ATOM   2671 HG2  ARG   163      11.450 -10.635  -8.082  0.028500
ATOM   2672 HG3  ARG   163       9.742 -10.989  -8.408  0.028500
ATOM   2673 CD   ARG   163      10.423  -9.211  -9.334  0.048600
ATOM   2674 HD2  ARG   163      10.690  -9.743 -10.247  0.068700
ATOM   2675 HD3  ARG   163       9.405  -8.834  -9.435  0.068700
ATOM   2676 NE   ARG   163      11.354  -8.092  -9.141 -0.529500
ATOM   2677 HE   ARG   163      12.062  -8.181  -8.426  0.345600
ATOM   2678 CZ   ARG   163      11.385  -6.998  -9.887  0.807600
ATOM   2679 NH1  ARG   163      10.562  -6.840 -10.890 -0.862700
ATOM   2680 1HH1 ARG   163       9.938  -7.599 -11.122  0.447800
ATOM   2681 2HH1 ARG   163      10.612  -6.011 -11.465  0.447800
ATOM   2682 NH2  ARG   163      12.252  -6.051  -9.628 -0.862700
ATOM   2683 1HH2 ARG   163      12.860  -6.169  -8.830  0.447800
ATOM   2684 2HH2 ARG   163      12.285  -5.195 -10.164  0.447800
ATOM   2685 C    ARG   163       8.946 -11.597  -6.070  0.734100
ATOM   2686 O    ARG   163       9.444 -12.701  -6.314 -0.589400
ATOM   2687 N    GLY   164       7.647 -11.365  -6.136 -0.415700
ATOM   2688 H    GLY   164       7.284 -10.451  -5.905  0.271900
ATOM   2689 CA   GLY   164       6.731 -12.422  -6.513 -0.025200
ATOM   2690 HA2  GLY   164       7.037 -12.825  -7.478  0.069800
ATOM   2691 HA3  GLY   164       6.758 -13.218  -5.768  0.069800
ATOM   2692 C    GLY   164       5.309 -11.929  -6.636  0.597300
ATOM   2693 O    GLY   164       4.989 -10.805  -6.250 -0.567900
ATOM   2694 N    GLU   165       4.460 -12.784  -7.186 -0.516300
ATOM   2695 H    GLU   165       4.798 -13.694  -7.465  0.293600
ATOM   2696 CA   GLU   165       3.052 -12.487  -7.381  0.039700
ATOM   2697 HA   GLU   165       2.767 -11.665  -6.725  0.110500
ATOM   2698 CB   GLU   165       2.780 -12.064  -8.826  0.056000
ATOM   2699 HB2  GLU   165       3.096 -12.863  -9.497 -0.017300
ATOM   2700 HB3  GLU   165       1.706 -11.924  -8.948 -0.017300
ATOM   2701 CG   GLU   165       3.496 -10.789  -9.252  0.013600
ATOM   2702 HG2  GLU   165       3.112  -9.961  -8.657 -0.042500
ATOM   2703 HG3  GLU   165       4.562 -10.886  -9.046 -0.042500
ATOM   2704 CD   GLU   165       3.307 -10.481 -10.729  0.805400
ATOM   2705 OE1  GLU   165       2.151 -10.500 -11.211 -0.818800
ATOM   2706 OE2  GLU   165       4.317 -10.220 -11.424 -0.818800
ATOM   2707 C    GLU   165       2.256 -13.736  -7.061  0.536600
ATOM   2708 O    GLU   165       2.556 -14.815  -7.581 -0.581900
ATOM   2709 N    LYS   166       1.251 -13.609  -6.206 -0.347900
ATOM   2710 H    LYS   166       1.012 -12.692  -5.856  0.274700
ATOM   2711 CA   LYS   166       0.401 -14.738  -5.851 -0.240000
ATOM   2712 HA   LYS   166       0.306 -15.400  -6.712  0.142600
ATOM   2713 CB   LYS   166       1.012 -15.529  -4.690 -0.009400
ATOM   2714 HB2  LYS   166       2.006 -15.868  -4.979  0.036200
ATOM   2715 HB3  LYS   166       1.114 -14.879  -3.821  0.036200
ATOM   2716 CG   LYS   166       0.172 -16.742  -4.309  0.018700
ATOM   2717 HG2  LYS   166      -0.795 -16.405  -3.935  0.010300
ATOM   2718 HG3  LYS   166       0.020 -17.357  -5.196  0.010300
ATOM   2719 CD   LYS   166       0.858 -17.576  -3.240 -0.047900
ATOM   2720 HD2  LYS   166       1.849 -17.869  -3.588  0.062100
ATOM   2721 HD3  LYS   166       0.962 -16.987  -2.329  0.062100
ATOM   2722 CE   LYS   166       0.043 -18.833  -2.947 -0.014300
ATOM   2723 HE2  LYS   166      -0.949 -18.535  -2.609  0.113500
ATOM   2724 HE3  LYS   166      -0.077 -19.407  -3.866  0.113500
ATOM   2725 NZ   LYS   166       0.698 -19.677  -1.917 -0.385400
ATOM   2726 HZ1  LYS   166       0.972 -19.132  -1.112  0.340000
ATOM   2727 HZ2  LYS   166       0.106 -20.445  -1.636  0.340000
ATOM   2728 HZ3  LYS   166       1.539 -20.084  -2.300  0.340000
ATOM   2729 C    LYS   166      -0.986 -14.256  -5.481  0.734100
ATOM   2730 O    LYS   166      -1.137 -13.285  -4.739 -0.589400
ATOM   2731 N    ASP   167      -1.993 -14.945  -6.006 -0.516300
ATOM   2732 H    ASP   167      -1.795 -15.752  -6.580  0.293600
ATOM   2733 CA   ASP   167      -3.380 -14.604  -5.733  0.038100
ATOM   2734 HA   ASP   167      -4.014 -15.175  -6.411  0.088000
ATOM   2735 CB   ASP   167      -3.736 -14.986  -4.293 -0.030300
ATOM   2736 HB2  ASP   167      -3.107 -14.439  -3.592 -0.012200
ATOM   2737 HB3  ASP   167      -4.766 -14.702  -4.075 -0.012200
ATOM   2738 CG   ASP   167      -3.591 -16.473  -4.033  0.799400
ATOM   2739 OD1  ASP   167      -4.077 -17.275  -4.866 -0.801400
ATOM   2740 OD2  ASP   167      -3.006 -16.845  -2.992 -0.801400
ATOM   2741 C    ASP   167      -3.662 -13.126  -5.975  0.536600
ATOM   2742 O    ASP   167      -4.376 -12.479  -5.209 -0.581900
ATOM   2743 N    GLY   168      -3.080 -12.581  -7.036 -0.415700
ATOM   2744 H    GLY   168      -2.433 -13.113  -7.599  0.271900
ATOM   2745 CA   GLY   168      -3.282 -11.185  -7.382 -0.025200
ATOM   2746 HA2  GLY   168      -3.142 -11.072  -8.457  0.069800
ATOM   2747 HA3  GLY   168      -4.311 -10.903  -7.158  0.069800
ATOM   2748 C    GLY   168      -2.366 -10.189  -6.687  0.597300
ATOM   2749 O    GLY   168      -2.216  -9.063  -7.171 -0.567900
ATOM   2750 N    PHE   169      -1.751 -10.568  -5.571 -0.415700
ATOM   2751 H    PHE   169      -1.853 -11.518  -5.243  0.271900
ATOM   2752 CA   PHE   169      -0.868  -9.658  -4.850 -0.002400
ATOM   2753 HA   PHE   169      -1.238  -8.638  -4.961  0.097800
ATOM   2754 CB   PHE   169      -0.860  -9.969  -3.357 -0.034300
ATOM   2755 HB2  PHE   169      -0.582 -11.012  -3.205  0.029500
ATOM   2756 HB3  PHE   169      -0.096  -9.359  -2.874  0.029500
ATOM   2757 CG   PHE   169      -2.170  -9.704  -2.678  0.011800
ATOM   2758 CD1  PHE   169      -3.146 -10.700  -2.609 -0.125600
ATOM   2759 HD1  PHE   169      -2.971 -11.663  -3.064  0.133000
ATOM   2760 CE1  PHE   169      -4.364 -10.457  -1.966 -0.170400
ATOM   2761 HE1  PHE   169      -5.119 -11.228  -1.931  0.143000
ATOM   2762 CZ   PHE   169      -4.608  -9.212  -1.383 -0.107200
ATOM   2763 HZ   PHE   169      -5.548  -9.017  -0.889  0.129700
ATOM   2764 CE2  PHE   169      -3.634  -8.212  -1.451 -0.170400
ATOM   2765 HE2  PHE   169      -3.819  -7.247  -1.003  0.143000
ATOM   2766 CD2  PHE   169      -2.420  -8.462  -2.096 -0.125600
ATOM   2767 HD2  PHE   169      -1.676  -7.680  -2.144  0.133000
ATOM   2768 C    PHE   169       0.565  -9.689  -5.351  0.597300
ATOM   2769 O    PHE   169       1.146 -10.758  -5.537 -0.567900
ATOM   2770 N    SER   170       1.140  -8.511  -5.548 -0.415700
ATOM   2771 H    SER   170       0.623  -7.658  -5.389  0.271900
ATOM   2772 CA   SER   170       2.527  -8.393  -5.968 -0.024900
ATOM   2773 HA   SER   170       2.892  -9.326  -6.399  0.084300
ATOM   2774 CB   SER   170       2.686  -7.300  -7.019  0.211700
ATOM   2775 HB2  SER   170       2.306  -6.351  -6.642  0.035200
ATOM   2776 HB3  SER   170       3.744  -7.178  -7.251  0.035200
ATOM   2777 OG   SER   170       2.008  -7.649  -8.201 -0.654600
ATOM   2778 HG   SER   170       1.067  -7.467  -8.161  0.427500
ATOM   2779 C    SER   170       3.339  -8.058  -4.735  0.597300
ATOM   2780 O    SER   170       2.886  -7.310  -3.865 -0.567900
ATOM   2781 N    ARG   171       4.530  -8.620  -4.641 -0.347900
ATOM   2782 H    ARG   171       4.856  -9.220  -5.386  0.274700
ATOM   2783 CA   ARG   171       5.397  -8.380  -3.506 -0.263700
ATOM   2784 HA   ARG   171       5.000  -7.534  -2.945  0.156000
ATOM   2785 CB   ARG   171       5.442  -9.598  -2.585 -0.000700
ATOM   2786 HB2  ARG   171       5.815 -10.443  -3.164  0.032700
ATOM   2787 HB3  ARG   171       6.148  -9.410  -1.776  0.032700
ATOM   2788 CG   ARG   171       4.107  -9.982  -1.974  0.039000
ATOM   2789 HG2  ARG   171       3.837  -9.244  -1.218  0.028500
ATOM   2790 HG3  ARG   171       3.314  -9.874  -2.714  0.028500
ATOM   2791 CD   ARG   171       4.214 -11.338  -1.269  0.048600
ATOM   2792 HD2  ARG   171       4.578 -12.078  -1.981  0.068700
ATOM   2793 HD3  ARG   171       4.952 -11.267  -0.471  0.068700
ATOM   2794 NE   ARG   171       2.921 -11.791  -0.742 -0.529500
ATOM   2795 HE   ARG   171       2.336 -12.321  -1.373  0.345600
ATOM   2796 CZ   ARG   171       2.391 -11.395   0.398  0.807600
ATOM   2797 NH1  ARG   171       3.033 -10.537   1.161 -0.862700
ATOM   2798 1HH1 ARG   171       3.970 -10.253   0.910  0.447800
ATOM   2799 2HH1 ARG   171       2.643 -10.302   2.063  0.447800
ATOM   2800 NH2  ARG   171       1.218 -11.855   0.783 -0.862700
ATOM   2801 1HH2 ARG   171       0.751 -12.539   0.204  0.447800
ATOM   2802 2HH2 ARG   171       0.827 -11.525   1.653  0.447800
ATOM   2803 C    ARG   171       6.794  -8.067  -3.989  0.734100
ATOM   2804 O    ARG   171       7.284  -8.692  -4.926 -0.589400
ATOM   2805 N    LEU   172       7.434  -7.107  -3.340 -0.415700
ATOM   2806 H    LEU   172       6.950  -6.627  -2.595  0.271900
ATOM   2807 CA   LEU   172       8.802  -6.735  -3.657 -0.051800
ATOM   2808 HA   LEU   172       9.301  -7.567  -4.153  0.092200
ATOM   2809 CB   LEU   172       8.834  -5.476  -4.535 -0.110200
ATOM   2810 HB2  LEU   172       7.945  -5.487  -5.166  0.045700
ATOM   2811 HB3  LEU   172       8.718  -4.602  -3.894  0.045700
ATOM   2812 CG   LEU   172      10.011  -5.245  -5.493  0.353100
ATOM   2813 HG   LEU   172       9.733  -5.600  -6.486 -0.036100
ATOM   2814 CD1  LEU   172      10.309  -3.744  -5.568 -0.412100
ATOM   2815 1HD1 LEU   172      11.096  -3.564  -6.300  0.100000
ATOM   2816 2HD1 LEU   172       9.413  -3.213  -5.891  0.100000
ATOM   2817 3HD1 LEU   172      10.630  -3.373  -4.595  0.100000
ATOM   2818 CD2  LEU   172      11.253  -5.999  -5.060 -0.412100
ATOM   2819 1HD2 LEU   172      11.109  -7.077  -5.124  0.100000
ATOM   2820 2HD2 LEU   172      12.054  -5.726  -5.748  0.100000
ATOM   2821 3HD2 LEU   172      11.558  -5.706  -4.055  0.100000
ATOM   2822 C    LEU   172       9.462  -6.448  -2.322  0.597300
ATOM   2823 O    LEU   172       9.042  -5.544  -1.596 -0.567900
ATOM   2824 N    LYS   173      10.473  -7.225  -1.972 -0.347900
ATOM   2825 H    LYS   173      10.784  -7.953  -2.599  0.274700
ATOM   2826 CA   LYS   173      11.174  -7.017  -0.712 -0.240000
ATOM   2827 HA   LYS   173      10.667  -6.273  -0.096  0.142600
ATOM   2828 CB   LYS   173      11.235  -8.323   0.085 -0.009400
ATOM   2829 HB2  LYS   173      10.219  -8.671   0.269  0.036200
ATOM   2830 HB3  LYS   173      11.745  -9.074  -0.518  0.036200
ATOM   2831 CG   LYS   173      11.969  -8.174   1.428  0.018700
ATOM   2832 HG2  LYS   173      12.956  -7.745   1.255  0.010300
ATOM   2833 HG3  LYS   173      11.415  -7.491   2.072  0.010300
ATOM   2834 CD   LYS   173      12.183  -9.508   2.143 -0.047900
ATOM   2835 HD2  LYS   173      12.637 -10.233   1.468  0.062100
ATOM   2836 HD3  LYS   173      12.873  -9.280   2.956  0.062100
ATOM   2837 CE   LYS   173      10.886 -10.064   2.727 -0.014300
ATOM   2838 HE2  LYS   173      10.456  -9.325   3.403  0.113500
ATOM   2839 HE3  LYS   173      10.179 -10.216   1.911  0.113500
ATOM   2840 NZ   LYS   173      11.065 -11.347   3.445 -0.385400
ATOM   2841 HZ1  LYS   173      11.586 -12.013   2.893  0.340000
ATOM   2842 HZ2  LYS   173      11.647 -11.215   4.260  0.340000
ATOM   2843 HZ3  LYS   173      10.195 -11.787   3.709  0.340000
ATOM   2844 C    LYS   173      12.567  -6.501  -1.000  0.734100
ATOM   2845 O    LYS   173      13.325  -7.135  -1.735 -0.589400
ATOM   2846 N    VAL   174      12.908  -5.358  -0.422 -0.415700
ATOM   2847 H    VAL   174      12.248  -4.901   0.192  0.271900
ATOM   2848 CA   VAL   174      14.234  -4.775  -0.600 -0.087500
ATOM   2849 HA   VAL   174      14.851  -5.412  -1.233  0.096900
ATOM   2850 CB   VAL   174      14.168  -3.384  -1.248  0.298500
ATOM   2851 HB   VAL   174      15.185  -3.008  -1.365 -0.029700
ATOM   2852 CG1  VAL   174      13.521  -3.474  -2.632 -0.319200
ATOM   2853 1HG1 VAL   174      12.482  -3.796  -2.553  0.079100
ATOM   2854 2HG1 VAL   174      13.549  -2.494  -3.110  0.079100
ATOM   2855 3HG1 VAL   174      14.070  -4.181  -3.254  0.079100
ATOM   2856 CG2  VAL   174      13.379  -2.423  -0.351 -0.319200
ATOM   2857 1HG2 VAL   174      13.862  -2.290   0.617  0.079100
ATOM   2858 2HG2 VAL   174      13.330  -1.446  -0.832  0.079100
ATOM   2859 3HG2 VAL   174      12.357  -2.772  -0.202  0.079100
ATOM   2860 C    VAL   174      14.931  -4.653   0.744  0.597300
ATOM   2861 O    VAL   174      14.284  -4.591   1.792 -0.567900
ATOM   2862 N    ARG   175      16.254  -4.618   0.716 -0.347900
ATOM   2863 H    ARG   175      16.723  -4.708  -0.174  0.274700
ATOM   2864 CA   ARG   175      17.061  -4.454   1.913 -0.263700
ATOM   2865 HA   ARG   175      16.452  -4.517   2.814  0.156000
ATOM   2866 CB   ARG   175      18.151  -5.534   1.975 -0.000700
ATOM   2867 HB2  ARG   175      17.664  -6.500   1.844  0.032700
ATOM   2868 HB3  ARG   175      18.857  -5.408   1.154  0.032700
ATOM   2869 CG   ARG   175      18.907  -5.572   3.304  0.039000
ATOM   2870 HG2  ARG   175      19.534  -4.686   3.402  0.028500
ATOM   2871 HG3  ARG   175      18.182  -5.576   4.118  0.028500
ATOM   2872 CD   ARG   175      19.753  -6.847   3.405  0.048600
ATOM   2873 HD2  ARG   175      19.114  -7.708   3.208  0.068700
ATOM   2874 HD3  ARG   175      20.525  -6.837   2.637  0.068700
ATOM   2875 NE   ARG   175      20.351  -7.000   4.738 -0.529500
ATOM   2876 HE   ARG   175      19.899  -7.650   5.365  0.345600
ATOM   2877 CZ   ARG   175      21.418  -6.361   5.168  0.807600
ATOM   2878 NH1  ARG   175      22.036  -5.505   4.381 -0.862700
ATOM   2879 1HH1 ARG   175      21.755  -5.361   3.421  0.447800
ATOM   2880 2HH1 ARG   175      22.769  -4.948   4.795  0.447800
ATOM   2881 NH2  ARG   175      21.871  -6.567   6.389 -0.862700
ATOM   2882 1HH2 ARG   175      21.444  -7.263   6.983  0.447800
ATOM   2883 2HH2 ARG   175      22.621  -5.966   6.702  0.447800
ATOM   2884 C    ARG   175      17.661  -3.078   1.809  0.734100
ATOM   2885 O    ARG   175      18.362  -2.801   0.862 -0.589400
ATOM   2886 N    ILE   176      17.343  -2.205   2.744 -0.415700
ATOM   2887 H    ILE   176      16.796  -2.513   3.535  0.271900
ATOM   2888 CA   ILE   176      17.855  -0.842   2.733 -0.059700
ATOM   2889 HA   ILE   176      18.271  -0.595   1.756  0.086900
ATOM   2890 CB   ILE   176      16.735   0.171   3.028  0.130300
ATOM   2891 HB   ILE   176      16.349  -0.012   4.031  0.018700
ATOM   2892 CG2  ILE   176      17.291   1.596   2.964 -0.320400
ATOM   2893 1HG2 ILE   176      18.024   1.754   3.755  0.088200
ATOM   2894 2HG2 ILE   176      17.769   1.756   1.998  0.088200
ATOM   2895 3HG2 ILE   176      16.501   2.333   3.110  0.088200
ATOM   2896 CG1  ILE   176      15.586  -0.020   2.030 -0.043000
ATOM   2897 2HG1 ILE   176      15.924   0.248   1.029  0.023600
ATOM   2898 3HG1 ILE   176      15.272  -1.063   2.008  0.023600
ATOM   2899 CD1  ILE   176      14.334   0.782   2.368 -0.066000
ATOM   2900 1HD1 ILE   176      13.535   0.509   1.679  0.018600
ATOM   2901 2HD1 ILE   176      14.006   0.553   3.381  0.018600
ATOM   2902 3HD1 ILE   176      14.515   1.852   2.267  0.018600
ATOM   2903 C    ILE   176      18.945  -0.733   3.783  0.597300
ATOM   2904 O    ILE   176      18.678  -0.911   4.972 -0.567900
ATOM   2905 N    LYS   177      20.162  -0.438   3.340 -0.347900
ATOM   2906 H    LYS   177      20.304  -0.301   2.349  0.274700
ATOM   2907 CA   LYS   177      21.314  -0.316   4.237 -0.240000
ATOM   2908 HA   LYS   177      21.047  -0.667   5.234  0.142600
ATOM   2909 CB   LYS   177      22.459  -1.191   3.725 -0.009400
ATOM   2910 HB2  LYS   177      22.133  -2.214   3.539  0.036200
ATOM   2911 HB3  LYS   177      22.785  -0.686   2.816  0.036200
ATOM   2912 CG   LYS   177      23.743  -1.150   4.544  0.018700
ATOM   2913 HG2  LYS   177      24.090  -0.121   4.634  0.010300
ATOM   2914 HG3  LYS   177      23.544  -1.541   5.541  0.010300
ATOM   2915 CD   LYS   177      24.834  -1.988   3.872 -0.047900
ATOM   2916 HD2  LYS   177      24.501  -3.024   3.812  0.062100
ATOM   2917 HD3  LYS   177      25.001  -1.624   2.858  0.062100
ATOM   2918 CE   LYS   177      26.154  -1.940   4.641 -0.014300
ATOM   2919 HE2  LYS   177      25.990  -2.306   5.654  0.113500
ATOM   2920 HE3  LYS   177      26.847  -2.618   4.143  0.113500
ATOM   2921 NZ   LYS   177      26.750  -0.577   4.677 -0.385400
ATOM   2922 HZ1  LYS   177      26.355  -0.016   5.418  0.340000
ATOM   2923 HZ2  LYS   177      27.748  -0.597   4.833  0.340000
ATOM   2924 HZ3  LYS   177      26.627  -0.090   3.801  0.340000
ATOM   2925 C    LYS   177      21.770   1.132   4.362  0.734100
ATOM   2926 O    LYS   177      22.013   1.801   3.358 -0.589400
ATOM   2927 N    PHE   178      21.891   1.617   5.588 -0.415700
ATOM   2928 H    PHE   178      21.735   1.002   6.373  0.271900
ATOM   2929 CA   PHE   178      22.336   2.978   5.859 -0.002400
ATOM   2930 HA   PHE   178      22.079   3.624   5.020  0.097800
ATOM   2931 CB   PHE   178      21.636   3.530   7.103 -0.034300
ATOM   2932 HB2  PHE   178      21.921   2.923   7.962  0.029500
ATOM   2933 HB3  PHE   178      21.985   4.545   7.294  0.029500
ATOM   2934 CG   PHE   178      20.130   3.530   7.002  0.011800
ATOM   2935 CD1  PHE   178      19.407   2.349   7.174 -0.125600
ATOM   2936 HD1  PHE   178      19.916   1.428   7.416  0.133000
ATOM   2937 CE1  PHE   178      18.015   2.341   7.058 -0.170400
ATOM   2938 HE1  PHE   178      17.472   1.417   7.195  0.143000
ATOM   2939 CZ   PHE   178      17.330   3.526   6.770 -0.107200
ATOM   2940 HZ   PHE   178      16.253   3.527   6.693  0.129700
ATOM   2941 CE2  PHE   178      18.045   4.711   6.601 -0.170400
ATOM   2942 HE2  PHE   178      17.527   5.639   6.407  0.143000
ATOM   2943 CD2  PHE   178      19.441   4.709   6.716 -0.125600
ATOM   2944 HD2  PHE   178      19.981   5.633   6.570  0.133000
ATOM   2945 C    PHE   178      23.847   3.007   6.043  0.597300
ATOM   2946 O    PHE   178      24.455   2.014   6.439 -0.567900
ATOM   2947 N    LYS   179      24.463   4.152   5.760 -0.347900
ATOM   2948 H    LYS   179      23.916   4.942   5.448  0.274700
ATOM   2949 CA   LYS   179      25.907   4.283   5.900 -0.240000
ATOM   2950 HA   LYS   179      26.357   3.388   5.472  0.142600
ATOM   2951 CB   LYS   179      26.370   5.573   5.219 -0.009400
ATOM   2952 HB2  LYS   179      25.628   5.888   4.485  0.036200
ATOM   2953 HB3  LYS   179      26.457   6.365   5.962  0.036200
ATOM   2954 CG   LYS   179      27.693   5.419   4.488  0.018700
ATOM   2955 HG2  LYS   179      27.890   6.366   3.986  0.010300
ATOM   2956 HG3  LYS   179      28.492   5.229   5.204  0.010300
ATOM   2957 CD   LYS   179      27.630   4.274   3.472 -0.047900
ATOM   2958 HD2  LYS   179      27.572   3.301   3.959  0.062100
ATOM   2959 HD3  LYS   179      26.770   4.399   2.814  0.062100
ATOM   2960 CE   LYS   179      28.895   4.204   2.638 -0.014300
ATOM   2961 HE2  LYS   179      29.747   4.003   3.288  0.113500
ATOM   2962 HE3  LYS   179      28.800   3.377   1.934  0.113500
ATOM   2963 NZ   LYS   179      29.116   5.463   1.883 -0.385400
ATOM   2964 HZ1  LYS   179      29.896   5.365   1.249  0.340000
ATOM   2965 HZ2  LYS   179      28.318   5.739   1.328  0.340000
ATOM   2966 HZ3  LYS   179      29.354   6.232   2.494  0.340000
ATOM   2967 C    LYS   179      26.345   4.276   7.353  0.734100
ATOM   2968 O    LYS   179      27.473   3.925   7.641 -0.589400
ATOM   2969 N    ASN   180      25.451   4.660   8.251 -0.415700
ATOM   2970 H    ASN   180      24.521   4.906   7.943  0.271900
ATOM   2971 CA   ASN   180      25.738   4.689   9.677  0.014300
ATOM   2972 HA   ASN   180      26.710   4.245   9.891  0.104800
ATOM   2973 CB   ASN   180      25.769   6.131  10.177 -0.204100
ATOM   2974 HB2  ASN   180      24.797   6.591   9.997  0.079700
ATOM   2975 HB3  ASN   180      25.940   6.147  11.253  0.079700
ATOM   2976 CG   ASN   180      26.852   6.955   9.518  0.713000
ATOM   2977 OD1  ASN   180      28.042   6.689   9.686 -0.593100
ATOM   2978 ND2  ASN   180      26.442   7.950   8.762 -0.919100
ATOM   2979 1HD2 ASN   180      27.137   8.530   8.313  0.419600
ATOM   2980 2HD2 ASN   180      25.457   8.159   8.680  0.419600
ATOM   2981 C    ASN   180      24.694   3.891  10.443  0.597300
ATOM   2982 O    ASN   180      23.524   3.874  10.056 -0.567900
ATOM   2983 N    PRO   181      25.093   3.223  11.534 -0.254800
ATOM   2984 CD   PRO   181      26.404   3.229  12.191  0.019200
ATOM   2985 HD2  PRO   181      26.907   4.194  12.119  0.039100
ATOM   2986 HD3  PRO   181      27.029   2.436  11.781  0.039100
ATOM   2987 CG   PRO   181      26.045   2.940  13.634  0.018900
ATOM   2988 HG2  PRO   181      25.660   3.843  14.107  0.021300
ATOM   2989 HG3  PRO   181      26.894   2.530  14.182  0.021300
ATOM   2990 CB   PRO   181      24.945   1.908  13.476 -0.007000
ATOM   2991 HB2  PRO   181      24.350   1.808  14.384  0.025300
ATOM   2992 HB3  PRO   181      25.379   0.946  13.204  0.025300
ATOM   2993 CA   PRO   181      24.125   2.452  12.309 -0.026600
ATOM   2994 HA   PRO   181      23.742   1.626  11.710  0.064100
ATOM   2995 C    PRO   181      22.962   3.329  12.769  0.589600
ATOM   2996 O    PRO   181      23.152   4.488  13.141 -0.574800
ATOM   2997 N    VAL   182      21.760   2.780  12.741 -0.415700
ATOM   2998 H    VAL   182      21.666   1.833  12.404  0.271900
ATOM   2999 CA   VAL   182      20.563   3.512  13.155 -0.087500
ATOM   3000 HA   VAL   182      20.824   4.486  13.570  0.096900
ATOM   3001 CB   VAL   182      19.638   3.762  11.957  0.298500
ATOM   3002 HB   VAL   182      18.796   4.376  12.277 -0.029700
ATOM   3003 CG1  VAL   182      20.389   4.513  10.864 -0.319200
ATOM   3004 1HG1 VAL   182      19.680   4.895  10.130  0.079100
ATOM   3005 2HG1 VAL   182      20.936   5.354  11.291  0.079100
ATOM   3006 3HG1 VAL   182      21.079   3.845  10.348  0.079100
ATOM   3007 CG2  VAL   182      19.110   2.446  11.409 -0.319200
ATOM   3008 1HG2 VAL   182      18.419   2.006  12.128  0.079100
ATOM   3009 2HG2 VAL   182      18.554   2.640  10.492  0.079100
ATOM   3010 3HG2 VAL   182      19.919   1.751  11.184  0.079100
ATOM   3011 C    VAL   182      19.812   2.765  14.240  0.597300
ATOM   3012 O    VAL   182      18.815   3.261  14.767 -0.567900
ATOM   3013 N    PHE   183      20.288   1.565  14.567 -0.415700
ATOM   3014 H    PHE   183      21.086   1.196  14.070  0.271900
ATOM   3015 CA   PHE   183      19.692   0.723  15.598 -0.002400
ATOM   3016 HA   PHE   183      18.963   1.288  16.179  0.097800
ATOM   3017 CB   PHE   183      19.005  -0.502  14.994 -0.034300
ATOM   3018 HB2  PHE   183      19.742  -1.095  14.452  0.029500
ATOM   3019 HB3  PHE   183      18.620  -1.130  15.797  0.029500
ATOM   3020 CG   PHE   183      17.857  -0.192  14.083  0.011800
ATOM   3021 CD1  PHE   183      17.937  -0.499  12.730 -0.125600
ATOM   3022 HD1  PHE   183      18.845  -0.920  12.323  0.133000
ATOM   3023 CE1  PHE   183      16.867  -0.233  11.882 -0.170400
ATOM   3024 HE1  PHE   183      17.011  -0.427  10.829  0.143000
ATOM   3025 CZ   PHE   183      15.703   0.348  12.381 -0.107200
ATOM   3026 HZ   PHE   183      14.882   0.559  11.712  0.129700
ATOM   3027 CE2  PHE   183      15.615   0.657  13.739 -0.170400
ATOM   3028 HE2  PHE   183      14.719   1.103  14.144  0.143000
ATOM   3029 CD2  PHE   183      16.694   0.392  14.583 -0.125600
ATOM   3030 HD2  PHE   183      16.621   0.632  15.634  0.133000
ATOM   3031 C    PHE   183      20.756   0.210  16.549  0.597300
ATOM   3032 O    PHE   183      21.929   0.109  16.192 -0.567900
ATOM   3033 N    GLU   184      20.328  -0.136  17.753 -0.516300
ATOM   3034 H    GLU   184      19.340  -0.105  17.959  0.293600
ATOM   3035 CA   GLU   184      21.179  -0.708  18.769  0.039700
ATOM   3036 HA   GLU   184      22.021  -1.113  18.207  0.110500
ATOM   3037 CB   GLU   184      21.580   0.357  19.814  0.056000
ATOM   3038 HB2  GLU   184      21.991  -0.043  20.741 -0.017300
ATOM   3039 HB3  GLU   184      22.307   1.029  19.356 -0.017300
ATOM   3040 CG   GLU   184      20.414   1.169  20.347  0.013600
ATOM   3041 HG2  GLU   184      19.896   1.665  19.526 -0.042500
ATOM   3042 HG3  GLU   184      19.706   0.501  20.837 -0.042500
ATOM   3043 CD   GLU   184      20.868   2.236  21.332  0.805400
ATOM   3044 OE1  GLU   184      21.831   2.970  21.021 -0.818800
ATOM   3045 OE2  GLU   184      20.246   2.363  22.411 -0.818800
ATOM   3046 C    GLU   184      20.396  -1.846  19.423  0.536600
ATOM   3047 O    GLU   184      19.164  -1.819  19.413 -0.581900
ATOM   3048 N    TYR   185      21.057  -2.860  19.972 -0.415700
ATOM   3049 H    TYR   185      22.064  -2.905  19.912  0.271900
ATOM   3050 CA   TYR   185      20.379  -3.959  20.617 -0.001400
ATOM   3051 HA   TYR   185      19.504  -4.228  20.026  0.087600
ATOM   3052 CB   TYR   185      21.265  -5.200  20.704 -0.015200
ATOM   3053 HB2  TYR   185      22.186  -4.947  21.230  0.029500
ATOM   3054 HB3  TYR   185      20.750  -5.950  21.305  0.029500
ATOM   3055 CG   TYR   185      21.603  -5.828  19.375 -0.001100
ATOM   3056 CD1  TYR   185      22.758  -5.457  18.692 -0.190600
ATOM   3057 HD1  TYR   185      23.465  -4.865  19.256  0.169900
ATOM   3058 CE1  TYR   185      23.094  -6.048  17.470 -0.234100
ATOM   3059 HE1  TYR   185      24.028  -5.823  16.977  0.165600
ATOM   3060 CZ   TYR   185      22.265  -7.031  16.935  0.322600
ATOM   3061 OH   TYR   185      22.596  -7.623  15.755 -0.557900
ATOM   3062 HH   TYR   185      21.820  -8.016  15.348  0.399200
ATOM   3063 CE2  TYR   185      21.110  -7.417  17.611 -0.234100
ATOM   3064 HE2  TYR   185      20.466  -8.180  17.200  0.165600
ATOM   3065 CD2  TYR   185      20.785  -6.813  18.825 -0.190600
ATOM   3066 HD2  TYR   185      19.889  -7.114  19.348  0.169900
ATOM   3067 C    TYR   185      19.916  -3.587  22.010  0.597300
ATOM   3068 O    TYR   185      20.679  -3.048  22.815 -0.567900
ATOM   3069 N    LYS   186      18.656  -3.893  22.289 -0.347900
ATOM   3070 H    LYS   186      18.103  -4.362  21.586  0.274700
ATOM   3071 CA   LYS   186      18.060  -3.648  23.586 -0.240000
ATOM   3072 HA   LYS   186      18.905  -3.468  24.252  0.142600
ATOM   3073 CB   LYS   186      17.047  -2.498  23.513 -0.009400
ATOM   3074 HB2  LYS   186      16.366  -2.670  22.680  0.036200
ATOM   3075 HB3  LYS   186      16.450  -2.494  24.425  0.036200
ATOM   3076 CG   LYS   186      17.677  -1.119  23.357  0.018700
ATOM   3077 HG2  LYS   186      18.278  -1.093  22.448  0.010300
ATOM   3078 HG3  LYS   186      16.883  -0.378  23.264  0.010300
ATOM   3079 CD   LYS   186      18.545  -0.774  24.557 -0.047900
ATOM   3080 HD2  LYS   186      17.909  -0.693  25.439  0.062100
ATOM   3081 HD3  LYS   186      19.394  -1.457  24.578  0.062100
ATOM   3082 CE   LYS   186      19.224   0.559  24.425 -0.014300
ATOM   3083 HE2  LYS   186      19.821   0.544  23.513  0.113500
ATOM   3084 HE3  LYS   186      18.468   1.339  24.329  0.113500
ATOM   3085 NZ   LYS   186      20.103   0.851  25.588 -0.385400
ATOM   3086 HZ1  LYS   186      20.530   1.762  25.503  0.340000
ATOM   3087 HZ2  LYS   186      19.598   0.809  26.462  0.340000
ATOM   3088 HZ3  LYS   186      20.866   0.192  25.648  0.340000
ATOM   3089 C    LYS   186      17.387  -4.920  24.059  0.734100
ATOM   3090 O    LYS   186      16.826  -5.658  23.247 -0.589400
ATOM   3091 N    LYS   187      17.444  -5.188  25.357 -0.347900
ATOM   3092 H    LYS   187      17.913  -4.518  25.949  0.274700
ATOM   3093 CA   LYS   187      16.840  -6.391  25.925 -0.240000
ATOM   3094 HA   LYS   187      17.360  -7.264  25.531  0.142600
ATOM   3095 CB   LYS   187      16.971  -6.380  27.447 -0.009400
ATOM   3096 HB2  LYS   187      16.383  -5.551  27.840  0.036200
ATOM   3097 HB3  LYS   187      16.550  -7.303  27.846  0.036200
ATOM   3098 CG   LYS   187      18.408  -6.234  27.935  0.018700
ATOM   3099 HG2  LYS   187      19.006  -7.079  27.594  0.010300
ATOM   3100 HG3  LYS   187      18.836  -5.312  27.541  0.010300
ATOM   3101 CD   LYS   187      18.460  -6.145  29.457 -0.047900
ATOM   3102 HD2  LYS   187      17.775  -5.365  29.789  0.062100
ATOM   3103 HD3  LYS   187      18.144  -7.097  29.884  0.062100
ATOM   3104 CE   LYS   187      19.867  -5.802  29.929 -0.014300
ATOM   3105 HE2  LYS   187      20.558  -6.574  29.591  0.113500
ATOM   3106 HE3  LYS   187      20.167  -4.856  29.478  0.113500
ATOM   3107 NZ   LYS   187      19.941  -5.688  31.406 -0.385400
ATOM   3108 HZ1  LYS   187      20.845  -5.366  31.720  0.340000
ATOM   3109 HZ2  LYS   187      19.253  -5.035  31.753  0.340000
ATOM   3110 HZ3  LYS   187      19.727  -6.573  31.842  0.340000
ATOM   3111 C    LYS   187      15.369  -6.496  25.533  0.734100
ATOM   3112 O    LYS   187      14.626  -5.512  25.615 -0.589400
ATOM   3113 N    ASN   188      14.951  -7.678  25.101 -0.382100
ATOM   3114 H    ASN   188      15.599  -8.453  25.096  0.268100
ATOM   3115 CA   ASN   188      13.562  -7.906  24.707 -0.208000
ATOM   3116 HA   ASN   188      13.123  -6.982  24.329  0.135800
ATOM   3117 CB   ASN   188      13.490  -8.962  23.598 -0.229900
ATOM   3118 HB2  ASN   188      12.472  -9.014  23.212  0.102300
ATOM   3119 HB3  ASN   188      14.149  -8.676  22.779  0.102300
ATOM   3120 CG   ASN   188      13.874 -10.346  24.085  0.715300
ATOM   3121 OD1  ASN   188      14.097 -10.573  25.273 -0.601000
ATOM   3122 ND2  ASN   188      13.957 -11.292  23.167 -0.908400
ATOM   3123 1HD2 ASN   188      14.162 -12.239  23.451  0.415000
ATOM   3124 2HD2 ASN   188      13.779 -11.081  22.196  0.415000
ATOM   3125 C    ASN   188      12.720  -8.344  25.899  0.805000
ATOM   3126 O    ASN   188      11.493  -8.504  25.715 -0.814700
ATOM   3127 OXT  ASN   188      13.292  -8.544  26.997 -0.814700
ATOM   3128 FE   FE3   189       2.602   6.380  -0.559  3.000000
ATOM   3129 O3   HEM   190       1.288   0.455  -5.015 -0.849372
ATOM   3130 C34  HEM   190       0.172   0.872  -4.728  0.840014
ATOM   3131 O4   HEM   190      -0.746   0.118  -4.373 -0.849372
ATOM   3132 C33  HEM   190      -0.107   2.378  -4.832 -0.044937
ATOM   3133 H29  HEM   190      -0.739   2.551  -5.712 -0.034690
ATOM   3134 H30  HEM   190      -0.690   2.701  -3.961 -0.034690
ATOM   3135 C32  HEM   190       1.173   3.236  -4.955  0.213949
ATOM   3136 H27  HEM   190       1.868   2.801  -5.683 -0.035374
ATOM   3137 H28  HEM   190       0.876   4.189  -5.409 -0.035374
ATOM   3138 C29  HEM   190       1.885   3.591  -3.653 -0.456038
ATOM   3139 C30  HEM   190       1.518   4.626  -2.753  0.717088
ATOM   3140 C1   HEM   190       0.324   5.292  -2.717 -0.883746
ATOM   3141 H1   HEM   190      -0.421   4.960  -3.437  0.292774
ATOM   3142 N4   HEM   190       2.539   4.899  -1.832 -0.679564
ATOM   3143 C28  HEM   190       3.113   3.171  -3.239  0.026120
ATOM   3144 C31  HEM   190       3.996   2.134  -3.906 -0.116768
ATOM   3145 H24  HEM   190       3.488   1.585  -4.709  0.028375
ATOM   3146 H25  HEM   190       4.876   2.612  -4.354  0.028375
ATOM   3147 H26  HEM   190       4.351   1.397  -3.176  0.028375
ATOM   3148 C27  HEM   190       3.506   3.987  -2.134  0.419451
ATOM   3149 C4   HEM   190       4.729   3.895  -1.417 -0.596380
ATOM   3150 H4   HEM   190       5.377   3.063  -1.687  0.140500
ATOM   3151 C23  HEM   190       5.233   4.839  -0.547  0.458514
ATOM   3152 C22  HEM   190       6.573   4.857  -0.010 -0.337868
ATOM   3153 C21  HEM   190       6.698   6.079   0.622  0.106214
ATOM   3154 C24  HEM   190       7.978   6.744   1.140 -0.233127
ATOM   3155 H18  HEM   190       7.925   7.839   1.097  0.048728
ATOM   3156 H19  HEM   190       8.189   6.458   2.177  0.048728
ATOM   3157 H20  HEM   190       8.843   6.458   0.530  0.048728
ATOM   3158 C25  HEM   190       7.552   3.821  -0.206  0.139195
ATOM   3159 C26  HEM   190       8.756   3.668   0.486 -0.699180
ATOM   3160 H22  HEM   190       9.065   4.332   1.290  0.167891
ATOM   3161 H23  HEM   190       9.409   2.826   0.267  0.167891
ATOM   3162 H21  HEM   190       7.328   3.090  -0.980  0.093618
ATOM   3163 N3   HEM   190       4.518   5.977  -0.162 -0.474221
ATOM   3164 C20  HEM   190       5.420   6.739   0.528  0.133892
ATOM   3165 C3   HEM   190       5.111   8.048   1.051 -0.328632
ATOM   3166 H3   HEM   190       5.910   8.565   1.580  0.119559
ATOM   3167 C16  HEM   190       3.838   8.591   1.165  0.248368
ATOM   3168 C15  HEM   190       3.521   9.760   1.917 -0.297816
ATOM   3169 C14  HEM   190       2.160   9.793   2.000  0.033724
ATOM   3170 C17  HEM   190       1.312  10.859   2.687 -0.192636
ATOM   3171 H12  HEM   190       0.296  10.900   2.276  0.038677
ATOM   3172 H13  HEM   190       1.747  11.857   2.552  0.038677
ATOM   3173 H14  HEM   190       1.233  10.666   3.763  0.038677
ATOM   3174 C18  HEM   190       4.508  10.697   2.404  0.112656
ATOM   3175 C19  HEM   190       4.406  11.580   3.482 -0.636756
ATOM   3176 H16  HEM   190       3.508  11.635   4.093  0.146604
ATOM   3177 H17  HEM   190       5.236  12.224   3.765  0.146604
ATOM   3178 H15  HEM   190       5.450  10.689   1.858  0.088696
ATOM   3179 N2   HEM   190       2.697   7.994   0.661 -0.385255
ATOM   3180 C13  HEM   190       1.674   8.694   1.224  0.241420
ATOM   3181 C2   HEM   190       0.321   8.333   1.013 -0.496815
ATOM   3182 H2   HEM   190      -0.429   8.858   1.601  0.160568
ATOM   3183 C8   HEM   190      -0.125   7.415   0.086  0.345203
ATOM   3184 C7   HEM   190      -1.476   7.089  -0.159  0.007801
ATOM   3185 C9   HEM   190      -2.629   7.474   0.748 -0.133785
ATOM   3186 H5   HEM   190      -3.604   7.293   0.279  0.034394
ATOM   3187 H6   HEM   190      -2.593   8.530   1.041  0.034394
ATOM   3188 H7   HEM   190      -2.601   6.872   1.664  0.034394
ATOM   3189 N1   HEM   190       0.701   6.743  -0.805 -0.603995
ATOM   3190 C5   HEM   190      -0.152   6.113  -1.662  0.675906
ATOM   3191 C6   HEM   190      -1.515   6.339  -1.295 -0.443839
ATOM   3192 C10  HEM   190      -2.772   5.871  -2.031  0.274750
ATOM   3193 H8   HEM   190      -2.576   5.903  -3.110 -0.051013
ATOM   3194 H9   HEM   190      -3.584   6.583  -1.845 -0.051013
ATOM   3195 C11  HEM   190      -3.157   4.453  -1.582 -0.058334
ATOM   3196 H10  HEM   190      -3.137   4.400  -0.487 -0.036197
ATOM   3197 H11  HEM   190      -2.407   3.738  -1.942 -0.036197
ATOM   3198 C12  HEM   190      -4.539   4.024  -2.050  0.827432
ATOM   3199 O2   HEM   190      -5.330   4.873  -2.483 -0.841974
ATOM   3200 O1   HEM   190      -4.790   2.822  -1.975 -0.841974
ATOM   3201 O1   XOH   191       3.073   7.600  -2.100 -1.183505
ATOM   3202 H1   XOH   191       4.061   7.600  -2.100  0.183505
HETATM 3203 O    WAT   192       0.533  17.155   6.719 -0.834000
HETATM 3204 H1   WAT   192       0.765  16.796   7.575  0.417000
HETATM 3205 H2   WAT   192      -0.362  16.850   6.566  0.417000
HETATM 3206 O    WAT   193       4.341  19.792 -20.944 -0.834000
HETATM 3207 H1   WAT   193       4.818  20.415 -21.491  0.417000
HETATM 3208 H2   WAT   193       5.024  19.309 -20.478  0.417000
HETATM 3209 O    WAT   194       0.340   3.191 -14.663 -0.834000
HETATM 3210 H1   WAT   194       0.618   2.287 -14.808  0.417000
HETATM 3211 H2   WAT   194       0.103   3.511 -15.533  0.417000
HETATM 3212 O    WAT   195       4.324   2.052   9.720 -0.834000
HETATM 3213 H1   WAT   195       4.134   1.357  10.350  0.417000
HETATM 3214 H2   WAT   195       5.279   2.115   9.715  0.417000
HETATM 3215 O    WAT   196       5.018   2.072 -10.393 -0.834000
HETATM 3216 H1   WAT   196       4.129   2.050 -10.747  0.417000
HETATM 3217 H2   WAT   196       5.584   2.016 -11.163  0.417000
HETATM 3218 O    WAT   197      11.208  14.163  -4.309 -0.834000
HETATM 3219 H1   WAT   197      11.942  14.203  -3.697  0.417000
HETATM 3220 H2   WAT   197      11.428  13.443  -4.900  0.417000
HETATM 3221 O    WAT   198      -8.239  12.042  -1.242 -0.834000
HETATM 3222 H1   WAT   198      -8.920  11.424  -1.508  0.417000
HETATM 3223 H2   WAT   198      -8.676  12.894  -1.239  0.417000
HETATM 3224 O    WAT   199      -2.227  18.454  -8.278 -0.834000
HETATM 3225 H1   WAT   199      -1.768  17.695  -7.919  0.417000
HETATM 3226 H2   WAT   199      -3.123  18.148  -8.419  0.417000
HETATM 3227 O    WAT   200       6.594   1.292   6.867 -0.834000
HETATM 3228 H1   WAT   200       7.316   1.898   6.701  0.417000
HETATM 3229 H2   WAT   200       6.688   0.618   6.194  0.417000
HETATM 3230 O    WAT   201      -7.383   3.622  -3.124 -0.834000
HETATM 3231 H1   WAT   201      -6.595   4.072  -2.820  0.417000
HETATM 3232 H2   WAT   201      -8.106   4.139  -2.768  0.417000
HETATM 3233 O    WAT   202       3.924  25.599 -13.395 -0.834000
HETATM 3234 H1   WAT   202       4.381  25.328 -14.191  0.417000
HETATM 3235 H2   WAT   202       3.451  24.817 -13.112  0.417000
HETATM 3236 O    WAT   203       6.510  -9.168  -9.625 -0.834000
HETATM 3237 H1   WAT   203       6.429 -10.120  -9.572  0.417000
HETATM 3238 H2   WAT   203       6.671  -8.993 -10.552  0.417000
HETATM 3239 O    WAT   204      11.980  16.012 -16.443 -0.834000
HETATM 3240 H1   WAT   204      12.090  15.074 -16.287  0.417000
HETATM 3241 H2   WAT   204      11.068  16.104 -16.718  0.417000
HETATM 3242 O    WAT   205      -1.695  10.089   8.984 -0.834000
HETATM 3243 H1   WAT   205      -2.619  10.327   9.064  0.417000
HETATM 3244 H2   WAT   205      -1.560   9.424   9.659  0.417000
HETATM 3245 O    WAT   206      -1.238  20.101 -10.176 -0.834000
HETATM 3246 H1   WAT   206      -1.559  19.485  -9.518  0.417000
HETATM 3247 H2   WAT   206      -1.800  20.870 -10.078  0.417000
HETATM 3248 O    WAT   207       4.927   2.602 -21.253 -0.834000
HETATM 3249 H1   WAT   207       5.124   1.675 -21.385  0.417000
HETATM 3250 H2   WAT   207       4.816   2.952 -22.137  0.417000
HETATM 3251 O    WAT   208       8.086  18.900   7.233 -0.834000
HETATM 3252 H1   WAT   208       7.220  18.537   7.416  0.417000
HETATM 3253 H2   WAT   208       8.115  18.982   6.279  0.417000
HETATM 3254 O    WAT   209       6.466  -0.557   8.744 -0.834000
HETATM 3255 H1   WAT   209       6.351   0.183   8.147  0.417000
HETATM 3256 H2   WAT   209       5.574  -0.833   8.956  0.417000
HETATM 3257 O    WAT   210      22.603   6.747   5.575 -0.834000
HETATM 3258 H1   WAT   210      22.998   7.613   5.471  0.417000
HETATM 3259 H2   WAT   210      22.484   6.429   4.680  0.417000
HETATM 3260 O    WAT   211      -0.296   3.984 -17.181 -0.834000
HETATM 3261 H1   WAT   211      -0.069   3.327 -17.840  0.417000
HETATM 3262 H2   WAT   211      -0.999   4.493 -17.583  0.417000
HETATM 3263 O    WAT   212      -0.382  -7.435  -8.697 -0.834000
HETATM 3264 H1   WAT   212      -1.153  -7.797  -8.260  0.417000
HETATM 3265 H2   WAT   212      -0.724  -7.038  -9.498  0.417000
HETATM 3266 O    WAT   213       7.709  17.093 -21.183 -0.834000
HETATM 3267 H1   WAT   213       7.398  16.966 -22.080  0.417000
HETATM 3268 H2   WAT   213       7.121  17.752 -20.816  0.417000
HETATM 3269 O    WAT   214      -7.135   9.588 -21.436 -0.834000
HETATM 3270 H1   WAT   214      -6.935  10.523 -21.399  0.417000
HETATM 3271 H2   WAT   214      -6.891   9.325 -22.323  0.417000
HETATM 3272 O    WAT   215      -8.471   7.920   5.603 -0.834000
HETATM 3273 H1   WAT   215      -7.924   7.567   6.305  0.417000
HETATM 3274 H2   WAT   215      -8.207   8.837   5.532  0.417000
HETATM 3275 O    WAT   216     -11.994   8.558 -10.571 -0.834000
HETATM 3276 H1   WAT   216     -12.739   8.138 -11.000  0.417000
HETATM 3277 H2   WAT   216     -11.509   8.972 -11.285  0.417000
HETATM 3278 O    WAT   217     -11.841   9.464 -17.145 -0.834000
HETATM 3279 H1   WAT   217     -12.715   9.803 -17.337  0.417000
HETATM 3280 H2   WAT   217     -11.639   9.801 -16.272  0.417000
HETATM 3281 O    WAT   218      -9.423   2.419  -8.212 -0.834000
HETATM 3282 H1   WAT   218      -9.689   1.546  -8.500  0.417000
HETATM 3283 H2   WAT   218     -10.205   2.783  -7.797  0.417000
HETATM 3284 O    WAT   219      21.045   7.203  -1.612 -0.834000
HETATM 3285 H1   WAT   219      21.278   7.941  -2.175  0.417000
HETATM 3286 H2   WAT   219      20.361   7.547  -1.037  0.417000
HETATM 3287 O    WAT   220      -4.820   7.279 -21.486 -0.834000
HETATM 3288 H1   WAT   220      -5.568   7.838 -21.699  0.417000
HETATM 3289 H2   WAT   220      -4.351   7.758 -20.803  0.417000
HETATM 3290 O    WAT   221      -3.991  19.985 -11.726 -0.834000
HETATM 3291 H1   WAT   221      -4.569  19.380 -11.263  0.417000
HETATM 3292 H2   WAT   221      -4.446  20.827 -11.689  0.417000
HETATM 3293 O    WAT   222       8.441  -7.865 -11.749 -0.834000
HETATM 3294 H1   WAT   222       7.650  -8.374 -11.928  0.417000
HETATM 3295 H2   WAT   222       8.270  -7.010 -12.145  0.417000
HETATM 3296 O    WAT   223      14.415 -10.351  -6.752 -0.834000
HETATM 3297 H1   WAT   223      14.116 -10.986  -7.404  0.417000
HETATM 3298 H2   WAT   223      14.053  -9.516  -7.048  0.417000
HETATM 3299 O    WAT   224      18.317  -4.287  -6.273 -0.834000
HETATM 3300 H1   WAT   224      17.919  -4.877  -6.913  0.417000
HETATM 3301 H2   WAT   224      19.207  -4.147  -6.596  0.417000
HETATM 3302 O    WAT   225      17.224 -12.572  -1.534 -0.834000
HETATM 3303 H1   WAT   225      16.470 -12.213  -2.003  0.417000
HETATM 3304 H2   WAT   225      17.845 -12.808  -2.224  0.417000
HETATM 3305 O    WAT   226       6.766  -0.406 -12.001 -0.834000
HETATM 3306 H1   WAT   226       7.606  -0.246 -12.431  0.417000
HETATM 3307 H2   WAT   226       6.179   0.255 -12.370  0.417000
HETATM 3308 O    WAT   227       4.856  16.137  12.455 -0.834000
HETATM 3309 H1   WAT   227       4.800  15.795  11.563  0.417000
HETATM 3310 H2   WAT   227       3.948  16.311  12.703  0.417000
HETATM 3311 O    WAT   228     -12.168  17.205  -7.068 -0.834000
HETATM 3312 H1   WAT   228     -12.413  16.615  -6.355  0.417000
HETATM 3313 H2   WAT   228     -11.952  18.030  -6.633  0.417000
HETATM 3314 O    WAT   229       4.296   3.545  12.203 -0.834000
HETATM 3315 H1   WAT   229       4.150   3.145  11.346  0.417000
HETATM 3316 H2   WAT   229       5.161   3.234  12.468  0.417000
HETATM 3317 O    WAT   230       6.066  19.576  -6.375 -0.834000
HETATM 3318 H1   WAT   230       6.363  19.578  -7.285  0.417000
HETATM 3319 H2   WAT   230       5.979  18.649  -6.153  0.417000
HETATM 3320 O    WAT   231       1.159   5.247 -23.155 -0.834000
HETATM 3321 H1   WAT   231       0.952   6.168 -22.994  0.417000
HETATM 3322 H2   WAT   231       1.859   5.269 -23.807  0.417000
HETATM 3323 O    WAT   232      -0.614   0.168   4.555 -0.834000
HETATM 3324 H1   WAT   232       0.100   0.284   5.182  0.417000
HETATM 3325 H2   WAT   232      -0.175   0.017   3.718  0.417000
HETATM 3326 O    WAT   233      -6.815   2.132  -1.216 -0.834000
HETATM 3327 H1   WAT   233      -5.902   2.348  -1.408  0.417000
HETATM 3328 H2   WAT   233      -7.311   2.531  -1.930  0.417000
HETATM 3329 O    WAT   234      10.679  17.805  -8.693 -0.834000
HETATM 3330 H1   WAT   234      11.269  17.092  -8.451  0.417000
HETATM 3331 H2   WAT   234       9.857  17.597  -8.250  0.417000
HETATM 3332 O    WAT   235      -9.362   8.495 -21.018 -0.834000
HETATM 3333 H1   WAT   235      -8.550   9.000 -20.966  0.417000
HETATM 3334 H2   WAT   235      -9.375   8.154 -21.912  0.417000
HETATM 3335 O    WAT   236      -5.531  -0.668  -9.513 -0.834000
HETATM 3336 H1   WAT   236      -5.851   0.028  -8.939  0.417000
HETATM 3337 H2   WAT   236      -4.756  -0.294  -9.933  0.417000
HETATM 3338 O    WAT   237       0.159   2.135 -18.878 -0.834000
HETATM 3339 H1   WAT   237       0.208   1.308 -18.400  0.417000
HETATM 3340 H2   WAT   237       0.049   1.877 -19.793  0.417000
HETATM 3341 O    WAT   238      12.064   1.887 -14.122 -0.834000
HETATM 3342 H1   WAT   238      12.254   2.825 -14.097  0.417000
HETATM 3343 H2   WAT   238      11.470   1.744 -13.385  0.417000
HETATM 3344 O    WAT   239      17.503   7.411   8.996 -0.834000
HETATM 3345 H1   WAT   239      17.894   7.478   9.867  0.417000
HETATM 3346 H2   WAT   239      18.078   7.932   8.435  0.417000
HETATM 3347 O    WAT   240      -4.732  17.875  -8.551 -0.834000
HETATM 3348 H1   WAT   240      -5.194  18.233  -7.793  0.417000
HETATM 3349 H2   WAT   240      -5.256  18.150  -9.303  0.417000
HETATM 3350 O    WAT   241       6.087   6.269 -24.791 -0.834000
HETATM 3351 H1   WAT   241       6.542   5.450 -24.597  0.417000
HETATM 3352 H2   WAT   241       5.817   6.601 -23.935  0.417000
HETATM 3353 O    WAT   242       6.305  -3.190 -12.618 -0.834000
HETATM 3354 H1   WAT   242       6.414  -2.294 -12.299  0.417000
HETATM 3355 H2   WAT   242       5.425  -3.206 -12.992  0.417000
HETATM 3356 O    WAT   243     -10.326   0.737 -11.697 -0.834000
HETATM 3357 H1   WAT   243     -11.006   0.453 -12.308  0.417000
HETATM 3358 H2   WAT   243     -10.524   1.658 -11.528  0.417000
HETATM 3359 O    WAT   244       6.422  -9.023 -12.102 -0.834000
HETATM 3360 H1   WAT   244       6.667  -9.672 -12.761  0.417000
HETATM 3361 H2   WAT   244       5.599  -9.350 -11.739  0.417000
HETATM 3362 O    WAT   245      24.198   2.483   2.065 -0.834000
HETATM 3363 H1   WAT   245      23.879   2.568   1.167  0.417000
HETATM 3364 H2   WAT   245      23.432   2.204   2.566  0.417000
HETATM 3365 O    WAT   246      12.325  13.299 -16.190 -0.834000
HETATM 3366 H1   WAT   246      13.035  13.157 -16.816  0.417000
HETATM 3367 H2   WAT   246      11.789  12.508 -16.252  0.417000
HETATM 3368 O    WAT   247       3.264  21.803 -25.133 -0.834000
HETATM 3369 H1   WAT   247       2.519  21.461 -25.627  0.417000
HETATM 3370 H2   WAT   247       2.940  22.614 -24.741  0.417000
HETATM 3371 O    WAT   248      -1.826  24.402 -16.266 -0.834000
HETATM 3372 H1   WAT   248      -2.240  23.823 -16.905  0.417000
HETATM 3373 H2   WAT   248      -1.641  25.204 -16.754  0.417000
HETATM 3374 O    WAT   249      14.490  13.221  -5.831 -0.834000
HETATM 3375 H1   WAT   249      13.647  12.773  -5.892  0.417000
HETATM 3376 H2   WAT   249      14.425  13.750  -5.036  0.417000
HETATM 3377 O    WAT   250      13.387  13.915  -2.936 -0.834000
HETATM 3378 H1   WAT   250      13.959  14.653  -2.724  0.417000
HETATM 3379 H2   WAT   250      13.667  13.217  -2.344  0.417000
HETATM 3380 O    WAT   251       8.391  17.362  -7.515 -0.834000
HETATM 3381 H1   WAT   251       7.772  18.011  -7.850  0.417000
HETATM 3382 H2   WAT   251       7.905  16.896  -6.835  0.417000
HETATM 3383 O    WAT   252       1.109   7.914  11.325 -0.834000
HETATM 3384 H1   WAT   252       0.613   8.258  12.068  0.417000
HETATM 3385 H2   WAT   252       1.842   7.445  11.724  0.417000
HETATM 3386 O    WAT   253      18.562  -2.721  26.244 -0.834000
HETATM 3387 H1   WAT   253      18.281  -2.564  27.145  0.417000
HETATM 3388 H2   WAT   253      19.515  -2.792  26.300  0.417000
HETATM 3389 O    WAT   254      23.712   9.209   4.927 -0.834000
HETATM 3390 H1   WAT   254      24.607   8.882   4.832  0.417000
HETATM 3391 H2   WAT   254      23.732   9.731   5.729  0.417000
HETATM 3392 O    WAT   255      -3.331  -4.212  -2.531 -0.834000
HETATM 3393 H1   WAT   255      -4.189  -4.378  -2.140  0.417000
HETATM 3394 H2   WAT   255      -3.398  -3.327  -2.889  0.417000
HETATM 3395 O    WAT   256      -0.931 -12.498  -8.653 -0.834000
HETATM 3396 H1   WAT   256      -0.481 -13.058  -9.286  0.417000
HETATM 3397 H2   WAT   256      -0.637 -11.612  -8.866  0.417000
HETATM 3398 O    WAT   257      17.492  11.895  -8.311 -0.834000
HETATM 3399 H1   WAT   257      17.388  11.724  -9.247  0.417000
HETATM 3400 H2   WAT   257      17.025  12.718  -8.165  0.417000
HETATM 3401 O    WAT   258      12.950  16.294  -5.545 -0.834000
HETATM 3402 H1   WAT   258      12.929  16.290  -6.502  0.417000
HETATM 3403 H2   WAT   258      12.210  15.744  -5.287  0.417000
HETATM 3404 O    WAT   259      18.548  -8.764   5.442 -0.834000
HETATM 3405 H1   WAT   259      18.276  -9.294   4.693  0.417000
HETATM 3406 H2   WAT   259      18.482  -9.356   6.191  0.417000
HETATM 3407 O    WAT   260       4.312  23.024   3.161 -0.834000
HETATM 3408 H1   WAT   260       3.840  22.416   2.591  0.417000
HETATM 3409 H2   WAT   260       3.632  23.418   3.707  0.417000
HETATM 3410 O    WAT   261      23.226  -1.701  19.905 -0.834000
HETATM 3411 H1   WAT   261      23.246  -1.802  20.857  0.417000
HETATM 3412 H2   WAT   261      23.779  -0.938  19.734  0.417000
HETATM 3413 O    WAT   262      23.391  -4.296   6.444 -0.834000
HETATM 3414 H1   WAT   262      23.198  -3.611   7.084  0.417000
HETATM 3415 H2   WAT   262      24.326  -4.470   6.554  0.417000
HETATM 3416 O    WAT   263       4.670   3.610 -23.511 -0.834000
HETATM 3417 H1   WAT   263       5.511   3.651 -23.966  0.417000
HETATM 3418 H2   WAT   263       4.119   4.245 -23.969  0.417000
HETATM 3419 O    WAT   264      -1.789  -4.246  -0.251 -0.834000
HETATM 3420 H1   WAT   264      -2.254  -4.168  -1.084  0.417000
HETATM 3421 H2   WAT   264      -0.864  -4.169  -0.484  0.417000
HETATM 3422 O    WAT   265       8.784 -13.816   1.202 -0.834000
HETATM 3423 H1   WAT   265       9.540 -13.504   0.705  0.417000
HETATM 3424 H2   WAT   265       9.051 -13.739   2.118  0.417000
HETATM 3425 O    WAT   266      -0.705  24.230 -19.689 -0.834000
HETATM 3426 H1   WAT   266      -1.480  23.824 -19.301  0.417000
HETATM 3427 H2   WAT   266      -0.519  23.700 -20.464  0.417000
HETATM 3428 O    WAT   267      -3.831  -7.452  -8.892 -0.834000
HETATM 3429 H1   WAT   267      -3.321  -6.645  -8.822  0.417000
HETATM 3430 H2   WAT   267      -3.445  -8.037  -8.239  0.417000
HETATM 3431 O    WAT   268      21.361   7.447   7.759 -0.834000
HETATM 3432 H1   WAT   268      21.663   7.102   6.919  0.417000
HETATM 3433 H2   WAT   268      20.514   7.847   7.562  0.417000
HETATM 3434 O    WAT   269       5.535   1.465 -13.142 -0.834000
HETATM 3435 H1   WAT   269       4.601   1.586 -12.969  0.417000
HETATM 3436 H2   WAT   269       5.570   1.112 -14.031  0.417000
HETATM 3437 O    WAT   270     -13.367   6.386  -7.155 -0.834000
HETATM 3438 H1   WAT   270     -12.571   5.978  -6.814  0.417000
HETATM 3439 H2   WAT   270     -13.190   7.326  -7.117  0.417000
HETATM 3440 O    WAT   271      -1.071  -1.275 -11.316 -0.834000
HETATM 3441 H1   WAT   271      -1.613  -2.047 -11.478  0.417000
HETATM 3442 H2   WAT   271      -0.398  -1.578 -10.707  0.417000
HETATM 3443 O    WAT   272      15.429  18.179   1.936 -0.834000
HETATM 3444 H1   WAT   272      16.176  17.960   1.379  0.417000
HETATM 3445 H2   WAT   272      15.165  17.345   2.323  0.417000
HETATM 3446 O    WAT   273      -3.224  -5.628   4.132 -0.834000
HETATM 3447 H1   WAT   273      -3.678  -4.798   3.984  0.417000
HETATM 3448 H2   WAT   273      -3.919  -6.241   4.372  0.417000
HETATM 3449 O    WAT   274       4.237  -4.925   3.408 -0.834000
HETATM 3450 H1   WAT   274       4.972  -4.672   2.849  0.417000
HETATM 3451 H2   WAT   274       4.494  -5.772   3.773  0.417000
HETATM 3452 O    WAT   275       0.766  22.315   2.773 -0.834000
HETATM 3453 H1   WAT   275       1.550  21.967   2.350  0.417000
HETATM 3454 H2   WAT   275       1.100  22.900   3.453  0.417000
HETATM 3455 O    WAT   276       7.964  19.138   4.743 -0.834000
HETATM 3456 H1   WAT   276       8.668  19.731   4.482  0.417000
HETATM 3457 H2   WAT   276       7.243  19.344   4.147  0.417000
HETATM 3458 O    WAT   277       9.514  14.086 -23.036 -0.834000
HETATM 3459 H1   WAT   277      10.165  13.657 -23.591  0.417000
HETATM 3460 H2   WAT   277       8.940  14.544 -23.649  0.417000
HETATM 3461 O    WAT   278      -0.436   8.678  13.095 -0.834000
HETATM 3462 H1   WAT   278      -1.265   8.328  12.768  0.417000
HETATM 3463 H2   WAT   278      -0.416   8.426  14.018  0.417000
HETATM 3464 O    WAT   279      27.772   9.045   2.652 -0.834000
HETATM 3465 H1   WAT   279      27.401   9.883   2.375  0.417000
HETATM 3466 H2   WAT   279      27.441   8.414   2.013  0.417000
HETATM 3467 O    WAT   280       8.680  20.977  -7.486 -0.834000
HETATM 3468 H1   WAT   280       8.621  21.801  -7.971  0.417000
HETATM 3469 H2   WAT   280       8.095  20.382  -7.955  0.417000
HETATM 3470 O    WAT   281      15.385  -0.321 -10.233 -0.834000
HETATM 3471 H1   WAT   281      15.649  -1.005  -9.618  0.417000
HETATM 3472 H2   WAT   281      16.095  -0.289 -10.875  0.417000
HETATM 3473 O    WAT   282      -3.716   7.452 -24.333 -0.834000
HETATM 3474 H1   WAT   282      -2.923   7.223 -24.818  0.417000
HETATM 3475 H2   WAT   282      -3.602   7.037 -23.478  0.417000
HETATM 3476 O    WAT   283      17.247  17.100   0.372 -0.834000
HETATM 3477 H1   WAT   283      17.592  16.217   0.237  0.417000
HETATM 3478 H2   WAT   283      17.436  17.558  -0.447  0.417000
HETATM 3479 O    WAT   284      13.523  13.465 -13.571 -0.834000
HETATM 3480 H1   WAT   284      12.931  13.382 -14.319  0.417000
HETATM 3481 H2   WAT   284      14.366  13.702 -13.958  0.417000
HETATM 3482 O    WAT   285      -4.801   4.313 -21.974 -0.834000
HETATM 3483 H1   WAT   285      -4.905   5.263 -21.917  0.417000
HETATM 3484 H2   WAT   285      -4.585   4.150 -22.892  0.417000
HETATM 3485 O    WAT   286      18.565   7.753  11.578 -0.834000
HETATM 3486 H1   WAT   286      19.477   7.807  11.293  0.417000
HETATM 3487 H2   WAT   286      18.610   7.362  12.451  0.417000
HETATM 3488 O    WAT   287      -6.148  18.872 -10.742 -0.834000
HETATM 3489 H1   WAT   287      -6.694  19.484 -10.247  0.417000
HETATM 3490 H2   WAT   287      -6.606  18.763 -11.575  0.417000
HETATM 3491 O    WAT   288      13.250   4.371 -14.690 -0.834000
HETATM 3492 H1   WAT   288      13.638   4.238 -15.555  0.417000
HETATM 3493 H2   WAT   288      13.256   5.320 -14.568  0.417000
HETATM 3494 O    WAT   289      -3.121  -1.785  -3.508 -0.834000
HETATM 3495 H1   WAT   289      -2.251  -1.415  -3.661  0.417000
HETATM 3496 H2   WAT   289      -3.555  -1.150  -2.939  0.417000
HETATM 3497 O    WAT   290       2.396 -11.803  -3.341 -0.834000
HETATM 3498 H1   WAT   290       3.141 -12.270  -3.719  0.417000
HETATM 3499 H2   WAT   290       1.963 -11.395  -4.091  0.417000
HETATM 3500 O    WAT   291      11.184   5.449 -21.268 -0.834000
HETATM 3501 H1   WAT   291      11.556   4.567 -21.288  0.417000
HETATM 3502 H2   WAT   291      11.707   5.915 -20.615  0.417000
HETATM 3503 O    WAT   292      24.090  11.259   3.410 -0.834000
HETATM 3504 H1   WAT   292      23.910  12.065   3.894  0.417000
HETATM 3505 H2   WAT   292      24.064  10.569   4.073  0.417000
HETATM 3506 O    WAT   293      20.553  -2.487   0.661 -0.834000
HETATM 3507 H1   WAT   293      20.639  -1.537   0.584  0.417000
HETATM 3508 H2   WAT   293      19.610  -2.639   0.723  0.417000
HETATM 3509 O    WAT   294      -5.207  21.640  -8.654 -0.834000
HETATM 3510 H1   WAT   294      -6.091  21.272  -8.672  0.417000
HETATM 3511 H2   WAT   294      -5.342  22.587  -8.632  0.417000
HETATM 3512 O    WAT   295      -9.833  25.653  -9.101 -0.834000
HETATM 3513 H1   WAT   295     -10.628  25.466  -8.601  0.417000
HETATM 3514 H2   WAT   295      -9.598  24.815  -9.499  0.417000
HETATM 3515 O    WAT   296       1.510  -0.465 -12.797 -0.834000
HETATM 3516 H1   WAT   296       1.254  -0.135 -13.658  0.417000
HETATM 3517 H2   WAT   296       0.691  -0.761 -12.400  0.417000
HETATM 3518 O    WAT   297      -5.792  18.918  -6.244 -0.834000
HETATM 3519 H1   WAT   297      -5.537  18.330  -5.533  0.417000
HETATM 3520 H2   WAT   297      -5.609  19.795  -5.907  0.417000
HETATM 3521 O    WAT   298       7.302 -11.051   3.621 -0.834000
HETATM 3522 H1   WAT   298       6.966 -10.179   3.414  0.417000
HETATM 3523 H2   WAT   298       7.191 -11.549   2.811  0.417000
HETATM 3524 O    WAT   299      -2.155  18.838   1.133 -0.834000
HETATM 3525 H1   WAT   299      -2.171  19.628   0.593  0.417000
HETATM 3526 H2   WAT   299      -1.383  18.943   1.689  0.417000
HETATM 3527 O    WAT   300       1.564  13.427  10.443 -0.834000
HETATM 3528 H1   WAT   300       0.753  13.135  10.858  0.417000
HETATM 3529 H2   WAT   300       1.639  12.886   9.657  0.417000
HETATM 3530 O    WAT   301     -14.205   7.780  -0.461 -0.834000
HETATM 3531 H1   WAT   301     -13.775   8.623  -0.604  0.417000
HETATM 3532 H2   WAT   301     -14.665   7.883   0.372  0.417000
HETATM 3533 O    WAT   302      13.375 -11.438   3.853 -0.834000
HETATM 3534 H1   WAT   302      14.043 -12.085   3.628  0.417000
HETATM 3535 H2   WAT   302      13.860 -10.730   4.276  0.417000
HETATM 3536 O    WAT   303      13.704  10.808 -12.132 -0.834000
HETATM 3537 H1   WAT   303      13.375  11.642 -12.467  0.417000
HETATM 3538 H2   WAT   303      14.554  10.698 -12.558  0.417000
HETATM 3539 O    WAT   304      -5.314  17.479  -4.131 -0.834000
HETATM 3540 H1   WAT   304      -4.860  17.782  -3.345  0.417000
HETATM 3541 H2   WAT   304      -6.227  17.387  -3.860  0.417000
HETATM 3542 O    WAT   305     -12.693  20.595  -5.062 -0.834000
HETATM 3543 H1   WAT   305     -12.260  21.205  -4.465  0.417000
HETATM 3544 H2   WAT   305     -11.998  20.002  -5.346  0.417000
HETATM 3545 O    WAT   306      -0.045 -10.008  -9.633 -0.834000
HETATM 3546 H1   WAT   306       0.754 -10.138 -10.143  0.417000
HETATM 3547 H2   WAT   306       0.056  -9.138  -9.247  0.417000
HETATM 3548 O    WAT   307       6.462 -10.873 -13.670 -0.834000
HETATM 3549 H1   WAT   307       5.597 -11.263 -13.799  0.417000
HETATM 3550 H2   WAT   307       7.071 -11.606 -13.757  0.417000
HETATM 3551 O    WAT   308      -5.913  16.106 -24.223 -0.834000
HETATM 3552 H1   WAT   308      -6.868  16.040 -24.257  0.417000
HETATM 3553 H2   WAT   308      -5.700  16.018 -23.294  0.417000
HETATM 3554 O    WAT   309      -8.371   1.893  -5.766 -0.834000
HETATM 3555 H1   WAT   309      -8.431   0.965  -5.995  0.417000
HETATM 3556 H2   WAT   309      -8.491   2.353  -6.597  0.417000
HETATM 3557 O    WAT   310      -1.481  -4.105 -11.359 -0.834000
HETATM 3558 H1   WAT   310      -0.948  -3.940 -12.136  0.417000
HETATM 3559 H2   WAT   310      -1.348  -5.033 -11.169  0.417000
HETATM 3560 O    WAT   311      -6.625   1.340   5.039 -0.834000
HETATM 3561 H1   WAT   311      -6.423   1.862   5.816  0.417000
HETATM 3562 H2   WAT   311      -6.419   1.917   4.303  0.417000
HETATM 3563 O    WAT   312      -4.467  -3.411   3.809 -0.834000
HETATM 3564 H1   WAT   312      -5.045  -2.680   4.029  0.417000
HETATM 3565 H2   WAT   312      -4.497  -3.461   2.853  0.417000
HETATM 3566 O    WAT   313      27.869   9.328   7.052 -0.834000
HETATM 3567 H1   WAT   313      27.879  10.285   7.024  0.417000
HETATM 3568 H2   WAT   313      28.789   9.081   7.150  0.417000
HETATM 3569 O    WAT   314       9.352  -5.606   6.225 -0.834000
HETATM 3570 H1   WAT   314       8.757  -4.934   5.892  0.417000
HETATM 3571 H2   WAT   314      10.214  -5.191   6.211  0.417000
HETATM 3572 O    WAT   315       4.523  -7.321   4.504 -0.834000
HETATM 3573 H1   WAT   315       4.634  -7.765   5.345  0.417000
HETATM 3574 H2   WAT   315       5.145  -7.755   3.921  0.417000
HETATM 3575 O    WAT   316      28.794   3.390   9.436 -0.834000
HETATM 3576 H1   WAT   316      28.843   2.444   9.301  0.417000
HETATM 3577 H2   WAT   316      28.267   3.710   8.703  0.417000
HETATM 3578 O    WAT   317       6.204   0.970 -18.785 -0.834000
HETATM 3579 H1   WAT   317       6.597   0.145 -18.500  0.417000
HETATM 3580 H2   WAT   317       5.366   0.715 -19.170  0.417000
HETATM 3581 O    WAT   318      13.288  -7.068  12.995 -0.834000
HETATM 3582 H1   WAT   318      13.997  -6.795  12.413  0.417000
HETATM 3583 H2   WAT   318      13.113  -7.977  12.751  0.417000
HETATM 3584 O    WAT   319      14.016  18.141  -3.936 -0.834000
HETATM 3585 H1   WAT   319      13.686  17.419  -4.472  0.417000
HETATM 3586 H2   WAT   319      13.850  18.924  -4.461  0.417000
HETATM 3587 O    WAT   320       4.181  -1.618   9.735 -0.834000
HETATM 3588 H1   WAT   320       3.283  -1.569   9.408  0.417000
HETATM 3589 H2   WAT   320       4.204  -1.000  10.465  0.417000
HETATM 3590 O    WAT   321      16.493   2.553 -18.380 -0.834000
HETATM 3591 H1   WAT   321      17.116   3.274 -18.292  0.417000
HETATM 3592 H2   WAT   321      17.041   1.772 -18.465  0.417000
HETATM 3593 O    WAT   322       2.832 -13.823 -29.392 -0.834000
HETATM 3594 H1   WAT   322       3.551 -13.964 -28.777  0.417000
HETATM 3595 H2   WAT   322       2.214 -14.529 -29.204  0.417000
HETATM 3596 O    WAT   323     -14.065  23.383   0.783 -0.834000
HETATM 3597 H1   WAT   323     -14.664  24.051   0.449  0.417000
HETATM 3598 H2   WAT   323     -13.242  23.849   0.925  0.417000
HETATM 3599 O    WAT   324     -34.567  11.873  -2.645 -0.834000
HETATM 3600 H1   WAT   324     -34.048  11.193  -3.073  0.417000
HETATM 3601 H2   WAT   324     -35.475  11.604  -2.781  0.417000
HETATM 3602 O    WAT   325       0.170 -30.828  23.562 -0.834000
HETATM 3603 H1   WAT   325       0.209 -30.120  22.919  0.417000
HETATM 3604 H2   WAT   325       0.161 -30.383  24.409  0.417000
HETATM 3605 O    WAT   326     -20.878 -19.363 -12.297 -0.834000
HETATM 3606 H1   WAT   326     -20.302 -20.100 -12.094  0.417000
HETATM 3607 H2   WAT   326     -21.742 -19.760 -12.415  0.417000
HETATM 3608 O    WAT   327     -23.826  -5.991 -29.792 -0.834000
HETATM 3609 H1   WAT   327     -24.245  -5.137 -29.687  0.417000
HETATM 3610 H2   WAT   327     -22.889  -5.810 -29.711  0.417000
HETATM 3611 O    WAT   328      17.410  11.488 -11.055 -0.834000
HETATM 3612 H1   WAT   328      16.971  11.085 -11.803  0.417000
HETATM 3613 H2   WAT   328      17.476  12.414 -11.286  0.417000
HETATM 3614 O    WAT   329      13.642  33.262 -15.393 -0.834000
HETATM 3615 H1   WAT   329      13.606  34.009 -14.796  0.417000
HETATM 3616 H2   WAT   329      12.804  33.284 -15.855  0.417000
HETATM 3617 O    WAT   330     -32.109 -23.113  -1.922 -0.834000
HETATM 3618 H1   WAT   330     -31.630 -22.502  -1.363  0.417000
HETATM 3619 H2   WAT   330     -31.881 -23.979  -1.582  0.417000
HETATM 3620 O    WAT   331      -2.985 -13.370  33.693 -0.834000
HETATM 3621 H1   WAT   331      -3.823 -13.793  33.508  0.417000
HETATM 3622 H2   WAT   331      -3.060 -12.503  33.294  0.417000
HETATM 3623 O    WAT   332      37.564 -13.484   3.111 -0.834000
HETATM 3624 H1   WAT   332      37.111 -12.655   3.263  0.417000
HETATM 3625 H2   WAT   332      38.355 -13.240   2.630  0.417000
HETATM 3626 O    WAT   333       3.168  35.066   0.140 -0.834000
HETATM 3627 H1   WAT   333       3.084  34.194   0.525  0.417000
HETATM 3628 H2   WAT   333       3.797  34.954  -0.572  0.417000
HETATM 3629 O    WAT   334      11.822 -25.957  24.914 -0.834000
HETATM 3630 H1   WAT   334      12.417 -25.232  24.721  0.417000
HETATM 3631 H2   WAT   334      11.803 -26.003  25.870  0.417000
HETATM 3632 O    WAT   335      -6.358 -27.320  10.379 -0.834000
HETATM 3633 H1   WAT   335      -6.548 -28.224  10.129  0.417000
HETATM 3634 H2   WAT   335      -7.213 -26.945  10.590  0.417000
HETATM 3635 O    WAT   336     -18.347  15.175 -31.576 -0.834000
HETATM 3636 H1   WAT   336     -18.981  15.817 -31.893  0.417000
HETATM 3637 H2   WAT   336     -18.734  14.834 -30.770  0.417000
HETATM 3638 O    WAT   337     -16.144   4.478   2.690 -0.834000
HETATM 3639 H1   WAT   337     -15.585   3.890   3.198  0.417000
HETATM 3640 H2   WAT   337     -16.337   5.201   3.288  0.417000
HETATM 3641 O    WAT   338     -15.174 -11.601  -1.485 -0.834000
HETATM 3642 H1   WAT   338     -15.765 -10.872  -1.297  0.417000
HETATM 3643 H2   WAT   338     -14.653 -11.699  -0.688  0.417000
HETATM 3644 O    WAT   339      -2.925 -32.641  19.669 -0.834000
HETATM 3645 H1   WAT   339      -3.821 -32.870  19.914  0.417000
HETATM 3646 H2   WAT   339      -3.008 -31.807  19.208  0.417000
HETATM 3647 O    WAT   340      20.920  -3.705  -7.185 -0.834000
HETATM 3648 H1   WAT   340      21.514  -3.154  -7.695  0.417000
HETATM 3649 H2   WAT   340      21.228  -3.617  -6.283  0.417000
HETATM 3650 O    WAT   341     -16.600   0.162  -9.715 -0.834000
HETATM 3651 H1   WAT   341     -16.580  -0.737  -9.387  0.417000
HETATM 3652 H2   WAT   341     -16.529   0.071 -10.665  0.417000
HETATM 3653 O    WAT   342      29.569 -20.392 -15.165 -0.834000
HETATM 3654 H1   WAT   342      30.375 -19.949 -14.899  0.417000
HETATM 3655 H2   WAT   342      29.448 -21.082 -14.513  0.417000
HETATM 3656 O    WAT   343     -16.690   8.043 -20.030 -0.834000
HETATM 3657 H1   WAT   343     -17.461   8.261 -19.507  0.417000
HETATM 3658 H2   WAT   343     -16.596   8.778 -20.636  0.417000
HETATM 3659 O    WAT   344      22.742  22.562  22.808 -0.834000
HETATM 3660 H1   WAT   344      21.981  22.124  23.189  0.417000
HETATM 3661 H2   WAT   344      22.587  22.536  21.864  0.417000
HETATM 3662 O    WAT   345      -9.954 -16.805 -27.591 -0.834000
HETATM 3663 H1   WAT   345     -10.202 -16.268 -28.343  0.417000
HETATM 3664 H2   WAT   345      -9.921 -17.698 -27.934  0.417000
HETATM 3665 O    WAT   346     -24.475  -0.507   2.451 -0.834000
HETATM 3666 H1   WAT   346     -23.643  -0.140   2.152  0.417000
HETATM 3667 H2   WAT   346     -25.084   0.231   2.430  0.417000
HETATM 3668 O    WAT   347     -14.983  -1.646  32.432 -0.834000
HETATM 3669 H1   WAT   347     -15.345  -2.079  33.206  0.417000
HETATM 3670 H2   WAT   347     -15.742  -1.249  32.004  0.417000
HETATM 3671 O    WAT   348      14.183  25.726  -9.767 -0.834000
HETATM 3672 H1   WAT   348      13.690  25.358 -10.500  0.417000
HETATM 3673 H2   WAT   348      15.091  25.736 -10.069  0.417000
HETATM 3674 O    WAT   349      17.722 -25.440   4.781 -0.834000
HETATM 3675 H1   WAT   349      18.182 -25.186   3.981  0.417000
HETATM 3676 H2   WAT   349      17.676 -26.395   4.737  0.417000
HETATM 3677 O    WAT   350      17.871   2.021 -28.622 -0.834000
HETATM 3678 H1   WAT   350      17.446   1.289 -29.069  0.417000
HETATM 3679 H2   WAT   350      17.206   2.349 -28.016  0.417000
HETATM 3680 O    WAT   351       4.803 -35.923   5.529 -0.834000
HETATM 3681 H1   WAT   351       4.408 -36.787   5.406  0.417000
HETATM 3682 H2   WAT   351       4.669 -35.729   6.457  0.417000
HETATM 3683 O    WAT   352      27.637  15.617  -4.616 -0.834000
HETATM 3684 H1   WAT   352      28.110  15.139  -3.934  0.417000
HETATM 3685 H2   WAT   352      26.720  15.572  -4.347  0.417000
HETATM 3686 O    WAT   353     -24.274   7.716 -25.769 -0.834000
HETATM 3687 H1   WAT   353     -23.349   7.660 -25.531  0.417000
HETATM 3688 H2   WAT   353     -24.573   6.806 -25.780  0.417000
HETATM 3689 O    WAT   354      20.297 -21.921  24.218 -0.834000
HETATM 3690 H1   WAT   354      19.580 -21.835  24.845  0.417000
HETATM 3691 H2   WAT   354      19.909 -21.682  23.376  0.417000
HETATM 3692 O    WAT   355       7.337 -17.993  -4.228 -0.834000
HETATM 3693 H1   WAT   355       6.895 -18.800  -4.491  0.417000
HETATM 3694 H2   WAT   355       7.722 -18.197  -3.375  0.417000
HETATM 3695 O    WAT   356     -21.401 -23.122  -4.480 -0.834000
HETATM 3696 H1   WAT   356     -21.100 -22.406  -3.920  0.417000
HETATM 3697 H2   WAT   356     -22.338 -22.961  -4.592  0.417000
HETATM 3698 O    WAT   357       1.668  21.030  31.893 -0.834000
HETATM 3699 H1   WAT   357       0.882  21.413  31.504  0.417000
HETATM 3700 H2   WAT   357       1.341  20.492  32.614  0.417000
HETATM 3701 O    WAT   358      17.395  16.273 -29.396 -0.834000
HETATM 3702 H1   WAT   358      18.257  16.078 -29.764  0.417000
HETATM 3703 H2   WAT   358      16.815  15.621 -29.789  0.417000
HETATM 3704 O    WAT   359     -30.117  17.756 -14.778 -0.834000
HETATM 3705 H1   WAT   359     -29.237  17.401 -14.655  0.417000
HETATM 3706 H2   WAT   359     -30.114  18.104 -15.670  0.417000
HETATM 3707 O    WAT   360      -2.895 -20.438  -0.615 -0.834000
HETATM 3708 H1   WAT   360      -3.258 -19.553  -0.628  0.417000
HETATM 3709 H2   WAT   360      -3.660 -21.012  -0.642  0.417000
HETATM 3710 O    WAT   361     -15.153  10.982 -35.693 -0.834000
HETATM 3711 H1   WAT   361     -15.340  10.916 -34.756  0.417000
HETATM 3712 H2   WAT   361     -15.457  10.151 -36.057  0.417000
HETATM 3713 O    WAT   362      30.578  17.350  -8.224 -0.834000
HETATM 3714 H1   WAT   362      30.774  17.227  -7.295  0.417000
HETATM 3715 H2   WAT   362      31.430  17.510  -8.630  0.417000
HETATM 3716 O    WAT   363      15.628 -17.993   8.919 -0.834000
HETATM 3717 H1   WAT   363      15.324 -18.860   8.649  0.417000
HETATM 3718 H2   WAT   363      16.131 -17.672   8.172  0.417000
HETATM 3719 O    WAT   364      -1.988  33.659 -13.018 -0.834000
HETATM 3720 H1   WAT   364      -2.853  34.017 -13.219  0.417000
HETATM 3721 H2   WAT   364      -2.168  32.888 -12.479  0.417000
HETATM 3722 O    WAT   365     -18.955  -7.270 -26.960 -0.834000
HETATM 3723 H1   WAT   365     -18.669  -8.183 -26.958  0.417000
HETATM 3724 H2   WAT   365     -18.413  -6.850 -27.628  0.417000
HETATM 3725 O    WAT   366     -18.552 -11.943 -20.773 -0.834000
HETATM 3726 H1   WAT   366     -17.927 -11.878 -20.051  0.417000
HETATM 3727 H2   WAT   366     -18.919 -12.824 -20.694  0.417000
HETATM 3728 O    WAT   367      17.940 -13.230  28.609 -0.834000
HETATM 3729 H1   WAT   367      17.997 -14.067  29.071  0.417000
HETATM 3730 H2   WAT   367      18.421 -13.374  27.794  0.417000
HETATM 3731 O    WAT   368     -28.289   9.995  15.764 -0.834000
HETATM 3732 H1   WAT   368     -28.284   9.264  16.382  0.417000
HETATM 3733 H2   WAT   368     -27.389  10.320  15.770  0.417000
HETATM 3734 O    WAT   369     -12.518  -9.400  29.971 -0.834000
HETATM 3735 H1   WAT   369     -12.368  -9.770  30.841  0.417000
HETATM 3736 H2   WAT   369     -13.471  -9.369  29.886  0.417000
HETATM 3737 O    WAT   370      13.050  21.006 -19.614 -0.834000
HETATM 3738 H1   WAT   370      13.269  20.102 -19.839  0.417000
HETATM 3739 H2   WAT   370      13.645  21.535 -20.146  0.417000
HETATM 3740 O    WAT   371       9.897 -13.931 -19.058 -0.834000
HETATM 3741 H1   WAT   371      10.771 -14.273 -19.249  0.417000
HETATM 3742 H2   WAT   371       9.577 -14.478 -18.341  0.417000
HETATM 3743 O    WAT   372     -10.094  19.257  26.557 -0.834000
HETATM 3744 H1   WAT   372     -10.209  18.396  26.154  0.417000
HETATM 3745 H2   WAT   372     -10.106  19.085  27.498  0.417000
HETATM 3746 O    WAT   373     -13.965  17.330   2.087 -0.834000
HETATM 3747 H1   WAT   373     -13.904  16.836   2.905  0.417000
HETATM 3748 H2   WAT   373     -13.588  18.185   2.295  0.417000
HETATM 3749 O    WAT   374      13.839  -1.823  35.550 -0.834000
HETATM 3750 H1   WAT   374      13.672  -1.675  36.481  0.417000
HETATM 3751 H2   WAT   374      13.624  -0.989  35.133  0.417000
HETATM 3752 O    WAT   375      14.038 -31.593  -9.480 -0.834000
HETATM 3753 H1   WAT   375      14.216 -31.259  -8.600  0.417000
HETATM 3754 H2   WAT   375      13.723 -32.485  -9.338  0.417000
HETATM 3755 O    WAT   376     -14.946  36.099   0.870 -0.834000
HETATM 3756 H1   WAT   376     -14.047  36.111   0.540  0.417000
HETATM 3757 H2   WAT   376     -14.909  36.601   1.683  0.417000
HETATM 3758 O    WAT   377      18.435 -19.826   6.289 -0.834000
HETATM 3759 H1   WAT   377      18.075 -20.580   6.756  0.417000
HETATM 3760 H2   WAT   377      18.192 -19.973   5.375  0.417000
HETATM 3761 O    WAT   378       9.594  30.350 -15.131 -0.834000
HETATM 3762 H1   WAT   378       9.668  30.684 -16.026  0.417000
HETATM 3763 H2   WAT   378       9.365  29.427 -15.238  0.417000
HETATM 3764 O    WAT   379      15.443 -12.580  27.757 -0.834000
HETATM 3765 H1   WAT   379      16.320 -12.766  28.093  0.417000
HETATM 3766 H2   WAT   379      15.431 -12.975  26.886  0.417000
HETATM 3767 O    WAT   380       1.979 -20.735 -20.425 -0.834000
HETATM 3768 H1   WAT   380       2.674 -20.984 -19.817  0.417000
HETATM 3769 H2   WAT   380       2.351 -20.014 -20.933  0.417000
HETATM 3770 O    WAT   381     -27.874   2.587   0.641 -0.834000
HETATM 3771 H1   WAT   381     -27.909   3.491   0.952  0.417000
HETATM 3772 H2   WAT   381     -28.782   2.370   0.433  0.417000
HETATM 3773 O    WAT   382     -10.145 -24.560 -15.956 -0.834000
HETATM 3774 H1   WAT   382      -9.780 -24.007 -15.265  0.417000
HETATM 3775 H2   WAT   382     -10.942 -24.926 -15.574  0.417000
HETATM 3776 O    WAT   383       6.140 -11.540 -17.535 -0.834000
HETATM 3777 H1   WAT   383       6.880 -10.941 -17.438  0.417000
HETATM 3778 H2   WAT   383       5.432 -11.128 -17.040  0.417000
HETATM 3779 O    WAT   384      -4.276 -24.971 -26.568 -0.834000
HETATM 3780 H1   WAT   384      -3.835 -24.234 -26.146  0.417000
HETATM 3781 H2   WAT   384      -4.891 -25.292 -25.909  0.417000
HETATM 3782 O    WAT   385       5.933 -39.509   5.616 -0.834000
HETATM 3783 H1   WAT   385       5.129 -39.006   5.488  0.417000
HETATM 3784 H2   WAT   385       6.095 -39.921   4.767  0.417000
HETATM 3785 O    WAT   386      -6.992  -2.663   6.916 -0.834000
HETATM 3786 H1   WAT   386      -7.902  -2.956   6.951  0.417000
HETATM 3787 H2   WAT   386      -6.900  -2.078   7.668  0.417000
HETATM 3788 O    WAT   387      11.518  -7.694 -30.251 -0.834000
HETATM 3789 H1   WAT   387      11.425  -8.643 -30.165  0.417000
HETATM 3790 H2   WAT   387      12.259  -7.474 -29.687  0.417000
HETATM 3791 O    WAT   388     -36.674   2.710  -8.657 -0.834000
HETATM 3792 H1   WAT   388     -36.670   3.635  -8.905  0.417000
HETATM 3793 H2   WAT   388     -36.910   2.712  -7.729  0.417000
HETATM 3794 O    WAT   389     -22.907  16.192 -18.198 -0.834000
HETATM 3795 H1   WAT   389     -22.959  16.705 -17.392  0.417000
HETATM 3796 H2   WAT   389     -22.006  16.309 -18.499  0.417000
HETATM 3797 O    WAT   390     -26.733  17.326  18.517 -0.834000
HETATM 3798 H1   WAT   390     -27.290  17.849  19.094  0.417000
HETATM 3799 H2   WAT   390     -27.348  16.846  17.962  0.417000
HETATM 3800 O    WAT   391     -14.966 -12.465  29.660 -0.834000
HETATM 3801 H1   WAT   391     -14.360 -12.892  30.266  0.417000
HETATM 3802 H2   WAT   391     -15.606 -13.144  29.444  0.417000
HETATM 3803 O    WAT   392     -19.720 -27.008   6.839 -0.834000
HETATM 3804 H1   WAT   392     -19.991 -26.137   6.550  0.417000
HETATM 3805 H2   WAT   392     -19.359 -26.868   7.715  0.417000
HETATM 3806 O    WAT   393      -8.827 -31.075  12.534 -0.834000
HETATM 3807 H1   WAT   393      -9.102 -30.295  12.052  0.417000
HETATM 3808 H2   WAT   393      -9.517 -31.716  12.364  0.417000
HETATM 3809 O    WAT   394      32.475   4.953   4.822 -0.834000
HETATM 3810 H1   WAT   394      31.861   4.721   5.518  0.417000
HETATM 3811 H2   WAT   394      32.353   4.274   4.158  0.417000
HETATM 3812 O    WAT   395      -3.374  30.381   0.798 -0.834000
HETATM 3813 H1   WAT   395      -4.083  31.016   0.699  0.417000
HETATM 3814 H2   WAT   395      -2.760  30.799   1.402  0.417000
HETATM 3815 O    WAT   396      10.111  15.840 -21.069 -0.834000
HETATM 3816 H1   WAT   396      10.007  15.173 -21.748  0.417000
HETATM 3817 H2   WAT   396       9.254  16.262 -21.014  0.417000
HETATM 3818 O    WAT   397     -13.773  16.631 -30.075 -0.834000
HETATM 3819 H1   WAT   397     -14.416  15.991 -30.382  0.417000
HETATM 3820 H2   WAT   397     -14.300  17.355 -29.734  0.417000
HETATM 3821 O    WAT   398      19.316  14.808 -25.102 -0.834000
HETATM 3822 H1   WAT   398      18.644  15.195 -25.663  0.417000
HETATM 3823 H2   WAT   398      19.188  15.227 -24.251  0.417000
HETATM 3824 O    WAT   399      18.164  -9.640  28.360 -0.834000
HETATM 3825 H1   WAT   399      18.491 -10.135  27.609  0.417000
HETATM 3826 H2   WAT   399      17.228  -9.537  28.191  0.417000
HETATM 3827 O    WAT   400      11.560  -5.224 -36.380 -0.834000
HETATM 3828 H1   WAT   400      12.491  -5.405 -36.248  0.417000
HETATM 3829 H2   WAT   400      11.270  -4.841 -35.552  0.417000
HETATM 3830 O    WAT   401     -10.831  32.104  11.450 -0.834000
HETATM 3831 H1   WAT   401     -10.061  31.592  11.203  0.417000
HETATM 3832 H2   WAT   401     -10.933  31.945  12.389  0.417000
HETATM 3833 O    WAT   402      39.515   2.518  -5.301 -0.834000
HETATM 3834 H1   WAT   402      38.811   2.119  -4.789  0.417000
HETATM 3835 H2   WAT   402      39.700   1.883  -5.992  0.417000
HETATM 3836 O    WAT   403      -5.312  -3.277  -8.624 -0.834000
HETATM 3837 H1   WAT   403      -4.835  -3.571  -9.400  0.417000
HETATM 3838 H2   WAT   403      -5.414  -2.334  -8.749  0.417000
HETATM 3839 O    WAT   404      -4.264  -3.403 -24.500 -0.834000
HETATM 3840 H1   WAT   404      -4.843  -3.584 -23.760  0.417000
HETATM 3841 H2   WAT   404      -3.601  -4.093 -24.460  0.417000
HETATM 3842 O    WAT   405       8.979 -17.085 -23.273 -0.834000
HETATM 3843 H1   WAT   405       8.922 -16.674 -24.136  0.417000
HETATM 3844 H2   WAT   405       9.141 -18.010 -23.458  0.417000
HETATM 3845 O    WAT   406      23.115 -20.290 -22.433 -0.834000
HETATM 3846 H1   WAT   406      23.345 -19.492 -22.910  0.417000
HETATM 3847 H2   WAT   406      23.326 -20.093 -21.520  0.417000
HETATM 3848 O    WAT   407      24.551 -20.191  23.280 -0.834000
HETATM 3849 H1   WAT   407      23.990 -19.710  22.672  0.417000
HETATM 3850 H2   WAT   407      25.378 -20.298  22.810  0.417000
HETATM 3851 O    WAT   408     -15.575   3.118  23.384 -0.834000
HETATM 3852 H1   WAT   408     -16.240   2.784  23.987  0.417000
HETATM 3853 H2   WAT   408     -15.722   2.633  22.572  0.417000
HETATM 3854 O    WAT   409      10.520 -16.523 -29.293 -0.834000
HETATM 3855 H1   WAT   409      10.757 -16.227 -28.414  0.417000
HETATM 3856 H2   WAT   409      11.267 -17.049 -29.578  0.417000
HETATM 3857 O    WAT   410      15.009  16.004  -2.501 -0.834000
HETATM 3858 H1   WAT   410      14.624  16.801  -2.866  0.417000
HETATM 3859 H2   WAT   410      15.902  15.990  -2.844  0.417000
HETATM 3860 O    WAT   411      34.041  -7.320   4.927 -0.834000
HETATM 3861 H1   WAT   411      34.798  -6.804   4.649  0.417000
HETATM 3862 H2   WAT   411      33.356  -7.097   4.297  0.417000
HETATM 3863 O    WAT   412      -2.877   5.355  22.354 -0.834000
HETATM 3864 H1   WAT   412      -3.457   6.082  22.126  0.417000
HETATM 3865 H2   WAT   412      -2.565   5.024  21.512  0.417000
HETATM 3866 O    WAT   413     -19.548  27.175 -22.190 -0.834000
HETATM 3867 H1   WAT   413     -20.426  26.834 -22.363  0.417000
HETATM 3868 H2   WAT   413     -19.040  26.408 -21.927  0.417000
HETATM 3869 O    WAT   414      30.984  -0.727  -7.031 -0.834000
HETATM 3870 H1   WAT   414      31.062  -1.225  -6.217  0.417000
HETATM 3871 H2   WAT   414      30.746  -1.380  -7.689  0.417000
HETATM 3872 O    WAT   415     -31.721  16.788 -11.394 -0.834000
HETATM 3873 H1   WAT   415     -31.972  16.642 -12.306  0.417000
HETATM 3874 H2   WAT   415     -32.396  17.371 -11.049  0.417000
HETATM 3875 O    WAT   416      30.634  13.432  22.615 -0.834000
HETATM 3876 H1   WAT   416      29.738  13.488  22.284  0.417000
HETATM 3877 H2   WAT   416      30.904  14.343  22.732  0.417000
HETATM 3878 O    WAT   417      29.349   0.965 -26.464 -0.834000
HETATM 3879 H1   WAT   417      28.992   0.091 -26.305  0.417000
HETATM 3880 H2   WAT   417      30.014   0.833 -27.140  0.417000
HETATM 3881 O    WAT   418       3.328  25.636  -4.380 -0.834000
HETATM 3882 H1   WAT   418       2.541  25.870  -3.888  0.417000
HETATM 3883 H2   WAT   418       3.933  26.361  -4.223  0.417000
HETATM 3884 O    WAT   419      14.436  25.744 -23.588 -0.834000
HETATM 3885 H1   WAT   419      14.891  26.444 -24.056  0.417000
HETATM 3886 H2   WAT   419      13.652  26.163 -23.233  0.417000
HETATM 3887 O    WAT   420      23.628  28.958   8.600 -0.834000
HETATM 3888 H1   WAT   420      23.134  29.742   8.357  0.417000
HETATM 3889 H2   WAT   420      23.084  28.528   9.260  0.417000
HETATM 3890 O    WAT   421       4.034 -29.303 -24.723 -0.834000
HETATM 3891 H1   WAT   421       4.474 -29.989 -25.225  0.417000
HETATM 3892 H2   WAT   421       4.747 -28.798 -24.332  0.417000
HETATM 3893 O    WAT   422      -9.125 -28.163  24.675 -0.834000
HETATM 3894 H1   WAT   422      -8.545 -27.841  23.985  0.417000
HETATM 3895 H2   WAT   422      -9.985 -28.219  24.258  0.417000
HETATM 3896 O    WAT   423       7.538 -20.129   0.742 -0.834000
HETATM 3897 H1   WAT   423       7.419 -21.015   1.083  0.417000
HETATM 3898 H2   WAT   423       6.781 -19.643   1.069  0.417000
HETATM 3899 O    WAT   424     -17.068 -22.939  16.237 -0.834000
HETATM 3900 H1   WAT   424     -17.228 -22.322  15.523  0.417000
HETATM 3901 H2   WAT   424     -17.578 -22.594  16.970  0.417000
HETATM 3902 O    WAT   425      10.543 -33.893  -6.433 -0.834000
HETATM 3903 H1   WAT   425      10.176 -33.687  -7.293  0.417000
HETATM 3904 H2   WAT   425      11.285 -33.295  -6.340  0.417000
HETATM 3905 O    WAT   426      19.447 -16.566  26.570 -0.834000
HETATM 3906 H1   WAT   426      19.250 -17.388  27.019  0.417000
HETATM 3907 H2   WAT   426      19.549 -16.813  25.651  0.417000
HETATM 3908 O    WAT   427       9.834   7.048  29.104 -0.834000
HETATM 3909 H1   WAT   427       9.481   6.384  28.512  0.417000
HETATM 3910 H2   WAT   427       9.659   6.704  29.981  0.417000
HETATM 3911 O    WAT   428     -22.308 -20.693  -1.304 -0.834000
HETATM 3912 H1   WAT   428     -21.522 -20.974  -1.771  0.417000
HETATM 3913 H2   WAT   428     -22.011 -20.534  -0.408  0.417000
HETATM 3914 O    WAT   429      22.851   7.561 -29.996 -0.834000
HETATM 3915 H1   WAT   429      22.303   7.207 -29.296  0.417000
HETATM 3916 H2   WAT   429      22.927   8.493 -29.793  0.417000
HETATM 3917 O    WAT   430      34.955  -8.442  13.296 -0.834000
HETATM 3918 H1   WAT   430      35.268  -8.607  12.406  0.417000
HETATM 3919 H2   WAT   430      35.728  -8.561  13.847  0.417000
HETATM 3920 O    WAT   431     -14.465   7.167 -18.682 -0.834000
HETATM 3921 H1   WAT   431     -15.195   7.359 -19.270  0.417000
HETATM 3922 H2   WAT   431     -14.102   6.345 -19.011  0.417000
HETATM 3923 O    WAT   432      13.605  17.379  22.185 -0.834000
HETATM 3924 H1   WAT   432      14.074  16.546  22.228  0.417000
HETATM 3925 H2   WAT   432      12.912  17.298  22.841  0.417000
HETATM 3926 O    WAT   433     -12.198  -4.909 -30.596 -0.834000
HETATM 3927 H1   WAT   433     -12.421  -5.834 -30.486  0.417000
HETATM 3928 H2   WAT   433     -12.891  -4.560 -31.156  0.417000
HETATM 3929 O    WAT   434     -20.492  -6.583  23.294 -0.834000
HETATM 3930 H1   WAT   434     -20.584  -7.052  24.123  0.417000
HETATM 3931 H2   WAT   434     -20.281  -5.684  23.549  0.417000
HETATM 3932 O    WAT   435       9.945  -4.061  26.839 -0.834000
HETATM 3933 H1   WAT   435       8.993  -4.156  26.853  0.417000
HETATM 3934 H2   WAT   435      10.256  -4.670  27.509  0.417000
HETATM 3935 O    WAT   436      22.098 -29.350   3.788 -0.834000
HETATM 3936 H1   WAT   436      22.865 -29.249   4.352  0.417000
HETATM 3937 H2   WAT   436      22.227 -30.195   3.358  0.417000
HETATM 3938 O    WAT   437      30.506   9.023   7.671 -0.834000
HETATM 3939 H1   WAT   437      31.296   9.314   7.216  0.417000
HETATM 3940 H2   WAT   437      30.440   9.600   8.431  0.417000
HETATM 3941 O    WAT   438      28.292  24.355  -5.518 -0.834000
HETATM 3942 H1   WAT   438      27.376  24.081  -5.562  0.417000
HETATM 3943 H2   WAT   438      28.409  24.923  -6.280  0.417000
HETATM 3944 O    WAT   439     -10.172 -33.387 -17.035 -0.834000
HETATM 3945 H1   WAT   439     -10.866 -33.464 -17.690  0.417000
HETATM 3946 H2   WAT   439      -9.460 -32.941 -17.492  0.417000
HETATM 3947 O    WAT   440     -33.317  11.308   1.509 -0.834000
HETATM 3948 H1   WAT   440     -33.833  11.712   0.812  0.417000
HETATM 3949 H2   WAT   440     -32.624  10.834   1.050  0.417000
HETATM 3950 O    WAT   441      36.178  12.430  -0.144 -0.834000
HETATM 3951 H1   WAT   441      36.258  11.503   0.079  0.417000
HETATM 3952 H2   WAT   441      35.800  12.832   0.638  0.417000
HETATM 3953 O    WAT   442     -32.897  15.130   8.453 -0.834000
HETATM 3954 H1   WAT   442     -33.460  15.854   8.729  0.417000
HETATM 3955 H2   WAT   442     -32.833  15.226   7.503  0.417000
HETATM 3956 O    WAT   443       8.690 -17.753 -31.047 -0.834000
HETATM 3957 H1   WAT   443       9.104 -17.534 -31.881  0.417000
HETATM 3958 H2   WAT   443       9.262 -17.363 -30.386  0.417000
HETATM 3959 O    WAT   444       4.057  -3.335  23.279 -0.834000
HETATM 3960 H1   WAT   444       4.187  -4.276  23.161  0.417000
HETATM 3961 H2   WAT   444       4.392  -2.945  22.471  0.417000
HETATM 3962 O    WAT   445      23.978   7.875 -26.670 -0.834000
HETATM 3963 H1   WAT   445      23.077   7.984 -26.975  0.417000
HETATM 3964 H2   WAT   445      24.155   6.941 -26.775  0.417000
HETATM 3965 O    WAT   446      -8.879   7.289  14.758 -0.834000
HETATM 3966 H1   WAT   446      -9.526   7.506  14.088  0.417000
HETATM 3967 H2   WAT   446      -8.524   8.135  15.032  0.417000
HETATM 3968 O    WAT   447     -12.819  -7.447  16.576 -0.834000
HETATM 3969 H1   WAT   447     -12.507  -7.303  15.682  0.417000
HETATM 3970 H2   WAT   447     -12.043  -7.326  17.123  0.417000
HETATM 3971 O    WAT   448       2.254   8.574  29.076 -0.834000
HETATM 3972 H1   WAT   448       1.679   9.085  28.505  0.417000
HETATM 3973 H2   WAT   448       2.303   7.714  28.659  0.417000
HETATM 3974 O    WAT   449     -26.694  14.155   2.515 -0.834000
HETATM 3975 H1   WAT   449     -27.239  13.796   1.814  0.417000
HETATM 3976 H2   WAT   449     -26.740  13.501   3.212  0.417000
HETATM 3977 O    WAT   450       0.139 -18.529 -24.540 -0.834000
HETATM 3978 H1   WAT   450       0.043 -17.936 -25.285  0.417000
HETATM 3979 H2   WAT   450      -0.308 -18.083 -23.821  0.417000
HETATM 3980 O    WAT   451      21.524  -8.107  -6.746 -0.834000
HETATM 3981 H1   WAT   451      21.747  -7.299  -6.284  0.417000
HETATM 3982 H2   WAT   451      21.607  -8.792  -6.082  0.417000
HETATM 3983 O    WAT   452     -37.229   1.994  16.818 -0.834000
HETATM 3984 H1   WAT   452     -36.338   2.046  16.470  0.417000
HETATM 3985 H2   WAT   452     -37.605   2.856  16.643  0.417000
HETATM 3986 O    WAT   453     -27.068 -24.687 -15.552 -0.834000
HETATM 3987 H1   WAT   453     -27.621 -24.500 -14.794  0.417000
HETATM 3988 H2   WAT   453     -27.012 -25.642 -15.579  0.417000
HETATM 3989 O    WAT   454      -9.281  11.507  35.689 -0.834000
HETATM 3990 H1   WAT   454      -9.769  10.684  35.701  0.417000
HETATM 3991 H2   WAT   454      -9.945  12.175  35.516  0.417000
HETATM 3992 O    WAT   455     -18.758 -24.362 -18.842 -0.834000
HETATM 3993 H1   WAT   455     -19.276 -24.614 -19.606  0.417000
HETATM 3994 H2   WAT   455     -19.056 -23.478 -18.631  0.417000
HETATM 3995 O    WAT   456      -6.995  -0.984   9.037 -0.834000
HETATM 3996 H1   WAT   456      -6.765  -0.297   9.663  0.417000
HETATM 3997 H2   WAT   456      -7.838  -0.707   8.677  0.417000
HETATM 3998 O    WAT   457      18.991 -12.712   3.820 -0.834000
HETATM 3999 H1   WAT   457      19.120 -12.743   4.768  0.417000
HETATM 4000 H2   WAT   457      18.625 -11.843   3.657  0.417000
HETATM 4001 O    WAT   458       5.153  -3.275  29.747 -0.834000
HETATM 4002 H1   WAT   458       4.556  -3.990  29.965  0.417000
HETATM 4003 H2   WAT   458       5.986  -3.529  30.144  0.417000
HETATM 4004 O    WAT   459       1.785   7.210  23.604 -0.834000
HETATM 4005 H1   WAT   459       2.366   7.086  24.355  0.417000
HETATM 4006 H2   WAT   459       1.483   6.328  23.388  0.417000
HETATM 4007 O    WAT   460     -29.848  18.704 -17.313 -0.834000
HETATM 4008 H1   WAT   460     -29.061  18.313 -17.693  0.417000
HETATM 4009 H2   WAT   460     -29.795  19.630 -17.551  0.417000
HETATM 4010 O    WAT   461     -21.490 -28.628  10.261 -0.834000
HETATM 4011 H1   WAT   461     -21.363 -28.103  11.052  0.417000
HETATM 4012 H2   WAT   461     -22.361 -28.384   9.948  0.417000
HETATM 4013 O    WAT   462      -9.691  12.715  20.577 -0.834000
HETATM 4014 H1   WAT   462      -9.929  11.914  20.110  0.417000
HETATM 4015 H2   WAT   462      -8.805  12.550  20.898  0.417000
HETATM 4016 O    WAT   463     -26.144  -4.282   8.135 -0.834000
HETATM 4017 H1   WAT   463     -26.929  -4.715   8.472  0.417000
HETATM 4018 H2   WAT   463     -25.506  -4.988   8.035  0.417000
HETATM 4019 O    WAT   464      -2.131  -5.543 -20.946 -0.834000
HETATM 4020 H1   WAT   464      -2.494  -6.251 -21.479  0.417000
HETATM 4021 H2   WAT   464      -2.867  -4.947 -20.806  0.417000
HETATM 4022 O    WAT   465       8.388 -11.261  -0.885 -0.834000
HETATM 4023 H1   WAT   465       8.097 -10.681  -0.182  0.417000
HETATM 4024 H2   WAT   465       9.166 -11.694  -0.532  0.417000
HETATM 4025 O    WAT   466      17.792 -28.155   4.343 -0.834000
HETATM 4026 H1   WAT   466      18.553 -28.602   4.713  0.417000
HETATM 4027 H2   WAT   466      17.749 -28.464   3.439  0.417000
HETATM 4028 O    WAT   467      10.341 -21.628 -27.725 -0.834000
HETATM 4029 H1   WAT   467      10.213 -20.714 -27.473  0.417000
HETATM 4030 H2   WAT   467      11.071 -21.926 -27.182  0.417000
HETATM 4031 O    WAT   468      12.062  -1.932 -19.305 -0.834000
HETATM 4032 H1   WAT   468      11.254  -2.118 -18.827  0.417000
HETATM 4033 H2   WAT   468      11.920  -2.311 -20.172  0.417000
HETATM 4034 O    WAT   469      -4.290  -1.155  35.123 -0.834000
HETATM 4035 H1   WAT   469      -3.960  -1.086  34.227  0.417000
HETATM 4036 H2   WAT   469      -4.505  -2.082  35.228  0.417000
HETATM 4037 O    WAT   470     -28.419   6.866  -5.637 -0.834000
HETATM 4038 H1   WAT   470     -28.194   7.248  -4.789  0.417000
HETATM 4039 H2   WAT   470     -28.117   5.960  -5.579  0.417000
HETATM 4040 O    WAT   471       0.231  28.037   0.880 -0.834000
HETATM 4041 H1   WAT   471      -0.715  27.905   0.819  0.417000
HETATM 4042 H2   WAT   471       0.426  28.688   0.206  0.417000
HETATM 4043 O    WAT   472      17.541 -26.215  -7.995 -0.834000
HETATM 4044 H1   WAT   472      16.787 -26.177  -8.583  0.417000
HETATM 4045 H2   WAT   472      17.162 -26.177  -7.117  0.417000
HETATM 4046 O    WAT   473     -18.372 -23.674 -22.761 -0.834000
HETATM 4047 H1   WAT   473     -17.726 -23.168 -22.268  0.417000
HETATM 4048 H2   WAT   473     -17.865 -24.097 -23.454  0.417000
HETATM 4049 O    WAT   474      22.883   7.373 -19.546 -0.834000
HETATM 4050 H1   WAT   474      23.661   6.816 -19.533  0.417000
HETATM 4051 H2   WAT   474      23.205   8.228 -19.830  0.417000
HETATM 4052 O    WAT   475      30.403  -3.671  23.821 -0.834000
HETATM 4053 H1   WAT   475      30.006  -4.512  23.595  0.417000
HETATM 4054 H2   WAT   475      31.165  -3.604  23.245  0.417000
HETATM 4055 O    WAT   476      25.581  10.783  -4.369 -0.834000
HETATM 4056 H1   WAT   476      26.324  10.972  -4.943  0.417000
HETATM 4057 H2   WAT   476      24.818  10.819  -4.945  0.417000
HETATM 4058 O    WAT   477     -16.299  -9.720 -15.017 -0.834000
HETATM 4059 H1   WAT   477     -17.028  -9.754 -15.637  0.417000
HETATM 4060 H2   WAT   477     -15.594 -10.201 -15.451  0.417000
HETATM 4061 O    WAT   478     -20.958   9.443  14.678 -0.834000
HETATM 4062 H1   WAT   478     -21.650   8.812  14.875  0.417000
HETATM 4063 H2   WAT   478     -21.258   9.888  13.886  0.417000
HETATM 4064 O    WAT   479       5.316 -27.763  13.967 -0.834000
HETATM 4065 H1   WAT   479       4.533 -28.313  13.961  0.417000
HETATM 4066 H2   WAT   479       4.982 -26.871  13.863  0.417000
HETATM 4067 O    WAT   480     -31.681  16.747 -17.863 -0.834000
HETATM 4068 H1   WAT   480     -31.120  16.030 -18.160  0.417000
HETATM 4069 H2   WAT   480     -31.071  17.446 -17.628  0.417000
HETATM 4070 O    WAT   481      20.649  21.566 -11.681 -0.834000
HETATM 4071 H1   WAT   481      20.873  22.473 -11.473  0.417000
HETATM 4072 H2   WAT   481      21.494  21.139 -11.827  0.417000
HETATM 4073 O    WAT   482     -20.976   7.171  -3.787 -0.834000
HETATM 4074 H1   WAT   482     -20.389   7.107  -4.540  0.417000
HETATM 4075 H2   WAT   482     -21.847   7.272  -4.170  0.417000
HETATM 4076 O    WAT   483      -0.636  30.029  19.755 -0.834000
HETATM 4077 H1   WAT   483       0.159  29.541  19.541  0.417000
HETATM 4078 H2   WAT   483      -1.267  29.765  19.085  0.417000
HETATM 4079 O    WAT   484      -8.734  -2.078  13.121 -0.834000
HETATM 4080 H1   WAT   484      -7.831  -2.339  12.939  0.417000
HETATM 4081 H2   WAT   484      -9.103  -2.815  13.608  0.417000
HETATM 4082 O    WAT   485     -22.746 -31.279   3.105 -0.834000
HETATM 4083 H1   WAT   485     -23.647 -31.562   3.261  0.417000
HETATM 4084 H2   WAT   485     -22.731 -31.025   2.183  0.417000
HETATM 4085 O    WAT   486       4.792 -21.156 -23.866 -0.834000
HETATM 4086 H1   WAT   486       5.357 -20.445 -23.564  0.417000
HETATM 4087 H2   WAT   486       3.949 -20.736 -24.037  0.417000
HETATM 4088 O    WAT   487       4.271 -33.471  -5.974 -0.834000
HETATM 4089 H1   WAT   487       5.097 -32.988  -5.943  0.417000
HETATM 4090 H2   WAT   487       4.218 -33.798  -6.872  0.417000
HETATM 4091 O    WAT   488       7.682 -25.622 -14.236 -0.834000
HETATM 4092 H1   WAT   488       6.766 -25.540 -14.502  0.417000
HETATM 4093 H2   WAT   488       8.176 -25.227 -14.955  0.417000
HETATM 4094 O    WAT   489     -12.656  -5.149  33.724 -0.834000
HETATM 4095 H1   WAT   489     -12.518  -4.245  34.008  0.417000
HETATM 4096 H2   WAT   489     -13.580  -5.183  33.475  0.417000
HETATM 4097 O    WAT   490       0.336 -24.164  22.829 -0.834000
HETATM 4098 H1   WAT   490      -0.047 -25.041  22.851  0.417000
HETATM 4099 H2   WAT   490      -0.390 -23.591  22.580  0.417000
HETATM 4100 O    WAT   491      10.882 -31.254  15.569 -0.834000
HETATM 4101 H1   WAT   491      10.781 -32.068  16.062  0.417000
HETATM 4102 H2   WAT   491      11.699 -31.368  15.084  0.417000
HETATM 4103 O    WAT   492     -13.528 -32.228  -9.272 -0.834000
HETATM 4104 H1   WAT   492     -13.321 -31.559  -9.924  0.417000
HETATM 4105 H2   WAT   492     -13.260 -31.842  -8.438  0.417000
HETATM 4106 O    WAT   493     -27.416  15.505  22.129 -0.834000
HETATM 4107 H1   WAT   493     -26.700  15.947  21.671  0.417000
HETATM 4108 H2   WAT   493     -28.176  16.068  21.984  0.417000
HETATM 4109 O    WAT   494      -8.269  21.608   6.267 -0.834000
HETATM 4110 H1   WAT   494      -7.784  22.333   5.874  0.417000
HETATM 4111 H2   WAT   494      -8.954  22.031   6.785  0.417000
HETATM 4112 O    WAT   495      23.205  20.694   6.954 -0.834000
HETATM 4113 H1   WAT   495      22.387  20.197   6.930  0.417000
HETATM 4114 H2   WAT   495      23.874  20.068   6.676  0.417000
HETATM 4115 O    WAT   496       4.598 -12.226  15.826 -0.834000
HETATM 4116 H1   WAT   496       4.271 -11.791  15.039  0.417000
HETATM 4117 H2   WAT   496       4.214 -13.102  15.793  0.417000
HETATM 4118 O    WAT   497     -23.758 -22.981   4.804 -0.834000
HETATM 4119 H1   WAT   497     -23.346 -22.348   5.391  0.417000
HETATM 4120 H2   WAT   497     -23.624 -22.617   3.928  0.417000
HETATM 4121 O    WAT   498      19.164 -18.967  27.770 -0.834000
HETATM 4122 H1   WAT   498      19.063 -19.320  28.653  0.417000
HETATM 4123 H2   WAT   498      20.034 -19.258  27.494  0.417000
HETATM 4124 O    WAT   499      -6.332 -19.100  13.403 -0.834000
HETATM 4125 H1   WAT   499      -6.896 -18.592  12.820  0.417000
HETATM 4126 H2   WAT   499      -5.492 -19.143  12.947  0.417000
HETATM 4127 O    WAT   500       8.152  10.817  27.732 -0.834000
HETATM 4128 H1   WAT   500       8.327  10.180  27.039  0.417000
HETATM 4129 H2   WAT   500       7.334  11.240  27.469  0.417000
HETATM 4130 O    WAT   501      15.387  34.547   2.515 -0.834000
HETATM 4131 H1   WAT   501      16.097  35.173   2.658  0.417000
HETATM 4132 H2   WAT   501      14.866  34.587   3.317  0.417000
HETATM 4133 O    WAT   502       0.477 -20.947 -15.047 -0.834000
HETATM 4134 H1   WAT   502       0.223 -20.024 -15.043  0.417000
HETATM 4135 H2   WAT   502       0.592 -21.168 -14.123  0.417000
HETATM 4136 O    WAT   503       8.132  14.298  15.272 -0.834000
HETATM 4137 H1   WAT   503       7.243  14.389  14.929  0.417000
HETATM 4138 H2   WAT   503       8.108  14.742  16.120  0.417000
HETATM 4139 O    WAT   504     -14.200 -25.516 -17.762 -0.834000
HETATM 4140 H1   WAT   504     -14.994 -25.574 -18.294  0.417000
HETATM 4141 H2   WAT   504     -14.280 -26.234 -17.133  0.417000
HETATM 4142 O    WAT   505     -29.174 -24.237  -8.453 -0.834000
HETATM 4143 H1   WAT   505     -28.593 -23.639  -7.982  0.417000
HETATM 4144 H2   WAT   505     -29.958 -24.289  -7.907  0.417000
HETATM 4145 O    WAT   506      -6.302   5.907 -26.537 -0.834000
HETATM 4146 H1   WAT   506      -6.661   5.704 -27.401  0.417000
HETATM 4147 H2   WAT   506      -5.388   5.625 -26.586  0.417000
HETATM 4148 O    WAT   507       9.594 -27.381   6.485 -0.834000
HETATM 4149 H1   WAT   507      10.222 -26.904   7.027  0.417000
HETATM 4150 H2   WAT   507       9.396 -26.783   5.764  0.417000
HETATM 4151 O    WAT   508      -4.710 -21.603  19.236 -0.834000
HETATM 4152 H1   WAT   508      -4.985 -22.363  19.748  0.417000
HETATM 4153 H2   WAT   508      -5.476 -21.381  18.705  0.417000
HETATM 4154 O    WAT   509       5.229 -16.505 -23.506 -0.834000
HETATM 4155 H1   WAT   509       4.954 -16.092 -24.325  0.417000
HETATM 4156 H2   WAT   509       4.486 -16.385 -22.915  0.417000
HETATM 4157 O    WAT   510       7.991 -18.524  21.658 -0.834000
HETATM 4158 H1   WAT   510       8.340 -18.288  22.517  0.417000
HETATM 4159 H2   WAT   510       7.548 -19.360  21.800  0.417000
HETATM 4160 O    WAT   511      10.626 -22.643 -19.559 -0.834000
HETATM 4161 H1   WAT   511      11.350 -22.861 -18.972  0.417000
HETATM 4162 H2   WAT   511      10.703 -23.270 -20.278  0.417000
HETATM 4163 O    WAT   512      -3.842  -2.215  18.944 -0.834000
HETATM 4164 H1   WAT   512      -4.094  -1.576  18.277  0.417000
HETATM 4165 H2   WAT   512      -4.273  -1.911  19.743  0.417000
HETATM 4166 O    WAT   513     -28.079  22.597  14.379 -0.834000
HETATM 4167 H1   WAT   513     -27.616  22.710  15.209  0.417000
HETATM 4168 H2   WAT   513     -28.569  21.782  14.488  0.417000
HETATM 4169 O    WAT   514     -31.701  12.793  14.019 -0.834000
HETATM 4170 H1   WAT   514     -31.240  13.035  13.216  0.417000
HETATM 4171 H2   WAT   514     -32.263  13.544  14.209  0.417000
HETATM 4172 O    WAT   515     -13.457  16.202 -12.925 -0.834000
HETATM 4173 H1   WAT   515     -13.099  16.927 -13.438  0.417000
HETATM 4174 H2   WAT   515     -14.023  16.623 -12.278  0.417000
HETATM 4175 O    WAT   516      17.349 -12.461  19.584 -0.834000
HETATM 4176 H1   WAT   516      17.997 -11.923  19.129  0.417000
HETATM 4177 H2   WAT   516      16.536 -12.318  19.099  0.417000
HETATM 4178 O    WAT   517     -24.611  20.426 -17.740 -0.834000
HETATM 4179 H1   WAT   517     -23.724  20.101 -17.586  0.417000
HETATM 4180 H2   WAT   517     -24.810  20.160 -18.638  0.417000
HETATM 4181 O    WAT   518     -27.128  10.278  -5.487 -0.834000
HETATM 4182 H1   WAT   518     -27.475  11.021  -5.981  0.417000
HETATM 4183 H2   WAT   518     -26.923   9.622  -6.154  0.417000
HETATM 4184 O    WAT   519     -38.683  -0.195  -3.373 -0.834000
HETATM 4185 H1   WAT   519     -38.046   0.283  -2.841  0.417000
HETATM 4186 H2   WAT   519     -38.212  -0.976  -3.665  0.417000
HETATM 4187 O    WAT   520     -29.803  -4.192 -20.044 -0.834000
HETATM 4188 H1   WAT   520     -30.086  -4.640 -19.247  0.417000
HETATM 4189 H2   WAT   520     -28.935  -4.552 -20.226  0.417000
HETATM 4190 O    WAT   521      -7.221 -23.552 -20.606 -0.834000
HETATM 4191 H1   WAT   521      -6.429 -23.297 -20.133  0.417000
HETATM 4192 H2   WAT   521      -7.880 -22.914 -20.333  0.417000
HETATM 4193 O    WAT   522      17.097 -30.739  12.364 -0.834000
HETATM 4194 H1   WAT   522      17.301 -29.933  12.837  0.417000
HETATM 4195 H2   WAT   522      16.614 -30.447  11.591  0.417000
HETATM 4196 O    WAT   523      33.316 -19.908   3.786 -0.834000
HETATM 4197 H1   WAT   523      32.738 -19.258   3.386  0.417000
HETATM 4198 H2   WAT   523      33.758 -20.323   3.045  0.417000
HETATM 4199 O    WAT   524     -26.126  -9.255 -21.634 -0.834000
HETATM 4200 H1   WAT   524     -26.957  -8.804 -21.777  0.417000
HETATM 4201 H2   WAT   524     -25.770  -9.387 -22.513  0.417000
HETATM 4202 O    WAT   525     -21.559  11.744  -9.411 -0.834000
HETATM 4203 H1   WAT   525     -20.700  12.103  -9.635  0.417000
HETATM 4204 H2   WAT   525     -22.183  12.384  -9.756  0.417000
HETATM 4205 O    WAT   526       6.967  -7.415 -36.343 -0.834000
HETATM 4206 H1   WAT   526       6.735  -6.510 -36.554  0.417000
HETATM 4207 H2   WAT   526       7.923  -7.430 -36.374  0.417000
HETATM 4208 O    WAT   527       9.945 -14.280  31.383 -0.834000
HETATM 4209 H1   WAT   527      10.438 -13.658  30.848  0.417000
HETATM 4210 H2   WAT   527       9.042 -13.967  31.343  0.417000
HETATM 4211 O    WAT   528      -2.377  23.558  29.795 -0.834000
HETATM 4212 H1   WAT   528      -1.612  24.119  29.670  0.417000
HETATM 4213 H2   WAT   528      -3.066  24.155  30.090  0.417000
HETATM 4214 O    WAT   529       9.973 -21.001  -1.991 -0.834000
HETATM 4215 H1   WAT   529       9.406 -20.230  -2.029  0.417000
HETATM 4216 H2   WAT   529      10.792 -20.677  -1.616  0.417000
HETATM 4217 O    WAT   530      18.074  -2.948 -34.082 -0.834000
HETATM 4218 H1   WAT   530      17.762  -2.044 -34.043  0.417000
HETATM 4219 H2   WAT   530      18.659  -3.032 -33.329  0.417000
HETATM 4220 O    WAT   531       6.285  28.887  11.399 -0.834000
HETATM 4221 H1   WAT   531       6.632  29.327  10.624  0.417000
HETATM 4222 H2   WAT   531       6.828  28.104  11.493  0.417000
HETATM 4223 O    WAT   532     -21.299 -25.369 -15.522 -0.834000
HETATM 4224 H1   WAT   532     -21.905 -25.497 -14.792  0.417000
HETATM 4225 H2   WAT   532     -21.001 -24.464 -15.430  0.417000
HETATM 4226 O    WAT   533     -34.461   3.255  -3.826 -0.834000
HETATM 4227 H1   WAT   533     -35.050   3.913  -4.195  0.417000
HETATM 4228 H2   WAT   533     -34.458   3.436  -2.886  0.417000
HETATM 4229 O    WAT   534      18.420   5.895 -12.993 -0.834000
HETATM 4230 H1   WAT   534      17.910   5.168 -13.352  0.417000
HETATM 4231 H2   WAT   534      19.293   5.783 -13.368  0.417000
HETATM 4232 O    WAT   535      12.251 -20.405   2.887 -0.834000
HETATM 4233 H1   WAT   535      11.807 -20.595   3.714  0.417000
HETATM 4234 H2   WAT   535      11.586 -19.969   2.354  0.417000
HETATM 4235 O    WAT   536     -28.358 -13.857  20.188 -0.834000
HETATM 4236 H1   WAT   536     -28.409 -13.053  19.670  0.417000
HETATM 4237 H2   WAT   536     -27.453 -14.150  20.088  0.417000
HETATM 4238 O    WAT   537     -16.966 -31.594   3.783 -0.834000
HETATM 4239 H1   WAT   537     -17.786 -31.141   3.587  0.417000
HETATM 4240 H2   WAT   537     -17.082 -32.470   3.413  0.417000
HETATM 4241 O    WAT   538      -6.531  13.332  13.679 -0.834000
HETATM 4242 H1   WAT   538      -6.958  12.685  13.118  0.417000
HETATM 4243 H2   WAT   538      -7.061  13.344  14.476  0.417000
HETATM 4244 O    WAT   539      15.896 -13.027  -9.974 -0.834000
HETATM 4245 H1   WAT   539      16.595 -13.252  -9.359  0.417000
HETATM 4246 H2   WAT   539      15.985 -13.666 -10.681  0.417000
HETATM 4247 O    WAT   540     -12.833   3.393  19.244 -0.834000
HETATM 4248 H1   WAT   540     -12.603   2.657  18.677  0.417000
HETATM 4249 H2   WAT   540     -13.748   3.580  19.033  0.417000
HETATM 4250 O    WAT   541     -18.445  26.629 -16.950 -0.834000
HETATM 4251 H1   WAT   541     -17.754  26.716 -16.294  0.417000
HETATM 4252 H2   WAT   541     -19.177  26.233 -16.477  0.417000
HETATM 4253 O    WAT   542     -32.463   0.247  -4.292 -0.834000
HETATM 4254 H1   WAT   542     -33.384   0.400  -4.078  0.417000
HETATM 4255 H2   WAT   542     -32.346   0.656  -5.150  0.417000
HETATM 4256 O    WAT   543      -2.192 -29.640 -20.927 -0.834000
HETATM 4257 H1   WAT   543      -1.554 -29.564 -21.637  0.417000
HETATM 4258 H2   WAT   543      -1.782 -29.193 -20.187  0.417000
HETATM 4259 O    WAT   544      -8.706 -37.899  -7.903 -0.834000
HETATM 4260 H1   WAT   544      -8.282 -38.178  -8.714  0.417000
HETATM 4261 H2   WAT   544      -9.637 -38.073  -8.047  0.417000
HETATM 4262 O    WAT   545      12.301  14.951 -19.573 -0.834000
HETATM 4263 H1   WAT   545      12.711  15.744 -19.228  0.417000
HETATM 4264 H2   WAT   545      11.552  15.269 -20.077  0.417000
HETATM 4265 O    WAT   546     -13.247  -1.724  14.015 -0.834000
HETATM 4266 H1   WAT   546     -13.643  -2.356  14.615  0.417000
HETATM 4267 H2   WAT   546     -13.776  -1.785  13.220  0.417000
HETATM 4268 O    WAT   547      32.774   5.442  13.008 -0.834000
HETATM 4269 H1   WAT   547      32.111   4.757  13.096  0.417000
HETATM 4270 H2   WAT   547      32.315   6.167  12.585  0.417000
HETATM 4271 O    WAT   548       4.335  21.062  -4.875 -0.834000
HETATM 4272 H1   WAT   548       4.975  20.461  -5.256  0.417000
HETATM 4273 H2   WAT   548       4.815  21.515  -4.182  0.417000
HETATM 4274 O    WAT   549       3.997  38.125  11.252 -0.834000
HETATM 4275 H1   WAT   549       4.336  38.102  12.147  0.417000
HETATM 4276 H2   WAT   549       3.178  38.616  11.320  0.417000
HETATM 4277 O    WAT   550      20.355  -5.183  -9.440 -0.834000
HETATM 4278 H1   WAT   550      20.710  -4.681 -10.174  0.417000
HETATM 4279 H2   WAT   550      20.616  -4.689  -8.663  0.417000
HETATM 4280 O    WAT   551      17.639  12.041  30.347 -0.834000
HETATM 4281 H1   WAT   551      16.909  11.435  30.217  0.417000
HETATM 4282 H2   WAT   551      17.570  12.658  29.618  0.417000
HETATM 4283 O    WAT   552     -11.298   2.569 -33.615 -0.834000
HETATM 4284 H1   WAT   552     -10.877   3.057 -34.323  0.417000
HETATM 4285 H2   WAT   552     -11.479   3.227 -32.944  0.417000
HETATM 4286 O    WAT   553     -23.289   0.952  -8.032 -0.834000
HETATM 4287 H1   WAT   553     -23.862   0.549  -7.380  0.417000
HETATM 4288 H2   WAT   553     -22.539   0.359  -8.090  0.417000
HETATM 4289 O    WAT   554     -13.608   3.056 -29.063 -0.834000
HETATM 4290 H1   WAT   554     -14.036   3.126 -29.917  0.417000
HETATM 4291 H2   WAT   554     -13.686   2.131 -28.831  0.417000
HETATM 4292 O    WAT   555       9.522  16.841 -34.497 -0.834000
HETATM 4293 H1   WAT   555       9.933  17.556 -34.011  0.417000
HETATM 4294 H2   WAT   555       8.585  16.947 -34.333  0.417000
HETATM 4295 O    WAT   556      21.258  10.452 -32.752 -0.834000
HETATM 4296 H1   WAT   556      20.833  10.611 -31.909  0.417000
HETATM 4297 H2   WAT   556      21.482   9.521 -32.736  0.417000
HETATM 4298 O    WAT   557      24.153   8.637  18.781 -0.834000
HETATM 4299 H1   WAT   557      24.080   9.139  17.969  0.417000
HETATM 4300 H2   WAT   557      23.761   9.201  19.448  0.417000
HETATM 4301 O    WAT   558     -21.631  12.804 -29.082 -0.834000
HETATM 4302 H1   WAT   558     -21.714  11.900 -29.385  0.417000
HETATM 4303 H2   WAT   558     -22.011  12.798 -28.204  0.417000
HETATM 4304 O    WAT   559      15.384 -12.550  10.290 -0.834000
HETATM 4305 H1   WAT   559      15.734 -13.143  10.956  0.417000
HETATM 4306 H2   WAT   559      15.582 -12.982   9.459  0.417000
HETATM 4307 O    WAT   560     -28.445   6.268  -0.984 -0.834000
HETATM 4308 H1   WAT   560     -27.508   6.446  -1.070  0.417000
HETATM 4309 H2   WAT   560     -28.538   5.895  -0.107  0.417000
HETATM 4310 O    WAT   561       0.291  34.863 -14.042 -0.834000
HETATM 4311 H1   WAT   561      -0.484  34.421 -13.694  0.417000
HETATM 4312 H2   WAT   561       1.015  34.270 -13.840  0.417000
HETATM 4313 O    WAT   562     -14.318 -23.886   8.208 -0.834000
HETATM 4314 H1   WAT   562     -13.775 -23.296   7.684  0.417000
HETATM 4315 H2   WAT   562     -13.963 -24.757   8.033  0.417000
HETATM 4316 O    WAT   563      26.483  11.441   1.950 -0.834000
HETATM 4317 H1   WAT   563      26.239  12.095   1.296  0.417000
HETATM 4318 H2   WAT   563      25.705  11.351   2.501  0.417000
HETATM 4319 O    WAT   564     -25.127  10.194  -0.436 -0.834000
HETATM 4320 H1   WAT   564     -24.598  10.021  -1.215  0.417000
HETATM 4321 H2   WAT   564     -26.030  10.179  -0.752  0.417000
HETATM 4322 O    WAT   565       7.845  30.386  24.015 -0.834000
HETATM 4323 H1   WAT   565       7.235  30.597  24.722  0.417000
HETATM 4324 H2   WAT   565       7.439  30.756  23.230  0.417000
HETATM 4325 O    WAT   566       7.884 -20.053 -17.063 -0.834000
HETATM 4326 H1   WAT   566       7.726 -20.338 -16.164  0.417000
HETATM 4327 H2   WAT   566       8.474 -19.304 -16.977  0.417000
HETATM 4328 O    WAT   567     -29.671   8.906 -19.916 -0.834000
HETATM 4329 H1   WAT   567     -29.804   9.362 -19.085  0.417000
HETATM 4330 H2   WAT   567     -29.452   8.009 -19.664  0.417000
HETATM 4331 O    WAT   568      18.178 -28.857 -14.849 -0.834000
HETATM 4332 H1   WAT   568      18.529 -29.212 -14.033  0.417000
HETATM 4333 H2   WAT   568      18.077 -27.920 -14.679  0.417000
HETATM 4334 O    WAT   569       0.037 -24.248 -27.435 -0.834000
HETATM 4335 H1   WAT   569      -0.076 -23.942 -26.536  0.417000
HETATM 4336 H2   WAT   569       0.949 -24.538 -27.476  0.417000
HETATM 4337 O    WAT   570     -28.971  19.168   5.446 -0.834000
HETATM 4338 H1   WAT   570     -28.152  19.617   5.656  0.417000
HETATM 4339 H2   WAT   570     -29.580  19.872   5.223  0.417000
HETATM 4340 O    WAT   571      34.134  -5.616  -9.264 -0.834000
HETATM 4341 H1   WAT   571      34.331  -6.552  -9.297  0.417000
HETATM 4342 H2   WAT   571      34.598  -5.301  -8.489  0.417000
HETATM 4343 O    WAT   572     -14.274 -11.349  -7.595 -0.834000
HETATM 4344 H1   WAT   572     -15.118 -10.941  -7.792  0.417000
HETATM 4345 H2   WAT   572     -14.464 -11.963  -6.886  0.417000
HETATM 4346 O    WAT   573     -15.862  25.131  -0.281 -0.834000
HETATM 4347 H1   WAT   573     -15.527  25.702  -0.972  0.417000
HETATM 4348 H2   WAT   573     -16.363  25.714   0.289  0.417000
HETATM 4349 O    WAT   574     -19.504 -17.791   9.684 -0.834000
HETATM 4350 H1   WAT   574     -20.248 -18.390   9.747  0.417000
HETATM 4351 H2   WAT   574     -19.829 -16.967  10.046  0.417000
HETATM 4352 O    WAT   575       4.167  34.158  -9.968 -0.834000
HETATM 4353 H1   WAT   575       3.948  35.086 -10.054  0.417000
HETATM 4354 H2   WAT   575       3.422  33.700 -10.356  0.417000
HETATM 4355 O    WAT   576      26.145  -2.084 -14.854 -0.834000
HETATM 4356 H1   WAT   576      26.571  -1.400 -14.337  0.417000
HETATM 4357 H2   WAT   576      26.705  -2.853 -14.742  0.417000
HETATM 4358 O    WAT   577      27.373   0.404  -7.383 -0.834000
HETATM 4359 H1   WAT   577      26.707   0.592  -8.045  0.417000
HETATM 4360 H2   WAT   577      28.130   0.925  -7.651  0.417000
HETATM 4361 O    WAT   578       1.400 -24.703  25.289 -0.834000
HETATM 4362 H1   WAT   578       1.017 -24.466  24.444  0.417000
HETATM 4363 H2   WAT   578       2.232 -24.229  25.317  0.417000
HETATM 4364 O    WAT   579      15.984  -3.477  35.163 -0.834000
HETATM 4365 H1   WAT   579      15.233  -2.955  35.445  0.417000
HETATM 4366 H2   WAT   579      16.355  -2.986  34.429  0.417000
HETATM 4367 O    WAT   580      16.832   6.891  26.086 -0.834000
HETATM 4368 H1   WAT   580      17.562   6.952  25.471  0.417000
HETATM 4369 H2   WAT   580      16.315   7.680  25.924  0.417000
HETATM 4370 O    WAT   581      33.510   9.445 -10.991 -0.834000
HETATM 4371 H1   WAT   581      33.474   9.887 -10.142  0.417000
HETATM 4372 H2   WAT   581      33.622   8.519 -10.774  0.417000
HETATM 4373 O    WAT   582      -5.808 -29.500  16.470 -0.834000
HETATM 4374 H1   WAT   582      -5.142 -29.218  15.843  0.417000
HETATM 4375 H2   WAT   582      -6.622 -29.511  15.966  0.417000
HETATM 4376 O    WAT   583     -26.443  12.514 -20.050 -0.834000
HETATM 4377 H1   WAT   583     -27.127  11.941 -20.395  0.417000
HETATM 4378 H2   WAT   583     -26.912  13.148 -19.508  0.417000
HETATM 4379 O    WAT   584     -21.305 -15.576 -26.312 -0.834000
HETATM 4380 H1   WAT   584     -22.161 -15.324 -26.659  0.417000
HETATM 4381 H2   WAT   584     -21.260 -15.153 -25.455  0.417000
HETATM 4382 O    WAT   585      38.353  -1.967   8.325 -0.834000
HETATM 4383 H1   WAT   585      38.739  -1.092   8.292  0.417000
HETATM 4384 H2   WAT   585      37.497  -1.868   7.908  0.417000
HETATM 4385 O    WAT   586       8.231  -0.342  39.345 -0.834000
HETATM 4386 H1   WAT   586       8.416   0.107  38.520  0.417000
HETATM 4387 H2   WAT   586       7.279  -0.293  39.436  0.417000
HETATM 4388 O    WAT   587       2.486   8.962  18.124 -0.834000
HETATM 4389 H1   WAT   587       2.322   8.136  18.578  0.417000
HETATM 4390 H2   WAT   587       2.006   9.615  18.634  0.417000
HETATM 4391 O    WAT   588      25.068  18.844 -20.244 -0.834000
HETATM 4392 H1   WAT   588      24.805  19.563 -20.818  0.417000
HETATM 4393 H2   WAT   588      25.369  19.273 -19.443  0.417000
HETATM 4394 O    WAT   589      16.170 -32.189   6.562 -0.834000
HETATM 4395 H1   WAT   589      16.166 -31.242   6.421  0.417000
HETATM 4396 H2   WAT   589      16.539 -32.298   7.438  0.417000
HETATM 4397 O    WAT   590      -1.377  38.911   8.531 -0.834000
HETATM 4398 H1   WAT   590      -0.938  38.076   8.693  0.417000
HETATM 4399 H2   WAT   590      -1.531  38.922   7.587  0.417000
HETATM 4400 O    WAT   591     -10.439 -25.775  14.624 -0.834000
HETATM 4401 H1   WAT   591     -10.442 -24.949  14.140  0.417000
HETATM 4402 H2   WAT   591     -11.244 -26.215  14.350  0.417000
HETATM 4403 O    WAT   592      22.153  -0.714 -30.180 -0.834000
HETATM 4404 H1   WAT   592      22.552  -1.414 -30.697  0.417000
HETATM 4405 H2   WAT   592      21.782  -0.118 -30.831  0.417000
HETATM 4406 O    WAT   593     -25.977 -14.653  12.553 -0.834000
HETATM 4407 H1   WAT   593     -26.597 -14.029  12.932  0.417000
HETATM 4408 H2   WAT   593     -26.454 -15.052  11.825  0.417000
HETATM 4409 O    WAT   594      -9.371  23.811 -19.181 -0.834000
HETATM 4410 H1   WAT   594      -8.988  24.397 -18.528  0.417000
HETATM 4411 H2   WAT   594     -10.197  23.525 -18.791  0.417000
HETATM 4412 O    WAT   595      12.302   4.015  36.677 -0.834000
HETATM 4413 H1   WAT   595      12.948   3.564  36.134  0.417000
HETATM 4414 H2   WAT   595      12.017   3.355  37.308  0.417000
HETATM 4415 O    WAT   596      37.362   6.167  13.414 -0.834000
HETATM 4416 H1   WAT   596      37.276   5.984  12.478  0.417000
HETATM 4417 H2   WAT   596      36.461   6.251  13.725  0.417000
HETATM 4418 O    WAT   597      -5.358  12.613 -28.669 -0.834000
HETATM 4419 H1   WAT   597      -6.237  12.985 -28.595  0.417000
HETATM 4420 H2   WAT   597      -5.256  12.421 -29.601  0.417000
HETATM 4421 O    WAT   598     -10.438 -26.766  18.781 -0.834000
HETATM 4422 H1   WAT   598      -9.991 -26.057  18.319  0.417000
HETATM 4423 H2   WAT   598     -11.120 -27.054  18.174  0.417000
HETATM 4424 O    WAT   599      21.759 -30.152  -9.336 -0.834000
HETATM 4425 H1   WAT   599      22.059 -29.402  -8.822  0.417000
HETATM 4426 H2   WAT   599      21.805 -29.854 -10.244  0.417000
HETATM 4427 O    WAT   600     -24.010  -8.722 -29.308 -0.834000
HETATM 4428 H1   WAT   600     -24.791  -8.926 -29.823  0.417000
HETATM 4429 H2   WAT   600     -23.933  -7.769 -29.357  0.417000
HETATM 4430 O    WAT   601     -18.319  -9.159  21.376 -0.834000
HETATM 4431 H1   WAT   601     -18.278  -9.232  20.422  0.417000
HETATM 4432 H2   WAT   601     -17.668  -8.491  21.592  0.417000
HETATM 4433 O    WAT   602     -23.466  13.563 -17.654 -0.834000
HETATM 4434 H1   WAT   602     -22.688  13.172 -18.051  0.417000
HETATM 4435 H2   WAT   602     -23.408  14.492 -17.877  0.417000
HETATM 4436 O    WAT   603     -17.877   9.431  27.428 -0.834000
HETATM 4437 H1   WAT   603     -16.980   9.677  27.202  0.417000
HETATM 4438 H2   WAT   603     -17.908   8.484  27.291  0.417000
HETATM 4439 O    WAT   604     -27.966   2.794 -13.385 -0.834000
HETATM 4440 H1   WAT   604     -28.028   3.066 -14.301  0.417000
HETATM 4441 H2   WAT   604     -28.593   2.076 -13.306  0.417000
HETATM 4442 O    WAT   605     -17.606 -16.657   3.316 -0.834000
HETATM 4443 H1   WAT   605     -17.550 -17.609   3.235  0.417000
HETATM 4444 H2   WAT   605     -18.290 -16.403   2.697  0.417000
HETATM 4445 O    WAT   606      32.240 -16.917   0.483 -0.834000
HETATM 4446 H1   WAT   606      32.841 -16.234   0.781  0.417000
HETATM 4447 H2   WAT   606      32.023 -17.408   1.275  0.417000
HETATM 4448 O    WAT   607      21.947  24.960 -20.883 -0.834000
HETATM 4449 H1   WAT   607      21.711  25.779 -20.447  0.417000
HETATM 4450 H2   WAT   607      22.445  25.233 -21.653  0.417000
HETATM 4451 O    WAT   608     -18.621  22.635  16.038 -0.834000
HETATM 4452 H1   WAT   608     -18.202  23.063  16.785  0.417000
HETATM 4453 H2   WAT   608     -18.278  21.741  16.051  0.417000
HETATM 4454 O    WAT   609      33.630 -11.897 -13.786 -0.834000
HETATM 4455 H1   WAT   609      34.071 -11.130 -13.419  0.417000
HETATM 4456 H2   WAT   609      33.886 -11.901 -14.708  0.417000
HETATM 4457 O    WAT   610       3.028   2.832  23.225 -0.834000
HETATM 4458 H1   WAT   610       3.075   1.961  22.830  0.417000
HETATM 4459 H2   WAT   610       3.891   3.214  23.065  0.417000
HETATM 4460 O    WAT   611      -0.411 -38.262  -2.921 -0.834000
HETATM 4461 H1   WAT   611      -1.105 -38.355  -2.268  0.417000
HETATM 4462 H2   WAT   611      -0.620 -38.917  -3.587  0.417000
HETATM 4463 O    WAT   612       9.735  31.273 -17.791 -0.834000
HETATM 4464 H1   WAT   612       9.707  30.476 -18.321  0.417000
HETATM 4465 H2   WAT   612       9.050  31.830 -18.161  0.417000
HETATM 4466 O    WAT   613     -16.394  19.335  10.981 -0.834000
HETATM 4467 H1   WAT   613     -16.122  20.247  10.878  0.417000
HETATM 4468 H2   WAT   613     -17.273  19.388  11.356  0.417000
HETATM 4469 O    WAT   614     -33.150  -2.336  -4.842 -0.834000
HETATM 4470 H1   WAT   614     -32.850  -1.444  -4.666  0.417000
HETATM 4471 H2   WAT   614     -33.542  -2.624  -4.018  0.417000
HETATM 4472 O    WAT   615      -8.984   4.364 -22.196 -0.834000
HETATM 4473 H1   WAT   615      -8.483   3.550 -22.138  0.417000
HETATM 4474 H2   WAT   615      -8.723   4.746 -23.034  0.417000
HETATM 4475 O    WAT   616      23.661  -9.885  19.329 -0.834000
HETATM 4476 H1   WAT   616      24.157  -9.450  18.636  0.417000
HETATM 4477 H2   WAT   616      24.174  -9.733  20.123  0.417000
HETATM 4478 O    WAT   617      22.028 -24.018  15.768 -0.834000
HETATM 4479 H1   WAT   617      22.786 -23.653  15.312  0.417000
HETATM 4480 H2   WAT   617      22.305 -24.080  16.682  0.417000
HETATM 4481 O    WAT   618      -5.085  -4.552   6.370 -0.834000
HETATM 4482 H1   WAT   618      -4.712  -4.105   5.611  0.417000
HETATM 4483 H2   WAT   618      -5.744  -3.945   6.707  0.417000
HETATM 4484 O    WAT   619      -0.584   8.081  19.940 -0.834000
HETATM 4485 H1   WAT   619      -0.583   8.266  20.880  0.417000
HETATM 4486 H2   WAT   619      -1.342   8.559  19.603  0.417000
HETATM 4487 O    WAT   620      35.015 -19.401  -5.133 -0.834000
HETATM 4488 H1   WAT   620      35.748 -18.852  -5.410  0.417000
HETATM 4489 H2   WAT   620      34.238 -18.943  -5.453  0.417000
HETATM 4490 O    WAT   621      10.845  18.424 -30.318 -0.834000
HETATM 4491 H1   WAT   621      10.016  18.037 -30.037  0.417000
HETATM 4492 H2   WAT   621      11.454  17.687 -30.353  0.417000
HETATM 4493 O    WAT   622      16.874  22.480  17.845 -0.834000
HETATM 4494 H1   WAT   622      17.207  23.071  18.521  0.417000
HETATM 4495 H2   WAT   622      15.970  22.762  17.705  0.417000
HETATM 4496 O    WAT   623      36.844  -8.747  -3.347 -0.834000
HETATM 4497 H1   WAT   623      37.261  -7.921  -3.593  0.417000
HETATM 4498 H2   WAT   623      36.743  -9.220  -4.174  0.417000
HETATM 4499 O    WAT   624      25.373   9.513 -12.797 -0.834000
HETATM 4500 H1   WAT   624      26.140  10.085 -12.835  0.417000
HETATM 4501 H2   WAT   624      25.530   8.952 -12.038  0.417000
HETATM 4502 O    WAT   625       2.321  26.160 -27.813 -0.834000
HETATM 4503 H1   WAT   625       1.409  26.255 -28.087  0.417000
HETATM 4504 H2   WAT   625       2.288  26.185 -26.857  0.417000
HETATM 4505 O    WAT   626      24.306  -8.153  30.057 -0.834000
HETATM 4506 H1   WAT   626      24.273  -9.029  30.442  0.417000
HETATM 4507 H2   WAT   626      24.877  -8.248  29.295  0.417000
HETATM 4508 O    WAT   627      28.343  25.950  -7.783 -0.834000
HETATM 4509 H1   WAT   627      27.642  26.600  -7.745  0.417000
HETATM 4510 H2   WAT   627      27.997  25.256  -8.344  0.417000
HETATM 4511 O    WAT   628      11.170  30.500  -6.170 -0.834000
HETATM 4512 H1   WAT   628      10.984  30.843  -7.044  0.417000
HETATM 4513 H2   WAT   628      12.122  30.561  -6.086  0.417000
HETATM 4514 O    WAT   629       9.608 -30.256   1.986 -0.834000
HETATM 4515 H1   WAT   629       9.527 -30.844   2.737  0.417000
HETATM 4516 H2   WAT   629      10.287 -30.655   1.441  0.417000
HETATM 4517 O    WAT   630      -4.812 -34.054  16.444 -0.834000
HETATM 4518 H1   WAT   630      -5.559 -34.651  16.490  0.417000
HETATM 4519 H2   WAT   630      -4.678 -33.910  15.507  0.417000
HETATM 4520 O    WAT   631       3.974  17.746  34.458 -0.834000
HETATM 4521 H1   WAT   631       3.514  18.543  34.722  0.417000
HETATM 4522 H2   WAT   631       4.360  17.961  33.610  0.417000
HETATM 4523 O    WAT   632      18.766 -18.991  11.186 -0.834000
HETATM 4524 H1   WAT   632      19.641 -18.665  10.974  0.417000
HETATM 4525 H2   WAT   632      18.663 -19.771  10.642  0.417000
HETATM 4526 O    WAT   633      -2.370  35.429  -6.428 -0.834000
HETATM 4527 H1   WAT   633      -1.525  35.220  -6.031  0.417000
HETATM 4528 H2   WAT   633      -2.351  34.989  -7.277  0.417000
HETATM 4529 O    WAT   634      -8.972 -23.733  29.569 -0.834000
HETATM 4530 H1   WAT   634      -8.409 -23.179  30.108  0.417000
HETATM 4531 H2   WAT   634      -9.228 -24.451  30.149  0.417000
HETATM 4532 O    WAT   635     -10.076  -9.693  -2.108 -0.834000
HETATM 4533 H1   WAT   635      -9.578 -10.452  -2.410  0.417000
HETATM 4534 H2   WAT   635     -10.772  -9.589  -2.757  0.417000
HETATM 4535 O    WAT   636      -8.863  19.021  31.342 -0.834000
HETATM 4536 H1   WAT   636      -9.018  19.434  32.191  0.417000
HETATM 4537 H2   WAT   636      -8.212  18.343  31.521  0.417000
HETATM 4538 O    WAT   637     -19.987  -3.110 -29.688 -0.834000
HETATM 4539 H1   WAT   637     -19.642  -3.252 -30.569  0.417000
HETATM 4540 H2   WAT   637     -20.542  -2.335 -29.770  0.417000
HETATM 4541 O    WAT   638      16.661 -35.512  -6.214 -0.834000
HETATM 4542 H1   WAT   638      16.402 -35.127  -7.051  0.417000
HETATM 4543 H2   WAT   638      15.874 -35.957  -5.901  0.417000
HETATM 4544 O    WAT   639      -5.218  40.038  -2.241 -0.834000
HETATM 4545 H1   WAT   639      -4.374  39.945  -1.799  0.417000
HETATM 4546 H2   WAT   639      -5.389  39.174  -2.616  0.417000
HETATM 4547 O    WAT   640     -16.412  -1.296  -1.616 -0.834000
HETATM 4548 H1   WAT   640     -16.648  -1.699  -0.780  0.417000
HETATM 4549 H2   WAT   640     -16.811  -0.427  -1.585  0.417000
HETATM 4550 O    WAT   641       1.460 -33.387  15.907 -0.834000
HETATM 4551 H1   WAT   641       1.253 -33.155  16.812  0.417000
HETATM 4552 H2   WAT   641       1.701 -34.312  15.946  0.417000
HETATM 4553 O    WAT   642     -17.452 -30.768  14.226 -0.834000
HETATM 4554 H1   WAT   642     -17.066 -30.127  14.824  0.417000
HETATM 4555 H2   WAT   642     -16.700 -31.189  13.808  0.417000
HETATM 4556 O    WAT   643     -10.474   4.091  12.853 -0.834000
HETATM 4557 H1   WAT   643      -9.535   3.941  12.960  0.417000
HETATM 4558 H2   WAT   643     -10.839   3.954  13.727  0.417000
HETATM 4559 O    WAT   644     -15.243  18.893 -29.447 -0.834000
HETATM 4560 H1   WAT   644     -15.759  19.186 -28.696  0.417000
HETATM 4561 H2   WAT   644     -14.818  19.688 -29.769  0.417000
HETATM 4562 O    WAT   645     -10.700 -16.485  -8.421 -0.834000
HETATM 4563 H1   WAT   645     -10.904 -15.820  -7.764  0.417000
HETATM 4564 H2   WAT   645     -11.052 -16.132  -9.238  0.417000
HETATM 4565 O    WAT   646      -9.507  -2.305  35.660 -0.834000
HETATM 4566 H1   WAT   646      -9.240  -1.444  35.981  0.417000
HETATM 4567 H2   WAT   646      -8.780  -2.591  35.107  0.417000
HETATM 4568 O    WAT   647     -10.061 -31.181 -19.972 -0.834000
HETATM 4569 H1   WAT   647      -9.363 -31.745 -19.640  0.417000
HETATM 4570 H2   WAT   647     -10.447 -30.791 -19.188  0.417000
HETATM 4571 O    WAT   648      10.663 -30.052 -22.243 -0.834000
HETATM 4572 H1   WAT   648      11.370 -30.007 -22.887  0.417000
HETATM 4573 H2   WAT   648       9.963 -30.529 -22.689  0.417000
HETATM 4574 O    WAT   649     -28.815  17.654 -21.033 -0.834000
HETATM 4575 H1   WAT   649     -29.234  16.799 -21.133  0.417000
HETATM 4576 H2   WAT   649     -29.353  18.246 -21.558  0.417000
HETATM 4577 O    WAT   650     -10.924  -8.911  34.300 -0.834000
HETATM 4578 H1   WAT   650     -11.275  -8.220  34.861  0.417000
HETATM 4579 H2   WAT   650     -10.617  -9.582  34.910  0.417000
HETATM 4580 O    WAT   651      -6.138 -19.559   8.324 -0.834000
HETATM 4581 H1   WAT   651      -6.384 -20.097   7.571  0.417000
HETATM 4582 H2   WAT   651      -5.513 -20.098   8.809  0.417000
HETATM 4583 O    WAT   652     -11.761 -11.535  15.216 -0.834000
HETATM 4584 H1   WAT   652     -12.181 -11.661  14.365  0.417000
HETATM 4585 H2   WAT   652     -10.972 -12.076  15.176  0.417000
HETATM 4586 O    WAT   653       0.963 -27.351 -17.096 -0.834000
HETATM 4587 H1   WAT   653       1.193 -26.434 -17.245  0.417000
HETATM 4588 H2   WAT   653       0.786 -27.403 -16.157  0.417000
HETATM 4589 O    WAT   654      26.428   1.014   2.389 -0.834000
HETATM 4590 H1   WAT   654      26.910   1.109   1.568  0.417000
HETATM 4591 H2   WAT   654      25.661   1.577   2.283  0.417000
HETATM 4592 O    WAT   655      28.763 -14.468   0.740 -0.834000
HETATM 4593 H1   WAT   655      28.138 -13.911   0.276  0.417000
HETATM 4594 H2   WAT   655      29.203 -14.963   0.049  0.417000
HETATM 4595 O    WAT   656      18.082  -0.210 -23.381 -0.834000
HETATM 4596 H1   WAT   656      17.154  -0.003 -23.264  0.417000
HETATM 4597 H2   WAT   656      18.531   0.330 -22.731  0.417000
HETATM 4598 O    WAT   657      24.226 -16.360 -27.475 -0.834000
HETATM 4599 H1   WAT   657      23.892 -15.537 -27.119  0.417000
HETATM 4600 H2   WAT   657      23.573 -17.013 -27.222  0.417000
HETATM 4601 O    WAT   658     -18.295 -12.864  27.112 -0.834000
HETATM 4602 H1   WAT   658     -17.710 -13.407  27.640  0.417000
HETATM 4603 H2   WAT   658     -18.780 -12.342  27.752  0.417000
HETATM 4604 O    WAT   659     -25.298 -13.801 -24.048 -0.834000
HETATM 4605 H1   WAT   659     -25.031 -14.709 -24.193  0.417000
HETATM 4606 H2   WAT   659     -25.149 -13.370 -24.889  0.417000
HETATM 4607 O    WAT   660     -24.851 -12.450 -26.388 -0.834000
HETATM 4608 H1   WAT   660     -25.645 -12.195 -26.858  0.417000
HETATM 4609 H2   WAT   660     -24.256 -11.710 -26.504  0.417000
HETATM 4610 O    WAT   661       2.812  15.840 -31.887 -0.834000
HETATM 4611 H1   WAT   661       3.764  15.933 -31.851  0.417000
HETATM 4612 H2   WAT   661       2.637  15.514 -32.770  0.417000
HETATM 4613 O    WAT   662      -9.332   0.708   5.278 -0.834000
HETATM 4614 H1   WAT   662      -8.393   0.840   5.144  0.417000
HETATM 4615 H2   WAT   662      -9.745   1.428   4.802  0.417000
HETATM 4616 O    WAT   663      31.408 -14.879  -8.775 -0.834000
HETATM 4617 H1   WAT   663      31.019 -14.798  -9.646  0.417000
HETATM 4618 H2   WAT   663      30.798 -15.437  -8.292  0.417000
HETATM 4619 O    WAT   664     -11.506 -18.317 -30.722 -0.834000
HETATM 4620 H1   WAT   664     -12.348 -18.523 -30.318  0.417000
HETATM 4621 H2   WAT   664     -11.731 -17.998 -31.596  0.417000
HETATM 4622 O    WAT   665      22.285  11.095  -8.084 -0.834000
HETATM 4623 H1   WAT   665      22.701  10.533  -8.737  0.417000
HETATM 4624 H2   WAT   665      22.254  11.959  -8.495  0.417000
HETATM 4625 O    WAT   666      -9.122 -15.137 -11.541 -0.834000
HETATM 4626 H1   WAT   666     -10.009 -15.026 -11.199  0.417000
HETATM 4627 H2   WAT   666      -9.036 -16.080 -11.683  0.417000
HETATM 4628 O    WAT   667      28.942 -11.802   5.315 -0.834000
HETATM 4629 H1   WAT   667      29.509 -11.344   5.936  0.417000
HETATM 4630 H2   WAT   667      29.084 -11.350   4.483  0.417000
HETATM 4631 O    WAT   668     -12.746  -7.161  24.178 -0.834000
HETATM 4632 H1   WAT   668     -13.310  -6.459  23.853  0.417000
HETATM 4633 H2   WAT   668     -13.117  -7.392  25.029  0.417000
HETATM 4634 O    WAT   669     -14.557 -10.923 -21.362 -0.834000
HETATM 4635 H1   WAT   669     -15.052 -10.632 -22.128  0.417000
HETATM 4636 H2   WAT   669     -13.984 -11.613 -21.697  0.417000
HETATM 4637 O    WAT   670      -6.981 -19.426  34.201 -0.834000
HETATM 4638 H1   WAT   670      -7.662 -19.587  33.547  0.417000
HETATM 4639 H2   WAT   670      -6.193 -19.820  33.827  0.417000
HETATM 4640 O    WAT   671      30.438 -12.888   2.247 -0.834000
HETATM 4641 H1   WAT   671      29.886 -12.139   2.470  0.417000
HETATM 4642 H2   WAT   671      29.850 -13.493   1.795  0.417000
HETATM 4643 O    WAT   672       7.459 -21.782 -24.800 -0.834000
HETATM 4644 H1   WAT   672       6.539 -21.647 -24.575  0.417000
HETATM 4645 H2   WAT   672       7.448 -22.021 -25.726  0.417000
HETATM 4646 O    WAT   673      27.121 -28.317   6.781 -0.834000
HETATM 4647 H1   WAT   673      26.496 -28.025   7.444  0.417000
HETATM 4648 H2   WAT   673      27.614 -29.018   7.208  0.417000
HETATM 4649 O    WAT   674      21.246  19.839  26.079 -0.834000
HETATM 4650 H1   WAT   674      22.190  19.683  26.061  0.417000
HETATM 4651 H2   WAT   674      21.062  20.289  25.254  0.417000
HETATM 4652 O    WAT   675     -33.873  -0.960 -11.584 -0.834000
HETATM 4653 H1   WAT   675     -34.132  -0.234 -11.017  0.417000
HETATM 4654 H2   WAT   675     -33.985  -0.621 -12.473  0.417000
HETATM 4655 O    WAT   676      28.895  -4.697 -19.686 -0.834000
HETATM 4656 H1   WAT   676      28.134  -5.047 -20.149  0.417000
HETATM 4657 H2   WAT   676      28.533  -4.312 -18.888  0.417000
HETATM 4658 O    WAT   677       2.347  29.828 -10.446 -0.834000
HETATM 4659 H1   WAT   677       2.583  29.269 -11.186  0.417000
HETATM 4660 H2   WAT   677       1.826  29.263  -9.875  0.417000
HETATM 4661 O    WAT   678      24.739  14.297   4.165 -0.834000
HETATM 4662 H1   WAT   678      24.415  14.412   3.272  0.417000
HETATM 4663 H2   WAT   678      24.287  14.971   4.673  0.417000
HETATM 4664 O    WAT   679     -17.400 -13.474  14.692 -0.834000
HETATM 4665 H1   WAT   679     -18.338 -13.284  14.715  0.417000
HETATM 4666 H2   WAT   679     -17.072 -12.968  13.949  0.417000
HETATM 4667 O    WAT   680       3.715  28.118  10.956 -0.834000
HETATM 4668 H1   WAT   680       3.232  28.661  11.578  0.417000
HETATM 4669 H2   WAT   680       4.634  28.342  11.106  0.417000
HETATM 4670 O    WAT   681      15.051 -20.404   3.034 -0.834000
HETATM 4671 H1   WAT   681      15.266 -20.173   2.130  0.417000
HETATM 4672 H2   WAT   681      14.100 -20.308   3.085  0.417000
HETATM 4673 O    WAT   682      22.455  14.931  28.305 -0.834000
HETATM 4674 H1   WAT   682      22.281  13.990  28.269  0.417000
HETATM 4675 H2   WAT   682      22.611  15.111  29.232  0.417000
HETATM 4676 O    WAT   683      22.317 -14.299 -15.747 -0.834000
HETATM 4677 H1   WAT   683      22.123 -14.526 -14.837  0.417000
HETATM 4678 H2   WAT   683      21.495 -14.453 -16.212  0.417000
HETATM 4679 O    WAT   684     -16.196  33.841   1.761 -0.834000
HETATM 4680 H1   WAT   684     -16.079  34.033   2.691  0.417000
HETATM 4681 H2   WAT   684     -15.790  34.582   1.310  0.417000
HETATM 4682 O    WAT   685      26.082  12.004   8.703 -0.834000
HETATM 4683 H1   WAT   685      26.926  11.983   8.253  0.417000
HETATM 4684 H2   WAT   685      26.274  11.693   9.588  0.417000
HETATM 4685 O    WAT   686      -5.773  23.986  11.595 -0.834000
HETATM 4686 H1   WAT   686      -6.706  24.203  11.596  0.417000
HETATM 4687 H2   WAT   686      -5.334  24.821  11.757  0.417000
HETATM 4688 O    WAT   687     -13.187   0.815   3.261 -0.834000
HETATM 4689 H1   WAT   687     -12.953   1.451   2.584  0.417000
HETATM 4690 H2   WAT   687     -13.500   0.052   2.775  0.417000
HETATM 4691 O    WAT   688     -20.415   9.546 -12.721 -0.834000
HETATM 4692 H1   WAT   688     -21.322   9.793 -12.905  0.417000
HETATM 4693 H2   WAT   688     -20.384   9.440 -11.770  0.417000
HETATM 4694 O    WAT   689      21.897   7.228  28.719 -0.834000
HETATM 4695 H1   WAT   689      22.662   6.815  28.318  0.417000
HETATM 4696 H2   WAT   689      21.391   7.564  27.979  0.417000
HETATM 4697 O    WAT   690      21.621  32.320  -1.487 -0.834000
HETATM 4698 H1   WAT   690      20.994  31.598  -1.535  0.417000
HETATM 4699 H2   WAT   690      21.805  32.416  -0.552  0.417000
HETATM 4700 O    WAT   691     -32.653 -21.942  10.141 -0.834000
HETATM 4701 H1   WAT   691     -31.714 -22.051   9.988  0.417000
HETATM 4702 H2   WAT   691     -32.748 -21.025  10.401  0.417000
HETATM 4703 O    WAT   692       1.264 -16.215 -29.060 -0.834000
HETATM 4704 H1   WAT   692       0.993 -16.228 -29.978  0.417000
HETATM 4705 H2   WAT   692       2.095 -16.690 -29.048  0.417000
HETATM 4706 O    WAT   693     -31.881   4.218  -0.973 -0.834000
HETATM 4707 H1   WAT   693     -31.987   5.092  -0.598  0.417000
HETATM 4708 H2   WAT   693     -32.775   3.905  -1.109  0.417000
HETATM 4709 O    WAT   694     -20.222  -2.274 -18.908 -0.834000
HETATM 4710 H1   WAT   694     -19.754  -2.349 -18.076  0.417000
HETATM 4711 H2   WAT   694     -20.112  -1.359 -19.164  0.417000
HETATM 4712 O    WAT   695      13.949  23.470   3.468 -0.834000
HETATM 4713 H1   WAT   695      14.723  23.109   3.900  0.417000
HETATM 4714 H2   WAT   695      13.743  24.260   3.967  0.417000
HETATM 4715 O    WAT   696       1.310 -33.823   5.010 -0.834000
HETATM 4716 H1   WAT   696       1.762 -33.554   5.810  0.417000
HETATM 4717 H2   WAT   696       2.010 -34.110   4.424  0.417000
HETATM 4718 O    WAT   697       7.043  -8.940  30.354 -0.834000
HETATM 4719 H1   WAT   697       6.484  -9.445  30.943  0.417000
HETATM 4720 H2   WAT   697       6.544  -8.884  29.539  0.417000
HETATM 4721 O    WAT   698       4.269   9.566  33.330 -0.834000
HETATM 4722 H1   WAT   698       4.925  10.121  32.908  0.417000
HETATM 4723 H2   WAT   698       4.424   8.694  32.968  0.417000
HETATM 4724 O    WAT   699      27.576  -4.428 -14.302 -0.834000
HETATM 4725 H1   WAT   699      27.322  -5.045 -14.988  0.417000
HETATM 4726 H2   WAT   699      27.421  -4.900 -13.485  0.417000
HETATM 4727 O    WAT   700     -12.799 -23.444 -29.649 -0.834000
HETATM 4728 H1   WAT   700     -12.458 -24.161 -30.184  0.417000
HETATM 4729 H2   WAT   700     -13.408 -23.866 -29.043  0.417000
HETATM 4730 O    WAT   701      19.000   5.355 -34.709 -0.834000
HETATM 4731 H1   WAT   701      18.435   5.087 -33.984  0.417000
HETATM 4732 H2   WAT   701      18.738   6.256 -34.897  0.417000
HETATM 4733 O    WAT   702      31.637   4.411  -9.220 -0.834000
HETATM 4734 H1   WAT   702      30.950   4.446  -8.554  0.417000
HETATM 4735 H2   WAT   702      31.727   3.480  -9.423  0.417000
HETATM 4736 O    WAT   703     -21.069 -28.948 -12.168 -0.834000
HETATM 4737 H1   WAT   703     -21.898 -28.748 -12.602  0.417000
HETATM 4738 H2   WAT   703     -21.155 -29.862 -11.896  0.417000
HETATM 4739 O    WAT   704      -7.632  -9.089  32.039 -0.834000
HETATM 4740 H1   WAT   704      -7.652  -9.678  32.794  0.417000
HETATM 4741 H2   WAT   704      -8.241  -8.386  32.268  0.417000
HETATM 4742 O    WAT   705      -6.287 -15.045  -7.627 -0.834000
HETATM 4743 H1   WAT   705      -5.556 -15.004  -8.244  0.417000
HETATM 4744 H2   WAT   705      -6.901 -15.663  -8.023  0.417000
HETATM 4745 O    WAT   706      16.799   7.828  30.917 -0.834000
HETATM 4746 H1   WAT   706      16.265   7.240  30.383  0.417000
HETATM 4747 H2   WAT   706      16.942   7.348  31.732  0.417000
HETATM 4748 O    WAT   707       8.473 -10.614   8.429 -0.834000
HETATM 4749 H1   WAT   707       8.287 -10.203   7.585  0.417000
HETATM 4750 H2   WAT   707       7.882 -11.366   8.465  0.417000
HETATM 4751 O    WAT   708     -27.366   5.005  -8.359 -0.834000
HETATM 4752 H1   WAT   708     -27.506   4.753  -7.447  0.417000
HETATM 4753 H2   WAT   708     -26.424   5.158  -8.424  0.417000
HETATM 4754 O    WAT   709       7.198   0.063  29.120 -0.834000
HETATM 4755 H1   WAT   709       7.563   0.645  28.453  0.417000
HETATM 4756 H2   WAT   709       6.823  -0.664  28.623  0.417000
HETATM 4757 O    WAT   710       3.296 -12.506 -20.492 -0.834000
HETATM 4758 H1   WAT   710       4.204 -12.220 -20.401  0.417000
HETATM 4759 H2   WAT   710       3.216 -12.766 -21.410  0.417000
HETATM 4760 O    WAT   711     -24.127  26.548  -4.808 -0.834000
HETATM 4761 H1   WAT   711     -24.586  26.807  -4.009  0.417000
HETATM 4762 H2   WAT   711     -24.754  26.723  -5.511  0.417000
HETATM 4763 O    WAT   712      -5.808  33.919 -18.482 -0.834000
HETATM 4764 H1   WAT   712      -5.013  33.535 -18.851  0.417000
HETATM 4765 H2   WAT   712      -5.698  33.834 -17.535  0.417000
HETATM 4766 O    WAT   713      14.845  28.115   2.729 -0.834000
HETATM 4767 H1   WAT   713      14.106  27.954   3.315  0.417000
HETATM 4768 H2   WAT   713      15.615  28.068   3.296  0.417000
HETATM 4769 O    WAT   714      -9.729 -15.137  24.975 -0.834000
HETATM 4770 H1   WAT   714     -10.613 -15.102  24.611  0.417000
HETATM 4771 H2   WAT   714      -9.860 -15.139  25.924  0.417000
HETATM 4772 O    WAT   715      29.021  -2.920   5.111 -0.834000
HETATM 4773 H1   WAT   715      28.569  -2.827   5.950  0.417000
HETATM 4774 H2   WAT   715      29.619  -3.655   5.242  0.417000
HETATM 4775 O    WAT   716       5.421  -0.005 -22.019 -0.834000
HETATM 4776 H1   WAT   716       6.210  -0.538 -21.926  0.417000
HETATM 4777 H2   WAT   716       5.346   0.149 -22.961  0.417000
HETATM 4778 O    WAT   717     -16.287 -29.375 -12.668 -0.834000
HETATM 4779 H1   WAT   717     -17.147 -28.961 -12.727  0.417000
HETATM 4780 H2   WAT   717     -15.667 -28.664 -12.828  0.417000
HETATM 4781 O    WAT   718      -3.521  -5.028  29.584 -0.834000
HETATM 4782 H1   WAT   718      -3.837  -4.354  30.186  0.417000
HETATM 4783 H2   WAT   718      -3.777  -4.714  28.717  0.417000
HETATM 4784 O    WAT   719      10.940  -4.662 -12.663 -0.834000
HETATM 4785 H1   WAT   719      11.825  -4.379 -12.894  0.417000
HETATM 4786 H2   WAT   719      10.419  -3.859 -12.685  0.417000
HETATM 4787 O    WAT   720      11.074 -34.943   6.620 -0.834000
HETATM 4788 H1   WAT   720      10.206 -34.810   7.001  0.417000
HETATM 4789 H2   WAT   720      10.963 -34.734   5.693  0.417000
HETATM 4790 O    WAT   721      31.741  -8.493  22.137 -0.834000
HETATM 4791 H1   WAT   721      32.142  -7.624  22.166  0.417000
HETATM 4792 H2   WAT   721      31.113  -8.490  22.860  0.417000
HETATM 4793 O    WAT   722     -19.753   9.302  29.423 -0.834000
HETATM 4794 H1   WAT   722     -19.067   9.421  28.766  0.417000
HETATM 4795 H2   WAT   722     -19.281   9.232  30.253  0.417000
HETATM 4796 O    WAT   723     -32.909  -4.440  12.314 -0.834000
HETATM 4797 H1   WAT   723     -33.817  -4.210  12.511  0.417000
HETATM 4798 H2   WAT   723     -32.694  -5.126  12.947  0.417000
HETATM 4799 O    WAT   724     -35.004   7.049   7.069 -0.834000
HETATM 4800 H1   WAT   724     -35.408   6.181   7.078  0.417000
HETATM 4801 H2   WAT   724     -34.745   7.183   6.157  0.417000
HETATM 4802 O    WAT   725      16.091  24.246 -21.992 -0.834000
HETATM 4803 H1   WAT   725      16.391  24.823 -21.290  0.417000
HETATM 4804 H2   WAT   725      15.534  24.802 -22.538  0.417000
HETATM 4805 O    WAT   726      16.106  19.042  30.888 -0.834000
HETATM 4806 H1   WAT   726      15.648  19.563  31.548  0.417000
HETATM 4807 H2   WAT   726      16.078  19.580  30.097  0.417000
HETATM 4808 O    WAT   727      27.038 -12.675  -0.451 -0.834000
HETATM 4809 H1   WAT   727      27.717 -12.161  -0.887  0.417000
HETATM 4810 H2   WAT   727      26.232 -12.450  -0.916  0.417000
HETATM 4811 O    WAT   728      17.516 -17.899 -28.884 -0.834000
HETATM 4812 H1   WAT   728      17.271 -18.220 -29.752  0.417000
HETATM 4813 H2   WAT   728      16.954 -17.137 -28.743  0.417000
HETATM 4814 O    WAT   729      13.233 -16.012  24.489 -0.834000
HETATM 4815 H1   WAT   729      12.719 -15.473  25.090  0.417000
HETATM 4816 H2   WAT   729      13.517 -15.405  23.806  0.417000
HETATM 4817 O    WAT   730      18.286 -24.958 -21.128 -0.834000
HETATM 4818 H1   WAT   730      18.719 -25.582 -20.545  0.417000
HETATM 4819 H2   WAT   730      19.003 -24.534 -21.599  0.417000
HETATM 4820 O    WAT   731     -20.848   9.974 -26.034 -0.834000
HETATM 4821 H1   WAT   731     -20.327  10.470 -25.402  0.417000
HETATM 4822 H2   WAT   731     -21.124   9.193 -25.556  0.417000
HETATM 4823 O    WAT   732      24.374 -15.220  20.355 -0.834000
HETATM 4824 H1   WAT   732      25.109 -14.611  20.280  0.417000
HETATM 4825 H2   WAT   732      23.610 -14.708  20.090  0.417000
HETATM 4826 O    WAT   733     -10.576  27.443  22.679 -0.834000
HETATM 4827 H1   WAT   733     -10.890  26.642  22.259  0.417000
HETATM 4828 H2   WAT   733     -10.200  27.957  21.965  0.417000
HETATM 4829 O    WAT   734       3.602 -23.425   6.891 -0.834000
HETATM 4830 H1   WAT   734       4.223 -23.509   7.614  0.417000
HETATM 4831 H2   WAT   734       3.900 -24.063   6.243  0.417000
HETATM 4832 O    WAT   735     -19.384 -22.575   0.415 -0.834000
HETATM 4833 H1   WAT   735     -19.868 -23.206  -0.118  0.417000
HETATM 4834 H2   WAT   735     -18.804 -23.111   0.954  0.417000
HETATM 4835 O    WAT   736      -3.911 -29.033  14.592 -0.834000
HETATM 4836 H1   WAT   736      -3.628 -29.872  14.230  0.417000
HETATM 4837 H2   WAT   736      -4.223 -28.538  13.834  0.417000
HETATM 4838 O    WAT   737      -7.670  26.223   2.382 -0.834000
HETATM 4839 H1   WAT   737      -7.878  26.614   1.534  0.417000
HETATM 4840 H2   WAT   737      -7.401  25.328   2.174  0.417000
HETATM 4841 O    WAT   738      10.568  15.221  14.338 -0.834000
HETATM 4842 H1   WAT   738      10.361  15.796  13.602  0.417000
HETATM 4843 H2   WAT   738       9.716  14.907  14.644  0.417000
HETATM 4844 O    WAT   739     -22.561  13.928  -2.675 -0.834000
HETATM 4845 H1   WAT   739     -22.861  14.721  -2.230  0.417000
HETATM 4846 H2   WAT   739     -23.162  13.826  -3.413  0.417000
HETATM 4847 O    WAT   740     -34.439  -9.760   1.323 -0.834000
HETATM 4848 H1   WAT   740     -34.415  -8.822   1.512  0.417000
HETATM 4849 H2   WAT   740     -34.158  -9.827   0.410  0.417000
HETATM 4850 O    WAT   741      19.857  19.466  -8.114 -0.834000
HETATM 4851 H1   WAT   741      19.618  20.315  -7.744  0.417000
HETATM 4852 H2   WAT   741      19.468  19.468  -8.989  0.417000
HETATM 4853 O    WAT   742       7.496 -17.818 -27.681 -0.834000
HETATM 4854 H1   WAT   742       6.933 -18.527 -27.370  0.417000
HETATM 4855 H2   WAT   742       7.043 -17.470 -28.448  0.417000
HETATM 4856 O    WAT   743      34.976  13.589   6.932 -0.834000
HETATM 4857 H1   WAT   743      35.022  14.498   6.635  0.417000
HETATM 4858 H2   WAT   743      34.142  13.532   7.399  0.417000
HETATM 4859 O    WAT   744      -0.343 -28.529 -19.235 -0.834000
HETATM 4860 H1   WAT   744      -0.075 -28.115 -18.414  0.417000
HETATM 4861 H2   WAT   744       0.162 -28.073 -19.908  0.417000
HETATM 4862 O    WAT   745     -34.742  -4.905   3.224 -0.834000
HETATM 4863 H1   WAT   745     -35.488  -4.639   3.762  0.417000
HETATM 4864 H2   WAT   745     -34.384  -4.083   2.888  0.417000
HETATM 4865 O    WAT   746      -1.812  35.641 -11.034 -0.834000
HETATM 4866 H1   WAT   746      -1.736  35.078 -11.805  0.417000
HETATM 4867 H2   WAT   746      -1.135  36.306 -11.155  0.417000
HETATM 4868 O    WAT   747      24.838 -19.306  11.912 -0.834000
HETATM 4869 H1   WAT   747      25.171 -19.182  12.801  0.417000
HETATM 4870 H2   WAT   747      24.695 -18.418  11.584  0.417000
HETATM 4871 O    WAT   748      -5.330  37.506  -3.258 -0.834000
HETATM 4872 H1   WAT   748      -4.474  37.250  -3.601  0.417000
HETATM 4873 H2   WAT   748      -5.938  36.870  -3.635  0.417000
HETATM 4874 O    WAT   749      19.406 -34.207   5.134 -0.834000
HETATM 4875 H1   WAT   749      19.152 -33.368   4.750  0.417000
HETATM 4876 H2   WAT   749      18.684 -34.797   4.919  0.417000
HETATM 4877 O    WAT   750      15.860  24.694  -0.127 -0.834000
HETATM 4878 H1   WAT   750      15.600  24.563  -1.039  0.417000
HETATM 4879 H2   WAT   750      15.594  23.888   0.316  0.417000
HETATM 4880 O    WAT   751       2.961   1.714 -12.164 -0.834000
HETATM 4881 H1   WAT   751       2.431   2.449 -12.472  0.417000
HETATM 4882 H2   WAT   751       2.417   0.943 -12.326  0.417000
HETATM 4883 O    WAT   752      20.699  -8.577   8.050 -0.834000
HETATM 4884 H1   WAT   752      20.413  -8.276   8.912  0.417000
HETATM 4885 H2   WAT   752      20.074  -9.263   7.815  0.417000
HETATM 4886 O    WAT   753      28.368  -5.077  20.697 -0.834000
HETATM 4887 H1   WAT   753      28.463  -5.906  20.228  0.417000
HETATM 4888 H2   WAT   753      28.606  -5.284  21.601  0.417000
HETATM 4889 O    WAT   754       4.283 -23.149 -30.324 -0.834000
HETATM 4890 H1   WAT   754       4.043 -24.048 -30.098  0.417000
HETATM 4891 H2   WAT   754       3.829 -22.980 -31.149  0.417000
HETATM 4892 O    WAT   755     -11.468   8.821   3.603 -0.834000
HETATM 4893 H1   WAT   755     -11.681   9.285   4.412  0.417000
HETATM 4894 H2   WAT   755     -12.278   8.368   3.367  0.417000
HETATM 4895 O    WAT   756      -4.255 -25.298  -2.792 -0.834000
HETATM 4896 H1   WAT   756      -5.211 -25.267  -2.758  0.417000
HETATM 4897 H2   WAT   756      -4.038 -26.209  -2.595  0.417000
HETATM 4898 O    WAT   757     -19.414 -19.659 -26.732 -0.834000
HETATM 4899 H1   WAT   757     -19.810 -19.752 -25.866  0.417000
HETATM 4900 H2   WAT   757     -20.016 -19.091 -27.212  0.417000
HETATM 4901 O    WAT   758     -32.494  16.511 -13.987 -0.834000
HETATM 4902 H1   WAT   758     -31.699  16.880 -14.373  0.417000
HETATM 4903 H2   WAT   758     -32.561  15.635 -14.369  0.417000
HETATM 4904 O    WAT   759     -16.710  12.741 -29.583 -0.834000
HETATM 4905 H1   WAT   759     -17.541  13.201 -29.462  0.417000
HETATM 4906 H2   WAT   759     -16.950  11.815 -29.611  0.417000
HETATM 4907 O    WAT   760     -10.537  -6.214  -2.539 -0.834000
HETATM 4908 H1   WAT   760     -11.460  -6.388  -2.723  0.417000
HETATM 4909 H2   WAT   760     -10.499  -6.098  -1.590  0.417000
HETATM 4910 O    WAT   761      10.915 -18.258 -18.999 -0.834000
HETATM 4911 H1   WAT   761      11.011 -17.574 -19.663  0.417000
HETATM 4912 H2   WAT   761      10.533 -18.997 -19.471  0.417000
HETATM 4913 O    WAT   762      30.463 -15.844  19.130 -0.834000
HETATM 4914 H1   WAT   762      30.397 -16.799  19.113  0.417000
HETATM 4915 H2   WAT   762      30.296 -15.577  18.226  0.417000
HETATM 4916 O    WAT   763      -5.334  15.141   4.809 -0.834000
HETATM 4917 H1   WAT   763      -4.713  15.868   4.759  0.417000
HETATM 4918 H2   WAT   763      -6.144  15.540   5.126  0.417000
HETATM 4919 O    WAT   764      10.727 -34.371   3.945 -0.834000
HETATM 4920 H1   WAT   764      11.410 -34.900   3.534  0.417000
HETATM 4921 H2   WAT   764      10.040 -34.308   3.281  0.417000
HETATM 4922 O    WAT   765     -13.902  -5.131   8.196 -0.834000
HETATM 4923 H1   WAT   765     -13.658  -5.667   7.441  0.417000
HETATM 4924 H2   WAT   765     -14.817  -5.356   8.364  0.417000
HETATM 4925 O    WAT   766     -33.643  19.902   8.741 -0.834000
HETATM 4926 H1   WAT   766     -33.474  20.358   9.565  0.417000
HETATM 4927 H2   WAT   766     -32.895  20.125   8.186  0.417000
HETATM 4928 O    WAT   767      12.337   8.300  17.312 -0.834000
HETATM 4929 H1   WAT   767      11.801   9.092  17.353  0.417000
HETATM 4930 H2   WAT   767      11.872   7.727  16.702  0.417000
HETATM 4931 O    WAT   768      11.096 -19.798 -10.261 -0.834000
HETATM 4932 H1   WAT   768      10.556 -20.556 -10.038  0.417000
HETATM 4933 H2   WAT   768      10.677 -19.065  -9.810  0.417000
HETATM 4934 O    WAT   769     -14.755 -10.910  24.888 -0.834000
HETATM 4935 H1   WAT   769     -14.516 -11.277  25.739  0.417000
HETATM 4936 H2   WAT   769     -15.126 -11.648  24.404  0.417000
HETATM 4937 O    WAT   770      -8.994  12.476  31.038 -0.834000
HETATM 4938 H1   WAT   770      -8.685  13.380  31.098  0.417000
HETATM 4939 H2   WAT   770      -8.686  12.063  31.845  0.417000
HETATM 4940 O    WAT   771      10.025 -22.494 -14.623 -0.834000
HETATM 4941 H1   WAT   771       9.676 -23.193 -15.176  0.417000
HETATM 4942 H2   WAT   771      10.292 -22.937 -13.818  0.417000
HETATM 4943 O    WAT   772      -8.004   9.386 -28.266 -0.834000
HETATM 4944 H1   WAT   772      -8.374   8.598 -28.664  0.417000
HETATM 4945 H2   WAT   772      -7.299   9.646 -28.859  0.417000
HETATM 4946 O    WAT   773      14.038 -15.545 -30.370 -0.834000
HETATM 4947 H1   WAT   773      13.947 -14.597 -30.472  0.417000
HETATM 4948 H2   WAT   773      14.594 -15.650 -29.598  0.417000
HETATM 4949 O    WAT   774      28.374 -27.562  -1.388 -0.834000
HETATM 4950 H1   WAT   774      29.083 -27.041  -1.764  0.417000
HETATM 4951 H2   WAT   774      27.873 -26.941  -0.859  0.417000
HETATM 4952 O    WAT   775     -34.324  -6.751  16.145 -0.834000
HETATM 4953 H1   WAT   775     -35.236  -6.511  16.309  0.417000
HETATM 4954 H2   WAT   775     -34.285  -7.688  16.337  0.417000
HETATM 4955 O    WAT   776     -14.008  -7.854 -18.489 -0.834000
HETATM 4956 H1   WAT   776     -13.574  -7.834 -19.342  0.417000
HETATM 4957 H2   WAT   776     -14.710  -8.497 -18.593  0.417000
HETATM 4958 O    WAT   777      33.871   7.539   7.515 -0.834000
HETATM 4959 H1   WAT   777      34.324   6.983   6.881  0.417000
HETATM 4960 H2   WAT   777      33.403   6.924   8.081  0.417000
HETATM 4961 O    WAT   778       5.664   9.497 -28.363 -0.834000
HETATM 4962 H1   WAT   778       5.652   8.583 -28.080  0.417000
HETATM 4963 H2   WAT   778       4.926   9.899 -27.905  0.417000
HETATM 4964 O    WAT   779      -0.965  30.957 -24.227 -0.834000
HETATM 4965 H1   WAT   779      -1.539  31.351 -24.884  0.417000
HETATM 4966 H2   WAT   779      -0.148  30.785 -24.695  0.417000
HETATM 4967 O    WAT   780      -2.066  -7.477  21.756 -0.834000
HETATM 4968 H1   WAT   780      -1.738  -7.810  22.591  0.417000
HETATM 4969 H2   WAT   780      -2.645  -8.168  21.433  0.417000
HETATM 4970 O    WAT   781     -30.386  11.577  -7.888 -0.834000
HETATM 4971 H1   WAT   781     -30.889  12.061  -7.233  0.417000
HETATM 4972 H2   WAT   781     -31.035  11.308  -8.537  0.417000
HETATM 4973 O    WAT   782      -6.600 -31.039   3.687 -0.834000
HETATM 4974 H1   WAT   782      -6.529 -30.676   4.571  0.417000
HETATM 4975 H2   WAT   782      -5.711 -30.990   3.336  0.417000
HETATM 4976 O    WAT   783      32.594  -6.063  -2.157 -0.834000
HETATM 4977 H1   WAT   783      32.734  -6.913  -1.740  0.417000
HETATM 4978 H2   WAT   783      31.844  -5.689  -1.694  0.417000
HETATM 4979 O    WAT   784      13.251  -7.633 -13.785 -0.834000
HETATM 4980 H1   WAT   784      13.154  -8.451 -13.297  0.417000
HETATM 4981 H2   WAT   784      13.940  -7.157 -13.322  0.417000
HETATM 4982 O    WAT   785     -21.707  -0.156  32.060 -0.834000
HETATM 4983 H1   WAT   785     -21.732   0.799  32.120  0.417000
HETATM 4984 H2   WAT   785     -22.198  -0.358  31.263  0.417000
HETATM 4985 O    WAT   786      24.696  -3.200 -18.461 -0.834000
HETATM 4986 H1   WAT   786      23.898  -2.678 -18.378  0.417000
HETATM 4987 H2   WAT   786      24.456  -4.062 -18.123  0.417000
HETATM 4988 O    WAT   787      22.223  13.431  19.140 -0.834000
HETATM 4989 H1   WAT   787      22.811  13.194  18.423  0.417000
HETATM 4990 H2   WAT   787      21.758  12.620  19.346  0.417000
HETATM 4991 O    WAT   788      22.544  -0.660  25.935 -0.834000
HETATM 4992 H1   WAT   788      23.249  -0.680  25.288  0.417000
HETATM 4993 H2   WAT   788      22.992  -0.549  26.774  0.417000
HETATM 4994 O    WAT   789     -22.392 -30.529   0.513 -0.834000
HETATM 4995 H1   WAT   789     -22.596 -31.069  -0.250  0.417000
HETATM 4996 H2   WAT   789     -22.676 -29.649   0.267  0.417000
HETATM 4997 O    WAT   790      -1.920 -23.499  11.545 -0.834000
HETATM 4998 H1   WAT   790      -1.357 -23.860  12.230  0.417000
HETATM 4999 H2   WAT   790      -1.317 -23.250  10.845  0.417000
HETATM 5000 O    WAT   791     -14.390  28.648  21.619 -0.834000
HETATM 5001 H1   WAT   791     -15.247  28.222  21.614  0.417000
HETATM 5002 H2   WAT   791     -14.554  29.522  21.265  0.417000
HETATM 5003 O    WAT   792      -7.074 -12.418  -7.867 -0.834000
HETATM 5004 H1   WAT   792      -6.781 -13.312  -7.689  0.417000
HETATM 5005 H2   WAT   792      -7.534 -12.479  -8.704  0.417000
HETATM 5006 O    WAT   793      27.248 -25.899   0.535 -0.834000
HETATM 5007 H1   WAT   793      28.003 -25.734   1.099  0.417000
HETATM 5008 H2   WAT   793      26.648 -26.407   1.082  0.417000
HETATM 5009 O    WAT   794      20.948  19.230   6.962 -0.834000
HETATM 5010 H1   WAT   794      20.149  19.382   7.467  0.417000
HETATM 5011 H2   WAT   794      21.135  18.299   7.084  0.417000
HETATM 5012 O    WAT   795      33.332  -3.948 -13.210 -0.834000
HETATM 5013 H1   WAT   795      33.275  -4.070 -14.158  0.417000
HETATM 5014 H2   WAT   795      32.504  -4.292 -12.875  0.417000
HETATM 5015 O    WAT   796      -2.123 -10.665 -11.337 -0.834000
HETATM 5016 H1   WAT   796      -2.595  -9.834 -11.394  0.417000
HETATM 5017 H2   WAT   796      -1.425 -10.500 -10.702  0.417000
HETATM 5018 O    WAT   797     -24.702  29.780  -9.945 -0.834000
HETATM 5019 H1   WAT   797     -25.109  30.560 -10.321  0.417000
HETATM 5020 H2   WAT   797     -25.220  29.051 -10.286  0.417000
HETATM 5021 O    WAT   798     -16.812  -4.531  -1.411 -0.834000
HETATM 5022 H1   WAT   798     -15.912  -4.844  -1.317  0.417000
HETATM 5023 H2   WAT   798     -16.916  -3.887  -0.710  0.417000
HETATM 5024 O    WAT   799      19.728 -33.998  -1.701 -0.834000
HETATM 5025 H1   WAT   799      20.648 -34.261  -1.741  0.417000
HETATM 5026 H2   WAT   799      19.668 -33.246  -2.290  0.417000
HETATM 5027 O    WAT   800      -9.525  25.650   4.374 -0.834000
HETATM 5028 H1   WAT   800      -9.029  25.978   3.624  0.417000
HETATM 5029 H2   WAT   800      -8.906  25.682   5.104  0.417000
HETATM 5030 O    WAT   801      -5.194 -10.055 -33.338 -0.834000
HETATM 5031 H1   WAT   801      -4.991  -9.258 -33.829  0.417000
HETATM 5032 H2   WAT   801      -6.083 -10.283 -33.609  0.417000
HETATM 5033 O    WAT   802      25.727  27.385  -0.424 -0.834000
HETATM 5034 H1   WAT   802      25.068  27.912  -0.874  0.417000
HETATM 5035 H2   WAT   802      26.559  27.659  -0.810  0.417000
HETATM 5036 O    WAT   803     -13.573  28.161  -6.208 -0.834000
HETATM 5037 H1   WAT   803     -13.494  29.075  -6.480  0.417000
HETATM 5038 H2   WAT   803     -14.296  27.817  -6.733  0.417000
HETATM 5039 O    WAT   804     -24.479  -5.590  22.837 -0.834000
HETATM 5040 H1   WAT   804     -24.488  -5.401  21.898  0.417000
HETATM 5041 H2   WAT   804     -23.784  -5.033  23.186  0.417000
HETATM 5042 O    WAT   805      32.508   5.764   9.242 -0.834000
HETATM 5043 H1   WAT   805      32.301   4.936   9.674  0.417000
HETATM 5044 H2   WAT   805      31.681   6.043   8.849  0.417000
HETATM 5045 O    WAT   806     -24.910  -1.154   5.099 -0.834000
HETATM 5046 H1   WAT   806     -24.626  -1.011   4.196  0.417000
HETATM 5047 H2   WAT   806     -25.671  -0.583   5.204  0.417000
HETATM 5048 O    WAT   807     -25.361   8.210   1.445 -0.834000
HETATM 5049 H1   WAT   807     -24.456   8.203   1.757  0.417000
HETATM 5050 H2   WAT   807     -25.422   8.999   0.906  0.417000
HETATM 5051 O    WAT   808     -24.505  23.169 -17.377 -0.834000
HETATM 5052 H1   WAT   808     -25.207  23.521 -17.924  0.417000
HETATM 5053 H2   WAT   808     -24.652  22.223 -17.377  0.417000
HETATM 5054 O    WAT   809      35.638 -11.010  15.875 -0.834000
HETATM 5055 H1   WAT   809      34.805 -10.632  16.158  0.417000
HETATM 5056 H2   WAT   809      36.146 -10.261  15.562  0.417000
HETATM 5057 O    WAT   810      11.001 -13.278  18.611 -0.834000
HETATM 5058 H1   WAT   810      10.922 -12.659  19.336  0.417000
HETATM 5059 H2   WAT   810      10.150 -13.245  18.174  0.417000
HETATM 5060 O    WAT   811     -15.880  30.759  -8.809 -0.834000
HETATM 5061 H1   WAT   811     -16.357  31.587  -8.863  0.417000
HETATM 5062 H2   WAT   811     -16.563  30.095  -8.713  0.417000
HETATM 5063 O    WAT   812     -28.688  -5.496  13.094 -0.834000
HETATM 5064 H1   WAT   812     -28.613  -5.019  13.921  0.417000
HETATM 5065 H2   WAT   812     -28.331  -4.897  12.439  0.417000
HETATM 5066 O    WAT   813      18.589  -3.741 -29.413 -0.834000
HETATM 5067 H1   WAT   813      19.266  -4.049 -28.810  0.417000
HETATM 5068 H2   WAT   813      18.087  -3.105 -28.904  0.417000
HETATM 5069 O    WAT   814      10.623 -32.530  19.487 -0.834000
HETATM 5070 H1   WAT   814       9.781 -32.104  19.646  0.417000
HETATM 5071 H2   WAT   814      11.258 -31.814  19.488  0.417000
HETATM 5072 O    WAT   815     -13.281 -26.480  24.722 -0.834000
HETATM 5073 H1   WAT   815     -13.131 -26.473  25.667  0.417000
HETATM 5074 H2   WAT   815     -13.186 -25.565  24.457  0.417000
HETATM 5075 O    WAT   816      10.023  20.911   4.358 -0.834000
HETATM 5076 H1   WAT   816      10.660  20.794   5.063  0.417000
HETATM 5077 H2   WAT   816      10.553  21.128   3.591  0.417000
HETATM 5078 O    WAT   817     -21.903  -0.139  26.310 -0.834000
HETATM 5079 H1   WAT   817     -22.333   0.482  26.898  0.417000
HETATM 5080 H2   WAT   817     -20.989  -0.145  26.595  0.417000
HETATM 5081 O    WAT   818       2.804  -5.004 -36.795 -0.834000
HETATM 5082 H1   WAT   818       3.430  -4.468 -36.309  0.417000
HETATM 5083 H2   WAT   818       2.364  -5.527 -36.125  0.417000
HETATM 5084 O    WAT   819      35.567  -4.745 -17.353 -0.834000
HETATM 5085 H1   WAT   819      35.883  -4.239 -18.101  0.417000
HETATM 5086 H2   WAT   819      36.082  -4.425 -16.613  0.417000
HETATM 5087 O    WAT   820      -7.992 -21.070 -14.940 -0.834000
HETATM 5088 H1   WAT   820      -7.198 -21.082 -14.405  0.417000
HETATM 5089 H2   WAT   820      -8.492 -21.830 -14.642  0.417000
HETATM 5090 O    WAT   821      -7.176   3.550 -32.007 -0.834000
HETATM 5091 H1   WAT   821      -6.880   2.913 -32.657  0.417000
HETATM 5092 H2   WAT   821      -7.778   3.058 -31.448  0.417000
HETATM 5093 O    WAT   822     -26.840  14.426 -25.660 -0.834000
HETATM 5094 H1   WAT   822     -26.722  13.488 -25.509  0.417000
HETATM 5095 H2   WAT   822     -27.789  14.541 -25.715  0.417000
HETATM 5096 O    WAT   823       3.988 -28.537  26.749 -0.834000
HETATM 5097 H1   WAT   823       3.997 -28.401  27.697  0.417000
HETATM 5098 H2   WAT   823       3.129 -28.221  26.470  0.417000
HETATM 5099 O    WAT   824       6.400 -11.847 -10.598 -0.834000
HETATM 5100 H1   WAT   824       6.074 -12.742 -10.499  0.417000
HETATM 5101 H2   WAT   824       5.688 -11.380 -11.034  0.417000
HETATM 5102 O    WAT   825      -1.067  20.923  20.277 -0.834000
HETATM 5103 H1   WAT   825      -1.372  21.779  20.576  0.417000
HETATM 5104 H2   WAT   825      -0.158  20.875  20.573  0.417000
HETATM 5105 O    WAT   826      -1.317  -8.658  12.544 -0.834000
HETATM 5106 H1   WAT   826      -1.453  -7.712  12.603  0.417000
HETATM 5107 H2   WAT   826      -1.407  -8.855  11.611  0.417000
HETATM 5108 O    WAT   827      -2.676 -18.388  22.536 -0.834000
HETATM 5109 H1   WAT   827      -2.897 -17.458  22.592  0.417000
HETATM 5110 H2   WAT   827      -3.237 -18.726  21.837  0.417000
HETATM 5111 O    WAT   828      14.734 -19.563  12.516 -0.834000
HETATM 5112 H1   WAT   828      14.576 -20.274  13.137  0.417000
HETATM 5113 H2   WAT   828      15.189 -19.980  11.785  0.417000
HETATM 5114 O    WAT   829     -22.140  -3.350  17.517 -0.834000
HETATM 5115 H1   WAT   829     -22.522  -2.498  17.306  0.417000
HETATM 5116 H2   WAT   829     -22.758  -3.986  17.157  0.417000
HETATM 5117 O    WAT   830      -6.761  19.103  27.116 -0.834000
HETATM 5118 H1   WAT   830      -7.019  19.541  26.304  0.417000
HETATM 5119 H2   WAT   830      -7.341  18.344  27.173  0.417000
HETATM 5120 O    WAT   831      -1.032  -9.947 -37.460 -0.834000
HETATM 5121 H1   WAT   831      -1.131  -9.731 -38.387  0.417000
HETATM 5122 H2   WAT   831      -1.826 -10.434 -37.240  0.417000
HETATM 5123 O    WAT   832     -30.503  18.656  13.094 -0.834000
HETATM 5124 H1   WAT   832     -30.976  19.208  13.716  0.417000
HETATM 5125 H2   WAT   832     -30.492  19.164  12.282  0.417000
HETATM 5126 O    WAT   833      -3.417  -9.419  14.088 -0.834000
HETATM 5127 H1   WAT   833      -3.561  -8.532  14.419  0.417000
HETATM 5128 H2   WAT   833      -2.613  -9.356  13.574  0.417000
HETATM 5129 O    WAT   834      10.024 -17.163 -33.381 -0.834000
HETATM 5130 H1   WAT   834      10.814 -16.729 -33.059  0.417000
HETATM 5131 H2   WAT   834      10.350 -17.891 -33.912  0.417000
HETATM 5132 O    WAT   835     -13.759  -7.582   1.093 -0.834000
HETATM 5133 H1   WAT   835     -14.195  -8.338   1.485  0.417000
HETATM 5134 H2   WAT   835     -13.012  -7.953   0.623  0.417000
HETATM 5135 O    WAT   836     -25.913   1.278  19.146 -0.834000
HETATM 5136 H1   WAT   836     -26.634   1.138  19.760  0.417000
HETATM 5137 H2   WAT   836     -25.377   0.489  19.222  0.417000
HETATM 5138 O    WAT   837     -25.591  -2.522  10.147 -0.834000
HETATM 5139 H1   WAT   837     -25.772  -3.011   9.344  0.417000
HETATM 5140 H2   WAT   837     -24.689  -2.753  10.369  0.417000
HETATM 5141 O    WAT   838     -25.332 -30.751   6.231 -0.834000
HETATM 5142 H1   WAT   838     -24.437 -30.846   6.558  0.417000
HETATM 5143 H2   WAT   838     -25.389 -29.838   5.950  0.417000
HETATM 5144 O    WAT   839       5.578  15.933 -32.090 -0.834000
HETATM 5145 H1   WAT   839       6.053  16.390 -32.785  0.417000
HETATM 5146 H2   WAT   839       5.765  15.007 -32.242  0.417000
HETATM 5147 O    WAT   840     -30.172  -1.044   4.453 -0.834000
HETATM 5148 H1   WAT   840     -29.678  -1.336   3.686  0.417000
HETATM 5149 H2   WAT   840     -29.972  -0.111   4.526  0.417000
HETATM 5150 O    WAT   841     -30.725 -10.712  14.862 -0.834000
HETATM 5151 H1   WAT   841     -30.060 -10.770  14.176  0.417000
HETATM 5152 H2   WAT   841     -30.773  -9.779  15.070  0.417000
HETATM 5153 O    WAT   842     -30.400  15.038   9.600 -0.834000
HETATM 5154 H1   WAT   842     -30.196  15.964   9.733  0.417000
HETATM 5155 H2   WAT   842     -31.295  15.036   9.260  0.417000
HETATM 5156 O    WAT   843       9.792   5.088 -25.275 -0.834000
HETATM 5157 H1   WAT   843       9.652   6.002 -25.029  0.417000
HETATM 5158 H2   WAT   843       9.870   4.625 -24.441  0.417000
HETATM 5159 O    WAT   844      37.045  12.192   3.501 -0.834000
HETATM 5160 H1   WAT   844      37.465  11.487   3.992  0.417000
HETATM 5161 H2   WAT   844      37.762  12.619   3.032  0.417000
HETATM 5162 O    WAT   845     -12.667 -26.561   3.007 -0.834000
HETATM 5163 H1   WAT   845     -12.334 -27.337   3.457  0.417000
HETATM 5164 H2   WAT   845     -13.422 -26.878   2.511  0.417000
HETATM 5165 O    WAT   846      -4.413 -18.615  28.789 -0.834000
HETATM 5166 H1   WAT   846      -3.874 -18.285  28.070  0.417000
HETATM 5167 H2   WAT   846      -5.297 -18.308  28.587  0.417000
HETATM 5168 O    WAT   847     -34.293   7.669 -18.525 -0.834000
HETATM 5169 H1   WAT   847     -34.405   7.337 -19.416  0.417000
HETATM 5170 H2   WAT   847     -33.796   6.986 -18.075  0.417000
HETATM 5171 O    WAT   848      33.347  -9.866  16.855 -0.834000
HETATM 5172 H1   WAT   848      33.807  -9.218  17.388  0.417000
HETATM 5173 H2   WAT   848      32.719 -10.268  17.455  0.417000
HETATM 5174 O    WAT   849      14.965 -32.656  16.706 -0.834000
HETATM 5175 H1   WAT   849      14.722 -32.574  17.628  0.417000
HETATM 5176 H2   WAT   849      15.686 -32.037  16.592  0.417000
HETATM 5177 O    WAT   850      24.126  20.218  23.336 -0.834000
HETATM 5178 H1   WAT   850      24.977  20.151  22.904  0.417000
HETATM 5179 H2   WAT   850      23.824  21.104  23.136  0.417000
HETATM 5180 O    WAT   851       7.610   5.239 -34.741 -0.834000
HETATM 5181 H1   WAT   851       7.037   5.455 -34.006  0.417000
HETATM 5182 H2   WAT   851       7.019   5.154 -35.489  0.417000
HETATM 5183 O    WAT   852       4.999  -8.811   9.228 -0.834000
HETATM 5184 H1   WAT   852       5.611  -9.393   9.679  0.417000
HETATM 5185 H2   WAT   852       4.988  -8.016   9.762  0.417000
HETATM 5186 O    WAT   853      27.667 -26.274  -7.877 -0.834000
HETATM 5187 H1   WAT   853      27.202 -26.103  -7.058  0.417000
HETATM 5188 H2   WAT   853      28.290 -26.967  -7.658  0.417000
HETATM 5189 O    WAT   854      23.904  24.564 -12.129 -0.834000
HETATM 5190 H1   WAT   854      23.946  24.213 -13.018  0.417000
HETATM 5191 H2   WAT   854      24.314  25.426 -12.191  0.417000
HETATM 5192 O    WAT   855     -13.740 -15.142  16.862 -0.834000
HETATM 5193 H1   WAT   855     -14.642 -14.862  17.016  0.417000
HETATM 5194 H2   WAT   855     -13.716 -15.371  15.932  0.417000
HETATM 5195 O    WAT   856       3.542  -0.110 -16.886 -0.834000
HETATM 5196 H1   WAT   856       4.406  -0.026 -16.482  0.417000
HETATM 5197 H2   WAT   856       3.710  -0.048 -17.826  0.417000
HETATM 5198 O    WAT   857      21.294 -13.857   2.977 -0.834000
HETATM 5199 H1   WAT   857      20.509 -13.392   3.267  0.417000
HETATM 5200 H2   WAT   857      21.902 -13.164   2.719  0.417000
HETATM 5201 O    WAT   858      18.522 -21.313   9.741 -0.834000
HETATM 5202 H1   WAT   858      19.366 -21.696   9.980  0.417000
HETATM 5203 H2   WAT   858      18.263 -21.780   8.947  0.417000
HETATM 5204 O    WAT   859     -30.762  -5.259  -6.023 -0.834000
HETATM 5205 H1   WAT   859     -30.791  -5.337  -5.069  0.417000
HETATM 5206 H2   WAT   859     -31.425  -5.875  -6.334  0.417000
HETATM 5207 O    WAT   860       9.931  35.895 -11.605 -0.834000
HETATM 5208 H1   WAT   860       9.854  34.941 -11.574  0.417000
HETATM 5209 H2   WAT   860       9.241  36.210 -11.021  0.417000
HETATM 5210 O    WAT   861      13.443  -6.544  28.762 -0.834000
HETATM 5211 H1   WAT   861      13.490  -7.282  28.154  0.417000
HETATM 5212 H2   WAT   861      13.801  -6.886  29.581  0.417000
HETATM 5213 O    WAT   862     -31.748  -2.853 -11.790 -0.834000
HETATM 5214 H1   WAT   862     -32.372  -2.129 -11.748  0.417000
HETATM 5215 H2   WAT   862     -31.399  -2.920 -10.901  0.417000
HETATM 5216 O    WAT   863     -10.625  -9.480 -26.201 -0.834000
HETATM 5217 H1   WAT   863     -10.602  -9.012 -27.035  0.417000
HETATM 5218 H2   WAT   863     -10.911 -10.364 -26.430  0.417000
HETATM 5219 O    WAT   864       1.512  22.975   8.120 -0.834000
HETATM 5220 H1   WAT   864       0.834  23.587   7.833  0.417000
HETATM 5221 H2   WAT   864       2.307  23.276   7.681  0.417000
HETATM 5222 O    WAT   865     -13.026  13.185  30.015 -0.834000
HETATM 5223 H1   WAT   865     -12.413  12.543  29.656  0.417000
HETATM 5224 H2   WAT   865     -13.573  13.436  29.271  0.417000
HETATM 5225 O    WAT   866      23.588  18.907  10.375 -0.834000
HETATM 5226 H1   WAT   866      23.472  19.841  10.203  0.417000
HETATM 5227 H2   WAT   866      24.335  18.655   9.832  0.417000
HETATM 5228 O    WAT   867       4.961  -7.207  24.591 -0.834000
HETATM 5229 H1   WAT   867       4.800  -6.610  23.860  0.417000
HETATM 5230 H2   WAT   867       5.189  -8.039  24.176  0.417000
HETATM 5231 O    WAT   868      -6.649  29.773  -6.440 -0.834000
HETATM 5232 H1   WAT   868      -7.553  29.544  -6.654  0.417000
HETATM 5233 H2   WAT   868      -6.131  29.044  -6.782  0.417000
HETATM 5234 O    WAT   869       5.724 -11.424 -36.127 -0.834000
HETATM 5235 H1   WAT   869       5.778 -11.439 -35.172  0.417000
HETATM 5236 H2   WAT   869       6.616 -11.609 -36.421  0.417000
HETATM 5237 O    WAT   870     -31.134   0.301  -1.894 -0.834000
HETATM 5238 H1   WAT   870     -30.228   0.061  -2.089  0.417000
HETATM 5239 H2   WAT   870     -31.556   0.361  -2.751  0.417000
HETATM 5240 O    WAT   871      18.023  11.381 -20.085 -0.834000
HETATM 5241 H1   WAT   871      17.746  11.306 -19.172  0.417000
HETATM 5242 H2   WAT   871      18.708  12.049 -20.074  0.417000
HETATM 5243 O    WAT   872      -4.520 -34.122  -7.992 -0.834000
HETATM 5244 H1   WAT   872      -3.932 -33.659  -7.395  0.417000
HETATM 5245 H2   WAT   872      -4.176 -35.014  -8.023  0.417000
HETATM 5246 O    WAT   873      19.505 -24.354  21.046 -0.834000
HETATM 5247 H1   WAT   873      18.802 -23.798  20.710  0.417000
HETATM 5248 H2   WAT   873      19.138 -24.754  21.834  0.417000
HETATM 5249 O    WAT   874       4.735  31.747  -2.511 -0.834000
HETATM 5250 H1   WAT   874       4.221  30.995  -2.216  0.417000
HETATM 5251 H2   WAT   874       4.796  31.637  -3.460  0.417000
HETATM 5252 O    WAT   875     -16.593  -9.292  32.449 -0.834000
HETATM 5253 H1   WAT   875     -15.979  -9.852  32.924  0.417000
HETATM 5254 H2   WAT   875     -16.699  -8.523  33.009  0.417000
HETATM 5255 O    WAT   876      13.805  -1.870 -22.390 -0.834000
HETATM 5256 H1   WAT   876      13.600  -1.733 -23.315  0.417000
HETATM 5257 H2   WAT   876      13.009  -2.254 -22.023  0.417000
HETATM 5258 O    WAT   877      27.073  -8.355 -13.446 -0.834000
HETATM 5259 H1   WAT   877      28.017  -8.491 -13.531  0.417000
HETATM 5260 H2   WAT   877      26.989  -7.457 -13.127  0.417000
HETATM 5261 O    WAT   878     -14.698 -10.725  33.728 -0.834000
HETATM 5262 H1   WAT   878     -14.566 -10.259  34.554  0.417000
HETATM 5263 H2   WAT   878     -13.866 -10.631  33.264  0.417000
HETATM 5264 O    WAT   879     -15.357  -8.845 -26.899 -0.834000
HETATM 5265 H1   WAT   879     -15.146  -8.088 -26.353  0.417000
HETATM 5266 H2   WAT   879     -15.171  -8.556 -27.792  0.417000
HETATM 5267 O    WAT   880      25.757   7.692  22.634 -0.834000
HETATM 5268 H1   WAT   880      26.116   8.375  23.201  0.417000
HETATM 5269 H2   WAT   880      24.869   7.988  22.436  0.417000
HETATM 5270 O    WAT   881      -7.801 -19.440 -32.076 -0.834000
HETATM 5271 H1   WAT   881      -7.581 -19.938 -31.288  0.417000
HETATM 5272 H2   WAT   881      -7.826 -20.095 -32.774  0.417000
HETATM 5273 O    WAT   882     -22.260   5.715 -29.737 -0.834000
HETATM 5274 H1   WAT   882     -22.382   5.276 -28.895  0.417000
HETATM 5275 H2   WAT   882     -23.106   5.629 -30.176  0.417000
HETATM 5276 O    WAT   883      17.487  28.602  -7.860 -0.834000
HETATM 5277 H1   WAT   883      17.062  28.213  -7.096  0.417000
HETATM 5278 H2   WAT   883      17.981  27.882  -8.252  0.417000
HETATM 5279 O    WAT   884     -10.044 -10.858  35.992 -0.834000
HETATM 5280 H1   WAT   884      -9.800 -10.710  36.906  0.417000
HETATM 5281 H2   WAT   884     -10.623 -11.619  36.019  0.417000
HETATM 5282 O    WAT   885      14.556 -15.412 -17.947 -0.834000
HETATM 5283 H1   WAT   885      15.083 -14.640 -17.740  0.417000
HETATM 5284 H2   WAT   885      15.101 -15.920 -18.548  0.417000
HETATM 5285 O    WAT   886       3.836 -21.388 -18.577 -0.834000
HETATM 5286 H1   WAT   886       3.448 -21.946 -17.903  0.417000
HETATM 5287 H2   WAT   886       4.562 -21.905 -18.927  0.417000
HETATM 5288 O    WAT   887      34.280   2.562  -1.290 -0.834000
HETATM 5289 H1   WAT   887      33.327   2.592  -1.206  0.417000
HETATM 5290 H2   WAT   887      34.546   3.480  -1.340  0.417000
HETATM 5291 O    WAT   888       8.137   9.724  36.466 -0.834000
HETATM 5292 H1   WAT   888       8.743   9.487  35.763  0.417000
HETATM 5293 H2   WAT   888       7.271   9.512  36.117  0.417000
HETATM 5294 O    WAT   889     -19.363  24.420  21.790 -0.834000
HETATM 5295 H1   WAT   889     -18.440  24.645  21.904  0.417000
HETATM 5296 H2   WAT   889     -19.373  23.814  21.049  0.417000
HETATM 5297 O    WAT   890      15.460  -6.155  35.472 -0.834000
HETATM 5298 H1   WAT   890      15.497  -6.206  36.427  0.417000
HETATM 5299 H2   WAT   890      15.620  -5.232  35.275  0.417000
HETATM 5300 O    WAT   891      15.521  -9.018  20.275 -0.834000
HETATM 5301 H1   WAT   891      14.854  -9.704  20.297  0.417000
HETATM 5302 H2   WAT   891      16.049  -9.173  21.058  0.417000
HETATM 5303 O    WAT   892       8.493  14.958  28.811 -0.834000
HETATM 5304 H1   WAT   892       8.315  15.648  28.172  0.417000
HETATM 5305 H2   WAT   892       7.647  14.792  29.226  0.417000
HETATM 5306 O    WAT   893     -26.383 -14.624  -2.316 -0.834000
HETATM 5307 H1   WAT   893     -25.909 -15.450  -2.220  0.417000
HETATM 5308 H2   WAT   893     -26.107 -14.288  -3.169  0.417000
HETATM 5309 O    WAT   894      -1.926 -13.321  17.241 -0.834000
HETATM 5310 H1   WAT   894      -2.408 -12.736  16.656  0.417000
HETATM 5311 H2   WAT   894      -2.148 -13.015  18.121  0.417000
HETATM 5312 O    WAT   895      17.752 -32.945 -15.747 -0.834000
HETATM 5313 H1   WAT   895      17.863 -33.438 -16.560  0.417000
HETATM 5314 H2   WAT   895      17.364 -32.115 -16.022  0.417000
HETATM 5315 O    WAT   896     -21.273 -18.021 -27.832 -0.834000
HETATM 5316 H1   WAT   896     -22.180 -18.276 -27.662  0.417000
HETATM 5317 H2   WAT   896     -21.181 -17.169 -27.406  0.417000
HETATM 5318 O    WAT   897     -22.439  -8.321  19.950 -0.834000
HETATM 5319 H1   WAT   897     -21.903  -7.557  20.161  0.417000
HETATM 5320 H2   WAT   897     -22.000  -9.051  20.386  0.417000
HETATM 5321 O    WAT   898     -28.057   9.964   3.929 -0.834000
HETATM 5322 H1   WAT   898     -27.623   9.273   4.429  0.417000
HETATM 5323 H2   WAT   898     -28.977   9.702   3.907  0.417000
HETATM 5324 O    WAT   899      18.563   6.337  28.114 -0.834000
HETATM 5325 H1   WAT   899      19.180   5.804  27.613  0.417000
HETATM 5326 H2   WAT   899      17.850   6.519  27.502  0.417000
HETATM 5327 O    WAT   900      32.148  23.790  -3.421 -0.834000
HETATM 5328 H1   WAT   900      32.205  22.934  -3.847  0.417000
HETATM 5329 H2   WAT   900      31.228  24.038  -3.505  0.417000
HETATM 5330 O    WAT   901      34.503   3.763  20.467 -0.834000
HETATM 5331 H1   WAT   901      34.749   4.034  21.351  0.417000
HETATM 5332 H2   WAT   901      34.093   4.539  20.084  0.417000
HETATM 5333 O    WAT   902      13.809  23.911 -25.566 -0.834000
HETATM 5334 H1   WAT   902      14.582  23.404 -25.814  0.417000
HETATM 5335 H2   WAT   902      14.087  24.410 -24.797  0.417000
HETATM 5336 O    WAT   903      13.476  10.932 -18.596 -0.834000
HETATM 5337 H1   WAT   903      13.271  10.026 -18.827  0.417000
HETATM 5338 H2   WAT   903      13.296  10.987 -17.658  0.417000
HETATM 5339 O    WAT   904      -7.737 -17.559  -2.960 -0.834000
HETATM 5340 H1   WAT   904      -8.559 -17.765  -3.405  0.417000
HETATM 5341 H2   WAT   904      -7.254 -17.020  -3.586  0.417000
HETATM 5342 O    WAT   905      -6.785 -21.217 -30.233 -0.834000
HETATM 5343 H1   WAT   905      -6.496 -21.206 -29.321  0.417000
HETATM 5344 H2   WAT   905      -5.983 -21.353 -30.738  0.417000
HETATM 5345 O    WAT   906     -19.211 -18.665  -2.471 -0.834000
HETATM 5346 H1   WAT   906     -19.066 -18.418  -1.557  0.417000
HETATM 5347 H2   WAT   906     -18.341 -18.634  -2.868  0.417000
HETATM 5348 O    WAT   907      -1.098  22.549 -24.535 -0.834000
HETATM 5349 H1   WAT   907      -0.958  21.615 -24.690  0.417000
HETATM 5350 H2   WAT   907      -0.791  22.973 -25.337  0.417000
HETATM 5351 O    WAT   908     -29.046  21.618   8.991 -0.834000
HETATM 5352 H1   WAT   908     -28.746  22.432   8.586  0.417000
HETATM 5353 H2   WAT   908     -28.288  21.303   9.484  0.417000
HETATM 5354 O    WAT   909       4.317 -31.259  -1.855 -0.834000
HETATM 5355 H1   WAT   909       3.877 -30.512  -1.450  0.417000
HETATM 5356 H2   WAT   909       4.194 -31.976  -1.234  0.417000
HETATM 5357 O    WAT   910     -35.492   2.318 -18.334 -0.834000
HETATM 5358 H1   WAT   910     -36.318   2.800 -18.311  0.417000
HETATM 5359 H2   WAT   910     -34.925   2.839 -18.903  0.417000
HETATM 5360 O    WAT   911      23.574  19.491 -16.900 -0.834000
HETATM 5361 H1   WAT   911      23.539  18.569 -16.644  0.417000
HETATM 5362 H2   WAT   911      24.461  19.611 -17.240  0.417000
HETATM 5363 O    WAT   912      25.203  16.321  15.946 -0.834000
HETATM 5364 H1   WAT   912      25.773  16.113  15.206  0.417000
HETATM 5365 H2   WAT   912      25.784  16.303  16.708  0.417000
HETATM 5366 O    WAT   913      24.937   5.820 -30.293 -0.834000
HETATM 5367 H1   WAT   913      24.270   6.507 -30.300  0.417000
HETATM 5368 H2   WAT   913      24.484   5.050 -29.949  0.417000
HETATM 5369 O    WAT   914       9.503   8.282  19.050 -0.834000
HETATM 5370 H1   WAT   914       9.371   7.448  18.600  0.417000
HETATM 5371 H2   WAT   914       9.872   8.860  18.381  0.417000
HETATM 5372 O    WAT   915      -8.458 -19.715 -24.887 -0.834000
HETATM 5373 H1   WAT   915      -7.971 -20.528 -25.023  0.417000
HETATM 5374 H2   WAT   915      -9.305 -19.871 -25.305  0.417000
HETATM 5375 O    WAT   916       7.163  30.330   9.258 -0.834000
HETATM 5376 H1   WAT   916       8.070  30.632   9.204  0.417000
HETATM 5377 H2   WAT   916       7.007  29.889   8.424  0.417000
HETATM 5378 O    WAT   917     -15.948  -4.345   2.499 -0.834000
HETATM 5379 H1   WAT   917     -15.017  -4.511   2.646  0.417000
HETATM 5380 H2   WAT   917     -16.310  -5.202   2.272  0.417000
HETATM 5381 O    WAT   918     -25.784 -17.497 -15.116 -0.834000
HETATM 5382 H1   WAT   918     -26.371 -17.791 -14.419  0.417000
HETATM 5383 H2   WAT   918     -26.350 -17.409 -15.883  0.417000
HETATM 5384 O    WAT   919     -15.318  10.356  26.806 -0.834000
HETATM 5385 H1   WAT   919     -14.828  10.213  25.996  0.417000
HETATM 5386 H2   WAT   919     -15.590  11.273  26.763  0.417000
HETATM 5387 O    WAT   920      24.818 -15.648  -2.204 -0.834000
HETATM 5388 H1   WAT   920      24.177 -15.046  -1.828  0.417000
HETATM 5389 H2   WAT   920      25.208 -16.086  -1.448  0.417000
HETATM 5390 O    WAT   921      12.568  27.231  10.138 -0.834000
HETATM 5391 H1   WAT   921      12.217  26.604  10.771  0.417000
HETATM 5392 H2   WAT   921      13.507  27.049  10.116  0.417000
HETATM 5393 O    WAT   922     -19.287  29.463  10.424 -0.834000
HETATM 5394 H1   WAT   922     -19.886  30.089  10.831  0.417000
HETATM 5395 H2   WAT   922     -18.858  29.028  11.161  0.417000
HETATM 5396 O    WAT   923     -16.737 -17.992 -10.450 -0.834000
HETATM 5397 H1   WAT   923     -17.270 -18.515  -9.851  0.417000
HETATM 5398 H2   WAT   923     -16.612 -17.159  -9.994  0.417000
HETATM 5399 O    WAT   924     -15.686 -14.411 -12.785 -0.834000
HETATM 5400 H1   WAT   924     -16.157 -13.702 -13.222  0.417000
HETATM 5401 H2   WAT   924     -16.292 -15.152 -12.809  0.417000
HETATM 5402 O    WAT   925       7.509 -37.046 -12.541 -0.834000
HETATM 5403 H1   WAT   925       7.648 -37.163 -11.601  0.417000
HETATM 5404 H2   WAT   925       7.027 -37.828 -12.811  0.417000
HETATM 5405 O    WAT   926      20.684   8.511 -18.306 -0.834000
HETATM 5406 H1   WAT   926      20.217   8.686 -19.123  0.417000
HETATM 5407 H2   WAT   926      21.431   7.972 -18.569  0.417000
HETATM 5408 O    WAT   927     -11.716  18.608 -27.017 -0.834000
HETATM 5409 H1   WAT   927     -12.421  18.883 -26.431  0.417000
HETATM 5410 H2   WAT   927     -11.809  19.172 -27.784  0.417000
HETATM 5411 O    WAT   928     -12.117   4.516 -31.864 -0.834000
HETATM 5412 H1   WAT   928     -12.112   5.373 -32.293  0.417000
HETATM 5413 H2   WAT   928     -13.044   4.319 -31.733  0.417000
HETATM 5414 O    WAT   929      -2.830  29.076 -23.502 -0.834000
HETATM 5415 H1   WAT   929      -2.096  29.669 -23.663  0.417000
HETATM 5416 H2   WAT   929      -3.548  29.650 -23.234  0.417000
HETATM 5417 O    WAT   930     -16.513  35.163 -10.784 -0.834000
HETATM 5418 H1   WAT   930     -15.787  35.777 -10.897  0.417000
HETATM 5419 H2   WAT   930     -16.322  34.452 -11.396  0.417000
HETATM 5420 O    WAT   931      25.503  20.084  14.955 -0.834000
HETATM 5421 H1   WAT   931      25.731  20.162  15.881  0.417000
HETATM 5422 H2   WAT   931      24.756  19.485  14.941  0.417000
HETATM 5423 O    WAT   932       3.001 -31.991  14.082 -0.834000
HETATM 5424 H1   WAT   932       3.823 -32.445  14.267  0.417000
HETATM 5425 H2   WAT   932       2.374 -32.373  14.696  0.417000
HETATM 5426 O    WAT   933      13.242  -3.227  33.216 -0.834000
HETATM 5427 H1   WAT   933      13.497  -2.816  34.043  0.417000
HETATM 5428 H2   WAT   933      12.532  -2.677  32.885  0.417000
HETATM 5429 O    WAT   934      16.915  23.358 -12.134 -0.834000
HETATM 5430 H1   WAT   934      16.885  24.209 -11.697  0.417000
HETATM 5431 H2   WAT   934      16.720  22.727 -11.441  0.417000
HETATM 5432 O    WAT   935     -23.990  19.821 -22.859 -0.834000
HETATM 5433 H1   WAT   935     -23.512  19.024 -23.090  0.417000
HETATM 5434 H2   WAT   935     -24.799  19.772 -23.369  0.417000
HETATM 5435 O    WAT   936     -23.534  14.760 -23.201 -0.834000
HETATM 5436 H1   WAT   936     -23.039  14.261 -22.553  0.417000
HETATM 5437 H2   WAT   936     -24.451  14.602 -22.976  0.417000
HETATM 5438 O    WAT   937     -27.263  11.420  25.100 -0.834000
HETATM 5439 H1   WAT   937     -26.694  12.183  25.198  0.417000
HETATM 5440 H2   WAT   937     -26.661  10.681  25.020  0.417000
HETATM 5441 O    WAT   938     -34.533  17.309   8.967 -0.834000
HETATM 5442 H1   WAT   938     -34.197  18.189   8.797  0.417000
HETATM 5443 H2   WAT   938     -35.184  17.163   8.281  0.417000
HETATM 5444 O    WAT   939      30.380 -20.364  -0.734 -0.834000
HETATM 5445 H1   WAT   939      30.072 -19.866   0.023  0.417000
HETATM 5446 H2   WAT   939      29.592 -20.781  -1.083  0.417000
HETATM 5447 O    WAT   940      15.259   5.865 -22.287 -0.834000
HETATM 5448 H1   WAT   940      14.415   6.196 -22.595  0.417000
HETATM 5449 H2   WAT   940      15.590   5.340 -23.016  0.417000
HETATM 5450 O    WAT   941       8.073  23.317  19.836 -0.834000
HETATM 5451 H1   WAT   941       7.490  22.720  20.305  0.417000
HETATM 5452 H2   WAT   941       8.588  23.738  20.525  0.417000
HETATM 5453 O    WAT   942     -30.005 -22.202   9.678 -0.834000
HETATM 5454 H1   WAT   942     -29.862 -22.853   8.991  0.417000
HETATM 5455 H2   WAT   942     -29.640 -21.393   9.320  0.417000
HETATM 5456 O    WAT   943     -11.648  22.590 -17.975 -0.834000
HETATM 5457 H1   WAT   943     -12.511  22.197 -18.103  0.417000
HETATM 5458 H2   WAT   943     -11.776  23.225 -17.270  0.417000
HETATM 5459 O    WAT   944     -11.585 -20.303   5.447 -0.834000
HETATM 5460 H1   WAT   944     -12.342 -19.844   5.083  0.417000
HETATM 5461 H2   WAT   944     -11.013 -20.456   4.695  0.417000
HETATM 5462 O    WAT   945     -28.017  11.972  12.102 -0.834000
HETATM 5463 H1   WAT   945     -28.137  11.095  12.466  0.417000
HETATM 5464 H2   WAT   945     -27.546  12.452  12.783  0.417000
HETATM 5465 O    WAT   946      32.019  -1.842  13.361 -0.834000
HETATM 5466 H1   WAT   946      32.173  -1.858  14.305  0.417000
HETATM 5467 H2   WAT   946      32.857  -1.570  12.986  0.417000
HETATM 5468 O    WAT   947     -27.553 -26.527 -12.214 -0.834000
HETATM 5469 H1   WAT   947     -27.557 -26.303 -11.283  0.417000
HETATM 5470 H2   WAT   947     -28.041 -25.819 -12.633  0.417000
HETATM 5471 O    WAT   948      32.484 -24.239   4.771 -0.834000
HETATM 5472 H1   WAT   948      32.719 -24.365   5.690  0.417000
HETATM 5473 H2   WAT   948      32.113 -23.357   4.738  0.417000
HETATM 5474 O    WAT   949       1.341  28.315  29.029 -0.834000
HETATM 5475 H1   WAT   949       0.679  28.692  28.450  0.417000
HETATM 5476 H2   WAT   949       1.507  27.444  28.668  0.417000
HETATM 5477 O    WAT   950     -23.013  -2.588  26.027 -0.834000
HETATM 5478 H1   WAT   950     -22.641  -3.138  26.716  0.417000
HETATM 5479 H2   WAT   950     -22.577  -1.742  26.133  0.417000
HETATM 5480 O    WAT   951     -12.255  -9.276  -3.776 -0.834000
HETATM 5481 H1   WAT   951     -12.599  -8.429  -3.492  0.417000
HETATM 5482 H2   WAT   951     -12.300  -9.246  -4.731  0.417000
HETATM 5483 O    WAT   952      -2.573  27.546 -13.545 -0.834000
HETATM 5484 H1   WAT   952      -3.203  27.705 -12.842  0.417000
HETATM 5485 H2   WAT   952      -1.861  28.161 -13.372  0.417000
HETATM 5486 O    WAT   953     -31.107   2.918   2.760 -0.834000
HETATM 5487 H1   WAT   953     -31.088   3.866   2.629  0.417000
HETATM 5488 H2   WAT   953     -30.897   2.552   1.901  0.417000
HETATM 5489 O    WAT   954       7.282  19.493  31.004 -0.834000
HETATM 5490 H1   WAT   954       7.818  19.190  30.271  0.417000
HETATM 5491 H2   WAT   954       7.892  19.549  31.740  0.417000
HETATM 5492 O    WAT   955      25.125  26.555 -18.138 -0.834000
HETATM 5493 H1   WAT   955      25.690  27.079 -17.570  0.417000
HETATM 5494 H2   WAT   955      24.485  26.164 -17.544  0.417000
HETATM 5495 O    WAT   956       6.276   8.395  27.457 -0.834000
HETATM 5496 H1   WAT   956       7.131   8.522  27.044  0.417000
HETATM 5497 H2   WAT   956       6.299   7.496  27.783  0.417000
HETATM 5498 O    WAT   957     -16.861 -20.148 -12.318 -0.834000
HETATM 5499 H1   WAT   957     -16.751 -19.388 -11.746  0.417000
HETATM 5500 H2   WAT   957     -17.708 -20.516 -12.067  0.417000
HETATM 5501 O    WAT   958     -11.557  35.573  -6.899 -0.834000
HETATM 5502 H1   WAT   958     -11.828  36.102  -6.149  0.417000
HETATM 5503 H2   WAT   958     -11.963  36.000  -7.653  0.417000
HETATM 5504 O    WAT   959      36.385   3.457  -7.962 -0.834000
HETATM 5505 H1   WAT   959      35.478   3.723  -7.812  0.417000
HETATM 5506 H2   WAT   959      36.473   2.630  -7.489  0.417000
HETATM 5507 O    WAT   960      21.321  27.478  -9.603 -0.834000
HETATM 5508 H1   WAT   960      21.733  28.339  -9.664  0.417000
HETATM 5509 H2   WAT   960      21.173  27.218 -10.512  0.417000
HETATM 5510 O    WAT   961      -6.365   6.632  17.995 -0.834000
HETATM 5511 H1   WAT   961      -7.154   6.310  18.431  0.417000
HETATM 5512 H2   WAT   961      -6.476   6.378  17.079  0.417000
HETATM 5513 O    WAT   962     -15.924   8.885  14.168 -0.834000
HETATM 5514 H1   WAT   962     -15.614   8.420  14.945  0.417000
HETATM 5515 H2   WAT   962     -16.866   8.717  14.148  0.417000
HETATM 5516 O    WAT   963      -2.168 -27.830  26.799 -0.834000
HETATM 5517 H1   WAT   963      -2.334 -26.966  27.175  0.417000
HETATM 5518 H2   WAT   963      -2.846 -27.935  26.131  0.417000
HETATM 5519 O    WAT   964      28.969  24.225 -11.612 -0.834000
HETATM 5520 H1   WAT   964      29.599  24.932 -11.471  0.417000
HETATM 5521 H2   WAT   964      28.771  24.264 -12.548  0.417000
HETATM 5522 O    WAT   965      -6.010   5.999  33.286 -0.834000
HETATM 5523 H1   WAT   965      -6.768   6.549  33.488  0.417000
HETATM 5524 H2   WAT   965      -6.313   5.424  32.584  0.417000
HETATM 5525 O    WAT   966       6.755 -19.974  18.742 -0.834000
HETATM 5526 H1   WAT   966       6.782 -20.155  19.682  0.417000
HETATM 5527 H2   WAT   966       7.267 -20.680  18.347  0.417000
HETATM 5528 O    WAT   967     -16.906   9.040   7.182 -0.834000
HETATM 5529 H1   WAT   967     -17.833   8.854   7.031  0.417000
HETATM 5530 H2   WAT   967     -16.777   8.872   8.115  0.417000
HETATM 5531 O    WAT   968      25.850  -4.027  20.376 -0.834000
HETATM 5532 H1   WAT   968      25.854  -3.443  21.135  0.417000
HETATM 5533 H2   WAT   968      26.742  -4.373  20.335  0.417000
HETATM 5534 O    WAT   969     -14.137 -15.058 -21.448 -0.834000
HETATM 5535 H1   WAT   969     -13.768 -14.257 -21.821  0.417000
HETATM 5536 H2   WAT   969     -13.375 -15.561 -21.161  0.417000
HETATM 5537 O    WAT   970     -21.454   2.874 -24.666 -0.834000
HETATM 5538 H1   WAT   970     -22.123   2.895 -23.981  0.417000
HETATM 5539 H2   WAT   970     -21.869   2.408 -25.391  0.417000
HETATM 5540 O    WAT   971     -17.013 -24.187 -15.255 -0.834000
HETATM 5541 H1   WAT   971     -17.528 -24.815 -15.761  0.417000
HETATM 5542 H2   WAT   971     -16.869 -23.456 -15.856  0.417000
HETATM 5543 O    WAT   972      -5.403  21.811  21.805 -0.834000
HETATM 5544 H1   WAT   972      -4.630  22.022  22.329  0.417000
HETATM 5545 H2   WAT   972      -6.017  22.523  21.985  0.417000
HETATM 5546 O    WAT   973     -14.793   3.788 -31.439 -0.834000
HETATM 5547 H1   WAT   973     -15.294   4.545 -31.136  0.417000
HETATM 5548 H2   WAT   973     -15.400   3.309 -32.003  0.417000
HETATM 5549 O    WAT   974      17.902 -11.265  14.743 -0.834000
HETATM 5550 H1   WAT   974      18.001 -10.832  13.895  0.417000
HETATM 5551 H2   WAT   974      17.159 -10.822  15.153  0.417000
HETATM 5552 O    WAT   975      24.303   6.290  27.812 -0.834000
HETATM 5553 H1   WAT   975      24.798   6.670  27.086  0.417000
HETATM 5554 H2   WAT   975      24.809   6.521  28.592  0.417000
HETATM 5555 O    WAT   976     -21.802  30.203  -6.336 -0.834000
HETATM 5556 H1   WAT   976     -21.544  30.868  -6.974  0.417000
HETATM 5557 H2   WAT   976     -21.373  30.471  -5.524  0.417000
HETATM 5558 O    WAT   977      22.078   7.809 -32.616 -0.834000
HETATM 5559 H1   WAT   977      22.393   7.714 -31.717  0.417000
HETATM 5560 H2   WAT   977      21.800   6.928 -32.866  0.417000
HETATM 5561 O    WAT   978     -18.604  11.919   9.543 -0.834000
HETATM 5562 H1   WAT   978     -18.990  12.789   9.640  0.417000
HETATM 5563 H2   WAT   978     -19.284  11.402   9.112  0.417000
HETATM 5564 O    WAT   979       9.195 -13.472   3.984 -0.834000
HETATM 5565 H1   WAT   979       9.461 -14.348   4.264  0.417000
HETATM 5566 H2   WAT   979       8.472 -13.243   4.568  0.417000
HETATM 5567 O    WAT   980      -7.788  18.194  12.184 -0.834000
HETATM 5568 H1   WAT   980      -7.777  19.151  12.198  0.417000
HETATM 5569 H2   WAT   980      -8.208  17.971  11.352  0.417000
HETATM 5570 O    WAT   981      19.044  27.941   9.774 -0.834000
HETATM 5571 H1   WAT   981      18.669  28.014  10.652  0.417000
HETATM 5572 H2   WAT   981      18.577  28.598   9.259  0.417000
HETATM 5573 O    WAT   982       0.283 -35.773  -9.289 -0.834000
HETATM 5574 H1   WAT   982       0.758 -36.538  -9.612  0.417000
HETATM 5575 H2   WAT   982      -0.162 -36.083  -8.500  0.417000
HETATM 5576 O    WAT   983       0.060 -30.898  10.930 -0.834000
HETATM 5577 H1   WAT   983       0.866 -31.408  11.014  0.417000
HETATM 5578 H2   WAT   983       0.149 -30.202  11.580  0.417000
HETATM 5579 O    WAT   984      11.769 -14.549  26.236 -0.834000
HETATM 5580 H1   WAT   984      12.033 -14.962  27.058  0.417000
HETATM 5581 H2   WAT   984      11.921 -13.615  26.378  0.417000
HETATM 5582 O    WAT   985     -35.018   1.667   8.349 -0.834000
HETATM 5583 H1   WAT   985     -34.600   1.685   9.210  0.417000
HETATM 5584 H2   WAT   985     -35.864   2.094   8.485  0.417000
HETATM 5585 O    WAT   986       2.377   6.155  27.805 -0.834000
HETATM 5586 H1   WAT   986       2.712   6.337  26.927  0.417000
HETATM 5587 H2   WAT   986       3.013   5.546  28.182  0.417000
HETATM 5588 O    WAT   987      -7.345  -9.152 -10.456 -0.834000
HETATM 5589 H1   WAT   987      -6.704  -9.372 -11.132  0.417000
HETATM 5590 H2   WAT   987      -8.167  -9.525 -10.774  0.417000
HETATM 5591 O    WAT   988     -33.704   1.890  10.817 -0.834000
HETATM 5592 H1   WAT   988     -33.101   2.628  10.728  0.417000
HETATM 5593 H2   WAT   988     -33.988   1.922  11.731  0.417000
HETATM 5594 O    WAT   989      -2.983  -1.894  27.922 -0.834000
HETATM 5595 H1   WAT   989      -3.496  -2.649  27.636  0.417000
HETATM 5596 H2   WAT   989      -3.629  -1.288  28.285  0.417000
HETATM 5597 O    WAT   990     -19.959 -12.070  -1.998 -0.834000
HETATM 5598 H1   WAT   990     -20.327 -11.250  -1.671  0.417000
HETATM 5599 H2   WAT   990     -19.335 -11.801  -2.672  0.417000
HETATM 5600 O    WAT   991     -32.185  17.847  -1.573 -0.834000
HETATM 5601 H1   WAT   991     -31.975  17.989  -2.496  0.417000
HETATM 5602 H2   WAT   991     -31.491  18.304  -1.097  0.417000
HETATM 5603 O    WAT   992     -27.077   6.969  12.960 -0.834000
HETATM 5604 H1   WAT   992     -26.386   7.552  13.276  0.417000
HETATM 5605 H2   WAT   992     -26.610   6.265  12.511  0.417000
HETATM 5606 O    WAT   993       4.141  30.518  -8.467 -0.834000
HETATM 5607 H1   WAT   993       3.536  30.431  -9.204  0.417000
HETATM 5608 H2   WAT   993       4.104  29.669  -8.026  0.417000
HETATM 5609 O    WAT   994      39.296  -5.341   5.029 -0.834000
HETATM 5610 H1   WAT   994      38.874  -6.200   5.003  0.417000
HETATM 5611 H2   WAT   994      39.097  -5.002   5.901  0.417000
HETATM 5612 O    WAT   995     -25.158  -9.623 -16.247 -0.834000
HETATM 5613 H1   WAT   995     -24.667  -8.805 -16.329  0.417000
HETATM 5614 H2   WAT   995     -25.530  -9.591 -15.365  0.417000
HETATM 5615 O    WAT   996     -22.216 -22.151 -19.081 -0.834000
HETATM 5616 H1   WAT   996     -21.334 -22.045 -18.725  0.417000
HETATM 5617 H2   WAT   996     -22.790 -21.771 -18.416  0.417000
HETATM 5618 O    WAT   997      -5.061   5.507  35.858 -0.834000
HETATM 5619 H1   WAT   997      -5.326   5.493  34.938  0.417000
HETATM 5620 H2   WAT   997      -4.545   6.309  35.946  0.417000
HETATM 5621 O    WAT   998      13.251 -23.347 -29.382 -0.834000
HETATM 5622 H1   WAT   998      13.925 -23.015 -29.975  0.417000
HETATM 5623 H2   WAT   998      12.426 -23.066 -29.778  0.417000
HETATM 5624 O    WAT   999     -30.543  21.631 -10.937 -0.834000
HETATM 5625 H1   WAT   999     -30.425  21.097 -11.722  0.417000
HETATM 5626 H2   WAT   999     -31.329  22.147 -11.114  0.417000
HETATM 5627 O    WAT  1000      -0.494 -37.660  10.364 -0.834000
HETATM 5628 H1   WAT  1000      -0.862 -38.543  10.352  0.417000
HETATM 5629 H2   WAT  1000       0.345 -37.756  10.816  0.417000
HETATM 5630 O    WAT  1001      -4.861 -15.715 -32.753 -0.834000
HETATM 5631 H1   WAT  1001      -5.259 -16.511 -33.106  0.417000
HETATM 5632 H2   WAT  1001      -4.155 -15.509 -33.366  0.417000
HETATM 5633 O    WAT  1002      21.176  -5.843 -16.884 -0.834000
HETATM 5634 H1   WAT  1002      20.614  -5.895 -17.657  0.417000
HETATM 5635 H2   WAT  1002      20.984  -6.643 -16.394  0.417000
HETATM 5636 O    WAT  1003      18.444  15.837  30.483 -0.834000
HETATM 5637 H1   WAT  1003      18.948  15.730  29.676  0.417000
HETATM 5638 H2   WAT  1003      17.532  15.870  30.194  0.417000
HETATM 5639 O    WAT  1004       3.654 -30.526 -17.241 -0.834000
HETATM 5640 H1   WAT  1004       3.834 -29.937 -16.508  0.417000
HETATM 5641 H2   WAT  1004       3.351 -29.950 -17.942  0.417000
HETATM 5642 O    WAT  1005       8.861  -5.025 -18.670 -0.834000
HETATM 5643 H1   WAT  1005       9.633  -5.581 -18.567  0.417000
HETATM 5644 H2   WAT  1005       8.213  -5.402 -18.074  0.417000
HETATM 5645 O    WAT  1006      15.379 -28.233 -11.412 -0.834000
HETATM 5646 H1   WAT  1006      16.174 -28.728 -11.217  0.417000
HETATM 5647 H2   WAT  1006      14.679 -28.886 -11.390  0.417000
HETATM 5648 O    WAT  1007     -12.108  14.913   6.595 -0.834000
HETATM 5649 H1   WAT  1007     -11.265  14.527   6.355  0.417000
HETATM 5650 H2   WAT  1007     -12.640  14.170   6.880  0.417000
HETATM 5651 O    WAT  1008      18.030  -2.310  28.923 -0.834000
HETATM 5652 H1   WAT  1008      17.126  -2.431  29.214  0.417000
HETATM 5653 H2   WAT  1008      18.548  -2.353  29.727  0.417000
HETATM 5654 O    WAT  1009      18.123 -22.062  25.945 -0.834000
HETATM 5655 H1   WAT  1009      17.910 -22.989  25.844  0.417000
HETATM 5656 H2   WAT  1009      17.997 -21.888  26.878  0.417000
HETATM 5657 O    WAT  1010      -9.512 -19.295  28.178 -0.834000
HETATM 5658 H1   WAT  1010      -9.912 -20.099  28.508  0.417000
HETATM 5659 H2   WAT  1010      -9.330 -19.478  27.256  0.417000
HETATM 5660 O    WAT  1011      -0.607  -9.625  35.478 -0.834000
HETATM 5661 H1   WAT  1011      -1.038  -9.812  36.312  0.417000
HETATM 5662 H2   WAT  1011      -1.313  -9.328  34.904  0.417000
HETATM 5663 O    WAT  1012     -30.893   3.253 -15.847 -0.834000
HETATM 5664 H1   WAT  1012     -31.268   3.408 -16.714  0.417000
HETATM 5665 H2   WAT  1012     -29.955   3.406 -15.961  0.417000
HETATM 5666 O    WAT  1013       9.008  26.052 -28.862 -0.834000
HETATM 5667 H1   WAT  1013       8.321  26.695 -28.684  0.417000
HETATM 5668 H2   WAT  1013       9.143  25.609 -28.024  0.417000
HETATM 5669 O    WAT  1014     -12.231  32.550  16.507 -0.834000
HETATM 5670 H1   WAT  1014     -11.773  32.809  17.307  0.417000
HETATM 5671 H2   WAT  1014     -12.748  31.787  16.763  0.417000
HETATM 5672 O    WAT  1015      -5.610  -5.047  -1.066 -0.834000
HETATM 5673 H1   WAT  1015      -6.261  -5.331  -1.708  0.417000
HETATM 5674 H2   WAT  1015      -5.823  -5.540  -0.274  0.417000
HETATM 5675 O    WAT  1016     -29.529 -25.954   3.832 -0.834000
HETATM 5676 H1   WAT  1016     -29.223 -25.075   3.610  0.417000
HETATM 5677 H2   WAT  1016     -29.507 -26.432   3.004  0.417000
HETATM 5678 O    WAT  1017     -24.594 -13.008 -10.688 -0.834000
HETATM 5679 H1   WAT  1017     -23.662 -13.229 -10.691  0.417000
HETATM 5680 H2   WAT  1017     -25.023 -13.775 -11.068  0.417000
HETATM 5681 O    WAT  1018      26.642   1.918 -18.517 -0.834000
HETATM 5682 H1   WAT  1018      26.214   1.073 -18.653  0.417000
HETATM 5683 H2   WAT  1018      26.275   2.485 -19.195  0.417000
HETATM 5684 O    WAT  1019      -5.385  -9.502 -21.560 -0.834000
HETATM 5685 H1   WAT  1019      -4.768 -10.047 -21.071  0.417000
HETATM 5686 H2   WAT  1019      -5.903 -10.125 -22.069  0.417000
HETATM 5687 O    WAT  1020      32.640 -15.262  16.400 -0.834000
HETATM 5688 H1   WAT  1020      32.868 -15.009  15.505  0.417000
HETATM 5689 H2   WAT  1020      31.683 -15.287  16.405  0.417000
HETATM 5690 O    WAT  1021     -33.264  -5.471  -1.842 -0.834000
HETATM 5691 H1   WAT  1021     -33.988  -6.077  -1.999  0.417000
HETATM 5692 H2   WAT  1021     -32.796  -5.846  -1.095  0.417000
HETATM 5693 O    WAT  1022      20.253 -15.465 -24.332 -0.834000
HETATM 5694 H1   WAT  1022      20.783 -14.682 -24.481  0.417000
HETATM 5695 H2   WAT  1022      20.257 -15.580 -23.382  0.417000
HETATM 5696 O    WAT  1023      -5.477   6.807 -33.224 -0.834000
HETATM 5697 H1   WAT  1023      -5.021   6.288 -33.887  0.417000
HETATM 5698 H2   WAT  1023      -5.529   7.685 -33.602  0.417000
HETATM 5699 O    WAT  1024     -22.859 -11.179 -16.039 -0.834000
HETATM 5700 H1   WAT  1024     -23.693 -10.797 -16.312  0.417000
HETATM 5701 H2   WAT  1024     -22.651 -10.739 -15.215  0.417000
HETATM 5702 O    WAT  1025      -4.637  14.894  17.285 -0.834000
HETATM 5703 H1   WAT  1025      -4.332  15.402  16.533  0.417000
HETATM 5704 H2   WAT  1025      -4.249  14.027  17.162  0.417000
HETATM 5705 O    WAT  1026      -9.324 -14.172  33.740 -0.834000
HETATM 5706 H1   WAT  1026      -9.458 -14.987  34.224  0.417000
HETATM 5707 H2   WAT  1026      -8.583 -13.753  34.178  0.417000
HETATM 5708 O    WAT  1027       7.852 -22.392  15.224 -0.834000
HETATM 5709 H1   WAT  1027       8.542 -22.958  14.877  0.417000
HETATM 5710 H2   WAT  1027       7.057 -22.682  14.776  0.417000
HETATM 5711 O    WAT  1028       7.328 -28.343   7.703 -0.834000
HETATM 5712 H1   WAT  1028       7.641 -29.197   8.001  0.417000
HETATM 5713 H2   WAT  1028       8.060 -27.979   7.206  0.417000
HETATM 5714 O    WAT  1029      -1.635 -27.096  -3.932 -0.834000
HETATM 5715 H1   WAT  1029      -2.045 -26.598  -4.639  0.417000
HETATM 5716 H2   WAT  1029      -2.359 -27.327  -3.350  0.417000
HETATM 5717 O    WAT  1030       2.016  -8.372  12.185 -0.834000
HETATM 5718 H1   WAT  1030       1.740  -9.288  12.142  0.417000
HETATM 5719 H2   WAT  1030       1.688  -7.985  11.374  0.417000
HETATM 5720 O    WAT  1031      25.132  24.704  -0.554 -0.834000
HETATM 5721 H1   WAT  1031      24.243  24.703  -0.907  0.417000
HETATM 5722 H2   WAT  1031      25.344  25.630  -0.441  0.417000
HETATM 5723 O    WAT  1032      -4.009   5.972  39.870 -0.834000
HETATM 5724 H1   WAT  1032      -4.013   5.408  39.096  0.417000
HETATM 5725 H2   WAT  1032      -4.050   5.365  40.608  0.417000
HETATM 5726 O    WAT  1033      -8.930   9.505   2.931 -0.834000
HETATM 5727 H1   WAT  1033      -8.347   8.814   3.245  0.417000
HETATM 5728 H2   WAT  1033      -9.811   9.164   3.088  0.417000
HETATM 5729 O    WAT  1034       3.042  -9.090 -38.925 -0.834000
HETATM 5730 H1   WAT  1034       2.886  -8.147 -38.978  0.417000
HETATM 5731 H2   WAT  1034       3.919  -9.168 -38.551  0.417000
HETATM 5732 O    WAT  1035      15.384  -2.565  29.625 -0.834000
HETATM 5733 H1   WAT  1035      15.302  -3.201  30.336  0.417000
HETATM 5734 H2   WAT  1035      14.859  -2.931  28.914  0.417000
HETATM 5735 O    WAT  1036     -15.454  10.547  22.087 -0.834000
HETATM 5736 H1   WAT  1036     -14.817  10.206  21.458  0.417000
HETATM 5737 H2   WAT  1036     -16.248  10.687  21.571  0.417000
HETATM 5738 O    WAT  1037      19.525   9.765  14.943 -0.834000
HETATM 5739 H1   WAT  1037      19.923  10.432  14.382  0.417000
HETATM 5740 H2   WAT  1037      20.156   9.046  14.944  0.417000
HETATM 5741 O    WAT  1038     -27.920  -3.548  11.296 -0.834000
HETATM 5742 H1   WAT  1038     -28.182  -4.063  10.533  0.417000
HETATM 5743 H2   WAT  1038     -27.113  -3.111  11.024  0.417000
HETATM 5744 O    WAT  1039      -6.955 -10.096   1.258 -0.834000
HETATM 5745 H1   WAT  1039      -6.294 -10.778   1.135  0.417000
HETATM 5746 H2   WAT  1039      -6.557  -9.487   1.880  0.417000
HETATM 5747 O    WAT  1040     -23.069 -15.203  20.435 -0.834000
HETATM 5748 H1   WAT  1040     -22.554 -14.977  19.661  0.417000
HETATM 5749 H2   WAT  1040     -22.670 -14.698  21.144  0.417000
HETATM 5750 O    WAT  1041     -20.900 -17.268  -6.524 -0.834000
HETATM 5751 H1   WAT  1041     -20.012 -17.054  -6.813  0.417000
HETATM 5752 H2   WAT  1041     -21.148 -16.540  -5.954  0.417000
HETATM 5753 O    WAT  1042      14.734  20.223   3.656 -0.834000
HETATM 5754 H1   WAT  1042      15.087  19.548   3.077  0.417000
HETATM 5755 H2   WAT  1042      14.573  19.769   4.483  0.417000
HETATM 5756 O    WAT  1043       1.935 -38.754  -1.649 -0.834000
HETATM 5757 H1   WAT  1043       1.088 -38.581  -2.060  0.417000
HETATM 5758 H2   WAT  1043       2.496 -39.042  -2.370  0.417000
HETATM 5759 O    WAT  1044       3.075 -12.294 -35.752 -0.834000
HETATM 5760 H1   WAT  1044       2.566 -11.656 -36.253  0.417000
HETATM 5761 H2   WAT  1044       3.987 -12.088 -35.958  0.417000
HETATM 5762 O    WAT  1045      -3.240 -21.354 -27.374 -0.834000
HETATM 5763 H1   WAT  1045      -3.156 -21.869 -26.572  0.417000
HETATM 5764 H2   WAT  1045      -2.660 -21.789 -27.999  0.417000
HETATM 5765 O    WAT  1046      14.130  -0.623  24.331 -0.834000
HETATM 5766 H1   WAT  1046      14.604  -0.472  25.149  0.417000
HETATM 5767 H2   WAT  1046      13.955  -1.564  24.327  0.417000
HETATM 5768 O    WAT  1047     -19.232  11.081  15.994 -0.834000
HETATM 5769 H1   WAT  1047     -18.730  11.403  15.245  0.417000
HETATM 5770 H2   WAT  1047     -19.881  10.491  15.612  0.417000
HETATM 5771 O    WAT  1048     -37.700  14.165   2.514 -0.834000
HETATM 5772 H1   WAT  1048     -36.753  14.295   2.476  0.417000
HETATM 5773 H2   WAT  1048     -37.817  13.430   3.116  0.417000
HETATM 5774 O    WAT  1049     -28.591  20.414  16.301 -0.834000
HETATM 5775 H1   WAT  1049     -28.051  21.109  16.677  0.417000
HETATM 5776 H2   WAT  1049     -29.193  20.171  17.004  0.417000
HETATM 5777 O    WAT  1050      -7.762 -24.577 -12.121 -0.834000
HETATM 5778 H1   WAT  1050      -7.772 -24.109 -11.286  0.417000
HETATM 5779 H2   WAT  1050      -6.887 -24.419 -12.474  0.417000
HETATM 5780 O    WAT  1051      -8.776   7.051 -29.720 -0.834000
HETATM 5781 H1   WAT  1051      -8.700   6.975 -30.671  0.417000
HETATM 5782 H2   WAT  1051      -8.191   6.375 -29.377  0.417000
HETATM 5783 O    WAT  1052      19.598  17.696  26.394 -0.834000
HETATM 5784 H1   WAT  1052      20.168  18.465  26.394  0.417000
HETATM 5785 H2   WAT  1052      19.881  17.188  25.634  0.417000
HETATM 5786 O    WAT  1053       1.570 -36.266  -0.479 -0.834000
HETATM 5787 H1   WAT  1053       1.488 -36.306   0.474  0.417000
HETATM 5788 H2   WAT  1053       1.656 -37.179  -0.751  0.417000
HETATM 5789 O    WAT  1054      34.578   2.792   9.370 -0.834000
HETATM 5790 H1   WAT  1054      34.454   3.101  10.268  0.417000
HETATM 5791 H2   WAT  1054      35.492   2.996   9.172  0.417000
HETATM 5792 O    WAT  1055      -3.534   8.542 -28.887 -0.834000
HETATM 5793 H1   WAT  1055      -2.668   8.317 -28.545  0.417000
HETATM 5794 H2   WAT  1055      -4.132   8.359 -28.163  0.417000
HETATM 5795 O    WAT  1056      19.784   8.767  -5.139 -0.834000
HETATM 5796 H1   WAT  1056      19.937   7.828  -5.236  0.417000
HETATM 5797 H2   WAT  1056      20.254   9.005  -4.340  0.417000
HETATM 5798 O    WAT  1057     -27.455   6.332 -16.377 -0.834000
HETATM 5799 H1   WAT  1057     -27.588   7.049 -15.757  0.417000
HETATM 5800 H2   WAT  1057     -26.521   6.364 -16.583  0.417000
HETATM 5801 O    WAT  1058      18.616  29.404 -13.200 -0.834000
HETATM 5802 H1   WAT  1058      19.418  29.741 -12.802  0.417000
HETATM 5803 H2   WAT  1058      18.905  28.658 -13.726  0.417000
HETATM 5804 O    WAT  1059      11.745  22.981  -8.101 -0.834000
HETATM 5805 H1   WAT  1059      11.703  22.049  -7.887  0.417000
HETATM 5806 H2   WAT  1059      11.454  23.030  -9.012  0.417000
HETATM 5807 O    WAT  1060      30.883  12.224 -14.471 -0.834000
HETATM 5808 H1   WAT  1060      31.142  11.458 -13.957  0.417000
HETATM 5809 H2   WAT  1060      31.708  12.667 -14.672  0.417000
HETATM 5810 O    WAT  1061       3.687  35.489  10.618 -0.834000
HETATM 5811 H1   WAT  1061       3.845  36.414  10.809  0.417000
HETATM 5812 H2   WAT  1061       4.550  35.081  10.681  0.417000
HETATM 5813 O    WAT  1062      -7.933 -27.183  22.382 -0.834000
HETATM 5814 H1   WAT  1062      -8.138 -27.674  21.586  0.417000
HETATM 5815 H2   WAT  1062      -8.434 -26.372  22.299  0.417000
HETATM 5816 O    WAT  1063     -34.635  16.990  -0.544 -0.834000
HETATM 5817 H1   WAT  1063     -33.883  17.348  -1.016  0.417000
HETATM 5818 H2   WAT  1063     -34.286  16.748   0.314  0.417000
HETATM 5819 O    WAT  1064      -5.085  20.256 -32.369 -0.834000
HETATM 5820 H1   WAT  1064      -4.437  19.561 -32.252  0.417000
HETATM 5821 H2   WAT  1064      -5.005  20.793 -31.581  0.417000
HETATM 5822 O    WAT  1065      35.264  -5.080 -11.700 -0.834000
HETATM 5823 H1   WAT  1065      34.604  -4.705 -12.283  0.417000
HETATM 5824 H2   WAT  1065      34.811  -5.187 -10.864  0.417000
HETATM 5825 O    WAT  1066     -31.398 -10.657 -18.676 -0.834000
HETATM 5826 H1   WAT  1066     -30.998 -10.355 -19.491  0.417000
HETATM 5827 H2   WAT  1066     -30.672 -11.030 -18.176  0.417000
HETATM 5828 O    WAT  1067       2.114  -1.334 -31.966 -0.834000
HETATM 5829 H1   WAT  1067       2.272  -0.810 -32.751  0.417000
HETATM 5830 H2   WAT  1067       2.964  -1.727 -31.765  0.417000
HETATM 5831 O    WAT  1068     -16.716   8.556   9.883 -0.834000
HETATM 5832 H1   WAT  1068     -17.150   9.210  10.431  0.417000
HETATM 5833 H2   WAT  1068     -15.956   8.280  10.396  0.417000
HETATM 5834 O    WAT  1069      30.072 -11.767  11.421 -0.834000
HETATM 5835 H1   WAT  1069      29.387 -11.141  11.658  0.417000
HETATM 5836 H2   WAT  1069      30.538 -11.933  12.241  0.417000
HETATM 5837 O    WAT  1070      12.838 -23.239  -8.178 -0.834000
HETATM 5838 H1   WAT  1070      12.080 -23.764  -8.434  0.417000
HETATM 5839 H2   WAT  1070      13.071 -22.752  -8.968  0.417000
HETATM 5840 O    WAT  1071      17.253 -34.298 -11.269 -0.834000
HETATM 5841 H1   WAT  1071      16.764 -33.475 -11.289  0.417000
HETATM 5842 H2   WAT  1071      18.170 -34.031 -11.211  0.417000
HETATM 5843 O    WAT  1072     -36.725 -13.603   5.201 -0.834000
HETATM 5844 H1   WAT  1072     -36.973 -12.690   5.345  0.417000
HETATM 5845 H2   WAT  1072     -37.151 -14.082   5.912  0.417000
HETATM 5846 O    WAT  1073     -28.649   5.289 -12.491 -0.834000
HETATM 5847 H1   WAT  1073     -29.520   5.282 -12.887  0.417000
HETATM 5848 H2   WAT  1073     -28.274   4.439 -12.722  0.417000
HETATM 5849 O    WAT  1074      17.849 -13.706  -8.226 -0.834000
HETATM 5850 H1   WAT  1074      17.328 -14.276  -7.661  0.417000
HETATM 5851 H2   WAT  1074      18.646 -14.206  -8.402  0.417000
HETATM 5852 O    WAT  1075      34.402  -3.160   9.730 -0.834000
HETATM 5853 H1   WAT  1075      34.740  -2.264   9.747  0.417000
HETATM 5854 H2   WAT  1075      33.579  -3.097   9.246  0.417000
HETATM 5855 O    WAT  1076       1.309  -2.901  23.429 -0.834000
HETATM 5856 H1   WAT  1076       2.241  -3.105  23.509  0.417000
HETATM 5857 H2   WAT  1076       1.268  -2.229  22.748  0.417000
HETATM 5858 O    WAT  1077     -12.025  12.040  24.316 -0.834000
HETATM 5859 H1   WAT  1077     -12.698  11.362  24.367  0.417000
HETATM 5860 H2   WAT  1077     -12.296  12.696  24.959  0.417000
HETATM 5861 O    WAT  1078      16.857  12.114 -22.482 -0.834000
HETATM 5862 H1   WAT  1078      17.651  12.228 -23.005  0.417000
HETATM 5863 H2   WAT  1078      17.171  11.788 -21.639  0.417000
HETATM 5864 O    WAT  1079     -15.500   5.100  -8.386 -0.834000
HETATM 5865 H1   WAT  1079     -14.744   5.501  -7.958  0.417000
HETATM 5866 H2   WAT  1079     -15.327   4.159  -8.344  0.417000
HETATM 5867 O    WAT  1080      11.004  21.979   9.990 -0.834000
HETATM 5868 H1   WAT  1080      11.701  21.621  10.540  0.417000
HETATM 5869 H2   WAT  1080      10.868  21.317   9.313  0.417000
HETATM 5870 O    WAT  1081      12.925   0.611  31.547 -0.834000
HETATM 5871 H1   WAT  1081      12.459   1.446  31.583  0.417000
HETATM 5872 H2   WAT  1081      12.567   0.169  30.777  0.417000
HETATM 5873 O    WAT  1082     -31.994   1.762  23.550 -0.834000
HETATM 5874 H1   WAT  1082     -32.566   1.754  22.783  0.417000
HETATM 5875 H2   WAT  1082     -32.209   2.578  24.001  0.417000
HETATM 5876 O    WAT  1083      -9.400  -9.269 -32.400 -0.834000
HETATM 5877 H1   WAT  1083     -10.356  -9.280 -32.441  0.417000
HETATM 5878 H2   WAT  1083      -9.171  -8.340 -32.420  0.417000
HETATM 5879 O    WAT  1084       3.431  18.931  20.563 -0.834000
HETATM 5880 H1   WAT  1084       4.002  18.848  21.327  0.417000
HETATM 5881 H2   WAT  1084       2.916  18.124  20.560  0.417000
HETATM 5882 O    WAT  1085     -16.429  15.578 -14.637 -0.834000
HETATM 5883 H1   WAT  1085     -16.766  15.930 -13.813  0.417000
HETATM 5884 H2   WAT  1085     -15.762  14.946 -14.373  0.417000
HETATM 5885 O    WAT  1086     -15.674 -17.603  14.761 -0.834000
HETATM 5886 H1   WAT  1086     -15.156 -18.391  14.596  0.417000
HETATM 5887 H2   WAT  1086     -15.085 -16.880  14.544  0.417000
HETATM 5888 O    WAT  1087      16.454   6.823 -17.616 -0.834000
HETATM 5889 H1   WAT  1087      15.824   7.407 -17.193  0.417000
HETATM 5890 H2   WAT  1087      15.956   6.398 -18.314  0.417000
HETATM 5891 O    WAT  1088       7.153  18.853  20.358 -0.834000
HETATM 5892 H1   WAT  1088       7.147  18.207  21.064  0.417000
HETATM 5893 H2   WAT  1088       8.056  18.851  20.038  0.417000
HETATM 5894 O    WAT  1089      22.897 -14.578  14.861 -0.834000
HETATM 5895 H1   WAT  1089      22.122 -14.564  14.300  0.417000
HETATM 5896 H2   WAT  1089      23.039 -13.660  15.096  0.417000
HETATM 5897 O    WAT  1090     -10.712 -23.238  13.554 -0.834000
HETATM 5898 H1   WAT  1090     -10.644 -22.361  13.933  0.417000
HETATM 5899 H2   WAT  1090     -11.131 -23.099  12.704  0.417000
HETATM 5900 O    WAT  1091     -24.562  18.653  17.560 -0.834000
HETATM 5901 H1   WAT  1091     -23.910  17.973  17.732  0.417000
HETATM 5902 H2   WAT  1091     -25.391  18.266  17.841  0.417000
HETATM 5903 O    WAT  1092     -18.528 -18.396   7.195 -0.834000
HETATM 5904 H1   WAT  1092     -18.304 -17.571   6.764  0.417000
HETATM 5905 H2   WAT  1092     -18.803 -18.139   8.076  0.417000
HETATM 5906 O    WAT  1093      22.054   5.533  -9.921 -0.834000
HETATM 5907 H1   WAT  1093      22.602   6.207 -10.323  0.417000
HETATM 5908 H2   WAT  1093      21.158   5.798 -10.129  0.417000
HETATM 5909 O    WAT  1094       7.899  26.705 -10.943 -0.834000
HETATM 5910 H1   WAT  1094       8.475  26.689 -10.178  0.417000
HETATM 5911 H2   WAT  1094       7.776  27.635 -11.132  0.417000
HETATM 5912 O    WAT  1095       8.603 -36.377  -1.075 -0.834000
HETATM 5913 H1   WAT  1095       8.342 -35.486  -1.306  0.417000
HETATM 5914 H2   WAT  1095       7.800 -36.787  -0.756  0.417000
HETATM 5915 O    WAT  1096      -2.777 -14.383   5.086 -0.834000
HETATM 5916 H1   WAT  1096      -3.304 -14.603   5.854  0.417000
HETATM 5917 H2   WAT  1096      -1.939 -14.092   5.446  0.417000
HETATM 5918 O    WAT  1097     -28.363  -8.306 -14.806 -0.834000
HETATM 5919 H1   WAT  1097     -27.550  -8.634 -14.420  0.417000
HETATM 5920 H2   WAT  1097     -28.846  -7.937 -14.067  0.417000
HETATM 5921 O    WAT  1098     -11.987  28.501  26.259 -0.834000
HETATM 5922 H1   WAT  1098     -11.253  27.943  26.004  0.417000
HETATM 5923 H2   WAT  1098     -12.354  28.808  25.430  0.417000
HETATM 5924 O    WAT  1099      12.508 -18.676 -27.287 -0.834000
HETATM 5925 H1   WAT  1099      11.557 -18.745 -27.198  0.417000
HETATM 5926 H2   WAT  1099      12.648 -18.478 -28.213  0.417000
HETATM 5927 O    WAT  1100     -10.836  23.150  11.391 -0.834000
HETATM 5928 H1   WAT  1100     -10.553  22.279  11.113  0.417000
HETATM 5929 H2   WAT  1100     -11.484  23.412  10.737  0.417000
HETATM 5930 O    WAT  1101       9.813 -33.710  12.255 -0.834000
HETATM 5931 H1   WAT  1101       9.353 -34.282  12.869  0.417000
HETATM 5932 H2   WAT  1101      10.735 -33.784  12.502  0.417000
HETATM 5933 O    WAT  1102       4.462 -25.137  22.893 -0.834000
HETATM 5934 H1   WAT  1102       3.982 -25.634  22.230  0.417000
HETATM 5935 H2   WAT  1102       4.737 -25.793  23.532  0.417000
HETATM 5936 O    WAT  1103      37.777   0.339  10.788 -0.834000
HETATM 5937 H1   WAT  1103      38.290   0.489   9.994  0.417000
HETATM 5938 H2   WAT  1103      38.353  -0.179  11.350  0.417000
HETATM 5939 O    WAT  1104      11.911 -25.884  27.662 -0.834000
HETATM 5940 H1   WAT  1104      11.349 -25.111  27.718  0.417000
HETATM 5941 H2   WAT  1104      12.741 -25.604  28.048  0.417000
HETATM 5942 O    WAT  1105       2.908  12.025  23.089 -0.834000
HETATM 5943 H1   WAT  1105       2.836  11.642  23.964  0.417000
HETATM 5944 H2   WAT  1105       3.626  11.545  22.676  0.417000
HETATM 5945 O    WAT  1106     -17.632 -22.607  -2.918 -0.834000
HETATM 5946 H1   WAT  1106     -17.600 -23.534  -2.680  0.417000
HETATM 5947 H2   WAT  1106     -17.494 -22.597  -3.865  0.417000
HETATM 5948 O    WAT  1107     -19.438  -5.422  11.979 -0.834000
HETATM 5949 H1   WAT  1107     -20.196  -5.790  12.434  0.417000
HETATM 5950 H2   WAT  1107     -18.836  -6.160  11.882  0.417000
HETATM 5951 O    WAT  1108      -3.867  10.876  27.716 -0.834000
HETATM 5952 H1   WAT  1108      -3.321  10.520  27.015  0.417000
HETATM 5953 H2   WAT  1108      -3.369  11.622  28.051  0.417000
HETATM 5954 O    WAT  1109      -0.419   4.265 -33.784 -0.834000
HETATM 5955 H1   WAT  1109      -0.051   4.526 -32.940  0.417000
HETATM 5956 H2   WAT  1109      -0.965   3.505 -33.583  0.417000
HETATM 5957 O    WAT  1110      -0.693  -7.979 -30.887 -0.834000
HETATM 5958 H1   WAT  1110       0.075  -7.526 -30.539  0.417000
HETATM 5959 H2   WAT  1110      -0.523  -8.905 -30.715  0.417000
HETATM 5960 O    WAT  1111      17.579  -6.058  18.046 -0.834000
HETATM 5961 H1   WAT  1111      17.440  -6.986  17.857  0.417000
HETATM 5962 H2   WAT  1111      17.567  -6.004  19.002  0.417000
HETATM 5963 O    WAT  1112     -15.722 -27.187  14.029 -0.834000
HETATM 5964 H1   WAT  1112     -15.891 -27.888  14.659  0.417000
HETATM 5965 H2   WAT  1112     -16.311 -26.480  14.293  0.417000
HETATM 5966 O    WAT  1113     -20.768  19.525  26.302 -0.834000
HETATM 5967 H1   WAT  1113     -20.096  19.402  26.973  0.417000
HETATM 5968 H2   WAT  1113     -21.208  18.676  26.246  0.417000
HETATM 5969 O    WAT  1114     -30.921 -13.424 -22.275 -0.834000
HETATM 5970 H1   WAT  1114     -30.456 -12.606 -22.449  0.417000
HETATM 5971 H2   WAT  1114     -31.596 -13.464 -22.953  0.417000
HETATM 5972 O    WAT  1115      28.450  14.769   0.055 -0.834000
HETATM 5973 H1   WAT  1115      28.806  15.596   0.378  0.417000
HETATM 5974 H2   WAT  1115      28.734  14.118   0.698  0.417000
HETATM 5975 O    WAT  1116      -8.618 -32.020  16.542 -0.834000
HETATM 5976 H1   WAT  1116      -7.778 -32.072  16.999  0.417000
HETATM 5977 H2   WAT  1116      -9.257 -31.853  17.235  0.417000
HETATM 5978 O    WAT  1117       2.072 -30.807  19.491 -0.834000
HETATM 5979 H1   WAT  1117       1.698 -29.927  19.507  0.417000
HETATM 5980 H2   WAT  1117       2.945 -30.703  19.870  0.417000
HETATM 5981 O    WAT  1118       3.462  -9.104  37.029 -0.834000
HETATM 5982 H1   WAT  1118       3.300  -9.823  37.639  0.417000
HETATM 5983 H2   WAT  1118       4.269  -8.697  37.345  0.417000
HETATM 5984 O    WAT  1119       7.432 -16.819  34.709 -0.834000
HETATM 5985 H1   WAT  1119       7.340 -17.090  33.796  0.417000
HETATM 5986 H2   WAT  1119       6.924 -16.011  34.772  0.417000
HETATM 5987 O    WAT  1120      -8.782  -5.656   2.245 -0.834000
HETATM 5988 H1   WAT  1120      -8.566  -4.789   2.589  0.417000
HETATM 5989 H2   WAT  1120      -7.984  -5.945   1.804  0.417000
HETATM 5990 O    WAT  1121      17.534  24.302  19.798 -0.834000
HETATM 5991 H1   WAT  1121      18.095  24.177  20.563  0.417000
HETATM 5992 H2   WAT  1121      16.668  24.480  20.162  0.417000
HETATM 5993 O    WAT  1122      29.375  -1.939 -16.593 -0.834000
HETATM 5994 H1   WAT  1122      29.133  -1.121 -17.029  0.417000
HETATM 5995 H2   WAT  1122      28.698  -2.561 -16.860  0.417000
HETATM 5996 O    WAT  1123      -9.625  28.950  20.633 -0.834000
HETATM 5997 H1   WAT  1123      -9.169  29.765  20.839  0.417000
HETATM 5998 H2   WAT  1123     -10.297  29.204  20.000  0.417000
HETATM 5999 O    WAT  1124      15.552  14.801 -33.328 -0.834000
HETATM 6000 H1   WAT  1124      15.819  14.450 -34.178  0.417000
HETATM 6001 H2   WAT  1124      15.723  15.741 -33.392  0.417000
HETATM 6002 O    WAT  1125      -0.334 -14.002  33.253 -0.834000
HETATM 6003 H1   WAT  1125       0.065 -13.386  33.868  0.417000
HETATM 6004 H2   WAT  1125      -1.263 -13.775  33.256  0.417000
HETATM 6005 O    WAT  1126     -19.764 -17.360 -13.825 -0.834000
HETATM 6006 H1   WAT  1126     -20.160 -17.576 -14.669  0.417000
HETATM 6007 H2   WAT  1126     -20.117 -18.012 -13.220  0.417000
HETATM 6008 O    WAT  1127      -8.517  -6.665 -32.399 -0.834000
HETATM 6009 H1   WAT  1127      -8.956  -5.854 -32.143  0.417000
HETATM 6010 H2   WAT  1127      -7.788  -6.747 -31.785  0.417000
HETATM 6011 O    WAT  1128     -28.256 -11.170  -1.024 -0.834000
HETATM 6012 H1   WAT  1128     -28.866 -11.450  -1.706  0.417000
HETATM 6013 H2   WAT  1128     -28.787 -11.129  -0.229  0.417000
HETATM 6014 O    WAT  1129     -12.530  22.574  15.589 -0.834000
HETATM 6015 H1   WAT  1129     -12.920  21.966  14.960  0.417000
HETATM 6016 H2   WAT  1129     -13.272  23.074  15.930  0.417000
HETATM 6017 O    WAT  1130      14.895 -24.691   1.169 -0.834000
HETATM 6018 H1   WAT  1130      14.420 -23.860   1.175  0.417000
HETATM 6019 H2   WAT  1130      14.492 -25.202   1.871  0.417000
HETATM 6020 O    WAT  1131      -0.404  -4.074 -23.916 -0.834000
HETATM 6021 H1   WAT  1131       0.387  -4.508 -23.598  0.417000
HETATM 6022 H2   WAT  1131      -1.054  -4.775 -23.976  0.417000
HETATM 6023 O    WAT  1132      -8.343  -2.648  18.693 -0.834000
HETATM 6024 H1   WAT  1132      -9.237  -2.724  18.358  0.417000
HETATM 6025 H2   WAT  1132      -7.801  -2.556  17.910  0.417000
HETATM 6026 O    WAT  1133       8.643  29.766   4.192 -0.834000
HETATM 6027 H1   WAT  1133       8.871  29.256   4.970  0.417000
HETATM 6028 H2   WAT  1133       8.417  30.632   4.532  0.417000
HETATM 6029 O    WAT  1134      18.417   8.517 -16.696 -0.834000
HETATM 6030 H1   WAT  1134      17.836   7.879 -17.111  0.417000
HETATM 6031 H2   WAT  1134      19.249   8.420 -17.159  0.417000
HETATM 6032 O    WAT  1135      -4.598  -3.995  27.229 -0.834000
HETATM 6033 H1   WAT  1135      -4.659  -4.424  26.376  0.417000
HETATM 6034 H2   WAT  1135      -5.506  -3.902  27.516  0.417000
HETATM 6035 O    WAT  1136     -17.389   7.986  -2.454 -0.834000
HETATM 6036 H1   WAT  1136     -18.225   8.444  -2.543  0.417000
HETATM 6037 H2   WAT  1136     -16.752   8.681  -2.294  0.417000
HETATM 6038 O    WAT  1137     -35.797  -3.444  10.381 -0.834000
HETATM 6039 H1   WAT  1137     -35.688  -3.390  11.330  0.417000
HETATM 6040 H2   WAT  1137     -35.841  -4.382  10.198  0.417000
HETATM 6041 O    WAT  1138     -30.051  21.766  -1.289 -0.834000
HETATM 6042 H1   WAT  1138     -30.073  21.894  -2.237  0.417000
HETATM 6043 H2   WAT  1138     -30.879  22.131  -0.978  0.417000
HETATM 6044 O    WAT  1139     -21.691  -7.588 -17.807 -0.834000
HETATM 6045 H1   WAT  1139     -22.396  -7.399 -17.188  0.417000
HETATM 6046 H2   WAT  1139     -21.997  -8.354 -18.291  0.417000
HETATM 6047 O    WAT  1140     -34.648 -10.271  12.503 -0.834000
HETATM 6048 H1   WAT  1140     -34.235 -10.461  13.345  0.417000
HETATM 6049 H2   WAT  1140     -34.777  -9.323  12.507  0.417000
HETATM 6050 O    WAT  1141      -9.041 -10.618 -30.011 -0.834000
HETATM 6051 H1   WAT  1141      -9.032 -10.129 -30.834  0.417000
HETATM 6052 H2   WAT  1141      -9.113 -11.534 -30.278  0.417000
HETATM 6053 O    WAT  1142     -34.151 -17.344   4.858 -0.834000
HETATM 6054 H1   WAT  1142     -33.417 -17.207   4.259  0.417000
HETATM 6055 H2   WAT  1142     -34.263 -16.500   5.297  0.417000
HETATM 6056 O    WAT  1143      10.726   2.777  20.894 -0.834000
HETATM 6057 H1   WAT  1143      10.395   2.025  21.386  0.417000
HETATM 6058 H2   WAT  1143       9.972   3.359  20.810  0.417000
HETATM 6059 O    WAT  1144      10.861  -2.131  32.322 -0.834000
HETATM 6060 H1   WAT  1144      10.633  -2.908  31.810  0.417000
HETATM 6061 H2   WAT  1144      10.466  -1.404  31.841  0.417000
HETATM 6062 O    WAT  1145     -18.688 -23.742 -13.165 -0.834000
HETATM 6063 H1   WAT  1145     -17.999 -23.868 -13.817  0.417000
HETATM 6064 H2   WAT  1145     -19.462 -23.509 -13.677  0.417000
HETATM 6065 O    WAT  1146       8.948  -5.327  12.950 -0.834000
HETATM 6066 H1   WAT  1146       9.098  -4.396  12.787  0.417000
HETATM 6067 H2   WAT  1146       9.753  -5.628  13.372  0.417000
HETATM 6068 O    WAT  1147     -27.874  12.596  -2.082 -0.834000
HETATM 6069 H1   WAT  1147     -28.588  12.498  -2.712  0.417000
HETATM 6070 H2   WAT  1147     -27.079  12.543  -2.612  0.417000
HETATM 6071 O    WAT  1148     -28.333  -3.973  15.341 -0.834000
HETATM 6072 H1   WAT  1148     -27.511  -3.512  15.511  0.417000
HETATM 6073 H2   WAT  1148     -28.515  -4.444  16.154  0.417000
HETATM 6074 O    WAT  1149      13.684 -13.654  29.602 -0.834000
HETATM 6075 H1   WAT  1149      14.316 -13.224  29.026  0.417000
HETATM 6076 H2   WAT  1149      14.183 -13.868  30.390  0.417000
HETATM 6077 O    WAT  1150       0.757  36.100  -0.523 -0.834000
HETATM 6078 H1   WAT  1150       0.968  36.767  -1.176  0.417000
HETATM 6079 H2   WAT  1150       1.603  35.721  -0.285  0.417000
HETATM 6080 O    WAT  1151      24.149 -16.641  22.663 -0.834000
HETATM 6081 H1   WAT  1151      23.804 -17.447  22.278  0.417000
HETATM 6082 H2   WAT  1151      24.247 -16.044  21.921  0.417000
HETATM 6083 O    WAT  1152      -8.671 -16.765  -0.467 -0.834000
HETATM 6084 H1   WAT  1152      -8.205 -16.934  -1.286  0.417000
HETATM 6085 H2   WAT  1152      -9.583 -16.984  -0.661  0.417000
HETATM 6086 O    WAT  1153     -24.902  -8.261  23.486 -0.834000
HETATM 6087 H1   WAT  1153     -24.114  -8.769  23.291  0.417000
HETATM 6088 H2   WAT  1153     -24.675  -7.364  23.240  0.417000
HETATM 6089 O    WAT  1154     -19.335  17.068  -2.677 -0.834000
HETATM 6090 H1   WAT  1154     -18.434  17.027  -2.997  0.417000
HETATM 6091 H2   WAT  1154     -19.583  16.154  -2.541  0.417000
HETATM 6092 O    WAT  1155     -10.765  23.373   3.538 -0.834000
HETATM 6093 H1   WAT  1155     -10.276  24.124   3.876  0.417000
HETATM 6094 H2   WAT  1155     -11.427  23.198   4.208  0.417000
HETATM 6095 O    WAT  1156     -36.605 -11.859  -4.079 -0.834000
HETATM 6096 H1   WAT  1156     -35.906 -11.688  -4.710  0.417000
HETATM 6097 H2   WAT  1156     -37.299 -11.244  -4.317  0.417000
HETATM 6098 O    WAT  1157      21.155  -3.521  32.842 -0.834000
HETATM 6099 H1   WAT  1157      20.833  -4.083  33.547  0.417000
HETATM 6100 H2   WAT  1157      21.750  -2.910  33.277  0.417000
HETATM 6101 O    WAT  1158      30.560 -10.344   6.983 -0.834000
HETATM 6102 H1   WAT  1158      29.866  -9.720   7.195  0.417000
HETATM 6103 H2   WAT  1158      30.992 -10.515   7.820  0.417000
HETATM 6104 O    WAT  1159     -35.181  -2.490 -15.069 -0.834000
HETATM 6105 H1   WAT  1159     -35.765  -2.113 -15.727  0.417000
HETATM 6106 H2   WAT  1159     -34.792  -1.732 -14.632  0.417000
HETATM 6107 O    WAT  1160      -0.346 -31.425   8.109 -0.834000
HETATM 6108 H1   WAT  1160      -0.998 -32.112   7.973  0.417000
HETATM 6109 H2   WAT  1160      -0.290 -31.333   9.060  0.417000
HETATM 6110 O    WAT  1161      -7.564  29.652  17.145 -0.834000
HETATM 6111 H1   WAT  1161      -7.874  30.467  17.541  0.417000
HETATM 6112 H2   WAT  1161      -8.340  29.094  17.106  0.417000
HETATM 6113 O    WAT  1162      22.482  -2.459 -28.017 -0.834000
HETATM 6114 H1   WAT  1162      22.326  -1.842 -28.732  0.417000
HETATM 6115 H2   WAT  1162      23.106  -3.089 -28.376  0.417000
HETATM 6116 O    WAT  1163      -4.540  -3.500   1.109 -0.834000
HETATM 6117 H1   WAT  1163      -3.755  -2.998   0.886  0.417000
HETATM 6118 H2   WAT  1163      -4.721  -4.021   0.327  0.417000
HETATM 6119 O    WAT  1164      19.507  16.200  20.904 -0.834000
HETATM 6120 H1   WAT  1164      19.266  15.626  21.632  0.417000
HETATM 6121 H2   WAT  1164      18.898  16.935  20.967  0.417000
HETATM 6122 O    WAT  1165       0.160  -4.636  13.373 -0.834000
HETATM 6123 H1   WAT  1165       0.603  -5.052  14.113  0.417000
HETATM 6124 H2   WAT  1165      -0.108  -3.779  13.705  0.417000
HETATM 6125 O    WAT  1166      36.902   6.835 -10.134 -0.834000
HETATM 6126 H1   WAT  1166      37.420   6.360 -10.785  0.417000
HETATM 6127 H2   WAT  1166      37.082   7.758 -10.312  0.417000
HETATM 6128 O    WAT  1167      -0.008  35.348 -16.740 -0.834000
HETATM 6129 H1   WAT  1167      -0.545  36.138 -16.807  0.417000
HETATM 6130 H2   WAT  1167       0.132  35.233 -15.800  0.417000
HETATM 6131 O    WAT  1168     -31.897  -1.873  12.468 -0.834000
HETATM 6132 H1   WAT  1168     -32.198  -2.775  12.361  0.417000
HETATM 6133 H2   WAT  1168     -30.982  -1.956  12.737  0.417000
HETATM 6134 O    WAT  1169      -0.549 -18.363 -15.236 -0.834000
HETATM 6135 H1   WAT  1169      -0.416 -17.721 -14.539  0.417000
HETATM 6136 H2   WAT  1169      -1.467 -18.260 -15.486  0.417000
HETATM 6137 O    WAT  1170      16.263  -4.140 -27.004 -0.834000
HETATM 6138 H1   WAT  1170      16.669  -3.313 -27.264  0.417000
HETATM 6139 H2   WAT  1170      15.503  -4.226 -27.580  0.417000
HETATM 6140 O    WAT  1171      -9.447  27.084  12.102 -0.834000
HETATM 6141 H1   WAT  1171     -10.214  27.025  12.670  0.417000
HETATM 6142 H2   WAT  1171      -8.956  27.833  12.439  0.417000
HETATM 6143 O    WAT  1172      33.994 -14.905   1.128 -0.834000
HETATM 6144 H1   WAT  1172      33.813 -14.455   0.303  0.417000
HETATM 6145 H2   WAT  1172      34.944 -15.017   1.137  0.417000
HETATM 6146 O    WAT  1173     -24.397  -1.003  19.423 -0.834000
HETATM 6147 H1   WAT  1173     -24.053  -1.192  20.296  0.417000
HETATM 6148 H2   WAT  1173     -24.757  -1.837  19.122  0.417000
HETATM 6149 O    WAT  1174      14.312  -6.610  19.480 -0.834000
HETATM 6150 H1   WAT  1174      14.768  -5.831  19.797  0.417000
HETATM 6151 H2   WAT  1174      14.834  -7.343  19.807  0.417000
HETATM 6152 O    WAT  1175      15.617  -6.424  -9.712 -0.834000
HETATM 6153 H1   WAT  1175      16.491  -6.247  -9.365  0.417000
[truncated: 1,444,435 more chars]
