# Supplementary material for: Benchmark Study for Calculations of pK a Values of Metal Ligands in Proteins
Source: J Chem Theory Comput. 2026 Jul 6;22(14):7420–35. doi: 10.1021/acs.jctc.6c00884 (PMC13421986; doi:10.1021/acs.jctc.6c00884)
Supplement: Supplementary file 1 [file ct6c00884_si_001.zip › coords/HNOX-I5L/comqum_A-.pdb]

REMARK default_name
ATOM      1 N    MET     1       9.850   0.494   4.414  0.159200
ATOM      2 H1   MET     1      10.132   0.047   5.275  0.198400
ATOM      3 H2   MET     1      10.159   1.455   4.396  0.198400
ATOM      4 H3   MET     1      10.335  -0.068   3.729  0.198400
ATOM      5 CA   MET     1       8.363   0.264   4.349  0.022100
ATOM      6 HA   MET     1       7.904   0.810   3.525  0.111600
ATOM      7 CB   MET     1       8.101  -1.159   3.943  0.086500
ATOM      8 HB2  MET     1       9.031  -1.629   4.262  0.012500
ATOM      9 HB3  MET     1       7.463  -1.739   4.610  0.012500
ATOM     10 CG   MET     1       8.097  -1.426   2.407  0.033400
ATOM     11 HG2  MET     1       8.768  -0.745   1.884  0.029200
ATOM     12 HG3  MET     1       8.505  -2.429   2.279  0.029200
ATOM     13 SD   MET     1       6.458  -1.256   1.751 -0.277400
ATOM     14 CE   MET     1       5.600  -1.480   3.254 -0.034100
ATOM     15 HE1  MET     1       5.813  -0.647   3.924  0.059700
ATOM     16 HE2  MET     1       4.716  -1.156   2.703  0.059700
ATOM     17 HE3  MET     1       5.623  -2.513   3.601  0.059700
ATOM     18 C    MET     1       7.719   0.638   5.676  0.612300
ATOM     19 O    MET     1       8.306   0.310   6.740 -0.571300
ATOM     20 N    LYS     2       6.572   1.230   5.621 -0.347900
ATOM     21 H    LYS     2       6.230   1.485   4.706  0.274700
ATOM     22 CA   LYS     2       5.935   1.656   6.828 -0.240000
ATOM     23 HA   LYS     2       6.611   2.304   7.386  0.142600
ATOM     24 CB   LYS     2       4.675   2.450   6.544 -0.009400
ATOM     25 HB2  LYS     2       4.987   3.278   5.907  0.036200
ATOM     26 HB3  LYS     2       3.953   1.851   5.988  0.036200
ATOM     27 CG   LYS     2       4.062   3.038   7.784  0.018700
ATOM     28 HG2  LYS     2       3.670   2.298   8.480  0.010300
ATOM     29 HG3  LYS     2       4.835   3.561   8.346  0.010300
ATOM     30 CD   LYS     2       3.029   4.144   7.522 -0.047900
ATOM     31 HD2  LYS     2       3.420   4.857   6.796  0.062100
ATOM     32 HD3  LYS     2       2.108   3.673   7.180  0.062100
ATOM     33 CE   LYS     2       2.759   4.972   8.774 -0.014300
ATOM     34 HE2  LYS     2       2.386   4.295   9.542  0.113500
ATOM     35 HE3  LYS     2       3.715   5.374   9.109  0.113500
ATOM     36 NZ   LYS     2       1.739   6.040   8.562 -0.385400
ATOM     37 HZ1  LYS     2       1.580   6.530   9.431  0.340000
ATOM     38 HZ2  LYS     2       2.081   6.762   7.944  0.340000
ATOM     39 HZ3  LYS     2       0.862   5.654   8.242  0.340000
ATOM     40 C    LYS     2       5.627   0.538   7.779  0.734100
ATOM     41 O    LYS     2       4.997  -0.434   7.385 -0.589400
ATOM     42 N    GLY     3       6.124   0.676   9.027 -0.415700
ATOM     43 H    GLY     3       6.776   1.399   9.296  0.271900
ATOM     44 CA   GLY     3       5.989  -0.353  10.048 -0.025200
ATOM     45 HA2  GLY     3       6.560  -1.234   9.756  0.069800
ATOM     46 HA3  GLY     3       6.106   0.102  11.031  0.069800
ATOM     47 C    GLY     3       4.603  -0.920  10.142  0.597300
ATOM     48 O    GLY     3       4.455  -2.130  10.122 -0.567900
ATOM     49 N    THR     4       3.594  -0.080  10.231 -0.415700
ATOM     50 H    THR     4       3.834   0.868  10.482  0.271900
ATOM     51 CA   THR     4       2.223  -0.551  10.411 -0.038900
ATOM     52 HA   THR     4       2.090  -1.171  11.297  0.100700
ATOM     53 CB   THR     4       1.211   0.586  10.601  0.365400
ATOM     54 HB   THR     4       0.218   0.168  10.441  0.004300
ATOM     55 CG2  THR     4       1.350   1.199  12.011 -0.243800
ATOM     56 1HG2 THR     4       0.864   0.488  12.679  0.064200
ATOM     57 2HG2 THR     4       2.389   1.161  12.341  0.064200
ATOM     58 3HG2 THR     4       0.853   2.159  12.150  0.064200
ATOM     59 OG1  THR     4       1.458   1.634   9.665 -0.676100
ATOM     60 HG1  THR     4       0.835   2.349   9.810  0.410200
ATOM     61 C    THR     4       1.774  -1.441   9.243  0.597300
ATOM     62 O    THR     4       1.065  -2.402   9.432 -0.567900
ATOM     63 N    LEU     5       2.196  -1.079   8.008 -0.415700
ATOM     64 H    LEU     5       2.711  -0.215   7.919  0.271900
ATOM     65 CA   LEU     5       1.874  -1.933   6.887 -0.051800
ATOM     66 HA   LEU     5       0.786  -1.898   6.832  0.092200
ATOM     67 CB   LEU     5       2.405  -1.402   5.557 -0.110200
ATOM     68 HB2  LEU     5       1.954  -0.414   5.463  0.045700
ATOM     69 HB3  LEU     5       3.491  -1.317   5.586  0.045700
ATOM     70 CG   LEU     5       2.017  -2.305   4.320  0.353100
ATOM     71 HG   LEU     5       2.422  -3.311   4.429 -0.036100
ATOM     72 CD1  LEU     5       0.498  -2.458   4.165 -0.412100
ATOM     73 1HD1 LEU     5       0.130  -2.717   5.158  0.100000
ATOM     74 2HD1 LEU     5       0.028  -1.530   3.839  0.100000
ATOM     75 3HD1 LEU     5       0.276  -3.232   3.431  0.100000
ATOM     76 CD2  LEU     5       2.565  -1.757   3.072 -0.412100
ATOM     77 1HD2 LEU     5       3.295  -2.378   2.553  0.100000
ATOM     78 2HD2 LEU     5       1.817  -1.631   2.289  0.100000
ATOM     79 3HD2 LEU     5       3.025  -0.811   3.358  0.100000
ATOM     80 C    LEU     5       2.415  -3.362   7.117  0.597300
ATOM     81 O    LEU     5       1.724  -4.342   6.827 -0.567900
ATOM     82 N    VAL     6       3.637  -3.458   7.550 -0.415700
ATOM     83 H    VAL     6       4.077  -2.591   7.822  0.271900
ATOM     84 CA   VAL     6       4.297  -4.747   7.796 -0.087500
ATOM     85 HA   VAL     6       4.294  -5.324   6.871  0.096900
ATOM     86 CB   VAL     6       5.761  -4.578   8.225  0.298500
ATOM     87 HB   VAL     6       5.771  -4.007   9.153 -0.029700
ATOM     88 CG1  VAL     6       6.345  -5.926   8.643 -0.319200
ATOM     89 1HG1 VAL     6       6.072  -6.643   7.868  0.079100
ATOM     90 2HG1 VAL     6       7.430  -5.873   8.735  0.079100
ATOM     91 3HG1 VAL     6       5.849  -6.303   9.537  0.079100
ATOM     92 CG2  VAL     6       6.530  -3.903   7.138 -0.319200
ATOM     93 1HG2 VAL     6       6.291  -4.377   6.186  0.079100
ATOM     94 2HG2 VAL     6       6.439  -2.817   7.179  0.079100
ATOM     95 3HG2 VAL     6       7.586  -4.063   7.354  0.079100
ATOM     96 C    VAL     6       3.466  -5.483   8.869  0.597300
ATOM     97 O    VAL     6       3.292  -6.696   8.799 -0.567900
ATOM     98 N    GLY     7       2.987  -4.709   9.853 -0.415700
ATOM     99 H    GLY     7       3.117  -3.709   9.920  0.271900
ATOM    100 CA   GLY     7       2.047  -5.305  10.845 -0.025200
ATOM    101 HA2  GLY     7       2.665  -5.973  11.445  0.069800
ATOM    102 HA3  GLY     7       1.680  -4.473  11.445  0.069800
ATOM    103 C    GLY     7       0.880  -6.006  10.148  0.597300
ATOM    104 O    GLY     7       0.573  -7.151  10.434 -0.567900
ATOM    105 N    THR     8       0.288  -5.343   9.136 -0.415700
ATOM    106 H    THR     8       0.546  -4.369   9.071  0.271900
ATOM    107 CA   THR     8      -0.792  -6.001   8.430 -0.038900
ATOM    108 HA   THR     8      -1.449  -6.388   9.209  0.100700
ATOM    109 CB   THR     8      -1.561  -5.052   7.469  0.365400
ATOM    110 HB   THR     8      -2.536  -5.407   7.135  0.004300
ATOM    111 CG2  THR     8      -1.970  -3.746   8.195 -0.243800
ATOM    112 1HG2 THR     8      -2.410  -4.102   9.126  0.064200
ATOM    113 2HG2 THR     8      -1.122  -3.092   8.395  0.064200
ATOM    114 3HG2 THR     8      -2.649  -3.126   7.610  0.064200
ATOM    115 OG1  THR     8      -0.703  -4.710   6.350 -0.676100
ATOM    116 HG1  THR     8       0.211  -4.729   6.642  0.410200
ATOM    117 C    THR     8      -0.401  -7.258   7.729  0.597300
ATOM    118 O    THR     8      -1.102  -8.251   7.783 -0.567900
ATOM    119 N    TRP     9       0.804  -7.260   7.119 -0.415700
ATOM    120 H    TRP     9       1.318  -6.394   7.057  0.271900
ATOM    121 CA   TRP     9       1.339  -8.423   6.469 -0.027500
ATOM    122 HA   TRP     9       0.596  -8.710   5.725  0.112300
ATOM    123 CB   TRP     9       2.615  -8.108   5.698 -0.005000
ATOM    124 HB2  TRP     9       3.341  -7.743   6.424  0.033900
ATOM    125 HB3  TRP     9       2.955  -9.092   5.377  0.033900
ATOM    126 CG   TRP     9       2.375  -7.135   4.536 -0.141500
ATOM    127 CD1  TRP     9       1.174  -6.833   3.926 -0.163800
ATOM    128 HD1  TRP     9       0.247  -7.342   4.146  0.206200
ATOM    129 NE1  TRP     9       1.406  -5.958   2.917 -0.341800
ATOM    130 HE1  TRP     9       0.640  -5.465   2.480  0.341200
ATOM    131 CE2  TRP     9       2.674  -5.525   2.873  0.138000
ATOM    132 CZ2  TRP     9       3.324  -4.671   2.015 -0.260100
ATOM    133 HZ2  TRP     9       2.828  -4.088   1.254  0.157200
ATOM    134 CH2  TRP     9       4.698  -4.496   2.203 -0.113400
ATOM    135 HH2  TRP     9       5.242  -3.828   1.552  0.141700
ATOM    136 CZ3  TRP     9       5.365  -5.239   3.192 -0.197200
ATOM    137 HZ3  TRP     9       6.399  -5.004   3.398  0.144700
ATOM    138 CE3  TRP     9       4.742  -6.138   4.041 -0.238700
ATOM    139 HE3  TRP     9       5.379  -6.784   4.627  0.170000
ATOM    140 CD2  TRP     9       3.351  -6.324   3.876  0.124300
ATOM    141 C    TRP     9       1.505  -9.625   7.392  0.597300
ATOM    142 O    TRP     9       1.110 -10.758   7.078 -0.567900
ATOM    143 N    ILE    10       2.133  -9.392   8.539 -0.415700
ATOM    144 H    ILE    10       2.362  -8.421   8.692  0.271900
ATOM    145 CA   ILE    10       2.317 -10.476   9.547 -0.059700
ATOM    146 HA   ILE    10       2.886 -11.306   9.127  0.086900
ATOM    147 CB   ILE    10       2.978  -9.956  10.803  0.130300
ATOM    148 HB   ILE    10       2.387  -9.144  11.225  0.018700
ATOM    149 CG2  ILE    10       3.072 -11.097  11.849 -0.320400
ATOM    150 1HG2 ILE    10       3.494 -10.674  12.760  0.088200
ATOM    151 2HG2 ILE    10       2.096 -11.470  12.159  0.088200
ATOM    152 3HG2 ILE    10       3.632 -11.972  11.519  0.088200
ATOM    153 CG1  ILE    10       4.361  -9.403  10.485 -0.043000
ATOM    154 2HG1 ILE    10       4.950 -10.167   9.977  0.023600
ATOM    155 3HG1 ILE    10       4.240  -8.504   9.881  0.023600
ATOM    156 CD1  ILE    10       5.143  -8.991  11.718 -0.066000
ATOM    157 1HD1 ILE    10       5.637  -9.787  12.275  0.018600
ATOM    158 2HD1 ILE    10       5.938  -8.363  11.318  0.018600
ATOM    159 3HD1 ILE    10       4.539  -8.319  12.327  0.018600
ATOM    160 C    ILE    10       0.963 -11.106   9.858  0.597300
ATOM    161 O    ILE    10       0.852 -12.366   9.843 -0.567900
ATOM    162 N    LYS    11      -0.049 -10.316  10.164 -0.347900
ATOM    163 H    LYS    11       0.158  -9.338  10.310  0.274700
ATOM    164 CA   LYS    11      -1.403 -10.784  10.412 -0.240000
ATOM    165 HA   LYS    11      -1.324 -11.478  11.249  0.142600
ATOM    166 CB   LYS    11      -2.308  -9.601  10.724 -0.009400
ATOM    167 HB2  LYS    11      -2.086  -9.204  11.715  0.036200
ATOM    168 HB3  LYS    11      -2.226  -8.836   9.953  0.036200
ATOM    169 CG   LYS    11      -3.800  -9.936  10.740  0.018700
ATOM    170 HG2  LYS    11      -4.315  -8.976  10.706  0.010300
ATOM    171 HG3  LYS    11      -4.001 -10.521   9.843  0.010300
ATOM    172 CD   LYS    11      -4.202 -10.706  11.989 -0.047900
ATOM    173 HD2  LYS    11      -3.586 -11.541  12.323  0.062100
ATOM    174 HD3  LYS    11      -4.214 -10.012  12.830  0.062100
ATOM    175 CE   LYS    11      -5.610 -11.272  11.905 -0.014300
ATOM    176 HE2  LYS    11      -5.605 -12.139  11.244  0.113500
ATOM    177 HE3  LYS    11      -5.933 -11.494  12.923  0.113500
ATOM    178 NZ   LYS    11      -6.533 -10.273  11.296 -0.385400
ATOM    179 HZ1  LYS    11      -7.461 -10.668  11.336  0.340000
ATOM    180 HZ2  LYS    11      -6.566  -9.395  11.795  0.340000
ATOM    181 HZ3  LYS    11      -6.271 -10.052  10.346  0.340000
ATOM    182 C    LYS    11      -1.934 -11.597   9.234  0.734100
ATOM    183 O    LYS    11      -2.382 -12.731   9.383 -0.589400
ATOM    184 N    THR    12      -1.885 -10.955   8.044 -0.415700
ATOM    185 H    THR    12      -1.441 -10.048   8.015  0.271900
ATOM    186 CA   THR    12      -2.338 -11.601   6.821 -0.038900
ATOM    187 HA   THR    12      -3.387 -11.888   6.894  0.100700
ATOM    188 CB   THR    12      -2.181 -10.667   5.595  0.365400
ATOM    189 HB   THR    12      -1.204 -10.209   5.439  0.004300
ATOM    190 CG2  THR    12      -2.438 -11.434   4.315 -0.243800
ATOM    191 1HG2 THR    12      -3.313 -12.061   4.484  0.064200
ATOM    192 2HG2 THR    12      -2.566 -10.668   3.549  0.064200
ATOM    193 3HG2 THR    12      -1.567 -12.053   4.104  0.064200
ATOM    194 OG1  THR    12      -3.105  -9.612   5.708 -0.676100
ATOM    195 HG1  THR    12      -2.611  -8.792   5.778  0.410200
ATOM    196 C    THR    12      -1.618 -12.922   6.564  0.597300
ATOM    197 O    THR    12      -2.224 -13.930   6.171 -0.567900
ATOM    198 N    LEU    13      -0.289 -12.936   6.777 -0.415700
ATOM    199 H    LEU    13       0.251 -12.112   7.001  0.271900
ATOM    200 CA   LEU    13       0.467 -14.147   6.594 -0.051800
ATOM    201 HA   LEU    13       0.172 -14.432   5.584  0.092200
ATOM    202 CB   LEU    13       1.992 -13.857   6.708 -0.110200
ATOM    203 HB2  LEU    13       2.185 -13.317   7.635  0.045700
ATOM    204 HB3  LEU    13       2.536 -14.800   6.663  0.045700
ATOM    205 CG   LEU    13       2.624 -13.115   5.485  0.353100
ATOM    206 HG   LEU    13       1.992 -12.227   5.466 -0.036100
ATOM    207 CD1  LEU    13       4.032 -12.643   5.869 -0.412100
ATOM    208 1HD1 LEU    13       4.638 -13.516   6.109  0.100000
ATOM    209 2HD1 LEU    13       4.404 -12.120   4.988  0.100000
ATOM    210 3HD1 LEU    13       3.860 -12.028   6.753  0.100000
ATOM    211 CD2  LEU    13       2.642 -13.947   4.231 -0.412100
ATOM    212 1HD2 LEU    13       1.576 -14.007   4.007  0.100000
ATOM    213 2HD2 LEU    13       3.236 -13.555   3.405  0.100000
ATOM    214 3HD2 LEU    13       3.012 -14.943   4.473  0.100000
ATOM    215 C    LEU    13       0.025 -15.276   7.576  0.597300
ATOM    216 O    LEU    13      -0.072 -16.417   7.136 -0.567900
ATOM    217 N    ARG    14      -0.245 -14.900   8.821 -0.347900
ATOM    218 H    ARG    14      -0.224 -13.924   9.079  0.274700
ATOM    219 CA   ARG    14      -0.791 -15.856   9.809 -0.263700
ATOM    220 HA   ARG    14      -0.244 -16.792   9.911  0.156000
ATOM    221 CB   ARG    14      -0.957 -15.253  11.183 -0.000700
ATOM    222 HB2  ARG    14      -1.493 -14.306  11.112  0.032700
ATOM    223 HB3  ARG    14      -1.532 -15.902  11.843  0.032700
ATOM    224 CG   ARG    14       0.378 -14.983  11.877  0.039000
ATOM    225 HG2  ARG    14       0.973 -15.892  11.954  0.028500
ATOM    226 HG3  ARG    14       1.067 -14.413  11.253  0.028500
ATOM    227 CD   ARG    14       0.173 -14.277  13.227  0.048600
ATOM    228 HD2  ARG    14      -0.548 -13.490  13.006  0.068700
ATOM    229 HD3  ARG    14      -0.275 -14.979  13.930  0.068700
ATOM    230 NE   ARG    14       1.433 -13.742  13.723 -0.529500
ATOM    231 HE   ARG    14       1.517 -12.745  13.857  0.345600
ATOM    232 CZ   ARG    14       2.394 -14.460  14.331  0.807600
ATOM    233 NH1  ARG    14       2.234 -15.766  14.485 -0.862700
ATOM    234 1HH1 ARG    14       1.414 -16.020  15.018  0.447800
ATOM    235 2HH1 ARG    14       3.037 -16.321  14.744  0.447800
ATOM    236 NH2  ARG    14       3.470 -13.853  14.773 -0.862700
ATOM    237 1HH2 ARG    14       3.554 -12.853  14.888  0.447800
ATOM    238 2HH2 ARG    14       4.167 -14.401  15.256  0.447800
ATOM    239 C    ARG    14      -2.092 -16.406   9.253  0.734100
ATOM    240 O    ARG    14      -2.348 -17.649   9.188 -0.589400
ATOM    241 N    ASP    15      -2.969 -15.535   8.845 -0.516300
ATOM    242 H    ASP    15      -2.782 -14.545   8.914  0.293600
ATOM    243 CA   ASP    15      -4.274 -15.985   8.317  0.038100
ATOM    244 HA   ASP    15      -4.784 -16.537   9.106  0.088000
ATOM    245 CB   ASP    15      -5.135 -14.738   7.973 -0.030300
ATOM    246 HB2  ASP    15      -4.545 -14.176   7.249 -0.012200
ATOM    247 HB3  ASP    15      -6.073 -15.159   7.612 -0.012200
ATOM    248 CG   ASP    15      -5.530 -13.952   9.184  0.799400
ATOM    249 OD1  ASP    15      -5.559 -14.525  10.283 -0.801400
ATOM    250 OD2  ASP    15      -5.849 -12.775   9.047 -0.801400
ATOM    251 C    ASP    15      -4.179 -16.915   7.139  0.536600
ATOM    252 O    ASP    15      -5.002 -17.838   6.994 -0.581900
ATOM    253 N    LEU    16      -3.153 -16.718   6.296 -0.415700
ATOM    254 H    LEU    16      -2.505 -15.956   6.440  0.271900
ATOM    255 CA   LEU    16      -2.928 -17.517   5.093 -0.051800
ATOM    256 HA   LEU    16      -3.892 -17.870   4.725  0.092200
ATOM    257 CB   LEU    16      -2.212 -16.675   4.000 -0.110200
ATOM    258 HB2  LEU    16      -1.519 -15.967   4.455  0.045700
ATOM    259 HB3  LEU    16      -1.649 -17.381   3.391  0.045700
ATOM    260 CG   LEU    16      -3.064 -15.658   3.209  0.353100
ATOM    261 HG   LEU    16      -3.585 -15.117   3.999 -0.036100
ATOM    262 CD1  LEU    16      -2.197 -14.642   2.405 -0.412100
ATOM    263 1HD1 LEU    16      -1.605 -15.109   1.618  0.100000
ATOM    264 2HD1 LEU    16      -2.878 -13.901   1.985  0.100000
ATOM    265 3HD1 LEU    16      -1.581 -14.065   3.095  0.100000
ATOM    266 CD2  LEU    16      -4.030 -16.368   2.280 -0.412100
ATOM    267 1HD2 LEU    16      -3.465 -16.771   1.440  0.100000
ATOM    268 2HD2 LEU    16      -4.518 -17.255   2.684  0.100000
ATOM    269 3HD2 LEU    16      -4.778 -15.709   1.840  0.100000
ATOM    270 C    LEU    16      -2.166 -18.814   5.290  0.597300
ATOM    271 O    LEU    16      -2.529 -19.870   4.742 -0.567900
ATOM    272 N    TYR    17      -1.087 -18.792   6.091 -0.415700
ATOM    273 H    TYR    17      -0.752 -17.904   6.436  0.271900
ATOM    274 CA   TYR    17      -0.130 -19.895   6.101 -0.001400
ATOM    275 HA   TYR    17      -0.447 -20.753   5.508  0.087600
ATOM    276 CB   TYR    17       1.222 -19.403   5.504 -0.015200
ATOM    277 HB2  TYR    17       1.660 -18.694   6.207  0.029500
ATOM    278 HB3  TYR    17       1.942 -20.220   5.542  0.029500
ATOM    279 CG   TYR    17       1.005 -18.792   4.152 -0.001100
ATOM    280 CD1  TYR    17       1.332 -17.464   3.955 -0.190600
ATOM    281 HD1  TYR    17       1.796 -16.923   4.767  0.169900
ATOM    282 CE1  TYR    17       1.149 -16.855   2.715 -0.234100
ATOM    283 HE1  TYR    17       1.454 -15.843   2.493  0.165600
ATOM    284 CZ   TYR    17       0.635 -17.648   1.665  0.322600
ATOM    285 OH   TYR    17       0.470 -17.051   0.438 -0.557900
ATOM    286 HH   TYR    17      -0.232 -17.458  -0.075  0.399200
ATOM    287 CE2  TYR    17       0.270 -18.953   1.839 -0.234100
ATOM    288 HE2  TYR    17       0.036 -19.524   0.952  0.165600
ATOM    289 CD2  TYR    17       0.458 -19.521   3.096 -0.190600
ATOM    290 HD2  TYR    17       0.227 -20.571   3.202  0.169900
ATOM    291 C    TYR    17       0.078 -20.501   7.505  0.597300
ATOM    292 O    TYR    17       0.720 -21.540   7.597 -0.567900
ATOM    293 N    GLY    18      -0.421 -19.846   8.563 -0.415700
ATOM    294 H    GLY    18      -0.963 -19.010   8.395  0.271900
ATOM    295 CA   GLY    18      -0.287 -20.398   9.917 -0.025200
ATOM    296 HA2  GLY    18      -1.261 -20.283  10.393  0.069800
ATOM    297 HA3  GLY    18       0.041 -21.437   9.937  0.069800
ATOM    298 C    GLY    18       0.804 -19.767  10.734  0.597300
ATOM    299 O    GLY    18       1.886 -19.379  10.207 -0.567900
ATOM    300 N    ASN    19       0.620 -19.803  12.051 -0.415700
ATOM    301 H    ASN    19      -0.276 -20.162  12.348  0.271900
ATOM    302 CA   ASN    19       1.568 -19.249  13.014  0.014300
ATOM    303 HA   ASN    19       1.717 -18.189  12.806  0.104800
ATOM    304 CB   ASN    19       0.945 -19.339  14.430 -0.204100
ATOM    305 HB2  ASN    19       0.732 -20.389  14.631  0.079700
ATOM    306 HB3  ASN    19       1.719 -18.876  15.042  0.079700
ATOM    307 CG   ASN    19      -0.368 -18.617  14.538  0.713000
ATOM    308 OD1  ASN    19      -1.377 -19.142  15.071 -0.593100
ATOM    309 ND2  ASN    19      -0.370 -17.379  14.070 -0.919100
ATOM    310 1HD2 ASN    19      -1.253 -16.893  14.135  0.419600
ATOM    311 2HD2 ASN    19       0.477 -17.016  13.658  0.419600
ATOM    312 C    ASN    19       2.958 -19.842  12.983  0.597300
ATOM    313 O    ASN    19       3.883 -19.113  13.250 -0.567900
ATOM    314 N    ASP    20       3.070 -21.094  12.665 -0.516300
ATOM    315 H    ASP    20       2.228 -21.598  12.428  0.293600
ATOM    316 CA   ASP    20       4.409 -21.730  12.627  0.038100
ATOM    317 HA   ASP    20       4.829 -21.607  13.626  0.088000
ATOM    318 CB   ASP    20       4.253 -23.254  12.456 -0.030300
ATOM    319 HB2  ASP    20       3.744 -23.710  13.305 -0.012200
ATOM    320 HB3  ASP    20       3.801 -23.596  11.524 -0.012200
ATOM    321 CG   ASP    20       5.588 -23.975  12.582  0.799400
ATOM    322 OD1  ASP    20       6.127 -24.003  13.685 -0.801400
ATOM    323 OD2  ASP    20       6.080 -24.471  11.543 -0.801400
ATOM    324 C    ASP    20       5.289 -21.171  11.537  0.536600
ATOM    325 O    ASP    20       6.393 -20.719  11.799 -0.581900
ATOM    326 N    VAL    21       4.795 -21.164  10.319 -0.415700
ATOM    327 H    VAL    21       3.850 -21.468  10.132  0.271900
ATOM    328 CA   VAL    21       5.539 -20.586   9.231 -0.087500
ATOM    329 HA   VAL    21       6.477 -21.130   9.118  0.096900
ATOM    330 CB   VAL    21       4.788 -20.661   7.898  0.298500
ATOM    331 HB   VAL    21       3.779 -20.336   8.152 -0.029700
ATOM    332 CG1  VAL    21       5.369 -19.702   6.861 -0.319200
ATOM    333 1HG1 VAL    21       6.444 -19.774   6.694  0.079100
ATOM    334 2HG1 VAL    21       4.893 -19.691   5.881  0.079100
ATOM    335 3HG1 VAL    21       5.107 -18.688   7.164  0.079100
ATOM    336 CG2  VAL    21       4.796 -22.109   7.339 -0.319200
ATOM    337 1HG2 VAL    21       4.168 -22.159   6.450  0.079100
ATOM    338 2HG2 VAL    21       5.823 -22.335   7.051  0.079100
ATOM    339 3HG2 VAL    21       4.405 -22.818   8.069  0.079100
ATOM    340 C    VAL    21       5.919 -19.120   9.470  0.597300
ATOM    341 O    VAL    21       7.067 -18.697   9.263 -0.567900
ATOM    342 N    VAL    22       4.952 -18.354   9.976 -0.415700
ATOM    343 H    VAL    22       4.038 -18.779   9.917  0.271900
ATOM    344 CA   VAL    22       5.233 -16.929  10.275 -0.087500
ATOM    345 HA   VAL    22       5.666 -16.570   9.342  0.096900
ATOM    346 CB   VAL    22       3.918 -16.183  10.622  0.298500
ATOM    347 HB   VAL    22       3.420 -16.829  11.346 -0.029700
ATOM    348 CG1  VAL    22       4.218 -14.791  11.210 -0.319200
ATOM    349 1HG1 VAL    22       4.793 -14.264  10.449  0.079100
ATOM    350 2HG1 VAL    22       3.310 -14.198  11.318  0.079100
ATOM    351 3HG1 VAL    22       4.637 -14.892  12.211  0.079100
ATOM    352 CG2  VAL    22       3.038 -16.030   9.353 -0.319200
ATOM    353 1HG2 VAL    22       2.113 -15.558   9.682  0.079100
ATOM    354 2HG2 VAL    22       3.518 -15.387   8.616  0.079100
ATOM    355 3HG2 VAL    22       2.896 -16.973   8.825  0.079100
ATOM    356 C    VAL    22       6.210 -16.785  11.463  0.597300
ATOM    357 O    VAL    22       7.232 -16.087  11.314 -0.567900
ATOM    358 N    ASP    23       5.950 -17.488  12.556 -0.516300
ATOM    359 H    ASP    23       5.038 -17.870  12.759  0.293600
ATOM    360 CA   ASP    23       6.830 -17.457  13.702  0.038100
ATOM    361 HA   ASP    23       6.796 -16.474  14.172  0.088000
ATOM    362 CB   ASP    23       6.419 -18.484  14.763 -0.030300
ATOM    363 HB2  ASP    23       6.209 -19.459  14.325 -0.012200
ATOM    364 HB3  ASP    23       7.203 -18.652  15.502 -0.012200
ATOM    365 CG   ASP    23       5.251 -18.046  15.612  0.799400
ATOM    366 OD1  ASP    23       4.810 -16.888  15.489 -0.801400
ATOM    367 OD2  ASP    23       4.733 -18.854  16.449 -0.801400
ATOM    368 C    ASP    23       8.270 -17.695  13.297  0.536600
ATOM    369 O    ASP    23       9.173 -16.967  13.666 -0.581900
ATOM    370 N    GLU    24       8.482 -18.738  12.488 -0.516300
ATOM    371 H    GLU    24       7.637 -19.257  12.294  0.293600
ATOM    372 CA   GLU    24       9.861 -19.162  12.121  0.039700
ATOM    373 HA   GLU    24      10.438 -19.121  13.045  0.110500
ATOM    374 CB   GLU    24       9.839 -20.533  11.512  0.056000
ATOM    375 HB2  GLU    24       9.178 -20.469  10.648 -0.017300
ATOM    376 HB3  GLU    24      10.830 -20.816  11.156 -0.017300
ATOM    377 CG   GLU    24       9.327 -21.667  12.446  0.013600
ATOM    378 HG2  GLU    24       8.349 -21.474  12.887 -0.042500
ATOM    379 HG3  GLU    24       9.226 -22.586  11.869 -0.042500
ATOM    380 CD   GLU    24      10.274 -21.932  13.597  0.805400
ATOM    381 OE1  GLU    24      11.127 -21.097  13.934 -0.818800
ATOM    382 OE2  GLU    24      10.178 -23.072  14.152 -0.818800
ATOM    383 C    GLU    24      10.451 -18.157  11.124  0.536600
ATOM    384 O    GLU    24      11.665 -17.883  11.197 -0.581900
ATOM    385 N    SER    25       9.702 -17.623  10.174 -0.415700
ATOM    386 H    SER    25       8.704 -17.649  10.329  0.271900
ATOM    387 CA   SER    25      10.159 -16.641   9.227 -0.024900
ATOM    388 HA   SER    25      11.009 -16.974   8.631  0.084300
ATOM    389 CB   SER    25       9.040 -16.267   8.246  0.211700
ATOM    390 HB2  SER    25       8.175 -16.022   8.862  0.035200
ATOM    391 HB3  SER    25       9.201 -15.387   7.623  0.035200
ATOM    392 OG   SER    25       8.731 -17.421   7.469 -0.654600
ATOM    393 HG   SER    25       8.280 -18.008   8.079  0.427500
ATOM    394 C    SER    25      10.696 -15.413   9.954  0.597300
ATOM    395 O    SER    25      11.743 -14.904   9.637 -0.567900
ATOM    396 N    LEU    26       9.935 -14.941  10.957 -0.415700
ATOM    397 H    LEU    26       9.076 -15.388  11.245  0.271900
ATOM    398 CA   LEU    26      10.315 -13.815  11.744 -0.051800
ATOM    399 HA   LEU    26      10.506 -12.927  11.142  0.092200
ATOM    400 CB   LEU    26       9.227 -13.366  12.738 -0.110200
ATOM    401 HB2  LEU    26       8.711 -14.307  12.929  0.045700
ATOM    402 HB3  LEU    26       9.748 -12.889  13.568  0.045700
ATOM    403 CG   LEU    26       8.226 -12.352  12.195  0.353100
ATOM    404 HG   LEU    26       8.508 -11.383  12.606 -0.036100
ATOM    405 CD1  LEU    26       8.248 -12.234  10.704 -0.412100
ATOM    406 1HD1 LEU    26       8.001 -13.143  10.155  0.100000
ATOM    407 2HD1 LEU    26       7.471 -11.547  10.370  0.100000
ATOM    408 3HD1 LEU    26       9.182 -11.681  10.605  0.100000
ATOM    409 CD2  LEU    26       6.822 -12.646  12.706 -0.412100
ATOM    410 1HD2 LEU    26       6.726 -12.582  13.790  0.100000
ATOM    411 2HD2 LEU    26       6.161 -11.898  12.270  0.100000
ATOM    412 3HD2 LEU    26       6.677 -13.693  12.441  0.100000
ATOM    413 C    LEU    26      11.609 -14.046  12.489  0.597300
ATOM    414 O    LEU    26      12.488 -13.165  12.537 -0.567900
ATOM    415 N    LYS    27      11.757 -15.255  13.053 -0.347900
ATOM    416 H    LYS    27      11.050 -15.970  12.955  0.274700
ATOM    417 CA   LYS    27      12.941 -15.599  13.808 -0.240000
ATOM    418 HA   LYS    27      13.236 -14.868  14.560  0.142600
ATOM    419 CB   LYS    27      12.757 -16.930  14.529 -0.009400
ATOM    420 HB2  LYS    27      12.191 -17.595  13.876  0.036200
ATOM    421 HB3  LYS    27      13.698 -17.422  14.775  0.036200
ATOM    422 CG   LYS    27      11.852 -16.876  15.721  0.018700
ATOM    423 HG2  LYS    27      12.072 -15.970  16.285  0.010300
ATOM    424 HG3  LYS    27      10.824 -16.834  15.362  0.010300
ATOM    425 CD   LYS    27      11.871 -18.149  16.582 -0.047900
ATOM    426 HD2  LYS    27      11.074 -18.020  17.315  0.062100
ATOM    427 HD3  LYS    27      11.655 -18.984  15.916  0.062100
ATOM    428 CE   LYS    27      13.246 -18.294  17.238 -0.014300
ATOM    429 HE2  LYS    27      13.889 -18.367  16.361  0.113500
ATOM    430 HE3  LYS    27      13.470 -17.412  17.838  0.113500
ATOM    431 NZ   LYS    27      13.358 -19.579  17.987 -0.385400
ATOM    432 HZ1  LYS    27      12.499 -19.698  18.505  0.340000
ATOM    433 HZ2  LYS    27      13.259 -20.328  17.317  0.340000
ATOM    434 HZ3  LYS    27      14.215 -19.552  18.521  0.340000
ATOM    435 C    LYS    27      14.166 -15.656  12.896  0.734100
ATOM    436 O    LYS    27      15.275 -15.291  13.325 -0.589400
ATOM    437 N    SER    28      14.015 -16.101  11.683 -0.415700
ATOM    438 H    SER    28      13.062 -16.354  11.464  0.271900
ATOM    439 CA   SER    28      15.164 -16.215  10.743 -0.024900
ATOM    440 HA   SER    28      15.911 -16.899  11.144  0.084300
ATOM    441 CB   SER    28      14.621 -16.825   9.458  0.211700
ATOM    442 HB2  SER    28      15.355 -17.134   8.714  0.035200
ATOM    443 HB3  SER    28      14.063 -17.712   9.757  0.035200
ATOM    444 OG   SER    28      13.739 -15.982   8.777 -0.654600
ATOM    445 HG   SER    28      13.036 -15.760   9.392  0.427500
ATOM    446 C    SER    28      15.790 -14.861  10.454  0.597300
ATOM    447 O    SER    28      16.902 -14.812   9.903 -0.567900
ATOM    448 N    VAL    29      15.139 -13.786  10.788 -0.415700
ATOM    449 H    VAL    29      14.166 -13.747  11.058  0.271900
ATOM    450 CA   VAL    29      15.716 -12.413  10.678 -0.087500
ATOM    451 HA   VAL    29      16.715 -12.429  10.242  0.096900
ATOM    452 CB   VAL    29      14.837 -11.545   9.758  0.298500
ATOM    453 HB   VAL    29      15.340 -10.593   9.589 -0.029700
ATOM    454 CG1  VAL    29      14.583 -12.210   8.383 -0.319200
ATOM    455 1HG1 VAL    29      14.219 -11.537   7.607  0.079100
ATOM    456 2HG1 VAL    29      15.580 -12.536   8.086  0.079100
ATOM    457 3HG1 VAL    29      13.856 -13.006   8.549  0.079100
ATOM    458 CG2  VAL    29      13.499 -11.227  10.411 -0.319200
ATOM    459 1HG2 VAL    29      13.733 -10.834  11.400  0.079100
ATOM    460 2HG2 VAL    29      12.930 -10.607   9.718  0.079100
ATOM    461 3HG2 VAL    29      12.930 -12.148  10.542  0.079100
ATOM    462 C    VAL    29      15.939 -11.738  12.015  0.597300
ATOM    463 O    VAL    29      16.010 -10.525  12.087 -0.567900
ATOM    464 N    GLY    30      16.047 -12.553  13.050 -0.415700
ATOM    465 H    GLY    30      15.930 -13.551  12.949  0.271900
ATOM    466 CA   GLY    30      16.364 -12.039  14.371 -0.025200
ATOM    467 HA2  GLY    30      16.897 -12.752  14.999  0.069800
ATOM    468 HA3  GLY    30      17.100 -11.236  14.344  0.069800
ATOM    469 C    GLY    30      15.249 -11.340  15.101  0.597300
ATOM    470 O    GLY    30      15.523 -10.541  16.029 -0.567900
ATOM    471 N    TRP    31      13.990 -11.572  14.740 -0.415700
ATOM    472 H    TRP    31      13.834 -12.082  13.883  0.271900
ATOM    473 CA   TRP    31      12.860 -10.935  15.373 -0.027500
ATOM    474 HA   TRP    31      13.086 -10.011  15.905  0.112300
ATOM    475 CB   TRP    31      11.757 -10.613  14.419 -0.005000
ATOM    476 HB2  TRP    31      11.379 -11.453  13.837  0.033900
ATOM    477 HB3  TRP    31      10.905 -10.303  15.024  0.033900
ATOM    478 CG   TRP    31      12.144  -9.481  13.495 -0.141500
ATOM    479 CD1  TRP    31      13.351  -8.957  13.233 -0.163800
ATOM    480 HD1  TRP    31      14.313  -9.230  13.641  0.206200
ATOM    481 NE1  TRP    31      13.277  -7.899  12.338 -0.341800
ATOM    482 HE1  TRP    31      14.021  -7.341  11.944  0.341200
ATOM    483 CE2  TRP    31      11.961  -7.736  11.999  0.138000
ATOM    484 CZ2  TRP    31      11.357  -6.821  11.129 -0.260100
ATOM    485 HZ2  TRP    31      11.904  -6.101  10.538  0.157200
ATOM    486 CH2  TRP    31      10.015  -6.897  10.953 -0.113400
ATOM    487 HH2  TRP    31       9.535  -6.233  10.249  0.141700
ATOM    488 CZ3  TRP    31       9.202  -7.819  11.648 -0.197200
ATOM    489 HZ3  TRP    31       8.139  -7.903  11.479  0.144700
ATOM    490 CE3  TRP    31       9.823  -8.731  12.499 -0.238700
ATOM    491 HE3  TRP    31       9.217  -9.442  13.042  0.170000
ATOM    492 CD2  TRP    31      11.202  -8.695  12.725  0.124300
ATOM    493 C    TRP    31      12.280 -11.874  16.472  0.597300
ATOM    494 O    TRP    31      12.458 -13.095  16.460 -0.567900
ATOM    495 N    GLU    32      11.553 -11.291  17.368 -0.516300
ATOM    496 H    GLU    32      11.391 -10.294  17.359  0.293600
ATOM    497 CA   GLU    32      10.734 -12.064  18.257  0.039700
ATOM    498 HA   GLU    32      11.299 -12.967  18.490  0.110500
ATOM    499 CB   GLU    32      10.436 -11.355  19.628  0.056000
ATOM    500 HB2  GLU    32      10.324 -10.289  19.433 -0.017300
ATOM    501 HB3  GLU    32       9.495 -11.747  20.013 -0.017300
ATOM    502 CG   GLU    32      11.503 -11.557  20.671  0.013600
ATOM    503 HG2  GLU    32      12.419 -11.146  20.246 -0.042500
ATOM    504 HG3  GLU    32      11.232 -11.000  21.568 -0.042500
ATOM    505 CD   GLU    32      11.658 -13.041  21.035  0.805400
ATOM    506 OE1  GLU    32      11.307 -13.365  22.178 -0.818800
ATOM    507 OE2  GLU    32      12.111 -13.868  20.230 -0.818800
ATOM    508 C    GLU    32       9.417 -12.414  17.536  0.536600
ATOM    509 O    GLU    32       8.773 -11.487  17.011 -0.581900
ATOM    510 N    PRO    33       9.046 -13.686  17.560 -0.254800
ATOM    511 CD   PRO    33       9.672 -14.791  18.293  0.019200
ATOM    512 HD2  PRO    33       9.994 -14.443  19.275  0.039100
ATOM    513 HD3  PRO    33      10.471 -15.193  17.671  0.039100
ATOM    514 CG   PRO    33       8.519 -15.691  18.660  0.018900
ATOM    515 HG2  PRO    33       7.966 -15.206  19.464  0.021300
ATOM    516 HG3  PRO    33       8.722 -16.728  18.926  0.021300
ATOM    517 CB   PRO    33       7.671 -15.613  17.409 -0.007000
ATOM    518 HB2  PRO    33       6.626 -15.679  17.712  0.025300
ATOM    519 HB3  PRO    33       7.801 -16.479  16.759  0.025300
ATOM    520 CA   PRO    33       7.839 -14.189  16.873 -0.026600
ATOM    521 HA   PRO    33       8.021 -14.213  15.799  0.064100
ATOM    522 C    PRO    33       6.578 -13.365  17.137  0.589600
ATOM    523 O    PRO    33       5.651 -13.355  16.321 -0.574800
ATOM    524 N    ASP    34       6.566 -12.653  18.281 -0.516300
ATOM    525 H    ASP    34       7.374 -12.668  18.886  0.293600
ATOM    526 CA   ASP    34       5.399 -11.899  18.684  0.038100
ATOM    527 HA   ASP    34       4.664 -12.099  17.904  0.088000
ATOM    528 CB   ASP    34       4.968 -12.280  20.072 -0.030300
ATOM    529 HB2  ASP    34       3.947 -11.978  20.304 -0.012200
ATOM    530 HB3  ASP    34       4.894 -13.366  20.023 -0.012200
ATOM    531 CG   ASP    34       5.931 -11.819  21.160  0.799400
ATOM    532 OD1  ASP    34       5.512 -11.641  22.339 -0.801400
ATOM    533 OD2  ASP    34       7.111 -11.525  20.859 -0.801400
ATOM    534 C    ASP    34       5.600 -10.378  18.633  0.536600
ATOM    535 O    ASP    34       4.785  -9.598  19.158 -0.581900
ATOM    536 N    ARG    35       6.693  -9.949  18.016 -0.347900
ATOM    537 H    ARG    35       7.452 -10.601  17.879  0.274700
ATOM    538 CA   ARG    35       6.966  -8.503  17.875 -0.263700
ATOM    539 HA   ARG    35       7.214  -8.123  18.866  0.156000
ATOM    540 CB   ARG    35       8.183  -8.255  16.957 -0.000700
ATOM    541 HB2  ARG    35       9.018  -8.773  17.428  0.032700
ATOM    542 HB3  ARG    35       7.886  -8.693  16.004  0.032700
ATOM    543 CG   ARG    35       8.478  -6.725  16.835  0.039000
ATOM    544 HG2  ARG    35       7.567  -6.186  16.572  0.028500
ATOM    545 HG3  ARG    35       8.769  -6.276  17.785  0.028500
ATOM    546 CD   ARG    35       9.439  -6.477  15.701  0.048600
ATOM    547 HD2  ARG    35      10.402  -6.911  15.970  0.068700
ATOM    548 HD3  ARG    35       9.017  -6.845  14.765  0.068700
ATOM    549 NE   ARG    35       9.668  -5.014  15.550 -0.529500
ATOM    550 HE   ARG    35       9.204  -4.371  16.176  0.345600
ATOM    551 CZ   ARG    35      10.564  -4.445  14.761  0.807600
ATOM    552 NH1  ARG    35      11.319  -5.169  13.964 -0.862700
ATOM    553 1HH1 ARG    35      11.284  -6.176  14.040  0.447800
ATOM    554 2HH1 ARG    35      11.993  -4.778  13.321  0.447800
ATOM    555 NH2  ARG    35      10.702  -3.145  14.715 -0.862700
ATOM    556 1HH2 ARG    35      10.080  -2.612  15.306  0.447800
ATOM    557 2HH2 ARG    35      11.422  -2.674  14.187  0.447800
ATOM    558 C    ARG    35       5.777  -7.711  17.422  0.734100
ATOM    559 O    ARG    35       5.091  -8.098  16.448 -0.589400
ATOM    560 N    VAL    36       5.532  -6.539  18.045 -0.415700
ATOM    561 H    VAL    36       6.167  -6.194  18.751  0.271900
ATOM    562 CA   VAL    36       4.480  -5.634  17.668 -0.087500
ATOM    563 HA   VAL    36       3.879  -6.063  16.867  0.096900
ATOM    564 CB   VAL    36       3.553  -5.326  18.776  0.298500
ATOM    565 HB   VAL    36       4.152  -5.021  19.634 -0.029700
ATOM    566 CG1  VAL    36       2.511  -4.243  18.350 -0.319200
ATOM    567 1HG1 VAL    36       2.927  -3.363  17.859  0.079100
ATOM    568 2HG1 VAL    36       1.806  -4.754  17.694  0.079100
ATOM    569 3HG1 VAL    36       1.936  -3.923  19.219  0.079100
ATOM    570 CG2  VAL    36       2.815  -6.578  19.189 -0.319200
ATOM    571 1HG2 VAL    36       3.492  -7.403  19.409  0.079100
ATOM    572 2HG2 VAL    36       2.326  -6.260  20.110  0.079100
ATOM    573 3HG2 VAL    36       1.957  -6.772  18.545  0.079100
ATOM    574 C    VAL    36       5.083  -4.382  17.072  0.597300
ATOM    575 O    VAL    36       5.962  -3.763  17.678 -0.567900
ATOM    576 N    ILE    37       4.675  -4.015  15.872 -0.415700
ATOM    577 H    ILE    37       3.957  -4.559  15.416  0.271900
ATOM    578 CA   ILE    37       5.233  -2.921  15.148 -0.059700
ATOM    579 HA   ILE    37       6.227  -2.723  15.548  0.086900
ATOM    580 CB   ILE    37       5.410  -3.224  13.666  0.130300
ATOM    581 HB   ILE    37       4.431  -3.444  13.242  0.018700
ATOM    582 CG2  ILE    37       5.989  -2.008  12.932 -0.320400
ATOM    583 1HG2 ILE    37       6.995  -1.722  13.242  0.088200
ATOM    584 2HG2 ILE    37       6.108  -2.335  11.899  0.088200
ATOM    585 3HG2 ILE    37       5.170  -1.289  12.960  0.088200
ATOM    586 CG1  ILE    37       6.275  -4.454  13.474 -0.043000
ATOM    587 2HG1 ILE    37       7.352  -4.288  13.482  0.023600
ATOM    588 3HG1 ILE    37       5.993  -5.134  14.277  0.023600
ATOM    589 CD1  ILE    37       6.032  -5.125  12.151 -0.066000
ATOM    590 1HD1 ILE    37       5.755  -4.424  11.363  0.018600
ATOM    591 2HD1 ILE    37       6.935  -5.615  11.787  0.018600
ATOM    592 3HD1 ILE    37       5.273  -5.901  12.244  0.018600
ATOM    593 C    ILE    37       4.415  -1.628  15.378  0.597300
ATOM    594 O    ILE    37       3.224  -1.570  15.048 -0.567900
ATOM    595 N    THR    38       5.046  -0.652  15.991 -0.415700
ATOM    596 H    THR    38       6.029  -0.874  16.053  0.271900
ATOM    597 CA   THR    38       4.407   0.626  16.307 -0.038900
ATOM    598 HA   THR    38       3.524   0.329  16.872  0.100700
ATOM    599 CB   THR    38       5.237   1.417  17.301  0.365400
ATOM    600 HB   THR    38       4.747   2.319  17.669  0.004300
ATOM    601 CG2  THR    38       5.549   0.555  18.556 -0.243800
ATOM    602 1HG2 THR    38       5.937   1.202  19.343  0.064200
ATOM    603 2HG2 THR    38       4.653   0.019  18.872  0.064200
ATOM    604 3HG2 THR    38       6.226  -0.253  18.279  0.064200
ATOM    605 OG1  THR    38       6.454   1.809  16.731 -0.676100
ATOM    606 HG1  THR    38       6.904   0.990  16.511  0.410200
ATOM    607 C    THR    38       4.191   1.483  15.074  0.597300
ATOM    608 O    THR    38       4.881   1.328  14.094 -0.567900
ATOM    609 N    PRO    39       3.215   2.431  15.142 -0.254800
ATOM    610 CD   PRO    39       2.266   2.539  16.252  0.019200
ATOM    611 HD2  PRO    39       2.627   3.172  17.062  0.039100
ATOM    612 HD3  PRO    39       2.000   1.536  16.586  0.039100
ATOM    613 CG   PRO    39       1.109   3.236  15.607  0.018900
ATOM    614 HG2  PRO    39       0.582   3.831  16.352  0.021300
ATOM    615 HG3  PRO    39       0.476   2.537  15.060  0.021300
ATOM    616 CB   PRO    39       1.719   4.106  14.594 -0.007000
ATOM    617 HB2  PRO    39       1.820   5.135  14.937  0.025300
ATOM    618 HB3  PRO    39       0.997   4.115  13.777  0.025300
ATOM    619 CA   PRO    39       2.948   3.385  14.089 -0.026600
ATOM    620 HA   PRO    39       2.654   2.893  13.162  0.064100
ATOM    621 C    PRO    39       4.096   4.361  13.875  0.589600
ATOM    622 O    PRO    39       4.050   5.156  12.953 -0.574800
ATOM    623 N    LEU    40       5.097   4.227  14.749 -0.415700
ATOM    624 H    LEU    40       5.056   3.551  15.498  0.271900
ATOM    625 CA   LEU    40       6.242   5.090  14.714 -0.051800
ATOM    626 HA   LEU    40       6.016   6.019  14.191  0.092200
ATOM    627 CB   LEU    40       6.763   5.385  16.112 -0.110200
ATOM    628 HB2  LEU    40       7.133   4.442  16.516  0.045700
ATOM    629 HB3  LEU    40       7.664   5.989  16.004  0.045700
ATOM    630 CG   LEU    40       5.809   6.010  17.112  0.353100
ATOM    631 HG   LEU    40       4.818   5.572  16.988 -0.036100
ATOM    632 CD1  LEU    40       6.315   5.813  18.538 -0.412100
ATOM    633 1HD1 LEU    40       6.254   4.758  18.804  0.100000
ATOM    634 2HD1 LEU    40       7.360   6.120  18.593  0.100000
ATOM    635 3HD1 LEU    40       5.677   6.290  19.283  0.100000
ATOM    636 CD2  LEU    40       5.610   7.512  16.833 -0.412100
ATOM    637 1HD2 LEU    40       5.103   7.702  15.887  0.100000
ATOM    638 2HD2 LEU    40       5.205   8.040  17.697  0.100000
ATOM    639 3HD2 LEU    40       6.594   7.970  16.734  0.100000
ATOM    640 C    LEU    40       7.358   4.500  13.887  0.597300
ATOM    641 O    LEU    40       8.250   5.161  13.305 -0.567900
ATOM    642 N    GLU    41       7.394   3.154  13.809 -0.516300
ATOM    643 H    GLU    41       6.659   2.627  14.259  0.293600
ATOM    644 CA   GLU    41       8.475   2.387  13.234  0.039700
ATOM    645 HA   GLU    41       9.421   2.860  13.497  0.110500
ATOM    646 CB   GLU    41       8.508   0.984  13.778  0.056000
ATOM    647 HB2  GLU    41       7.465   0.688  13.894 -0.017300
ATOM    648 HB3  GLU    41       9.001   0.245  13.146 -0.017300
ATOM    649 CG   GLU    41       9.084   0.908  15.171  0.013600
ATOM    650 HG2  GLU    41      10.159   1.023  15.035 -0.042500
ATOM    651 HG3  GLU    41       8.731   1.740  15.782 -0.042500
ATOM    652 CD   GLU    41       8.805  -0.446  15.831  0.805400
ATOM    653 OE1  GLU    41       7.626  -0.805  15.919 -0.818800
ATOM    654 OE2  GLU    41       9.750  -1.139  16.243 -0.818800
ATOM    655 C    GLU    41       8.413   2.317  11.698  0.536600
ATOM    656 O    GLU    41       7.340   2.275  11.095 -0.581900
ATOM    657 N    ASP    42       9.586   2.292  11.089 -0.516300
ATOM    658 H    ASP    42      10.394   2.212  11.690  0.293600
ATOM    659 CA   ASP    42       9.766   1.940   9.699  0.038100
ATOM    660 HA   ASP    42       8.792   1.713   9.266  0.088000
ATOM    661 CB   ASP    42      10.517   3.027   8.947 -0.030300
ATOM    662 HB2  ASP    42      11.386   3.280   9.554 -0.012200
ATOM    663 HB3  ASP    42      10.838   2.602   7.996 -0.012200
ATOM    664 CG   ASP    42       9.624   4.241   8.672  0.799400
ATOM    665 OD1  ASP    42       8.413   4.047   8.602 -0.801400
ATOM    666 OD2  ASP    42      10.202   5.345   8.538 -0.801400
ATOM    667 C    ASP    42      10.550   0.642   9.640  0.536600
ATOM    668 O    ASP    42      11.507   0.456  10.437 -0.581900
ATOM    669 N    ILE    43      10.190  -0.202   8.678 -0.415700
ATOM    670 H    ILE    43       9.369   0.161   8.215  0.271900
ATOM    671 CA   ILE    43      10.878  -1.458   8.495 -0.059700
ATOM    672 HA   ILE    43      11.604  -1.683   9.276  0.086900
ATOM    673 CB   ILE    43       9.920  -2.645   8.489  0.130300
ATOM    674 HB   ILE    43       9.179  -2.531   7.698  0.018700
ATOM    675 CG2  ILE    43      10.609  -3.995   8.269 -0.320400
ATOM    676 1HG2 ILE    43      11.377  -4.216   9.010  0.088200
ATOM    677 2HG2 ILE    43       9.903  -4.823   8.208  0.088200
ATOM    678 3HG2 ILE    43      11.072  -3.994   7.282  0.088200
ATOM    679 CG1  ILE    43       9.099  -2.674   9.800 -0.043000
ATOM    680 2HG1 ILE    43       8.407  -1.834   9.747  0.023600
ATOM    681 3HG1 ILE    43       8.407  -3.516   9.814  0.023600
ATOM    682 CD1  ILE    43       9.941  -2.623  11.039 -0.066000
ATOM    683 1HD1 ILE    43       9.334  -2.991  11.866  0.018600
ATOM    684 2HD1 ILE    43      10.790  -3.305  11.089  0.018600
ATOM    685 3HD1 ILE    43      10.196  -1.587  11.266  0.018600
ATOM    686 C    ILE    43      11.665  -1.472   7.193  0.597300
ATOM    687 O    ILE    43      11.138  -1.093   6.127 -0.567900
ATOM    688 N    ASP    44      12.920  -1.906   7.251 -0.516300
ATOM    689 H    ASP    44      13.203  -2.420   8.073  0.293600
ATOM    690 CA   ASP    44      13.777  -1.954   6.086  0.038100
ATOM    691 HA   ASP    44      13.717  -0.984   5.593  0.088000
ATOM    692 CB   ASP    44      15.167  -2.383   6.506 -0.030300
ATOM    693 HB2  ASP    44      15.333  -1.796   7.409 -0.012200
ATOM    694 HB3  ASP    44      15.255  -3.439   6.761 -0.012200
ATOM    695 CG   ASP    44      16.200  -2.053   5.486  0.799400
ATOM    696 OD1  ASP    44      16.074  -2.510   4.322 -0.801400
ATOM    697 OD2  ASP    44      17.185  -1.323   5.806 -0.801400
ATOM    698 C    ASP    44      13.223  -2.974   5.058  0.536600
ATOM    699 O    ASP    44      12.995  -4.156   5.363 -0.581900
ATOM    700 N    ASP    45      13.018  -2.502   3.808 -0.516300
ATOM    701 H    ASP    45      13.291  -1.548   3.617  0.293600
ATOM    702 CA   ASP    45      12.510  -3.359   2.736  0.038100
ATOM    703 HA   ASP    45      11.509  -3.637   3.067  0.088000
ATOM    704 CB   ASP    45      12.571  -2.578   1.405 -0.030300
ATOM    705 HB2  ASP    45      13.608  -2.261   1.298 -0.012200
ATOM    706 HB3  ASP    45      12.328  -3.156   0.513 -0.012200
ATOM    707 CG   ASP    45      11.570  -1.439   1.296  0.799400
ATOM    708 OD1  ASP    45      10.823  -1.229   2.266 -0.801400
ATOM    709 OD2  ASP    45      11.589  -0.709   0.261 -0.801400
ATOM    710 C    ASP    45      13.216  -4.693   2.595  0.536600
ATOM    711 O    ASP    45      12.619  -5.703   2.332 -0.581900
ATOM    712 N    ASP    46      14.541  -4.712   2.795 -0.516300
ATOM    713 H    ASP    46      15.008  -3.852   3.046  0.293600
ATOM    714 CA   ASP    46      15.301  -5.957   2.744  0.038100
ATOM    715 HA   ASP    46      14.968  -6.468   1.840  0.088000
ATOM    716 CB   ASP    46      16.813  -5.735   2.875 -0.030300
ATOM    717 HB2  ASP    46      17.138  -5.086   2.061 -0.012200
ATOM    718 HB3  ASP    46      16.984  -5.255   3.839 -0.012200
ATOM    719 CG   ASP    46      17.645  -7.021   2.890  0.799400
ATOM    720 OD1  ASP    46      18.404  -7.219   3.866 -0.801400
ATOM    721 OD2  ASP    46      17.451  -7.820   1.975 -0.801400
ATOM    722 C    ASP    46      14.901  -6.972   3.812  0.536600
ATOM    723 O    ASP    46      14.851  -8.165   3.549 -0.581900
ATOM    724 N    GLU    47      14.580  -6.543   5.004 -0.516300
ATOM    725 H    GLU    47      14.464  -5.555   5.179  0.293600
ATOM    726 CA   GLU    47      14.081  -7.383   6.070  0.039700
ATOM    727 HA   GLU    47      14.897  -8.099   6.160  0.110500
ATOM    728 CB   GLU    47      13.929  -6.638   7.395  0.056000
ATOM    729 HB2  GLU    47      13.623  -5.594   7.319 -0.017300
ATOM    730 HB3  GLU    47      13.149  -7.145   7.963 -0.017300
ATOM    731 CG   GLU    47      15.184  -6.641   8.222  0.013600
ATOM    732 HG2  GLU    47      15.799  -7.538   8.146 -0.042500
ATOM    733 HG3  GLU    47      15.834  -5.882   7.787 -0.042500
ATOM    734 CD   GLU    47      14.895  -6.195   9.672  0.805400
ATOM    735 OE1  GLU    47      13.959  -5.404   9.907 -0.818800
ATOM    736 OE2  GLU    47      15.681  -6.622  10.590 -0.818800
ATOM    737 C    GLU    47      12.793  -8.009   5.629  0.536600
ATOM    738 O    GLU    47      12.549  -9.167   5.905 -0.581900
ATOM    739 N    VAL    48      11.958  -7.225   4.890 -0.415700
ATOM    740 H    VAL    48      12.370  -6.356   4.583  0.271900
ATOM    741 CA   VAL    48      10.698  -7.704   4.353 -0.087500
ATOM    742 HA   VAL    48      10.037  -8.140   5.103  0.096900
ATOM    743 CB   VAL    48       9.911  -6.577   3.726  0.298500
ATOM    744 HB   VAL    48      10.572  -5.975   3.103 -0.029700
ATOM    745 CG1  VAL    48       8.710  -7.102   2.931 -0.319200
ATOM    746 1HG1 VAL    48       8.245  -7.962   3.413  0.079100
ATOM    747 2HG1 VAL    48       7.919  -6.398   2.672  0.079100
ATOM    748 3HG1 VAL    48       9.099  -7.418   1.963  0.079100
ATOM    749 CG2  VAL    48       9.380  -5.640   4.826 -0.319200
ATOM    750 1HG2 VAL    48       8.977  -4.751   4.340  0.079100
ATOM    751 2HG2 VAL    48       8.587  -6.104   5.411  0.079100
ATOM    752 3HG2 VAL    48      10.222  -5.232   5.386  0.079100
ATOM    753 C    VAL    48      10.897  -8.752   3.261  0.597300
ATOM    754 O    VAL    48      10.328  -9.848   3.250 -0.567900
ATOM    755 N    ARG    49      11.843  -8.463   2.333 -0.347900
ATOM    756 H    ARG    49      12.293  -7.583   2.540  0.274700
ATOM    757 CA   ARG    49      12.242  -9.413   1.292 -0.263700
ATOM    758 HA   ARG    49      11.361  -9.588   0.674  0.156000
ATOM    759 CB   ARG    49      13.339  -8.778   0.381 -0.000700
ATOM    760 HB2  ARG    49      12.903  -8.037  -0.289  0.032700
ATOM    761 HB3  ARG    49      14.139  -8.363   0.994  0.032700
ATOM    762 CG   ARG    49      13.961  -9.795  -0.554  0.039000
ATOM    763 HG2  ARG    49      14.444 -10.602  -0.003  0.028500
ATOM    764 HG3  ARG    49      13.221 -10.168  -1.262  0.028500
ATOM    765 CD   ARG    49      15.076  -9.217  -1.364  0.048600
ATOM    766 HD2  ARG    49      14.582  -8.540  -2.061  0.068700
ATOM    767 HD3  ARG    49      15.682  -8.702  -0.619  0.068700
ATOM    768 NE   ARG    49      15.803 -10.197  -2.098 -0.529500
ATOM    769 HE   ARG    49      15.568 -11.136  -1.808  0.345600
ATOM    770 CZ   ARG    49      16.689  -9.945  -3.092  0.807600
ATOM    771 NH1  ARG    49      16.972  -8.693  -3.435 -0.862700
ATOM    772 1HH1 ARG    49      16.425  -7.980  -2.974  0.447800
ATOM    773 2HH1 ARG    49      17.627  -8.481  -4.174  0.447800
ATOM    774 NH2  ARG    49      17.258 -10.916  -3.724 -0.862700
ATOM    775 1HH2 ARG    49      16.841 -11.815  -3.529  0.447800
ATOM    776 2HH2 ARG    49      17.984 -10.762  -4.409  0.447800
ATOM    777 C    ARG    49      12.715 -10.730   1.843  0.734100
ATOM    778 O    ARG    49      12.391 -11.791   1.327 -0.589400
ATOM    779 N    ARG    50      13.468 -10.686   2.954 -0.347900
ATOM    780 H    ARG    50      13.724  -9.808   3.383  0.274700
ATOM    781 CA   ARG    50      13.959 -11.904   3.574 -0.263700
ATOM    782 HA   ARG    50      14.252 -12.658   2.844  0.156000
ATOM    783 CB   ARG    50      15.138 -11.628   4.551 -0.000700
ATOM    784 HB2  ARG    50      14.912 -10.829   5.256  0.032700
ATOM    785 HB3  ARG    50      15.398 -12.550   5.070  0.032700
ATOM    786 CG   ARG    50      16.383 -11.050   3.845  0.039000
ATOM    787 HG2  ARG    50      16.560 -11.596   2.919  0.028500
ATOM    788 HG3  ARG    50      16.231 -10.014   3.542  0.028500
ATOM    789 CD   ARG    50      17.595 -11.182   4.724  0.048600
ATOM    790 HD2  ARG    50      17.665 -12.245   4.955  0.068700
ATOM    791 HD3  ARG    50      18.457 -10.816   4.166  0.068700
ATOM    792 NE   ARG    50      17.491 -10.438   5.938 -0.529500
ATOM    793 HE   ARG    50      17.027  -9.546   5.846  0.345600
ATOM    794 CZ   ARG    50      18.008 -10.793   7.124  0.807600
ATOM    795 NH1  ARG    50      18.689 -11.919   7.230 -0.862700
ATOM    796 1HH1 ARG    50      19.192 -12.239   6.415  0.447800
ATOM    797 2HH1 ARG    50      19.087 -12.164   8.125  0.447800
ATOM    798 NH2  ARG    50      17.849 -10.024   8.195 -0.862700
ATOM    799 1HH2 ARG    50      17.548  -9.076   8.023  0.447800
ATOM    800 2HH2 ARG    50      18.407 -10.223   9.013  0.447800
ATOM    801 C    ARG    50      12.890 -12.705   4.280  0.734100
ATOM    802 O    ARG    50      12.736 -13.914   4.074 -0.589400
ATOM    803 N    ILE    51      12.068 -12.034   5.103 -0.415700
ATOM    804 H    ILE    51      12.353 -11.141   5.479  0.271900
ATOM    805 CA   ILE    51      10.908 -12.682   5.706 -0.059700
ATOM    806 HA   ILE    51      11.217 -13.441   6.424  0.086900
ATOM    807 CB   ILE    51       9.984 -11.634   6.380  0.130300
ATOM    808 HB   ILE    51       9.870 -10.793   5.696  0.018700
ATOM    809 CG2  ILE    51       8.597 -12.240   6.645 -0.320400
ATOM    810 1HG2 ILE    51       8.721 -13.098   7.306  0.088200
ATOM    811 2HG2 ILE    51       7.817 -11.537   6.937  0.088200
ATOM    812 3HG2 ILE    51       8.109 -12.622   5.749  0.088200
ATOM    813 CG1  ILE    51      10.615 -11.085   7.676 -0.043000
ATOM    814 2HG1 ILE    51      10.622 -11.875   8.427  0.023600
ATOM    815 3HG1 ILE    51      11.665 -10.844   7.511  0.023600
ATOM    816 CD1  ILE    51       9.792  -9.999   8.326 -0.066000
ATOM    817 1HD1 ILE    51      10.255  -9.681   9.260  0.018600
ATOM    818 2HD1 ILE    51       9.796  -9.157   7.634  0.018600
ATOM    819 3HD1 ILE    51       8.785 -10.344   8.559  0.018600
ATOM    820 C    ILE    51      10.096 -13.425   4.666  0.597300
ATOM    821 O    ILE    51       9.834 -14.629   4.827 -0.567900
ATOM    822 N    PHE    52       9.716 -12.719   3.608 -0.415700
ATOM    823 H    PHE    52       9.882 -11.723   3.633  0.271900
ATOM    824 CA   PHE    52       8.894 -13.363   2.587 -0.002400
ATOM    825 HA   PHE    52       7.951 -13.672   3.037  0.097800
ATOM    826 CB   PHE    52       8.425 -12.309   1.569 -0.034300
ATOM    827 HB2  PHE    52       9.133 -11.491   1.440  0.029500
ATOM    828 HB3  PHE    52       8.314 -12.760   0.583  0.029500
ATOM    829 CG   PHE    52       7.088 -11.691   1.923  0.011800
ATOM    830 CD1  PHE    52       6.994 -10.818   2.995 -0.125600
ATOM    831 HD1  PHE    52       7.865 -10.527   3.564  0.133000
ATOM    832 CE1  PHE    52       5.754 -10.217   3.340 -0.170400
ATOM    833 HE1  PHE    52       5.663  -9.378   4.014  0.143000
ATOM    834 CZ   PHE    52       4.611 -10.510   2.555 -0.107200
ATOM    835 HZ   PHE    52       3.657 -10.044   2.755  0.129700
ATOM    836 CE2  PHE    52       4.745 -11.367   1.478 -0.170400
ATOM    837 HE2  PHE    52       3.911 -11.591   0.829  0.143000
ATOM    838 CD2  PHE    52       5.966 -11.931   1.148 -0.125600
ATOM    839 HD2  PHE    52       6.107 -12.523   0.256  0.133000
ATOM    840 C    PHE    52       9.636 -14.480   1.843  0.597300
ATOM    841 O    PHE    52       9.014 -15.411   1.348 -0.567900
ATOM    842 N    ALA    53      10.958 -14.424   1.841 -0.415700
ATOM    843 H    ALA    53      11.444 -13.578   2.103  0.271900
ATOM    844 CA   ALA    53      11.777 -15.471   1.257  0.033700
ATOM    845 HA   ALA    53      11.422 -15.687   0.249  0.082300
ATOM    846 CB   ALA    53      13.226 -15.046   1.128 -0.182500
ATOM    847 HB1  ALA    53      13.845 -15.704   0.519  0.060300
ATOM    848 HB2  ALA    53      13.231 -14.095   0.594  0.060300
ATOM    849 HB3  ALA    53      13.795 -14.902   2.046  0.060300
ATOM    850 C    ALA    53      11.688 -16.787   2.068  0.597300
ATOM    851 O    ALA    53      11.747 -17.861   1.525 -0.567900
ATOM    852 N    LYS    54      11.568 -16.612   3.385 -0.347900
ATOM    853 H    LYS    54      11.699 -15.696   3.789  0.274700
ATOM    854 CA   LYS    54      11.421 -17.769   4.272 -0.240000
ATOM    855 HA   LYS    54      12.108 -18.569   3.997  0.142600
ATOM    856 CB   LYS    54      11.771 -17.412   5.689 -0.009400
ATOM    857 HB2  LYS    54      11.273 -16.491   5.992  0.036200
ATOM    858 HB3  LYS    54      11.311 -18.184   6.305  0.036200
ATOM    859 CG   LYS    54      13.249 -17.363   5.967  0.018700
ATOM    860 HG2  LYS    54      13.679 -16.526   5.416  0.010300
ATOM    861 HG3  LYS    54      13.266 -17.186   7.043  0.010300
ATOM    862 CD   LYS    54      13.895 -18.711   5.870 -0.047900
ATOM    863 HD2  LYS    54      13.372 -19.292   6.631  0.062100
ATOM    864 HD3  LYS    54      13.777 -19.165   4.886  0.062100
ATOM    865 CE   LYS    54      15.388 -18.661   6.138 -0.014300
ATOM    866 HE2  LYS    54      15.843 -18.048   5.360  0.113500
ATOM    867 HE3  LYS    54      15.599 -18.177   7.092  0.113500
ATOM    868 NZ   LYS    54      16.018 -20.006   6.030 -0.385400
ATOM    869 HZ1  LYS    54      17.009 -19.843   5.923  0.340000
ATOM    870 HZ2  LYS    54      15.738 -20.463   6.886  0.340000
ATOM    871 HZ3  LYS    54      15.585 -20.634   5.368  0.340000
ATOM    872 C    LYS    54      10.057 -18.375   4.172  0.734100
ATOM    873 O    LYS    54       9.866 -19.594   4.186 -0.589400
ATOM    874 N    VAL    55       9.041 -17.528   4.064 -0.415700
ATOM    875 H    VAL    55       9.312 -16.556   4.104  0.271900
ATOM    876 CA   VAL    55       7.654 -18.014   3.895 -0.087500
ATOM    877 HA   VAL    55       7.471 -18.697   4.724  0.096900
ATOM    878 CB   VAL    55       6.660 -16.847   3.823  0.298500
ATOM    879 HB   VAL    55       6.947 -16.175   3.014 -0.029700
ATOM    880 CG1  VAL    55       5.264 -17.389   3.451 -0.319200
ATOM    881 1HG1 VAL    55       5.037 -18.258   4.069  0.079100
ATOM    882 2HG1 VAL    55       4.471 -16.654   3.590  0.079100
ATOM    883 3HG1 VAL    55       5.270 -17.715   2.411  0.079100
ATOM    884 CG2  VAL    55       6.593 -16.111   5.158 -0.319200
ATOM    885 1HG2 VAL    55       6.625 -16.830   5.977  0.079100
ATOM    886 2HG2 VAL    55       7.435 -15.431   5.286  0.079100
ATOM    887 3HG2 VAL    55       5.633 -15.595   5.176  0.079100
ATOM    888 C    VAL    55       7.571 -18.836   2.618  0.597300
ATOM    889 O    VAL    55       6.957 -19.883   2.576 -0.567900
ATOM    890 N    SER    56       8.262 -18.360   1.576 -0.415700
ATOM    891 H    SER    56       8.744 -17.474   1.610  0.271900
ATOM    892 CA   SER    56       8.314 -19.031   0.292 -0.024900
ATOM    893 HA   SER    56       7.278 -19.214   0.006  0.084300
ATOM    894 CB   SER    56       9.111 -18.145  -0.692  0.211700
ATOM    895 HB2  SER    56       8.588 -17.193  -0.777  0.035200
ATOM    896 HB3  SER    56      10.145 -18.057  -0.358  0.035200
ATOM    897 OG   SER    56       9.176 -18.774  -1.946 -0.654600
ATOM    898 HG   SER    56       8.277 -18.936  -2.242  0.427500
ATOM    899 C    SER    56       8.959 -20.423   0.451  0.597300
ATOM    900 O    SER    56       8.425 -21.439  -0.040 -0.567900
ATOM    901 N    GLU    57      10.143 -20.483   1.063 -0.516300
ATOM    902 H    GLU    57      10.576 -19.589   1.246  0.293600
ATOM    903 CA   GLU    57      10.847 -21.740   1.231  0.039700
ATOM    904 HA   GLU    57      10.980 -22.169   0.238  0.110500
ATOM    905 CB   GLU    57      12.149 -21.506   1.963  0.056000
ATOM    906 HB2  GLU    57      12.846 -21.067   1.248 -0.017300
ATOM    907 HB3  GLU    57      12.027 -20.781   2.768 -0.017300
ATOM    908 CG   GLU    57      12.808 -22.755   2.515  0.013600
ATOM    909 HG2  GLU    57      12.132 -23.389   3.089 -0.042500
ATOM    910 HG3  GLU    57      13.299 -23.226   1.663 -0.042500
ATOM    911 CD   GLU    57      13.857 -22.478   3.587  0.805400
ATOM    912 OE1  GLU    57      14.416 -21.361   3.638 -0.818800
ATOM    913 OE2  GLU    57      14.101 -23.401   4.386 -0.818800
ATOM    914 C    GLU    57       9.979 -22.724   2.014  0.536600
ATOM    915 O    GLU    57       9.822 -23.890   1.651 -0.581900
ATOM    916 N    LYS    58       9.415 -22.209   3.091 -0.347900
ATOM    917 H    LYS    58       9.468 -21.220   3.286  0.274700
ATOM    918 CA   LYS    58       8.672 -23.077   4.014 -0.240000
ATOM    919 HA   LYS    58       9.243 -23.951   4.327  0.142600
ATOM    920 CB   LYS    58       8.392 -22.349   5.354 -0.009400
ATOM    921 HB2  LYS    58       8.117 -21.305   5.204  0.036200
ATOM    922 HB3  LYS    58       7.546 -22.811   5.863  0.036200
ATOM    923 CG   LYS    58       9.610 -22.294   6.266  0.018700
ATOM    924 HG2  LYS    58       9.991 -23.312   6.353  0.010300
ATOM    925 HG3  LYS    58      10.369 -21.746   5.707  0.010300
ATOM    926 CD   LYS    58       9.302 -21.525   7.538 -0.047900
ATOM    927 HD2  LYS    58       9.796 -20.562   7.411  0.062100
ATOM    928 HD3  LYS    58       8.234 -21.357   7.675  0.062100
ATOM    929 CE   LYS    58       9.939 -22.254   8.703 -0.014300
ATOM    930 HE2  LYS    58      10.978 -22.370   8.394  0.113500
ATOM    931 HE3  LYS    58       9.985 -21.578   9.556  0.113500
ATOM    932 NZ   LYS    58       9.256 -23.517   9.079 -0.385400
ATOM    933 HZ1  LYS    58       9.494 -24.192   8.366  0.340000
ATOM    934 HZ2  LYS    58       9.464 -23.920   9.981  0.340000
ATOM    935 HZ3  LYS    58       8.248 -23.491   9.139  0.340000
ATOM    936 C    LYS    58       7.336 -23.613   3.453  0.734100
ATOM    937 O    LYS    58       7.017 -24.787   3.651 -0.589400
ATOM    938 N    THR    59       6.617 -22.763   2.716 -0.415700
ATOM    939 H    THR    59       7.064 -21.897   2.449  0.271900
ATOM    940 CA   THR    59       5.344 -23.213   2.138 -0.038900
ATOM    941 HA   THR    59       4.792 -23.902   2.778  0.100700
ATOM    942 CB   THR    59       4.373 -22.006   1.952  0.365400
ATOM    943 HB   THR    59       3.373 -22.335   1.669  0.004300
ATOM    944 CG2  THR    59       4.212 -21.264   3.291 -0.243800
ATOM    945 1HG2 THR    59       5.152 -21.041   3.796  0.064200
ATOM    946 2HG2 THR    59       3.587 -20.380   3.166  0.064200
ATOM    947 3HG2 THR    59       3.722 -21.957   3.974  0.064200
ATOM    948 OG1  THR    59       4.911 -21.163   0.961 -0.676100
ATOM    949 HG1  THR    59       5.401 -20.459   1.391  0.410200
ATOM    950 C    THR    59       5.524 -23.881   0.763  0.597300
ATOM    951 O    THR    59       4.595 -24.507   0.258 -0.567900
ATOM    952 N    GLY    60       6.743 -23.751   0.211 -0.415700
ATOM    953 H    GLY    60       7.548 -23.268   0.583  0.271900
ATOM    954 CA   GLY    60       6.993 -24.236  -1.148 -0.025200
ATOM    955 HA2  GLY    60       8.042 -24.308  -1.434  0.069800
ATOM    956 HA3  GLY    60       6.671 -25.269  -1.279  0.069800
ATOM    957 C    GLY    60       6.318 -23.415  -2.231  0.597300
ATOM    958 O    GLY    60       6.309 -23.791  -3.433 -0.567900
ATOM    959 N    LYS    61       5.647 -22.287  -1.863 -0.347900
ATOM    960 H    LYS    61       5.821 -21.953  -0.926  0.274700
ATOM    961 CA   LYS    61       5.067 -21.403  -2.851 -0.240000
ATOM    962 HA   LYS    61       4.648 -21.952  -3.694  0.142600
ATOM    963 CB   LYS    61       3.885 -20.671  -2.237 -0.009400
ATOM    964 HB2  LYS    61       4.116 -20.055  -1.368  0.036200
ATOM    965 HB3  LYS    61       3.556 -20.007  -3.036  0.036200
ATOM    966 CG   LYS    61       2.673 -21.554  -1.916  0.018700
ATOM    967 HG2  LYS    61       2.608 -22.389  -2.613  0.010300
ATOM    968 HG3  LYS    61       2.745 -22.075  -0.961  0.010300
ATOM    969 CD   LYS    61       1.386 -20.731  -1.979 -0.047900
ATOM    970 HD2  LYS    61       1.445 -19.963  -1.207  0.062100
ATOM    971 HD3  LYS    61       1.234 -20.372  -2.997  0.062100
ATOM    972 CE   LYS    61       0.194 -21.648  -1.782 -0.014300
ATOM    973 HE2  LYS    61       0.434 -22.551  -2.344  0.113500
ATOM    974 HE3  LYS    61       0.071 -21.933  -0.737  0.113500
ATOM    975 NZ   LYS    61      -1.096 -21.098  -2.302 -0.385400
ATOM    976 HZ1  LYS    61      -1.967 -21.489  -1.973  0.340000
ATOM    977 HZ2  LYS    61      -1.143 -20.092  -2.227  0.340000
ATOM    978 HZ3  LYS    61      -1.010 -21.196  -3.304  0.340000
ATOM    979 C    LYS    61       6.062 -20.415  -3.405  0.734100
ATOM    980 O    LYS    61       6.826 -19.780  -2.652 -0.589400
ATOM    981 N    ASN    62       6.004 -20.185  -4.689 -0.415700
ATOM    982 H    ASN    62       5.410 -20.753  -5.277  0.271900
ATOM    983 CA   ASN    62       6.773 -19.080  -5.312  0.014300
ATOM    984 HA   ASN    62       7.826 -19.260  -5.098  0.104800
ATOM    985 CB   ASN    62       6.492 -18.993  -6.799 -0.204100
ATOM    986 HB2  ASN    62       6.713 -19.965  -7.241  0.079700
ATOM    987 HB3  ASN    62       5.456 -18.737  -7.021  0.079700
ATOM    988 CG   ASN    62       7.395 -17.970  -7.474  0.713000
ATOM    989 OD1  ASN    62       7.001 -16.824  -7.638 -0.593100
ATOM    990 ND2  ASN    62       8.600 -18.385  -7.823 -0.919100
ATOM    991 1HD2 ASN    62       9.204 -17.679  -8.220  0.419600
ATOM    992 2HD2 ASN    62       8.951 -19.289  -7.541  0.419600
ATOM    993 C    ASN    62       6.383 -17.731  -4.624  0.597300
ATOM    994 O    ASN    62       5.239 -17.529  -4.294 -0.567900
ATOM    995 N    VAL    63       7.373 -16.895  -4.454 -0.415700
ATOM    996 H    VAL    63       8.273 -17.113  -4.857  0.271900
ATOM    997 CA   VAL    63       7.194 -15.672  -3.664 -0.087500
ATOM    998 HA   VAL    63       6.712 -15.949  -2.726  0.096900
ATOM    999 CB   VAL    63       8.480 -14.964  -3.340  0.298500
ATOM   1000 HB   VAL    63       9.258 -15.695  -3.122 -0.029700
ATOM   1001 CG1  VAL    63       8.986 -14.077  -4.485 -0.319200
ATOM   1002 1HG1 VAL    63       8.291 -13.243  -4.585  0.079100
ATOM   1003 2HG1 VAL    63       9.956 -13.624  -4.281  0.079100
ATOM   1004 3HG1 VAL    63       8.960 -14.550  -5.466  0.079100
ATOM   1005 CG2  VAL    63       8.292 -14.101  -2.031 -0.319200
ATOM   1006 1HG2 VAL    63       8.171 -14.574  -1.057  0.079100
ATOM   1007 2HG2 VAL    63       9.290 -13.679  -1.915  0.079100
ATOM   1008 3HG2 VAL    63       7.559 -13.301  -2.137  0.079100
ATOM   1009 C    VAL    63       6.184 -14.664  -4.370  0.597300
ATOM   1010 O    VAL    63       5.516 -13.859  -3.666 -0.567900
ATOM   1011 N    ASN    64       6.123 -14.675  -5.672 -0.415700
ATOM   1012 H    ASN    64       6.767 -15.200  -6.245  0.271900
ATOM   1013 CA   ASN    64       5.194 -13.794  -6.366  0.014300
ATOM   1014 HA   ASN    64       5.201 -12.791  -5.939  0.104800
ATOM   1015 CB   ASN    64       5.583 -13.797  -7.885 -0.204100
ATOM   1016 HB2  ASN    64       5.543 -14.808  -8.290  0.079700
ATOM   1017 HB3  ASN    64       4.738 -13.449  -8.479  0.079700
ATOM   1018 CG   ASN    64       6.819 -13.051  -8.132  0.713000
ATOM   1019 OD1  ASN    64       7.256 -12.201  -7.341 -0.593100
ATOM   1020 ND2  ASN    64       7.532 -13.398  -9.187 -0.919100
ATOM   1021 1HD2 ASN    64       8.421 -12.939  -9.322  0.419600
ATOM   1022 2HD2 ASN    64       7.297 -14.249  -9.678  0.419600
ATOM   1023 C    ASN    64       3.789 -14.242  -6.165  0.597300
ATOM   1024 O    ASN    64       2.894 -13.397  -6.100 -0.567900
ATOM   1025 N    GLU    65       3.592 -15.561  -6.029 -0.516300
ATOM   1026 H    GLU    65       4.409 -16.128  -6.208  0.293600
ATOM   1027 CA   GLU    65       2.287 -16.140  -5.675  0.039700
ATOM   1028 HA   GLU    65       1.536 -15.612  -6.262  0.110500
ATOM   1029 CB   GLU    65       2.377 -17.649  -5.849  0.056000
ATOM   1030 HB2  GLU    65       2.822 -17.832  -6.827 -0.017300
ATOM   1031 HB3  GLU    65       3.077 -18.153  -5.183 -0.017300
ATOM   1032 CG   GLU    65       1.067 -18.400  -5.732  0.013600
ATOM   1033 HG2  GLU    65       0.876 -18.475  -4.661 -0.042500
ATOM   1034 HG3  GLU    65       0.207 -17.841  -6.100 -0.042500
ATOM   1035 CD   GLU    65       1.164 -19.811  -6.302  0.805400
ATOM   1036 OE1  GLU    65       1.313 -19.971  -7.539 -0.818800
ATOM   1037 OE2  GLU    65       1.157 -20.771  -5.503 -0.818800
ATOM   1038 C    GLU    65       1.903 -15.716  -4.273  0.536600
ATOM   1039 O    GLU    65       0.786 -15.394  -3.971 -0.581900
ATOM   1040 N    ILE    66       2.880 -15.710  -3.379 -0.415700
ATOM   1041 H    ILE    66       3.750 -16.185  -3.570  0.271900
ATOM   1042 CA   ILE    66       2.696 -15.257  -2.006 -0.059700
ATOM   1043 HA   ILE    66       1.899 -15.775  -1.473  0.086900
ATOM   1044 CB   ILE    66       3.936 -15.363  -1.167  0.130300
ATOM   1045 HB   ILE    66       4.732 -14.799  -1.653  0.018700
ATOM   1046 CG2  ILE    66       3.715 -14.845   0.242 -0.320400
ATOM   1047 1HG2 ILE    66       2.869 -15.285   0.770  0.088200
ATOM   1048 2HG2 ILE    66       4.580 -15.101   0.855  0.088200
ATOM   1049 3HG2 ILE    66       3.586 -13.763   0.207  0.088200
ATOM   1050 CG1  ILE    66       4.472 -16.788  -1.067 -0.043000
ATOM   1051 2HG1 ILE    66       4.462 -17.307  -2.025  0.023600
ATOM   1052 3HG1 ILE    66       5.514 -16.629  -0.791  0.023600
ATOM   1053 CD1  ILE    66       3.683 -17.689  -0.147 -0.066000
ATOM   1054 1HD1 ILE    66       2.695 -17.910  -0.550  0.018600
ATOM   1055 2HD1 ILE    66       4.354 -18.544  -0.061  0.018600
ATOM   1056 3HD1 ILE    66       3.667 -17.300   0.871  0.018600
ATOM   1057 C    ILE    66       2.219 -13.858  -2.026  0.597300
ATOM   1058 O    ILE    66       1.148 -13.544  -1.518 -0.567900
ATOM   1059 N    TRP    67       2.969 -12.950  -2.693 -0.415700
ATOM   1060 H    TRP    67       3.788 -13.283  -3.181  0.271900
ATOM   1061 CA   TRP    67       2.577 -11.575  -2.813 -0.027500
ATOM   1062 HA   TRP    67       2.525 -11.172  -1.802  0.112300
ATOM   1063 CB   TRP    67       3.594 -10.755  -3.639 -0.005000
ATOM   1064 HB2  TRP    67       3.974 -11.302  -4.502  0.033900
ATOM   1065 HB3  TRP    67       3.142  -9.834  -4.007  0.033900
ATOM   1066 CG   TRP    67       4.733 -10.341  -2.850 -0.141500
ATOM   1067 CD1  TRP    67       6.046 -10.720  -2.970 -0.163800
ATOM   1068 HD1  TRP    67       6.394 -11.389  -3.744  0.206200
ATOM   1069 NE1  TRP    67       6.841 -10.160  -2.016 -0.341800
ATOM   1070 HE1  TRP    67       7.847 -10.234  -1.975  0.341200
ATOM   1071 CE2  TRP    67       6.030  -9.443  -1.177  0.138000
ATOM   1072 CZ2  TRP    67       6.334  -8.665  -0.032 -0.260100
ATOM   1073 HZ2  TRP    67       7.342  -8.512   0.324  0.157200
ATOM   1074 CH2  TRP    67       5.306  -8.009   0.613 -0.113400
ATOM   1075 HH2  TRP    67       5.600  -7.279   1.353  0.141700
ATOM   1076 CZ3  TRP    67       3.980  -8.120   0.163 -0.197200
ATOM   1077 HZ3  TRP    67       3.265  -7.555   0.743  0.144700
ATOM   1078 CE3  TRP    67       3.676  -8.840  -0.994 -0.238700
ATOM   1079 HE3  TRP    67       2.691  -8.744  -1.426  0.170000
ATOM   1080 CD2  TRP    67       4.698  -9.545  -1.668  0.124300
ATOM   1081 C    TRP    67       1.171 -11.427  -3.361  0.597300
ATOM   1082 O    TRP    67       0.353 -10.707  -2.778 -0.567900
ATOM   1083 N    ARG    68       0.864 -12.193  -4.404 -0.347900
ATOM   1084 H    ARG    68       1.562 -12.772  -4.849  0.274700
ATOM   1085 CA   ARG    68      -0.487 -12.156  -4.954 -0.263700
ATOM   1086 HA   ARG    68      -0.704 -11.153  -5.324  0.156000
ATOM   1087 CB   ARG    68      -0.610 -13.158  -6.127 -0.000700
ATOM   1088 HB2  ARG    68       0.253 -13.052  -6.785  0.032700
ATOM   1089 HB3  ARG    68      -0.723 -14.158  -5.709  0.032700
ATOM   1090 CG   ARG    68      -1.858 -12.903  -6.949  0.039000
ATOM   1091 HG2  ARG    68      -2.004 -13.719  -7.657  0.028500
ATOM   1092 HG3  ARG    68      -2.748 -12.987  -6.326  0.028500
ATOM   1093 CD   ARG    68      -1.893 -11.483  -7.591  0.048600
ATOM   1094 HD2  ARG    68      -2.118 -10.752  -6.815  0.068700
ATOM   1095 HD3  ARG    68      -0.925 -11.192  -7.998  0.068700
ATOM   1096 NE   ARG    68      -2.739 -11.422  -8.758 -0.529500
ATOM   1097 HE   ARG    68      -3.731 -11.259  -8.657  0.345600
ATOM   1098 CZ   ARG    68      -2.345 -11.576 -10.007  0.807600
ATOM   1099 NH1  ARG    68      -1.090 -11.811 -10.288 -0.862700
ATOM   1100 1HH1 ARG    68      -0.374 -11.791  -9.575  0.447800
ATOM   1101 2HH1 ARG    68      -0.803 -11.877 -11.254  0.447800
ATOM   1102 NH2  ARG    68      -3.230 -11.530 -10.992 -0.862700
ATOM   1103 1HH2 ARG    68      -4.169 -11.297 -10.704  0.447800
ATOM   1104 2HH2 ARG    68      -3.137 -11.778 -11.967  0.447800
ATOM   1105 C    ARG    68      -1.542 -12.501  -3.877  0.734100
ATOM   1106 O    ARG    68      -2.518 -11.766  -3.706 -0.589400
ATOM   1107 N    GLU    69      -1.343 -13.580  -3.159 -0.516300
ATOM   1108 H    GLU    69      -0.466 -14.063  -3.286  0.293600
ATOM   1109 CA   GLU    69      -2.310 -14.023  -2.153  0.039700
ATOM   1110 HA   GLU    69      -3.298 -14.071  -2.612  0.110500
ATOM   1111 CB   GLU    69      -1.888 -15.407  -1.676  0.056000
ATOM   1112 HB2  GLU    69      -0.832 -15.426  -1.407 -0.017300
ATOM   1113 HB3  GLU    69      -2.583 -15.581  -0.855 -0.017300
ATOM   1114 CG   GLU    69      -2.076 -16.484  -2.736  0.013600
ATOM   1115 HG2  GLU    69      -3.146 -16.530  -2.940 -0.042500
ATOM   1116 HG3  GLU    69      -1.566 -16.272  -3.675 -0.042500
ATOM   1117 CD   GLU    69      -1.669 -17.879  -2.301  0.805400
ATOM   1118 OE1  GLU    69      -1.383 -18.135  -1.095 -0.818800
ATOM   1119 OE2  GLU    69      -1.629 -18.768  -3.182 -0.818800
ATOM   1120 C    GLU    69      -2.400 -12.998  -1.010  0.536600
ATOM   1121 O    GLU    69      -3.500 -12.687  -0.572 -0.581900
ATOM   1122 N    VAL    70      -1.259 -12.482  -0.575 -0.415700
ATOM   1123 H    VAL    70      -0.422 -12.924  -0.930  0.271900
ATOM   1124 CA   VAL    70      -1.215 -11.480   0.492 -0.087500
ATOM   1125 HA   VAL    70      -1.771 -11.789   1.378  0.096900
ATOM   1126 CB   VAL    70       0.223 -11.124   0.883  0.298500
ATOM   1127 HB   VAL    70       0.740 -10.831  -0.030 -0.029700
ATOM   1128 CG1  VAL    70       0.232  -9.836   1.798 -0.319200
ATOM   1129 1HG1 VAL    70      -0.372  -9.002   1.441  0.079100
ATOM   1130 2HG1 VAL    70      -0.072 -10.234   2.766  0.079100
ATOM   1131 3HG1 VAL    70       1.255  -9.483   1.928  0.079100
ATOM   1132 CG2  VAL    70       0.909 -12.263   1.579 -0.319200
ATOM   1133 1HG2 VAL    70       0.260 -12.508   2.419  0.079100
ATOM   1134 2HG2 VAL    70       0.858 -13.096   0.877  0.079100
ATOM   1135 3HG2 VAL    70       1.924 -11.967   1.843  0.079100
ATOM   1136 C    VAL    70      -2.008 -10.214   0.083  0.597300
ATOM   1137 O    VAL    70      -2.773  -9.681   0.867 -0.567900
ATOM   1138 N    GLY    71      -1.805  -9.787  -1.148 -0.415700
ATOM   1139 H    GLY    71      -1.042 -10.155  -1.698  0.271900
ATOM   1140 CA   GLY    71      -2.519  -8.660  -1.692 -0.025200
ATOM   1141 HA2  GLY    71      -2.249  -7.750  -1.157  0.069800
ATOM   1142 HA3  GLY    71      -2.168  -8.511  -2.713  0.069800
ATOM   1143 C    GLY    71      -4.004  -8.843  -1.582  0.597300
ATOM   1144 O    GLY    71      -4.696  -8.003  -1.010 -0.567900
ATOM   1145 N    ARG    72      -4.494  -9.992  -2.042 -0.347900
ATOM   1146 H    ARG    72      -3.860 -10.659  -2.458  0.274700
ATOM   1147 CA   ARG    72      -5.893 -10.333  -1.919 -0.263700
ATOM   1148 HA   ARG    72      -6.564  -9.679  -2.475  0.156000
ATOM   1149 CB   ARG    72      -6.113 -11.749  -2.521 -0.000700
ATOM   1150 HB2  ARG    72      -5.408 -12.505  -2.171  0.032700
ATOM   1151 HB3  ARG    72      -7.161 -11.995  -2.353  0.032700
ATOM   1152 CG   ARG    72      -5.927 -11.799  -4.033  0.039000
ATOM   1153 HG2  ARG    72      -6.660 -11.147  -4.509  0.028500
ATOM   1154 HG3  ARG    72      -4.952 -11.351  -4.225  0.028500
ATOM   1155 CD   ARG    72      -5.950 -13.252  -4.502  0.048600
ATOM   1156 HD2  ARG    72      -5.199 -13.794  -3.926  0.068700
ATOM   1157 HD3  ARG    72      -6.926 -13.719  -4.373  0.068700
ATOM   1158 NE   ARG    72      -5.762 -13.337  -5.951 -0.529500
ATOM   1159 HE   ARG    72      -5.863 -12.516  -6.530  0.345600
ATOM   1160 CZ   ARG    72      -5.377 -14.447  -6.596  0.807600
ATOM   1161 NH1  ARG    72      -5.070 -15.526  -5.872 -0.862700
ATOM   1162 1HH1 ARG    72      -5.030 -15.442  -4.866  0.447800
ATOM   1163 2HH1 ARG    72      -4.743 -16.328  -6.391  0.447800
ATOM   1164 NH2  ARG    72      -5.205 -14.482  -7.880 -0.862700
ATOM   1165 1HH2 ARG    72      -5.427 -13.656  -8.417  0.447800
ATOM   1166 2HH2 ARG    72      -5.005 -15.393  -8.267  0.447800
ATOM   1167 C    ARG    72      -6.423 -10.341  -0.495  0.734100
ATOM   1168 O    ARG    72      -7.524  -9.804  -0.277 -0.589400
ATOM   1169 N    GLN    73      -5.664 -10.927   0.399 -0.415700
ATOM   1170 H    GLN    73      -4.759 -11.227   0.067  0.271900
ATOM   1171 CA   GLN    73      -6.159 -11.091   1.786 -0.003100
ATOM   1172 HA   GLN    73      -7.237 -11.248   1.744  0.085000
ATOM   1173 CB   GLN    73      -5.455 -12.290   2.450 -0.003600
ATOM   1174 HB2  GLN    73      -5.623 -13.121   1.765  0.017100
ATOM   1175 HB3  GLN    73      -4.380 -12.117   2.387  0.017100
ATOM   1176 CG   GLN    73      -5.848 -12.563   3.917 -0.064500
ATOM   1177 HG2  GLN    73      -5.073 -13.205   4.335  0.035200
ATOM   1178 HG3  GLN    73      -5.736 -11.738   4.620  0.035200
ATOM   1179 CD   GLN    73      -7.242 -13.142   4.125  0.695100
ATOM   1180 OE1  GLN    73      -7.779 -13.098   5.213 -0.608600
ATOM   1181 NE2  GLN    73      -7.834 -13.710   3.077 -0.940700
ATOM   1182 1HE2 GLN    73      -8.807 -13.939   3.218  0.425100
ATOM   1183 2HE2 GLN    73      -7.423 -13.883   2.171  0.425100
ATOM   1184 C    GLN    73      -5.933  -9.837   2.629  0.597300
ATOM   1185 O    GLN    73      -6.597  -9.606   3.653 -0.567900
ATOM   1186 N    ASN    74      -5.002  -9.023   2.189 -0.415700
ATOM   1187 H    ASN    74      -4.471  -9.182   1.344  0.271900
ATOM   1188 CA   ASN    74      -4.667  -7.858   3.001  0.014300
ATOM   1189 HA   ASN    74      -4.658  -8.334   3.981  0.104800
ATOM   1190 CB   ASN    74      -3.337  -7.217   2.618 -0.204100
ATOM   1191 HB2  ASN    74      -2.629  -7.943   2.220  0.079700
ATOM   1192 HB3  ASN    74      -3.583  -6.541   1.799  0.079700
ATOM   1193 CG   ASN    74      -2.617  -6.605   3.779  0.713000
ATOM   1194 OD1  ASN    74      -2.710  -7.057   4.936 -0.593100
ATOM   1195 ND2  ASN    74      -1.907  -5.533   3.571 -0.919100
ATOM   1196 1HD2 ASN    74      -1.581  -5.145   4.445  0.419600
ATOM   1197 2HD2 ASN    74      -2.407  -4.918   2.945  0.419600
ATOM   1198 C    ASN    74      -5.824  -6.825   3.027  0.597300
ATOM   1199 O    ASN    74      -5.961  -6.096   3.993 -0.567900
ATOM   1200 N    ILE    75      -6.629  -6.775   1.981 -0.415700
ATOM   1201 H    ILE    75      -6.359  -7.366   1.207  0.271900
ATOM   1202 CA   ILE    75      -7.790  -5.912   1.954 -0.059700
ATOM   1203 HA   ILE    75      -7.439  -4.903   2.172  0.086900
ATOM   1204 CB   ILE    75      -8.555  -6.055   0.635  0.130300
ATOM   1205 HB   ILE    75      -8.868  -7.064   0.364  0.018700
ATOM   1206 CG2  ILE    75      -9.879  -5.259   0.736 -0.320400
ATOM   1207 1HG2 ILE    75      -9.739  -4.279   1.191  0.088200
ATOM   1208 2HG2 ILE    75     -10.324  -5.144  -0.253  0.088200
ATOM   1209 3HG2 ILE    75     -10.644  -5.679   1.389  0.088200
ATOM   1210 CG1  ILE    75      -7.717  -5.552  -0.540 -0.043000
ATOM   1211 2HG1 ILE    75      -6.945  -6.308  -0.680  0.023600
ATOM   1212 3HG1 ILE    75      -8.389  -5.663  -1.391  0.023600
ATOM   1213 CD1  ILE    75      -7.283  -4.082  -0.437 -0.066000
ATOM   1214 1HD1 ILE    75      -7.888  -3.484   0.245  0.018600
ATOM   1215 2HD1 ILE    75      -6.306  -4.136   0.043  0.018600
ATOM   1216 3HD1 ILE    75      -7.246  -3.498  -1.357  0.018600
ATOM   1217 C    ILE    75      -8.652  -6.173   3.190  0.597300
ATOM   1218 O    ILE    75      -9.012  -5.239   3.879 -0.567900
ATOM   1219 N    LYS    76      -8.930  -7.464   3.459 -0.347900
ATOM   1220 H    LYS    76      -8.525  -8.221   2.928  0.274700
ATOM   1221 CA   LYS    76      -9.705  -7.842   4.637 -0.240000
ATOM   1222 HA   LYS    76     -10.706  -7.410   4.658  0.142600
ATOM   1223 CB   LYS    76      -9.855  -9.366   4.694 -0.009400
ATOM   1224 HB2  LYS    76     -10.389  -9.731   3.817  0.036200
ATOM   1225 HB3  LYS    76      -8.855  -9.798   4.675  0.036200
ATOM   1226 CG   LYS    76     -10.606  -9.851   5.918  0.018700
ATOM   1227 HG2  LYS    76     -10.091 -10.772   6.193  0.010300
ATOM   1228 HG3  LYS    76     -10.546  -9.164   6.762  0.010300
ATOM   1229 CD   LYS    76     -12.068 -10.154   5.606 -0.047900
ATOM   1230 HD2  LYS    76     -12.604  -9.232   5.380  0.062100
ATOM   1231 HD3  LYS    76     -12.208 -10.830   4.762  0.062100
ATOM   1232 CE   LYS    76     -12.818 -10.736   6.778 -0.014300
ATOM   1233 HE2  LYS    76     -13.753 -11.141   6.390  0.113500
ATOM   1234 HE3  LYS    76     -12.215 -11.602   7.054  0.113500
ATOM   1235 NZ   LYS    76     -12.999  -9.785   7.910 -0.385400
ATOM   1236 HZ1  LYS    76     -12.137  -9.616   8.409  0.340000
ATOM   1237 HZ2  LYS    76     -13.430  -8.903   7.672  0.340000
ATOM   1238 HZ3  LYS    76     -13.520 -10.236   8.648  0.340000
ATOM   1239 C    LYS    76      -9.035  -7.282   5.890  0.734100
ATOM   1240 O    LYS    76      -9.638  -6.666   6.704 -0.589400
ATOM   1241 N    THR    77      -7.713  -7.540   5.975 -0.415700
ATOM   1242 H    THR    77      -7.286  -8.184   5.324  0.271900
ATOM   1243 CA   THR    77      -6.958  -7.044   7.102 -0.038900
ATOM   1244 HA   THR    77      -7.281  -7.470   8.052  0.100700
ATOM   1245 CB   THR    77      -5.468  -7.401   7.054  0.365400
ATOM   1246 HB   THR    77      -4.971  -6.913   6.215  0.004300
ATOM   1247 CG2  THR    77      -4.738  -6.971   8.322 -0.243800
ATOM   1248 1HG2 THR    77      -3.670  -7.103   8.153  0.064200
ATOM   1249 2HG2 THR    77      -4.734  -5.909   8.569  0.064200
ATOM   1250 3HG2 THR    77      -5.136  -7.428   9.228  0.064200
ATOM   1251 OG1  THR    77      -5.383  -8.855   6.914 -0.676100
ATOM   1252 HG1  THR    77      -4.614  -9.027   6.365  0.410200
ATOM   1253 C    THR    77      -7.088  -5.522   7.226  0.597300
ATOM   1254 O    THR    77      -7.507  -4.971   8.246 -0.567900
ATOM   1255 N    PHE    78      -6.817  -4.804   6.129 -0.415700
ATOM   1256 H    PHE    78      -6.786  -5.318   5.260  0.271900
ATOM   1257 CA   PHE    78      -7.057  -3.330   6.090 -0.002400
ATOM   1258 HA   PHE    78      -6.346  -2.844   6.757  0.097800
ATOM   1259 CB   PHE    78      -6.876  -2.789   4.663 -0.034300
ATOM   1260 HB2  PHE    78      -7.378  -3.374   3.892  0.029500
ATOM   1261 HB3  PHE    78      -7.223  -1.756   4.617  0.029500
ATOM   1262 CG   PHE    78      -5.427  -2.620   4.237  0.011800
ATOM   1263 CD1  PHE    78      -5.053  -2.831   2.914 -0.125600
ATOM   1264 HD1  PHE    78      -5.838  -2.991   2.190  0.133000
ATOM   1265 CE1  PHE    78      -3.740  -2.693   2.549 -0.170400
ATOM   1266 HE1  PHE    78      -3.391  -2.949   1.560  0.143000
ATOM   1267 CZ   PHE    78      -2.761  -2.268   3.445 -0.107200
ATOM   1268 HZ   PHE    78      -1.727  -2.228   3.133  0.129700
ATOM   1269 CE2  PHE    78      -3.115  -2.037   4.777 -0.170400
ATOM   1270 HE2  PHE    78      -2.316  -1.714   5.429  0.143000
ATOM   1271 CD2  PHE    78      -4.469  -2.174   5.181 -0.125600
ATOM   1272 HD2  PHE    78      -4.780  -1.881   6.173  0.133000
ATOM   1273 C    PHE    78      -8.417  -2.959   6.629  0.597300
ATOM   1274 O    PHE    78      -8.565  -1.967   7.335 -0.567900
ATOM   1275 N    SER    79      -9.430  -3.671   6.205 -0.415700
ATOM   1276 H    SER    79      -9.358  -4.385   5.494  0.271900
ATOM   1277 CA   SER    79     -10.798  -3.332   6.545 -0.024900
ATOM   1278 HA   SER    79     -10.998  -2.299   6.258  0.084300
ATOM   1279 CB   SER    79     -11.770  -4.263   5.822  0.211700
ATOM   1280 HB2  SER    79     -12.746  -3.788   5.720  0.035200
ATOM   1281 HB3  SER    79     -11.486  -4.494   4.795  0.035200
ATOM   1282 OG   SER    79     -11.861  -5.545   6.493 -0.654600
ATOM   1283 HG   SER    79     -10.975  -5.892   6.620  0.427500
ATOM   1284 C    SER    79     -11.061  -3.447   8.050  0.597300
ATOM   1285 O    SER    79     -11.977  -2.794   8.566 -0.567900
ATOM   1286 N    GLU    80     -10.254  -4.235   8.705 -0.516300
ATOM   1287 H    GLU    80      -9.400  -4.589   8.299  0.293600
ATOM   1288 CA   GLU    80     -10.381  -4.415  10.150  0.039700
ATOM   1289 HA   GLU    80     -11.392  -4.358  10.554  0.110500
ATOM   1290 CB   GLU    80      -9.903  -5.749  10.598  0.056000
ATOM   1291 HB2  GLU    80      -8.955  -5.915  10.085 -0.017300
ATOM   1292 HB3  GLU    80      -9.903  -5.876  11.680 -0.017300
ATOM   1293 CG   GLU    80     -10.847  -6.879  10.090  0.013600
ATOM   1294 HG2  GLU    80     -11.778  -6.886  10.656 -0.042500
ATOM   1295 HG3  GLU    80     -11.054  -6.745   9.028 -0.042500
ATOM   1296 CD   GLU    80     -10.228  -8.288  10.300  0.805400
ATOM   1297 OE1  GLU    80      -9.144  -8.376  10.908 -0.818800
ATOM   1298 OE2  GLU    80     -10.883  -9.292   9.882 -0.818800
ATOM   1299 C    GLU    80      -9.563  -3.299  10.871  0.536600
ATOM   1300 O    GLU    80      -9.952  -2.828  11.966 -0.581900
ATOM   1301 N    TRP    81      -8.378  -2.967  10.380 -0.415700
ATOM   1302 H    TRP    81      -7.953  -3.446   9.599  0.271900
ATOM   1303 CA   TRP    81      -7.560  -1.962  11.051 -0.027500
ATOM   1304 HA   TRP    81      -7.639  -2.015  12.137  0.112300
ATOM   1305 CB   TRP    81      -6.063  -2.240  10.689 -0.005000
ATOM   1306 HB2  TRP    81      -5.858  -2.309   9.620  0.033900
ATOM   1307 HB3  TRP    81      -5.485  -1.396  11.064  0.033900
ATOM   1308 CG   TRP    81      -5.513  -3.502  11.268 -0.141500
ATOM   1309 CD1  TRP    81      -6.217  -4.627  11.559 -0.163800
ATOM   1310 HD1  TRP    81      -7.258  -4.865  11.399  0.206200
ATOM   1311 NE1  TRP    81      -5.365  -5.564  12.067 -0.341800
ATOM   1312 HE1  TRP    81      -5.706  -6.402  12.517  0.341200
ATOM   1313 CE2  TRP    81      -4.093  -5.114  12.124  0.138000
ATOM   1314 CZ2  TRP    81      -2.921  -5.674  12.543 -0.260100
ATOM   1315 HZ2  TRP    81      -2.963  -6.719  12.816  0.157200
ATOM   1316 CH2  TRP    81      -1.766  -4.959  12.405 -0.113400
ATOM   1317 HH2  TRP    81      -0.789  -5.339  12.663  0.141700
ATOM   1318 CZ3  TRP    81      -1.768  -3.632  11.941 -0.197200
ATOM   1319 HZ3  TRP    81      -0.805  -3.142  11.913  0.144700
ATOM   1320 CE3  TRP    81      -2.964  -3.026  11.517 -0.238700
ATOM   1321 HE3  TRP    81      -3.008  -2.020  11.126  0.170000
ATOM   1322 CD2  TRP    81      -4.115  -3.769  11.623  0.124300
ATOM   1323 C    TRP    81      -7.961  -0.543  10.690  0.597300
ATOM   1324 O    TRP    81      -7.838   0.375  11.558 -0.567900
ATOM   1325 N    PHE    82      -8.343  -0.271   9.458 -0.415700
ATOM   1326 H    PHE    82      -8.370  -1.012   8.772  0.271900
ATOM   1327 CA   PHE    82      -8.701   1.041   8.992 -0.002400
ATOM   1328 HA   PHE    82      -8.565   1.853   9.708  0.097800
ATOM   1329 CB   PHE    82      -7.776   1.485   7.819 -0.034300
ATOM   1330 HB2  PHE    82      -7.780   0.700   7.063  0.029500
ATOM   1331 HB3  PHE    82      -8.066   2.433   7.366  0.029500
ATOM   1332 CG   PHE    82      -6.312   1.512   8.146  0.011800
ATOM   1333 CD1  PHE    82      -5.567   0.353   8.231 -0.125600
ATOM   1334 HD1  PHE    82      -6.130  -0.512   7.914  0.133000
ATOM   1335 CE1  PHE    82      -4.218   0.430   8.583 -0.170400
ATOM   1336 HE1  PHE    82      -3.609  -0.438   8.789  0.143000
ATOM   1337 CZ   PHE    82      -3.586   1.634   8.768 -0.107200
ATOM   1338 HZ   PHE    82      -2.520   1.736   8.903  0.129700
ATOM   1339 CE2  PHE    82      -4.320   2.811   8.670 -0.170400
ATOM   1340 HE2  PHE    82      -3.789   3.731   8.865  0.143000
ATOM   1341 CD2  PHE    82      -5.707   2.741   8.360 -0.125600
ATOM   1342 HD2  PHE    82      -6.289   3.627   8.153  0.133000
ATOM   1343 C    PHE    82     -10.120   1.135   8.499  0.597300
ATOM   1344 O    PHE    82     -10.354   1.342   7.311 -0.567900
ATOM   1345 N    PRO    83     -11.111   0.948   9.345 -0.254800
ATOM   1346 CD   PRO    83     -11.001   0.706  10.823  0.019200
ATOM   1347 HD2  PRO    83     -10.533   1.597  11.242  0.039100
ATOM   1348 HD3  PRO    83     -10.417  -0.170  11.106  0.039100
ATOM   1349 CG   PRO    83     -12.431   0.350  11.211  0.018900
ATOM   1350 HG2  PRO    83     -12.561   0.805  12.193  0.021300
ATOM   1351 HG3  PRO    83     -12.815  -0.668  11.143  0.021300
ATOM   1352 CB   PRO    83     -13.308   1.054  10.222 -0.007000
ATOM   1353 HB2  PRO    83     -13.431   2.037  10.677  0.025300
ATOM   1354 HB3  PRO    83     -14.254   0.519  10.130  0.025300
ATOM   1355 CA   PRO    83     -12.517   1.013   8.928 -0.026600
ATOM   1356 HA   PRO    83     -12.769   0.117   8.361  0.064100
ATOM   1357 C    PRO    83     -12.844   2.306   8.131  0.589600
ATOM   1358 O    PRO    83     -13.459   2.225   7.104 -0.574800
ATOM   1359 N    SER    84     -12.324   3.418   8.571 -0.415700
ATOM   1360 H    SER    84     -11.640   3.416   9.314  0.271900
ATOM   1361 CA   SER    84     -12.717   4.680   8.003 -0.024900
ATOM   1362 HA   SER    84     -13.799   4.784   8.087  0.084300
ATOM   1363 CB   SER    84     -12.021   5.885   8.734  0.211700
ATOM   1364 HB2  SER    84     -12.579   6.786   8.482  0.035200
ATOM   1365 HB3  SER    84     -12.170   5.825   9.813  0.035200
ATOM   1366 OG   SER    84     -10.661   5.971   8.437 -0.654600
ATOM   1367 HG   SER    84     -10.221   5.289   8.950  0.427500
ATOM   1368 C    SER    84     -12.406   4.798   6.487  0.597300
ATOM   1369 O    SER    84     -13.134   5.508   5.785 -0.567900
ATOM   1370 N    TYR    85     -11.432   4.031   6.013 -0.415700
ATOM   1371 H    TYR    85     -10.892   3.463   6.651  0.271900
ATOM   1372 CA   TYR    85     -11.112   4.002   4.586 -0.001400
ATOM   1373 HA   TYR    85     -11.121   5.025   4.209  0.087600
ATOM   1374 CB   TYR    85      -9.729   3.496   4.304 -0.015200
ATOM   1375 HB2  TYR    85      -9.617   2.636   4.965  0.029500
ATOM   1376 HB3  TYR    85      -9.555   3.298   3.246  0.029500
ATOM   1377 CG   TYR    85      -8.600   4.450   4.673 -0.001100
ATOM   1378 CD1  TYR    85      -7.435   4.024   5.252 -0.190600
ATOM   1379 HD1  TYR    85      -7.242   2.984   5.471  0.169900
ATOM   1380 CE1  TYR    85      -6.434   4.907   5.550 -0.234100
ATOM   1381 HE1  TYR    85      -5.475   4.578   5.922  0.165600
ATOM   1382 CZ   TYR    85      -6.600   6.266   5.256  0.322600
ATOM   1383 OH   TYR    85      -5.622   7.128   5.568 -0.557900
ATOM   1384 HH   TYR    85      -5.695   8.018   5.216  0.399200
ATOM   1385 CE2  TYR    85      -7.775   6.692   4.680 -0.234100
ATOM   1386 HE2  TYR    85      -7.797   7.747   4.453  0.165600
ATOM   1387 CD2  TYR    85      -8.779   5.790   4.367 -0.190600
ATOM   1388 HD2  TYR    85      -9.649   6.129   3.825  0.169900
ATOM   1389 C    TYR    85     -12.126   3.205   3.729  0.597300
ATOM   1390 O    TYR    85     -12.167   3.386   2.516 -0.567900
ATOM   1391 N    PHE    86     -12.942   2.392   4.389 -0.415700
ATOM   1392 H    PHE    86     -12.848   2.225   5.380  0.271900
ATOM   1393 CA   PHE    86     -13.922   1.589   3.697 -0.002400
ATOM   1394 HA   PHE    86     -13.736   1.418   2.637  0.097800
ATOM   1395 CB   PHE    86     -13.817   0.123   4.135 -0.034300
ATOM   1396 HB2  PHE    86     -14.036   0.122   5.202  0.029500
ATOM   1397 HB3  PHE    86     -14.659  -0.363   3.641  0.029500
ATOM   1398 CG   PHE    86     -12.479  -0.509   3.904  0.011800
ATOM   1399 CD1  PHE    86     -12.272  -1.302   2.786 -0.125600
ATOM   1400 HD1  PHE    86     -13.133  -1.498   2.164  0.133000
ATOM   1401 CE1  PHE    86     -11.046  -1.928   2.549 -0.170400
ATOM   1402 HE1  PHE    86     -10.817  -2.459   1.637  0.143000
ATOM   1403 CZ   PHE    86      -9.994  -1.650   3.414 -0.107200
ATOM   1404 HZ   PHE    86      -9.025  -2.109   3.280  0.129700
ATOM   1405 CE2  PHE    86     -10.167  -0.811   4.527 -0.170400
ATOM   1406 HE2  PHE    86      -9.363  -0.569   5.205  0.143000
ATOM   1407 CD2  PHE    86     -11.426  -0.249   4.735 -0.125600
ATOM   1408 HD2  PHE    86     -11.534   0.380   5.606  0.133000
ATOM   1409 C    PHE    86     -15.341   2.087   3.911  0.597300
ATOM   1410 O    PHE    86     -16.215   1.994   3.054 -0.567900
ATOM   1411 N    ALA    87     -15.557   2.733   5.067 -0.415700
ATOM   1412 H    ALA    87     -14.803   2.820   5.733  0.271900
ATOM   1413 CA   ALA    87     -16.863   3.211   5.512  0.033700
ATOM   1414 HA   ALA    87     -17.466   2.324   5.704  0.082300
ATOM   1415 CB   ALA    87     -16.736   4.009   6.798 -0.182500
ATOM   1416 HB1  ALA    87     -17.746   4.272   7.113  0.060300
ATOM   1417 HB2  ALA    87     -16.145   3.518   7.571  0.060300
ATOM   1418 HB3  ALA    87     -16.284   4.966   6.537  0.060300
ATOM   1419 C    ALA    87     -17.642   3.928   4.400  0.597300
ATOM   1420 O    ALA    87     -17.082   4.814   3.748 -0.567900
ATOM   1421 N    GLY    88     -18.944   3.676   4.297 -0.415700
ATOM   1422 H    GLY    88     -19.454   3.145   4.988  0.271900
ATOM   1423 CA   GLY    88     -19.821   4.301   3.383 -0.025200
ATOM   1424 HA2  GLY    88     -20.674   3.635   3.249  0.069800
ATOM   1425 HA3  GLY    88     -20.259   5.198   3.819  0.069800
ATOM   1426 C    GLY    88     -19.176   4.615   2.031  0.597300
ATOM   1427 O    GLY    88     -19.109   5.760   1.650 -0.567900
ATOM   1428 N    ARG    89     -18.682   3.591   1.380 -0.347900
ATOM   1429 H    ARG    89     -18.665   2.684   1.824  0.274700
ATOM   1430 CA   ARG    89     -17.865   3.775   0.154 -0.263700
ATOM   1431 HA   ARG    89     -18.156   4.672  -0.391  0.156000
ATOM   1432 CB   ARG    89     -16.373   3.969   0.596 -0.000700
ATOM   1433 HB2  ARG    89     -16.253   4.665   1.426  0.032700
ATOM   1434 HB3  ARG    89     -15.990   2.984   0.864  0.032700
ATOM   1435 CG   ARG    89     -15.486   4.429  -0.514  0.039000
ATOM   1436 HG2  ARG    89     -15.277   3.567  -1.147  0.028500
ATOM   1437 HG3  ARG    89     -16.082   5.166  -1.053  0.028500
ATOM   1438 CD   ARG    89     -14.204   5.061   0.056  0.048600
ATOM   1439 HD2  ARG    89     -13.898   4.439   0.897  0.068700
ATOM   1440 HD3  ARG    89     -13.395   4.954  -0.667  0.068700
ATOM   1441 NE   ARG    89     -14.377   6.473   0.400 -0.529500
ATOM   1442 HE   ARG    89     -14.912   7.140  -0.138  0.345600
ATOM   1443 CZ   ARG    89     -14.180   6.993   1.635  0.807600
ATOM   1444 NH1  ARG    89     -13.816   6.209   2.632 -0.862700
ATOM   1445 1HH1 ARG    89     -13.684   5.208   2.609  0.447800
ATOM   1446 2HH1 ARG    89     -13.749   6.630   3.548  0.447800
ATOM   1447 NH2  ARG    89     -14.399   8.267   1.873 -0.862700
ATOM   1448 1HH2 ARG    89     -14.775   8.829   1.122  0.447800
ATOM   1449 2HH2 ARG    89     -13.896   8.628   2.671  0.447800
ATOM   1450 C    ARG    89     -18.028   2.614  -0.788  0.734100
ATOM   1451 O    ARG    89     -18.267   1.489  -0.331 -0.589400
ATOM   1452 N    ARG    90     -17.862   2.835  -2.075 -0.347900
ATOM   1453 H    ARG    90     -18.002   3.781  -2.398  0.274700
ATOM   1454 CA   ARG    90     -17.935   1.787  -3.065 -0.263700
ATOM   1455 HA   ARG    90     -18.069   0.835  -2.551  0.156000
ATOM   1456 CB   ARG    90     -19.121   2.018  -4.030 -0.000700
ATOM   1457 HB2  ARG    90     -19.118   3.069  -4.321  0.032700
ATOM   1458 HB3  ARG    90     -19.050   1.433  -4.946  0.032700
ATOM   1459 CG   ARG    90     -20.445   1.628  -3.470  0.039000
ATOM   1460 HG2  ARG    90     -20.421   0.559  -3.259  0.028500
ATOM   1461 HG3  ARG    90     -20.639   2.189  -2.556  0.028500
ATOM   1462 CD   ARG    90     -21.553   1.842  -4.466  0.048600
ATOM   1463 HD2  ARG    90     -21.840   2.894  -4.443  0.068700
ATOM   1464 HD3  ARG    90     -21.303   1.683  -5.515  0.068700
ATOM   1465 NE   ARG    90     -22.721   0.955  -4.172 -0.529500
ATOM   1466 HE   ARG    90     -23.504   1.357  -3.676  0.345600
ATOM   1467 CZ   ARG    90     -22.814  -0.322  -4.602  0.807600
ATOM   1468 NH1  ARG    90     -21.867  -0.881  -5.349 -0.862700
ATOM   1469 1HH1 ARG    90     -20.904  -0.600  -5.231  0.447800
ATOM   1470 2HH1 ARG    90     -22.027  -1.849  -5.587  0.447800
ATOM   1471 NH2  ARG    90     -23.909  -1.010  -4.320 -0.862700
ATOM   1472 1HH2 ARG    90     -24.694  -0.542  -3.891  0.447800
ATOM   1473 2HH2 ARG    90     -23.894  -2.020  -4.311  0.447800
ATOM   1474 C    ARG    90     -16.618   1.631  -3.762  0.734100
ATOM   1475 O    ARG    90     -15.690   2.468  -3.625 -0.589400
ATOM   1476 N    LEU    91     -16.478   0.570  -4.537 -0.415700
ATOM   1477 H    LEU    91     -17.264  -0.062  -4.596  0.271900
ATOM   1478 CA   LEU    91     -15.177   0.153  -5.102 -0.051800
ATOM   1479 HA   LEU    91     -14.514  -0.072  -4.267  0.092200
ATOM   1480 CB   LEU    91     -15.348  -1.048  -6.057 -0.110200
ATOM   1481 HB2  LEU    91     -16.014  -1.803  -5.639  0.045700
ATOM   1482 HB3  LEU    91     -15.877  -0.661  -6.928  0.045700
ATOM   1483 CG   LEU    91     -14.045  -1.631  -6.539  0.353100
ATOM   1484 HG   LEU    91     -13.703  -0.956  -7.324 -0.036100
ATOM   1485 CD1  LEU    91     -13.009  -1.774  -5.411 -0.412100
ATOM   1486 1HD1 LEU    91     -13.611  -2.227  -4.623  0.100000
ATOM   1487 2HD1 LEU    91     -12.161  -2.393  -5.704  0.100000
ATOM   1488 3HD1 LEU    91     -12.671  -0.772  -5.146  0.100000
ATOM   1489 CD2  LEU    91     -14.233  -2.952  -7.246 -0.412100
ATOM   1490 1HD2 LEU    91     -13.276  -3.391  -7.530  0.100000
ATOM   1491 2HD2 LEU    91     -14.732  -3.647  -6.571  0.100000
ATOM   1492 3HD2 LEU    91     -14.933  -2.895  -8.079  0.100000
ATOM   1493 C    LEU    91     -14.477   1.252  -5.828  0.597300
ATOM   1494 O    LEU    91     -13.315   1.585  -5.524 -0.567900
ATOM   1495 N    VAL    92     -15.157   1.934  -6.803 -0.415700
ATOM   1496 H    VAL    92     -16.154   1.808  -6.904  0.271900
ATOM   1497 CA   VAL    92     -14.527   2.958  -7.586 -0.087500
ATOM   1498 HA   VAL    92     -13.678   2.460  -8.054  0.096900
ATOM   1499 CB   VAL    92     -15.527   3.553  -8.592  0.298500
ATOM   1500 HB   VAL    92     -16.251   4.214  -8.114 -0.029700
ATOM   1501 CG1  VAL    92     -14.819   4.360  -9.665 -0.319200
ATOM   1502 1HG1 VAL    92     -14.615   5.379  -9.334  0.079100
ATOM   1503 2HG1 VAL    92     -13.878   3.872  -9.919  0.079100
ATOM   1504 3HG1 VAL    92     -15.360   4.360 -10.612  0.079100
ATOM   1505 CG2  VAL    92     -16.330   2.418  -9.204 -0.319200
ATOM   1506 1HG2 VAL    92     -16.886   2.597 -10.125  0.079100
ATOM   1507 2HG2 VAL    92     -15.727   1.510  -9.227  0.079100
ATOM   1508 3HG2 VAL    92     -17.109   2.205  -8.472  0.079100
ATOM   1509 C    VAL    92     -14.028   4.120  -6.728  0.597300
ATOM   1510 O    VAL    92     -12.953   4.631  -6.924 -0.567900
ATOM   1511 N    ASN    93     -14.843   4.505  -5.749 -0.415700
ATOM   1512 H    ASN    93     -15.805   4.199  -5.770  0.271900
ATOM   1513 CA   ASN    93     -14.493   5.502  -4.744  0.014300
ATOM   1514 HA   ASN    93     -14.333   6.489  -5.177  0.104800
ATOM   1515 CB   ASN    93     -15.592   5.572  -3.707 -0.204100
ATOM   1516 HB2  ASN    93     -16.390   4.843  -3.847  0.079700
ATOM   1517 HB3  ASN    93     -15.185   5.426  -2.707  0.079700
ATOM   1518 CG   ASN    93     -16.130   6.965  -3.509  0.713000
ATOM   1519 OD1  ASN    93     -17.259   7.233  -3.800 -0.593100
ATOM   1520 ND2  ASN    93     -15.292   7.821  -2.939 -0.919100
ATOM   1521 1HD2 ASN    93     -15.657   8.763  -2.917  0.419600
ATOM   1522 2HD2 ASN    93     -14.426   7.609  -2.464  0.419600
ATOM   1523 C    ASN    93     -13.176   5.089  -4.071  0.597300
ATOM   1524 O    ASN    93     -12.243   5.901  -4.061 -0.567900
ATOM   1525 N    PHE    94     -13.150   3.893  -3.537 -0.415700
ATOM   1526 H    PHE    94     -13.996   3.341  -3.525  0.271900
ATOM   1527 CA   PHE    94     -12.036   3.365  -2.851 -0.002400
ATOM   1528 HA   PHE    94     -11.905   3.915  -1.919  0.097800
ATOM   1529 CB   PHE    94     -12.293   1.911  -2.470 -0.034300
ATOM   1530 HB2  PHE    94     -13.288   1.811  -2.037  0.029500
ATOM   1531 HB3  PHE    94     -12.575   1.232  -3.275  0.029500
ATOM   1532 CG   PHE    94     -11.238   1.243  -1.650  0.011800
ATOM   1533 CD1  PHE    94     -11.140   1.558  -0.275 -0.125600
ATOM   1534 HD1  PHE    94     -11.813   2.269   0.179  0.133000
ATOM   1535 CE1  PHE    94     -10.097   0.901   0.453 -0.170400
ATOM   1536 HE1  PHE    94     -10.035   1.020   1.525  0.143000
ATOM   1537 CZ   PHE    94      -9.244   0.010  -0.147 -0.107200
ATOM   1538 HZ   PHE    94      -8.432  -0.410   0.427  0.129700
ATOM   1539 CE2  PHE    94      -9.388  -0.323  -1.514 -0.170400
ATOM   1540 HE2  PHE    94      -8.894  -1.192  -1.923  0.143000
ATOM   1541 CD2  PHE    94     -10.368   0.342  -2.257 -0.125600
ATOM   1542 HD2  PHE    94     -10.654  -0.045  -3.224  0.133000
ATOM   1543 C    PHE    94     -10.780   3.426  -3.693  0.597300
ATOM   1544 O    PHE    94      -9.752   3.958  -3.304 -0.567900
ATOM   1545 N    LEU    95     -10.831   2.865  -4.913 -0.415700
ATOM   1546 H    LEU    95     -11.740   2.517  -5.182  0.271900
ATOM   1547 CA   LEU    95      -9.642   2.811  -5.793 -0.051800
ATOM   1548 HA   LEU    95      -8.888   2.278  -5.215  0.092200
ATOM   1549 CB   LEU    95     -10.014   1.979  -7.037 -0.110200
ATOM   1550 HB2  LEU    95     -10.868   2.409  -7.561  0.045700
ATOM   1551 HB3  LEU    95      -9.171   1.951  -7.726  0.045700
ATOM   1552 CG   LEU    95     -10.263   0.485  -6.777  0.353100
ATOM   1553 HG   LEU    95     -11.148   0.278  -6.175 -0.036100
ATOM   1554 CD1  LEU    95     -10.519  -0.253  -8.066 -0.412100
ATOM   1555 1HD1 LEU    95     -11.399   0.056  -8.630  0.100000
ATOM   1556 2HD1 LEU    95      -9.706  -0.039  -8.760  0.100000
ATOM   1557 3HD1 LEU    95     -10.506  -1.333  -7.915  0.100000
ATOM   1558 CD2  LEU    95      -9.017  -0.131  -6.081 -0.412100
ATOM   1559 1HD2 LEU    95      -9.343  -1.119  -5.754  0.100000
ATOM   1560 2HD2 LEU    95      -8.193  -0.259  -6.784  0.100000
ATOM   1561 3HD2 LEU    95      -8.604   0.363  -5.202  0.100000
ATOM   1562 C    LEU    95      -9.094   4.130  -6.177  0.597300
ATOM   1563 O    LEU    95      -7.878   4.331  -6.198 -0.567900
ATOM   1564 N    MET    96      -9.946   5.094  -6.433 -0.415700
ATOM   1565 H    MET    96     -10.945   4.960  -6.376  0.271900
ATOM   1566 CA   MET    96      -9.519   6.417  -6.945 -0.023700
ATOM   1567 HA   MET    96      -8.774   6.152  -7.695  0.088000
ATOM   1568 CB   MET    96     -10.651   7.075  -7.680  0.034200
ATOM   1569 HB2  MET    96     -11.480   7.168  -6.979  0.024100
ATOM   1570 HB3  MET    96     -10.302   8.093  -7.853  0.024100
ATOM   1571 CG   MET    96     -10.915   6.442  -9.020  0.001800
ATOM   1572 HG2  MET    96     -10.008   6.397  -9.623  0.044000
ATOM   1573 HG3  MET    96     -11.320   5.444  -8.851  0.044000
ATOM   1574 SD   MET    96     -12.201   7.252  -9.938 -0.273700
ATOM   1575 CE   MET    96     -11.608   8.939  -9.772 -0.053600
ATOM   1576 HE1  MET    96     -10.533   8.985  -9.946  0.068400
ATOM   1577 HE2  MET    96     -12.067   9.512 -10.578  0.068400
ATOM   1578 HE3  MET    96     -11.921   9.399  -8.836  0.068400
ATOM   1579 C    MET    96      -8.980   7.340  -5.848  0.597300
ATOM   1580 O    MET    96      -8.234   8.257  -6.153 -0.567900
ATOM   1581 N    MET    97      -9.311   7.056  -4.573 -0.415700
ATOM   1582 H    MET    97      -9.904   6.261  -4.381  0.271900
ATOM   1583 CA   MET    97      -8.705   7.841  -3.479 -0.023700
ATOM   1584 HA   MET    97      -8.558   8.900  -3.694  0.088000
ATOM   1585 CB   MET    97      -9.650   7.908  -2.323  0.034200
ATOM   1586 HB2  MET    97      -9.270   8.634  -1.604  0.024100
ATOM   1587 HB3  MET    97     -10.585   8.380  -2.624  0.024100
ATOM   1588 CG   MET    97     -10.017   6.535  -1.692  0.001800
ATOM   1589 HG2  MET    97     -10.675   5.927  -2.314  0.044000
ATOM   1590 HG3  MET    97      -9.094   5.962  -1.599  0.044000
ATOM   1591 SD   MET    97     -10.724   6.754  -0.051 -0.273700
ATOM   1592 CE   MET    97     -11.806   8.175  -0.331 -0.053600
ATOM   1593 HE1  MET    97     -12.572   7.952  -1.073  0.068400
ATOM   1594 HE2  MET    97     -12.197   8.423   0.656  0.068400
ATOM   1595 HE3  MET    97     -11.299   9.124  -0.507  0.068400
ATOM   1596 C    MET    97      -7.336   7.263  -3.065  0.597300
ATOM   1597 O    MET    97      -6.681   7.886  -2.231 -0.567900
ATOM   1598 N    MET    98      -6.993   6.113  -3.618 -0.415700
ATOM   1599 H    MET    98      -7.476   5.739  -4.423  0.271900
ATOM   1600 CA   MET    98      -5.813   5.397  -3.139 -0.023700
ATOM   1601 HA   MET    98      -5.854   5.320  -2.052  0.088000
ATOM   1602 CB   MET    98      -5.686   4.013  -3.820  0.034200
ATOM   1603 HB2  MET    98      -5.852   4.067  -4.896  0.024100
ATOM   1604 HB3  MET    98      -4.683   3.590  -3.768  0.024100
ATOM   1605 CG   MET    98      -6.557   2.964  -3.188  0.001800
ATOM   1606 HG2  MET    98      -7.540   3.394  -3.380  0.044000
ATOM   1607 HG3  MET    98      -6.412   2.027  -3.726  0.044000
ATOM   1608 SD   MET    98      -6.219   2.628  -1.436 -0.273700
ATOM   1609 CE   MET    98      -7.477   3.655  -0.674 -0.053600
ATOM   1610 HE1  MET    98      -8.371   3.752  -1.290  0.068400
ATOM   1611 HE2  MET    98      -7.711   3.346   0.345  0.068400
ATOM   1612 HE3  MET    98      -7.139   4.690  -0.726  0.068400
ATOM   1613 C    MET    98      -4.489   6.231  -3.275  0.597300
ATOM   1614 O    MET    98      -3.663   6.166  -2.371 -0.567900
ATOM   1615 N    ASP    99      -4.342   6.908  -4.358 -0.516300
ATOM   1616 H    ASP    99      -5.095   6.967  -5.029  0.293600
ATOM   1617 CA   ASP    99      -3.118   7.636  -4.576  0.038100
ATOM   1618 HA   ASP    99      -2.247   6.990  -4.466  0.088000
ATOM   1619 CB   ASP    99      -3.077   8.260  -5.973 -0.030300
ATOM   1620 HB2  ASP    99      -3.170   7.511  -6.760 -0.012200
ATOM   1621 HB3  ASP    99      -3.945   8.910  -6.083 -0.012200
ATOM   1622 CG   ASP    99      -1.703   8.918  -6.216  0.799400
ATOM   1623 OD1  ASP    99      -1.720  10.151  -6.519 -0.801400
ATOM   1624 OD2  ASP    99      -0.695   8.276  -6.166 -0.801400
ATOM   1625 C    ASP    99      -2.930   8.679  -3.500  0.536600
ATOM   1626 O    ASP    99      -1.870   8.840  -2.897 -0.581900
ATOM   1627 N    GLU   100      -4.013   9.438  -3.208 -0.516300
ATOM   1628 H    GLU   100      -4.833   9.184  -3.740  0.293600
ATOM   1629 CA   GLU   100      -3.952  10.509  -2.216  0.039700
ATOM   1630 HA   GLU   100      -3.108  11.173  -2.401  0.110500
ATOM   1631 CB   GLU   100      -5.239  11.273  -2.236  0.056000
ATOM   1632 HB2  GLU   100      -5.497  11.638  -3.231 -0.017300
ATOM   1633 HB3  GLU   100      -6.102  10.696  -1.905 -0.017300
ATOM   1634 CG   GLU   100      -5.195  12.561  -1.426  0.013600
ATOM   1635 HG2  GLU   100      -6.201  12.980  -1.415 -0.042500
ATOM   1636 HG3  GLU   100      -4.965  12.403  -0.373 -0.042500
ATOM   1637 CD   GLU   100      -4.331  13.645  -2.044  0.805400
ATOM   1638 OE1  GLU   100      -4.106  14.657  -1.347 -0.818800
ATOM   1639 OE2  GLU   100      -3.963  13.508  -3.256 -0.818800
ATOM   1640 C    GLU   100      -3.713   9.897  -0.862  0.536600
ATOM   1641 O    GLU   100      -2.880  10.345  -0.087 -0.581900
ATOM   1642 N    VAL   101      -4.473   8.850  -0.552 -0.415700
ATOM   1643 H    VAL   101      -5.194   8.562  -1.198  0.271900
ATOM   1644 CA   VAL   101      -4.338   8.160   0.725 -0.087500
ATOM   1645 HA   VAL   101      -4.641   8.914   1.452  0.096900
ATOM   1646 CB   VAL   101      -5.295   6.940   0.825  0.298500
ATOM   1647 HB   VAL   101      -5.257   6.408  -0.125 -0.029700
ATOM   1648 CG1  VAL   101      -4.869   5.933   1.923 -0.319200
ATOM   1649 1HG1 VAL   101      -4.735   6.407   2.895  0.079100
ATOM   1650 2HG1 VAL   101      -5.652   5.176   1.965  0.079100
ATOM   1651 3HG1 VAL   101      -3.910   5.505   1.632  0.079100
ATOM   1652 CG2  VAL   101      -6.745   7.446   1.029 -0.319200
ATOM   1653 1HG2 VAL   101      -6.903   8.297   1.690  0.079100
ATOM   1654 2HG2 VAL   101      -7.116   7.939   0.130  0.079100
ATOM   1655 3HG2 VAL   101      -7.379   6.589   1.258  0.079100
ATOM   1656 C    VAL   101      -2.885   7.749   1.002  0.597300
ATOM   1657 O    VAL   101      -2.343   7.943   2.087 -0.567900
ATOM   1658 N    HID   102      -2.233   7.172   0.008 -0.415700
ATOM   1659 H    HID   102      -2.696   6.994  -0.871  0.271900
ATOM   1660 CA   HID   102      -0.857   6.748   0.188  0.018800
ATOM   1661 HA   HID   102      -0.939   6.048   1.020  0.088100
ATOM   1662 CB   HID   102      -0.377   5.840  -0.947 -0.046200
ATOM   1663 HB2  HID   102      -0.619   6.368  -1.869  0.040200
ATOM   1664 HB3  HID   102       0.705   5.722  -0.879  0.040200
ATOM   1665 CG   HID   102      -0.954   4.473  -0.922 -0.026600
ATOM   1666 ND1  HID   102      -2.288   4.217  -1.103 -0.381100
ATOM   1667 HD1  HID   102      -2.925   4.965  -1.336  0.364900
ATOM   1668 CE1  HID   102      -2.519   2.942  -1.023  0.205700
ATOM   1669 HE1  HID   102      -3.468   2.425  -0.997  0.139200
ATOM   1670 NE2  HID   102      -1.355   2.283  -0.740 -0.572700
ATOM   1671 CD2  HID   102      -0.365   3.259  -0.659  0.129200
ATOM   1672 HD2  HID   102       0.708   3.156  -0.596  0.114700
ATOM   1673 C    HID   102       0.100   7.920   0.439  0.597300
ATOM   1674 O    HID   102       1.014   7.804   1.244 -0.567900
ATOM   1675 N    LEU   103      -0.048   9.012  -0.283 -0.415700
ATOM   1676 H    LEU   103      -0.861   9.143  -0.868  0.271900
ATOM   1677 CA   LEU   103       0.723  10.191  -0.036 -0.051800
ATOM   1678 HA   LEU   103       1.791  10.013  -0.159  0.092200
ATOM   1679 CB   LEU   103       0.350  11.348  -0.962 -0.110200
ATOM   1680 HB2  LEU   103      -0.735  11.446  -0.944  0.045700
ATOM   1681 HB3  LEU   103       0.881  12.219  -0.577  0.045700
ATOM   1682 CG   LEU   103       0.623  11.113  -2.473  0.353100
ATOM   1683 HG   LEU   103       0.140  10.156  -2.668 -0.036100
ATOM   1684 CD1  LEU   103       0.062  12.189  -3.336 -0.412100
ATOM   1685 1HD1 LEU   103       0.302  12.022  -4.386  0.100000
ATOM   1686 2HD1 LEU   103      -0.988  12.360  -3.095  0.100000
ATOM   1687 3HD1 LEU   103       0.609  13.099  -3.092  0.100000
ATOM   1688 CD2  LEU   103       2.132  10.936  -2.716 -0.412100
ATOM   1689 1HD2 LEU   103       2.765  11.804  -2.529  0.100000
ATOM   1690 2HD2 LEU   103       2.515  10.101  -2.129  0.100000
ATOM   1691 3HD2 LEU   103       2.264  10.504  -3.708  0.100000
ATOM   1692 C    LEU   103       0.520  10.598   1.436  0.597300
ATOM   1693 O    LEU   103       1.459  10.854   2.142 -0.567900
ATOM   1694 N    GLN   104      -0.743  10.665   1.855 -0.415700
ATOM   1695 H    GLN   104      -1.491  10.288   1.291  0.271900
ATOM   1696 CA   GLN   104      -1.034  11.125   3.200 -0.003100
ATOM   1697 HA   GLN   104      -0.480  12.062   3.262  0.085000
ATOM   1698 CB   GLN   104      -2.565  11.205   3.418 -0.003600
ATOM   1699 HB2  GLN   104      -3.000  10.248   3.129  0.017100
ATOM   1700 HB3  GLN   104      -2.701  11.519   4.453  0.017100
ATOM   1701 CG   GLN   104      -3.175  12.356   2.625 -0.064500
ATOM   1702 HG2  GLN   104      -2.917  13.329   3.043  0.035200
ATOM   1703 HG3  GLN   104      -2.886  12.430   1.577  0.035200
ATOM   1704 CD   GLN   104      -4.685  12.358   2.649  0.695100
ATOM   1705 OE1  GLN   104      -5.343  11.383   3.037 -0.608600
ATOM   1706 NE2  GLN   104      -5.300  13.463   2.211 -0.940700
ATOM   1707 1HE2 GLN   104      -6.306  13.400   2.135  0.425100
ATOM   1708 2HE2 GLN   104      -4.768  14.234   1.833  0.425100
ATOM   1709 C    GLN   104      -0.392  10.207   4.281  0.597300
ATOM   1710 O    GLN   104       0.022  10.701   5.344 -0.567900
ATOM   1711 N    LEU   105      -0.396   8.892   4.086 -0.415700
ATOM   1712 H    LEU   105      -0.784   8.449   3.266  0.271900
ATOM   1713 CA   LEU   105       0.068   7.928   5.072 -0.051800
ATOM   1714 HA   LEU   105      -0.326   8.247   6.036  0.092200
ATOM   1715 CB   LEU   105      -0.414   6.525   4.683 -0.110200
ATOM   1716 HB2  LEU   105      -0.196   6.313   3.636  0.045700
ATOM   1717 HB3  LEU   105       0.160   5.784   5.240  0.045700
ATOM   1718 CG   LEU   105      -1.901   6.235   4.904  0.353100
ATOM   1719 HG   LEU   105      -2.436   6.971   4.304 -0.036100
ATOM   1720 CD1  LEU   105      -2.298   4.931   4.249 -0.412100
ATOM   1721 1HD1 LEU   105      -1.740   4.106   4.690  0.100000
ATOM   1722 2HD1 LEU   105      -3.342   4.638   4.364  0.100000
ATOM   1723 3HD1 LEU   105      -2.133   5.060   3.179  0.100000
ATOM   1724 CD2  LEU   105      -2.268   6.224   6.379 -0.412100
ATOM   1725 1HD2 LEU   105      -1.673   5.463   6.883  0.100000
ATOM   1726 2HD2 LEU   105      -2.007   7.182   6.829  0.100000
ATOM   1727 3HD2 LEU   105      -3.331   6.054   6.549  0.100000
ATOM   1728 C    LEU   105       1.577   7.930   5.233  0.597300
ATOM   1729 O    LEU   105       2.092   7.306   6.160 -0.567900
ATOM   1730 N    THR   106       2.314   8.551   4.284 -0.415700
ATOM   1731 H    THR   106       1.811   8.982   3.522  0.271900
ATOM   1732 CA   THR   106       3.769   8.583   4.339 -0.038900
ATOM   1733 HA   THR   106       4.131   7.974   5.168  0.100700
ATOM   1734 CB   THR   106       4.390   7.906   3.134  0.365400
ATOM   1735 HB   THR   106       5.463   8.073   3.035  0.004300
ATOM   1736 CG2  THR   106       4.065   6.394   3.058 -0.243800
ATOM   1737 1HG2 THR   106       3.013   6.323   2.782  0.064200
ATOM   1738 2HG2 THR   106       4.621   5.853   2.292  0.064200
ATOM   1739 3HG2 THR   106       4.289   5.987   4.044  0.064200
ATOM   1740 OG1  THR   106       3.894   8.499   1.917 -0.676100
ATOM   1741 HG1  THR   106       2.959   8.314   1.805  0.410200
ATOM   1742 C    THR   106       4.334   9.978   4.503  0.597300
ATOM   1743 O    THR   106       5.518  10.159   4.709 -0.567900
ATOM   1744 N    LYS   107       3.398  10.970   4.474 -0.347900
ATOM   1745 H    LYS   107       2.409  10.823   4.333  0.274700
ATOM   1746 CA   LYS   107       3.846  12.370   4.493 -0.240000
ATOM   1747 HA   LYS   107       4.450  12.539   3.602  0.142600
ATOM   1748 CB   LYS   107       2.617  13.298   4.465 -0.009400
ATOM   1749 HB2  LYS   107       1.802  12.646   4.150  0.036200
ATOM   1750 HB3  LYS   107       2.538  13.755   5.452  0.036200
ATOM   1751 CG   LYS   107       2.698  14.480   3.534  0.018700
ATOM   1752 HG2  LYS   107       2.718  14.163   2.491  0.010300
ATOM   1753 HG3  LYS   107       1.806  15.087   3.687  0.010300
ATOM   1754 CD   LYS   107       3.935  15.319   3.754 -0.047900
ATOM   1755 HD2  LYS   107       3.981  15.667   4.786  0.062100
ATOM   1756 HD3  LYS   107       4.835  14.749   3.525  0.062100
ATOM   1757 CE   LYS   107       4.006  16.520   2.796 -0.014300
ATOM   1758 HE2  LYS   107       3.859  16.225   1.757  0.113500
ATOM   1759 HE3  LYS   107       3.096  17.086   2.998  0.113500
ATOM   1760 NZ   LYS   107       5.219  17.359   3.016 -0.385400
ATOM   1761 HZ1  LYS   107       5.236  17.930   3.849  0.340000
ATOM   1762 HZ2  LYS   107       6.071  16.817   2.991  0.340000
ATOM   1763 HZ3  LYS   107       5.289  17.928   2.184  0.340000
ATOM   1764 C    LYS   107       4.715  12.669   5.739  0.734100
ATOM   1765 O    LYS   107       5.523  13.581   5.681 -0.589400
ATOM   1766 N    MET   108       4.487  11.995   6.804 -0.415700
ATOM   1767 H    MET   108       3.744  11.311   6.802  0.271900
ATOM   1768 CA   MET   108       5.212  12.255   8.063 -0.023700
ATOM   1769 HA   MET   108       5.388  13.325   8.168  0.088000
ATOM   1770 CB   MET   108       4.387  11.842   9.285  0.034200
ATOM   1771 HB2  MET   108       4.885  12.326  10.126  0.024100
ATOM   1772 HB3  MET   108       3.358  12.198   9.335  0.024100
ATOM   1773 CG   MET   108       4.329  10.344   9.550  0.001800
ATOM   1774 HG2  MET   108       5.326   9.912   9.468  0.044000
ATOM   1775 HG3  MET   108       3.932  10.367  10.565  0.044000
ATOM   1776 SD   MET   108       3.274   9.408   8.443 -0.273700
ATOM   1777 CE   MET   108       1.684  10.195   8.680 -0.053600
ATOM   1778 HE1  MET   108       1.330  10.128   9.709  0.068400
ATOM   1779 HE2  MET   108       1.764  11.244   8.396  0.068400
ATOM   1780 HE3  MET   108       0.918   9.765   8.034  0.068400
ATOM   1781 C    MET   108       6.562  11.546   8.057  0.597300
ATOM   1782 O    MET   108       7.263  11.526   9.056 -0.567900
ATOM   1783 N    ILE   109       6.928  10.929   6.911 -0.415700
ATOM   1784 H    ILE   109       6.334  10.909   6.095  0.271900
ATOM   1785 CA   ILE   109       8.181  10.218   6.808 -0.059700
ATOM   1786 HA   ILE   109       8.536  10.040   7.823  0.086900
ATOM   1787 CB   ILE   109       7.997   8.879   6.137  0.130300
ATOM   1788 HB   ILE   109       7.364   8.968   5.254  0.018700
ATOM   1789 CG2  ILE   109       9.327   8.327   5.670 -0.320400
ATOM   1790 1HG2 ILE   109      10.140   8.430   6.388  0.088200
ATOM   1791 2HG2 ILE   109       9.377   7.266   5.427  0.088200
ATOM   1792 3HG2 ILE   109       9.628   8.899   4.792  0.088200
ATOM   1793 CG1  ILE   109       7.316   7.903   7.084 -0.043000
ATOM   1794 2HG1 ILE   109       8.043   7.486   7.781  0.023600
ATOM   1795 3HG1 ILE   109       6.472   8.387   7.574  0.023600
ATOM   1796 CD1  ILE   109       6.747   6.735   6.389 -0.066000
ATOM   1797 1HD1 ILE   109       6.539   6.969   5.345  0.018600
ATOM   1798 2HD1 ILE   109       7.442   5.895   6.409  0.018600
ATOM   1799 3HD1 ILE   109       5.780   6.485   6.825  0.018600
ATOM   1800 C    ILE   109       9.219  10.946   6.045  0.597300
ATOM   1801 O    ILE   109       8.943  11.565   5.022 -0.567900
ATOM   1802 N    LYS   110      10.483  10.869   6.503 -0.347900
ATOM   1803 H    LYS   110      10.644  10.446   7.406  0.274700
ATOM   1804 CA   LYS   110      11.520  11.776   6.030 -0.240000
ATOM   1805 HA   LYS   110      11.189  12.802   6.186  0.142600
ATOM   1806 CB   LYS   110      12.807  11.549   6.800 -0.009400
ATOM   1807 HB2  LYS   110      12.574  11.420   7.857  0.036200
ATOM   1808 HB3  LYS   110      13.355  10.721   6.353  0.036200
ATOM   1809 CG   LYS   110      13.775  12.752   6.719  0.018700
ATOM   1810 HG2  LYS   110      14.415  12.599   5.850  0.010300
ATOM   1811 HG3  LYS   110      13.205  13.671   6.582  0.010300
ATOM   1812 CD   LYS   110      14.582  12.931   8.057 -0.047900
ATOM   1813 HD2  LYS   110      13.913  13.542   8.664  0.062100
ATOM   1814 HD3  LYS   110      14.883  11.941   8.399  0.062100
ATOM   1815 CE   LYS   110      15.935  13.641   7.844 -0.014300
ATOM   1816 HE2  LYS   110      16.394  13.194   6.962  0.113500
ATOM   1817 HE3  LYS   110      15.888  14.720   7.694  0.113500
ATOM   1818 NZ   LYS   110      16.848  13.497   8.973 -0.385400
ATOM   1819 HZ1  LYS   110      16.935  12.549   9.309  0.340000
ATOM   1820 HZ2  LYS   110      17.735  13.938   8.777  0.340000
ATOM   1821 HZ3  LYS   110      16.581  13.977   9.820  0.340000
ATOM   1822 C    LYS   110      11.652  11.692   4.532  0.734100
ATOM   1823 O    LYS   110      11.314  12.639   3.813 -0.589400
ATOM   1824 N    GLY   111      12.247  10.645   4.032 -0.415700
ATOM   1825 H    GLY   111      12.700   9.965   4.626  0.271900
ATOM   1826 CA   GLY   111      12.434  10.484   2.604 -0.025200
ATOM   1827 HA2  GLY   111      12.255  11.488   2.218  0.069800
ATOM   1828 HA3  GLY   111      13.418  10.056   2.414  0.069800
ATOM   1829 C    GLY   111      11.231   9.593   2.261  0.597300
ATOM   1830 O    GLY   111      11.057   8.573   2.880 -0.567900
ATOM   1831 N    ALA   112      10.441   9.975   1.317 -0.415700
ATOM   1832 H    ALA   112      10.709  10.871   0.935  0.271900
ATOM   1833 CA   ALA   112       9.089   9.414   1.113  0.033700
ATOM   1834 HA   ALA   112       8.991   8.551   1.773  0.082300
ATOM   1835 CB   ALA   112       8.055  10.471   1.328 -0.182500
ATOM   1836 HB1  ALA   112       8.242  11.344   0.703  0.060300
ATOM   1837 HB2  ALA   112       7.056  10.058   1.191  0.060300
ATOM   1838 HB3  ALA   112       8.133  10.899   2.328  0.060300
ATOM   1839 C    ALA   112       8.976   8.788  -0.245  0.597300
ATOM   1840 O    ALA   112       8.713   9.404  -1.275 -0.567900
ATOM   1841 N    THR   113       9.125   7.472  -0.290 -0.415700
ATOM   1842 H    THR   113       9.074   7.021   0.613  0.271900
ATOM   1843 CA   THR   113       8.653   6.636  -1.383 -0.038900
ATOM   1844 HA   THR   113       8.384   7.266  -2.230  0.100700
ATOM   1845 CB   THR   113       9.737   5.757  -2.031  0.365400
ATOM   1846 HB   THR   113      10.417   6.396  -2.596  0.004300
ATOM   1847 CG2  THR   113      10.514   5.122  -0.971 -0.243800
ATOM   1848 1HG2 THR   113      11.207   4.344  -1.291  0.064200
ATOM   1849 2HG2 THR   113      11.267   5.805  -0.578  0.064200
ATOM   1850 3HG2 THR   113       9.859   4.766  -0.176  0.064200
ATOM   1851 OG1  THR   113       9.180   4.727  -2.937 -0.676100
ATOM   1852 HG1  THR   113       8.699   4.160  -2.330  0.410200
ATOM   1853 C    THR   113       7.453   5.747  -1.081  0.597300
ATOM   1854 O    THR   113       7.584   4.584  -0.734 -0.567900
ATOM   1855 N    PRO   114       6.281   6.299  -1.277 -0.254800
ATOM   1856 CD   PRO   114       5.998   7.742  -1.117  0.019200
ATOM   1857 HD2  PRO   114       6.597   8.323  -1.819  0.039100
ATOM   1858 HD3  PRO   114       6.330   7.989  -0.108  0.039100
ATOM   1859 CG   PRO   114       4.527   7.867  -1.358  0.018900
ATOM   1860 HG2  PRO   114       4.225   7.987  -2.398  0.021300
ATOM   1861 HG3  PRO   114       4.177   8.706  -0.755  0.021300
ATOM   1862 CB   PRO   114       3.979   6.548  -0.984 -0.007000
ATOM   1863 HB2  PRO   114       2.998   6.452  -1.448  0.025300
ATOM   1864 HB3  PRO   114       3.863   6.461   0.096  0.025300
ATOM   1865 CA   PRO   114       5.048   5.573  -1.400 -0.026600
ATOM   1866 HA   PRO   114       5.011   4.648  -0.825  0.064100
ATOM   1867 C    PRO   114       4.837   5.293  -2.901  0.589600
ATOM   1868 O    PRO   114       5.264   6.061  -3.712 -0.574800
ATOM   1869 N    PRO   115       4.149   4.228  -3.187 -0.254800
ATOM   1870 CD   PRO   115       3.396   3.454  -2.227  0.019200
ATOM   1871 HD2  PRO   115       2.733   4.088  -1.639  0.039100
ATOM   1872 HD3  PRO   115       4.008   2.796  -1.610  0.039100
ATOM   1873 CG   PRO   115       2.438   2.655  -3.058  0.018900
ATOM   1874 HG2  PRO   115       1.415   3.026  -3.119  0.021300
ATOM   1875 HG3  PRO   115       2.428   1.631  -2.685  0.021300
ATOM   1876 CB   PRO   115       2.942   2.668  -4.432 -0.007000
ATOM   1877 HB2  PRO   115       2.177   2.539  -5.198  0.025300
ATOM   1878 HB3  PRO   115       3.627   1.830  -4.562  0.025300
ATOM   1879 CA   PRO   115       3.754   3.942  -4.568 -0.026600
ATOM   1880 HA   PRO   115       4.547   3.808  -5.304  0.064100
ATOM   1881 C    PRO   115       2.815   5.042  -5.020  0.589600
ATOM   1882 O    PRO   115       2.088   5.592  -4.233 -0.574800
ATOM   1883 N    ARG   116       2.867   5.355  -6.320 -0.347900
ATOM   1884 H    ARG   116       3.510   4.868  -6.928  0.274700
ATOM   1885 CA   ARG   116       1.846   6.177  -6.914 -0.263700
ATOM   1886 HA   ARG   116       1.324   6.799  -6.188  0.156000
ATOM   1887 CB   ARG   116       2.477   7.079  -7.951 -0.000700
ATOM   1888 HB2  ARG   116       2.870   6.403  -8.710  0.032700
ATOM   1889 HB3  ARG   116       1.776   7.756  -8.438  0.032700
ATOM   1890 CG   ARG   116       3.643   7.901  -7.441  0.039000
ATOM   1891 HG2  ARG   116       4.370   7.212  -7.012  0.028500
ATOM   1892 HG3  ARG   116       4.112   8.454  -8.254  0.028500
ATOM   1893 CD   ARG   116       3.230   8.875  -6.354  0.048600
ATOM   1894 HD2  ARG   116       3.097   8.363  -5.401  0.068700
ATOM   1895 HD3  ARG   116       4.148   9.462  -6.326  0.068700
ATOM   1896 NE   ARG   116       2.001   9.609  -6.719 -0.529500
ATOM   1897 HE   ARG   116       1.145   9.192  -6.383  0.345600
ATOM   1898 CZ   ARG   116       1.976  10.801  -7.252  0.807600
ATOM   1899 NH1  ARG   116       3.101  11.430  -7.583 -0.862700
ATOM   1900 1HH1 ARG   116       3.906  11.163  -7.034  0.447800
ATOM   1901 2HH1 ARG   116       3.041  12.345  -8.006  0.447800
ATOM   1902 NH2  ARG   116       0.830  11.357  -7.488 -0.862700
ATOM   1903 1HH2 ARG   116       0.037  10.870  -7.094  0.447800
ATOM   1904 2HH2 ARG   116       0.743  12.320  -7.779  0.447800
ATOM   1905 C    ARG   116       0.796   5.263  -7.582  0.734100
ATOM   1906 O    ARG   116       1.092   4.227  -8.158 -0.589400
ATOM   1907 N    LEU   117      -0.443   5.658  -7.473 -0.415700
ATOM   1908 H    LEU   117      -0.574   6.606  -7.150  0.271900
ATOM   1909 CA   LEU   117      -1.579   4.831  -7.896 -0.051800
ATOM   1910 HA   LEU   117      -1.129   4.115  -8.584  0.092200
ATOM   1911 CB   LEU   117      -2.192   4.086  -6.695 -0.110200
ATOM   1912 HB2  LEU   117      -2.689   4.817  -6.056  0.045700
ATOM   1913 HB3  LEU   117      -2.906   3.365  -7.092  0.045700
ATOM   1914 CG   LEU   117      -1.160   3.375  -5.809  0.353100
ATOM   1915 HG   LEU   117      -0.335   4.069  -5.651 -0.036100
ATOM   1916 CD1  LEU   117      -1.719   3.206  -4.398 -0.412100
ATOM   1917 1HD1 LEU   117      -1.924   4.172  -3.935  0.100000
ATOM   1918 2HD1 LEU   117      -2.714   2.764  -4.455  0.100000
ATOM   1919 3HD1 LEU   117      -1.040   2.699  -3.713  0.100000
ATOM   1920 CD2  LEU   117      -0.754   2.037  -6.435 -0.412100
ATOM   1921 1HD2 LEU   117       0.064   1.625  -5.844  0.100000
ATOM   1922 2HD2 LEU   117      -1.530   1.271  -6.450  0.100000
ATOM   1923 3HD2 LEU   117      -0.334   2.185  -7.430  0.100000
ATOM   1924 C    LEU   117      -2.631   5.650  -8.617  0.597300
ATOM   1925 O    LEU   117      -3.823   5.442  -8.410 -0.567900
ATOM   1926 N    ILE   118      -2.165   6.614  -9.436 -0.415700
ATOM   1927 H    ILE   118      -1.176   6.633  -9.642  0.271900
ATOM   1928 CA   ILE   118      -3.144   7.493 -10.114 -0.059700
ATOM   1929 HA   ILE   118      -3.733   8.067  -9.399  0.086900
ATOM   1930 CB   ILE   118      -2.460   8.405 -11.150  0.130300
ATOM   1931 HB   ILE   118      -2.214   7.769 -12.000  0.018700
ATOM   1932 CG2  ILE   118      -3.446   9.546 -11.598 -0.320400
ATOM   1933 1HG2 ILE   118      -3.131  10.039 -12.517  0.088200
ATOM   1934 2HG2 ILE   118      -4.422   9.169 -11.904  0.088200
ATOM   1935 3HG2 ILE   118      -3.603  10.316 -10.842  0.088200
ATOM   1936 CG1  ILE   118      -1.174   9.012 -10.633 -0.043000
ATOM   1937 2HG1 ILE   118      -0.391   8.310 -10.346  0.023600
ATOM   1938 3HG1 ILE   118      -0.640   9.540 -11.423  0.023600
ATOM   1939 CD1  ILE   118      -1.342   9.952  -9.510 -0.066000
ATOM   1940 1HD1 ILE   118      -1.185  11.003  -9.752  0.018600
ATOM   1941 2HD1 ILE   118      -2.280   9.717  -9.006  0.018600
ATOM   1942 3HD1 ILE   118      -0.673   9.627  -8.714  0.018600
ATOM   1943 C    ILE   118      -4.181   6.639 -10.851  0.597300
ATOM   1944 O    ILE   118      -3.837   5.776 -11.667 -0.567900
ATOM   1945 N    ALA   119      -5.441   6.895 -10.567 -0.415700
ATOM   1946 H    ALA   119      -5.689   7.584  -9.872  0.271900
ATOM   1947 CA   ALA   119      -6.531   6.413 -11.382  0.033700
ATOM   1948 HA   ALA   119      -6.074   5.671 -12.035  0.082300
ATOM   1949 CB   ALA   119      -7.545   5.687 -10.519 -0.182500
ATOM   1950 HB1  ALA   119      -7.244   4.700 -10.169  0.060300
ATOM   1951 HB2  ALA   119      -7.654   6.380  -9.685  0.060300
ATOM   1952 HB3  ALA   119      -8.473   5.682 -11.090  0.060300
ATOM   1953 C    ALA   119      -7.187   7.529 -12.182  0.597300
ATOM   1954 O    ALA   119      -7.113   8.694 -11.800 -0.567900
ATOM   1955 N    LYS   120      -7.892   7.189 -13.258 -0.347900
ATOM   1956 H    LYS   120      -7.803   6.250 -13.619  0.274700
ATOM   1957 CA   LYS   120      -8.669   8.136 -13.981 -0.240000
ATOM   1958 HA   LYS   120      -9.142   8.824 -13.281  0.142600
ATOM   1959 CB   LYS   120      -7.758   8.960 -14.943 -0.009400
ATOM   1960 HB2  LYS   120      -8.348   9.662 -15.532  0.036200
ATOM   1961 HB3  LYS   120      -7.098   9.579 -14.336  0.036200
ATOM   1962 CG   LYS   120      -6.823   8.143 -15.784  0.018700
ATOM   1963 HG2  LYS   120      -6.228   7.540 -15.098  0.010300
ATOM   1964 HG3  LYS   120      -7.383   7.472 -16.435  0.010300
ATOM   1965 CD   LYS   120      -5.988   9.009 -16.685 -0.047900
ATOM   1966 HD2  LYS   120      -5.501   9.779 -16.086  0.062100
ATOM   1967 HD3  LYS   120      -5.244   8.360 -17.147  0.062100
ATOM   1968 CE   LYS   120      -6.745   9.627 -17.840 -0.014300
ATOM   1969 HE2  LYS   120      -7.675  10.082 -17.499  0.113500
ATOM   1970 HE3  LYS   120      -6.133  10.360 -18.366  0.113500
ATOM   1971 NZ   LYS   120      -7.064   8.612 -18.879 -0.385400
ATOM   1972 HZ1  LYS   120      -7.629   9.111 -19.551  0.340000
ATOM   1973 HZ2  LYS   120      -6.241   8.304 -19.378  0.340000
ATOM   1974 HZ3  LYS   120      -7.601   7.828 -18.536  0.340000
ATOM   1975 C    LYS   120      -9.697   7.403 -14.814  0.734100
ATOM   1976 O    LYS   120      -9.455   6.364 -15.390 -0.589400
ATOM   1977 N    PRO   121     -10.949   7.931 -14.865 -0.254800
ATOM   1978 CD   PRO   121     -11.435   9.138 -14.181  0.019200
ATOM   1979 HD2  PRO   121     -11.207   9.930 -14.894  0.039100
ATOM   1980 HD3  PRO   121     -10.933   9.167 -13.214  0.039100
ATOM   1981 CG   PRO   121     -12.926   8.943 -14.117  0.018900
ATOM   1982 HG2  PRO   121     -13.415   9.909 -13.989  0.021300
ATOM   1983 HG3  PRO   121     -13.306   8.320 -13.307  0.021300
ATOM   1984 CB   PRO   121     -13.191   8.168 -15.400 -0.007000
ATOM   1985 HB2  PRO   121     -13.226   8.874 -16.230  0.025300
ATOM   1986 HB3  PRO   121     -14.073   7.530 -15.341  0.025300
ATOM   1987 CA   PRO   121     -11.991   7.309 -15.670 -0.026600
ATOM   1988 HA   PRO   121     -12.161   6.283 -15.346  0.064100
ATOM   1989 C    PRO   121     -11.623   7.394 -17.109  0.589600
ATOM   1990 O    PRO   121     -11.245   8.470 -17.606 -0.574800
ATOM   1991 N    VAL   122     -11.683   6.318 -17.855 -0.415700
ATOM   1992 H    VAL   122     -11.960   5.437 -17.446  0.271900
ATOM   1993 CA   VAL   122     -11.385   6.276 -19.309 -0.087500
ATOM   1994 HA   VAL   122     -11.027   7.247 -19.651  0.096900
ATOM   1995 CB   VAL   122     -10.274   5.304 -19.676  0.298500
ATOM   1996 HB   VAL   122     -10.197   5.161 -20.754 -0.029700
ATOM   1997 CG1  VAL   122      -8.907   5.890 -19.248 -0.319200
ATOM   1998 1HG1 VAL   122      -8.942   6.916 -19.613  0.079100
ATOM   1999 2HG1 VAL   122      -8.678   5.816 -18.185  0.079100
ATOM   2000 3HG1 VAL   122      -8.175   5.398 -19.888  0.079100
ATOM   2001 CG2  VAL   122     -10.520   3.941 -19.040 -0.319200
ATOM   2002 1HG2 VAL   122     -11.524   3.537 -19.174  0.079100
ATOM   2003 2HG2 VAL   122      -9.906   3.129 -19.428  0.079100
ATOM   2004 3HG2 VAL   122     -10.259   4.013 -17.984  0.079100
ATOM   2005 C    VAL   122     -12.637   5.921 -20.111  0.597300
ATOM   2006 O    VAL   122     -12.601   5.857 -21.320 -0.567900
ATOM   2007 N    ALA   123     -13.740   5.678 -19.403 -0.415700
ATOM   2008 H    ALA   123     -13.800   5.719 -18.396  0.271900
ATOM   2009 CA   ALA   123     -14.996   5.395 -20.026  0.033700
ATOM   2010 HA   ALA   123     -15.343   6.104 -20.778  0.082300
ATOM   2011 CB   ALA   123     -14.934   4.168 -20.936 -0.182500
ATOM   2012 HB1  ALA   123     -15.951   3.812 -21.103  0.060300
ATOM   2013 HB2  ALA   123     -14.403   4.288 -21.880  0.060300
ATOM   2014 HB3  ALA   123     -14.376   3.324 -20.530  0.060300
ATOM   2015 C    ALA   123     -16.107   5.220 -19.019  0.597300
ATOM   2016 O    ALA   123     -15.887   5.153 -17.773 -0.567900
ATOM   2017 N    LYS   124     -17.309   5.065 -19.490 -0.347900
ATOM   2018 H    LYS   124     -17.338   5.250 -20.483  0.274700
ATOM   2019 CA   LYS   124     -18.525   4.824 -18.692 -0.240000
ATOM   2020 HA   LYS   124     -18.828   5.758 -18.218  0.142600
ATOM   2021 CB   LYS   124     -19.673   4.368 -19.560 -0.009400
ATOM   2022 HB2  LYS   124     -20.354   3.873 -18.868  0.036200
ATOM   2023 HB3  LYS   124     -20.073   5.245 -20.069  0.036200
ATOM   2024 CG   LYS   124     -19.190   3.408 -20.671  0.018700
ATOM   2025 HG2  LYS   124     -18.745   3.937 -21.514  0.010300
ATOM   2026 HG3  LYS   124     -18.437   2.732 -20.265  0.010300
ATOM   2027 CD   LYS   124     -20.358   2.635 -21.241 -0.047900
ATOM   2028 HD2  LYS   124     -20.815   2.196 -20.354  0.062100
ATOM   2029 HD3  LYS   124     -21.146   3.205 -21.732  0.062100
ATOM   2030 CE   LYS   124     -19.854   1.495 -22.110 -0.014300
ATOM   2031 HE2  LYS   124     -19.215   1.936 -22.874  0.113500
ATOM   2032 HE3  LYS   124     -19.298   0.868 -21.413  0.113500
ATOM   2033 NZ   LYS   124     -20.963   0.678 -22.724 -0.385400
ATOM   2034 HZ1  LYS   124     -20.609  -0.104 -23.257  0.340000
ATOM   2035 HZ2  LYS   124     -21.498   0.335 -21.940  0.340000
ATOM   2036 HZ3  LYS   124     -21.493   1.318 -23.300  0.340000
ATOM   2037 C    LYS   124     -18.321   3.883 -17.524  0.734100
ATOM   2038 O    LYS   124     -18.571   4.242 -16.359 -0.589400
ATOM   2039 N    ASP   125     -17.889   2.676 -17.789 -0.516300
ATOM   2040 H    ASP   125     -17.736   2.421 -18.754  0.293600
ATOM   2041 CA   ASP   125     -17.750   1.614 -16.811  0.038100
ATOM   2042 HA   ASP   125     -18.079   1.880 -15.806  0.088000
ATOM   2043 CB   ASP   125     -18.633   0.459 -17.169 -0.030300
ATOM   2044 HB2  ASP   125     -18.743  -0.210 -16.315 -0.012200
ATOM   2045 HB3  ASP   125     -19.463   1.108 -17.446 -0.012200
ATOM   2046 CG   ASP   125     -18.331  -0.160 -18.474  0.799400
ATOM   2047 OD1  ASP   125     -17.518   0.417 -19.238 -0.801400
ATOM   2048 OD2  ASP   125     -18.940  -1.202 -18.832 -0.801400
ATOM   2049 C    ASP   125     -16.318   1.150 -16.599  0.536600
ATOM   2050 O    ASP   125     -16.083  -0.037 -16.310 -0.581900
ATOM   2051 N    ALA   126     -15.344   2.041 -16.715 -0.415700
ATOM   2052 H    ALA   126     -15.597   2.978 -16.994  0.271900
ATOM   2053 CA   ALA   126     -13.926   1.669 -16.649  0.033700
ATOM   2054 HA   ALA   126     -13.816   0.860 -15.927  0.082300
ATOM   2055 CB   ALA   126     -13.467   1.177 -18.025 -0.182500
ATOM   2056 HB1  ALA   126     -13.210   2.000 -18.693  0.060300
ATOM   2057 HB2  ALA   126     -12.591   0.541 -17.898  0.060300
ATOM   2058 HB3  ALA   126     -14.132   0.521 -18.588  0.060300
ATOM   2059 C    ALA   126     -13.062   2.820 -16.143  0.597300
ATOM   2060 O    ALA   126     -13.241   3.982 -16.501 -0.567900
ATOM   2061 N    ILE   127     -12.098   2.469 -15.308 -0.415700
ATOM   2062 H    ILE   127     -12.047   1.520 -14.966  0.271900
ATOM   2063 CA   ILE   127     -11.001   3.350 -14.934 -0.059700
ATOM   2064 HA   ILE   127     -11.111   4.304 -15.448  0.086900
ATOM   2065 CB   ILE   127     -10.971   3.688 -13.412  0.130300
ATOM   2066 HB   ILE   127     -10.272   4.523 -13.358  0.018700
ATOM   2067 CG2  ILE   127     -12.287   4.237 -12.946 -0.320400
ATOM   2068 1HG2 ILE   127     -12.269   4.640 -11.934  0.088200
ATOM   2069 2HG2 ILE   127     -12.641   5.132 -13.457  0.088200
ATOM   2070 3HG2 ILE   127     -13.047   3.456 -12.994  0.088200
ATOM   2071 CG1  ILE   127     -10.589   2.449 -12.653 -0.043000
ATOM   2072 2HG1 ILE   127     -11.401   1.727 -12.565  0.023600
ATOM   2073 3HG1 ILE   127      -9.760   1.884 -13.078  0.023600
ATOM   2074 CD1  ILE   127     -10.101   2.719 -11.261 -0.066000
ATOM   2075 1HD1 ILE   127      -9.958   1.723 -10.842  0.018600
ATOM   2076 2HD1 ILE   127      -9.076   3.076 -11.357  0.018600
ATOM   2077 3HD1 ILE   127     -10.681   3.410 -10.649  0.018600
ATOM   2078 C    ILE   127      -9.694   2.767 -15.354  0.597300
ATOM   2079 O    ILE   127      -9.535   1.540 -15.439 -0.567900
ATOM   2080 N    GLU   128      -8.722   3.652 -15.642 -0.516300
ATOM   2081 H    GLU   128      -8.932   4.639 -15.683  0.293600
ATOM   2082 CA   GLU   128      -7.319   3.256 -15.785  0.039700
ATOM   2083 HA   GLU   128      -7.222   2.180 -15.929  0.110500
ATOM   2084 CB   GLU   128      -6.641   3.876 -16.960  0.056000
ATOM   2085 HB2  GLU   128      -6.916   4.931 -16.973 -0.017300
ATOM   2086 HB3  GLU   128      -5.565   3.879 -16.786 -0.017300
ATOM   2087 CG   GLU   128      -6.896   3.146 -18.272  0.013600
ATOM   2088 HG2  GLU   128      -6.575   2.142 -17.997 -0.042500
ATOM   2089 HG3  GLU   128      -7.973   3.197 -18.434 -0.042500
ATOM   2090 CD   GLU   128      -6.060   3.715 -19.423  0.805400
ATOM   2091 OE1  GLU   128      -6.088   3.119 -20.526 -0.818800
ATOM   2092 OE2  GLU   128      -5.378   4.723 -19.221 -0.818800
ATOM   2093 C    GLU   128      -6.619   3.549 -14.458  0.536600
ATOM   2094 O    GLU   128      -6.799   4.608 -13.886 -0.581900
ATOM   2095 N    MET   129      -5.725   2.675 -14.055 -0.415700
ATOM   2096 H    MET   129      -5.594   1.827 -14.587  0.271900
ATOM   2097 CA   MET   129      -4.977   2.829 -12.825 -0.023700
ATOM   2098 HA   MET   129      -5.081   3.856 -12.474  0.088000
ATOM   2099 CB   MET   129      -5.536   1.952 -11.720  0.034200
ATOM   2100 HB2  MET   129      -6.617   2.069 -11.786  0.024100
ATOM   2101 HB3  MET   129      -5.324   0.919 -11.996  0.024100
ATOM   2102 CG   MET   129      -5.060   2.311 -10.295  0.001800
ATOM   2103 HG2  MET   129      -4.046   1.970 -10.084  0.044000
ATOM   2104 HG3  MET   129      -5.224   3.383 -10.183  0.044000
ATOM   2105 SD   MET   129      -6.031   1.508  -8.993 -0.273700
ATOM   2106 CE   MET   129      -5.544   2.513  -7.591 -0.053600
ATOM   2107 HE1  MET   129      -6.096   2.291  -6.678  0.068400
ATOM   2108 HE2  MET   129      -4.540   2.157  -7.362  0.068400
ATOM   2109 HE3  MET   129      -5.478   3.571  -7.846  0.068400
ATOM   2110 C    MET   129      -3.513   2.484 -13.129  0.597300
ATOM   2111 O    MET   129      -3.239   1.465 -13.761 -0.567900
ATOM   2112 N    GLU   130      -2.586   3.336 -12.718 -0.516300
ATOM   2113 H    GLU   130      -2.836   4.239 -12.342  0.293600
ATOM   2114 CA   GLU   130      -1.210   3.067 -12.960  0.039700
ATOM   2115 HA   GLU   130      -0.985   2.154 -13.510  0.110500
ATOM   2116 CB   GLU   130      -0.575   4.086 -13.912  0.056000
ATOM   2117 HB2  GLU   130      -1.179   4.214 -14.810 -0.017300
ATOM   2118 HB3  GLU   130      -0.663   5.041 -13.395 -0.017300
ATOM   2119 CG   GLU   130       0.884   3.766 -14.259  0.013600
ATOM   2120 HG2  GLU   130       1.623   3.798 -13.458 -0.042500
ATOM   2121 HG3  GLU   130       0.857   2.776 -14.714 -0.042500
ATOM   2122 CD   GLU   130       1.491   4.665 -15.318  0.805400
ATOM   2123 OE1  GLU   130       1.206   5.890 -15.319 -0.818800
ATOM   2124 OE2  GLU   130       2.183   4.131 -16.218 -0.818800
ATOM   2125 C    GLU   130      -0.422   2.976 -11.653  0.536600
ATOM   2126 O    GLU   130      -0.363   3.957 -10.899 -0.581900
ATOM   2127 N    TYR   131       0.174   1.809 -11.430 -0.415700
ATOM   2128 H    TYR   131      -0.085   1.055 -12.050  0.271900
ATOM   2129 CA   TYR   131       1.101   1.587 -10.341 -0.001400
ATOM   2130 HA   TYR   131       0.826   2.201  -9.484  0.087600
ATOM   2131 CB   TYR   131       1.186   0.103  -9.991 -0.015200
ATOM   2132 HB2  TYR   131       0.201  -0.170  -9.611  0.029500
ATOM   2133 HB3  TYR   131       1.262  -0.404 -10.953  0.029500
ATOM   2134 CG   TYR   131       2.351  -0.309  -9.109 -0.001100
ATOM   2135 CD1  TYR   131       2.382  -0.001  -7.762 -0.190600
ATOM   2136 HD1  TYR   131       1.638   0.660  -7.341  0.169900
ATOM   2137 CE1  TYR   131       3.425  -0.366  -6.924 -0.234100
ATOM   2138 HE1  TYR   131       3.512  -0.052  -5.895  0.165600
ATOM   2139 CZ   TYR   131       4.496  -1.100  -7.497  0.322600
ATOM   2140 OH   TYR   131       5.554  -1.454  -6.715 -0.557900
ATOM   2141 HH   TYR   131       5.444  -1.152  -5.811  0.399200
ATOM   2142 CE2  TYR   131       4.513  -1.378  -8.850 -0.234100
ATOM   2143 HE2  TYR   131       5.387  -1.840  -9.284  0.165600
ATOM   2144 CD2  TYR   131       3.439  -0.993  -9.643 -0.190600
ATOM   2145 HD2  TYR   131       3.554  -1.119 -10.709  0.169900
ATOM   2146 C    TYR   131       2.452   2.092 -10.791  0.597300
ATOM   2147 O    TYR   131       2.926   1.713 -11.843 -0.567900
ATOM   2148 N    VAL   132       3.058   2.948  -9.996 -0.415700
ATOM   2149 H    VAL   132       2.487   3.375  -9.280  0.271900
ATOM   2150 CA   VAL   132       4.425   3.403 -10.240 -0.087500
ATOM   2151 HA   VAL   132       4.934   2.660 -10.853  0.096900
ATOM   2152 CB   VAL   132       4.466   4.834 -10.894  0.298500
ATOM   2153 HB   VAL   132       4.000   5.519 -10.186 -0.029700
ATOM   2154 CG1  VAL   132       5.867   5.212 -11.207 -0.319200
ATOM   2155 1HG1 VAL   132       6.269   4.384 -11.792  0.079100
ATOM   2156 2HG1 VAL   132       5.795   6.129 -11.791  0.079100
ATOM   2157 3HG1 VAL   132       6.365   5.337 -10.245  0.079100
ATOM   2158 CG2  VAL   132       3.595   4.863 -12.132 -0.319200
ATOM   2159 1HG2 VAL   132       2.596   4.763 -11.707  0.079100
ATOM   2160 2HG2 VAL   132       3.573   5.865 -12.559  0.079100
ATOM   2161 3HG2 VAL   132       3.805   4.081 -12.863  0.079100
ATOM   2162 C    VAL   132       5.192   3.434  -8.966  0.597300
ATOM   2163 O    VAL   132       4.798   4.033  -7.971 -0.567900
ATOM   2164 N    SER   133       6.328   2.726  -8.951 -0.415700
ATOM   2165 H    SER   133       6.504   2.181  -9.782  0.271900
ATOM   2166 CA   SER   133       7.181   2.615  -7.751 -0.024900
ATOM   2167 HA   SER   133       7.402   3.549  -7.233  0.084300
ATOM   2168 CB   SER   133       6.427   1.679  -6.761  0.211700
ATOM   2169 HB2  SER   133       5.482   2.167  -6.523  0.035200
ATOM   2170 HB3  SER   133       6.335   0.757  -7.335  0.035200
ATOM   2171 OG   SER   133       7.227   1.403  -5.612 -0.654600
ATOM   2172 HG   SER   133       6.717   1.127  -4.847  0.427500
ATOM   2173 C    SER   133       8.512   2.004  -8.115  0.597300
ATOM   2174 O    SER   133       8.641   1.295  -9.113 -0.567900
ATOM   2175 N    LYS   134       9.485   2.288  -7.264 -0.347900
ATOM   2176 H    LYS   134       9.355   2.941  -6.505  0.274700
ATOM   2177 CA   LYS   134      10.799   1.644  -7.420 -0.240000
ATOM   2178 HA   LYS   134      11.136   1.492  -8.445  0.142600
ATOM   2179 CB   LYS   134      11.841   2.468  -6.638 -0.009400
ATOM   2180 HB2  LYS   134      11.327   2.834  -5.749  0.036200
ATOM   2181 HB3  LYS   134      12.752   1.908  -6.430  0.036200
ATOM   2182 CG   LYS   134      12.233   3.758  -7.377  0.018700
ATOM   2183 HG2  LYS   134      12.858   3.587  -8.253  0.010300
ATOM   2184 HG3  LYS   134      11.334   4.289  -7.692  0.010300
ATOM   2185 CD   LYS   134      12.983   4.711  -6.380 -0.047900
ATOM   2186 HD2  LYS   134      13.779   4.210  -5.829  0.062100
ATOM   2187 HD3  LYS   134      13.448   5.480  -6.997  0.062100
ATOM   2188 CE   LYS   134      12.035   5.327  -5.325 -0.014300
ATOM   2189 HE2  LYS   134      11.262   5.826  -5.910  0.113500
ATOM   2190 HE3  LYS   134      11.652   4.496  -4.732  0.113500
ATOM   2191 NZ   LYS   134      12.736   6.308  -4.524 -0.385400
ATOM   2192 HZ1  LYS   134      12.102   6.780  -3.896  0.340000
ATOM   2193 HZ2  LYS   134      13.553   5.915  -4.078  0.340000
ATOM   2194 HZ3  LYS   134      13.134   6.957  -5.187  0.340000
ATOM   2195 C    LYS   134      10.794   0.220  -6.902  0.734100
ATOM   2196 O    LYS   134      11.701  -0.530  -7.178 -0.589400
ATOM   2197 N    ARG   135       9.731  -0.166  -6.150 -0.347900
ATOM   2198 H    ARG   135       8.966   0.493  -6.156  0.274700
ATOM   2199 CA   ARG   135       9.747  -1.461  -5.447 -0.263700
ATOM   2200 HA   ARG   135      10.736  -1.750  -5.091  0.156000
ATOM   2201 CB   ARG   135       8.864  -1.347  -4.198 -0.000700
ATOM   2202 HB2  ARG   135       7.837  -1.067  -4.433  0.032700
ATOM   2203 HB3  ARG   135       8.894  -2.294  -3.658  0.032700
ATOM   2204 CG   ARG   135       9.457  -0.444  -3.133  0.039000
ATOM   2205 HG2  ARG   135      10.472  -0.836  -3.061  0.028500
ATOM   2206 HG3  ARG   135       9.528   0.555  -3.563  0.028500
ATOM   2207 CD   ARG   135       8.737  -0.624  -1.802  0.048600
ATOM   2208 HD2  ARG   135       7.687  -0.454  -2.040  0.068700
ATOM   2209 HD3  ARG   135       8.917  -1.652  -1.487  0.068700
ATOM   2210 NE   ARG   135       9.197   0.228  -0.690 -0.529500
ATOM   2211 HE   ARG   135      10.112   0.053  -0.299  0.345600
ATOM   2212 CZ   ARG   135       8.576   1.317  -0.315  0.807600
ATOM   2213 NH1  ARG   135       7.434   1.685  -0.907 -0.862700
ATOM   2214 1HH1 ARG   135       7.108   1.204  -1.732  0.447800
ATOM   2215 2HH1 ARG   135       7.012   2.503  -0.489  0.447800
ATOM   2216 NH2  ARG   135       9.043   2.027   0.669 -0.862700
ATOM   2217 1HH2 ARG   135       9.959   1.804   1.032  0.447800
ATOM   2218 2HH2 ARG   135       8.552   2.796   1.102  0.447800
ATOM   2219 C    ARG   135       9.323  -2.647  -6.303  0.734100
ATOM   2220 O    ARG   135       9.648  -3.779  -5.927 -0.589400
ATOM   2221 N    LYS   136       8.661  -2.465  -7.415 -0.347900
ATOM   2222 H    LYS   136       8.571  -1.530  -7.786  0.274700
ATOM   2223 CA   LYS   136       8.265  -3.565  -8.313 -0.240000
ATOM   2224 HA   LYS   136       7.705  -3.087  -9.116  0.142600
ATOM   2225 CB   LYS   136       9.566  -4.173  -8.931 -0.009400
ATOM   2226 HB2  LYS   136      10.210  -3.351  -9.240  0.036200
ATOM   2227 HB3  LYS   136      10.164  -4.693  -8.183  0.036200
ATOM   2228 CG   LYS   136       9.338  -5.070 -10.149  0.018700
ATOM   2229 HG2  LYS   136       8.558  -5.825 -10.052  0.010300
ATOM   2230 HG3  LYS   136       8.873  -4.453 -10.917  0.010300
ATOM   2231 CD   LYS   136      10.677  -5.745 -10.546 -0.047900
ATOM   2232 HD2  LYS   136      11.447  -4.987 -10.692  0.062100
ATOM   2233 HD3  LYS   136      11.007  -6.353  -9.704  0.062100
ATOM   2234 CE   LYS   136      10.482  -6.641 -11.799 -0.014300
ATOM   2235 HE2  LYS   136      11.277  -7.385 -11.749  0.113500
ATOM   2236 HE3  LYS   136       9.536  -7.180 -11.850  0.113500
ATOM   2237 NZ   LYS   136      10.648  -5.806 -13.068 -0.385400
ATOM   2238 HZ1  LYS   136      10.321  -6.328 -13.869  0.340000
ATOM   2239 HZ2  LYS   136      10.232  -4.886 -13.088  0.340000
ATOM   2240 HZ3  LYS   136      11.610  -5.578 -13.276  0.340000
ATOM   2241 C    LYS   136       7.416  -4.652  -7.658  0.734100
ATOM   2242 O    LYS   136       7.721  -5.842  -7.764 -0.589400
ATOM   2243 N    MET   137       6.363  -4.233  -6.954 -0.415700
ATOM   2244 H    MET   137       6.127  -3.254  -6.886  0.271900
ATOM   2245 CA   MET   137       5.512  -5.184  -6.263 -0.023700
ATOM   2246 HA   MET   137       5.945  -6.177  -6.144  0.088000
ATOM   2247 CB   MET   137       5.225  -4.631  -4.873  0.034200
ATOM   2248 HB2  MET   137       4.815  -3.624  -4.941  0.024100
ATOM   2249 HB3  MET   137       4.400  -5.144  -4.378  0.024100
ATOM   2250 CG   MET   137       6.459  -4.617  -4.033  0.001800
ATOM   2251 HG2  MET   137       6.892  -5.616  -3.988  0.044000
ATOM   2252 HG3  MET   137       7.170  -4.032  -4.617  0.044000
ATOM   2253 SD   MET   137       6.164  -4.038  -2.353 -0.273700
ATOM   2254 CE   MET   137       7.848  -4.130  -1.641 -0.053600
ATOM   2255 HE1  MET   137       7.849  -3.666  -0.655  0.068400
ATOM   2256 HE2  MET   137       8.097  -5.188  -1.561  0.068400
ATOM   2257 HE3  MET   137       8.552  -3.740  -2.377  0.068400
ATOM   2258 C    MET   137       4.271  -5.438  -7.088  0.597300
ATOM   2259 O    MET   137       3.167  -5.266  -6.607 -0.567900
ATOM   2260 N    TYR   138       4.448  -5.910  -8.326 -0.415700
ATOM   2261 H    TYR   138       5.383  -6.212  -8.557  0.271900
ATOM   2262 CA   TYR   138       3.376  -6.093  -9.298 -0.001400
ATOM   2263 HA   TYR   138       2.892  -5.163  -9.596  0.087600
ATOM   2264 CB   TYR   138       3.970  -6.666 -10.605 -0.015200
ATOM   2265 HB2  TYR   138       4.435  -7.644 -10.482  0.029500
ATOM   2266 HB3  TYR   138       3.126  -6.827 -11.276  0.029500
ATOM   2267 CG   TYR   138       4.902  -5.735 -11.345 -0.001100
ATOM   2268 CD1  TYR   138       6.039  -6.311 -11.948 -0.190600
ATOM   2269 HD1  TYR   138       6.296  -7.350 -11.804  0.169900
ATOM   2270 CE1  TYR   138       6.906  -5.462 -12.666 -0.234100
ATOM   2271 HE1  TYR   138       7.760  -5.871 -13.185  0.165600
ATOM   2272 CZ   TYR   138       6.614  -4.122 -12.797  0.322600
ATOM   2273 OH   TYR   138       7.477  -3.312 -13.481 -0.557900
ATOM   2274 HH   TYR   138       7.923  -3.737 -14.218  0.399200
ATOM   2275 CE2  TYR   138       5.499  -3.563 -12.174 -0.234100
ATOM   2276 HE2  TYR   138       5.368  -2.494 -12.255  0.165600
ATOM   2277 CD2  TYR   138       4.613  -4.378 -11.502 -0.190600
ATOM   2278 HD2  TYR   138       3.774  -3.923 -10.996  0.169900
ATOM   2279 C    TYR   138       2.259  -7.008  -8.780  0.597300
ATOM   2280 O    TYR   138       1.073  -6.691  -8.858 -0.567900
ATOM   2281 N    ASP   139       2.628  -8.153  -8.196 -0.516300
ATOM   2282 H    ASP   139       3.578  -8.494  -8.144  0.293600
ATOM   2283 CA   ASP   139       1.646  -9.148  -7.798  0.038100
ATOM   2284 HA   ASP   139       0.991  -9.319  -8.652  0.088000
ATOM   2285 CB   ASP   139       2.339 -10.467  -7.476 -0.030300
ATOM   2286 HB2  ASP   139       3.212 -10.416  -6.825 -0.012200
ATOM   2287 HB3  ASP   139       1.762 -11.161  -6.866 -0.012200
ATOM   2288 CG   ASP   139       2.785 -11.201  -8.756  0.799400
ATOM   2289 OD1  ASP   139       1.872 -11.534  -9.554 -0.801400
ATOM   2290 OD2  ASP   139       4.014 -11.324  -8.922 -0.801400
ATOM   2291 C    ASP   139       0.841  -8.651  -6.571  0.536600
ATOM   2292 O    ASP   139      -0.384  -8.879  -6.517 -0.581900
ATOM   2293 N    TYR   140       1.513  -7.988  -5.640 -0.415700
ATOM   2294 H    TYR   140       2.518  -7.990  -5.731  0.271900
ATOM   2295 CA   TYR   140       0.845  -7.357  -4.501 -0.001400
ATOM   2296 HA   TYR   140       0.371  -8.162  -3.939  0.087600
ATOM   2297 CB   TYR   140       1.874  -6.623  -3.643 -0.015200
ATOM   2298 HB2  TYR   140       2.693  -7.304  -3.413  0.029500
ATOM   2299 HB3  TYR   140       2.335  -5.851  -4.259  0.029500
ATOM   2300 CG   TYR   140       1.269  -6.029  -2.358 -0.001100
ATOM   2301 CD1  TYR   140       0.520  -6.867  -1.536 -0.190600
ATOM   2302 HD1  TYR   140       0.394  -7.902  -1.819  0.169900
ATOM   2303 CE1  TYR   140      -0.022  -6.343  -0.320 -0.234100
ATOM   2304 HE1  TYR   140      -0.594  -6.986   0.333  0.165600
ATOM   2305 CZ   TYR   140       0.178  -5.046   0.045  0.322600
ATOM   2306 OH   TYR   140      -0.373  -4.534   1.195 -0.557900
ATOM   2307 HH   TYR   140      -0.862  -5.242   1.620  0.399200
ATOM   2308 CE2  TYR   140       0.957  -4.235  -0.788 -0.234100
ATOM   2309 HE2  TYR   140       1.315  -3.264  -0.480  0.165600
ATOM   2310 CD2  TYR   140       1.492  -4.714  -1.990 -0.190600
ATOM   2311 HD2  TYR   140       2.122  -4.015  -2.520  0.169900
ATOM   2312 C    TYR   140      -0.225  -6.399  -4.988  0.597300
ATOM   2313 O    TYR   140      -1.399  -6.503  -4.583 -0.567900
ATOM   2314 N    PHE   141       0.169  -5.492  -5.872 -0.415700
ATOM   2315 H    PHE   141       1.065  -5.524  -6.338  0.271900
ATOM   2316 CA   PHE   141      -0.778  -4.506  -6.450 -0.002400
ATOM   2317 HA   PHE   141      -1.087  -3.747  -5.731  0.097800
ATOM   2318 CB   PHE   141      -0.017  -3.717  -7.513 -0.034300
ATOM   2319 HB2  PHE   141       0.752  -3.136  -7.005  0.029500
ATOM   2320 HB3  PHE   141       0.477  -4.395  -8.209  0.029500
ATOM   2321 CG   PHE   141      -0.899  -2.797  -8.352  0.011800
ATOM   2322 CD1  PHE   141      -1.362  -1.581  -7.815 -0.125600
ATOM   2323 HD1  PHE   141      -1.062  -1.215  -6.844  0.133000
ATOM   2324 CE1  PHE   141      -2.155  -0.720  -8.596 -0.170400
ATOM   2325 HE1  PHE   141      -2.493   0.239  -8.230  0.143000
ATOM   2326 CZ   PHE   141      -2.431  -0.999  -9.958 -0.107200
ATOM   2327 HZ   PHE   141      -2.866  -0.207 -10.549  0.129700
ATOM   2328 CE2  PHE   141      -1.905  -2.210 -10.500 -0.170400
ATOM   2329 HE2  PHE   141      -1.950  -2.431 -11.556  0.143000
ATOM   2330 CD2  PHE   141      -1.155  -3.048  -9.683 -0.125600
ATOM   2331 HD2  PHE   141      -0.810  -3.999 -10.061  0.133000
ATOM   2332 C    PHE   141      -1.984  -5.239  -7.073  0.597300
ATOM   2333 O    PHE   141      -3.113  -4.927  -6.741 -0.567900
ATOM   2334 N    LEU   142      -1.715  -6.207  -7.940 -0.415700
ATOM   2335 H    LEU   142      -0.748  -6.358  -8.189  0.271900
ATOM   2336 CA   LEU   142      -2.801  -6.959  -8.592 -0.051800
ATOM   2337 HA   LEU   142      -3.353  -6.207  -9.156  0.092200
ATOM   2338 CB   LEU   142      -2.284  -7.998  -9.591 -0.110200
ATOM   2339 HB2  LEU   142      -1.516  -8.606  -9.114  0.045700
ATOM   2340 HB3  LEU   142      -3.176  -8.547  -9.894  0.045700
ATOM   2341 CG   LEU   142      -1.636  -7.422 -10.860  0.353100
ATOM   2342 HG   LEU   142      -0.901  -6.693 -10.519 -0.036100
ATOM   2343 CD1  LEU   142      -0.920  -8.492 -11.738 -0.412100
ATOM   2344 1HD1 LEU   142      -0.432  -8.065 -12.615  0.100000
ATOM   2345 2HD1 LEU   142      -0.201  -9.032 -11.121  0.100000
ATOM   2346 3HD1 LEU   142      -1.677  -9.243 -11.965  0.100000
ATOM   2347 CD2  LEU   142      -2.685  -6.682 -11.724 -0.412100
ATOM   2348 1HD2 LEU   142      -3.422  -6.109 -11.161  0.100000
ATOM   2349 2HD2 LEU   142      -2.237  -5.828 -12.231  0.100000
ATOM   2350 3HD2 LEU   142      -3.291  -7.340 -12.347  0.100000
ATOM   2351 C    LEU   142      -3.658  -7.629  -7.542  0.597300
ATOM   2352 O    LEU   142      -4.891  -7.673  -7.664 -0.567900
ATOM   2353 N    GLY   143      -3.049  -8.199  -6.486 -0.415700
ATOM   2354 H    GLY   143      -2.054  -8.371  -6.520  0.271900
ATOM   2355 CA   GLY   143      -3.742  -8.851  -5.391 -0.025200
ATOM   2356 HA2  GLY   143      -4.396  -9.633  -5.777  0.069800
ATOM   2357 HA3  GLY   143      -3.038  -9.176  -4.625  0.069800
ATOM   2358 C    GLY   143      -4.698  -7.929  -4.705  0.597300
ATOM   2359 O    GLY   143      -5.858  -8.273  -4.443 -0.567900
ATOM   2360 N    LEU   144      -4.230  -6.716  -4.405 -0.415700
ATOM   2361 H    LEU   144      -3.279  -6.498  -4.663  0.271900
ATOM   2362 CA   LEU   144      -5.065  -5.763  -3.621 -0.051800
ATOM   2363 HA   LEU   144      -5.471  -6.154  -2.688  0.092200
ATOM   2364 CB   LEU   144      -4.181  -4.550  -3.304 -0.110200
ATOM   2365 HB2  LEU   144      -3.851  -4.196  -4.281  0.045700
ATOM   2366 HB3  LEU   144      -4.838  -3.790  -2.884  0.045700
ATOM   2367 CG   LEU   144      -3.055  -4.876  -2.341  0.353100
ATOM   2368 HG   LEU   144      -2.672  -5.867  -2.583 -0.036100
ATOM   2369 CD1  LEU   144      -1.916  -3.843  -2.389 -0.412100
ATOM   2370 1HD1 LEU   144      -1.724  -3.711  -3.454  0.100000
ATOM   2371 2HD1 LEU   144      -2.204  -2.937  -1.855  0.100000
ATOM   2372 3HD1 LEU   144      -1.003  -4.223  -1.932  0.100000
ATOM   2373 CD2  LEU   144      -3.599  -5.010  -0.931 -0.412100
ATOM   2374 1HD2 LEU   144      -3.774  -4.033  -0.482  0.100000
ATOM   2375 2HD2 LEU   144      -4.576  -5.485  -0.842  0.100000
ATOM   2376 3HD2 LEU   144      -2.941  -5.523  -0.230  0.100000
ATOM   2377 C    LEU   144      -6.248  -5.389  -4.504  0.597300
ATOM   2378 O    LEU   144      -7.350  -5.259  -3.931 -0.567900
ATOM   2379 N    ILE   145      -6.056  -5.240  -5.786 -0.415700
ATOM   2380 H    ILE   145      -5.142  -5.325  -6.208  0.271900
ATOM   2381 CA   ILE   145      -7.186  -4.894  -6.630 -0.059700
ATOM   2382 HA   ILE   145      -7.723  -4.025  -6.249  0.086900
ATOM   2383 CB   ILE   145      -6.700  -4.625  -8.042  0.130300
ATOM   2384 HB   ILE   145      -5.982  -5.381  -8.357  0.018700
ATOM   2385 CG2  ILE   145      -7.887  -4.573  -9.038 -0.320400
ATOM   2386 1HG2 ILE   145      -8.431  -5.510  -9.156  0.088200
ATOM   2387 2HG2 ILE   145      -8.595  -3.852  -8.628  0.088200
ATOM   2388 3HG2 ILE   145      -7.621  -4.350 -10.071  0.088200
ATOM   2389 CG1  ILE   145      -5.933  -3.284  -8.084 -0.043000
ATOM   2390 2HG1 ILE   145      -6.682  -2.524  -7.862  0.023600
ATOM   2391 3HG1 ILE   145      -5.106  -3.305  -7.375  0.023600
ATOM   2392 CD1  ILE   145      -5.265  -3.073  -9.414 -0.066000
ATOM   2393 1HD1 ILE   145      -5.948  -3.089 -10.264  0.018600
ATOM   2394 2HD1 ILE   145      -4.836  -2.072  -9.360  0.018600
ATOM   2395 3HD1 ILE   145      -4.488  -3.808  -9.625  0.018600
ATOM   2396 C    ILE   145      -8.201  -6.019  -6.630  0.597300
ATOM   2397 O    ILE   145      -9.408  -5.776  -6.491 -0.567900
ATOM   2398 N    GLU   146      -7.724  -7.281  -6.752 -0.516300
ATOM   2399 H    GLU   146      -6.751  -7.451  -6.961  0.293600
ATOM   2400 CA   GLU   146      -8.621  -8.431  -6.765  0.039700
ATOM   2401 HA   GLU   146      -9.356  -8.196  -7.534  0.110500
ATOM   2402 CB   GLU   146      -7.818  -9.667  -7.079  0.056000
ATOM   2403 HB2  GLU   146      -6.906  -9.736  -6.487 -0.017300
ATOM   2404 HB3  GLU   146      -8.510 -10.505  -7.001 -0.017300
ATOM   2405 CG   GLU   146      -7.389  -9.731  -8.549  0.013600
ATOM   2406 HG2  GLU   146      -8.322  -9.875  -9.095 -0.042500
ATOM   2407 HG3  GLU   146      -6.859  -8.840  -8.887 -0.042500
ATOM   2408 CD   GLU   146      -6.306 -10.775  -8.823  0.805400
ATOM   2409 OE1  GLU   146      -5.640 -11.180  -7.862 -0.818800
ATOM   2410 OE2  GLU   146      -6.118 -11.136  -9.978 -0.818800
ATOM   2411 C    GLU   146      -9.275  -8.545  -5.429  0.536600
ATOM   2412 O    GLU   146     -10.503  -8.816  -5.350 -0.581900
ATOM   2413 N    GLY   147      -8.566  -8.337  -4.334 -0.415700
ATOM   2414 H    GLY   147      -7.609  -8.089  -4.541  0.271900
ATOM   2415 CA   GLY   147      -9.075  -8.451  -2.998 -0.025200
ATOM   2416 HA2  GLY   147      -9.525  -9.433  -2.850  0.069800
ATOM   2417 HA3  GLY   147      -8.261  -8.280  -2.294  0.069800
ATOM   2418 C    GLY   147     -10.194  -7.407  -2.786  0.597300
ATOM   2419 O    GLY   147     -11.146  -7.677  -2.092 -0.567900
ATOM   2420 N    SER   148      -9.983  -6.207  -3.373 -0.415700
ATOM   2421 H    SER   148      -9.192  -6.156  -3.998  0.271900
ATOM   2422 CA   SER   148     -10.948  -5.137  -3.232 -0.024900
ATOM   2423 HA   SER   148     -11.088  -4.871  -2.184  0.084300
ATOM   2424 CB   SER   148     -10.410  -3.860  -3.895  0.211700
ATOM   2425 HB2  SER   148     -10.218  -4.094  -4.942  0.035200
ATOM   2426 HB3  SER   148     -11.078  -3.007  -3.772  0.035200
ATOM   2427 OG   SER   148      -9.290  -3.465  -3.149 -0.654600
ATOM   2428 HG   SER   148      -8.551  -4.015  -3.420  0.427500
ATOM   2429 C    SER   148     -12.295  -5.563  -3.861  0.597300
ATOM   2430 O    SER   148     -13.330  -5.356  -3.221 -0.567900
ATOM   2431 N    SER   149     -12.229  -6.082  -5.100 -0.415700
ATOM   2432 H    SER   149     -11.332  -6.089  -5.564  0.271900
ATOM   2433 CA   SER   149     -13.403  -6.597  -5.784 -0.024900
ATOM   2434 HA   SER   149     -14.050  -5.750  -6.011  0.084300
ATOM   2435 CB   SER   149     -13.004  -7.203  -7.074  0.211700
ATOM   2436 HB2  SER   149     -12.828  -6.420  -7.811  0.035200
ATOM   2437 HB3  SER   149     -12.053  -7.687  -6.853  0.035200
ATOM   2438 OG   SER   149     -13.946  -8.108  -7.548 -0.654600
ATOM   2439 HG   SER   149     -14.602  -7.593  -8.024  0.427500
ATOM   2440 C    SER   149     -14.198  -7.556  -4.898  0.597300
ATOM   2441 O    SER   149     -15.412  -7.415  -4.808 -0.567900
ATOM   2442 N    LYS   150     -13.507  -8.510  -4.325 -0.347900
ATOM   2443 H    LYS   150     -12.506  -8.523  -4.463  0.274700
ATOM   2444 CA   LYS   150     -14.122  -9.519  -3.490 -0.240000
ATOM   2445 HA   LYS   150     -14.889 -10.076  -4.028  0.142600
ATOM   2446 CB   LYS   150     -13.058 -10.512  -3.025 -0.009400
ATOM   2447 HB2  LYS   150     -12.385 -10.818  -3.826  0.036200
ATOM   2448 HB3  LYS   150     -12.450  -9.957  -2.309  0.036200
ATOM   2449 CG   LYS   150     -13.604 -11.709  -2.260  0.018700
ATOM   2450 HG2  LYS   150     -14.620 -11.593  -1.884  0.010300
ATOM   2451 HG3  LYS   150     -13.708 -12.553  -2.941  0.010300
ATOM   2452 CD   LYS   150     -12.654 -12.086  -1.104 -0.047900
ATOM   2453 HD2  LYS   150     -11.626 -11.924  -1.430  0.062100
ATOM   2454 HD3  LYS   150     -12.725 -11.402  -0.258  0.062100
ATOM   2455 CE   LYS   150     -12.751 -13.587  -0.786 -0.014300
ATOM   2456 HE2  LYS   150     -12.446 -13.618   0.260  0.113500
ATOM   2457 HE3  LYS   150     -13.778 -13.944  -0.725  0.113500
ATOM   2458 NZ   LYS   150     -11.943 -14.477  -1.650 -0.385400
ATOM   2459 HZ1  LYS   150     -11.034 -14.112  -1.897  0.340000
ATOM   2460 HZ2  LYS   150     -11.794 -15.399  -1.267  0.340000
ATOM   2461 HZ3  LYS   150     -12.466 -14.605  -2.505  0.340000
ATOM   2462 C    LYS   150     -14.754  -8.851  -2.280  0.734100
ATOM   2463 O    LYS   150     -15.869  -9.170  -1.895 -0.589400
ATOM   2464 N    PHE   151     -14.065  -7.913  -1.658 -0.415700
ATOM   2465 H    PHE   151     -13.172  -7.619  -2.027  0.271900
ATOM   2466 CA   PHE   151     -14.530  -7.245  -0.438 -0.002400
ATOM   2467 HA   PHE   151     -14.761  -8.092   0.208  0.097800
ATOM   2468 CB   PHE   151     -13.421  -6.436   0.183 -0.034300
ATOM   2469 HB2  PHE   151     -12.484  -6.983   0.285  0.029500
ATOM   2470 HB3  PHE   151     -13.168  -5.549  -0.398  0.029500
ATOM   2471 CG   PHE   151     -13.818  -5.877   1.504  0.011800
ATOM   2472 CD1  PHE   151     -13.671  -6.635   2.659 -0.125600
ATOM   2473 HD1  PHE   151     -13.262  -7.624   2.518  0.133000
ATOM   2474 CE1  PHE   151     -14.045  -6.140   3.905 -0.170400
ATOM   2475 HE1  PHE   151     -13.896  -6.631   4.855  0.143000
ATOM   2476 CZ   PHE   151     -14.557  -4.835   3.988 -0.107200
ATOM   2477 HZ   PHE   151     -14.727  -4.393   4.958  0.129700
ATOM   2478 CE2  PHE   151     -14.705  -4.064   2.851 -0.170400
ATOM   2479 HE2  PHE   151     -15.035  -3.042   2.968  0.143000
ATOM   2480 CD2  PHE   151     -14.349  -4.565   1.607 -0.125600
ATOM   2481 HD2  PHE   151     -14.484  -3.980   0.709  0.133000
ATOM   2482 C    PHE   151     -15.757  -6.353  -0.710  0.597300
ATOM   2483 O    PHE   151     -16.755  -6.473  -0.050 -0.567900
ATOM   2484 N    PHE   152     -15.660  -5.485  -1.686 -0.415700
ATOM   2485 H    PHE   152     -14.846  -5.505  -2.285  0.271900
ATOM   2486 CA   PHE   152     -16.764  -4.576  -2.035 -0.002400
ATOM   2487 HA   PHE   152     -17.269  -4.132  -1.177  0.097800
ATOM   2488 CB   PHE   152     -16.228  -3.338  -2.768 -0.034300
ATOM   2489 HB2  PHE   152     -15.614  -3.584  -3.634  0.029500
ATOM   2490 HB3  PHE   152     -17.019  -2.667  -3.105  0.029500
ATOM   2491 CG   PHE   152     -15.397  -2.427  -1.909  0.011800
ATOM   2492 CD1  PHE   152     -14.012  -2.473  -1.960 -0.125600
ATOM   2493 HD1  PHE   152     -13.431  -3.076  -2.642  0.133000
ATOM   2494 CE1  PHE   152     -13.265  -1.615  -1.185 -0.170400
ATOM   2495 HE1  PHE   152     -12.190  -1.676  -1.265  0.143000
ATOM   2496 CZ   PHE   152     -13.871  -0.703  -0.345 -0.107200
ATOM   2497 HZ   PHE   152     -13.303  -0.077   0.328  0.129700
ATOM   2498 CE2  PHE   152     -15.268  -0.653  -0.287 -0.170400
ATOM   2499 HE2  PHE   152     -15.799  -0.083   0.460  0.143000
ATOM   2500 CD2  PHE   152     -16.019  -1.507  -1.049 -0.125600
ATOM   2501 HD2  PHE   152     -17.095  -1.458  -1.113  0.133000
ATOM   2502 C    PHE   152     -17.827  -5.307  -2.856  0.597300
ATOM   2503 O    PHE   152     -18.786  -4.717  -3.301 -0.567900
ATOM   2504 N    LYS   153     -17.630  -6.625  -3.028 -0.347900
ATOM   2505 H    LYS   153     -16.742  -6.982  -2.707  0.274700
ATOM   2506 CA   LYS   153     -18.591  -7.469  -3.756 -0.240000
ATOM   2507 HA   LYS   153     -18.074  -8.376  -4.071  0.142600
ATOM   2508 CB   LYS   153     -19.823  -7.702  -2.885 -0.009400
ATOM   2509 HB2  LYS   153     -20.400  -6.811  -2.640  0.036200
ATOM   2510 HB3  LYS   153     -20.457  -8.360  -3.480  0.036200
ATOM   2511 CG   LYS   153     -19.559  -8.590  -1.700  0.018700
ATOM   2512 HG2  LYS   153     -19.261  -9.585  -2.033  0.010300
ATOM   2513 HG3  LYS   153     -18.754  -8.183  -1.088  0.010300
ATOM   2514 CD   LYS   153     -20.803  -8.648  -0.840 -0.047900
ATOM   2515 HD2  LYS   153     -20.938  -7.775  -0.201  0.062100
ATOM   2516 HD3  LYS   153     -21.633  -8.891  -1.504  0.062100
ATOM   2517 CE   LYS   153     -20.676  -9.811   0.175 -0.014300
ATOM   2518 HE2  LYS   153     -19.761  -9.652   0.745  0.113500
ATOM   2519 HE3  LYS   153     -21.563  -9.712   0.801  0.113500
ATOM   2520 NZ   LYS   153     -20.615 -11.098  -0.513 -0.385400
ATOM   2521 HZ1  LYS   153     -19.673 -11.298  -0.817  0.340000
ATOM   2522 HZ2  LYS   153     -20.732 -11.892   0.100  0.340000
ATOM   2523 HZ3  LYS   153     -21.311 -11.032  -1.242  0.340000
ATOM   2524 C    LYS   153     -19.024  -6.811  -5.064  0.734100
ATOM   2525 O    LYS   153     -20.199  -6.805  -5.442 -0.589400
ATOM   2526 N    GLU   154     -18.081  -6.207  -5.779 -0.516300
ATOM   2527 H    GLU   154     -17.116  -6.289  -5.490  0.293600
ATOM   2528 CA   GLU   154     -18.313  -5.625  -7.109  0.039700
ATOM   2529 HA   GLU   154     -19.340  -5.711  -7.464  0.110500
ATOM   2530 CB   GLU   154     -18.123  -4.094  -7.023  0.056000
ATOM   2531 HB2  GLU   154     -17.126  -3.863  -6.649 -0.017300
ATOM   2532 HB3  GLU   154     -18.161  -3.677  -8.030 -0.017300
ATOM   2533 CG   GLU   154     -19.101  -3.386  -6.133  0.013600
ATOM   2534 HG2  GLU   154     -20.119  -3.560  -6.481 -0.042500
ATOM   2535 HG3  GLU   154     -19.020  -3.858  -5.154 -0.042500
ATOM   2536 CD   GLU   154     -18.898  -1.915  -6.034  0.805400
ATOM   2537 OE1  GLU   154     -18.653  -1.303  -7.116 -0.818800
ATOM   2538 OE2  GLU   154     -18.984  -1.344  -4.957 -0.818800
ATOM   2539 C    GLU   154     -17.441  -6.294  -8.133  0.536600
ATOM   2540 O    GLU   154     -16.233  -6.110  -8.140 -0.581900
ATOM   2541 N    GLU   155     -18.100  -7.035  -9.034 -0.516300
ATOM   2542 H    GLU   155     -19.107  -7.108  -9.015  0.293600
ATOM   2543 CA   GLU   155     -17.336  -7.794 -10.084  0.039700
ATOM   2544 HA   GLU   155     -16.541  -8.368  -9.608  0.110500
ATOM   2545 CB   GLU   155     -18.274  -8.703 -10.778  0.056000
ATOM   2546 HB2  GLU   155     -19.064  -9.027 -10.100 -0.017300
ATOM   2547 HB3  GLU   155     -18.604  -7.847 -11.366 -0.017300
ATOM   2548 CG   GLU   155     -17.562  -9.888 -11.449  0.013600
ATOM   2549 HG2  GLU   155     -16.765  -9.424 -12.031 -0.042500
ATOM   2550 HG3  GLU   155     -17.175 -10.596 -10.716 -0.042500
ATOM   2551 CD   GLU   155     -18.466 -10.665 -12.404  0.805400
ATOM   2552 OE1  GLU   155     -18.641 -10.200 -13.553 -0.818800
ATOM   2553 OE2  GLU   155     -18.972 -11.750 -12.012 -0.818800
ATOM   2554 C    GLU   155     -16.687  -6.828 -11.075  0.536600
ATOM   2555 O    GLU   155     -17.275  -5.836 -11.501 -0.581900
ATOM   2556 N    ILE   156     -15.452  -7.149 -11.398 -0.415700
ATOM   2557 H    ILE   156     -15.077  -8.041 -11.108  0.271900
ATOM   2558 CA   ILE   156     -14.683  -6.384 -12.360 -0.059700
ATOM   2559 HA   ILE   156     -15.382  -5.808 -12.967  0.086900
ATOM   2560 CB   ILE   156     -13.715  -5.421 -11.606  0.130300
ATOM   2561 HB   ILE   156     -13.233  -4.780 -12.343  0.018700
ATOM   2562 CG2  ILE   156     -14.483  -4.509 -10.628 -0.320400
ATOM   2563 1HG2 ILE   156     -14.624  -4.924  -9.630  0.088200
ATOM   2564 2HG2 ILE   156     -13.891  -3.605 -10.487  0.088200
ATOM   2565 3HG2 ILE   156     -15.406  -4.215 -11.128  0.088200
ATOM   2566 CG1  ILE   156     -12.615  -6.209 -10.893 -0.043000
ATOM   2567 2HG1 ILE   156     -13.013  -7.031 -10.298  0.023600
ATOM   2568 3HG1 ILE   156     -11.867  -6.534 -11.616  0.023600
ATOM   2569 CD1  ILE   156     -11.709  -5.387 -10.000 -0.066000
ATOM   2570 1HD1 ILE   156     -11.214  -6.155  -9.405  0.018600
ATOM   2571 2HD1 ILE   156     -10.925  -4.808 -10.487  0.018600
ATOM   2572 3HD1 ILE   156     -12.315  -4.726  -9.380  0.018600
ATOM   2573 C    ILE   156     -13.819  -7.221 -13.249  0.597300
ATOM   2574 O    ILE   156     -13.490  -8.354 -12.921 -0.567900
ATOM   2575 N    SER   157     -13.513  -6.713 -14.453 -0.415700
ATOM   2576 H    SER   157     -13.790  -5.766 -14.668  0.271900
ATOM   2577 CA   SER   157     -12.535  -7.347 -15.284 -0.024900
ATOM   2578 HA   SER   157     -12.382  -8.410 -15.096  0.084300
ATOM   2579 CB   SER   157     -13.032  -7.335 -16.746  0.211700
ATOM   2580 HB2  SER   157     -12.851  -6.354 -17.184  0.035200
ATOM   2581 HB3  SER   157     -12.428  -7.940 -17.422  0.035200
ATOM   2582 OG   SER   157     -14.368  -7.726 -16.798 -0.654600
ATOM   2583 HG   SER   157     -14.323  -8.683 -16.727  0.427500
ATOM   2584 C    SER   157     -11.278  -6.506 -15.176  0.597300
ATOM   2585 O    SER   157     -11.325  -5.276 -15.177 -0.567900
ATOM   2586 N    VAL   158     -10.141  -7.165 -15.103 -0.415700
ATOM   2587 H    VAL   158     -10.133  -8.174 -15.087  0.271900
ATOM   2588 CA   VAL   158      -8.833  -6.468 -15.022 -0.087500
ATOM   2589 HA   VAL   158      -8.901  -5.381 -15.079  0.096900
ATOM   2590 CB   VAL   158      -8.035  -6.819 -13.769  0.298500
ATOM   2591 HB   VAL   158      -7.795  -7.882 -13.785 -0.029700
ATOM   2592 CG1  VAL   158      -6.774  -5.937 -13.727 -0.319200
ATOM   2593 1HG1 VAL   158      -6.074  -6.019 -14.559  0.079100
ATOM   2594 2HG1 VAL   158      -7.033  -4.879 -13.684  0.079100
ATOM   2595 3HG1 VAL   158      -6.284  -6.222 -12.796  0.079100
ATOM   2596 CG2  VAL   158      -8.863  -6.579 -12.523 -0.319200
ATOM   2597 1HG2 VAL   158      -9.711  -7.259 -12.608  0.079100
ATOM   2598 2HG2 VAL   158      -8.298  -6.844 -11.629  0.079100
ATOM   2599 3HG2 VAL   158      -9.344  -5.600 -12.512  0.079100
ATOM   2600 C    VAL   158      -8.038  -6.811 -16.268  0.597300
ATOM   2601 O    VAL   158      -7.577  -7.904 -16.431 -0.567900
ATOM   2602 N    GLU   159      -7.872  -5.794 -17.088 -0.516300
ATOM   2603 H    GLU   159      -8.421  -4.954 -16.971  0.293600
ATOM   2604 CA   GLU   159      -6.990  -5.934 -18.260  0.039700
ATOM   2605 HA   GLU   159      -6.784  -6.958 -18.573  0.110500
ATOM   2606 CB   GLU   159      -7.619  -5.240 -19.482  0.056000
ATOM   2607 HB2  GLU   159      -8.586  -5.718 -19.639 -0.017300
ATOM   2608 HB3  GLU   159      -7.718  -4.201 -19.165 -0.017300
ATOM   2609 CG   GLU   159      -6.801  -5.384 -20.749  0.013600
ATOM   2610 HG2  GLU   159      -5.807  -4.975 -20.568 -0.042500
ATOM   2611 HG3  GLU   159      -6.620  -6.436 -20.966 -0.042500
ATOM   2612 CD   GLU   159      -7.531  -4.783 -21.954  0.805400
ATOM   2613 OE1  GLU   159      -8.526  -4.045 -21.692 -0.818800
ATOM   2614 OE2  GLU   159      -7.122  -5.060 -23.091 -0.818800
ATOM   2615 C    GLU   159      -5.668  -5.305 -17.918  0.536600
ATOM   2616 O    GLU   159      -5.557  -4.104 -17.662 -0.581900
ATOM   2617 N    GLU   160      -4.595  -6.131 -17.906 -0.516300
ATOM   2618 H    GLU   160      -4.707  -7.118 -18.087  0.293600
ATOM   2619 CA   GLU   160      -3.259  -5.609 -17.744  0.039700
ATOM   2620 HA   GLU   160      -3.324  -4.816 -16.999  0.110500
ATOM   2621 CB   GLU   160      -2.316  -6.674 -17.203  0.056000
ATOM   2622 HB2  GLU   160      -2.910  -7.262 -16.503 -0.017300
ATOM   2623 HB3  GLU   160      -2.114  -7.323 -18.055 -0.017300
ATOM   2624 CG   GLU   160      -0.975  -6.128 -16.694  0.013600
ATOM   2625 HG2  GLU   160      -0.546  -5.426 -17.409 -0.042500
ATOM   2626 HG3  GLU   160      -1.219  -5.403 -15.917 -0.042500
ATOM   2627 CD   GLU   160      -0.057  -7.190 -16.145  0.805400
ATOM   2628 OE1  GLU   160       1.122  -7.194 -16.554 -0.818800
ATOM   2629 OE2  GLU   160      -0.489  -8.047 -15.356 -0.818800
ATOM   2630 C    GLU   160      -2.748  -5.014 -19.041  0.536600
ATOM   2631 O    GLU   160      -2.478  -5.732 -20.000 -0.581900
ATOM   2632 N    VAL   161      -2.701  -3.674 -19.178 -0.415700
ATOM   2633 H    VAL   161      -2.905  -3.090 -18.380  0.271900
ATOM   2634 CA   VAL   161      -2.309  -3.014 -20.395 -0.087500
ATOM   2635 HA   VAL   161      -2.755  -3.522 -21.250  0.096900
ATOM   2636 CB   VAL   161      -2.759  -1.563 -20.460  0.298500
ATOM   2637 HB   VAL   161      -2.389  -0.965 -19.627 -0.029700
ATOM   2638 CG1  VAL   161      -2.308  -0.933 -21.762 -0.319200
ATOM   2639 1HG1 VAL   161      -2.590   0.101 -21.562  0.079100
ATOM   2640 2HG1 VAL   161      -1.221  -0.921 -21.846  0.079100
ATOM   2641 3HG1 VAL   161      -2.826  -1.224 -22.675  0.079100
ATOM   2642 CG2  VAL   161      -4.271  -1.499 -20.327 -0.319200
ATOM   2643 1HG2 VAL   161      -4.677  -0.494 -20.443  0.079100
ATOM   2644 2HG2 VAL   161      -4.710  -2.209 -21.028  0.079100
ATOM   2645 3HG2 VAL   161      -4.676  -1.736 -19.343  0.079100
ATOM   2646 C    VAL   161      -0.805  -3.095 -20.619  0.597300
ATOM   2647 O    VAL   161      -0.363  -3.509 -21.726 -0.567900
ATOM   2648 N    GLU   162      -0.007  -2.742 -19.637 -0.516300
ATOM   2649 H    GLU   162      -0.440  -2.474 -18.764  0.293600
ATOM   2650 CA   GLU   162       1.438  -2.765 -19.742  0.039700
ATOM   2651 HA   GLU   162       1.748  -3.630 -20.328  0.110500
ATOM   2652 CB   GLU   162       1.926  -1.544 -20.543  0.056000
ATOM   2653 HB2  GLU   162       3.003  -1.572 -20.711 -0.017300
ATOM   2654 HB3  GLU   162       1.546  -1.708 -21.551 -0.017300
ATOM   2655 CG   GLU   162       1.448  -0.236 -19.959  0.013600
ATOM   2656 HG2  GLU   162       0.360  -0.209 -19.910 -0.042500
ATOM   2657 HG3  GLU   162       1.848  -0.106 -18.953 -0.042500
ATOM   2658 CD   GLU   162       1.882   0.981 -20.828  0.805400
ATOM   2659 OE1  GLU   162       1.572   2.121 -20.440 -0.818800
ATOM   2660 OE2  GLU   162       2.477   0.750 -21.886 -0.818800
ATOM   2661 C    GLU   162       2.177  -2.868 -18.402  0.536600
ATOM   2662 O    GLU   162       1.666  -2.399 -17.362 -0.581900
ATOM   2663 N    ARG   163       3.336  -3.491 -18.448 -0.347900
ATOM   2664 H    ARG   163       3.595  -3.948 -19.311  0.274700
ATOM   2665 CA   ARG   163       4.171  -3.736 -17.281 -0.263700
ATOM   2666 HA   ARG   163       3.927  -3.007 -16.508  0.156000
ATOM   2667 CB   ARG   163       3.776  -5.088 -16.672 -0.000700
ATOM   2668 HB2  ARG   163       2.757  -4.972 -16.304  0.032700
ATOM   2669 HB3  ARG   163       3.797  -5.915 -17.382  0.032700
ATOM   2670 CG   ARG   163       4.669  -5.464 -15.421  0.039000
ATOM   2671 HG2  ARG   163       5.726  -5.202 -15.472  0.028500
ATOM   2672 HG3  ARG   163       4.228  -4.938 -14.574  0.028500
ATOM   2673 CD   ARG   163       4.652  -6.965 -15.154  0.048600
ATOM   2674 HD2  ARG   163       5.103  -7.359 -16.064  0.068700
ATOM   2675 HD3  ARG   163       5.386  -7.245 -14.398  0.068700
ATOM   2676 NE   ARG   163       3.326  -7.561 -14.944 -0.529500
ATOM   2677 HE   ARG   163       2.557  -7.165 -15.465  0.345600
ATOM   2678 CZ   ARG   163       3.049  -8.558 -14.137  0.807600
ATOM   2679 NH1  ARG   163       4.016  -9.199 -13.470 -0.862700
ATOM   2680 1HH1 ARG   163       4.970  -8.876 -13.551  0.447800
ATOM   2681 2HH1 ARG   163       3.698  -9.980 -12.915  0.447800
ATOM   2682 NH2  ARG   163       1.801  -8.981 -14.039 -0.862700
ATOM   2683 1HH2 ARG   163       1.026  -8.618 -14.577  0.447800
ATOM   2684 2HH2 ARG   163       1.566  -9.676 -13.346  0.447800
ATOM   2685 C    ARG   163       5.616  -3.710 -17.663  0.734100
ATOM   2686 O    ARG   163       6.009  -4.440 -18.577 -0.589400
ATOM   2687 N    GLY   164       6.425  -2.945 -16.958 -0.415700
ATOM   2688 H    GLY   164       6.020  -2.335 -16.262  0.271900
ATOM   2689 CA   GLY   164       7.872  -2.855 -17.224 -0.025200
ATOM   2690 HA2  GLY   164       8.293  -3.726 -16.721  0.069800
ATOM   2691 HA3  GLY   164       8.172  -2.841 -18.272  0.069800
ATOM   2692 C    GLY   164       8.498  -1.644 -16.575  0.597300
ATOM   2693 O    GLY   164       7.817  -0.806 -16.015 -0.567900
ATOM   2694 N    GLU   165       9.828  -1.569 -16.652 -0.516300
ATOM   2695 H    GLU   165      10.293  -2.260 -17.222  0.293600
ATOM   2696 CA   GLU   165      10.548  -0.432 -16.142  0.039700
ATOM   2697 HA   GLU   165      10.049  -0.124 -15.223  0.110500
ATOM   2698 CB   GLU   165      12.010  -0.794 -15.813  0.056000
ATOM   2699 HB2  GLU   165      12.547  -0.970 -16.745 -0.017300
ATOM   2700 HB3  GLU   165      12.564  -0.018 -15.285 -0.017300
ATOM   2701 CG   GLU   165      12.102  -2.087 -15.018  0.013600
ATOM   2702 HG2  GLU   165      11.617  -2.886 -15.579 -0.042500
ATOM   2703 HG3  GLU   165      13.152  -2.379 -15.022 -0.042500
ATOM   2704 CD   GLU   165      11.618  -1.920 -13.558  0.805400
ATOM   2705 OE1  GLU   165      12.192  -1.089 -12.820 -0.818800
ATOM   2706 OE2  GLU   165      10.646  -2.612 -13.180 -0.818800
ATOM   2707 C    GLU   165      10.577   0.714 -17.179  0.536600
ATOM   2708 O    GLU   165      10.905   0.502 -18.363 -0.581900
ATOM   2709 N    LYS   166      10.166   1.898 -16.758 -0.347900
ATOM   2710 H    LYS   166       9.759   1.964 -15.836  0.274700
ATOM   2711 CA   LYS   166      10.287   3.108 -17.575 -0.240000
ATOM   2712 HA   LYS   166      11.239   3.177 -18.102  0.142600
ATOM   2713 CB   LYS   166       9.249   3.048 -18.702 -0.009400
ATOM   2714 HB2  LYS   166       9.709   2.454 -19.491  0.036200
ATOM   2715 HB3  LYS   166       8.342   2.520 -18.407  0.036200
ATOM   2716 CG   LYS   166       8.948   4.419 -19.323  0.018700
ATOM   2717 HG2  LYS   166       8.468   4.216 -20.280  0.010300
ATOM   2718 HG3  LYS   166       8.280   5.060 -18.748  0.010300
ATOM   2719 CD   LYS   166      10.218   5.245 -19.544 -0.047900
ATOM   2720 HD2  LYS   166      10.956   5.145 -18.749  0.062100
ATOM   2721 HD3  LYS   166      10.849   4.921 -20.372  0.062100
ATOM   2722 CE   LYS   166       9.904   6.689 -19.495 -0.014300
ATOM   2723 HE2  LYS   166       9.358   6.979 -20.393  0.113500
ATOM   2724 HE3  LYS   166       9.277   6.855 -18.620  0.113500
ATOM   2725 NZ   LYS   166      11.155   7.542 -19.344 -0.385400
ATOM   2726 HZ1  LYS   166      11.757   7.505 -20.154  0.340000
ATOM   2727 HZ2  LYS   166      10.911   8.512 -19.201  0.340000
ATOM   2728 HZ3  LYS   166      11.690   7.277 -18.530  0.340000
ATOM   2729 C    LYS   166      10.085   4.346 -16.751  0.734100
ATOM   2730 O    LYS   166       8.971   4.861 -16.630 -0.589400
ATOM   2731 N    ASP   167      11.177   4.883 -16.194 -0.516300
ATOM   2732 H    ASP   167      11.124   5.838 -15.869  0.293600
ATOM   2733 CA   ASP   167      12.359   4.065 -16.016  0.038100
ATOM   2734 HA   ASP   167      12.038   3.037 -15.845  0.088000
ATOM   2735 CB   ASP   167      13.338   4.250 -17.164 -0.030300
ATOM   2736 HB2  ASP   167      12.814   4.451 -18.099 -0.012200
ATOM   2737 HB3  ASP   167      14.024   5.071 -16.958 -0.012200
ATOM   2738 CG   ASP   167      14.072   2.919 -17.455  0.799400
ATOM   2739 OD1  ASP   167      14.775   2.875 -18.496 -0.801400
ATOM   2740 OD2  ASP   167      13.959   1.944 -16.670 -0.801400
ATOM   2741 C    ASP   167      13.056   4.465 -14.672  0.536600
ATOM   2742 O    ASP   167      13.006   5.628 -14.245 -0.581900
ATOM   2743 N    GLY   168      13.718   3.497 -14.016 -0.415700
ATOM   2744 H    GLY   168      13.766   2.645 -14.556  0.271900
ATOM   2745 CA   GLY   168      14.046   3.594 -12.616 -0.025200
ATOM   2746 HA2  GLY   168      14.854   2.917 -12.337  0.069800
ATOM   2747 HA3  GLY   168      14.294   4.600 -12.277  0.069800
ATOM   2748 C    GLY   168      12.812   3.187 -11.889  0.597300
ATOM   2749 O    GLY   168      12.870   2.558 -10.816 -0.567900
ATOM   2750 N    PHE   169      11.662   3.515 -12.447 -0.415700
ATOM   2751 H    PHE   169      11.590   4.090 -13.274  0.271900
ATOM   2752 CA   PHE   169      10.335   3.125 -11.872 -0.002400
ATOM   2753 HA   PHE   169      10.464   2.879 -10.818  0.097800
ATOM   2754 CB   PHE   169       9.368   4.306 -11.890 -0.034300
ATOM   2755 HB2  PHE   169       9.026   4.657 -12.863  0.029500
ATOM   2756 HB3  PHE   169       8.437   3.987 -11.422  0.029500
ATOM   2757 CG   PHE   169       9.880   5.533 -11.198  0.011800
ATOM   2758 CD1  PHE   169      10.288   6.640 -11.917 -0.125600
ATOM   2759 HD1  PHE   169      10.301   6.639 -12.997  0.133000
ATOM   2760 CE1  PHE   169      10.771   7.749 -11.251 -0.170400
ATOM   2761 HE1  PHE   169      11.139   8.608 -11.792  0.143000
ATOM   2762 CZ   PHE   169      10.777   7.789  -9.858 -0.107200
ATOM   2763 HZ   PHE   169      11.169   8.646  -9.330  0.129700
ATOM   2764 CE2  PHE   169      10.340   6.689  -9.141 -0.170400
ATOM   2765 HE2  PHE   169      10.498   6.717  -8.073  0.143000
ATOM   2766 CD2  PHE   169       9.908   5.574  -9.788 -0.125600
ATOM   2767 HD2  PHE   169       9.617   4.697  -9.229  0.133000
ATOM   2768 C    PHE   169       9.725   1.939 -12.583  0.597300
ATOM   2769 O    PHE   169       9.606   1.936 -13.789 -0.567900
ATOM   2770 N    SER   170       9.346   0.939 -11.800 -0.415700
ATOM   2771 H    SER   170       9.559   1.005 -10.814  0.271900
ATOM   2772 CA   SER   170       8.516  -0.169 -12.303 -0.024900
ATOM   2773 HA   SER   170       8.885  -0.695 -13.183  0.084300
ATOM   2774 CB   SER   170       8.460  -1.252 -11.249  0.211700
ATOM   2775 HB2  SER   170       8.016  -0.836 -10.345  0.035200
ATOM   2776 HB3  SER   170       7.883  -2.143 -11.498  0.035200
ATOM   2777 OG   SER   170       9.754  -1.567 -10.793 -0.654600
ATOM   2778 HG   SER   170      10.226  -1.774 -11.603  0.427500
ATOM   2779 C    SER   170       7.118   0.441 -12.494  0.597300
ATOM   2780 O    SER   170       6.703   1.325 -11.731 -0.567900
ATOM   2781 N    ARG   171       6.432  -0.019 -13.537 -0.347900
ATOM   2782 H    ARG   171       6.915  -0.579 -14.225  0.274700
ATOM   2783 CA   ARG   171       5.100   0.555 -13.869 -0.263700
ATOM   2784 HA   ARG   171       4.686   1.093 -13.017  0.156000
ATOM   2785 CB   ARG   171       5.198   1.573 -14.993 -0.000700
ATOM   2786 HB2  ARG   171       5.775   1.194 -15.837  0.032700
ATOM   2787 HB3  ARG   171       4.150   1.743 -15.236  0.032700
ATOM   2788 CG   ARG   171       5.838   2.904 -14.653  0.039000
ATOM   2789 HG2  ARG   171       5.401   3.369 -13.770  0.028500
ATOM   2790 HG3  ARG   171       6.915   2.778 -14.540  0.028500
ATOM   2791 CD   ARG   171       5.621   3.890 -15.808  0.048600
ATOM   2792 HD2  ARG   171       5.861   3.350 -16.724  0.068700
ATOM   2793 HD3  ARG   171       4.574   4.183 -15.884  0.068700
ATOM   2794 NE   ARG   171       6.432   5.108 -15.721 -0.529500
ATOM   2795 HE   ARG   171       7.384   5.003 -16.041  0.345600
ATOM   2796 CZ   ARG   171       6.006   6.325 -15.407  0.807600
ATOM   2797 NH1  ARG   171       4.738   6.479 -15.104 -0.862700
ATOM   2798 1HH1 ARG   171       4.035   5.802 -15.362  0.447800
ATOM   2799 2HH1 ARG   171       4.472   7.449 -15.005  0.447800
ATOM   2800 NH2  ARG   171       6.872   7.313 -15.353 -0.862700
ATOM   2801 1HH2 ARG   171       7.842   7.179 -15.599  0.447800
ATOM   2802 2HH2 ARG   171       6.531   8.231 -15.106  0.447800
ATOM   2803 C    ARG   171       4.139  -0.541 -14.272  0.734100
ATOM   2804 O    ARG   171       4.506  -1.431 -15.046 -0.589400
ATOM   2805 N    LEU   172       2.920  -0.428 -13.816 -0.415700
ATOM   2806 H    LEU   172       2.710   0.219 -13.069  0.271900
ATOM   2807 CA   LEU   172       1.893  -1.387 -14.195 -0.051800
ATOM   2808 HA   LEU   172       2.164  -1.904 -15.115  0.092200
ATOM   2809 CB   LEU   172       1.800  -2.498 -13.170 -0.110200
ATOM   2810 HB2  LEU   172       2.786  -2.701 -12.753  0.045700
ATOM   2811 HB3  LEU   172       1.209  -2.004 -12.398  0.045700
ATOM   2812 CG   LEU   172       1.225  -3.828 -13.701  0.353100
ATOM   2813 HG   LEU   172       1.772  -4.175 -14.578 -0.036100
ATOM   2814 CD1  LEU   172       1.451  -5.032 -12.743 -0.412100
ATOM   2815 1HD1 LEU   172       1.598  -4.655 -11.731  0.100000
ATOM   2816 2HD1 LEU   172       0.651  -5.764 -12.853  0.100000
ATOM   2817 3HD1 LEU   172       2.380  -5.499 -13.071  0.100000
ATOM   2818 CD2  LEU   172      -0.257  -3.661 -14.043 -0.412100
ATOM   2819 1HD2 LEU   172      -0.269  -3.207 -15.034  0.100000
ATOM   2820 2HD2 LEU   172      -0.690  -4.659 -13.980  0.100000
ATOM   2821 3HD2 LEU   172      -0.737  -3.023 -13.301  0.100000
ATOM   2822 C    LEU   172       0.594  -0.666 -14.414  0.597300
ATOM   2823 O    LEU   172      -0.004  -0.151 -13.482 -0.567900
ATOM   2824 N    LYS   173       0.193  -0.647 -15.673 -0.347900
ATOM   2825 H    LYS   173       0.810  -0.937 -16.417  0.274700
ATOM   2826 CA   LYS   173      -1.033   0.023 -16.048 -0.240000
ATOM   2827 HA   LYS   173      -1.317   0.585 -15.159  0.142600
ATOM   2828 CB   LYS   173      -0.849   0.874 -17.287 -0.009400
ATOM   2829 HB2  LYS   173      -0.133   1.639 -16.985  0.036200
ATOM   2830 HB3  LYS   173      -0.464   0.308 -18.135  0.036200
ATOM   2831 CG   LYS   173      -2.115   1.666 -17.764  0.018700
ATOM   2832 HG2  LYS   173      -2.767   1.091 -18.422  0.010300
ATOM   2833 HG3  LYS   173      -2.705   1.979 -16.903  0.010300
ATOM   2834 CD   LYS   173      -1.725   2.912 -18.525 -0.047900
ATOM   2835 HD2  LYS   173      -2.599   3.557 -18.438  0.062100
ATOM   2836 HD3  LYS   173      -0.874   3.449 -18.107  0.062100
ATOM   2837 CE   LYS   173      -1.382   2.716 -19.963 -0.014300
ATOM   2838 HE2  LYS   173      -0.474   2.145 -20.158  0.113500
ATOM   2839 HE3  LYS   173      -2.190   2.154 -20.432  0.113500
ATOM   2840 NZ   LYS   173      -1.383   4.011 -20.763 -0.385400
ATOM   2841 HZ1  LYS   173      -0.660   4.626 -20.417  0.340000
ATOM   2842 HZ2  LYS   173      -1.270   3.815 -21.748  0.340000
ATOM   2843 HZ3  LYS   173      -2.291   4.429 -20.617  0.340000
ATOM   2844 C    LYS   173      -2.152  -1.010 -16.294  0.734100
ATOM   2845 O    LYS   173      -2.008  -1.908 -17.117 -0.589400
ATOM   2846 N    VAL   174      -3.255  -0.866 -15.516 -0.415700
ATOM   2847 H    VAL   174      -3.288  -0.061 -14.907  0.271900
ATOM   2848 CA   VAL   174      -4.409  -1.736 -15.717 -0.087500
ATOM   2849 HA   VAL   174      -4.278  -2.517 -16.467  0.096900
ATOM   2850 CB   VAL   174      -4.771  -2.564 -14.450  0.298500
ATOM   2851 HB   VAL   174      -5.622  -3.189 -14.723 -0.029700
ATOM   2852 CG1  VAL   174      -3.659  -3.470 -14.163 -0.319200
ATOM   2853 1HG1 VAL   174      -3.916  -4.353 -13.579  0.079100
ATOM   2854 2HG1 VAL   174      -3.342  -3.997 -15.063  0.079100
ATOM   2855 3HG1 VAL   174      -2.878  -2.923 -13.635  0.079100
ATOM   2856 CG2  VAL   174      -5.002  -1.601 -13.241 -0.319200
ATOM   2857 1HG2 VAL   174      -5.883  -1.025 -13.527  0.079100
ATOM   2858 2HG2 VAL   174      -5.340  -2.179 -12.380  0.079100
ATOM   2859 3HG2 VAL   174      -4.093  -1.056 -12.988  0.079100
ATOM   2860 C    VAL   174      -5.609  -0.916 -16.122  0.597300
ATOM   2861 O    VAL   174      -5.764   0.243 -15.747 -0.567900
ATOM   2862 N    ARG   175      -6.511  -1.540 -16.870 -0.347900
ATOM   2863 H    ARG   175      -6.310  -2.487 -17.159  0.274700
ATOM   2864 CA   ARG   175      -7.837  -1.013 -17.166 -0.263700
ATOM   2865 HA   ARG   175      -7.903   0.024 -16.837  0.156000
ATOM   2866 CB   ARG   175      -8.088  -0.948 -18.668 -0.000700
ATOM   2867 HB2  ARG   175      -7.351  -0.331 -19.183  0.032700
ATOM   2868 HB3  ARG   175      -8.037  -1.978 -19.020  0.032700
ATOM   2869 CG   ARG   175      -9.426  -0.316 -19.038  0.039000
ATOM   2870 HG2  ARG   175     -10.202  -0.798 -18.444  0.028500
ATOM   2871 HG3  ARG   175      -9.279   0.749 -18.858  0.028500
ATOM   2872 CD   ARG   175      -9.774  -0.451 -20.494  0.048600
ATOM   2873 HD2  ARG   175      -8.894  -0.135 -21.055  0.068700
ATOM   2874 HD3  ARG   175      -9.990  -1.506 -20.664  0.068700
ATOM   2875 NE   ARG   175     -10.993   0.317 -20.768 -0.529500
ATOM   2876 HE   ARG   175     -11.202   1.148 -20.232  0.345600
ATOM   2877 CZ   ARG   175     -11.827   0.029 -21.759  0.807600
ATOM   2878 NH1  ARG   175     -11.638  -0.990 -22.581 -0.862700
ATOM   2879 1HH1 ARG   175     -10.738  -1.448 -22.593  0.447800
ATOM   2880 2HH1 ARG   175     -12.144  -1.128 -23.445  0.447800
ATOM   2881 NH2  ARG   175     -12.893   0.782 -21.933 -0.862700
ATOM   2882 1HH2 ARG   175     -12.721   1.750 -21.702  0.447800
ATOM   2883 2HH2 ARG   175     -13.423   0.611 -22.776  0.447800
ATOM   2884 C    ARG   175      -8.855  -1.849 -16.468  0.734100
ATOM   2885 O    ARG   175      -8.930  -3.060 -16.704 -0.589400
ATOM   2886 N    ILE   176      -9.649  -1.248 -15.593 -0.415700
ATOM   2887 H    ILE   176      -9.543  -0.251 -15.474  0.271900
ATOM   2888 CA   ILE   176     -10.563  -1.980 -14.730 -0.059700
ATOM   2889 HA   ILE   176     -10.333  -3.045 -14.763  0.086900
ATOM   2890 CB   ILE   176     -10.434  -1.548 -13.232  0.130300
ATOM   2891 HB   ILE   176     -10.536  -0.464 -13.182  0.018700
ATOM   2892 CG2  ILE   176     -11.469  -2.245 -12.383 -0.320400
ATOM   2893 1HG2 ILE   176     -11.270  -3.306 -12.534  0.088200
ATOM   2894 2HG2 ILE   176     -11.392  -2.028 -11.317  0.088200
ATOM   2895 3HG2 ILE   176     -12.469  -1.908 -12.654  0.088200
ATOM   2896 CG1  ILE   176      -9.034  -1.903 -12.718 -0.043000
ATOM   2897 2HG1 ILE   176      -8.947  -2.989 -12.696  0.023600
ATOM   2898 3HG1 ILE   176      -8.227  -1.566 -13.368  0.023600
ATOM   2899 CD1  ILE   176      -8.660  -1.228 -11.400 -0.066000
ATOM   2900 1HD1 ILE   176      -9.101  -0.239 -11.270  0.018600
ATOM   2901 2HD1 ILE   176      -8.943  -1.921 -10.608  0.018600
ATOM   2902 3HD1 ILE   176      -7.580  -1.120 -11.304  0.018600
ATOM   2903 C    ILE   176     -11.966  -1.798 -15.200  0.597300
ATOM   2904 O    ILE   176     -12.563  -0.712 -15.044 -0.567900
ATOM   2905 N    LYS   177     -12.565  -2.824 -15.784 -0.347900
ATOM   2906 H    LYS   177     -12.034  -3.683 -15.775  0.274700
ATOM   2907 CA   LYS   177     -13.910  -2.791 -16.300 -0.240000
ATOM   2908 HA   LYS   177     -14.184  -1.784 -16.615  0.142600
ATOM   2909 CB   LYS   177     -13.986  -3.661 -17.581 -0.009400
ATOM   2910 HB2  LYS   177     -13.220  -3.310 -18.272  0.036200
ATOM   2911 HB3  LYS   177     -13.798  -4.695 -17.291  0.036200
ATOM   2912 CG   LYS   177     -15.348  -3.607 -18.263  0.018700
ATOM   2913 HG2  LYS   177     -15.803  -2.622 -18.163  0.010300
ATOM   2914 HG3  LYS   177     -15.234  -3.773 -19.335  0.010300
ATOM   2915 CD   LYS   177     -16.336  -4.696 -17.730 -0.047900
ATOM   2916 HD2  LYS   177     -16.089  -5.697 -18.083  0.062100
ATOM   2917 HD3  LYS   177     -16.394  -4.760 -16.643  0.062100
ATOM   2918 CE   LYS   177     -17.754  -4.386 -18.150 -0.014300
ATOM   2919 HE2  LYS   177     -18.409  -5.190 -17.813  0.113500
ATOM   2920 HE3  LYS   177     -18.110  -3.468 -17.683  0.113500
ATOM   2921 NZ   LYS   177     -17.880  -4.089 -19.593 -0.385400
ATOM   2922 HZ1  LYS   177     -17.498  -4.802 -20.199  0.340000
ATOM   2923 HZ2  LYS   177     -18.865  -3.960 -19.773  0.340000
ATOM   2924 HZ3  LYS   177     -17.546  -3.141 -19.693  0.340000
ATOM   2925 C    LYS   177     -14.930  -3.213 -15.291  0.734100
ATOM   2926 O    LYS   177     -14.909  -4.352 -14.810 -0.589400
ATOM   2927 N    PHE   178     -15.792  -2.282 -14.954 -0.415700
ATOM   2928 H    PHE   178     -15.698  -1.339 -15.303  0.271900
ATOM   2929 CA   PHE   178     -16.993  -2.577 -14.161 -0.002400
ATOM   2930 HA   PHE   178     -16.772  -3.344 -13.419  0.097800
ATOM   2931 CB   PHE   178     -17.426  -1.367 -13.323 -0.034300
ATOM   2932 HB2  PHE   178     -17.685  -0.553 -14.000  0.029500
ATOM   2933 HB3  PHE   178     -18.348  -1.668 -12.825  0.029500
ATOM   2934 CG   PHE   178     -16.336  -0.895 -12.434  0.011800
ATOM   2935 CD1  PHE   178     -15.450   0.114 -12.833 -0.125600
ATOM   2936 HD1  PHE   178     -15.429   0.512 -13.836  0.133000
ATOM   2937 CE1  PHE   178     -14.455   0.547 -11.986 -0.170400
ATOM   2938 HE1  PHE   178     -13.709   1.259 -12.306  0.143000
ATOM   2939 CZ   PHE   178     -14.345   0.063 -10.670 -0.107200
ATOM   2940 HZ   PHE   178     -13.659   0.458  -9.936  0.129700
ATOM   2941 CE2  PHE   178     -15.244  -0.907 -10.256 -0.170400
ATOM   2942 HE2  PHE   178     -15.163  -1.235  -9.230  0.143000
ATOM   2943 CD2  PHE   178     -16.277  -1.366 -11.117 -0.125600
ATOM   2944 HD2  PHE   178     -16.916  -2.151 -10.740  0.133000
ATOM   2945 C    PHE   178     -18.169  -3.044 -15.028  0.597300
ATOM   2946 O    PHE   178     -18.411  -2.529 -16.123 -0.567900
ATOM   2947 N    LYS   179     -18.910  -4.043 -14.548 -0.347900
ATOM   2948 H    LYS   179     -18.587  -4.505 -13.710  0.274700
ATOM   2949 CA   LYS   179     -20.131  -4.505 -15.186 -0.240000
ATOM   2950 HA   LYS   179     -19.961  -5.019 -16.132  0.142600
ATOM   2951 CB   LYS   179     -20.920  -5.377 -14.225 -0.009400
ATOM   2952 HB2  LYS   179     -21.270  -4.744 -13.410  0.036200
ATOM   2953 HB3  LYS   179     -21.826  -5.658 -14.762  0.036200
ATOM   2954 CG   LYS   179     -20.208  -6.669 -13.832  0.018700
ATOM   2955 HG2  LYS   179     -19.860  -7.270 -14.672  0.010300
ATOM   2956 HG3  LYS   179     -19.322  -6.294 -13.319  0.010300
ATOM   2957 CD   LYS   179     -21.035  -7.501 -12.913 -0.047900
ATOM   2958 HD2  LYS   179     -21.075  -6.835 -12.051  0.062100
ATOM   2959 HD3  LYS   179     -21.932  -7.768 -13.471  0.062100
ATOM   2960 CE   LYS   179     -20.394  -8.804 -12.552 -0.014300
ATOM   2961 HE2  LYS   179     -20.598  -9.328 -13.486  0.113500
ATOM   2962 HE3  LYS   179     -19.319  -8.624 -12.547  0.113500
ATOM   2963 NZ   LYS   179     -21.172  -9.629 -11.564 -0.385400
ATOM   2964 HZ1  LYS   179     -22.127  -9.732 -11.876  0.340000
ATOM   2965 HZ2  LYS   179     -20.920 -10.578 -11.327  0.340000
ATOM   2966 HZ3  LYS   179     -21.304  -9.185 -10.667  0.340000
ATOM   2967 C    LYS   179     -20.954  -3.321 -15.606  0.734100
ATOM   2968 O    LYS   179     -21.542  -3.335 -16.703 -0.589400
ATOM   2969 N    ASN   180     -21.063  -2.273 -14.746 -0.382100
ATOM   2970 H    ASN   180     -20.411  -2.397 -13.985  0.268100
ATOM   2971 CA   ASN   180     -22.025  -1.203 -14.901 -0.208000
ATOM   2972 HA   ASN   180     -22.562  -1.362 -15.837  0.135800
ATOM   2973 CB   ASN   180     -22.889  -1.147 -13.625 -0.229900
ATOM   2974 HB2  ASN   180     -22.262  -1.066 -12.737  0.102300
ATOM   2975 HB3  ASN   180     -23.636  -0.391 -13.866  0.102300
ATOM   2976 CG   ASN   180     -23.615  -2.447 -13.347  0.715300
ATOM   2977 OD1  ASN   180     -23.552  -3.422 -14.103 -0.601000
ATOM   2978 ND2  ASN   180     -24.392  -2.404 -12.271 -0.908400
ATOM   2979 1HD2 ASN   180     -24.981  -3.171 -11.979  0.415000
ATOM   2980 2HD2 ASN   180     -24.402  -1.551 -11.731  0.415000
ATOM   2981 C    ASN   180     -21.280   0.088 -15.174  0.805000
ATOM   2982 O    ASN   180     -21.020   0.399 -16.327 -0.814700
ATOM   2983 OXT  ASN   180     -20.945   0.860 -14.250 -0.814700
ATOM   2984 O3   HEM   181       6.096   0.733  -3.386 -0.849372
ATOM   2985 C34  HEM   181       5.339  -0.262  -3.255  0.840014
ATOM   2986 O4   HEM   181       5.076  -1.007  -4.188 -0.849372
ATOM   2987 C33  HEM   181       4.722  -0.474  -1.933 -0.044937
ATOM   2988 H29  HEM   181       5.403  -0.717  -1.108 -0.034690
ATOM   2989 H30  HEM   181       4.159   0.426  -1.657 -0.034690
ATOM   2990 C32  HEM   181       3.714  -1.668  -1.988  0.213949
ATOM   2991 H27  HEM   181       3.865  -2.455  -2.736 -0.035374
ATOM   2992 H28  HEM   181       3.825  -2.166  -1.017 -0.035374
ATOM   2993 C29  HEM   181       2.282  -1.161  -2.016 -0.456038
ATOM   2994 C30  HEM   181       1.633  -0.390  -0.977  0.717088
ATOM   2995 C1   HEM   181       2.148   0.030   0.231 -0.883746
ATOM   2996 H1   HEM   181       3.219  -0.121   0.345  0.292774
ATOM   2997 N4   HEM   181       0.298  -0.135  -1.296 -0.679564
ATOM   2998 C28  HEM   181       1.285  -1.340  -3.038  0.026120
ATOM   2999 C31  HEM   181       1.373  -2.090  -4.385 -0.116768
ATOM   3000 H24  HEM   181       0.510  -2.767  -4.389  0.028375
ATOM   3001 H25  HEM   181       1.413  -1.384  -5.225  0.028375
ATOM   3002 H26  HEM   181       2.167  -2.841  -4.466  0.028375
ATOM   3003 C27  HEM   181       0.085  -0.664  -2.537  0.419451
ATOM   3004 C4   HEM   181      -1.130  -0.595  -3.189 -0.596380
ATOM   3005 H4   HEM   181      -1.034  -0.745  -4.263  0.140500
ATOM   3006 C23  HEM   181      -2.397  -0.560  -2.688  0.458514
ATOM   3007 C22  HEM   181      -3.572  -0.827  -3.468 -0.337868
ATOM   3008 C21  HEM   181      -4.587  -0.762  -2.548  0.106214
ATOM   3009 C24  HEM   181      -6.105  -0.964  -2.852 -0.233127
ATOM   3010 H18  HEM   181      -6.499  -0.173  -3.502  0.048728
ATOM   3011 H19  HEM   181      -6.226  -2.004  -3.179  0.048728
ATOM   3012 H20  HEM   181      -6.779  -0.964  -1.986  0.048728
ATOM   3013 C25  HEM   181      -3.616  -1.231  -4.916  0.139195
ATOM   3014 C26  HEM   181      -4.699  -1.108  -5.677 -0.699180
ATOM   3015 H22  HEM   181      -5.624  -0.666  -5.311  0.167891
ATOM   3016 H23  HEM   181      -4.646  -1.380  -6.729  0.167891
ATOM   3017 H21  HEM   181      -2.747  -1.675  -5.398  0.093618
ATOM   3018 N3   HEM   181      -2.712  -0.265  -1.386 -0.474221
ATOM   3019 C20  HEM   181      -4.049  -0.386  -1.290  0.133892
ATOM   3020 C3   HEM   181      -4.729  -0.173  -0.087 -0.328632
ATOM   3021 H3   HEM   181      -5.787  -0.398   0.034  0.119559
ATOM   3022 C16  HEM   181      -4.171   0.351   1.078  0.248368
ATOM   3023 C15  HEM   181      -4.886   0.689   2.315 -0.297816
ATOM   3024 C14  HEM   181      -3.990   1.147   3.178  0.033724
ATOM   3025 C17  HEM   181      -4.219   1.651   4.632 -0.192636
ATOM   3026 H12  HEM   181      -4.896   0.899   5.055  0.038677
ATOM   3027 H13  HEM   181      -4.708   2.619   4.801  0.038677
ATOM   3028 H14  HEM   181      -3.304   1.554   5.229  0.038677
ATOM   3029 C18  HEM   181      -6.414   0.562   2.499  0.112656
ATOM   3030 C19  HEM   181      -7.028   1.156   3.532 -0.636756
ATOM   3031 H16  HEM   181      -6.587   1.813   4.278  0.146604
ATOM   3032 H17  HEM   181      -8.096   0.953   3.493  0.146604
ATOM   3033 H15  HEM   181      -7.006  -0.090   1.860  0.088696
ATOM   3034 N2   HEM   181      -2.841   0.576   1.229 -0.385255
ATOM   3035 C13  HEM   181      -2.724   1.050   2.514  0.241420
ATOM   3036 C2   HEM   181      -1.477   1.443   3.050 -0.496815
ATOM   3037 H2   HEM   181      -1.718   1.952   3.981  0.160568
ATOM   3038 C8   HEM   181      -0.198   1.301   2.553  0.345203
ATOM   3039 C7   HEM   181       0.970   1.740   3.203  0.007801
ATOM   3040 C9   HEM   181       1.055   2.565   4.467 -0.133785
ATOM   3041 H5   HEM   181       1.846   2.145   5.100  0.034394
ATOM   3042 H6   HEM   181       0.169   2.723   5.094  0.034394
ATOM   3043 H7   HEM   181       1.358   3.584   4.199  0.034394
ATOM   3044 N1   HEM   181       0.073   0.612   1.352 -0.603995
ATOM   3045 C5   HEM   181       1.455   0.646   1.269  0.675906
ATOM   3046 C6   HEM   181       1.994   1.396   2.377 -0.443839
ATOM   3047 C10  HEM   181       3.456   1.703   2.690  0.274750
ATOM   3048 H8   HEM   181       4.053   0.784   2.651 -0.051013
ATOM   3049 H9   HEM   181       3.545   2.098   3.710 -0.051013
ATOM   3050 C11  HEM   181       4.096   2.629   1.685 -0.058334
ATOM   3051 H10  HEM   181       3.603   3.582   1.914 -0.036197
ATOM   3052 H11  HEM   181       3.888   2.381   0.638 -0.036197
ATOM   3053 C12  HEM   181       5.581   2.863   2.006  0.827432
ATOM   3054 O2   HEM   181       6.311   3.332   1.119 -0.841974
ATOM   3055 O1   HEM   181       6.000   2.597   3.137 -0.841974
ATOM   3056 FE   FE3   182      -1.260   0.156  -0.034  3.000000
ATOM   3057 O1   XOH   183      -1.467  -1.984   0.387 -1.183505
ATOM   3058 H1   XOH   183      -0.479  -1.984   0.387  0.183505
HETATM 3059 O    WAT   184      -5.353 -19.990   6.049 -0.834000
HETATM 3060 H1   WAT   184      -5.786 -19.833   5.210  0.417000
HETATM 3061 H2   WAT   184      -5.236 -19.117   6.424  0.417000
HETATM 3062 O    WAT   185      -2.541  -9.034 -14.718 -0.834000
HETATM 3063 H1   WAT   185      -2.984  -8.554 -14.018  0.417000
HETATM 3064 H2   WAT   185      -1.793  -8.483 -14.950  0.417000
HETATM 3065 O    WAT   186     -10.111   3.887  10.714 -0.834000
HETATM 3066 H1   WAT   186      -9.182   3.948  10.934  0.417000
HETATM 3067 H2   WAT   186     -10.525   3.561  11.513  0.417000
HETATM 3068 O    WAT   187      -5.444 -14.698  -0.933 -0.834000
HETATM 3069 H1   WAT   187      -6.125 -14.404  -0.327  0.417000
HETATM 3070 H2   WAT   187      -4.679 -14.168  -0.709  0.417000
HETATM 3071 O    WAT   188       5.363  -9.249  -7.741 -0.834000
HETATM 3072 H1   WAT   188       6.058  -8.756  -8.176  0.417000
HETATM 3073 H2   WAT   188       5.227 -10.015  -8.298  0.417000
HETATM 3074 O    WAT   189       4.356  -8.023  -5.407 -0.834000
HETATM 3075 H1   WAT   189       4.722  -8.498  -6.153  0.417000
HETATM 3076 H2   WAT   189       5.062  -8.011  -4.760  0.417000
HETATM 3077 O    WAT   190       7.415  -8.628  -9.853 -0.834000
HETATM 3078 H1   WAT   190       7.948  -8.306  -9.126  0.417000
HETATM 3079 H2   WAT   190       8.039  -9.064 -10.433  0.417000
HETATM 3080 O    WAT   191      12.891   0.371   2.765 -0.834000
HETATM 3081 H1   WAT   191      12.270  -0.354   2.689  0.417000
HETATM 3082 H2   WAT   191      12.729   0.908   1.990  0.417000
HETATM 3083 O    WAT   192      -5.719   6.069  -6.606 -0.834000
HETATM 3084 H1   WAT   192      -6.288   5.415  -7.011  0.417000
HETATM 3085 H2   WAT   192      -4.880   5.969  -7.057  0.417000
HETATM 3086 O    WAT   193      -2.727 -15.709  13.977 -0.834000
HETATM 3087 H1   WAT   193      -3.349 -15.131  13.536  0.417000
HETATM 3088 H2   WAT   193      -2.910 -15.590  14.909  0.417000
HETATM 3089 O    WAT   194      -5.767   9.405   4.855 -0.834000
HETATM 3090 H1   WAT   194      -5.777  10.123   4.221  0.417000
HETATM 3091 H2   WAT   194      -5.522   9.820   5.682  0.417000
HETATM 3092 O    WAT   195      -6.033   9.384  -4.847 -0.834000
HETATM 3093 H1   WAT   195      -6.868   9.213  -5.284  0.417000
HETATM 3094 H2   WAT   195      -5.966  10.338  -4.825  0.417000
HETATM 3095 O    WAT   196       4.604   2.532  11.186 -0.834000
HETATM 3096 H1   WAT   196       4.825   2.127  12.025  0.417000
HETATM 3097 H2   WAT   196       5.448   2.781  10.811  0.417000
HETATM 3098 O    WAT   197       7.482 -26.873   0.846 -0.834000
HETATM 3099 H1   WAT   197       7.728 -25.955   0.959  0.417000
HETATM 3100 H2   WAT   197       7.815 -27.309   1.630  0.417000
HETATM 3101 O    WAT   198       8.636   3.113   3.205 -0.834000
HETATM 3102 H1   WAT   198       7.720   2.862   3.084  0.417000
HETATM 3103 H2   WAT   198       8.595   3.983   3.600  0.417000
HETATM 3104 O    WAT   199      10.141 -17.364  -5.067 -0.834000
HETATM 3105 H1   WAT   199      10.500 -16.580  -5.483  0.417000
HETATM 3106 H2   WAT   199      10.802 -17.618  -4.424  0.417000
HETATM 3107 O    WAT   200     -10.889  -5.007 -17.428 -0.834000
HETATM 3108 H1   WAT   200     -10.539  -4.220 -17.846  0.417000
HETATM 3109 H2   WAT   200     -10.854  -4.815 -16.491  0.417000
HETATM 3110 O    WAT   201      -4.168 -19.752   2.867 -0.834000
HETATM 3111 H1   WAT   201      -3.431 -19.715   3.477  0.417000
HETATM 3112 H2   WAT   201      -3.774 -19.606   2.007  0.417000
HETATM 3113 O    WAT   202      -2.919 -18.189  -5.414 -0.834000
HETATM 3114 H1   WAT   202      -2.322 -18.174  -4.666  0.417000
HETATM 3115 H2   WAT   202      -2.560 -18.861  -5.993  0.417000
HETATM 3116 O    WAT   203      -9.995  -3.373 -19.272 -0.834000
HETATM 3117 H1   WAT   203     -10.908  -3.402 -19.560  0.417000
HETATM 3118 H2   WAT   203      -9.487  -3.410 -20.083  0.417000
HETATM 3119 O    WAT   204       7.445   5.341   1.765 -0.834000
HETATM 3120 H1   WAT   204       7.764   5.333   0.862  0.417000
HETATM 3121 H2   WAT   204       6.916   4.546   1.839  0.417000
HETATM 3122 O    WAT   205      10.595   2.850   5.195 -0.834000
HETATM 3123 H1   WAT   205      11.392   3.356   5.035  0.417000
HETATM 3124 H2   WAT   205       9.893   3.501   5.186  0.417000
HETATM 3125 O    WAT   206       8.495   5.553   3.803 -0.834000
HETATM 3126 H1   WAT   206       9.369   5.891   3.610  0.417000
HETATM 3127 H2   WAT   206       8.044   5.557   2.958  0.417000
HETATM 3128 O    WAT   207       3.082 -15.569  17.453 -0.834000
HETATM 3129 H1   WAT   207       2.481 -16.292  17.635  0.417000
HETATM 3130 H2   WAT   207       3.627 -15.888  16.733  0.417000
HETATM 3131 O    WAT   208      -7.603 -13.985   0.321 -0.834000
HETATM 3132 H1   WAT   208      -7.783 -13.842  -0.608  0.417000
HETATM 3133 H2   WAT   208      -8.175 -14.712   0.567  0.417000
HETATM 3134 O    WAT   209      -0.586 -10.555  13.975 -0.834000
HETATM 3135 H1   WAT   209       0.313 -10.814  14.177  0.417000
HETATM 3136 H2   WAT   209      -1.126 -11.238  14.373  0.417000
HETATM 3137 O    WAT   210       1.750 -11.073  15.016 -0.834000
HETATM 3138 H1   WAT   210       1.671 -11.061  15.970  0.417000
HETATM 3139 H2   WAT   210       2.610 -10.690  14.842  0.417000
HETATM 3140 O    WAT   211       4.110 -10.277  15.075 -0.834000
HETATM 3141 H1   WAT   211       4.386  -9.988  15.945  0.417000
HETATM 3142 H2   WAT   211       4.922 -10.544  14.643  0.417000
HETATM 3143 O    WAT   212      -9.780  -9.987 -14.306 -0.834000
HETATM 3144 H1   WAT   212      -9.989  -9.937 -13.373  0.417000
HETATM 3145 H2   WAT   212      -8.958 -10.475 -14.342  0.417000
HETATM 3146 O    WAT   213     -11.929 -11.404 -15.106 -0.834000
HETATM 3147 H1   WAT   213     -11.462 -12.174 -15.429  0.417000
HETATM 3148 H2   WAT   213     -11.238 -10.788 -14.865  0.417000
HETATM 3149 O    WAT   214       0.390 -15.817 -20.160 -0.834000
HETATM 3150 H1   WAT   214      -0.041 -15.228 -19.540  0.417000
HETATM 3151 H2   WAT   214       0.879 -16.429 -19.609  0.417000
HETATM 3152 O    WAT   215      12.799 -28.609   4.229 -0.834000
HETATM 3153 H1   WAT   215      12.871 -29.132   3.431  0.417000
HETATM 3154 H2   WAT   215      13.669 -28.228   4.346  0.417000
HETATM 3155 O    WAT   216       1.775  -6.297 -19.010 -0.834000
HETATM 3156 H1   WAT   216       2.346  -7.021 -19.266  0.417000
HETATM 3157 H2   WAT   216       1.459  -6.537 -18.139  0.417000
HETATM 3158 O    WAT   217      -5.681  -5.409 -30.761 -0.834000
HETATM 3159 H1   WAT   217      -5.559  -4.806 -30.027  0.417000
HETATM 3160 H2   WAT   217      -5.554  -4.866 -31.539  0.417000
HETATM 3161 O    WAT   218       7.543  18.667 -22.079 -0.834000
HETATM 3162 H1   WAT   218       7.791  18.728 -21.157  0.417000
HETATM 3163 H2   WAT   218       7.527  19.575 -22.383  0.417000
HETATM 3164 O    WAT   219      -0.086 -28.802   0.268 -0.834000
HETATM 3165 H1   WAT   219       0.764 -29.229   0.160  0.417000
HETATM 3166 H2   WAT   219      -0.016 -28.335   1.100  0.417000
HETATM 3167 O    WAT   220      -4.652 -25.222  17.766 -0.834000
HETATM 3168 H1   WAT   220      -3.879 -25.381  17.225  0.417000
HETATM 3169 H2   WAT   220      -4.340 -24.654  18.470  0.417000
HETATM 3170 O    WAT   221     -17.542   4.776 -24.020 -0.834000
HETATM 3171 H1   WAT   221     -17.040   5.473 -23.596  0.417000
HETATM 3172 H2   WAT   221     -17.045   3.979 -23.839  0.417000
HETATM 3173 O    WAT   222     -10.827  -5.420  14.854 -0.834000
HETATM 3174 H1   WAT   222     -10.795  -4.474  14.993  0.417000
HETATM 3175 H2   WAT   222     -10.250  -5.781  15.527  0.417000
HETATM 3176 O    WAT   223     -20.712  -5.523  24.189 -0.834000
HETATM 3177 H1   WAT   223     -20.870  -6.437  23.950  0.417000
HETATM 3178 H2   WAT   223     -21.208  -5.397  24.998  0.417000
HETATM 3179 O    WAT   224      15.798 -11.863  26.682 -0.834000
HETATM 3180 H1   WAT   224      16.152 -11.815  27.570  0.417000
HETATM 3181 H2   WAT   224      14.925 -12.242  26.793  0.417000
HETATM 3182 O    WAT   225      -2.879  -9.172  30.172 -0.834000
HETATM 3183 H1   WAT   225      -2.201  -9.714  29.767  0.417000
HETATM 3184 H2   WAT   225      -2.954  -9.511  31.064  0.417000
HETATM 3185 O    WAT   226     -10.362 -15.152 -19.756 -0.834000
HETATM 3186 H1   WAT   226      -9.956 -15.935 -20.129  0.417000
HETATM 3187 H2   WAT   226     -11.203 -15.080 -20.208  0.417000
HETATM 3188 O    WAT   227       4.932 -28.150  -2.755 -0.834000
HETATM 3189 H1   WAT   227       5.776 -28.114  -2.305  0.417000
HETATM 3190 H2   WAT   227       4.484 -27.347  -2.489  0.417000
HETATM 3191 O    WAT   228     -12.044 -11.672 -21.518 -0.834000
HETATM 3192 H1   WAT   228     -12.271 -11.662 -20.588  0.417000
HETATM 3193 H2   WAT   228     -12.582 -10.980 -21.903  0.417000
HETATM 3194 O    WAT   229      -5.171 -14.004  27.568 -0.834000
HETATM 3195 H1   WAT   229      -5.501 -13.739  26.709  0.417000
HETATM 3196 H2   WAT   229      -5.635 -13.441  28.187  0.417000
HETATM 3197 O    WAT   230      22.885 -17.140 -16.599 -0.834000
HETATM 3198 H1   WAT   230      22.558 -17.816 -16.006  0.417000
HETATM 3199 H2   WAT   230      22.171 -17.002 -17.222  0.417000
HETATM 3200 O    WAT   231       9.011 -10.085  22.265 -0.834000
HETATM 3201 H1   WAT   231       8.203 -10.379  21.845  0.417000
HETATM 3202 H2   WAT   231       9.507  -9.665  21.562  0.417000
HETATM 3203 O    WAT   232     -21.994  -4.293  15.023 -0.834000
HETATM 3204 H1   WAT   232     -21.751  -5.183  14.768  0.417000
HETATM 3205 H2   WAT   232     -21.198  -3.930  15.411  0.417000
HETATM 3206 O    WAT   233       8.161   7.490 -33.244 -0.834000
HETATM 3207 H1   WAT   233       8.845   7.311 -32.599  0.417000
HETATM 3208 H2   WAT   233       7.912   6.628 -33.576  0.417000
HETATM 3209 O    WAT   234     -12.759  12.262  -8.824 -0.834000
HETATM 3210 H1   WAT   234     -11.817  12.380  -8.952  0.417000
HETATM 3211 H2   WAT   234     -13.161  12.770  -9.529  0.417000
HETATM 3212 O    WAT   235       8.166  26.913  11.075 -0.834000
HETATM 3213 H1   WAT   235       8.307  27.813  11.368  0.417000
HETATM 3214 H2   WAT   235       8.679  26.380  11.682  0.417000
HETATM 3215 O    WAT   236       0.015  21.384   6.881 -0.834000
HETATM 3216 H1   WAT   236      -0.583  20.895   7.446  0.417000
HETATM 3217 H2   WAT   236       0.159  20.809   6.129  0.417000
HETATM 3218 O    WAT   237     -13.751 -19.691  16.114 -0.834000
HETATM 3219 H1   WAT   237     -12.928 -19.221  15.986  0.417000
HETATM 3220 H2   WAT   237     -13.539 -20.604  15.919  0.417000
HETATM 3221 O    WAT   238      28.868 -13.342 -11.227 -0.834000
HETATM 3222 H1   WAT   238      28.590 -13.443 -12.137  0.417000
HETATM 3223 H2   WAT   238      28.779 -14.217 -10.850  0.417000
HETATM 3224 O    WAT   239       0.387  30.451  16.896 -0.834000
HETATM 3225 H1   WAT   239      -0.023  31.308  16.782  0.417000
HETATM 3226 H2   WAT   239       1.291  30.578  16.611  0.417000
HETATM 3227 O    WAT   240     -10.263  -9.375 -18.777 -0.834000
HETATM 3228 H1   WAT   240     -10.761  -9.955 -19.353  0.417000
HETATM 3229 H2   WAT   240      -9.888  -9.959 -18.117  0.417000
HETATM 3230 O    WAT   241     -19.283 -13.613  -8.906 -0.834000
HETATM 3231 H1   WAT   241     -18.776 -13.659  -9.717  0.417000
HETATM 3232 H2   WAT   241     -18.983 -14.363  -8.393  0.417000
HETATM 3233 O    WAT   242     -10.888  31.103  -2.650 -0.834000
HETATM 3234 H1   WAT   242     -10.937  32.059  -2.626  0.417000
HETATM 3235 H2   WAT   242     -10.321  30.874  -1.914  0.417000
HETATM 3236 O    WAT   243      16.242 -15.237 -16.370 -0.834000
HETATM 3237 H1   WAT   243      16.429 -15.835 -15.647  0.417000
HETATM 3238 H2   WAT   243      16.478 -15.729 -17.156  0.417000
HETATM 3239 O    WAT   244      11.608  31.992  -7.465 -0.834000
HETATM 3240 H1   WAT   244      12.508  32.139  -7.755  0.417000
HETATM 3241 H2   WAT   244      11.499  31.041  -7.497  0.417000
HETATM 3242 O    WAT   245     -24.701  -3.205   5.930 -0.834000
HETATM 3243 H1   WAT   245     -24.402  -3.997   6.377  0.417000
HETATM 3244 H2   WAT   245     -23.967  -2.596   6.003  0.417000
HETATM 3245 O    WAT   246      10.663   5.171  12.075 -0.834000
HETATM 3246 H1   WAT   246      10.437   5.553  11.227  0.417000
HETATM 3247 H2   WAT   246       9.824   5.072  12.524  0.417000
HETATM 3248 O    WAT   247     -13.002   2.279  23.304 -0.834000
HETATM 3249 H1   WAT   247     -12.156   1.832  23.341  0.417000
HETATM 3250 H2   WAT   247     -13.644   1.592  23.481  0.417000
HETATM 3251 O    WAT   248      -5.079  -4.656  32.800 -0.834000
HETATM 3252 H1   WAT   248      -5.887  -4.952  33.219  0.417000
HETATM 3253 H2   WAT   248      -4.911  -5.306  32.118  0.417000
HETATM 3254 O    WAT   249      -0.090 -35.275   6.132 -0.834000
HETATM 3255 H1   WAT   249       0.284 -34.415   6.327  0.417000
HETATM 3256 H2   WAT   249      -0.978 -35.237   6.488  0.417000
HETATM 3257 O    WAT   250     -30.953 -12.989   1.998 -0.834000
HETATM 3258 H1   WAT   250     -31.699 -13.344   2.480  0.417000
HETATM 3259 H2   WAT   250     -30.771 -12.150   2.421  0.417000
HETATM 3260 O    WAT   251       4.103   7.118 -32.674 -0.834000
HETATM 3261 H1   WAT   251       4.970   7.506 -32.794  0.417000
HETATM 3262 H2   WAT   251       4.274   6.269 -32.266  0.417000
HETATM 3263 O    WAT   252      33.497   2.721  -7.947 -0.834000
HETATM 3264 H1   WAT   252      33.546   3.333  -7.213  0.417000
HETATM 3265 H2   WAT   252      32.838   2.079  -7.680  0.417000
HETATM 3266 O    WAT   253      -8.873 -31.301  -0.092 -0.834000
HETATM 3267 H1   WAT   253      -8.802 -31.358  -1.045  0.417000
HETATM 3268 H2   WAT   253      -8.029 -30.949   0.190  0.417000
HETATM 3269 O    WAT   254      -0.457  27.197   9.694 -0.834000
HETATM 3270 H1   WAT   254       0.366  27.339   9.226  0.417000
HETATM 3271 H2   WAT   254      -0.238  27.344  10.614  0.417000
HETATM 3272 O    WAT   255      12.173  11.314  16.050 -0.834000
HETATM 3273 H1   WAT   255      11.909  12.147  16.442  0.417000
HETATM 3274 H2   WAT   255      11.352  10.907  15.776  0.417000
HETATM 3275 O    WAT   256      -2.843  14.734 -23.004 -0.834000
HETATM 3276 H1   WAT   256      -2.113  14.198 -23.312  0.417000
HETATM 3277 H2   WAT   256      -3.461  14.739 -23.735  0.417000
HETATM 3278 O    WAT   257     -20.040 -23.017 -16.533 -0.834000
HETATM 3279 H1   WAT   257     -20.539 -23.017 -15.716  0.417000
HETATM 3280 H2   WAT   257     -20.699 -22.897 -17.216  0.417000
HETATM 3281 O    WAT   258      32.861 -11.535  -6.478 -0.834000
HETATM 3282 H1   WAT   258      33.432 -10.766  -6.479  0.417000
HETATM 3283 H2   WAT   258      32.090 -11.261  -6.975  0.417000
HETATM 3284 O    WAT   259      -0.757 -22.614 -10.376 -0.834000
HETATM 3285 H1   WAT   259       0.193 -22.702 -10.444  0.417000
HETATM 3286 H2   WAT   259      -0.981 -23.060  -9.559  0.417000
HETATM 3287 O    WAT   260      17.109  -5.689  -3.137 -0.834000
HETATM 3288 H1   WAT   260      17.633  -5.026  -3.586  0.417000
HETATM 3289 H2   WAT   260      16.236  -5.302  -3.074  0.417000
HETATM 3290 O    WAT   261      -6.224  25.668  -9.124 -0.834000
HETATM 3291 H1   WAT   261      -6.461  24.768  -9.346  0.417000
HETATM 3292 H2   WAT   261      -6.763  26.208  -9.702  0.417000
HETATM 3293 O    WAT   262     -26.846  -6.417   7.189 -0.834000
HETATM 3294 H1   WAT   262     -27.507  -7.109   7.167  0.417000
HETATM 3295 H2   WAT   262     -26.735  -6.163   6.273  0.417000
HETATM 3296 O    WAT   263     -17.746 -22.844  20.212 -0.834000
HETATM 3297 H1   WAT   263     -16.828 -23.091  20.100  0.417000
HETATM 3298 H2   WAT   263     -17.728 -22.148  20.870  0.417000
HETATM 3299 O    WAT   264       3.306 -26.021 -12.196 -0.834000
HETATM 3300 H1   WAT   264       3.924 -25.489 -11.696  0.417000
HETATM 3301 H2   WAT   264       3.816 -26.782 -12.476  0.417000
HETATM 3302 O    WAT   265      -6.170 -11.663 -23.126 -0.834000
HETATM 3303 H1   WAT   265      -5.215 -11.600 -23.129  0.417000
HETATM 3304 H2   WAT   265      -6.463 -10.836 -22.742  0.417000
HETATM 3305 O    WAT   266      19.254  14.790   8.035 -0.834000
HETATM 3306 H1   WAT   266      19.419  15.645   7.638  0.417000
HETATM 3307 H2   WAT   266      20.035  14.276   7.829  0.417000
HETATM 3308 O    WAT   267      -3.661  25.742  -8.935 -0.834000
HETATM 3309 H1   WAT   267      -4.577  25.973  -9.094  0.417000
HETATM 3310 H2   WAT   267      -3.513  24.965  -9.473  0.417000
HETATM 3311 O    WAT   268       2.279 -11.272 -12.266 -0.834000
HETATM 3312 H1   WAT   268       2.202 -12.181 -12.556  0.417000
HETATM 3313 H2   WAT   268       2.333 -11.328 -11.312  0.417000
HETATM 3314 O    WAT   269      20.241  22.328   5.244 -0.834000
HETATM 3315 H1   WAT   269      20.536  21.426   5.122  0.417000
HETATM 3316 H2   WAT   269      19.342  22.333   4.914  0.417000
HETATM 3317 O    WAT   270       1.458  27.226 -19.259 -0.834000
HETATM 3318 H1   WAT   270       1.572  26.342 -18.908  0.417000
HETATM 3319 H2   WAT   270       0.912  27.671 -18.612  0.417000
HETATM 3320 O    WAT   271       5.530 -30.977   1.843 -0.834000
HETATM 3321 H1   WAT   271       5.178 -30.318   1.246  0.417000
HETATM 3322 H2   WAT   271       5.833 -30.476   2.601  0.417000
HETATM 3323 O    WAT   272      10.197  18.936   2.498 -0.834000
HETATM 3324 H1   WAT   272      11.058  18.517   2.507  0.417000
HETATM 3325 H2   WAT   272       9.718  18.482   1.805  0.417000
HETATM 3326 O    WAT   273      13.651  -5.785 -22.331 -0.834000
HETATM 3327 H1   WAT   273      13.582  -5.913 -21.385  0.417000
HETATM 3328 H2   WAT   273      14.116  -6.561 -22.644  0.417000
HETATM 3329 O    WAT   274      -9.631  11.628  24.194 -0.834000
HETATM 3330 H1   WAT   274      -8.799  11.155  24.195  0.417000
HETATM 3331 H2   WAT   274     -10.142  11.211  23.500  0.417000
HETATM 3332 O    WAT   275      18.048 -16.980 -12.034 -0.834000
HETATM 3333 H1   WAT   275      18.314 -16.189 -11.565  0.417000
HETATM 3334 H2   WAT   275      18.871 -17.422 -12.242  0.417000
HETATM 3335 O    WAT   276      27.159  -3.215  18.860 -0.834000
HETATM 3336 H1   WAT   276      26.954  -3.456  19.764  0.417000
HETATM 3337 H2   WAT   276      26.409  -3.527  18.354  0.417000
HETATM 3338 O    WAT   277       7.451  10.626 -29.707 -0.834000
HETATM 3339 H1   WAT   277       6.898  11.144 -29.122  0.417000
HETATM 3340 H2   WAT   277       7.869  11.271 -30.277  0.417000
HETATM 3341 O    WAT   278      -9.263  29.557  -7.638 -0.834000
HETATM 3342 H1   WAT   278      -9.855  30.036  -7.058  0.417000
HETATM 3343 H2   WAT   278      -8.958  30.213  -8.265  0.417000
HETATM 3344 O    WAT   279      -8.568  21.029 -21.513 -0.834000
HETATM 3345 H1   WAT   279      -7.711  20.734 -21.822  0.417000
HETATM 3346 H2   WAT   279      -8.763  21.800 -22.046  0.417000
HETATM 3347 O    WAT   280      -9.271  -4.537 -29.516 -0.834000
HETATM 3348 H1   WAT   280      -8.393  -4.832 -29.277  0.417000
HETATM 3349 H2   WAT   280      -9.783  -4.633 -28.713  0.417000
HETATM 3350 O    WAT   281      16.838  -4.823 -14.889 -0.834000
HETATM 3351 H1   WAT   281      16.493  -4.868 -15.781  0.417000
HETATM 3352 H2   WAT   281      16.917  -3.886 -14.710  0.417000
HETATM 3353 O    WAT   282      17.215 -17.671 -25.035 -0.834000
HETATM 3354 H1   WAT   282      16.957 -17.004 -24.398  0.417000
HETATM 3355 H2   WAT   282      18.075 -17.966 -24.737  0.417000
HETATM 3356 O    WAT   283     -13.405  -2.074  29.274 -0.834000
HETATM 3357 H1   WAT   283     -14.050  -1.495  28.869  0.417000
HETATM 3358 H2   WAT   283     -12.623  -1.530  29.374  0.417000
HETATM 3359 O    WAT   284      -0.624  24.143  21.608 -0.834000
HETATM 3360 H1   WAT   284       0.035  23.687  21.084  0.417000
HETATM 3361 H2   WAT   284      -0.565  25.056  21.327  0.417000
HETATM 3362 O    WAT   285      16.849   5.884  11.628 -0.834000
HETATM 3363 H1   WAT   285      16.353   6.552  11.154  0.417000
HETATM 3364 H2   WAT   285      16.717   6.098  12.551  0.417000
HETATM 3365 O    WAT   286     -17.611  19.217   5.327 -0.834000
HETATM 3366 H1   WAT   286     -17.423  18.283   5.422  0.417000
HETATM 3367 H2   WAT   286     -17.722  19.531   6.224  0.417000
HETATM 3368 O    WAT   287       6.894  -9.402 -14.092 -0.834000
HETATM 3369 H1   WAT   287       6.758 -10.349 -14.075  0.417000
HETATM 3370 H2   WAT   287       6.918  -9.180 -15.023  0.417000
HETATM 3371 O    WAT   288     -27.582   7.684   9.099 -0.834000
HETATM 3372 H1   WAT   288     -27.207   8.541   8.898  0.417000
HETATM 3373 H2   WAT   288     -27.425   7.567  10.036  0.417000
HETATM 3374 O    WAT   289      12.096   2.179  17.414 -0.834000
HETATM 3375 H1   WAT   289      11.258   1.813  17.696  0.417000
HETATM 3376 H2   WAT   289      12.683   2.035  18.156  0.417000
HETATM 3377 O    WAT   290      -5.498  30.081  11.083 -0.834000
HETATM 3378 H1   WAT   290      -5.014  30.697  10.533  0.417000
HETATM 3379 H2   WAT   290      -5.881  30.624  11.772  0.417000
HETATM 3380 O    WAT   291      -6.632 -17.176  10.673 -0.834000
HETATM 3381 H1   WAT   291      -7.484 -16.955  11.048  0.417000
HETATM 3382 H2   WAT   291      -6.295 -16.346  10.337  0.417000
HETATM 3383 O    WAT   292     -29.125   9.777   4.852 -0.834000
HETATM 3384 H1   WAT   292     -29.021  10.179   5.715  0.417000
HETATM 3385 H2   WAT   292     -28.308   9.977   4.395  0.417000
HETATM 3386 O    WAT   293      -3.226 -20.325  24.864 -0.834000
HETATM 3387 H1   WAT   293      -3.424 -20.229  25.795  0.417000
HETATM 3388 H2   WAT   293      -2.277 -20.212  24.807  0.417000
HETATM 3389 O    WAT   294     -26.806  -1.543  -2.981 -0.834000
HETATM 3390 H1   WAT   294     -27.717  -1.569  -2.687  0.417000
HETATM 3391 H2   WAT   294     -26.754  -0.760  -3.529  0.417000
HETATM 3392 O    WAT   295      11.405  -8.137 -20.485 -0.834000
HETATM 3393 H1   WAT   295      10.627  -7.784 -20.054  0.417000
HETATM 3394 H2   WAT   295      11.226  -9.073 -20.575  0.417000
HETATM 3395 O    WAT   296     -11.608 -21.001  -8.908 -0.834000
HETATM 3396 H1   WAT   296     -11.577 -20.590  -8.043  0.417000
HETATM 3397 H2   WAT   296     -11.264 -20.334  -9.502  0.417000
HETATM 3398 O    WAT   297      26.086 -18.888   9.786 -0.834000
HETATM 3399 H1   WAT   297      26.164 -19.480   9.038  0.417000
HETATM 3400 H2   WAT   297      26.612 -18.126   9.543  0.417000
HETATM 3401 O    WAT   298     -18.792 -14.980   2.696 -0.834000
HETATM 3402 H1   WAT   298     -17.928 -14.730   2.369  0.417000
HETATM 3403 H2   WAT   298     -18.988 -15.804   2.250  0.417000
HETATM 3404 O    WAT   299     -12.727  22.799  18.913 -0.834000
HETATM 3405 H1   WAT   299     -13.230  22.430  19.639  0.417000
HETATM 3406 H2   WAT   299     -12.332  22.039  18.485  0.417000
HETATM 3407 O    WAT   300     -18.363 -16.696  11.228 -0.834000
HETATM 3408 H1   WAT   300     -18.926 -17.344  10.805  0.417000
HETATM 3409 H2   WAT   300     -18.972 -16.086  11.645  0.417000
HETATM 3410 O    WAT   301     -19.448  15.830 -24.478 -0.834000
HETATM 3411 H1   WAT   301     -19.900  15.528 -25.266  0.417000
HETATM 3412 H2   WAT   301     -19.484  15.084 -23.880  0.417000
HETATM 3413 O    WAT   302       4.791  23.435  -8.054 -0.834000
HETATM 3414 H1   WAT   302       4.585  22.592  -8.458  0.417000
HETATM 3415 H2   WAT   302       5.743  23.510  -8.129  0.417000
HETATM 3416 O    WAT   303      -1.456  -4.359  31.098 -0.834000
HETATM 3417 H1   WAT   303      -0.734  -3.792  30.826  0.417000
HETATM 3418 H2   WAT   303      -1.028  -5.152  31.421  0.417000
HETATM 3419 O    WAT   304      24.488   9.983 -16.820 -0.834000
HETATM 3420 H1   WAT   304      24.809   9.086 -16.731  0.417000
HETATM 3421 H2   WAT   304      24.083  10.007 -17.687  0.417000
HETATM 3422 O    WAT   305     -11.663 -13.384  30.217 -0.834000
HETATM 3423 H1   WAT   305     -11.824 -13.773  29.358  0.417000
HETATM 3424 H2   WAT   305     -12.022 -12.499  30.150  0.417000
HETATM 3425 O    WAT   306     -15.924  14.066 -19.603 -0.834000
HETATM 3426 H1   WAT   306     -16.474  14.833 -19.443  0.417000
HETATM 3427 H2   WAT   306     -16.337  13.366 -19.098  0.417000
HETATM 3428 O    WAT   307       7.141 -12.637 -29.791 -0.834000
HETATM 3429 H1   WAT   307       8.090 -12.756 -29.769  0.417000
HETATM 3430 H2   WAT   307       6.852 -13.149 -30.546  0.417000
HETATM 3431 O    WAT   308      22.879  22.133  -5.253 -0.834000
HETATM 3432 H1   WAT   308      23.198  22.848  -5.803  0.417000
HETATM 3433 H2   WAT   308      23.637  21.559  -5.142  0.417000
HETATM 3434 O    WAT   309     -25.829 -16.047  16.956 -0.834000
HETATM 3435 H1   WAT   309     -26.532 -16.637  17.227  0.417000
HETATM 3436 H2   WAT   309     -25.043 -16.404  17.370  0.417000
HETATM 3437 O    WAT   310      -6.147  29.167  -6.466 -0.834000
HETATM 3438 H1   WAT   310      -6.962  29.617  -6.687  0.417000
HETATM 3439 H2   WAT   310      -6.428  28.374  -6.010  0.417000
HETATM 3440 O    WAT   311     -12.816   9.244  17.397 -0.834000
HETATM 3441 H1   WAT   311     -12.449   8.611  16.780  0.417000
HETATM 3442 H2   WAT   311     -13.014  10.012  16.863  0.417000
HETATM 3443 O    WAT   312       4.186  10.310  27.843 -0.834000
HETATM 3444 H1   WAT   312       3.517  10.863  28.246  0.417000
HETATM 3445 H2   WAT   312       4.612  10.879  27.201  0.417000
HETATM 3446 O    WAT   313       4.045  26.891  -2.645 -0.834000
HETATM 3447 H1   WAT   313       3.374  27.565  -2.540  0.417000
HETATM 3448 H2   WAT   313       3.568  26.126  -2.966  0.417000
HETATM 3449 O    WAT   314      14.549   1.659  19.168 -0.834000
HETATM 3450 H1   WAT   314      15.010   2.395  18.767  0.417000
HETATM 3451 H2   WAT   314      15.077   1.434  19.935  0.417000
HETATM 3452 O    WAT   315     -22.726  -9.028  14.914 -0.834000
HETATM 3453 H1   WAT   315     -23.309  -9.545  15.469  0.417000
HETATM 3454 H2   WAT   315     -22.164  -9.676  14.488  0.417000
HETATM 3455 O    WAT   316     -24.213 -11.593   0.020 -0.834000
HETATM 3456 H1   WAT   316     -24.308 -11.649   0.971  0.417000
HETATM 3457 H2   WAT   316     -24.409 -12.476  -0.292  0.417000
HETATM 3458 O    WAT   317     -19.183   7.646   5.229 -0.834000
HETATM 3459 H1   WAT   317     -18.594   8.383   5.065  0.417000
HETATM 3460 H2   WAT   317     -18.600   6.917   5.442  0.417000
HETATM 3461 O    WAT   318      -0.091  -9.336  23.486 -0.834000
HETATM 3462 H1   WAT   318       0.389  -9.038  24.259  0.417000
HETATM 3463 H2   WAT   318      -0.761  -9.924  23.832  0.417000
HETATM 3464 O    WAT   319       1.248 -31.915  13.954 -0.834000
HETATM 3465 H1   WAT   319       0.994 -32.363  13.147  0.417000
HETATM 3466 H2   WAT   319       2.186 -31.752  13.852  0.417000
HETATM 3467 O    WAT   320     -16.014 -18.462  -8.174 -0.834000
HETATM 3468 H1   WAT   320     -16.595 -17.891  -8.676  0.417000
HETATM 3469 H2   WAT   320     -15.571 -18.994  -8.835  0.417000
HETATM 3470 O    WAT   321     -25.316  -6.391   9.388 -0.834000
HETATM 3471 H1   WAT   321     -25.265  -7.290   9.713  0.417000
HETATM 3472 H2   WAT   321     -25.938  -6.433   8.662  0.417000
HETATM 3473 O    WAT   322       6.138  11.835  -6.266 -0.834000
HETATM 3474 H1   WAT   322       6.594  12.585  -6.648  0.417000
HETATM 3475 H2   WAT   322       5.709  12.188  -5.487  0.417000
HETATM 3476 O    WAT   323      23.665 -16.904   2.861 -0.834000
HETATM 3477 H1   WAT   323      24.146 -16.251   3.369  0.417000
HETATM 3478 H2   WAT   323      24.334 -17.338   2.332  0.417000
HETATM 3479 O    WAT   324      10.384   7.955  -5.058 -0.834000
HETATM 3480 H1   WAT   324      10.440   8.669  -5.692  0.417000
HETATM 3481 H2   WAT   324       9.445   7.818  -4.934  0.417000
HETATM 3482 O    WAT   325      -1.568 -27.122  17.486 -0.834000
HETATM 3483 H1   WAT   325      -0.644 -26.992  17.698  0.417000
HETATM 3484 H2   WAT   325      -2.027 -26.962  18.311  0.417000
HETATM 3485 O    WAT   326      -7.846 -12.222  26.062 -0.834000
HETATM 3486 H1   WAT   326      -7.571 -11.341  26.316  0.417000
HETATM 3487 H2   WAT   326      -7.427 -12.369  25.215  0.417000
HETATM 3488 O    WAT   327      12.513  23.096 -10.096 -0.834000
HETATM 3489 H1   WAT   327      12.971  22.260 -10.183  0.417000
HETATM 3490 H2   WAT   327      13.199  23.721  -9.861  0.417000
HETATM 3491 O    WAT   328      18.128  14.533  14.735 -0.834000
HETATM 3492 H1   WAT   328      18.702  15.052  15.298  0.417000
HETATM 3493 H2   WAT   328      18.196  14.947  13.875  0.417000
HETATM 3494 O    WAT   329     -14.281 -13.272  10.747 -0.834000
HETATM 3495 H1   WAT   329     -14.452 -12.607  10.080  0.417000
HETATM 3496 H2   WAT   329     -15.018 -13.879  10.674  0.417000
HETATM 3497 O    WAT   330      -5.783  14.810  -4.965 -0.834000
HETATM 3498 H1   WAT   330      -5.451  14.188  -4.319  0.417000
HETATM 3499 H2   WAT   330      -5.012  15.306  -5.239  0.417000
HETATM 3500 O    WAT   331     -18.137   8.161  27.511 -0.834000
HETATM 3501 H1   WAT   331     -18.760   8.229  26.787  0.417000
HETATM 3502 H2   WAT   331     -17.901   9.067  27.709  0.417000
HETATM 3503 O    WAT   332      -7.954  20.913   2.435 -0.834000
HETATM 3504 H1   WAT   332      -7.942  21.480   1.664  0.417000
HETATM 3505 H2   WAT   332      -8.284  20.075   2.111  0.417000
HETATM 3506 O    WAT   333       0.309  15.193  -5.693 -0.834000
HETATM 3507 H1   WAT   333       0.251  14.821  -6.573  0.417000
HETATM 3508 H2   WAT   333      -0.167  14.574  -5.140  0.417000
HETATM 3509 O    WAT   334      12.185  24.934   5.004 -0.834000
HETATM 3510 H1   WAT   334      12.624  24.089   4.903  0.417000
HETATM 3511 H2   WAT   334      11.664  25.029   4.207  0.417000
HETATM 3512 O    WAT   335     -13.403 -27.380   2.012 -0.834000
HETATM 3513 H1   WAT   335     -12.958 -27.768   2.766  0.417000
HETATM 3514 H2   WAT   335     -14.199 -27.902   1.909  0.417000
HETATM 3515 O    WAT   336      22.864   4.072  17.315 -0.834000
HETATM 3516 H1   WAT   336      23.304   4.766  17.807  0.417000
HETATM 3517 H2   WAT   336      23.540   3.407  17.183  0.417000
HETATM 3518 O    WAT   337     -17.358  -1.371 -21.166 -0.834000
HETATM 3519 H1   WAT   337     -18.163  -1.798 -21.458  0.417000
HETATM 3520 H2   WAT   337     -17.617  -0.876 -20.389  0.417000
HETATM 3521 O    WAT   338      16.252 -26.803 -13.462 -0.834000
HETATM 3522 H1   WAT   338      15.299 -26.801 -13.368  0.417000
HETATM 3523 H2   WAT   338      16.451 -27.651 -13.861  0.417000
HETATM 3524 O    WAT   339       7.725  25.760 -12.079 -0.834000
HETATM 3525 H1   WAT   339       8.185  26.199 -12.794  0.417000
HETATM 3526 H2   WAT   339       7.833  24.826 -12.261  0.417000
HETATM 3527 O    WAT   340      -6.611  10.393 -27.650 -0.834000
HETATM 3528 H1   WAT   340      -6.276  10.298 -26.758  0.417000
HETATM 3529 H2   WAT   340      -5.826  10.445 -28.196  0.417000
HETATM 3530 O    WAT   341      -4.306   4.264 -31.444 -0.834000
HETATM 3531 H1   WAT   341      -4.532   3.487 -31.955  0.417000
HETATM 3532 H2   WAT   341      -3.771   4.792 -32.037  0.417000
HETATM 3533 O    WAT   342       6.816 -26.653 -18.139 -0.834000
HETATM 3534 H1   WAT   342       5.905 -26.907 -17.992  0.417000
HETATM 3535 H2   WAT   342       6.975 -25.953 -17.507  0.417000
HETATM 3536 O    WAT   343     -11.606  -4.677  24.745 -0.834000
HETATM 3537 H1   WAT   343     -11.084  -4.415  25.504  0.417000
HETATM 3538 H2   WAT   343     -11.772  -5.610  24.879  0.417000
HETATM 3539 O    WAT   344      -9.644  16.745   7.760 -0.834000
HETATM 3540 H1   WAT   344      -9.698  16.289   8.601  0.417000
HETATM 3541 H2   WAT   344      -9.195  17.566   7.961  0.417000
HETATM 3542 O    WAT   345       3.615   5.074  19.961 -0.834000
HETATM 3543 H1   WAT   345       4.008   5.463  20.742  0.417000
HETATM 3544 H2   WAT   345       3.217   5.812  19.500  0.417000
HETATM 3545 O    WAT   346      -5.598 -26.197 -22.824 -0.834000
HETATM 3546 H1   WAT   346      -5.721 -27.143 -22.744  0.417000
HETATM 3547 H2   WAT   346      -6.443 -25.823 -22.574  0.417000
HETATM 3548 O    WAT   347      -5.381  -3.277  14.688 -0.834000
HETATM 3549 H1   WAT   347      -5.399  -3.863  13.931  0.417000
HETATM 3550 H2   WAT   347      -6.042  -3.632  15.282  0.417000
HETATM 3551 O    WAT   348       4.173  -6.688 -33.061 -0.834000
HETATM 3552 H1   WAT   348       4.094  -5.909 -32.510  0.417000
HETATM 3553 H2   WAT   348       3.688  -7.365 -32.590  0.417000
HETATM 3554 O    WAT   349      -8.706  27.301   2.061 -0.834000
HETATM 3555 H1   WAT   349      -9.111  27.454   2.915  0.417000
HETATM 3556 H2   WAT   349      -7.781  27.155   2.257  0.417000
HETATM 3557 O    WAT   350      31.405 -12.836   9.054 -0.834000
HETATM 3558 H1   WAT   350      30.476 -12.625   9.143  0.417000
HETATM 3559 H2   WAT   350      31.437 -13.793   9.075  0.417000
HETATM 3560 O    WAT   351      20.980 -17.974 -10.813 -0.834000
HETATM 3561 H1   WAT   351      21.181 -18.778 -10.335  0.417000
HETATM 3562 H2   WAT   351      21.514 -18.027 -11.606  0.417000
HETATM 3563 O    WAT   352     -25.746   8.632   3.017 -0.834000
HETATM 3564 H1   WAT   352     -25.094   9.062   2.463  0.417000
HETATM 3565 H2   WAT   352     -25.477   8.843   3.911  0.417000
HETATM 3566 O    WAT   353      17.584  28.373  -4.326 -0.834000
HETATM 3567 H1   WAT   353      17.922  29.079  -4.877  0.417000
HETATM 3568 H2   WAT   353      16.712  28.191  -4.677  0.417000
HETATM 3569 O    WAT   354      19.895  -0.149  -0.350 -0.834000
HETATM 3570 H1   WAT   354      20.349  -0.639  -1.035  0.417000
HETATM 3571 H2   WAT   354      19.914   0.759  -0.652  0.417000
HETATM 3572 O    WAT   355     -28.804 -18.014   0.884 -0.834000
HETATM 3573 H1   WAT   355     -28.692 -17.160   1.300  0.417000
HETATM 3574 H2   WAT   355     -29.330 -18.516   1.506  0.417000
HETATM 3575 O    WAT   356     -17.746 -11.559   7.659 -0.834000
HETATM 3576 H1   WAT   356     -18.197 -11.745   6.836  0.417000
HETATM 3577 H2   WAT   356     -17.783 -12.383   8.144  0.417000
HETATM 3578 O    WAT   357     -17.133 -17.668 -13.341 -0.834000
HETATM 3579 H1   WAT   357     -16.255 -17.353 -13.554  0.417000
HETATM 3580 H2   WAT   357     -17.690 -17.311 -14.032  0.417000
HETATM 3581 O    WAT   358     -27.618  -4.386 -19.939 -0.834000
HETATM 3582 H1   WAT   358     -27.778  -4.177 -19.018  0.417000
HETATM 3583 H2   WAT   358     -28.483  -4.598 -20.289  0.417000
HETATM 3584 O    WAT   359     -14.336 -10.824  20.241 -0.834000
HETATM 3585 H1   WAT   359     -14.697 -11.711  20.257  0.417000
HETATM 3586 H2   WAT   359     -14.868 -10.361  19.594  0.417000
HETATM 3587 O    WAT   360      -4.103 -10.391 -16.530 -0.834000
HETATM 3588 H1   WAT   360      -3.561  -9.878 -15.930  0.417000
HETATM 3589 H2   WAT   360      -4.977 -10.371 -16.139  0.417000
HETATM 3590 O    WAT   361      28.528   1.444  -4.662 -0.834000
HETATM 3591 H1   WAT   361      28.557   0.555  -4.307  0.417000
HETATM 3592 H2   WAT   361      27.614   1.570  -4.917  0.417000
HETATM 3593 O    WAT   362      -8.477  -9.253  24.065 -0.834000
HETATM 3594 H1   WAT   362      -8.793 -10.099  23.747  0.417000
HETATM 3595 H2   WAT   362      -8.337  -9.388  25.003  0.417000
HETATM 3596 O    WAT   363      -5.221  21.697  12.009 -0.834000
HETATM 3597 H1   WAT   363      -4.861  22.575  12.133  0.417000
HETATM 3598 H2   WAT   363      -6.040  21.702  12.505  0.417000
HETATM 3599 O    WAT   364       3.281 -22.643 -17.052 -0.834000
HETATM 3600 H1   WAT   364       2.703 -21.968 -17.408  0.417000
HETATM 3601 H2   WAT   364       3.464 -23.218 -17.795  0.417000
HETATM 3602 O    WAT   365       2.963  15.037   8.286 -0.834000
HETATM 3603 H1   WAT   365       3.618  15.130   8.978  0.417000
HETATM 3604 H2   WAT   365       2.241  14.565   8.701  0.417000
HETATM 3605 O    WAT   366     -16.115   7.455  30.617 -0.834000
HETATM 3606 H1   WAT   366     -15.299   7.373  31.109  0.417000
HETATM 3607 H2   WAT   366     -15.903   7.126  29.744  0.417000
HETATM 3608 O    WAT   367      13.351   0.818 -27.234 -0.834000
HETATM 3609 H1   WAT   367      13.404   0.595 -26.305  0.417000
HETATM 3610 H2   WAT   367      14.127   0.414 -27.622  0.417000
HETATM 3611 O    WAT   368      -4.947 -33.395  -7.607 -0.834000
HETATM 3612 H1   WAT   368      -4.821 -34.251  -8.017  0.417000
HETATM 3613 H2   WAT   368      -5.299 -33.595  -6.739  0.417000
HETATM 3614 O    WAT   369      14.425  -3.057  19.891 -0.834000
HETATM 3615 H1   WAT   369      13.909  -3.832  19.669  0.417000
HETATM 3616 H2   WAT   369      15.316  -3.388  20.010  0.417000
HETATM 3617 O    WAT   370      11.904  -8.027  -7.367 -0.834000
HETATM 3618 H1   WAT   370      12.462  -8.544  -6.787  0.417000
HETATM 3619 H2   WAT   370      12.292  -7.152  -7.355  0.417000
HETATM 3620 O    WAT   371      -2.750 -22.503   5.302 -0.834000
HETATM 3621 H1   WAT   371      -2.349 -22.824   4.495  0.417000
HETATM 3622 H2   WAT   371      -2.937 -21.580   5.126  0.417000
HETATM 3623 O    WAT   372     -24.001  17.262 -17.576 -0.834000
HETATM 3624 H1   WAT   372     -24.706  17.657 -17.063  0.417000
HETATM 3625 H2   WAT   372     -23.203  17.479 -17.095  0.417000
HETATM 3626 O    WAT   373      19.610  10.615  26.178 -0.834000
HETATM 3627 H1   WAT   373      20.521  10.331  26.104  0.417000
HETATM 3628 H2   WAT   373      19.339  10.790  25.276  0.417000
HETATM 3629 O    WAT   374     -18.546 -16.763  22.498 -0.834000
HETATM 3630 H1   WAT   374     -19.046 -17.050  21.734  0.417000
HETATM 3631 H2   WAT   374     -18.009 -17.521  22.730  0.417000
HETATM 3632 O    WAT   375      -0.855 -21.074 -14.196 -0.834000
HETATM 3633 H1   WAT   375      -1.091 -21.983 -14.384  0.417000
HETATM 3634 H2   WAT   375      -1.180 -20.581 -14.949  0.417000
HETATM 3635 O    WAT   376      13.769  13.891   2.131 -0.834000
HETATM 3636 H1   WAT   376      14.291  13.093   2.038  0.417000
HETATM 3637 H2   WAT   376      12.980  13.608   2.592  0.417000
HETATM 3638 O    WAT   377      -6.960 -28.202  -1.054 -0.834000
HETATM 3639 H1   WAT   377      -6.492 -29.033  -1.135  0.417000
HETATM 3640 H2   WAT   377      -6.795 -27.920  -0.155  0.417000
HETATM 3641 O    WAT   378     -10.247 -13.670  -8.542 -0.834000
HETATM 3642 H1   WAT   378     -10.583 -13.242  -7.754  0.417000
HETATM 3643 H2   WAT   378     -10.745 -14.485  -8.603  0.417000
HETATM 3644 O    WAT   379      -0.228  14.860  28.151 -0.834000
HETATM 3645 H1   WAT   379      -0.912  14.761  27.489  0.417000
HETATM 3646 H2   WAT   379       0.340  15.550  27.807  0.417000
HETATM 3647 O    WAT   380      15.000  23.687 -20.702 -0.834000
HETATM 3648 H1   WAT   380      14.954  23.903 -19.771  0.417000
HETATM 3649 H2   WAT   380      15.546  24.375 -21.082  0.417000
HETATM 3650 O    WAT   381      15.955  17.605  -0.439 -0.834000
HETATM 3651 H1   WAT   381      16.874  17.378  -0.579  0.417000
HETATM 3652 H2   WAT   381      15.523  16.766  -0.276  0.417000
HETATM 3653 O    WAT   382     -10.390 -17.007 -16.458 -0.834000
HETATM 3654 H1   WAT   382     -10.713 -17.902 -16.361  0.417000
HETATM 3655 H2   WAT   382     -10.637 -16.758 -17.349  0.417000
HETATM 3656 O    WAT   383      -8.851 -18.762  23.040 -0.834000
HETATM 3657 H1   WAT   383      -8.704 -18.412  22.161  0.417000
HETATM 3658 H2   WAT   383      -9.368 -19.555  22.898  0.417000
HETATM 3659 O    WAT   384      -6.502 -18.611   0.273 -0.834000
HETATM 3660 H1   WAT   384      -6.734 -18.326   1.157  0.417000
HETATM 3661 H2   WAT   384      -5.650 -18.207   0.107  0.417000
HETATM 3662 O    WAT   385      -4.136  26.604   5.731 -0.834000
HETATM 3663 H1   WAT   385      -4.883  27.177   5.905  0.417000
HETATM 3664 H2   WAT   385      -3.752  26.444   6.594  0.417000
HETATM 3665 O    WAT   386      10.433  21.988 -12.149 -0.834000
HETATM 3666 H1   WAT   386      11.058  22.714 -12.129  0.417000
HETATM 3667 H2   WAT   386      10.697  21.466 -12.907  0.417000
HETATM 3668 O    WAT   387      20.915 -18.978  11.693 -0.834000
HETATM 3669 H1   WAT   387      21.054 -18.800  10.762  0.417000
HETATM 3670 H2   WAT   387      21.789 -18.927  12.080  0.417000
HETATM 3671 O    WAT   388     -10.917  17.400 -13.900 -0.834000
HETATM 3672 H1   WAT   388     -11.353  16.560 -13.760  0.417000
HETATM 3673 H2   WAT   388     -11.557  18.053 -13.616  0.417000
HETATM 3674 O    WAT   389     -14.410  20.763  22.168 -0.834000
HETATM 3675 H1   WAT   389     -14.866  21.044  21.375  0.417000
HETATM 3676 H2   WAT   389     -14.289  21.567  22.673  0.417000
HETATM 3677 O    WAT   390     -31.000   4.263   3.925 -0.834000
HETATM 3678 H1   WAT   390     -30.383   4.478   4.625  0.417000
HETATM 3679 H2   WAT   390     -30.813   3.348   3.714  0.417000
HETATM 3680 O    WAT   391     -18.078   9.398  21.016 -0.834000
HETATM 3681 H1   WAT   391     -17.330   9.236  20.441  0.417000
HETATM 3682 H2   WAT   391     -17.920   8.840  21.777  0.417000
HETATM 3683 O    WAT   392     -23.844  -7.093  20.813 -0.834000
HETATM 3684 H1   WAT   392     -23.589  -6.170  20.811  0.417000
HETATM 3685 H2   WAT   392     -23.061  -7.556  21.111  0.417000
HETATM 3686 O    WAT   393       0.425  26.706  12.315 -0.834000
HETATM 3687 H1   WAT   393       1.185  26.134  12.425  0.417000
HETATM 3688 H2   WAT   393      -0.306  26.204  12.675  0.417000
HETATM 3689 O    WAT   394      32.823   3.598  -2.677 -0.834000
HETATM 3690 H1   WAT   394      32.616   4.155  -1.926  0.417000
HETATM 3691 H2   WAT   394      31.971   3.342  -3.028  0.417000
HETATM 3692 O    WAT   395       5.483 -16.647 -14.546 -0.834000
HETATM 3693 H1   WAT   395       6.142 -16.024 -14.854  0.417000
HETATM 3694 H2   WAT   395       4.970 -16.155 -13.906  0.417000
HETATM 3695 O    WAT   396      20.086  23.821 -10.831 -0.834000
HETATM 3696 H1   WAT   396      20.636  23.801 -10.048  0.417000
HETATM 3697 H2   WAT   396      19.744  22.930 -10.907  0.417000
HETATM 3698 O    WAT   397       0.481   1.667 -25.289 -0.834000
HETATM 3699 H1   WAT   397      -0.081   2.180 -25.870  0.417000
HETATM 3700 H2   WAT   397      -0.072   0.940 -25.002  0.417000
HETATM 3701 O    WAT   398     -23.213  10.119  -1.128 -0.834000
HETATM 3702 H1   WAT   398     -23.241  10.856  -0.519  0.417000
HETATM 3703 H2   WAT   398     -24.131   9.939  -1.329  0.417000
HETATM 3704 O    WAT   399       4.914   9.844 -22.152 -0.834000
HETATM 3705 H1   WAT   399       4.115   9.378 -21.905  0.417000
HETATM 3706 H2   WAT   399       5.228   9.385 -22.931  0.417000
HETATM 3707 O    WAT   400       3.057  12.785 -30.327 -0.834000
HETATM 3708 H1   WAT   400       2.751  11.904 -30.114  0.417000
HETATM 3709 H2   WAT   400       2.529  13.045 -31.083  0.417000
HETATM 3710 O    WAT   401     -16.858  -5.433   9.183 -0.834000
HETATM 3711 H1   WAT   401     -16.327  -4.668   8.961  0.417000
HETATM 3712 H2   WAT   401     -17.547  -5.089   9.751  0.417000
HETATM 3713 O    WAT   402       6.605  29.784   9.723 -0.834000
HETATM 3714 H1   WAT   402       6.660  29.200  10.480  0.417000
HETATM 3715 H2   WAT   402       5.875  30.370   9.926  0.417000
HETATM 3716 O    WAT   403      -2.847  10.860 -33.320 -0.834000
HETATM 3717 H1   WAT   403      -2.629  11.558 -32.701  0.417000
HETATM 3718 H2   WAT   403      -2.812  11.282 -34.178  0.417000
HETATM 3719 O    WAT   404     -26.933   8.438  16.075 -0.834000
HETATM 3720 H1   WAT   404     -26.230   7.847  16.341  0.417000
HETATM 3721 H2   WAT   404     -27.508   7.898  15.532  0.417000
HETATM 3722 O    WAT   405     -12.248  27.684  10.923 -0.834000
HETATM 3723 H1   WAT   405     -12.949  28.224  11.289  0.417000
HETATM 3724 H2   WAT   405     -12.461  27.612   9.993  0.417000
HETATM 3725 O    WAT   406      16.964   5.693 -10.970 -0.834000
HETATM 3726 H1   WAT   406      17.889   5.481 -10.849  0.417000
HETATM 3727 H2   WAT   406      16.506   4.868 -10.813  0.417000
HETATM 3728 O    WAT   407       1.871 -29.851  -6.802 -0.834000
HETATM 3729 H1   WAT   407       2.529 -30.379  -7.254  0.417000
HETATM 3730 H2   WAT   407       2.354 -29.090  -6.480  0.417000
HETATM 3731 O    WAT   408       8.790  25.410   0.438 -0.834000
HETATM 3732 H1   WAT   408       8.687  25.385  -0.514  0.417000
HETATM 3733 H2   WAT   408       7.932  25.682   0.764  0.417000
HETATM 3734 O    WAT   409      18.867   2.275  20.688 -0.834000
HETATM 3735 H1   WAT   409      19.363   1.490  20.455  0.417000
HETATM 3736 H2   WAT   409      19.341   2.644  21.434  0.417000
HETATM 3737 O    WAT   410      16.882   1.115  22.226 -0.834000
HETATM 3738 H1   WAT   410      17.573   1.471  21.668  0.417000
HETATM 3739 H2   WAT   410      16.635   1.844  22.796  0.417000
HETATM 3740 O    WAT   411      -3.255  16.016  21.617 -0.834000
HETATM 3741 H1   WAT   411      -3.763  16.461  20.939  0.417000
HETATM 3742 H2   WAT   411      -3.825  16.023  22.386  0.417000
HETATM 3743 O    WAT   412     -10.652 -33.250  -3.719 -0.834000
HETATM 3744 H1   WAT   412     -10.143 -32.935  -2.973  0.417000
HETATM 3745 H2   WAT   412     -10.107 -33.053  -4.481  0.417000
HETATM 3746 O    WAT   413     -15.454 -31.894  -3.091 -0.834000
HETATM 3747 H1   WAT   413     -15.520 -31.029  -2.686  0.417000
HETATM 3748 H2   WAT   413     -15.190 -31.717  -3.993  0.417000
HETATM 3749 O    WAT   414      29.091 -13.052  -6.859 -0.834000
HETATM 3750 H1   WAT   414      29.831 -13.615  -7.086  0.417000
HETATM 3751 H2   WAT   414      28.365 -13.386  -7.386  0.417000
HETATM 3752 O    WAT   415       4.815  -9.122 -19.297 -0.834000
HETATM 3753 H1   WAT   415       4.910  -8.197 -19.523  0.417000
HETATM 3754 H2   WAT   415       4.291  -9.489 -20.010  0.417000
HETATM 3755 O    WAT   416      16.620   0.752  17.139 -0.834000
HETATM 3756 H1   WAT   416      17.527   0.448  17.157  0.417000
HETATM 3757 H2   WAT   416      16.110  -0.000  17.442  0.417000
HETATM 3758 O    WAT   417      26.504  12.685  11.716 -0.834000
HETATM 3759 H1   WAT   417      25.790  12.508  11.104  0.417000
HETATM 3760 H2   WAT   417      26.079  13.104  12.465  0.417000
HETATM 3761 O    WAT   418       9.329   7.722  23.879 -0.834000
HETATM 3762 H1   WAT   418       9.368   7.632  24.831  0.417000
HETATM 3763 H2   WAT   418      10.090   8.261  23.658  0.417000
HETATM 3764 O    WAT   419      10.795  16.796 -14.680 -0.834000
HETATM 3765 H1   WAT   419      10.271  16.308 -14.045  0.417000
HETATM 3766 H2   WAT   419      11.699  16.546 -14.488  0.417000
HETATM 3767 O    WAT   420     -15.421 -15.358   4.513 -0.834000
HETATM 3768 H1   WAT   420     -15.000 -16.146   4.171  0.417000
HETATM 3769 H2   WAT   420     -15.511 -14.785   3.752  0.417000
HETATM 3770 O    WAT   421     -16.842  -0.307 -26.644 -0.834000
HETATM 3771 H1   WAT   421     -16.994   0.064 -27.514  0.417000
HETATM 3772 H2   WAT   421     -16.316  -1.090 -26.806  0.417000
HETATM 3773 O    WAT   422     -19.014 -19.853 -11.738 -0.834000
HETATM 3774 H1   WAT   422     -19.707 -19.226 -11.533  0.417000
HETATM 3775 H2   WAT   422     -18.334 -19.328 -12.160  0.417000
HETATM 3776 O    WAT   423      -8.415   6.428  17.337 -0.834000
HETATM 3777 H1   WAT   423      -8.753   5.777  16.722  0.417000
HETATM 3778 H2   WAT   423      -8.870   6.241  18.158  0.417000
HETATM 3779 O    WAT   424     -12.664  16.655  20.797 -0.834000
HETATM 3780 H1   WAT   424     -13.081  16.418  19.968  0.417000
HETATM 3781 H2   WAT   424     -13.368  17.046  21.315  0.417000
HETATM 3782 O    WAT   425      -5.561  31.091   1.923 -0.834000
HETATM 3783 H1   WAT   425      -5.803  31.703   2.618  0.417000
HETATM 3784 H2   WAT   425      -4.988  30.456   2.353  0.417000
HETATM 3785 O    WAT   426      16.540   2.014  29.289 -0.834000
HETATM 3786 H1   WAT   426      17.286   2.123  29.879  0.417000
HETATM 3787 H2   WAT   426      16.877   1.470  28.576  0.417000
HETATM 3788 O    WAT   427       2.815  14.030 -26.198 -0.834000
HETATM 3789 H1   WAT   427       3.592  14.589 -26.205  0.417000
HETATM 3790 H2   WAT   427       3.126  13.183 -26.518  0.417000
HETATM 3791 O    WAT   428      -4.470 -15.573  22.835 -0.834000
HETATM 3792 H1   WAT   428      -5.070 -15.181  23.468  0.417000
HETATM 3793 H2   WAT   428      -4.561 -16.517  22.970  0.417000
HETATM 3794 O    WAT   429      -7.209 -31.892   5.258 -0.834000
HETATM 3795 H1   WAT   429      -7.701 -31.647   4.474  0.417000
HETATM 3796 H2   WAT   429      -7.500 -31.272   5.927  0.417000
HETATM 3797 O    WAT   430       1.975  -9.848 -24.236 -0.834000
HETATM 3798 H1   WAT   430       2.757 -10.134 -24.707  0.417000
HETATM 3799 H2   WAT   430       2.058  -8.896 -24.188  0.417000
HETATM 3800 O    WAT   431       2.402  19.900 -21.658 -0.834000
HETATM 3801 H1   WAT   431       1.742  19.556 -22.260  0.417000
HETATM 3802 H2   WAT   431       2.334  20.851 -21.746  0.417000
HETATM 3803 O    WAT   432     -26.190 -14.216   2.708 -0.834000
HETATM 3804 H1   WAT   432     -25.925 -13.542   3.334  0.417000
HETATM 3805 H2   WAT   432     -25.827 -13.924   1.873  0.417000
HETATM 3806 O    WAT   433     -19.316   1.031  22.474 -0.834000
HETATM 3807 H1   WAT   433     -19.038   1.250  23.363  0.417000
HETATM 3808 H2   WAT   433     -19.911   1.739  22.228  0.417000
HETATM 3809 O    WAT   434      -1.582 -27.478  20.383 -0.834000
HETATM 3810 H1   WAT   434      -2.085 -28.272  20.563  0.417000
HETATM 3811 H2   WAT   434      -0.708 -27.666  20.726  0.417000
HETATM 3812 O    WAT   435     -14.999   0.629  30.633 -0.834000
HETATM 3813 H1   WAT   435     -15.002   0.853  29.702  0.417000
HETATM 3814 H2   WAT   435     -14.275   1.136  30.999  0.417000
HETATM 3815 O    WAT   436     -22.494   8.837  -3.917 -0.834000
HETATM 3816 H1   WAT   436     -22.840   9.427  -4.587  0.417000
HETATM 3817 H2   WAT   436     -23.136   8.876  -3.208  0.417000
HETATM 3818 O    WAT   437      -6.897  29.454 -11.015 -0.834000
HETATM 3819 H1   WAT   437      -7.806  29.752 -11.046  0.417000
HETATM 3820 H2   WAT   437      -6.959  28.510 -10.868  0.417000
HETATM 3821 O    WAT   438     -20.180  -0.963 -28.440 -0.834000
HETATM 3822 H1   WAT   438     -19.636  -1.267 -29.167  0.417000
HETATM 3823 H2   WAT   438     -21.049  -0.845 -28.824  0.417000
HETATM 3824 O    WAT   439     -14.903   5.928 -28.301 -0.834000
HETATM 3825 H1   WAT   439     -14.568   6.289 -29.122  0.417000
HETATM 3826 H2   WAT   439     -14.602   5.019 -28.299  0.417000
HETATM 3827 O    WAT   440      14.249 -19.203 -12.723 -0.834000
HETATM 3828 H1   WAT   440      13.359 -19.168 -12.373  0.417000
HETATM 3829 H2   WAT   440      14.145 -19.555 -13.607  0.417000
HETATM 3830 O    WAT   441      28.379  -5.002   9.825 -0.834000
HETATM 3831 H1   WAT   441      28.688  -5.053  10.730  0.417000
HETATM 3832 H2   WAT   441      28.624  -4.123   9.537  0.417000
HETATM 3833 O    WAT   442     -27.927 -17.203 -11.071 -0.834000
HETATM 3834 H1   WAT   442     -28.748 -17.548 -11.422  0.417000
HETATM 3835 H2   WAT   442     -27.440 -16.912 -11.841  0.417000
HETATM 3836 O    WAT   443      -9.345 -26.945 -11.000 -0.834000
HETATM 3837 H1   WAT   443      -8.392 -27.007 -10.939  0.417000
HETATM 3838 H2   WAT   443      -9.554 -27.313 -11.858  0.417000
HETATM 3839 O    WAT   444     -16.945   5.035  19.828 -0.834000
HETATM 3840 H1   WAT   444     -16.693   4.936  20.746  0.417000
HETATM 3841 H2   WAT   444     -17.767   4.551  19.752  0.417000
HETATM 3842 O    WAT   445      29.044 -14.656   6.482 -0.834000
HETATM 3843 H1   WAT   445      29.384 -14.749   5.592  0.417000
HETATM 3844 H2   WAT   445      29.364 -13.802   6.772  0.417000
HETATM 3845 O    WAT   446       5.736 -22.717  -7.277 -0.834000
HETATM 3846 H1   WAT   446       6.476 -22.600  -6.681  0.417000
HETATM 3847 H2   WAT   446       4.984 -22.854  -6.701  0.417000
HETATM 3848 O    WAT   447     -25.628   4.008  17.205 -0.834000
HETATM 3849 H1   WAT   447     -25.689   3.060  17.317  0.417000
HETATM 3850 H2   WAT   447     -25.780   4.363  18.081  0.417000
HETATM 3851 O    WAT   448      -0.228  19.682  10.690 -0.834000
HETATM 3852 H1   WAT   448      -0.955  19.859  11.287  0.417000
HETATM 3853 H2   WAT   448      -0.649  19.446   9.864  0.417000
HETATM 3854 O    WAT   449       2.859 -11.633 -19.305 -0.834000
HETATM 3855 H1   WAT   449       2.699 -10.754 -18.963  0.417000
HETATM 3856 H2   WAT   449       2.022 -12.086 -19.205  0.417000
HETATM 3857 O    WAT   450      31.236 -12.020 -10.588 -0.834000
HETATM 3858 H1   WAT   450      32.015 -12.340 -11.043  0.417000
HETATM 3859 H2   WAT   450      30.589 -12.716 -10.703  0.417000
HETATM 3860 O    WAT   451      22.791  20.464  -2.705 -0.834000
HETATM 3861 H1   WAT   451      22.134  20.620  -2.027  0.417000
HETATM 3862 H2   WAT   451      22.282  20.282  -3.495  0.417000
HETATM 3863 O    WAT   452     -22.855 -15.296  20.125 -0.834000
HETATM 3864 H1   WAT   452     -22.215 -15.958  19.864  0.417000
HETATM 3865 H2   WAT   452     -22.359 -14.689  20.675  0.417000
HETATM 3866 O    WAT   453       7.133  23.161  16.520 -0.834000
HETATM 3867 H1   WAT   453       7.931  23.661  16.346  0.417000
HETATM 3868 H2   WAT   453       6.467  23.573  15.970  0.417000
HETATM 3869 O    WAT   454      23.219 -13.756 -20.543 -0.834000
HETATM 3870 H1   WAT   454      22.602 -13.024 -20.572  0.417000
HETATM 3871 H2   WAT   454      24.070 -13.345 -20.392  0.417000
HETATM 3872 O    WAT   455       2.912  10.240 -29.282 -0.834000
HETATM 3873 H1   WAT   455       3.431   9.766 -28.632  0.417000
HETATM 3874 H2   WAT   455       3.006   9.727 -30.084  0.417000
HETATM 3875 O    WAT   456      12.416  10.766  27.581 -0.834000
HETATM 3876 H1   WAT   456      12.477  10.379  28.454  0.417000
HETATM 3877 H2   WAT   456      11.484  10.724  27.366  0.417000
HETATM 3878 O    WAT   457     -25.578   2.349   0.032 -0.834000
HETATM 3879 H1   WAT   457     -25.734   3.073  -0.573  0.417000
HETATM 3880 H2   WAT   457     -26.297   2.404   0.662  0.417000
HETATM 3881 O    WAT   458      23.311  12.012 -20.211 -0.834000
HETATM 3882 H1   WAT   458      24.180  12.000 -19.811  0.417000
HETATM 3883 H2   WAT   458      23.197  12.913 -20.511  0.417000
HETATM 3884 O    WAT   459      -5.593  26.654   2.016 -0.834000
HETATM 3885 H1   WAT   459      -5.652  27.538   2.378  0.417000
HETATM 3886 H2   WAT   459      -4.665  26.541   1.810  0.417000
HETATM 3887 O    WAT   460      13.400   9.781  20.725 -0.834000
HETATM 3888 H1   WAT   460      13.446  10.167  19.850  0.417000
HETATM 3889 H2   WAT   460      13.847  10.413  21.288  0.417000
HETATM 3890 O    WAT   461       9.151  -2.242  22.208 -0.834000
HETATM 3891 H1   WAT   461       9.315  -2.151  21.269  0.417000
HETATM 3892 H2   WAT   461       8.247  -1.950  22.323  0.417000
HETATM 3893 O    WAT   462      25.380  12.391  -9.424 -0.834000
HETATM 3894 H1   WAT   462      24.925  11.612  -9.743  0.417000
HETATM 3895 H2   WAT   462      26.019  12.592 -10.108  0.417000
HETATM 3896 O    WAT   463      17.123  11.050 -15.318 -0.834000
HETATM 3897 H1   WAT   463      16.809  10.238 -14.919  0.417000
HETATM 3898 H2   WAT   463      17.662  10.762 -16.054  0.417000
HETATM 3899 O    WAT   464       3.245   2.403  19.952 -0.834000
HETATM 3900 H1   WAT   464       3.875   1.957  20.518  0.417000
HETATM 3901 H2   WAT   464       3.437   3.334  20.067  0.417000
HETATM 3902 O    WAT   465     -30.242   4.002  -4.168 -0.834000
HETATM 3903 H1   WAT   465     -29.634   4.588  -4.620  0.417000
HETATM 3904 H2   WAT   465     -30.524   3.384  -4.842  0.417000
HETATM 3905 O    WAT   466      34.553   8.230  -1.531 -0.834000
HETATM 3906 H1   WAT   466      33.982   8.846  -1.990  0.417000
HETATM 3907 H2   WAT   466      33.964   7.545  -1.215  0.417000
HETATM 3908 O    WAT   467     -17.756  13.897  22.246 -0.834000
HETATM 3909 H1   WAT   467     -18.261  13.802  21.438  0.417000
HETATM 3910 H2   WAT   467     -16.973  13.366  22.103  0.417000
HETATM 3911 O    WAT   468      15.724  -5.313  -8.165 -0.834000
HETATM 3912 H1   WAT   468      16.112  -5.942  -8.773  0.417000
HETATM 3913 H2   WAT   468      16.472  -4.913  -7.723  0.417000
HETATM 3914 O    WAT   469     -23.207   6.818  -0.374 -0.834000
HETATM 3915 H1   WAT   469     -22.688   7.601  -0.556  0.417000
HETATM 3916 H2   WAT   469     -24.108   7.137  -0.319  0.417000
HETATM 3917 O    WAT   470      -6.224 -15.000  24.749 -0.834000
HETATM 3918 H1   WAT   470      -5.567 -14.345  24.986  0.417000
HETATM 3919 H2   WAT   470      -6.878 -14.513  24.248  0.417000
HETATM 3920 O    WAT   471      19.656  -0.483  15.321 -0.834000
HETATM 3921 H1   WAT   471      19.913  -0.877  14.487  0.417000
HETATM 3922 H2   WAT   471      18.964  -1.056  15.652  0.417000
HETATM 3923 O    WAT   472      -6.187  15.046 -14.751 -0.834000
HETATM 3924 H1   WAT   472      -5.890  14.180 -14.471  0.417000
HETATM 3925 H2   WAT   472      -5.663  15.658 -14.235  0.417000
HETATM 3926 O    WAT   473     -10.945  16.206  10.591 -0.834000
HETATM 3927 H1   WAT   473     -11.831  15.855  10.504  0.417000
HETATM 3928 H2   WAT   473     -10.932  16.613  11.457  0.417000
HETATM 3929 O    WAT   474     -11.864  18.300   4.296 -0.834000
HETATM 3930 H1   WAT   474     -12.518  18.541   4.952  0.417000
HETATM 3931 H2   WAT   474     -11.520  17.459   4.598  0.417000
HETATM 3932 O    WAT   475      18.361  27.555  11.209 -0.834000
HETATM 3933 H1   WAT   475      17.926  26.707  11.120  0.417000
HETATM 3934 H2   WAT   475      18.011  27.920  12.021  0.417000
HETATM 3935 O    WAT   476       7.050  13.405  12.275 -0.834000
HETATM 3936 H1   WAT   476       7.597  12.624  12.188  0.417000
HETATM 3937 H2   WAT   476       6.198  13.070  12.555  0.417000
HETATM 3938 O    WAT   477       1.352  27.831  -1.772 -0.834000
HETATM 3939 H1   WAT   477       0.840  28.429  -1.226  0.417000
HETATM 3940 H2   WAT   477       0.880  27.000  -1.726  0.417000
HETATM 3941 O    WAT   478     -17.126  21.146 -10.616 -0.834000
HETATM 3942 H1   WAT   478     -16.912  20.584  -9.872  0.417000
HETATM 3943 H2   WAT   478     -17.787  21.750 -10.278  0.417000
HETATM 3944 O    WAT   479      33.503  -2.336  -6.872 -0.834000
HETATM 3945 H1   WAT   479      33.340  -2.578  -5.960  0.417000
HETATM 3946 H2   WAT   479      33.001  -1.531  -7.000  0.417000
HETATM 3947 O    WAT   480     -12.548 -21.959  14.549 -0.834000
HETATM 3948 H1   WAT   480     -12.756 -22.789  14.978  0.417000
HETATM 3949 H2   WAT   480     -11.660 -21.754  14.841  0.417000
HETATM 3950 O    WAT   481      17.222 -19.415   0.908 -0.834000
HETATM 3951 H1   WAT   481      16.859 -20.250   0.611  0.417000
HETATM 3952 H2   WAT   481      18.123 -19.622   1.158  0.417000
HETATM 3953 O    WAT   482      -6.256 -20.924   8.612 -0.834000
HETATM 3954 H1   WAT   482      -5.629 -20.270   8.920  0.417000
HETATM 3955 H2   WAT   482      -6.199 -20.880   7.658  0.417000
HETATM 3956 O    WAT   483     -20.572 -21.923   6.300 -0.834000
HETATM 3957 H1   WAT   483     -21.066 -21.112   6.185  0.417000
HETATM 3958 H2   WAT   483     -20.335 -22.186   5.410  0.417000
HETATM 3959 O    WAT   484     -12.900 -31.785  -4.607 -0.834000
HETATM 3960 H1   WAT   484     -13.664 -32.278  -4.906  0.417000
HETATM 3961 H2   WAT   484     -12.299 -32.452  -4.276  0.417000
HETATM 3962 O    WAT   485     -16.154 -12.227   3.995 -0.834000
HETATM 3963 H1   WAT   485     -16.973 -12.241   4.490  0.417000
HETATM 3964 H2   WAT   485     -16.326 -12.780   3.233  0.417000
HETATM 3965 O    WAT   486      25.935 -16.682  16.385 -0.834000
HETATM 3966 H1   WAT   486      26.180 -17.596  16.244  0.417000
HETATM 3967 H2   WAT   486      25.045 -16.616  16.038  0.417000
HETATM 3968 O    WAT   487      21.149   0.479 -26.911 -0.834000
HETATM 3969 H1   WAT   487      21.434   0.788 -26.051  0.417000
HETATM 3970 H2   WAT   487      21.456  -0.426 -26.954  0.417000
HETATM 3971 O    WAT   488     -17.134  13.059   3.416 -0.834000
HETATM 3972 H1   WAT   488     -16.218  13.208   3.181  0.417000
HETATM 3973 H2   WAT   488     -17.313  12.165   3.125  0.417000
HETATM 3974 O    WAT   489      17.527 -27.771  -7.901 -0.834000
HETATM 3975 H1   WAT   489      17.443 -27.152  -8.626  0.417000
HETATM 3976 H2   WAT   489      18.445 -27.708  -7.637  0.417000
HETATM 3977 O    WAT   490       0.870   3.704 -33.531 -0.834000
HETATM 3978 H1   WAT   490       0.657   4.603 -33.778  0.417000
HETATM 3979 H2   WAT   490       0.351   3.162 -34.126  0.417000
HETATM 3980 O    WAT   491     -15.965 -26.580  -1.624 -0.834000
HETATM 3981 H1   WAT   491     -15.122 -26.532  -1.172  0.417000
HETATM 3982 H2   WAT   491     -16.102 -25.698  -1.969  0.417000
HETATM 3983 O    WAT   492      28.630  14.125   3.174 -0.834000
HETATM 3984 H1   WAT   492      28.675  14.252   4.121  0.417000
HETATM 3985 H2   WAT   492      29.541  14.014   2.903  0.417000
HETATM 3986 O    WAT   493      10.269 -30.301  15.102 -0.834000
HETATM 3987 H1   WAT   493      10.597 -29.794  14.359  0.417000
HETATM 3988 H2   WAT   493       9.349 -30.047  15.177  0.417000
HETATM 3989 O    WAT   494       6.711 -16.050 -10.199 -0.834000
HETATM 3990 H1   WAT   494       6.629 -16.286  -9.275  0.417000
HETATM 3991 H2   WAT   494       6.075 -16.609 -10.646  0.417000
HETATM 3992 O    WAT   495      -4.990  18.039   9.875 -0.834000
HETATM 3993 H1   WAT   495      -5.099  18.950   9.602  0.417000
HETATM 3994 H2   WAT   495      -4.042  17.910   9.903  0.417000
HETATM 3995 O    WAT   496     -32.387  12.945   3.042 -0.834000
HETATM 3996 H1   WAT   496     -32.429  12.044   2.723  0.417000
HETATM 3997 H2   WAT   496     -31.660  12.945   3.665  0.417000
HETATM 3998 O    WAT   497      16.427 -14.634  21.316 -0.834000
HETATM 3999 H1   WAT   497      17.052 -15.284  21.639  0.417000
HETATM 4000 H2   WAT   497      16.934 -13.825  21.250  0.417000
HETATM 4001 O    WAT   498     -17.729   4.363  29.970 -0.834000
HETATM 4002 H1   WAT   498     -17.290   3.694  29.445  0.417000
HETATM 4003 H2   WAT   498     -17.015   4.856  30.375  0.417000
HETATM 4004 O    WAT   499     -10.441 -21.174 -24.488 -0.834000
HETATM 4005 H1   WAT   499     -11.122 -21.634 -24.979  0.417000
HETATM 4006 H2   WAT   499      -9.928 -21.871 -24.080  0.417000
HETATM 4007 O    WAT   500      16.566 -19.222 -19.423 -0.834000
HETATM 4008 H1   WAT   500      17.471 -19.242 -19.736  0.417000
HETATM 4009 H2   WAT   500      16.051 -19.559 -20.156  0.417000
HETATM 4010 O    WAT   501      19.250  15.788  -6.223 -0.834000
HETATM 4011 H1   WAT   501      18.881  15.536  -7.069  0.417000
HETATM 4012 H2   WAT   501      19.611  14.976  -5.868  0.417000
HETATM 4013 O    WAT   502      10.490  12.644  20.623 -0.834000
HETATM 4014 H1   WAT   502      10.819  11.778  20.864  0.417000
HETATM 4015 H2   WAT   502      11.106  13.255  21.029  0.417000
HETATM 4016 O    WAT   503       7.298  -1.296 -20.254 -0.834000
HETATM 4017 H1   WAT   503       6.787  -0.753 -19.654  0.417000
HETATM 4018 H2   WAT   503       7.524  -0.710 -20.976  0.417000
HETATM 4019 O    WAT   504     -16.981 -18.487   6.456 -0.834000
HETATM 4020 H1   WAT   504     -17.228 -19.411   6.497  0.417000
HETATM 4021 H2   WAT   504     -17.785 -18.014   6.670  0.417000
HETATM 4022 O    WAT   505     -29.418   8.383  -1.127 -0.834000
HETATM 4023 H1   WAT   505     -29.244   8.447  -0.188  0.417000
HETATM 4024 H2   WAT   505     -30.181   8.944  -1.268  0.417000
HETATM 4025 O    WAT   506       2.979  -8.843 -31.100 -0.834000
HETATM 4026 H1   WAT   506       2.178  -8.937 -31.616  0.417000
HETATM 4027 H2   WAT   506       2.795  -9.310 -30.285  0.417000
HETATM 4028 O    WAT   507      -9.448  18.226 -27.075 -0.834000
HETATM 4029 H1   WAT   507     -10.225  18.769 -26.939  0.417000
HETATM 4030 H2   WAT   507      -8.801  18.577 -26.463  0.417000
HETATM 4031 O    WAT   508      21.733   5.131 -22.880 -0.834000
HETATM 4032 H1   WAT   508      21.191   4.749 -23.571  0.417000
HETATM 4033 H2   WAT   508      21.804   6.056 -23.116  0.417000
HETATM 4034 O    WAT   509       2.160   2.529  29.958 -0.834000
HETATM 4035 H1   WAT   509       3.109   2.652  29.960  0.417000
HETATM 4036 H2   WAT   509       1.869   2.897  30.793  0.417000
HETATM 4037 O    WAT   510      12.087  10.881 -29.048 -0.834000
HETATM 4038 H1   WAT   510      12.655  10.204 -29.416  0.417000
HETATM 4039 H2   WAT   510      11.354  10.397 -28.666  0.417000
HETATM 4040 O    WAT   511     -19.429  20.838   3.284 -0.834000
HETATM 4041 H1   WAT   511     -19.743  21.655   3.672  0.417000
HETATM 4042 H2   WAT   511     -18.681  20.587   3.827  0.417000
HETATM 4043 O    WAT   512      25.630   6.412  22.982 -0.834000
HETATM 4044 H1   WAT   512      26.262   6.463  23.699  0.417000
HETATM 4045 H2   WAT   512      25.795   7.198  22.461  0.417000
HETATM 4046 O    WAT   513     -10.214 -12.973  -3.835 -0.834000
HETATM 4047 H1   WAT   513     -10.026 -12.328  -4.517  0.417000
HETATM 4048 H2   WAT   513     -10.944 -13.484  -4.183  0.417000
HETATM 4049 O    WAT   514     -15.968  29.280 -12.082 -0.834000
HETATM 4050 H1   WAT   514     -15.352  29.837 -12.559  0.417000
HETATM 4051 H2   WAT   514     -15.695  28.387 -12.291  0.417000
HETATM 4052 O    WAT   515      18.189 -17.882 -15.960 -0.834000
HETATM 4053 H1   WAT   515      18.294 -18.820 -15.798  0.417000
HETATM 4054 H2   WAT   515      17.384 -17.648 -15.498  0.417000
HETATM 4055 O    WAT   516     -22.871   1.291  20.289 -0.834000
HETATM 4056 H1   WAT   516     -22.869   1.050  21.216  0.417000
HETATM 4057 H2   WAT   516     -23.485   0.678  19.884  0.417000
HETATM 4058 O    WAT   517     -14.200  19.147  -9.523 -0.834000
HETATM 4059 H1   WAT   517     -14.069  20.002  -9.934  0.417000
HETATM 4060 H2   WAT   517     -13.473  19.064  -8.906  0.417000
HETATM 4061 O    WAT   518     -11.749  -1.545 -27.857 -0.834000
HETATM 4062 H1   WAT   518     -10.959  -1.311 -27.369  0.417000
HETATM 4063 H2   WAT   518     -11.721  -0.991 -28.637  0.417000
HETATM 4064 O    WAT   519      14.312  25.986  12.403 -0.834000
HETATM 4065 H1   WAT   519      14.424  25.042  12.291  0.417000
HETATM 4066 H2   WAT   519      14.434  26.132  13.341  0.417000
HETATM 4067 O    WAT   520     -17.323  17.527  23.671 -0.834000
HETATM 4068 H1   WAT   520     -18.245  17.500  23.930  0.417000
HETATM 4069 H2   WAT   520     -16.857  17.125  24.403  0.417000
HETATM 4070 O    WAT   521      14.742   7.916  30.086 -0.834000
HETATM 4071 H1   WAT   521      15.617   7.632  30.352  0.417000
HETATM 4072 H2   WAT   521      14.551   7.401  29.303  0.417000
HETATM 4073 O    WAT   522      -1.141 -32.718  -6.371 -0.834000
HETATM 4074 H1   WAT   522      -1.938 -32.853  -5.858  0.417000
HETATM 4075 H2   WAT   522      -0.740 -31.937  -5.990  0.417000
HETATM 4076 O    WAT   523      12.445  20.494  15.145 -0.834000
HETATM 4077 H1   WAT   523      12.135  20.728  14.270  0.417000
HETATM 4078 H2   WAT   523      11.728  20.745  15.728  0.417000
HETATM 4079 O    WAT   524      -5.980  18.819   0.675 -0.834000
HETATM 4080 H1   WAT   524      -6.825  19.242   0.522  0.417000
HETATM 4081 H2   WAT   524      -5.466  19.023  -0.107  0.417000
HETATM 4082 O    WAT   525      -6.820  -4.941 -28.079 -0.834000
HETATM 4083 H1   WAT   525      -6.695  -5.871 -28.265  0.417000
HETATM 4084 H2   WAT   525      -7.250  -4.924 -27.223  0.417000
HETATM 4085 O    WAT   526       7.267  12.968  24.494 -0.834000
HETATM 4086 H1   WAT   526       7.399  13.892  24.281  0.417000
HETATM 4087 H2   WAT   526       7.224  12.530  23.643  0.417000
HETATM 4088 O    WAT   527      12.417 -32.478   2.957 -0.834000
HETATM 4089 H1   WAT   527      12.370 -33.239   2.379  0.417000
HETATM 4090 H2   WAT   527      13.345 -32.245   2.971  0.417000
HETATM 4091 O    WAT   528     -11.114  17.337 -23.652 -0.834000
HETATM 4092 H1   WAT   528     -11.319  17.183 -22.730  0.417000
HETATM 4093 H2   WAT   528     -11.268  16.493 -24.076  0.417000
HETATM 4094 O    WAT   529      -4.552   3.925  19.630 -0.834000
HETATM 4095 H1   WAT   529      -4.192   3.060  19.436  0.417000
HETATM 4096 H2   WAT   529      -4.234   4.126  20.510  0.417000
HETATM 4097 O    WAT   530      11.754 -28.685  13.048 -0.834000
HETATM 4098 H1   WAT   530      12.453 -28.038  13.149  0.417000
HETATM 4099 H2   WAT   530      11.628 -28.755  12.102  0.417000
HETATM 4100 O    WAT   531     -10.568  25.678 -16.281 -0.834000
HETATM 4101 H1   WAT   531     -11.259  26.328 -16.411  0.417000
HETATM 4102 H2   WAT   531     -10.697  25.368 -15.385  0.417000
HETATM 4103 O    WAT   532      -0.243  12.991   6.807 -0.834000
HETATM 4104 H1   WAT   532      -0.395  12.051   6.709  0.417000
HETATM 4105 H2   WAT   532      -0.965  13.401   6.330  0.417000
HETATM 4106 O    WAT   533      -1.078  -2.581  20.736 -0.834000
HETATM 4107 H1   WAT   533      -0.368  -3.138  21.055  0.417000
HETATM 4108 H2   WAT   533      -1.816  -2.783  21.311  0.417000
HETATM 4109 O    WAT   534      -3.019  -7.547  22.223 -0.834000
HETATM 4110 H1   WAT   534      -3.094  -7.150  23.091  0.417000
HETATM 4111 H2   WAT   534      -3.865  -7.378  21.809  0.417000
HETATM 4112 O    WAT   535     -15.441  22.204 -21.527 -0.834000
HETATM 4113 H1   WAT   535     -15.154  22.998 -21.977  0.417000
HETATM 4114 H2   WAT   535     -14.830  22.109 -20.796  0.417000
HETATM 4115 O    WAT   536     -14.356  31.935   1.023 -0.834000
HETATM 4116 H1   WAT   536     -14.143  32.844   0.814  0.417000
HETATM 4117 H2   WAT   536     -14.295  31.475   0.186  0.417000
HETATM 4118 O    WAT   537       9.046  17.577   0.174 -0.834000
HETATM 4119 H1   WAT   537       9.857  18.037  -0.042  0.417000
HETATM 4120 H2   WAT   537       8.420  17.875  -0.485  0.417000
HETATM 4121 O    WAT   538     -23.866  15.375 -13.675 -0.834000
HETATM 4122 H1   WAT   538     -23.148  15.384 -13.041  0.417000
HETATM 4123 H2   WAT   538     -24.287  14.525 -13.548  0.417000
HETATM 4124 O    WAT   539       7.347 -28.446  -1.344 -0.834000
HETATM 4125 H1   WAT   539       7.436 -27.962  -0.523  0.417000
HETATM 4126 H2   WAT   539       7.814 -29.267  -1.190  0.417000
HETATM 4127 O    WAT   540     -18.855 -12.169   5.361 -0.834000
HETATM 4128 H1   WAT   540     -19.312 -11.515   4.832  0.417000
HETATM 4129 H2   WAT   540     -19.436 -12.930   5.355  0.417000
HETATM 4130 O    WAT   541      25.799   7.836  -6.259 -0.834000
HETATM 4131 H1   WAT   541      26.419   7.382  -6.829  0.417000
HETATM 4132 H2   WAT   541      25.875   8.757  -6.507  0.417000
HETATM 4133 O    WAT   542      17.716 -28.674   2.761 -0.834000
HETATM 4134 H1   WAT   542      16.967 -28.479   3.324  0.417000
HETATM 4135 H2   WAT   542      18.407 -28.087   3.069  0.417000
HETATM 4136 O    WAT   543      18.390  -4.266  17.223 -0.834000
HETATM 4137 H1   WAT   543      17.859  -4.830  17.787  0.417000
HETATM 4138 H2   WAT   543      19.220  -4.734  17.130  0.417000
HETATM 4139 O    WAT   544      -9.297  11.141   3.419 -0.834000
HETATM 4140 H1   WAT   544     -10.131  10.927   3.001  0.417000
HETATM 4141 H2   WAT   544      -8.640  10.967   2.746  0.417000
HETATM 4142 O    WAT   545      25.061 -16.211   7.251 -0.834000
HETATM 4143 H1   WAT   545      25.194 -15.445   6.692  0.417000
HETATM 4144 H2   WAT   545      25.346 -15.927   8.119  0.417000
HETATM 4145 O    WAT   546     -21.988  12.157  12.940 -0.834000
HETATM 4146 H1   WAT   546     -22.668  12.280  13.602  0.417000
HETATM 4147 H2   WAT   546     -21.173  12.378  13.390  0.417000
HETATM 4148 O    WAT   547     -11.590  31.590  -9.530 -0.834000
HETATM 4149 H1   WAT   547     -10.918  31.900  -8.923  0.417000
HETATM 4150 H2   WAT   547     -12.243  31.169  -8.971  0.417000
HETATM 4151 O    WAT   548       6.423  10.716 -25.399 -0.834000
HETATM 4152 H1   WAT   548       5.786  10.002 -25.375  0.417000
HETATM 4153 H2   WAT   548       6.613  10.900 -24.479  0.417000
HETATM 4154 O    WAT   549      27.927   3.190 -21.782 -0.834000
HETATM 4155 H1   WAT   549      27.564   3.709 -22.500  0.417000
HETATM 4156 H2   WAT   549      27.418   3.454 -21.015  0.417000
HETATM 4157 O    WAT   550     -26.949   3.993   4.352 -0.834000
HETATM 4158 H1   WAT   550     -27.074   4.894   4.648  0.417000
HETATM 4159 H2   WAT   550     -27.744   3.792   3.857  0.417000
HETATM 4160 O    WAT   551      12.954  -2.415  -8.534 -0.834000
HETATM 4161 H1   WAT   551      13.013  -1.933  -9.359  0.417000
HETATM 4162 H2   WAT   551      12.358  -1.896  -7.995  0.417000
HETATM 4163 O    WAT   552     -19.698  17.062   7.094 -0.834000
HETATM 4164 H1   WAT   552     -19.581  16.160   6.796  0.417000
HETATM 4165 H2   WAT   552     -18.810  17.371   7.275  0.417000
HETATM 4166 O    WAT   553      31.306 -10.748   0.841 -0.834000
HETATM 4167 H1   WAT   553      31.996 -10.415   1.415  0.417000
HETATM 4168 H2   WAT   553      30.807 -11.351   1.391  0.417000
HETATM 4169 O    WAT   554     -12.860 -19.143  -0.680 -0.834000
HETATM 4170 H1   WAT   554     -12.563 -19.371  -1.562  0.417000
HETATM 4171 H2   WAT   554     -12.989 -19.986  -0.246  0.417000
HETATM 4172 O    WAT   555     -13.095 -22.580 -15.494 -0.834000
HETATM 4173 H1   WAT   555     -12.376 -23.160 -15.243  0.417000
HETATM 4174 H2   WAT   555     -13.887 -23.086 -15.313  0.417000
HETATM 4175 O    WAT   556      19.065  27.817  -2.099 -0.834000
HETATM 4176 H1   WAT   556      18.967  28.570  -1.517  0.417000
HETATM 4177 H2   WAT   556      18.336  27.894  -2.715  0.417000
HETATM 4178 O    WAT   557     -20.126  10.097 -16.553 -0.834000
HETATM 4179 H1   WAT   557     -19.172  10.168 -16.518  0.417000
HETATM 4180 H2   WAT   557     -20.288   9.225 -16.914  0.417000
HETATM 4181 O    WAT   558      19.548 -11.812   9.990 -0.834000
HETATM 4182 H1   WAT   558      20.479 -11.891  10.198  0.417000
HETATM 4183 H2   WAT   558      19.124 -12.480  10.529  0.417000
HETATM 4184 O    WAT   559      16.583   7.111  18.268 -0.834000
HETATM 4185 H1   WAT   559      16.148   6.512  17.661  0.417000
HETATM 4186 H2   WAT   559      16.500   7.971  17.857  0.417000
HETATM 4187 O    WAT   560     -17.962  -3.955 -24.576 -0.834000
HETATM 4188 H1   WAT   560     -17.131  -3.531 -24.359  0.417000
HETATM 4189 H2   WAT   560     -17.877  -4.191 -25.499  0.417000
HETATM 4190 O    WAT   561       5.443 -21.743 -23.143 -0.834000
HETATM 4191 H1   WAT   561       4.670 -22.001 -23.646  0.417000
HETATM 4192 H2   WAT   561       5.224 -20.879 -22.794  0.417000
HETATM 4193 O    WAT   562      14.393  -0.874  -6.412 -0.834000
HETATM 4194 H1   WAT   562      13.767  -0.409  -6.967  0.417000
HETATM 4195 H2   WAT   562      13.850  -1.421  -5.844  0.417000
HETATM 4196 O    WAT   563      -6.015  -7.732  25.170 -0.834000
HETATM 4197 H1   WAT   563      -5.834  -7.392  24.294  0.417000
HETATM 4198 H2   WAT   563      -5.742  -7.030  25.761  0.417000
HETATM 4199 O    WAT   564     -16.218  23.384   1.138 -0.834000
HETATM 4200 H1   WAT   564     -17.101  23.675   1.367  0.417000
HETATM 4201 H2   WAT   564     -15.697  23.558   1.922  0.417000
HETATM 4202 O    WAT   565      12.329 -19.870 -14.733 -0.834000
HETATM 4203 H1   WAT   565      13.024 -20.514 -14.600  0.417000
HETATM 4204 H2   WAT   565      12.685 -19.265 -15.384  0.417000
HETATM 4205 O    WAT   566       4.926  15.562 -23.231 -0.834000
HETATM 4206 H1   WAT   566       4.831  16.422 -22.821  0.417000
HETATM 4207 H2   WAT   566       4.345  14.992 -22.728  0.417000
HETATM 4208 O    WAT   567       1.051  17.623  -4.651 -0.834000
HETATM 4209 H1   WAT   567       0.965  16.779  -5.094  0.417000
HETATM 4210 H2   WAT   567       1.122  17.400  -3.723  0.417000
HETATM 4211 O    WAT   568      20.063 -25.348 -13.160 -0.834000
HETATM 4212 H1   WAT   568      20.646 -26.107 -13.178  0.417000
HETATM 4213 H2   WAT   568      19.766 -25.295 -12.252  0.417000
HETATM 4214 O    WAT   569       4.172 -14.011 -18.450 -0.834000
HETATM 4215 H1   WAT   569       3.925 -13.226 -18.939  0.417000
HETATM 4216 H2   WAT   569       4.002 -13.787 -17.536  0.417000
HETATM 4217 O    WAT   570     -29.961  -5.740  12.268 -0.834000
HETATM 4218 H1   WAT   570     -30.659  -5.227  11.861  0.417000
HETATM 4219 H2   WAT   570     -30.252  -5.868  13.171  0.417000
HETATM 4220 O    WAT   571      14.098   7.734 -19.093 -0.834000
HETATM 4221 H1   WAT   571      14.450   6.895 -19.393  0.417000
HETATM 4222 H2   WAT   571      14.717   8.385 -19.423  0.417000
HETATM 4223 O    WAT   572      -7.627 -24.341   4.835 -0.834000
HETATM 4224 H1   WAT   572      -7.917 -23.429   4.862  0.417000
HETATM 4225 H2   WAT   572      -6.891 -24.377   5.445  0.417000
HETATM 4226 O    WAT   573      -9.155  11.862  -3.082 -0.834000
HETATM 4227 H1   WAT   573      -8.830  12.701  -2.757  0.417000
HETATM 4228 H2   WAT   573      -8.707  11.739  -3.919  0.417000
HETATM 4229 O    WAT   574      10.322  28.118  16.344 -0.834000
HETATM 4230 H1   WAT   574      10.471  28.125  15.398  0.417000
HETATM 4231 H2   WAT   574      10.713  28.934  16.654  0.417000
HETATM 4232 O    WAT   575      15.657   0.374 -10.372 -0.834000
HETATM 4233 H1   WAT   575      15.687   0.413 -11.328  0.417000
HETATM 4234 H2   WAT   575      14.737   0.208 -10.167  0.417000
HETATM 4235 O    WAT   576      25.734 -18.650   6.121 -0.834000
HETATM 4236 H1   WAT   576      25.709 -19.435   6.669  0.417000
HETATM 4237 H2   WAT   576      25.358 -17.963   6.670  0.417000
HETATM 4238 O    WAT   577      10.407  29.516 -10.224 -0.834000
HETATM 4239 H1   WAT   577       9.700  30.089  -9.925  0.417000
HETATM 4240 H2   WAT   577      10.736  29.937 -11.019  0.417000
HETATM 4241 O    WAT   578       4.442  27.474 -13.535 -0.834000
HETATM 4242 H1   WAT   578       4.150  27.625 -12.637  0.417000
HETATM 4243 H2   WAT   578       5.264  27.959 -13.605  0.417000
HETATM 4244 O    WAT   579     -16.115  14.416 -12.552 -0.834000
HETATM 4245 H1   WAT   579     -15.574  14.312 -13.335  0.417000
HETATM 4246 H2   WAT   579     -16.438  15.316 -12.601  0.417000
HETATM 4247 O    WAT   580      29.423  14.414   5.715 -0.834000
HETATM 4248 H1   WAT   580      28.858  14.135   6.436  0.417000
HETATM 4249 H2   WAT   580      30.238  13.931   5.849  0.417000
HETATM 4250 O    WAT   581      -5.023   5.878  17.375 -0.834000
HETATM 4251 H1   WAT   581      -4.833   5.192  18.015  0.417000
HETATM 4252 H2   WAT   581      -5.972   5.840  17.257  0.417000
HETATM 4253 O    WAT   582      28.771  -2.452   9.181 -0.834000
HETATM 4254 H1   WAT   582      29.485  -1.815   9.161  0.417000
HETATM 4255 H2   WAT   582      27.991  -1.931   9.371  0.417000
HETATM 4256 O    WAT   583       7.160 -14.297  30.490 -0.834000
HETATM 4257 H1   WAT   583       6.623 -13.563  30.190  0.417000
HETATM 4258 H2   WAT   583       7.798 -14.428  29.789  0.417000
HETATM 4259 O    WAT   584     -27.399   0.164 -15.979 -0.834000
HETATM 4260 H1   WAT   584     -27.030  -0.700 -16.158  0.417000
HETATM 4261 H2   WAT   584     -26.882   0.499 -15.246  0.417000
HETATM 4262 O    WAT   585      16.878  -1.982  -5.018 -0.834000
HETATM 4263 H1   WAT   585      16.693  -2.279  -4.126  0.417000
HETATM 4264 H2   WAT   585      16.143  -1.409  -5.237  0.417000
HETATM 4265 O    WAT   586       4.908  -9.709 -24.882 -0.834000
HETATM 4266 H1   WAT   586       5.449  -9.785 -25.668  0.417000
HETATM 4267 H2   WAT   586       5.510  -9.401 -24.205  0.417000
HETATM 4268 O    WAT   587     -28.576  -9.981  -8.520 -0.834000
HETATM 4269 H1   WAT   587     -28.467 -10.673  -7.868  0.417000
HETATM 4270 H2   WAT   587     -27.820  -9.409  -8.392  0.417000
HETATM 4271 O    WAT   588      -2.693  -7.843 -31.994 -0.834000
HETATM 4272 H1   WAT   588      -2.926  -7.584 -31.102  0.417000
HETATM 4273 H2   WAT   588      -2.292  -8.706 -31.895  0.417000
HETATM 4274 O    WAT   589      15.054  -7.495  29.106 -0.834000
HETATM 4275 H1   WAT   589      15.624  -6.757  28.891  0.417000
HETATM 4276 H2   WAT   589      14.401  -7.505  28.406  0.417000
HETATM 4277 O    WAT   590      27.729   0.266   7.527 -0.834000
HETATM 4278 H1   WAT   590      27.572   0.468   8.449  0.417000
HETATM 4279 H2   WAT   590      26.861   0.076   7.172  0.417000
HETATM 4280 O    WAT   591     -26.980   6.538 -11.364 -0.834000
HETATM 4281 H1   WAT   591     -26.500   7.088 -11.983  0.417000
HETATM 4282 H2   WAT   591     -26.496   6.623 -10.543  0.417000
HETATM 4283 O    WAT   592       9.382  -8.617  -3.614 -0.834000
HETATM 4284 H1   WAT   592       9.644  -7.842  -4.111  0.417000
HETATM 4285 H2   WAT   592       8.734  -9.050  -4.169  0.417000
HETATM 4286 O    WAT   593      13.115   2.010 -30.935 -0.834000
HETATM 4287 H1   WAT   593      13.676   2.471 -31.559  0.417000
HETATM 4288 H2   WAT   593      12.238   2.069 -31.312  0.417000
HETATM 4289 O    WAT   594      -6.950 -10.545 -19.573 -0.834000
HETATM 4290 H1   WAT   594      -6.283 -11.165 -19.870  0.417000
HETATM 4291 H2   WAT   594      -7.730 -10.773 -20.078  0.417000
HETATM 4292 O    WAT   595      24.404   7.073  -9.558 -0.834000
HETATM 4293 H1   WAT   595      23.511   6.729  -9.541  0.417000
HETATM 4294 H2   WAT   595      24.807   6.737  -8.757  0.417000
HETATM 4295 O    WAT   596      12.216 -26.094  19.505 -0.834000
HETATM 4296 H1   WAT   596      12.027 -26.323  18.595  0.417000
HETATM 4297 H2   WAT   596      12.949 -26.660  19.747  0.417000
HETATM 4298 O    WAT   597      12.406  16.822  13.209 -0.834000
HETATM 4299 H1   WAT   597      11.878  17.464  12.734  0.417000
HETATM 4300 H2   WAT   597      11.824  16.492  13.893  0.417000
HETATM 4301 O    WAT   598       0.653 -17.090  -9.938 -0.834000
HETATM 4302 H1   WAT   598       0.903 -17.080  -9.014  0.417000
HETATM 4303 H2   WAT   598       0.378 -17.992 -10.103  0.417000
HETATM 4304 O    WAT   599      10.457 -16.093  22.420 -0.834000
HETATM 4305 H1   WAT   599       9.546 -15.848  22.582  0.417000
HETATM 4306 H2   WAT   599      10.908 -15.260  22.281  0.417000
HETATM 4307 O    WAT   600      -1.508  23.584  -2.385 -0.834000
HETATM 4308 H1   WAT   600      -2.216  23.850  -2.972  0.417000
HETATM 4309 H2   WAT   600      -1.230  24.396  -1.962  0.417000
HETATM 4310 O    WAT   601     -12.143 -19.664   3.797 -0.834000
HETATM 4311 H1   WAT   601     -12.638 -20.170   4.442  0.417000
HETATM 4312 H2   WAT   601     -11.905 -20.302   3.124  0.417000
HETATM 4313 O    WAT   602      -7.190   7.903 -21.855 -0.834000
HETATM 4314 H1   WAT   602      -6.914   7.007 -22.049  0.417000
HETATM 4315 H2   WAT   602      -7.217   8.335 -22.709  0.417000
HETATM 4316 O    WAT   603     -14.390 -26.033 -18.189 -0.834000
HETATM 4317 H1   WAT   603     -14.496 -26.592 -18.959  0.417000
HETATM 4318 H2   WAT   603     -14.620 -26.596 -17.450  0.417000
HETATM 4319 O    WAT   604      14.755  -8.049  16.930 -0.834000
HETATM 4320 H1   WAT   604      15.149  -8.593  16.248  0.417000
HETATM 4321 H2   WAT   604      14.471  -8.673  17.599  0.417000
HETATM 4322 O    WAT   605     -22.207 -16.187 -20.996 -0.834000
HETATM 4323 H1   WAT   605     -21.641 -16.705 -21.569  0.417000
HETATM 4324 H2   WAT   605     -22.741 -15.666 -21.595  0.417000
HETATM 4325 O    WAT   606     -31.263   8.361   4.059 -0.834000
HETATM 4326 H1   WAT   606     -30.452   8.809   4.300  0.417000
HETATM 4327 H2   WAT   606     -31.580   7.983   4.879  0.417000
HETATM 4328 O    WAT   607      -2.260  14.087   5.501 -0.834000
HETATM 4329 H1   WAT   607      -2.920  13.711   4.918  0.417000
HETATM 4330 H2   WAT   607      -2.672  14.876   5.852  0.417000
HETATM 4331 O    WAT   608      10.096   6.093  17.848 -0.834000
HETATM 4332 H1   WAT   608      10.723   5.908  17.149  0.417000
HETATM 4333 H2   WAT   608       9.806   5.230  18.144  0.417000
HETATM 4334 O    WAT   609      18.157  -5.983  21.045 -0.834000
HETATM 4335 H1   WAT   609      18.094  -5.586  21.913  0.417000
HETATM 4336 H2   WAT   609      17.699  -6.820  21.131  0.417000
HETATM 4337 O    WAT   610      31.073 -13.900  -0.640 -0.834000
HETATM 4338 H1   WAT   610      30.535 -13.219  -1.044  0.417000
HETATM 4339 H2   WAT   610      31.111 -13.658   0.286  0.417000
HETATM 4340 O    WAT   611      12.813  22.318  -5.550 -0.834000
HETATM 4341 H1   WAT   611      13.212  22.990  -4.998  0.417000
HETATM 4342 H2   WAT   611      12.932  21.504  -5.060  0.417000
HETATM 4343 O    WAT   612     -10.748  14.142  24.696 -0.834000
HETATM 4344 H1   WAT   612     -10.442  13.363  24.232  0.417000
HETATM 4345 H2   WAT   612     -11.177  13.801  25.481  0.417000
HETATM 4346 O    WAT   613      17.318 -24.092 -12.369 -0.834000
HETATM 4347 H1   WAT   613      17.452 -24.971 -12.724  0.417000
HETATM 4348 H2   WAT   613      16.401 -23.893 -12.559  0.417000
HETATM 4349 O    WAT   614      -8.297  14.993  -5.443 -0.834000
HETATM 4350 H1   WAT   614      -8.229  15.833  -5.898  0.417000
HETATM 4351 H2   WAT   614      -7.441  14.873  -5.033  0.417000
HETATM 4352 O    WAT   615      20.838  19.796   6.024 -0.834000
HETATM 4353 H1   WAT   615      20.811  19.785   6.981  0.417000
HETATM 4354 H2   WAT   615      21.480  19.124   5.795  0.417000
HETATM 4355 O    WAT   616      20.779   8.343  -3.945 -0.834000
HETATM 4356 H1   WAT   616      21.343   8.917  -3.427  0.417000
HETATM 4357 H2   WAT   616      20.400   8.917  -4.611  0.417000
HETATM 4358 O    WAT   617     -13.559  18.560  -6.267 -0.834000
HETATM 4359 H1   WAT   617     -13.022  19.343  -6.147  0.417000
HETATM 4360 H2   WAT   617     -14.461  18.878  -6.220  0.417000
HETATM 4361 O    WAT   618      -3.577  31.157  -3.062 -0.834000
HETATM 4362 H1   WAT   618      -3.215  31.360  -3.925  0.417000
HETATM 4363 H2   WAT   618      -4.168  30.420  -3.219  0.417000
HETATM 4364 O    WAT   619     -17.522 -15.667  25.839 -0.834000
HETATM 4365 H1   WAT   619     -17.377 -16.392  25.231  0.417000
HETATM 4366 H2   WAT   619     -18.340 -15.888  26.285  0.417000
HETATM 4367 O    WAT   620     -28.107 -12.534  -6.214 -0.834000
HETATM 4368 H1   WAT   620     -28.528 -13.239  -5.722  0.417000
HETATM 4369 H2   WAT   620     -28.014 -11.822  -5.581  0.417000
HETATM 4370 O    WAT   621     -12.678  27.883   4.403 -0.834000
HETATM 4371 H1   WAT   621     -12.983  28.724   4.063  0.417000
HETATM 4372 H2   WAT   621     -13.212  27.232   3.947  0.417000
HETATM 4373 O    WAT   622      32.801   5.606   6.460 -0.834000
HETATM 4374 H1   WAT   622      32.860   5.028   5.699  0.417000
HETATM 4375 H2   WAT   622      32.798   5.013   7.211  0.417000
HETATM 4376 O    WAT   623      -1.237 -25.083  -7.285 -0.834000
HETATM 4377 H1   WAT   623      -2.010 -24.519  -7.241  0.417000
HETATM 4378 H2   WAT   623      -0.669 -24.662  -7.930  0.417000
HETATM 4379 O    WAT   624     -20.451  -8.250  23.257 -0.834000
HETATM 4380 H1   WAT   624     -20.415  -9.030  23.810  0.417000
HETATM 4381 H2   WAT   624     -19.718  -7.712  23.555  0.417000
HETATM 4382 O    WAT   625     -11.206 -25.037   2.449 -0.834000
HETATM 4383 H1   WAT   625     -11.583 -25.900   2.274  0.417000
HETATM 4384 H2   WAT   625     -10.260 -25.183   2.440  0.417000
HETATM 4385 O    WAT   626     -27.099  14.398 -10.353 -0.834000
HETATM 4386 H1   WAT   626     -27.604  13.589 -10.273  0.417000
HETATM 4387 H2   WAT   626     -27.496  14.856 -11.094  0.417000
HETATM 4388 O    WAT   627       3.753  30.514   6.957 -0.834000
HETATM 4389 H1   WAT   627       4.612  30.104   6.855  0.417000
HETATM 4390 H2   WAT   627       3.948  31.430   7.153  0.417000
HETATM 4391 O    WAT   628      -5.735   7.015 -34.143 -0.834000
HETATM 4392 H1   WAT   628      -5.998   7.703 -34.755  0.417000
HETATM 4393 H2   WAT   628      -6.541   6.786 -33.680  0.417000
HETATM 4394 O    WAT   629      16.025  15.189   1.156 -0.834000
HETATM 4395 H1   WAT   629      16.282  14.473   0.574  0.417000
HETATM 4396 H2   WAT   629      15.235  14.870   1.592  0.417000
HETATM 4397 O    WAT   630      -7.574   0.354  21.447 -0.834000
HETATM 4398 H1   WAT   630      -6.640   0.199  21.588  0.417000
HETATM 4399 H2   WAT   630      -7.991  -0.479  21.666  0.417000
HETATM 4400 O    WAT   631     -25.004 -14.146  -0.309 -0.834000
HETATM 4401 H1   WAT   631     -25.810 -14.283  -0.805  0.417000
HETATM 4402 H2   WAT   631     -24.581 -15.005  -0.298  0.417000
HETATM 4403 O    WAT   632      29.892  12.140  -2.202 -0.834000
HETATM 4404 H1   WAT   632      29.314  11.942  -1.465  0.417000
HETATM 4405 H2   WAT   632      29.311  12.162  -2.963  0.417000
HETATM 4406 O    WAT   633       1.752  14.316 -13.277 -0.834000
HETATM 4407 H1   WAT   633       2.563  13.874 -13.025  0.417000
HETATM 4408 H2   WAT   633       1.717  14.227 -14.229  0.417000
HETATM 4409 O    WAT   634     -25.764   1.016  16.383 -0.834000
HETATM 4410 H1   WAT   634     -25.214   1.236  15.631  0.417000
HETATM 4411 H2   WAT   634     -26.652   0.979  16.027  0.417000
HETATM 4412 O    WAT   635     -18.509   1.649  18.262 -0.834000
HETATM 4413 H1   WAT   635     -18.423   2.146  19.075  0.417000
HETATM 4414 H2   WAT   635     -19.442   1.692  18.052  0.417000
HETATM 4415 O    WAT   636      -0.808  33.638   7.248 -0.834000
HETATM 4416 H1   WAT   636      -1.171  34.126   7.988  0.417000
HETATM 4417 H2   WAT   636       0.140  33.692   7.368  0.417000
HETATM 4418 O    WAT   637     -26.463 -16.963   7.703 -0.834000
HETATM 4419 H1   WAT   637     -26.406 -17.908   7.565  0.417000
HETATM 4420 H2   WAT   637     -26.806 -16.871   8.592  0.417000
HETATM 4421 O    WAT   638     -22.573 -15.107   1.902 -0.834000
HETATM 4422 H1   WAT   638     -22.871 -15.075   0.993  0.417000
HETATM 4423 H2   WAT   638     -22.226 -14.231   2.071  0.417000
HETATM 4424 O    WAT   639     -26.524  12.865   7.224 -0.834000
HETATM 4425 H1   WAT   639     -26.795  13.391   6.471  0.417000
HETATM 4426 H2   WAT   639     -26.352  13.506   7.914  0.417000
HETATM 4427 O    WAT   640      21.350  12.952   7.942 -0.834000
HETATM 4428 H1   WAT   640      21.528  13.726   7.407  0.417000
HETATM 4429 H2   WAT   640      22.195  12.733   8.335  0.417000
HETATM 4430 O    WAT   641       5.542 -33.641   2.218 -0.834000
HETATM 4431 H1   WAT   641       5.554 -32.687   2.294  0.417000
HETATM 4432 H2   WAT   641       4.770 -33.911   2.716  0.417000
HETATM 4433 O    WAT   642      -0.469 -10.289 -25.092 -0.834000
HETATM 4434 H1   WAT   642      -0.892  -9.515 -25.463  0.417000
HETATM 4435 H2   WAT   642       0.390  -9.979 -24.806  0.417000
HETATM 4436 O    WAT   643      -3.313 -23.669  10.287 -0.834000
HETATM 4437 H1   WAT   643      -2.410 -23.791  10.579  0.417000
HETATM 4438 H2   WAT   643      -3.268 -22.940   9.667  0.417000
HETATM 4439 O    WAT   644      -4.052  24.517   3.811 -0.834000
HETATM 4440 H1   WAT   644      -4.761  23.988   4.178  0.417000
HETATM 4441 H2   WAT   644      -3.964  25.252   4.418  0.417000
HETATM 4442 O    WAT   645     -20.766   0.936   4.266 -0.834000
HETATM 4443 H1   WAT   645     -20.720   0.229   3.623  0.417000
HETATM 4444 H2   WAT   645     -20.330   0.584   5.041  0.417000
HETATM 4445 O    WAT   646     -16.553 -19.358  15.614 -0.834000
HETATM 4446 H1   WAT   646     -15.599 -19.404  15.552  0.417000
HETATM 4447 H2   WAT   646     -16.836 -19.081  14.742  0.417000
HETATM 4448 O    WAT   647     -32.942  -7.805 -11.060 -0.834000
HETATM 4449 H1   WAT   647     -32.258  -7.975 -10.412  0.417000
HETATM 4450 H2   WAT   647     -33.405  -8.638 -11.143  0.417000
HETATM 4451 O    WAT   648      -1.556 -29.295   3.889 -0.834000
HETATM 4452 H1   WAT   648      -0.874 -28.702   3.573  0.417000
HETATM 4453 H2   WAT   648      -1.621 -29.108   4.825  0.417000
HETATM 4454 O    WAT   649     -22.889 -21.269   2.246 -0.834000
HETATM 4455 H1   WAT   649     -23.652 -21.647   1.808  0.417000
HETATM 4456 H2   WAT   649     -22.412 -22.024   2.591  0.417000
HETATM 4457 O    WAT   650     -20.973   6.713  -9.738 -0.834000
HETATM 4458 H1   WAT   650     -21.583   6.001  -9.932  0.417000
HETATM 4459 H2   WAT   650     -21.074   7.321 -10.470  0.417000
HETATM 4460 O    WAT   651     -14.013  -3.095 -26.857 -0.834000
HETATM 4461 H1   WAT   651     -14.621  -2.857 -27.557  0.417000
HETATM 4462 H2   WAT   651     -13.201  -2.640 -27.080  0.417000
HETATM 4463 O    WAT   652      -9.710 -11.911  23.332 -0.834000
HETATM 4464 H1   WAT   652     -10.428 -11.525  22.830  0.417000
HETATM 4465 H2   WAT   652     -10.127 -12.254  24.122  0.417000
HETATM 4466 O    WAT   653      -1.418  25.123  -5.861 -0.834000
HETATM 4467 H1   WAT   653      -0.543  24.737  -5.811  0.417000
HETATM 4468 H2   WAT   653      -1.287  25.955  -6.316  0.417000
HETATM 4469 O    WAT   654       7.458   7.688  21.898 -0.834000
HETATM 4470 H1   WAT   654       7.955   7.738  22.715  0.417000
HETATM 4471 H2   WAT   654       6.903   8.468  21.906  0.417000
HETATM 4472 O    WAT   655       3.767   2.025 -28.191 -0.834000
HETATM 4473 H1   WAT   655       3.641   1.651 -29.064  0.417000
HETATM 4474 H2   WAT   655       2.928   2.433 -27.982  0.417000
HETATM 4475 O    WAT   656      -0.409  11.459 -22.419 -0.834000
HETATM 4476 H1   WAT   656       0.539  11.589 -22.395  0.417000
HETATM 4477 H2   WAT   656      -0.570  10.753 -21.792  0.417000
HETATM 4478 O    WAT   657      15.226  27.312   7.765 -0.834000
HETATM 4479 H1   WAT   657      15.859  26.700   7.390  0.417000
HETATM 4480 H2   WAT   657      14.461  27.247   7.192  0.417000
HETATM 4481 O    WAT   658      18.363  -7.576 -11.777 -0.834000
HETATM 4482 H1   WAT   658      18.728  -7.514 -10.894  0.417000
HETATM 4483 H2   WAT   658      18.738  -8.380 -12.136  0.417000
HETATM 4484 O    WAT   659      20.078 -16.113   4.017 -0.834000
HETATM 4485 H1   WAT   659      20.099 -15.786   4.916  0.417000
HETATM 4486 H2   WAT   659      20.728 -15.583   3.555  0.417000
HETATM 4487 O    WAT   660      15.040  17.392  21.993 -0.834000
HETATM 4488 H1   WAT   660      14.727  18.291  21.895  0.417000
HETATM 4489 H2   WAT   660      14.491  17.021  22.683  0.417000
HETATM 4490 O    WAT   661     -24.871 -16.061 -18.552 -0.834000
HETATM 4491 H1   WAT   661     -25.152 -15.559 -17.787  0.417000
HETATM 4492 H2   WAT   661     -23.953 -15.819 -18.673  0.417000
HETATM 4493 O    WAT   662     -19.963  13.060  14.388 -0.834000
HETATM 4494 H1   WAT   662     -20.354  12.863  15.239  0.417000
HETATM 4495 H2   WAT   662     -19.460  13.861  14.536  0.417000
HETATM 4496 O    WAT   663      10.390  22.231  -6.610 -0.834000
HETATM 4497 H1   WAT   663      10.290  23.119  -6.954  0.417000
HETATM 4498 H2   WAT   663      11.300  22.189  -6.317  0.417000
HETATM 4499 O    WAT   664       6.332  17.385 -13.875 -0.834000
HETATM 4500 H1   WAT   664       7.171  17.418 -14.336  0.417000
HETATM 4501 H2   WAT   664       6.069  16.465 -13.923  0.417000
HETATM 4502 O    WAT   665     -20.456 -22.083  15.490 -0.834000
HETATM 4503 H1   WAT   665     -20.116 -22.720  14.861  0.417000
HETATM 4504 H2   WAT   665     -21.322 -22.417  15.725  0.417000
HETATM 4505 O    WAT   666     -18.274  17.966  -5.003 -0.834000
HETATM 4506 H1   WAT   666     -18.740  18.701  -5.401  0.417000
HETATM 4507 H2   WAT   666     -18.306  18.142  -4.063  0.417000
HETATM 4508 O    WAT   667      -4.719  34.018  -2.593 -0.834000
HETATM 4509 H1   WAT   667      -4.130  33.442  -3.081  0.417000
HETATM 4510 H2   WAT   667      -4.552  33.809  -1.674  0.417000
HETATM 4511 O    WAT   668      28.314  21.490  -1.349 -0.834000
HETATM 4512 H1   WAT   668      29.114  21.107  -0.990  0.417000
HETATM 4513 H2   WAT   668      27.774  20.737  -1.588  0.417000
HETATM 4514 O    WAT   669      19.610   6.905   2.436 -0.834000
HETATM 4515 H1   WAT   669      20.460   6.659   2.800  0.417000
HETATM 4516 H2   WAT   669      19.822   7.448   1.677  0.417000
HETATM 4517 O    WAT   670      -6.774  24.109 -23.639 -0.834000
HETATM 4518 H1   WAT   670      -7.095  23.838 -24.499  0.417000
HETATM 4519 H2   WAT   670      -7.526  23.998 -23.057  0.417000
HETATM 4520 O    WAT   671       9.184 -25.517 -11.510 -0.834000
HETATM 4521 H1   WAT   671       8.569 -25.704 -10.799  0.417000
HETATM 4522 H2   WAT   671       9.838 -24.941 -11.115  0.417000
HETATM 4523 O    WAT   672      14.116 -21.625 -14.498 -0.834000
HETATM 4524 H1   WAT   672      14.366 -22.041 -15.323  0.417000
HETATM 4525 H2   WAT   672      14.093 -22.343 -13.865  0.417000
HETATM 4526 O    WAT   673       5.739   1.881 -31.384 -0.834000
HETATM 4527 H1   WAT   673       6.388   1.966 -32.082  0.417000
HETATM 4528 H2   WAT   673       6.244   1.607 -30.619  0.417000
HETATM 4529 O    WAT   674     -12.677  26.164 -18.883 -0.834000
HETATM 4530 H1   WAT   674     -13.151  25.421 -18.510  0.417000
HETATM 4531 H2   WAT   674     -12.638  26.804 -18.173  0.417000
HETATM 4532 O    WAT   675     -26.283  -2.400 -16.485 -0.834000
HETATM 4533 H1   WAT   675     -25.425  -2.626 -16.845  0.417000
HETATM 4534 H2   WAT   675     -26.899  -2.948 -16.972  0.417000
HETATM 4535 O    WAT   676      19.958  -2.947   8.181 -0.834000
HETATM 4536 H1   WAT   676      20.809  -2.756   7.786  0.417000
HETATM 4537 H2   WAT   676      19.538  -2.091   8.268  0.417000
HETATM 4538 O    WAT   677      21.148   4.692  15.297 -0.834000
HETATM 4539 H1   WAT   677      20.535   3.957  15.284  0.417000
HETATM 4540 H2   WAT   677      21.702   4.529  16.060  0.417000
HETATM 4541 O    WAT   678     -10.668 -19.352 -10.857 -0.834000
HETATM 4542 H1   WAT   678      -9.881 -19.223 -10.327  0.417000
HETATM 4543 H2   WAT   678     -10.859 -18.486 -11.217  0.417000
HETATM 4544 O    WAT   679     -10.678  11.916  14.856 -0.834000
HETATM 4545 H1   WAT   679      -9.753  11.827  15.087  0.417000
HETATM 4546 H2   WAT   679     -10.833  11.218  14.220  0.417000
HETATM 4547 O    WAT   680     -12.633  -7.759 -29.991 -0.834000
HETATM 4548 H1   WAT   680     -12.673  -6.826 -29.781  0.417000
HETATM 4549 H2   WAT   680     -12.978  -8.195 -29.212  0.417000
HETATM 4550 O    WAT   681      -6.484  -4.954  23.891 -0.834000
HETATM 4551 H1   WAT   681      -6.357  -4.313  23.192  0.417000
HETATM 4552 H2   WAT   681      -6.952  -5.676  23.472  0.417000
HETATM 4553 O    WAT   682      -7.361  22.700  -5.305 -0.834000
HETATM 4554 H1   WAT   682      -6.868  23.134  -4.608  0.417000
HETATM 4555 H2   WAT   682      -7.877  23.399  -5.705  0.417000
HETATM 4556 O    WAT   683      10.470   0.368  30.479 -0.834000
HETATM 4557 H1   WAT   683      10.316  -0.198  31.235  0.417000
HETATM 4558 H2   WAT   683      10.481  -0.230  29.731  0.417000
HETATM 4559 O    WAT   684      27.201  -2.631 -15.625 -0.834000
HETATM 4560 H1   WAT   684      27.382  -2.259 -14.762  0.417000
HETATM 4561 H2   WAT   684      26.651  -1.977 -16.057  0.417000
HETATM 4562 O    WAT   685       5.954  26.262 -17.797 -0.834000
HETATM 4563 H1   WAT   685       5.633  27.164 -17.802  0.417000
HETATM 4564 H2   WAT   685       5.686  25.917 -16.945  0.417000
HETATM 4565 O    WAT   686      -6.100  -6.700  29.012 -0.834000
HETATM 4566 H1   WAT   686      -5.294  -7.063  28.646  0.417000
HETATM 4567 H2   WAT   686      -6.333  -5.986  28.419  0.417000
HETATM 4568 O    WAT   687      -1.469  13.884 -31.832 -0.834000
HETATM 4569 H1   WAT   687      -2.149  14.391 -31.390  0.417000
HETATM 4570 H2   WAT   687      -1.814  13.738 -32.713  0.417000
HETATM 4571 O    WAT   688      -8.625 -31.365 -12.337 -0.834000
HETATM 4572 H1   WAT   688      -8.585 -31.538 -11.396  0.417000
HETATM 4573 H2   WAT   688      -8.157 -30.537 -12.447  0.417000
HETATM 4574 O    WAT   689      -4.655  21.381  27.683 -0.834000
HETATM 4575 H1   WAT   689      -5.392  21.418  27.074  0.417000
HETATM 4576 H2   WAT   689      -4.481  22.296  27.904  0.417000
HETATM 4577 O    WAT   690      24.454  14.507  12.812 -0.834000
HETATM 4578 H1   WAT   690      23.529  14.522  12.569  0.417000
HETATM 4579 H2   WAT   690      24.451  14.491  13.769  0.417000
HETATM 4580 O    WAT   691      10.655  23.602  21.430 -0.834000
HETATM 4581 H1   WAT   691      10.307  24.337  21.934  0.417000
HETATM 4582 H2   WAT   691      11.502  23.413  21.833  0.417000
HETATM 4583 O    WAT   692     -16.356 -26.443  -4.321 -0.834000
HETATM 4584 H1   WAT   692     -15.497 -26.174  -4.648  0.417000
HETATM 4585 H2   WAT   692     -16.244 -26.499  -3.372  0.417000
HETATM 4586 O    WAT   693      -4.972  -3.310 -26.129 -0.834000
HETATM 4587 H1   WAT   693      -5.181  -3.706 -26.975  0.417000
HETATM 4588 H2   WAT   693      -5.313  -2.418 -26.190  0.417000
HETATM 4589 O    WAT   694      14.516 -22.628 -16.849 -0.834000
HETATM 4590 H1   WAT   694      14.977 -22.198 -17.569  0.417000
HETATM 4591 H2   WAT   694      15.077 -23.368 -16.614  0.417000
HETATM 4592 O    WAT   695       6.641   7.211 -20.836 -0.834000
HETATM 4593 H1   WAT   695       6.100   6.451 -21.048  0.417000
HETATM 4594 H2   WAT   695       6.251   7.568 -20.039  0.417000
HETATM 4595 O    WAT   696      17.852  -3.092 -11.917 -0.834000
HETATM 4596 H1   WAT   696      17.559  -3.000 -12.823  0.417000
HETATM 4597 H2   WAT   696      17.301  -2.485 -11.424  0.417000
HETATM 4598 O    WAT   697     -26.360   1.073  -3.737 -0.834000
HETATM 4599 H1   WAT   697     -25.835   1.731  -3.281  0.417000
HETATM 4600 H2   WAT   697     -27.229   1.467  -3.807  0.417000
HETATM 4601 O    WAT   698       3.687  24.350 -13.391 -0.834000
HETATM 4602 H1   WAT   698       3.053  25.058 -13.279  0.417000
HETATM 4603 H2   WAT   698       4.052  24.215 -12.516  0.417000
HETATM 4604 O    WAT   699     -11.493  -6.943 -19.200 -0.834000
HETATM 4605 H1   WAT   699     -10.931  -7.702 -19.043  0.417000
HETATM 4606 H2   WAT   699     -11.282  -6.338 -18.489  0.417000
HETATM 4607 O    WAT   700     -18.885  -9.271  15.056 -0.834000
HETATM 4608 H1   WAT   700     -19.765  -9.650  15.073  0.417000
HETATM 4609 H2   WAT   700     -18.404  -9.813  14.430  0.417000
HETATM 4610 O    WAT   701      10.811   9.751  24.689 -0.834000
HETATM 4611 H1   WAT   701      11.675   9.435  24.423  0.417000
HETATM 4612 H2   WAT   701      10.913  10.700  24.758  0.417000
HETATM 4613 O    WAT   702       6.981 -22.101 -26.233 -0.834000
HETATM 4614 H1   WAT   702       6.830 -21.375 -25.627  0.417000
HETATM 4615 H2   WAT   702       7.895 -22.004 -26.499  0.417000
HETATM 4616 O    WAT   703     -25.984 -22.678  -3.473 -0.834000
HETATM 4617 H1   WAT   703     -26.605 -21.955  -3.558  0.417000
HETATM 4618 H2   WAT   703     -25.364 -22.547  -4.190  0.417000
HETATM 4619 O    WAT   704      29.855  -7.975 -14.406 -0.834000
HETATM 4620 H1   WAT   704      29.189  -7.981 -15.094  0.417000
HETATM 4621 H2   WAT   704      29.408  -7.607 -13.644  0.417000
HETATM 4622 O    WAT   705      20.141  -1.801  24.744 -0.834000
HETATM 4623 H1   WAT   705      19.850  -1.233  25.457  0.417000
HETATM 4624 H2   WAT   705      19.470  -1.700  24.068  0.417000
HETATM 4625 O    WAT   706     -25.535   6.206  15.474 -0.834000
HETATM 4626 H1   WAT   706     -25.420   5.495  16.105  0.417000
HETATM 4627 H2   WAT   706     -26.458   6.157  15.224  0.417000
HETATM 4628 O    WAT   707      17.937  -9.940 -18.910 -0.834000
HETATM 4629 H1   WAT   707      16.990  -9.809 -18.875  0.417000
HETATM 4630 H2   WAT   707      18.060 -10.625 -19.567  0.417000
HETATM 4631 O    WAT   708      21.775  10.966 -10.116 -0.834000
HETATM 4632 H1   WAT   708      22.635  10.558 -10.007  0.417000
HETATM 4633 H2   WAT   708      21.221  10.532  -9.467  0.417000
HETATM 4634 O    WAT   709       3.074 -16.847 -27.080 -0.834000
HETATM 4635 H1   WAT   709       3.618 -16.564 -26.346  0.417000
HETATM 4636 H2   WAT   709       2.501 -16.100 -27.255  0.417000
HETATM 4637 O    WAT   710     -13.374  -9.173 -22.069 -0.834000
HETATM 4638 H1   WAT   710     -12.694  -8.853 -22.662  0.417000
HETATM 4639 H2   WAT   710     -14.106  -9.398 -22.643  0.417000
HETATM 4640 O    WAT   711     -21.549 -24.855   8.650 -0.834000
HETATM 4641 H1   WAT   711     -20.876 -24.961   7.978  0.417000
HETATM 4642 H2   WAT   711     -22.366 -24.762   8.159  0.417000
HETATM 4643 O    WAT   712     -23.572  14.616  -5.120 -0.834000
HETATM 4644 H1   WAT   712     -23.331  14.540  -6.043  0.417000
HETATM 4645 H2   WAT   712     -23.994  15.472  -5.051  0.417000
HETATM 4646 O    WAT   713       5.684 -11.353 -11.166 -0.834000
HETATM 4647 H1   WAT   713       5.234 -11.556 -10.346  0.417000
HETATM 4648 H2   WAT   713       6.442 -10.832 -10.900  0.417000
HETATM 4649 O    WAT   714       1.773  -5.970  27.066 -0.834000
HETATM 4650 H1   WAT   714       1.115  -5.993  27.760  0.417000
HETATM 4651 H2   WAT   714       1.669  -5.106  26.665  0.417000
HETATM 4652 O    WAT   715      15.889  12.583  24.154 -0.834000
HETATM 4653 H1   WAT   715      15.763  12.832  23.239  0.417000
HETATM 4654 H2   WAT   715      15.031  12.270  24.439  0.417000
HETATM 4655 O    WAT   716      23.810   5.557  -2.170 -0.834000
HETATM 4656 H1   WAT   716      24.337   6.149  -2.707  0.417000
HETATM 4657 H2   WAT   716      24.160   4.687  -2.359  0.417000
HETATM 4658 O    WAT   717     -29.200  -7.206   3.910 -0.834000
HETATM 4659 H1   WAT   717     -29.431  -7.439   3.011  0.417000
HETATM 4660 H2   WAT   717     -30.023  -7.275   4.394  0.417000
HETATM 4661 O    WAT   718       9.595  26.478 -10.140 -0.834000
HETATM 4662 H1   WAT   718       9.766  27.416 -10.220  0.417000
HETATM 4663 H2   WAT   718       8.711  26.364 -10.489  0.417000
HETATM 4664 O    WAT   719      -0.851  14.780  18.084 -0.834000
HETATM 4665 H1   WAT   719      -0.992  14.029  18.660  0.417000
HETATM 4666 H2   WAT   719      -0.477  15.452  18.654  0.417000
HETATM 4667 O    WAT   720       1.644  18.079   4.810 -0.834000
HETATM 4668 H1   WAT   720       1.364  17.166   4.873  0.417000
HETATM 4669 H2   WAT   720       0.877  18.584   5.083  0.417000
HETATM 4670 O    WAT   721      -9.247  17.949 -19.220 -0.834000
HETATM 4671 H1   WAT   721      -9.798  18.732 -19.246  0.417000
HETATM 4672 H2   WAT   721      -8.428  18.246 -18.823  0.417000
HETATM 4673 O    WAT   722      19.427 -15.649  -0.567 -0.834000
HETATM 4674 H1   WAT   722      19.174 -14.886  -1.087  0.417000
HETATM 4675 H2   WAT   722      20.376 -15.569  -0.470  0.417000
HETATM 4676 O    WAT   723     -23.764  -1.329  10.307 -0.834000
HETATM 4677 H1   WAT   723     -23.848  -1.289  11.260  0.417000
HETATM 4678 H2   WAT   723     -24.447  -1.941  10.032  0.417000
HETATM 4679 O    WAT   724     -10.687  12.805   7.407 -0.834000
HETATM 4680 H1   WAT   724     -10.293  12.849   8.278  0.417000
HETATM 4681 H2   WAT   724     -11.629  12.860   7.567  0.417000
HETATM 4682 O    WAT   725       1.303  21.778  -3.960 -0.834000
HETATM 4683 H1   WAT   725       1.595  20.886  -3.772  0.417000
HETATM 4684 H2   WAT   725       0.716  21.996  -3.236  0.417000
HETATM 4685 O    WAT   726     -31.539   7.060  -6.287 -0.834000
HETATM 4686 H1   WAT   726     -30.838   7.571  -6.692  0.417000
HETATM 4687 H2   WAT   726     -31.318   7.047  -5.356  0.417000
HETATM 4688 O    WAT   727       3.679 -24.360   5.146 -0.834000
HETATM 4689 H1   WAT   727       4.237 -24.900   4.586  0.417000
HETATM 4690 H2   WAT   727       3.850 -24.678   6.033  0.417000
HETATM 4691 O    WAT   728      -3.337  -5.843 -22.546 -0.834000
HETATM 4692 H1   WAT   728      -2.885  -5.825 -21.703  0.417000
HETATM 4693 H2   WAT   728      -3.774  -4.993 -22.601  0.417000
HETATM 4694 O    WAT   729     -20.004  17.997  11.428 -0.834000
HETATM 4695 H1   WAT   729     -20.278  18.228  10.540  0.417000
HETATM 4696 H2   WAT   729     -19.886  17.047  11.402  0.417000
HETATM 4697 O    WAT   730     -16.583   2.384   9.694 -0.834000
HETATM 4698 H1   WAT   730     -16.609   1.765   8.965  0.417000
HETATM 4699 H2   WAT   730     -17.486   2.422  10.009  0.417000
HETATM 4700 O    WAT   731      -0.022 -30.180 -11.501 -0.834000
HETATM 4701 H1   WAT   731      -0.437 -29.693 -12.213  0.417000
HETATM 4702 H2   WAT   731      -0.655 -30.862 -11.277  0.417000
HETATM 4703 O    WAT   732       3.628  19.843  14.965 -0.834000
HETATM 4704 H1   WAT   732       4.227  20.238  14.331  0.417000
HETATM 4705 H2   WAT   732       2.789  19.800  14.507  0.417000
HETATM 4706 O    WAT   733     -20.726 -10.494 -15.286 -0.834000
HETATM 4707 H1   WAT   733     -20.910 -11.350 -14.901  0.417000
HETATM 4708 H2   WAT   733     -19.934 -10.196 -14.839  0.417000
HETATM 4709 O    WAT   734      -6.721 -22.338  -7.835 -0.834000
HETATM 4710 H1   WAT   734      -7.273 -22.986  -8.273  0.417000
HETATM 4711 H2   WAT   734      -6.508 -22.736  -6.991  0.417000
HETATM 4712 O    WAT   735      -5.715 -28.175  17.232 -0.834000
HETATM 4713 H1   WAT   735      -5.135 -28.663  16.649  0.417000
HETATM 4714 H2   WAT   735      -5.128 -27.614  17.740  0.417000
HETATM 4715 O    WAT   736     -16.016  23.734  12.063 -0.834000
HETATM 4716 H1   WAT   736     -15.562  23.336  12.806  0.417000
HETATM 4717 H2   WAT   736     -16.835  23.243  11.993  0.417000
HETATM 4718 O    WAT   737      26.151 -10.657   1.191 -0.834000
HETATM 4719 H1   WAT   737      26.511  -9.790   1.005  0.417000
HETATM 4720 H2   WAT   737      25.885 -10.994   0.336  0.417000
HETATM 4721 O    WAT   738      16.084  -0.699   9.981 -0.834000
HETATM 4722 H1   WAT   738      15.388  -0.047   9.905  0.417000
HETATM 4723 H2   WAT   738      15.655  -1.464  10.366  0.417000
HETATM 4724 O    WAT   739      28.296 -14.254  -4.383 -0.834000
HETATM 4725 H1   WAT   739      29.237 -14.419  -4.333  0.417000
HETATM 4726 H2   WAT   739      28.175 -13.801  -5.217  0.417000
HETATM 4727 O    WAT   740      17.172   2.660  11.334 -0.834000
HETATM 4728 H1   WAT   740      17.373   2.519  12.259  0.417000
HETATM 4729 H2   WAT   740      16.739   1.852  11.057  0.417000
HETATM 4730 O    WAT   741      19.332  25.412   0.857 -0.834000
HETATM 4731 H1   WAT   741      19.930  25.497   1.600  0.417000
HETATM 4732 H2   WAT   741      18.900  26.265   0.800  0.417000
HETATM 4733 O    WAT   742       3.791   1.494  24.997 -0.834000
HETATM 4734 H1   WAT   742       2.907   1.336  25.327  0.417000
HETATM 4735 H2   WAT   742       4.053   2.322  25.399  0.417000
HETATM 4736 O    WAT   743       2.502 -26.009  20.066 -0.834000
HETATM 4737 H1   WAT   743       2.486 -25.394  20.799  0.417000
HETATM 4738 H2   WAT   743       3.139 -25.638  19.455  0.417000
HETATM 4739 O    WAT   744      23.497 -17.628  -0.874 -0.834000
HETATM 4740 H1   WAT   744      23.020 -17.947  -0.108  0.417000
HETATM 4741 H2   WAT   744      23.189 -18.179  -1.594  0.417000
HETATM 4742 O    WAT   745     -16.700   5.005 -30.287 -0.834000
HETATM 4743 H1   WAT   745     -17.611   5.141 -30.027  0.417000
HETATM 4744 H2   WAT   745     -16.190   5.466 -29.622  0.417000
HETATM 4745 O    WAT   746      20.516 -21.381 -10.915 -0.834000
HETATM 4746 H1   WAT   746      20.150 -21.329 -10.032  0.417000
HETATM 4747 H2   WAT   746      20.250 -22.244 -11.234  0.417000
HETATM 4748 O    WAT   747      -9.017  -0.855 -27.283 -0.834000
HETATM 4749 H1   WAT   747      -8.558  -0.014 -27.277  0.417000
HETATM 4750 H2   WAT   747      -8.392  -1.466 -27.673  0.417000
HETATM 4751 O    WAT   748      -7.859 -17.203   2.817 -0.834000
HETATM 4752 H1   WAT   748      -7.647 -16.580   3.511  0.417000
HETATM 4753 H2   WAT   748      -8.537 -16.767   2.301  0.417000
HETATM 4754 O    WAT   749      22.619   5.297   9.905 -0.834000
HETATM 4755 H1   WAT   749      21.771   5.435   9.483  0.417000
HETATM 4756 H2   WAT   749      22.712   6.040  10.502  0.417000
HETATM 4757 O    WAT   750     -18.197  -1.383  21.454 -0.834000
HETATM 4758 H1   WAT   750     -18.485  -0.553  21.835  0.417000
HETATM 4759 H2   WAT   750     -18.543  -2.050  22.047  0.417000
HETATM 4760 O    WAT   751      -3.444 -16.660 -12.146 -0.834000
HETATM 4761 H1   WAT   751      -3.501 -17.572 -11.859  0.417000
HETATM 4762 H2   WAT   751      -4.270 -16.501 -12.603  0.417000
HETATM 4763 O    WAT   752     -14.842   6.302   9.935 -0.834000
HETATM 4764 H1   WAT   752     -14.193   5.829  10.456  0.417000
HETATM 4765 H2   WAT   752     -15.441   6.676  10.581  0.417000
HETATM 4766 O    WAT   753      28.637   5.967 -14.439 -0.834000
HETATM 4767 H1   WAT   753      28.529   6.436 -15.266  0.417000
HETATM 4768 H2   WAT   753      27.985   6.356 -13.855  0.417000
HETATM 4769 O    WAT   754       4.463  -3.490  27.760 -0.834000
HETATM 4770 H1   WAT   754       5.219  -2.924  27.917  0.417000
HETATM 4771 H2   WAT   754       3.744  -2.884  27.580  0.417000
HETATM 4772 O    WAT   755     -12.186  14.882  -3.288 -0.834000
HETATM 4773 H1   WAT   755     -12.391  14.194  -3.921  0.417000
HETATM 4774 H2   WAT   755     -11.941  15.635  -3.825  0.417000
HETATM 4775 O    WAT   756       0.940  26.060  15.137 -0.834000
HETATM 4776 H1   WAT   756       1.290  26.948  15.062  0.417000
HETATM 4777 H2   WAT   756       0.098  26.096  14.684  0.417000
HETATM 4778 O    WAT   757       7.631  23.105  -7.435 -0.834000
HETATM 4779 H1   WAT   757       8.403  23.339  -7.951  0.417000
HETATM 4780 H2   WAT   757       7.683  22.153  -7.346  0.417000
HETATM 4781 O    WAT   758      27.307  -5.841  -0.307 -0.834000
HETATM 4782 H1   WAT   758      26.808  -5.201   0.200  0.417000
HETATM 4783 H2   WAT   758      28.116  -5.383  -0.539  0.417000
HETATM 4784 O    WAT   759      21.135   8.181 -15.182 -0.834000
HETATM 4785 H1   WAT   759      21.622   7.740 -15.879  0.417000
HETATM 4786 H2   WAT   759      20.709   7.471 -14.702  0.417000
HETATM 4787 O    WAT   760      -3.539  -7.596  28.052 -0.834000
HETATM 4788 H1   WAT   760      -3.279  -8.193  28.753  0.417000
HETATM 4789 H2   WAT   760      -2.799  -6.995  27.962  0.417000
HETATM 4790 O    WAT   761      26.361   9.120   5.477 -0.834000
HETATM 4791 H1   WAT   761      26.856   9.681   4.880  0.417000
HETATM 4792 H2   WAT   761      27.017   8.533   5.853  0.417000
HETATM 4793 O    WAT   762      15.408   3.469  13.944 -0.834000
HETATM 4794 H1   WAT   762      14.934   2.800  14.438  0.417000
HETATM 4795 H2   WAT   762      14.897   3.581  13.143  0.417000
HETATM 4796 O    WAT   763     -12.695 -19.582  10.116 -0.834000
HETATM 4797 H1   WAT   763     -13.473 -19.248  10.562  0.417000
HETATM 4798 H2   WAT   763     -12.374 -20.281  10.686  0.417000
HETATM 4799 O    WAT   764     -10.368 -13.566 -15.447 -0.834000
HETATM 4800 H1   WAT   764      -9.432 -13.445 -15.606  0.417000
HETATM 4801 H2   WAT   764     -10.505 -14.509 -15.537  0.417000
HETATM 4802 O    WAT   765     -11.296   4.746  16.687 -0.834000
HETATM 4803 H1   WAT   765     -11.563   5.655  16.548  0.417000
HETATM 4804 H2   WAT   765     -10.575   4.611  16.072  0.417000
HETATM 4805 O    WAT   766      -8.036 -11.093 -28.402 -0.834000
HETATM 4806 H1   WAT   766      -7.576 -11.154 -27.565  0.417000
HETATM 4807 H2   WAT   766      -8.670 -10.387 -28.277  0.417000
HETATM 4808 O    WAT   767      12.467   7.042 -21.680 -0.834000
HETATM 4809 H1   WAT   767      12.656   7.473 -22.513  0.417000
HETATM 4810 H2   WAT   767      12.617   6.112 -21.852  0.417000
HETATM 4811 O    WAT   768      10.906  10.271  -7.226 -0.834000
HETATM 4812 H1   WAT   768      10.325  11.027  -7.143  0.417000
HETATM 4813 H2   WAT   768      11.633  10.461  -6.633  0.417000
HETATM 4814 O    WAT   769       8.319 -30.379   1.446 -0.834000
HETATM 4815 H1   WAT   769       7.552 -30.755   1.879  0.417000
HETATM 4816 H2   WAT   769       8.189 -30.572   0.518  0.417000
HETATM 4817 O    WAT   770      16.756 -11.792 -10.844 -0.834000
HETATM 4818 H1   WAT   770      17.463 -12.379 -10.575  0.417000
HETATM 4819 H2   WAT   770      16.251 -12.301 -11.479  0.417000
HETATM 4820 O    WAT   771      -2.270  -6.497  34.949 -0.834000
HETATM 4821 H1   WAT   771      -3.101  -6.954  34.817  0.417000
HETATM 4822 H2   WAT   771      -2.148  -5.987  34.148  0.417000
HETATM 4823 O    WAT   772     -22.881   0.593   8.246 -0.834000
HETATM 4824 H1   WAT   772     -22.279   1.336   8.206  0.417000
HETATM 4825 H2   WAT   772     -23.005   0.436   9.182  0.417000
HETATM 4826 O    WAT   773      -1.805   6.453 -28.834 -0.834000
HETATM 4827 H1   WAT   773      -2.228   6.240 -28.002  0.417000
HETATM 4828 H2   WAT   773      -2.379   7.107 -29.234  0.417000
HETATM 4829 O    WAT   774     -17.996 -16.285  -0.740 -0.834000
HETATM 4830 H1   WAT   774     -17.107 -16.459  -0.432  0.417000
HETATM 4831 H2   WAT   774     -18.547 -16.412   0.032  0.417000
HETATM 4832 O    WAT   775     -16.798  15.288  12.905 -0.834000
HETATM 4833 H1   WAT   775     -16.217  14.682  13.365  0.417000
HETATM 4834 H2   WAT   775     -16.319  16.116  12.892  0.417000
HETATM 4835 O    WAT   776      26.026  19.862  -2.826 -0.834000
HETATM 4836 H1   WAT   776      25.599  19.021  -2.988  0.417000
HETATM 4837 H2   WAT   776      25.305  20.488  -2.765  0.417000
HETATM 4838 O    WAT   777       3.105  28.886   0.692 -0.834000
HETATM 4839 H1   WAT   777       2.256  28.446   0.728  0.417000
HETATM 4840 H2   WAT   777       3.629  28.454   1.366  0.417000
HETATM 4841 O    WAT   778       3.761  -5.082 -30.654 -0.834000
HETATM 4842 H1   WAT   778       3.790  -4.236 -31.100  0.417000
HETATM 4843 H2   WAT   778       2.969  -5.043 -30.117  0.417000
HETATM 4844 O    WAT   779      16.458  -7.817  -9.000 -0.834000
HETATM 4845 H1   WAT   779      16.301  -8.296  -9.814  0.417000
HETATM 4846 H2   WAT   779      16.801  -8.477  -8.397  0.417000
HETATM 4847 O    WAT   780      16.075  -8.997  25.975 -0.834000
HETATM 4848 H1   WAT   780      15.921  -9.900  26.252  0.417000
HETATM 4849 H2   WAT   780      15.666  -8.938  25.112  0.417000
HETATM 4850 O    WAT   781       3.658  10.729  19.829 -0.834000
HETATM 4851 H1   WAT   781       2.966  11.072  20.395  0.417000
HETATM 4852 H2   WAT   781       3.525  11.175  18.992  0.417000
HETATM 4853 O    WAT   782      -2.467  20.187 -25.816 -0.834000
HETATM 4854 H1   WAT   782      -1.879  20.683 -25.246  0.417000
HETATM 4855 H2   WAT   782      -2.557  19.337 -25.385  0.417000
HETATM 4856 O    WAT   783      23.563  24.899  -6.835 -0.834000
HETATM 4857 H1   WAT   783      24.349  25.188  -7.299  0.417000
HETATM 4858 H2   WAT   783      23.694  25.195  -5.934  0.417000
HETATM 4859 O    WAT   784       2.717  16.629 -30.347 -0.834000
HETATM 4860 H1   WAT   784       2.349  17.499 -30.192  0.417000
HETATM 4861 H2   WAT   784       2.492  16.130 -29.562  0.417000
HETATM 4862 O    WAT   785       5.715  11.998 -14.568 -0.834000
HETATM 4863 H1   WAT   785       5.690  12.299 -15.476  0.417000
HETATM 4864 H2   WAT   785       6.498  11.450 -14.518  0.417000
HETATM 4865 O    WAT   786       0.698  26.108  -9.635 -0.834000
HETATM 4866 H1   WAT   786       1.158  26.860  -9.261  0.417000
HETATM 4867 H2   WAT   786       1.271  25.363  -9.456  0.417000
HETATM 4868 O    WAT   787     -17.387  -9.632 -15.681 -0.834000
HETATM 4869 H1   WAT   787     -17.920  -9.843 -14.915  0.417000
HETATM 4870 H2   WAT   787     -17.095  -8.733 -15.530  0.417000
HETATM 4871 O    WAT   788      10.367 -24.347  -1.867 -0.834000
HETATM 4872 H1   WAT   788      10.630 -24.416  -0.949  0.417000
HETATM 4873 H2   WAT   788      10.020 -25.213  -2.082  0.417000
HETATM 4874 O    WAT   789     -25.912   5.586  -4.989 -0.834000
HETATM 4875 H1   WAT   789     -26.752   5.455  -5.428  0.417000
HETATM 4876 H2   WAT   789     -26.097   6.229  -4.304  0.417000
HETATM 4877 O    WAT   790       4.421  16.332 -17.977 -0.834000
HETATM 4878 H1   WAT   790       5.088  16.429 -18.657  0.417000
HETATM 4879 H2   WAT   790       3.593  16.500 -18.428  0.417000
HETATM 4880 O    WAT   791      12.641  13.514  13.700 -0.834000
HETATM 4881 H1   WAT   791      12.150  14.009  14.356  0.417000
HETATM 4882 H2   WAT   791      13.330  13.073  14.197  0.417000
HETATM 4883 O    WAT   792      -7.560 -15.943   5.367 -0.834000
HETATM 4884 H1   WAT   792      -7.746 -15.006   5.435  0.417000
HETATM 4885 H2   WAT   792      -8.213 -16.359   5.929  0.417000
HETATM 4886 O    WAT   793      28.693  -3.408   5.807 -0.834000
HETATM 4887 H1   WAT   793      27.829  -3.380   6.217  0.417000
HETATM 4888 H2   WAT   793      29.010  -2.506   5.856  0.417000
HETATM 4889 O    WAT   794     -23.390 -21.027  -9.277 -0.834000
HETATM 4890 H1   WAT   794     -22.940 -21.576  -9.920  0.417000
HETATM 4891 H2   WAT   794     -24.234 -21.458  -9.143  0.417000
HETATM 4892 O    WAT   795      18.181  14.615 -13.211 -0.834000
HETATM 4893 H1   WAT   795      18.780  15.350 -13.344  0.417000
HETATM 4894 H2   WAT   795      18.409  14.273 -12.347  0.417000
HETATM 4895 O    WAT   796     -14.632  11.845   5.413 -0.834000
HETATM 4896 H1   WAT   796     -14.555  12.304   4.577  0.417000
HETATM 4897 H2   WAT   796     -15.108  11.041   5.203  0.417000
HETATM 4898 O    WAT   797      21.187  -2.251  -3.397 -0.834000
HETATM 4899 H1   WAT   797      21.682  -1.795  -2.717  0.417000
HETATM 4900 H2   WAT   797      21.649  -3.081  -3.515  0.417000
HETATM 4901 O    WAT   798     -16.212 -12.229  -5.231 -0.834000
HETATM 4902 H1   WAT   798     -16.947 -12.841  -5.242  0.417000
HETATM 4903 H2   WAT   798     -16.618 -11.365  -5.292  0.417000
HETATM 4904 O    WAT   799      11.372  -5.382 -31.477 -0.834000
HETATM 4905 H1   WAT   799      11.374  -4.477 -31.786  0.417000
HETATM 4906 H2   WAT   799      10.509  -5.496 -31.078  0.417000
HETATM 4907 O    WAT   800       8.566  27.864   6.403 -0.834000
HETATM 4908 H1   WAT   800       8.535  27.115   5.808  0.417000
HETATM 4909 H2   WAT   800       8.590  27.475   7.277  0.417000
HETATM 4910 O    WAT   801       8.590 -10.420 -11.709 -0.834000
HETATM 4911 H1   WAT   801       9.080 -11.240 -11.641  0.417000
HETATM 4912 H2   WAT   801       8.076 -10.514 -12.510  0.417000
HETATM 4913 O    WAT   802     -12.959   1.494 -30.985 -0.834000
HETATM 4914 H1   WAT   802     -12.394   1.416 -31.753  0.417000
HETATM 4915 H2   WAT   802     -13.822   1.705 -31.343  0.417000
HETATM 4916 O    WAT   803     -11.420  19.892 -12.357 -0.834000
HETATM 4917 H1   WAT   803     -11.324  20.829 -12.531  0.417000
HETATM 4918 H2   WAT   803     -10.587  19.635 -11.961  0.417000
HETATM 4919 O    WAT   804      21.711  -8.685 -16.244 -0.834000
HETATM 4920 H1   WAT   804      21.149  -8.796 -17.010  0.417000
HETATM 4921 H2   WAT   804      21.347  -7.927 -15.787  0.417000
HETATM 4922 O    WAT   805      13.219  17.315   7.427 -0.834000
HETATM 4923 H1   WAT   805      14.043  17.778   7.576  0.417000
HETATM 4924 H2   WAT   805      13.006  16.927   8.276  0.417000
HETATM 4925 O    WAT   806       2.654 -13.998  -9.699 -0.834000
HETATM 4926 H1   WAT   806       2.472 -14.221  -8.786  0.417000
HETATM 4927 H2   WAT   806       2.447 -13.065  -9.762  0.417000
HETATM 4928 O    WAT   807       4.359   8.989 -25.150 -0.834000
HETATM 4929 H1   WAT   807       4.624   8.237 -24.620  0.417000
HETATM 4930 H2   WAT   807       3.416   9.065 -25.003  0.417000
HETATM 4931 O    WAT   808      29.344  10.057  15.622 -0.834000
HETATM 4932 H1   WAT   808      28.865  10.473  14.906  0.417000
HETATM 4933 H2   WAT   808      29.893  10.755  15.980  0.417000
HETATM 4934 O    WAT   809      -2.480   6.453  25.723 -0.834000
HETATM 4935 H1   WAT   809      -1.926   6.018  25.074  0.417000
HETATM 4936 H2   WAT   809      -3.157   5.809  25.930  0.417000
HETATM 4937 O    WAT   810      -6.837  18.345 -16.273 -0.834000
HETATM 4938 H1   WAT   810      -7.765  18.507 -16.106  0.417000
HETATM 4939 H2   WAT   810      -6.522  19.150 -16.684  0.417000
HETATM 4940 O    WAT   811      -2.144 -26.971  -1.155 -0.834000
HETATM 4941 H1   WAT   811      -1.925 -27.456  -1.951  0.417000
HETATM 4942 H2   WAT   811      -2.006 -27.600  -0.446  0.417000
HETATM 4943 O    WAT   812      -8.280  22.481  22.187 -0.834000
HETATM 4944 H1   WAT   812      -8.673  23.105  22.798  0.417000
HETATM 4945 H2   WAT   812      -7.869  23.029  21.518  0.417000
HETATM 4946 O    WAT   813      -9.255  -6.054  25.674 -0.834000
HETATM 4947 H1   WAT   813      -9.033  -6.695  24.999  0.417000
HETATM 4948 H2   WAT   813      -8.691  -5.304  25.488  0.417000
HETATM 4949 O    WAT   814     -12.832  17.370 -20.672 -0.834000
HETATM 4950 H1   WAT   814     -12.764  17.352 -19.717  0.417000
HETATM 4951 H2   WAT   814     -13.606  17.905 -20.847  0.417000
HETATM 4952 O    WAT   815     -29.975  -0.468   5.580 -0.834000
HETATM 4953 H1   WAT   815     -29.318  -0.421   4.886  0.417000
HETATM 4954 H2   WAT   815     -30.813  -0.406   5.121  0.417000
HETATM 4955 O    WAT   816      -8.473 -21.646   4.849 -0.834000
HETATM 4956 H1   WAT   816      -8.018 -20.891   4.476  0.417000
HETATM 4957 H2   WAT   816      -8.621 -21.408   5.764  0.417000
HETATM 4958 O    WAT   817     -12.520 -23.093 -10.702 -0.834000
HETATM 4959 H1   WAT   817     -12.232 -22.622  -9.920  0.417000
HETATM 4960 H2   WAT   817     -12.823 -22.407 -11.296  0.417000
HETATM 4961 O    WAT   818      -9.972  14.243  20.427 -0.834000
HETATM 4962 H1   WAT   818     -10.008  15.168  20.669  0.417000
HETATM 4963 H2   WAT   818     -10.868  14.029  20.166  0.417000
HETATM 4964 O    WAT   819      34.078  -0.912  -4.015 -0.834000
HETATM 4965 H1   WAT   819      33.911  -1.501  -3.280  0.417000
HETATM 4966 H2   WAT   819      33.420  -0.223  -3.925  0.417000
HETATM 4967 O    WAT   820      21.609  -5.338  22.032 -0.834000
HETATM 4968 H1   WAT   820      22.001  -6.168  22.305  0.417000
HETATM 4969 H2   WAT   820      20.879  -5.207  22.636  0.417000
HETATM 4970 O    WAT   821      18.725   2.081  -3.457 -0.834000
HETATM 4971 H1   WAT   821      18.810   1.150  -3.661  0.417000
HETATM 4972 H2   WAT   821      18.612   2.110  -2.507  0.417000
HETATM 4973 O    WAT   822       4.657  15.584  10.546 -0.834000
HETATM 4974 H1   WAT   822       5.566  15.294  10.617  0.417000
HETATM 4975 H2   WAT   822       4.537  16.181  11.284  0.417000
HETATM 4976 O    WAT   823      14.506 -18.782  -1.935 -0.834000
HETATM 4977 H1   WAT   823      14.891 -19.444  -2.509  0.417000
HETATM 4978 H2   WAT   823      15.232 -18.495  -1.381  0.417000
HETATM 4979 O    WAT   824      -8.453 -15.670  -6.233 -0.834000
HETATM 4980 H1   WAT   824      -8.253 -15.739  -7.166  0.417000
HETATM 4981 H2   WAT   824      -8.917 -14.837  -6.148  0.417000
HETATM 4982 O    WAT   825      -0.787 -23.432 -17.495 -0.834000
HETATM 4983 H1   WAT   825      -0.431 -23.930 -16.760  0.417000
HETATM 4984 H2   WAT   825      -1.643 -23.132 -17.190  0.417000
HETATM 4985 O    WAT   826      20.816  -0.748 -19.936 -0.834000
HETATM 4986 H1   WAT   826      20.048  -1.210 -20.273  0.417000
HETATM 4987 H2   WAT   826      21.372  -1.440 -19.576  0.417000
HETATM 4988 O    WAT   827       1.940 -13.785  20.708 -0.834000
HETATM 4989 H1   WAT   827       1.335 -13.197  21.160  0.417000
HETATM 4990 H2   WAT   827       2.133 -14.469  21.349  0.417000
HETATM 4991 O    WAT   828     -19.201  20.023 -15.732 -0.834000
HETATM 4992 H1   WAT   828     -19.231  20.728 -16.378  0.417000
HETATM 4993 H2   WAT   828     -18.295  20.022 -15.421  0.417000
HETATM 4994 O    WAT   829      23.346   0.409  -0.756 -0.834000
HETATM 4995 H1   WAT   829      23.278   0.438  -1.710  0.417000
HETATM 4996 H2   WAT   829      23.470   1.322  -0.497  0.417000
HETATM 4997 O    WAT   830     -20.113 -16.620   0.932 -0.834000
HETATM 4998 H1   WAT   830     -20.907 -16.085   0.909  0.417000
HETATM 4999 H2   WAT   830     -20.432 -17.518   1.013  0.417000
HETATM 5000 O    WAT   831     -21.481   3.029 -16.302 -0.834000
HETATM 5001 H1   WAT   831     -21.320   2.093 -16.182  0.417000
HETATM 5002 H2   WAT   831     -20.624   3.392 -16.528  0.417000
HETATM 5003 O    WAT   832      17.629  21.775  -8.066 -0.834000
HETATM 5004 H1   WAT   832      18.190  22.549  -8.022  0.417000
HETATM 5005 H2   WAT   832      16.839  22.024  -7.586  0.417000
HETATM 5006 O    WAT   833     -20.323  13.045  17.316 -0.834000
HETATM 5007 H1   WAT   833     -21.224  13.311  17.501  0.417000
HETATM 5008 H2   WAT   833     -20.371  12.095  17.209  0.417000
HETATM 5009 O    WAT   834     -22.152  -9.915  18.583 -0.834000
HETATM 5010 H1   WAT   834     -22.114  -9.271  19.291  0.417000
HETATM 5011 H2   WAT   834     -23.078 -10.153  18.525  0.417000
HETATM 5012 O    WAT   835      -8.069  12.926  18.592 -0.834000
HETATM 5013 H1   WAT   835      -8.693  13.360  19.174  0.417000
HETATM 5014 H2   WAT   835      -8.173  11.994  18.782  0.417000
HETATM 5015 O    WAT   836      23.885  -3.958   5.535 -0.834000
HETATM 5016 H1   WAT   836      24.397  -4.081   4.736  0.417000
HETATM 5017 H2   WAT   836      24.527  -3.691   6.193  0.417000
HETATM 5018 O    WAT   837      22.925   0.066   8.380 -0.834000
HETATM 5019 H1   WAT   837      22.507  -0.664   7.923  0.417000
HETATM 5020 H2   WAT   837      22.320   0.282   9.090  0.417000
HETATM 5021 O    WAT   838     -22.778  -3.217  12.643 -0.834000
HETATM 5022 H1   WAT   838     -23.445  -3.878  12.459  0.417000
HETATM 5023 H2   WAT   838     -22.671  -3.242  13.594  0.417000
HETATM 5024 O    WAT   839     -13.402  12.634  10.485 -0.834000
HETATM 5025 H1   WAT   839     -13.448  13.589  10.530  0.417000
HETATM 5026 H2   WAT   839     -13.334  12.442   9.550  0.417000
HETATM 5027 O    WAT   840     -12.693  -5.119 -29.299 -0.834000
HETATM 5028 H1   WAT   840     -12.765  -4.181 -29.474  0.417000
HETATM 5029 H2   WAT   840     -12.075  -5.180 -28.571  0.417000
HETATM 5030 O    WAT   841      -3.296   2.326 -28.137 -0.834000
HETATM 5031 H1   WAT   841      -4.145   2.395 -28.574  0.417000
HETATM 5032 H2   WAT   841      -3.237   1.408 -27.873  0.417000
HETATM 5033 O    WAT   842      30.706   3.029  -4.440 -0.834000
HETATM 5034 H1   WAT   842      29.986   2.449  -4.686  0.417000
HETATM 5035 H2   WAT   842      30.542   3.835  -4.930  0.417000
HETATM 5036 O    WAT   843      -1.234  25.658  17.410 -0.834000
HETATM 5037 H1   WAT   843      -1.005  26.121  16.604  0.417000
HETATM 5038 H2   WAT   843      -0.562  25.924  18.038  0.417000
HETATM 5039 O    WAT   844     -23.172  -2.669  16.997 -0.834000
HETATM 5040 H1   WAT   844     -22.576  -3.091  16.378  0.417000
HETATM 5041 H2   WAT   844     -23.958  -2.482  16.485  0.417000
HETATM 5042 O    WAT   845     -11.823 -27.816  11.153 -0.834000
HETATM 5043 H1   WAT   845     -11.449 -28.581  11.589  0.417000
HETATM 5044 H2   WAT   845     -12.754 -28.019  11.069  0.417000
HETATM 5045 O    WAT   846       5.749   9.953  21.503 -0.834000
HETATM 5046 H1   WAT   846       6.425  10.571  21.225  0.417000
HETATM 5047 H2   WAT   846       5.052  10.053  20.854  0.417000
HETATM 5048 O    WAT   847      13.370  -8.721 -23.063 -0.834000
HETATM 5049 H1   WAT   847      13.712  -8.534 -22.189  0.417000
HETATM 5050 H2   WAT   847      13.048  -9.621 -23.007  0.417000
HETATM 5051 O    WAT   848      26.906  16.289   8.979 -0.834000
HETATM 5052 H1   WAT   848      27.336  17.144   8.961  0.417000
HETATM 5053 H2   WAT   848      26.548  16.220   9.865  0.417000
HETATM 5054 O    WAT   849      -3.259  19.049  -7.628 -0.834000
HETATM 5055 H1   WAT   849      -3.053  18.768  -6.737  0.417000
HETATM 5056 H2   WAT   849      -4.207  18.937  -7.702  0.417000
HETATM 5057 O    WAT   850      -8.479  16.907 -12.803 -0.834000
HETATM 5058 H1   WAT   850      -8.059  16.360 -13.466  0.417000
HETATM 5059 H2   WAT   850      -9.385  16.993 -13.101  0.417000
HETATM 5060 O    WAT   851       8.985 -25.596 -14.901 -0.834000
HETATM 5061 H1   WAT   851       9.331 -26.283 -15.471  0.417000
HETATM 5062 H2   WAT   851       8.716 -26.058 -14.106  0.417000
HETATM 5063 O    WAT   852       5.892  12.028 -11.242 -0.834000
HETATM 5064 H1   WAT   852       6.832  12.183 -11.333  0.417000
HETATM 5065 H2   WAT   852       5.818  11.085 -11.096  0.417000
HETATM 5066 O    WAT   853      20.222  15.284  11.972 -0.834000
HETATM 5067 H1   WAT   853      20.873  14.876  12.544  0.417000
HETATM 5068 H2   WAT   853      20.151  14.687  11.227  0.417000
HETATM 5069 O    WAT   854      -8.619  -2.732  19.006 -0.834000
HETATM 5070 H1   WAT   854      -9.430  -2.870  18.517  0.417000
HETATM 5071 H2   WAT   854      -8.908  -2.425  19.866  0.417000
HETATM 5072 O    WAT   855     -14.897  -1.373 -22.624 -0.834000
HETATM 5073 H1   WAT   855     -15.749  -1.408 -22.189  0.417000
HETATM 5074 H2   WAT   855     -14.765  -2.258 -22.964  0.417000
HETATM 5075 O    WAT   856      31.292   0.576  -7.634 -0.834000
HETATM 5076 H1   WAT   856      30.833  -0.261  -7.707  0.417000
HETATM 5077 H2   WAT   856      30.707   1.208  -8.050  0.417000
HETATM 5078 O    WAT   857     -15.618 -15.778  10.335 -0.834000
HETATM 5079 H1   WAT   857     -16.532 -15.958  10.555  0.417000
HETATM 5080 H2   WAT   857     -15.443 -16.326   9.570  0.417000
HETATM 5081 O    WAT   858      10.307 -33.496  -2.933 -0.834000
HETATM 5082 H1   WAT   858      10.244 -32.635  -2.519  0.417000
HETATM 5083 H2   WAT   858      11.239 -33.710  -2.899  0.417000
HETATM 5084 O    WAT   859     -15.298 -16.716 -22.879 -0.834000
HETATM 5085 H1   WAT   859     -15.417 -17.060 -23.765  0.417000
HETATM 5086 H2   WAT   859     -16.165 -16.776 -22.480  0.417000
HETATM 5087 O    WAT   860      12.793  -0.795  33.119 -0.834000
HETATM 5088 H1   WAT   860      12.363  -0.059  33.555  0.417000
HETATM 5089 H2   WAT   860      13.088  -0.438  32.282  0.417000
HETATM 5090 O    WAT   861      25.197  -4.711   1.115 -0.834000
HETATM 5091 H1   WAT   861      24.777  -5.544   1.329  0.417000
HETATM 5092 H2   WAT   861      24.936  -4.122   1.823  0.417000
HETATM 5093 O    WAT   862     -28.356   0.469  -6.722 -0.834000
HETATM 5094 H1   WAT   862     -28.102   1.363  -6.496  0.417000
HETATM 5095 H2   WAT   862     -27.527   0.013  -6.868  0.417000
HETATM 5096 O    WAT   863     -25.502  13.993  10.258 -0.834000
HETATM 5097 H1   WAT   863     -25.926  14.783   9.920  0.417000
HETATM 5098 H2   WAT   863     -26.228  13.427  10.521  0.417000
HETATM 5099 O    WAT   864      -1.903   0.783  20.878 -0.834000
HETATM 5100 H1   WAT   864      -2.508   1.052  20.187  0.417000
HETATM 5101 H2   WAT   864      -1.037   1.014  20.543  0.417000
HETATM 5102 O    WAT   865      13.299 -13.424 -23.384 -0.834000
HETATM 5103 H1   WAT   865      12.671 -14.105 -23.624  0.417000
HETATM 5104 H2   WAT   865      13.713 -13.752 -22.586  0.417000
HETATM 5105 O    WAT   866       0.403  12.478  26.124 -0.834000
HETATM 5106 H1   WAT   866       0.410  12.237  27.050  0.417000
HETATM 5107 H2   WAT   866      -0.208  13.213  26.072  0.417000
HETATM 5108 O    WAT   867      -6.297  -3.090  21.898 -0.834000
HETATM 5109 H1   WAT   867      -7.200  -2.824  21.721  0.417000
HETATM 5110 H2   WAT   867      -5.804  -2.782  21.138  0.417000
HETATM 5111 O    WAT   868      -0.366 -19.417  25.743 -0.834000
HETATM 5112 H1   WAT   868       0.114 -18.589  25.765  0.417000
HETATM 5113 H2   WAT   868      -0.174 -19.827  26.586  0.417000
HETATM 5114 O    WAT   869       4.229  18.546  11.912 -0.834000
HETATM 5115 H1   WAT   869       5.176  18.411  11.937  0.417000
HETATM 5116 H2   WAT   869       4.116  19.365  11.430  0.417000
HETATM 5117 O    WAT   870       7.178 -10.830  29.763 -0.834000
HETATM 5118 H1   WAT   870       6.639 -10.061  29.575  0.417000
HETATM 5119 H2   WAT   870       7.223 -11.300  28.930  0.417000
HETATM 5120 O    WAT   871      27.989  19.845  -5.249 -0.834000
HETATM 5121 H1   WAT   871      27.360  19.921  -4.532  0.417000
HETATM 5122 H2   WAT   871      28.282  20.742  -5.407  0.417000
HETATM 5123 O    WAT   872     -29.402   4.195   6.082 -0.834000
HETATM 5124 H1   WAT   872     -28.970   3.507   6.588  0.417000
HETATM 5125 H2   WAT   872     -29.272   4.990   6.599  0.417000
HETATM 5126 O    WAT   873       2.849  -5.599  23.863 -0.834000
HETATM 5127 H1   WAT   873       3.490  -6.296  24.003  0.417000
HETATM 5128 H2   WAT   873       2.734  -5.203  24.727  0.417000
HETATM 5129 O    WAT   874       7.098  32.067  -6.244 -0.834000
HETATM 5130 H1   WAT   874       6.310  32.117  -6.785  0.417000
HETATM 5131 H2   WAT   874       7.571  32.877  -6.434  0.417000
HETATM 5132 O    WAT   875      16.478  22.669  16.477 -0.834000
HETATM 5133 H1   WAT   875      15.697  22.147  16.659  0.417000
HETATM 5134 H2   WAT   875      17.048  22.520  17.231  0.417000
HETATM 5135 O    WAT   876      17.984 -26.844  14.423 -0.834000
HETATM 5136 H1   WAT   876      17.239 -26.373  14.796  0.417000
HETATM 5137 H2   WAT   876      18.549 -26.157  14.069  0.417000
HETATM 5138 O    WAT   877     -29.587  10.648   1.535 -0.834000
HETATM 5139 H1   WAT   877     -29.126  11.335   1.055  0.417000
HETATM 5140 H2   WAT   877     -30.483  10.680   1.200  0.417000
HETATM 5141 O    WAT   878       8.527  25.541 -20.823 -0.834000
HETATM 5142 H1   WAT   878       8.191  24.855 -20.246  0.417000
HETATM 5143 H2   WAT   878       9.355  25.806 -20.423  0.417000
HETATM 5144 O    WAT   879       8.509  17.619  -6.566 -0.834000
HETATM 5145 H1   WAT   879       8.491  18.571  -6.463  0.417000
HETATM 5146 H2   WAT   879       7.728  17.420  -7.082  0.417000
HETATM 5147 O    WAT   880       8.516  -6.003 -31.014 -0.834000
HETATM 5148 H1   WAT   880       8.579  -6.957 -31.052  0.417000
HETATM 5149 H2   WAT   880       8.354  -5.810 -30.090  0.417000
HETATM 5150 O    WAT   881      10.101  -7.879  -1.333 -0.834000
HETATM 5151 H1   WAT   881       9.762  -8.118  -2.196  0.417000
HETATM 5152 H2   WAT   881       9.578  -8.394  -0.719  0.417000
HETATM 5153 O    WAT   882       7.767 -25.176  16.934 -0.834000
HETATM 5154 H1   WAT   882       7.840 -25.924  17.527  0.417000
HETATM 5155 H2   WAT   882       8.108 -25.498  16.100  0.417000
HETATM 5156 O    WAT   883     -10.765 -29.737   5.738 -0.834000
HETATM 5157 H1   WAT   883     -11.151 -29.993   6.576  0.417000
HETATM 5158 H2   WAT   883      -9.859 -29.512   5.950  0.417000
HETATM 5159 O    WAT   884     -11.851 -14.398  27.468 -0.834000
HETATM 5160 H1   WAT   884     -11.470 -14.070  26.654  0.417000
HETATM 5161 H2   WAT   884     -12.698 -14.760  27.207  0.417000
HETATM 5162 O    WAT   885      14.591 -26.223  14.992 -0.834000
HETATM 5163 H1   WAT   885      14.711 -27.095  14.615  0.417000
HETATM 5164 H2   WAT   885      13.647 -26.071  14.948  0.417000
HETATM 5165 O    WAT   886       7.931  32.791   7.501 -0.834000
HETATM 5166 H1   WAT   886       7.592  32.080   6.957  0.417000
HETATM 5167 H2   WAT   886       8.323  32.350   8.255  0.417000
HETATM 5168 O    WAT   887     -25.546 -18.193  -9.935 -0.834000
HETATM 5169 H1   WAT   887     -26.472 -17.967  -9.859  0.417000
HETATM 5170 H2   WAT   887     -25.507 -18.800 -10.675  0.417000
HETATM 5171 O    WAT   888      11.520   4.354  23.504 -0.834000
HETATM 5172 H1   WAT   888      10.675   4.672  23.185  0.417000
HETATM 5173 H2   WAT   888      12.164   4.916  23.074  0.417000
HETATM 5174 O    WAT   889      17.467   1.233   4.827 -0.834000
HETATM 5175 H1   WAT   889      16.557   1.511   4.931  0.417000
HETATM 5176 H2   WAT   889      17.445   0.285   4.956  0.417000
HETATM 5177 O    WAT   890      11.761  27.231   9.343 -0.834000
HETATM 5178 H1   WAT   890      12.002  27.149   8.420  0.417000
HETATM 5179 H2   WAT   890      12.598  27.274   9.806  0.417000
HETATM 5180 O    WAT   891     -29.915  16.219   8.994 -0.834000
HETATM 5181 H1   WAT   891     -29.633  15.559   8.360  0.417000
HETATM 5182 H2   WAT   891     -30.850  16.049   9.115  0.417000
HETATM 5183 O    WAT   892      10.665   9.934  21.413 -0.834000
HETATM 5184 H1   WAT   892      11.583   9.937  21.143  0.417000
HETATM 5185 H2   WAT   892      10.242   9.314  20.818  0.417000
HETATM 5186 O    WAT   893      -5.805  32.282   4.492 -0.834000
HETATM 5187 H1   WAT   893      -6.679  32.579   4.748  0.417000
HETATM 5188 H2   WAT   893      -5.207  32.859   4.968  0.417000
HETATM 5189 O    WAT   894      12.128  24.272  14.014 -0.834000
HETATM 5190 H1   WAT   894      12.113  24.173  13.062  0.417000
HETATM 5191 H2   WAT   894      12.765  24.969  14.172  0.417000
HETATM 5192 O    WAT   895      -1.171 -12.305  23.833 -0.834000
HETATM 5193 H1   WAT   895      -1.491 -12.985  23.240  0.417000
HETATM 5194 H2   WAT   895      -1.921 -11.723  23.958  0.417000
HETATM 5195 O    WAT   896       3.352  22.004  24.356 -0.834000
HETATM 5196 H1   WAT   896       3.635  22.489  23.581  0.417000
HETATM 5197 H2   WAT   896       2.450  22.288  24.501  0.417000
HETATM 5198 O    WAT   897      12.991 -30.447   0.648 -0.834000
HETATM 5199 H1   WAT   897      12.312 -30.139   1.248  0.417000
HETATM 5200 H2   WAT   897      13.152 -31.352   0.913  0.417000
HETATM 5201 O    WAT   898      20.289   4.130  18.486 -0.834000
HETATM 5202 H1   WAT   898      20.797   3.389  18.817  0.417000
HETATM 5203 H2   WAT   898      20.866   4.885  18.596  0.417000
HETATM 5204 O    WAT   899      24.962  -0.916  -5.819 -0.834000
HETATM 5205 H1   WAT   899      25.046  -1.141  -6.745  0.417000
HETATM 5206 H2   WAT   899      25.356  -1.655  -5.356  0.417000
HETATM 5207 O    WAT   900      14.683 -16.823 -20.168 -0.834000
HETATM 5208 H1   WAT   900      15.597 -16.985 -19.934  0.417000
HETATM 5209 H2   WAT   900      14.296 -17.696 -20.239  0.417000
HETATM 5210 O    WAT   901     -21.296 -13.409  11.475 -0.834000
HETATM 5211 H1   WAT   901     -22.173 -13.189  11.788  0.417000
HETATM 5212 H2   WAT   901     -21.008 -14.119  12.049  0.417000
HETATM 5213 O    WAT   902     -20.522 -25.679  -4.971 -0.834000
HETATM 5214 H1   WAT   902     -21.295 -25.358  -4.507  0.417000
HETATM 5215 H2   WAT   902     -20.866 -26.047  -5.785  0.417000
HETATM 5216 O    WAT   903       8.658  23.575 -16.833 -0.834000
HETATM 5217 H1   WAT   903       9.492  23.353 -17.246  0.417000
HETATM 5218 H2   WAT   903       8.601  24.528 -16.904  0.417000
HETATM 5219 O    WAT   904      -2.141  -0.902  28.543 -0.834000
HETATM 5220 H1   WAT   904      -2.199  -0.518  29.418  0.417000
HETATM 5221 H2   WAT   904      -1.565  -0.309  28.060  0.417000
HETATM 5222 O    WAT   905     -16.467  30.762  -7.554 -0.834000
HETATM 5223 H1   WAT   905     -17.364  31.034  -7.752  0.417000
HETATM 5224 H2   WAT   905     -16.555  29.867  -7.227  0.417000
HETATM 5225 O    WAT   906       0.048  25.639  -0.584 -0.834000
HETATM 5226 H1   WAT   906       0.151  26.376   0.019  0.417000
HETATM 5227 H2   WAT   906       0.560  24.933  -0.189  0.417000
HETATM 5228 O    WAT   907      11.840 -25.099  -9.567 -0.834000
HETATM 5229 H1   WAT   907      12.000 -26.023  -9.764  0.417000
HETATM 5230 H2   WAT   907      12.691 -24.763  -9.288  0.417000
HETATM 5231 O    WAT   908     -13.919   9.649 -25.622 -0.834000
HETATM 5232 H1   WAT   908     -13.205  10.287 -25.621  0.417000
HETATM 5233 H2   WAT   908     -13.522   8.846 -25.283  0.417000
HETATM 5234 O    WAT   909      23.215  15.034 -12.199 -0.834000
HETATM 5235 H1   WAT   909      23.331  15.442 -13.057  0.417000
HETATM 5236 H2   WAT   909      22.495  15.521 -11.797  0.417000
HETATM 5237 O    WAT   910     -27.598  -3.403   7.081 -0.834000
HETATM 5238 H1   WAT   910     -27.589  -3.930   6.281  0.417000
HETATM 5239 H2   WAT   910     -27.972  -3.982   7.745  0.417000
HETATM 5240 O    WAT   911      19.572   5.814  -9.322 -0.834000
HETATM 5241 H1   WAT   911      19.939   4.934  -9.235  0.417000
HETATM 5242 H2   WAT   911      20.116   6.236  -9.988  0.417000
HETATM 5243 O    WAT   912     -34.484   3.289   3.583 -0.834000
HETATM 5244 H1   WAT   912     -33.736   3.129   3.008  0.417000
HETATM 5245 H2   WAT   912     -34.307   2.759   4.360  0.417000
HETATM 5246 O    WAT   913      14.548 -14.998  28.270 -0.834000
HETATM 5247 H1   WAT   913      14.844 -14.382  28.941  0.417000
HETATM 5248 H2   WAT   913      13.938 -14.493  27.734  0.417000
HETATM 5249 O    WAT   914      14.239  20.401  -8.719 -0.834000
HETATM 5250 H1   WAT   914      13.856  20.210  -9.575  0.417000
HETATM 5251 H2   WAT   914      14.438  19.542  -8.348  0.417000
HETATM 5252 O    WAT   915      -4.193  13.177  -9.452 -0.834000
HETATM 5253 H1   WAT   915      -3.536  13.097  -8.760  0.417000
HETATM 5254 H2   WAT   915      -4.917  12.623  -9.161  0.417000
HETATM 5255 O    WAT   916     -14.871  13.785  -0.483 -0.834000
HETATM 5256 H1   WAT   916     -14.149  13.292  -0.873  0.417000
HETATM 5257 H2   WAT   916     -14.522  14.668  -0.366  0.417000
HETATM 5258 O    WAT   917     -17.244  12.609  -0.640 -0.834000
HETATM 5259 H1   WAT   917     -16.410  13.010  -0.398  0.417000
HETATM 5260 H2   WAT   917     -17.827  13.350  -0.805  0.417000
HETATM 5261 O    WAT   918      14.073 -23.994  -3.666 -0.834000
HETATM 5262 H1   WAT   918      13.350 -24.592  -3.853  0.417000
HETATM 5263 H2   WAT   918      14.210 -24.070  -2.721  0.417000
HETATM 5264 O    WAT   919      22.935  -7.807  18.046 -0.834000
HETATM 5265 H1   WAT   919      22.195  -7.412  18.506  0.417000
HETATM 5266 H2   WAT   919      22.573  -8.089  17.206  0.417000
HETATM 5267 O    WAT   920       0.182   8.348  12.807 -0.834000
HETATM 5268 H1   WAT   920       0.909   8.305  13.428  0.417000
HETATM 5269 H2   WAT   920       0.061   9.284  12.645  0.417000
HETATM 5270 O    WAT   921       8.227 -19.297  18.392 -0.834000
HETATM 5271 H1   WAT   921       8.427 -19.665  17.532  0.417000
HETATM 5272 H2   WAT   921       7.350 -18.926  18.296  0.417000
HETATM 5273 O    WAT   922      11.041  17.991  -3.565 -0.834000
HETATM 5274 H1   WAT   922      10.689  18.726  -4.068  0.417000
HETATM 5275 H2   WAT   922      10.744  17.214  -4.038  0.417000
HETATM 5276 O    WAT   923      27.179  12.501   1.448 -0.834000
HETATM 5277 H1   WAT   923      27.643  13.201   1.907  0.417000
HETATM 5278 H2   WAT   923      26.308  12.861   1.279  0.417000
HETATM 5279 O    WAT   924      -3.484 -25.468   7.972 -0.834000
HETATM 5280 H1   WAT   924      -2.661 -25.130   7.620  0.417000
HETATM 5281 H2   WAT   924      -3.506 -25.153   8.875  0.417000
HETATM 5282 O    WAT   925       8.952 -19.315 -19.797 -0.834000
HETATM 5283 H1   WAT   925       9.552 -18.570 -19.813  0.417000
HETATM 5284 H2   WAT   925       8.101 -18.933 -19.582  0.417000
HETATM 5285 O    WAT   926      22.618   5.567 -25.641 -0.834000
HETATM 5286 H1   WAT   926      21.730   5.913 -25.542  0.417000
HETATM 5287 H2   WAT   926      23.188   6.301 -25.413  0.417000
HETATM 5288 O    WAT   927      -4.512  14.226 -11.954 -0.834000
HETATM 5289 H1   WAT   927      -4.403  13.691 -11.168  0.417000
HETATM 5290 H2   WAT   927      -4.776  15.085 -11.625  0.417000
HETATM 5291 O    WAT   928       6.025  26.168  -6.336 -0.834000
HETATM 5292 H1   WAT   928       6.562  25.417  -6.590  0.417000
HETATM 5293 H2   WAT   928       5.125  25.846  -6.385  0.417000
HETATM 5294 O    WAT   929     -27.634  15.172  15.105 -0.834000
HETATM 5295 H1   WAT   929     -27.491  15.683  14.308  0.417000
HETATM 5296 H2   WAT   929     -26.849  14.631  15.185  0.417000
HETATM 5297 O    WAT   930     -18.991  -3.474   3.136 -0.834000
HETATM 5298 H1   WAT   930     -18.705  -4.141   3.760  0.417000
HETATM 5299 H2   WAT   930     -19.903  -3.303   3.370  0.417000
HETATM 5300 O    WAT   931      22.276   5.171  21.422 -0.834000
HETATM 5301 H1   WAT   931      23.133   4.863  21.127  0.417000
HETATM 5302 H2   WAT   931      21.915   5.637  20.668  0.417000
HETATM 5303 O    WAT   932      23.692  13.034   9.721 -0.834000
HETATM 5304 H1   WAT   932      23.646  13.970   9.915  0.417000
HETATM 5305 H2   WAT   932      23.359  12.608  10.511  0.417000
HETATM 5306 O    WAT   933      24.305  10.399   6.634 -0.834000
HETATM 5307 H1   WAT   933      24.884   9.764   6.212  0.417000
HETATM 5308 H2   WAT   933      23.920  10.891   5.910  0.417000
HETATM 5309 O    WAT   934      22.843  -9.308 -20.570 -0.834000
HETATM 5310 H1   WAT   934      23.265  -8.573 -21.016  0.417000
HETATM 5311 H2   WAT   934      22.011  -8.951 -20.257  0.417000
HETATM 5312 O    WAT   935      26.633  -0.565 -18.942 -0.834000
HETATM 5313 H1   WAT   935      25.826  -0.057 -19.019  0.417000
HETATM 5314 H2   WAT   935      27.262   0.042 -18.553  0.417000
HETATM 5315 O    WAT   936      28.610  -7.118   8.293 -0.834000
HETATM 5316 H1   WAT   936      27.736  -7.248   7.926  0.417000
HETATM 5317 H2   WAT   936      28.494  -6.436   8.955  0.417000
HETATM 5318 O    WAT   937      19.695 -13.533  -2.203 -0.834000
HETATM 5319 H1   WAT   937      20.581 -13.879  -2.312  0.417000
HETATM 5320 H2   WAT   937      19.363 -13.442  -3.096  0.417000
HETATM 5321 O    WAT   938       9.779  33.382   3.465 -0.834000
HETATM 5322 H1   WAT   938       9.698  32.565   2.973  0.417000
HETATM 5323 H2   WAT   938       9.950  33.104   4.365  0.417000
HETATM 5324 O    WAT   939     -24.675  10.819 -21.012 -0.834000
HETATM 5325 H1   WAT   939     -24.325  10.263 -20.315  0.417000
HETATM 5326 H2   WAT   939     -24.681  11.699 -20.636  0.417000
HETATM 5327 O    WAT   940     -23.572 -14.147 -16.682 -0.834000
HETATM 5328 H1   WAT   940     -24.146 -13.997 -15.931  0.417000
HETATM 5329 H2   WAT   940     -22.692 -13.968 -16.350  0.417000
HETATM 5330 O    WAT   941     -12.889 -20.010 -16.487 -0.834000
HETATM 5331 H1   WAT   941     -12.806 -20.787 -15.935  0.417000
HETATM 5332 H2   WAT   941     -12.735 -20.330 -17.376  0.417000
HETATM 5333 O    WAT   942      -4.845  17.538  19.745 -0.834000
HETATM 5334 H1   WAT   942      -4.748  17.265  18.833  0.417000
HETATM 5335 H2   WAT   942      -5.594  18.134  19.738  0.417000
HETATM 5336 O    WAT   943     -12.191 -16.798   0.362 -0.834000
HETATM 5337 H1   WAT   943     -12.675 -16.883   1.183  0.417000
HETATM 5338 H2   WAT   943     -12.180 -17.683  -0.003  0.417000
HETATM 5339 O    WAT   944      19.236  -7.991  12.763 -0.834000
HETATM 5340 H1   WAT   944      18.579  -8.063  12.070  0.417000
HETATM 5341 H2   WAT   944      20.070  -8.139  12.319  0.417000
HETATM 5342 O    WAT   945       6.120 -32.649  -9.709 -0.834000
HETATM 5343 H1   WAT   945       5.603 -32.506 -10.502  0.417000
HETATM 5344 H2   WAT   945       6.550 -31.809  -9.549  0.417000
HETATM 5345 O    WAT   946      30.631   7.118   1.528 -0.834000
HETATM 5346 H1   WAT   946      30.798   7.009   2.464  0.417000
HETATM 5347 H2   WAT   946      30.939   6.302   1.133  0.417000
HETATM 5348 O    WAT   947     -10.921  15.111 -17.038 -0.834000
HETATM 5349 H1   WAT   947     -10.099  15.154 -16.550  0.417000
HETATM 5350 H2   WAT   947     -10.896  14.261 -17.476  0.417000
HETATM 5351 O    WAT   948      -3.773  26.614 -12.805 -0.834000
HETATM 5352 H1   WAT   948      -4.058  27.164 -13.535  0.417000
HETATM 5353 H2   WAT   948      -3.684  27.220 -12.070  0.417000
HETATM 5354 O    WAT   949       0.201  24.940   4.049 -0.834000
HETATM 5355 H1   WAT   949       0.455  24.508   3.233  0.417000
HETATM 5356 H2   WAT   949       1.030  25.126   4.489  0.417000
HETATM 5357 O    WAT   950      15.118   5.490 -20.654 -0.834000
HETATM 5358 H1   WAT   950      15.364   4.967 -19.891  0.417000
HETATM 5359 H2   WAT   950      14.371   5.026 -21.032  0.417000
HETATM 5360 O    WAT   951      18.366   1.689  -8.172 -0.834000
HETATM 5361 H1   WAT   951      18.007   2.043  -7.358  0.417000
HETATM 5362 H2   WAT   951      17.904   0.860  -8.297  0.417000
HETATM 5363 O    WAT   952     -25.339  -6.403 -18.886 -0.834000
HETATM 5364 H1   WAT   952     -25.629  -5.614 -18.429  0.417000
HETATM 5365 H2   WAT   952     -24.408  -6.473 -18.676  0.417000
HETATM 5366 O    WAT   953      -3.244 -14.441  17.110 -0.834000
HETATM 5367 H1   WAT   953      -2.789 -15.106  17.627  0.417000
HETATM 5368 H2   WAT   953      -4.119 -14.397  17.496  0.417000
HETATM 5369 O    WAT   954     -17.077  -0.900  13.380 -0.834000
HETATM 5370 H1   WAT   954     -16.828  -1.106  14.281  0.417000
HETATM 5371 H2   WAT   954     -16.249  -0.709  12.940  0.417000
HETATM 5372 O    WAT   955      19.913  -8.377 -18.029 -0.834000
HETATM 5373 H1   WAT   955      19.344  -9.121 -18.229  0.417000
HETATM 5374 H2   WAT   955      19.540  -7.650 -18.527  0.417000
HETATM 5375 O    WAT   956      30.862 -15.389   8.701 -0.834000
HETATM 5376 H1   WAT   956      30.080 -15.507   8.160  0.417000
HETATM 5377 H2   WAT   956      30.983 -16.235   9.133  0.417000
HETATM 5378 O    WAT   957     -28.404  12.509   3.428 -0.834000
HETATM 5379 H1   WAT   957     -28.043  12.566   2.543  0.417000
HETATM 5380 H2   WAT   957     -29.116  11.872   3.355  0.417000
HETATM 5381 O    WAT   958      25.524  11.316 -12.987 -0.834000
HETATM 5382 H1   WAT   958      24.670  11.729 -12.863  0.417000
HETATM 5383 H2   WAT   958      25.685  10.848 -12.168  0.417000
HETATM 5384 O    WAT   959      -2.909 -29.437 -15.933 -0.834000
HETATM 5385 H1   WAT   959      -2.525 -29.797 -16.733  0.417000
HETATM 5386 H2   WAT   959      -2.308 -29.704 -15.238  0.417000
HETATM 5387 O    WAT   960      22.645   2.972   3.340 -0.834000
HETATM 5388 H1   WAT   960      21.753   2.630   3.386  0.417000
HETATM 5389 H2   WAT   960      22.844   3.001   2.405  0.417000
HETATM 5390 O    WAT   961       6.499  20.322  -5.509 -0.834000
HETATM 5391 H1   WAT   961       7.049  20.505  -6.271  0.417000
HETATM 5392 H2   WAT   961       5.696  20.818  -5.669  0.417000
HETATM 5393 O    WAT   962      24.556  11.215  22.427 -0.834000
HETATM 5394 H1   WAT   962      24.325  12.140  22.502  0.417000
HETATM 5395 H2   WAT   962      23.734  10.780  22.200  0.417000
HETATM 5396 O    WAT   963      -7.231  22.506 -12.105 -0.834000
HETATM 5397 H1   WAT   963      -7.244  23.304 -12.634  0.417000
HETATM 5398 H2   WAT   963      -7.260  21.794 -12.744  0.417000
HETATM 5399 O    WAT   964      -4.947  23.321  -2.705 -0.834000
HETATM 5400 H1   WAT   964      -5.583  23.750  -2.132  0.417000
HETATM 5401 H2   WAT   964      -4.321  24.010  -2.927  0.417000
HETATM 5402 O    WAT   965      12.003  27.874  14.205 -0.834000
HETATM 5403 H1   WAT   965      12.730  27.382  14.587  0.417000
HETATM 5404 H2   WAT   965      12.335  28.175  13.359  0.417000
HETATM 5405 O    WAT   966       0.073 -15.694  16.392 -0.834000
HETATM 5406 H1   WAT   966      -0.341 -16.460  16.789  0.417000
HETATM 5407 H2   WAT   966       0.199 -15.085  17.120  0.417000
HETATM 5408 O    WAT   967     -29.753   4.602 -13.873 -0.834000
HETATM 5409 H1   WAT   967     -28.915   4.195 -13.657  0.417000
HETATM 5410 H2   WAT   967     -30.343   3.865 -14.033  0.417000
HETATM 5411 O    WAT   968      -3.983   8.915  20.880 -0.834000
HETATM 5412 H1   WAT   968      -3.370   8.184  20.801  0.417000
HETATM 5413 H2   WAT   968      -3.435   9.696  20.814  0.417000
HETATM 5414 O    WAT   969      21.489 -21.377   5.953 -0.834000
HETATM 5415 H1   WAT   969      20.536 -21.349   6.034  0.417000
HETATM 5416 H2   WAT   969      21.750 -20.460   5.871  0.417000
HETATM 5417 O    WAT   970      27.697  14.977  -6.000 -0.834000
HETATM 5418 H1   WAT   970      26.966  14.733  -6.569  0.417000
HETATM 5419 H2   WAT   970      27.321  15.604  -5.383  0.417000
HETATM 5420 O    WAT   971     -30.922  -1.761  15.325 -0.834000
HETATM 5421 H1   WAT   971     -30.862  -2.091  16.221  0.417000
HETATM 5422 H2   WAT   971     -30.031  -1.834  14.982  0.417000
HETATM 5423 O    WAT   972      21.640 -19.602  -7.389 -0.834000
HETATM 5424 H1   WAT   972      21.701 -19.519  -6.437  0.417000
HETATM 5425 H2   WAT   972      21.494 -20.536  -7.540  0.417000
HETATM 5426 O    WAT   973      20.474   4.919 -20.518 -0.834000
HETATM 5427 H1   WAT   973      21.019   4.448 -19.887  0.417000
HETATM 5428 H2   WAT   973      20.917   4.794 -21.357  0.417000
HETATM 5429 O    WAT   974     -22.401  -8.200  -9.638 -0.834000
HETATM 5430 H1   WAT   974     -22.430  -8.497  -8.729  0.417000
HETATM 5431 H2   WAT   974     -23.030  -7.479  -9.674  0.417000
HETATM 5432 O    WAT   975     -22.755   1.733  23.244 -0.834000
HETATM 5433 H1   WAT   975     -22.423   0.865  23.015  0.417000
HETATM 5434 H2   WAT   975     -23.404   1.568  23.928  0.417000
HETATM 5435 O    WAT   976     -28.911  -7.894  -3.576 -0.834000
HETATM 5436 H1   WAT   976     -28.868  -7.631  -4.496  0.417000
HETATM 5437 H2   WAT   976     -29.392  -7.186  -3.147  0.417000
HETATM 5438 O    WAT   977     -10.886 -30.004  12.318 -0.834000
HETATM 5439 H1   WAT   977     -11.071 -30.665  11.651  0.417000
HETATM 5440 H2   WAT   977     -10.276 -30.433  12.918  0.417000
HETATM 5441 O    WAT   978       8.267  -6.462 -21.690 -0.834000
HETATM 5442 H1   WAT   978       8.038  -5.533 -21.687  0.417000
HETATM 5443 H2   WAT   978       8.535  -6.645 -20.789  0.417000
HETATM 5444 O    WAT   979       1.710  13.096  20.603 -0.834000
HETATM 5445 H1   WAT   979       1.772  14.042  20.475  0.417000
HETATM 5446 H2   WAT   979       1.477  12.993  21.526  0.417000
HETATM 5447 O    WAT   980     -20.640  -1.295   2.100 -0.834000
HETATM 5448 H1   WAT   980     -20.770  -0.768   1.312  0.417000
HETATM 5449 H2   WAT   980     -19.693  -1.292   2.238  0.417000
HETATM 5450 O    WAT   981       6.975  23.606   8.027 -0.834000
HETATM 5451 H1   WAT   981       7.397  23.094   7.338  0.417000
HETATM 5452 H2   WAT   981       6.043  23.414   7.932  0.417000
HETATM 5453 O    WAT   982      14.810 -12.930  -8.283 -0.834000
HETATM 5454 H1   WAT   982      15.746 -13.082  -8.153  0.417000
HETATM 5455 H2   WAT   982      14.599 -13.407  -9.086  0.417000
HETATM 5456 O    WAT   983     -22.475   8.576  15.256 -0.834000
HETATM 5457 H1   WAT   983     -23.118   7.903  15.035  0.417000
HETATM 5458 H2   WAT   983     -21.631   8.185  15.031  0.417000
HETATM 5459 O    WAT   984       1.445   3.572 -28.117 -0.834000
HETATM 5460 H1   WAT   984       1.018   3.539 -28.973  0.417000
HETATM 5461 H2   WAT   984       0.731   3.729 -27.499  0.417000
HETATM 5462 O    WAT   985      -7.621   7.556 -26.827 -0.834000
HETATM 5463 H1   WAT   985      -8.534   7.844 -26.799  0.417000
HETATM 5464 H2   WAT   985      -7.400   7.374 -25.914  0.417000
HETATM 5465 O    WAT   986      -9.850 -23.799   9.931 -0.834000
HETATM 5466 H1   WAT   986      -9.120 -23.279   9.595  0.417000
HETATM 5467 H2   WAT   986     -10.632 -23.338   9.626  0.417000
HETATM 5468 O    WAT   987       1.004 -28.097   2.755 -0.834000
HETATM 5469 H1   WAT   987       1.568 -28.587   3.354  0.417000
HETATM 5470 H2   WAT   987       1.597 -27.489   2.312  0.417000
HETATM 5471 O    WAT   988      25.534  -5.015   9.356 -0.834000
HETATM 5472 H1   WAT   988      26.452  -4.914   9.607  0.417000
HETATM 5473 H2   WAT   988      25.466  -5.921   9.054  0.417000
HETATM 5474 O    WAT   989      11.701  -9.364 -26.842 -0.834000
HETATM 5475 H1   WAT   989      11.990  -8.531 -26.468  0.417000
HETATM 5476 H2   WAT   989      11.368  -9.859 -26.094  0.417000
HETATM 5477 O    WAT   990       1.776  33.308  -5.338 -0.834000
HETATM 5478 H1   WAT   990       2.272  34.114  -5.481  0.417000
HETATM 5479 H2   WAT   990       2.432  32.612  -5.380  0.417000
HETATM 5480 O    WAT   991       9.059  15.275 -13.107 -0.834000
HETATM 5481 H1   WAT   991       8.825  15.459 -12.198  0.417000
HETATM 5482 H2   WAT   991       8.228  15.055 -13.529  0.417000
HETATM 5483 O    WAT   992      31.001   6.212   4.044 -0.834000
HETATM 5484 H1   WAT   992      31.876   5.836   3.951  0.417000
HETATM 5485 H2   WAT   992      30.441   5.466   4.256  0.417000
HETATM 5486 O    WAT   993      19.613  10.728 -12.044 -0.834000
HETATM 5487 H1   WAT   993      19.928  10.878 -12.936  0.417000
HETATM 5488 H2   WAT   993      20.384  10.425 -11.565  0.417000
HETATM 5489 O    WAT   994     -15.495 -17.039  24.253 -0.834000
HETATM 5490 H1   WAT   994     -15.934 -17.686  23.701  0.417000
HETATM 5491 H2   WAT   994     -14.792 -16.692  23.703  0.417000
HETATM 5492 O    WAT   995      25.629 -19.057   2.685 -0.834000
HETATM 5493 H1   WAT   995      25.590 -19.207   3.629  0.417000
HETATM 5494 H2   WAT   995      25.342 -19.884   2.299  0.417000
HETATM 5495 O    WAT   996      18.078 -15.712 -18.694 -0.834000
HETATM 5496 H1   WAT   996      17.456 -14.985 -18.652  0.417000
HETATM 5497 H2   WAT   996      18.336 -15.753 -19.614  0.417000
HETATM 5498 O    WAT   997      20.324   5.844  -5.028 -0.834000
HETATM 5499 H1   WAT   997      19.808   6.124  -5.785  0.417000
HETATM 5500 H2   WAT   997      20.498   6.652  -4.545  0.417000
HETATM 5501 O    WAT   998     -10.025 -20.675   0.184 -0.834000
HETATM 5502 H1   WAT   998     -10.882 -20.804  -0.224  0.417000
HETATM 5503 H2   WAT   998     -10.139 -20.982   1.083  0.417000
HETATM 5504 O    WAT   999      16.888  -6.627 -20.711 -0.834000
HETATM 5505 H1   WAT   999      17.707  -6.617 -20.217  0.417000
HETATM 5506 H2   WAT   999      16.444  -7.424 -20.423  0.417000
HETATM 5507 O    WAT  1000      19.501  17.281 -12.467 -0.834000
HETATM 5508 H1   WAT  1000      18.744  17.846 -12.310  0.417000
HETATM 5509 H2   WAT  1000      19.846  17.574 -13.310  0.417000
HETATM 5510 O    WAT  1001      26.326  19.090   6.037 -0.834000
HETATM 5511 H1   WAT  1001      26.433  18.144   5.940  0.417000
HETATM 5512 H2   WAT  1001      26.344  19.238   6.982  0.417000
HETATM 5513 O    WAT  1002     -29.495  -1.823  -1.965 -0.834000
HETATM 5514 H1   WAT  1002     -29.757  -0.952  -2.263  0.417000
HETATM 5515 H2   WAT  1002     -29.746  -1.847  -1.042  0.417000
HETATM 5516 O    WAT  1003     -17.779   7.887   2.319 -0.834000
HETATM 5517 H1   WAT  1003     -18.301   7.085   2.326  0.417000
HETATM 5518 H2   WAT  1003     -17.043   7.699   2.902  0.417000
HETATM 5519 O    WAT  1004     -15.096   7.738  20.824 -0.834000
HETATM 5520 H1   WAT  1004     -15.748   7.048  20.700  0.417000
HETATM 5521 H2   WAT  1004     -14.321   7.422  20.360  0.417000
HETATM 5522 O    WAT  1005     -16.577  -7.116 -15.320 -0.834000
HETATM 5523 H1   WAT  1005     -16.328  -6.387 -14.752  0.417000
HETATM 5524 H2   WAT  1005     -15.799  -7.281 -15.853  0.417000
HETATM 5525 O    WAT  1006      24.544  -5.102  24.651 -0.834000
HETATM 5526 H1   WAT  1006      25.292  -5.633  24.925  0.417000
HETATM 5527 H2   WAT  1006      24.661  -4.993  23.707  0.417000
HETATM 5528 O    WAT  1007      28.854  -0.716 -21.110 -0.834000
HETATM 5529 H1   WAT  1007      28.248  -1.239 -20.585  0.417000
HETATM 5530 H2   WAT  1007      29.442  -0.317 -20.470  0.417000
HETATM 5531 O    WAT  1008      -0.456 -10.409  30.134 -0.834000
HETATM 5532 H1   WAT  1008       0.210 -10.111  29.514  0.417000
HETATM 5533 H2   WAT  1008       0.032 -10.908  30.789  0.417000
HETATM 5534 O    WAT  1009     -15.674  21.152   9.445 -0.834000
HETATM 5535 H1   WAT  1009     -15.079  21.890   9.577  0.417000
HETATM 5536 H2   WAT  1009     -15.532  20.590  10.207  0.417000
HETATM 5537 O    WAT  1010      22.583  12.087 -15.871 -0.834000
HETATM 5538 H1   WAT  1010      23.331  11.590 -16.205  0.417000
HETATM 5539 H2   WAT  1010      22.956  12.656 -15.197  0.417000
HETATM 5540 O    WAT  1011      10.128 -26.193  22.009 -0.834000
HETATM 5541 H1   WAT  1011      10.648 -26.026  21.222  0.417000
HETATM 5542 H2   WAT  1011       9.510 -25.463  22.047  0.417000
HETATM 5543 O    WAT  1012      24.243  -6.759 -10.471 -0.834000
HETATM 5544 H1   WAT  1012      23.865  -7.624 -10.629  0.417000
HETATM 5545 H2   WAT  1012      23.536  -6.147 -10.676  0.417000
HETATM 5546 O    WAT  1013      31.417  -9.365 -10.861 -0.834000
HETATM 5547 H1   WAT  1013      30.668  -8.961 -10.424  0.417000
HETATM 5548 H2   WAT  1013      31.254 -10.306 -10.795  0.417000
HETATM 5549 O    WAT  1014      13.901  -5.208  23.445 -0.834000
HETATM 5550 H1   WAT  1014      13.520  -4.383  23.145  0.417000
HETATM 5551 H2   WAT  1014      13.292  -5.879  23.137  0.417000
HETATM 5552 O    WAT  1015      21.799 -26.551  -4.015 -0.834000
HETATM 5553 H1   WAT  1015      22.243 -25.903  -4.562  0.417000
HETATM 5554 H2   WAT  1015      20.892 -26.541  -4.319  0.417000
HETATM 5555 O    WAT  1016     -15.774  -8.811  24.824 -0.834000
HETATM 5556 H1   WAT  1016     -15.096  -8.343  25.312  0.417000
HETATM 5557 H2   WAT  1016     -16.102  -9.466  25.439  0.417000
HETATM 5558 O    WAT  1017      18.691 -21.432  -8.363 -0.834000
HETATM 5559 H1   WAT  1017      17.855 -21.756  -8.696  0.417000
HETATM 5560 H2   WAT  1017      18.719 -21.732  -7.454  0.417000
HETATM 5561 O    WAT  1018      12.400  24.028   8.323 -0.834000
HETATM 5562 H1   WAT  1018      11.746  24.724   8.379  0.417000
HETATM 5563 H2   WAT  1018      12.118  23.492   7.582  0.417000
HETATM 5564 O    WAT  1019     -15.607   0.910  25.743 -0.834000
HETATM 5565 H1   WAT  1019     -15.487   1.845  25.573  0.417000
HETATM 5566 H2   WAT  1019     -15.162   0.476  25.015  0.417000
HETATM 5567 O    WAT  1020      -5.538 -19.650 -11.118 -0.834000
HETATM 5568 H1   WAT  1020      -6.393 -19.873 -11.484  0.417000
HETATM 5569 H2   WAT  1020      -5.730 -19.342 -10.232  0.417000
HETATM 5570 O    WAT  1021      29.096 -12.090   4.096 -0.834000
HETATM 5571 H1   WAT  1021      28.878 -11.899   5.008  0.417000
HETATM 5572 H2   WAT  1021      28.306 -12.498   3.741  0.417000
HETATM 5573 O    WAT  1022     -23.126 -13.231  17.371 -0.834000
HETATM 5574 H1   WAT  1022     -23.422 -12.492  17.903  0.417000
HETATM 5575 H2   WAT  1022     -23.862 -13.843  17.381  0.417000
HETATM 5576 O    WAT  1023      28.961   5.622  -1.865 -0.834000
HETATM 5577 H1   WAT  1023      29.837   5.288  -2.058  0.417000
HETATM 5578 H2   WAT  1023      28.450   4.841  -1.651  0.417000
HETATM 5579 O    WAT  1024     -30.785  -5.508  -4.995 -0.834000
HETATM 5580 H1   WAT  1024     -31.429  -5.508  -4.286  0.417000
HETATM 5581 H2   WAT  1024     -30.082  -4.940  -4.679  0.417000
HETATM 5582 O    WAT  1025      25.334  -3.564  -1.298 -0.834000
HETATM 5583 H1   WAT  1025      25.200  -4.176  -0.574  0.417000
HETATM 5584 H2   WAT  1025      24.479  -3.152  -1.425  0.417000
HETATM 5585 O    WAT  1026      19.850   9.633 -20.051 -0.834000
HETATM 5586 H1   WAT  1026      19.677   9.767 -19.119  0.417000
HETATM 5587 H2   WAT  1026      19.125  10.074 -20.495  0.417000
HETATM 5588 O    WAT  1027      28.197  -6.929  14.008 -0.834000
HETATM 5589 H1   WAT  1027      28.082  -7.805  13.638  0.417000
HETATM 5590 H2   WAT  1027      27.386  -6.764  14.488  0.417000
HETATM 5591 O    WAT  1028      -7.898  15.125   1.060 -0.834000
HETATM 5592 H1   WAT  1028      -8.834  15.053   0.877  0.417000
HETATM 5593 H2   WAT  1028      -7.493  15.239   0.200  0.417000
HETATM 5594 O    WAT  1029      21.565 -25.413  -7.945 -0.834000
HETATM 5595 H1   WAT  1029      21.437 -24.483  -8.129  0.417000
HETATM 5596 H2   WAT  1029      22.391 -25.450  -7.464  0.417000
HETATM 5597 O    WAT  1030     -18.467  26.496  -4.741 -0.834000
HETATM 5598 H1   WAT  1030     -18.976  25.755  -5.070  0.417000
HETATM 5599 H2   WAT  1030     -18.352  26.312  -3.808  0.417000
HETATM 5600 O    WAT  1031      28.892   8.714 -12.310 -0.834000
HETATM 5601 H1   WAT  1031      29.783   8.451 -12.079  0.417000
HETATM 5602 H2   WAT  1031      28.905   8.789 -13.264  0.417000
HETATM 5603 O    WAT  1032       3.117   8.169 -17.174 -0.834000
HETATM 5604 H1   WAT  1032       2.207   8.017 -17.426  0.417000
HETATM 5605 H2   WAT  1032       3.142   9.088 -16.907  0.417000
HETATM 5606 O    WAT  1033      23.993  -7.205   2.404 -0.834000
HETATM 5607 H1   WAT  1033      23.933  -8.125   2.660  0.417000
HETATM 5608 H2   WAT  1033      24.258  -6.751   3.204  0.417000
HETATM 5609 O    WAT  1034     -22.378  -6.491 -21.138 -0.834000
HETATM 5610 H1   WAT  1034     -22.567  -6.584 -20.204  0.417000
HETATM 5611 H2   WAT  1034     -22.786  -7.256 -21.542  0.417000
HETATM 5612 O    WAT  1035       7.536  19.756 -19.351 -0.834000
HETATM 5613 H1   WAT  1035       8.178  20.125 -18.745  0.417000
HETATM 5614 H2   WAT  1035       7.600  18.809 -19.221  0.417000
HETATM 5615 O    WAT  1036     -27.815  -4.826   4.535 -0.834000
HETATM 5616 H1   WAT  1036     -27.677  -4.174   3.848  0.417000
HETATM 5617 H2   WAT  1036     -28.455  -5.433   4.163  0.417000
HETATM 5618 O    WAT  1037     -23.852 -19.364  13.549 -0.834000
HETATM 5619 H1   WAT  1037     -24.521 -19.845  13.061  0.417000
HETATM 5620 H2   WAT  1037     -23.257 -19.033  12.877  0.417000
HETATM 5621 O    WAT  1038     -17.386  26.828  12.751 -0.834000
HETATM 5622 H1   WAT  1038     -17.734  27.044  13.616  0.417000
HETATM 5623 H2   WAT  1038     -16.926  25.999  12.878  0.417000
HETATM 5624 O    WAT  1039     -21.752 -10.911  22.042 -0.834000
HETATM 5625 H1   WAT  1039     -21.773 -11.295  21.165  0.417000
HETATM 5626 H2   WAT  1039     -22.412 -10.218  22.016  0.417000
HETATM 5627 O    WAT  1040       3.564  12.501  17.462 -0.834000
HETATM 5628 H1   WAT  1040       4.093  12.613  16.672  0.417000
HETATM 5629 H2   WAT  1040       2.731  12.924  17.255  0.417000
HETATM 5630 O    WAT  1041      -4.375 -18.295  23.134 -0.834000
HETATM 5631 H1   WAT  1041      -4.068 -18.928  23.783  0.417000
HETATM 5632 H2   WAT  1041      -5.196 -18.666  22.808  0.417000
HETATM 5633 O    WAT  1042      -7.728  29.539   3.916 -0.834000
HETATM 5634 H1   WAT  1042      -6.994  29.147   4.389  0.417000
HETATM 5635 H2   WAT  1042      -8.391  28.849   3.890  0.417000
HETATM 5636 O    WAT  1043     -29.494  14.502  -8.816 -0.834000
HETATM 5637 H1   WAT  1043     -28.544  14.516  -8.933  0.417000
HETATM 5638 H2   WAT  1043     -29.620  14.218  -7.911  0.417000
HETATM 5639 O    WAT  1044     -13.482  -5.442 -20.329 -0.834000
HETATM 5640 H1   WAT  1044     -13.733  -5.852 -21.157  0.417000
HETATM 5641 H2   WAT  1044     -12.963  -6.109 -19.880  0.417000
HETATM 5642 O    WAT  1045      -5.330  32.760  -6.881 -0.834000
HETATM 5643 H1   WAT  1045      -4.894  33.490  -7.321  0.417000
HETATM 5644 H2   WAT  1045      -4.624  32.145  -6.683  0.417000
HETATM 5645 O    WAT  1046      -1.451 -10.209 -31.078 -0.834000
HETATM 5646 H1   WAT  1046      -1.484 -11.163 -31.156  0.417000
HETATM 5647 H2   WAT  1046      -1.240 -10.052 -30.157  0.417000
HETATM 5648 O    WAT  1047       6.900  -7.670 -27.073 -0.834000
HETATM 5649 H1   WAT  1047       6.579  -7.305 -27.898  0.417000
HETATM 5650 H2   WAT  1047       6.672  -7.013 -26.416  0.417000
HETATM 5651 O    WAT  1048      -3.324  -3.466  25.648 -0.834000
HETATM 5652 H1   WAT  1048      -2.947  -3.512  26.527  0.417000
HETATM 5653 H2   WAT  1048      -2.816  -4.095  25.136  0.417000
HETATM 5654 O    WAT  1049     -16.686  25.111   7.463 -0.834000
HETATM 5655 H1   WAT  1049     -16.653  25.781   8.146  0.417000
HETATM 5656 H2   WAT  1049     -15.920  24.562   7.629  0.417000
HETATM 5657 O    WAT  1050      -4.357 -27.796 -13.777 -0.834000
HETATM 5658 H1   WAT  1050      -4.375 -28.385 -14.531  0.417000
HETATM 5659 H2   WAT  1050      -3.442 -27.796 -13.495  0.417000
HETATM 5660 O    WAT  1051      -2.435  -3.550  28.238 -0.834000
HETATM 5661 H1   WAT  1051      -2.358  -2.598  28.302  0.417000
HETATM 5662 H2   WAT  1051      -2.542  -3.844  29.143  0.417000
HETATM 5663 O    WAT  1052       2.591  27.338  21.674 -0.834000
HETATM 5664 H1   WAT  1052       3.511  27.559  21.817  0.417000
HETATM 5665 H2   WAT  1052       2.198  27.370  22.547  0.417000
HETATM 5666 O    WAT  1053     -15.411 -13.309 -18.714 -0.834000
HETATM 5667 H1   WAT  1053     -15.164 -13.842 -19.471  0.417000
HETATM 5668 H2   WAT  1053     -15.442 -12.414 -19.052  0.417000
HETATM 5669 O    WAT  1054     -21.152   5.759 -22.956 -0.834000
HETATM 5670 H1   WAT  1054     -20.579   5.109 -23.363  0.417000
HETATM 5671 H2   WAT  1054     -21.864   5.878 -23.585  0.417000
HETATM 5672 O    WAT  1055       4.198  20.770  10.448 -0.834000
HETATM 5673 H1   WAT  1055       4.312  21.661  10.779  0.417000
HETATM 5674 H2   WAT  1055       4.008  20.882   9.517  0.417000
HETATM 5675 O    WAT  1056      27.303   1.136 -13.937 -0.834000
HETATM 5676 H1   WAT  1056      28.233   1.344 -13.845  0.417000
HETATM 5677 H2   WAT  1056      27.280   0.186 -14.054  0.417000
HETATM 5678 O    WAT  1057       7.423   4.802 -33.356 -0.834000
HETATM 5679 H1   WAT  1057       6.534   4.736 -33.006  0.417000
HETATM 5680 H2   WAT  1057       7.938   4.201 -32.817  0.417000
HETATM 5681 O    WAT  1058      -4.011 -23.919  20.016 -0.834000
HETATM 5682 H1   WAT  1058      -3.276 -23.795  20.616  0.417000
HETATM 5683 H2   WAT  1058      -4.706 -23.364  20.370  0.417000
HETATM 5684 O    WAT  1059       0.433  32.714 -11.667 -0.834000
HETATM 5685 H1   WAT  1059       1.350  32.523 -11.469  0.417000
HETATM 5686 H2   WAT  1059       0.005  31.858 -11.670  0.417000
HETATM 5687 O    WAT  1060      -1.459 -27.710 -13.171 -0.834000
HETATM 5688 H1   WAT  1060      -0.923 -26.965 -13.444  0.417000
HETATM 5689 H2   WAT  1060      -1.515 -27.629 -12.218  0.417000
HETATM 5690 O    WAT  1061       8.030  18.556   7.157 -0.834000
HETATM 5691 H1   WAT  1061       8.849  18.132   6.902  0.417000
HETATM 5692 H2   WAT  1061       7.807  18.159   7.999  0.417000
HETATM 5693 O    WAT  1062     -28.961  14.963 -12.501 -0.834000
HETATM 5694 H1   WAT  1062     -29.108  14.099 -12.115  0.417000
HETATM 5695 H2   WAT  1062     -29.777  15.161 -12.961  0.417000
HETATM 5696 O    WAT  1063       1.419 -29.733  17.857 -0.834000
HETATM 5697 H1   WAT  1063       1.957 -29.055  18.265  0.417000
HETATM 5698 H2   WAT  1063       1.297 -30.388  18.544  0.417000
HETATM 5699 O    WAT  1064      21.261  22.014  -0.847 -0.834000
HETATM 5700 H1   WAT  1064      20.527  21.642  -0.357  0.417000
HETATM 5701 H2   WAT  1064      22.006  21.947  -0.250  0.417000
HETATM 5702 O    WAT  1065       5.238  -3.663  32.031 -0.834000
HETATM 5703 H1   WAT  1065       5.939  -3.436  31.419  0.417000
HETATM 5704 H2   WAT  1065       5.268  -2.974  32.696  0.417000
HETATM 5705 O    WAT  1066     -27.255   5.757   1.260 -0.834000
HETATM 5706 H1   WAT  1066     -27.619   6.632   1.397  0.417000
HETATM 5707 H2   WAT  1066     -26.466   5.738   1.801  0.417000
HETATM 5708 O    WAT  1067      -9.962   4.900 -31.973 -0.834000
HETATM 5709 H1   WAT  1067     -10.899   4.737 -31.862  0.417000
HETATM 5710 H2   WAT  1067      -9.866   5.122 -32.899  0.417000
HETATM 5711 O    WAT  1068     -19.312 -19.655  16.478 -0.834000
HETATM 5712 H1   WAT  1068     -18.368 -19.663  16.319  0.417000
HETATM 5713 H2   WAT  1068     -19.622 -20.490  16.127  0.417000
HETATM 5714 O    WAT  1069      -3.227 -30.733  -3.512 -0.834000
HETATM 5715 H1   WAT  1069      -3.206 -29.984  -4.108  0.417000
HETATM 5716 H2   WAT  1069      -2.566 -30.531  -2.850  0.417000
HETATM 5717 O    WAT  1070     -20.314  24.242  -8.173 -0.834000
HETATM 5718 H1   WAT  1070     -20.226  25.179  -7.999  0.417000
HETATM 5719 H2   WAT  1070     -20.073  24.145  -9.095  0.417000
HETATM 5720 O    WAT  1071      -7.542  -1.631  16.798 -0.834000
HETATM 5721 H1   WAT  1071      -7.830  -2.094  17.585  0.417000
HETATM 5722 H2   WAT  1071      -8.161  -1.902  16.121  0.417000
HETATM 5723 O    WAT  1072      11.340 -26.976 -13.062 -0.834000
HETATM 5724 H1   WAT  1072      12.130 -27.244 -12.591  0.417000
HETATM 5725 H2   WAT  1072      10.763 -26.626 -12.383  0.417000
HETATM 5726 O    WAT  1073     -24.935   1.101 -23.579 -0.834000
HETATM 5727 H1   WAT  1073     -24.253   1.301 -22.939  0.417000
HETATM 5728 H2   WAT  1073     -25.205   0.207 -23.369  0.417000
HETATM 5729 O    WAT  1074     -10.234 -25.101  15.624 -0.834000
HETATM 5730 H1   WAT  1074     -10.622 -25.332  14.780  0.417000
HETATM 5731 H2   WAT  1074      -9.416 -25.597  15.657  0.417000
HETATM 5732 O    WAT  1075     -23.601  -4.281  21.298 -0.834000
HETATM 5733 H1   WAT  1075     -23.196  -3.762  20.603  0.417000
HETATM 5734 H2   WAT  1075     -23.517  -3.740  22.082  0.417000
HETATM 5735 O    WAT  1076       6.955   6.837  30.565 -0.834000
HETATM 5736 H1   WAT  1076       6.125   7.078  30.976  0.417000
HETATM 5737 H2   WAT  1076       6.989   7.364  29.767  0.417000
HETATM 5738 O    WAT  1077      -5.639  -1.989  25.716 -0.834000
HETATM 5739 H1   WAT  1077      -4.765  -2.312  25.496  0.417000
HETATM 5740 H2   WAT  1077      -5.567  -1.709  26.628  0.417000
HETATM 5741 O    WAT  1078       0.645  23.446  24.286 -0.834000
HETATM 5742 H1   WAT  1078      -0.197  23.435  24.742  0.417000
HETATM 5743 H2   WAT  1078       0.472  23.925  23.475  0.417000
HETATM 5744 O    WAT  1079       5.527  -6.886 -29.484 -0.834000
HETATM 5745 H1   WAT  1079       5.438  -7.705 -29.973  0.417000
HETATM 5746 H2   WAT  1079       4.842  -6.320 -29.839  0.417000
HETATM 5747 O    WAT  1080     -19.362 -11.033  -4.562 -0.834000
HETATM 5748 H1   WAT  1080     -19.176 -11.937  -4.818  0.417000
HETATM 5749 H2   WAT  1080     -18.672 -10.519  -4.981  0.417000
HETATM 5750 O    WAT  1081     -12.853 -23.768 -18.780 -0.834000
HETATM 5751 H1   WAT  1081     -12.949 -23.898 -19.723  0.417000
HETATM 5752 H2   WAT  1081     -13.425 -24.428 -18.388  0.417000
HETATM 5753 O    WAT  1082      -5.772  -4.956  26.632 -0.834000
HETATM 5754 H1   WAT  1082      -6.078  -4.818  25.736  0.417000
HETATM 5755 H2   WAT  1082      -4.911  -4.538  26.658  0.417000
HETATM 5756 O    WAT  1083      27.916  -7.011   3.198 -0.834000
HETATM 5757 H1   WAT  1083      28.122  -7.527   2.418  0.417000
HETATM 5758 H2   WAT  1083      28.204  -6.125   2.981  0.417000
HETATM 5759 O    WAT  1084       8.734 -25.049  13.155 -0.834000
HETATM 5760 H1   WAT  1084       9.376 -24.385  13.410  0.417000
HETATM 5761 H2   WAT  1084       7.889 -24.609  13.239  0.417000
HETATM 5762 O    WAT  1085      -7.376 -10.062 -12.108 -0.834000
HETATM 5763 H1   WAT  1085      -7.054 -10.359 -11.257  0.417000
HETATM 5764 H2   WAT  1085      -8.323  -9.986 -11.992  0.417000
HETATM 5765 O    WAT  1086     -10.011  27.865  -0.298 -0.834000
HETATM 5766 H1   WAT  1086     -10.359  26.977  -0.379  0.417000
HETATM 5767 H2   WAT  1086      -9.430  27.826   0.462  0.417000
HETATM 5768 O    WAT  1087      -4.734   7.795   7.992 -0.834000
HETATM 5769 H1   WAT  1087      -5.200   7.498   7.211  0.417000
HETATM 5770 H2   WAT  1087      -4.885   8.739   8.018  0.417000
HETATM 5771 O    WAT  1088      23.094  12.494 -12.589 -0.834000
HETATM 5772 H1   WAT  1088      23.320  13.406 -12.404  0.417000
HETATM 5773 H2   WAT  1088      22.614  12.204 -11.813  0.417000
HETATM 5774 O    WAT  1089     -17.303  -3.388  25.876 -0.834000
HETATM 5775 H1   WAT  1089     -17.215  -2.738  26.573  0.417000
HETATM 5776 H2   WAT  1089     -16.428  -3.765  25.788  0.417000
HETATM 5777 O    WAT  1090      16.769  -3.872 -21.409 -0.834000
HETATM 5778 H1   WAT  1090      16.594  -4.699 -20.960  0.417000
HETATM 5779 H2   WAT  1090      16.029  -3.311 -21.176  0.417000
HETATM 5780 O    WAT  1091       8.830   3.531  18.044 -0.834000
HETATM 5781 H1   WAT  1091       8.327   2.895  17.536  0.417000
HETATM 5782 H2   WAT  1091       8.681   3.280  18.956  0.417000
HETATM 5783 O    WAT  1092      -6.972  24.361  -1.163 -0.834000
HETATM 5784 H1   WAT  1092      -6.502  25.165  -0.941  0.417000
HETATM 5785 H2   WAT  1092      -7.812  24.662  -1.508  0.417000
HETATM 5786 O    WAT  1093      25.221  -2.642 -19.969 -0.834000
HETATM 5787 H1   WAT  1093      25.867  -2.118 -19.496  0.417000
HETATM 5788 H2   WAT  1093      25.734  -3.328 -20.395  0.417000
HETATM 5789 O    WAT  1094     -11.251   7.050  28.135 -0.834000
HETATM 5790 H1   WAT  1094     -10.531   7.435  28.636  0.417000
HETATM 5791 H2   WAT  1094     -11.928   7.726  28.129  0.417000
HETATM 5792 O    WAT  1095     -14.692   4.414  21.771 -0.834000
HETATM 5793 H1   WAT  1095     -13.937   3.946  22.127  0.417000
HETATM 5794 H2   WAT  1095     -14.617   4.303  20.823  0.417000
HETATM 5795 O    WAT  1096      -9.569  13.332   5.005 -0.834000
HETATM 5796 H1   WAT  1096      -9.542  12.658   4.326  0.417000
HETATM 5797 H2   WAT  1096      -9.706  12.848   5.818  0.417000
HETATM 5798 O    WAT  1097      29.253 -11.431   7.366 -0.834000
HETATM 5799 H1   WAT  1097      29.521 -10.736   7.967  0.417000
HETATM 5800 H2   WAT  1097      28.321 -11.557   7.545  0.417000
HETATM 5801 O    WAT  1098     -21.435  -8.301  20.897 -0.834000
HETATM 5802 H1   WAT  1098     -21.023  -8.290  21.761  0.417000
HETATM 5803 H2   WAT  1098     -21.005  -7.594  20.417  0.417000
HETATM 5804 O    WAT  1099     -23.275  11.427   8.351 -0.834000
HETATM 5805 H1   WAT  1099     -23.723  11.917   7.661  0.417000
HETATM 5806 H2   WAT  1099     -23.486  11.901   9.156  0.417000
HETATM 5807 O    WAT  1100      -1.148 -10.270 -17.352 -0.834000
HETATM 5808 H1   WAT  1100      -1.011  -9.820 -16.518  0.417000
HETATM 5809 H2   WAT  1100      -2.037 -10.620 -17.292  0.417000
HETATM 5810 O    WAT  1101       6.996   7.917 -29.504 -0.834000
HETATM 5811 H1   WAT  1101       6.110   7.841 -29.150  0.417000
HETATM 5812 H2   WAT  1101       7.145   8.860 -29.576  0.417000
HETATM 5813 O    WAT  1102     -20.088   4.466   9.042 -0.834000
HETATM 5814 H1   WAT  1102     -19.571   5.202   9.368  0.417000
HETATM 5815 H2   WAT  1102     -19.747   3.706   9.513  0.417000
HETATM 5816 O    WAT  1103     -25.115  16.993  11.127 -0.834000
HETATM 5817 H1   WAT  1103     -24.239  16.962  10.743  0.417000
HETATM 5818 H2   WAT  1103     -25.690  17.219  10.395  0.417000
HETATM 5819 O    WAT  1104     -27.653   9.622 -18.776 -0.834000
HETATM 5820 H1   WAT  1104     -27.902  10.420 -18.311  0.417000
HETATM 5821 H2   WAT  1104     -27.636   8.946 -18.098  0.417000
HETATM 5822 O    WAT  1105      -3.850  17.024   4.252 -0.834000
HETATM 5823 H1   WAT  1105      -4.454  17.746   4.081  0.417000
HETATM 5824 H2   WAT  1105      -3.821  16.536   3.428  0.417000
HETATM 5825 O    WAT  1106       9.833 -25.642 -20.756 -0.834000
HETATM 5826 H1   WAT  1106       9.098 -26.243 -20.879  0.417000
HETATM 5827 H2   WAT  1106       9.430 -24.775 -20.713  0.417000
HETATM 5828 O    WAT  1107       3.080  16.283  14.850 -0.834000
HETATM 5829 H1   WAT  1107       3.457  16.827  15.541  0.417000
HETATM 5830 H2   WAT  1107       3.709  15.570  14.736  0.417000
HETATM 5831 O    WAT  1108      -2.694 -11.708  20.725 -0.834000
HETATM 5832 H1   WAT  1108      -1.799 -11.555  20.423  0.417000
HETATM 5833 H2   WAT  1108      -2.672 -11.496  21.658  0.417000
HETATM 5834 O    WAT  1109     -21.541 -11.156  13.407 -0.834000
HETATM 5835 H1   WAT  1109     -21.095 -11.659  12.726  0.417000
HETATM 5836 H2   WAT  1109     -21.280 -11.579  14.226  0.417000
HETATM 5837 O    WAT  1110      14.851   3.501  27.298 -0.834000
HETATM 5838 H1   WAT  1110      15.266   3.220  28.114  0.417000
HETATM 5839 H2   WAT  1110      14.747   4.447  27.396  0.417000
HETATM 5840 O    WAT  1111     -22.163  19.494   5.704 -0.834000
HETATM 5841 H1   WAT  1111     -21.677  18.987   6.354  0.417000
HETATM 5842 H2   WAT  1111     -22.566  18.835   5.138  0.417000
HETATM 5843 O    WAT  1112      22.409  24.682   8.769 -0.834000
HETATM 5844 H1   WAT  1112      21.884  23.914   8.544  0.417000
HETATM 5845 H2   WAT  1112      23.181  24.323   9.207  0.417000
HETATM 5846 O    WAT  1113      16.380 -17.020 -14.271 -0.834000
HETATM 5847 H1   WAT  1113      16.687 -17.137 -13.372  0.417000
HETATM 5848 H2   WAT  1113      15.632 -16.428 -14.193  0.417000
HETATM 5849 O    WAT  1114      19.680   0.804 -23.071 -0.834000
HETATM 5850 H1   WAT  1114      19.163   1.497 -22.659  0.417000
HETATM 5851 H2   WAT  1114      20.399   1.265 -23.503  0.417000
HETATM 5852 O    WAT  1115      15.530 -22.723  17.523 -0.834000
HETATM 5853 H1   WAT  1115      14.735 -22.383  17.112  0.417000
HETATM 5854 H2   WAT  1115      15.602 -22.238  18.345  0.417000
HETATM 5855 O    WAT  1116     -12.005 -24.825 -14.346 -0.834000
HETATM 5856 H1   WAT  1116     -11.775 -24.493 -13.478  0.417000
HETATM 5857 H2   WAT  1116     -12.798 -25.342 -14.202  0.417000
HETATM 5858 O    WAT  1117      28.656  17.677  -3.243 -0.834000
HETATM 5859 H1   WAT  1117      28.116  17.947  -2.501  0.417000
HETATM 5860 H2   WAT  1117      28.781  18.479  -3.752  0.417000
HETATM 5861 O    WAT  1118      -3.462  25.686  20.308 -0.834000
HETATM 5862 H1   WAT  1118      -3.898  26.521  20.476  0.417000
HETATM 5863 H2   WAT  1118      -4.010  25.257  19.651  0.417000
HETATM 5864 O    WAT  1119      -4.814 -10.333  19.828 -0.834000
HETATM 5865 H1   WAT  1119      -4.076 -10.892  20.073  0.417000
HETATM 5866 H2   WAT  1119      -4.409  -9.557  19.441  0.417000
HETATM 5867 O    WAT  1120      -7.629  28.241  12.924 -0.834000
HETATM 5868 H1   WAT  1120      -7.173  29.077  12.821  0.417000
HETATM 5869 H2   WAT  1120      -8.543  28.439  12.721  0.417000
HETATM 5870 O    WAT  1121     -30.880   3.457  -0.064 -0.834000
HETATM 5871 H1   WAT  1121     -30.749   4.355   0.240  0.417000
HETATM 5872 H2   WAT  1121     -31.468   3.542  -0.815  0.417000
HETATM 5873 O    WAT  1122       4.779   7.445  11.436 -0.834000
HETATM 5874 H1   WAT  1122       4.675   6.537  11.719  0.417000
HETATM 5875 H2   WAT  1122       5.159   7.381  10.559  0.417000
HETATM 5876 O    WAT  1123       1.891  26.293   5.496 -0.834000
HETATM 5877 H1   WAT  1123       1.849  26.705   6.359  0.417000
HETATM 5878 H2   WAT  1123       2.819  26.090   5.373  0.417000
HETATM 5879 O    WAT  1124      25.231  -3.547  16.649 -0.834000
HETATM 5880 H1   WAT  1124      25.397  -4.280  16.057  0.417000
HETATM 5881 H2   WAT  1124      24.318  -3.309  16.486  0.417000
HETATM 5882 O    WAT  1125     -18.411  -3.978  11.089 -0.834000
HETATM 5883 H1   WAT  1125     -19.126  -3.432  11.416  0.417000
HETATM 5884 H2   WAT  1125     -18.808  -4.839  10.959  0.417000
HETATM 5885 O    WAT  1126     -11.547  -9.439  32.049 -0.834000
HETATM 5886 H1   WAT  1126     -10.983  -8.666  32.054  0.417000
HETATM 5887 H2   WAT  1126     -11.449  -9.814  32.924  0.417000
HETATM 5888 O    WAT  1127       5.012  14.843 -30.773 -0.834000
HETATM 5889 H1   WAT  1127       4.459  15.620 -30.701  0.417000
HETATM 5890 H2   WAT  1127       4.456  14.124 -30.474  0.417000
HETATM 5891 O    WAT  1128      -9.908  13.532  12.577 -0.834000
HETATM 5892 H1   WAT  1128     -10.437  13.040  13.205  0.417000
HETATM 5893 H2   WAT  1128      -9.851  14.412  12.950  0.417000
HETATM 5894 O    WAT  1129       0.979  -9.616 -32.909 -0.834000
HETATM 5895 H1   WAT  1129       0.151  -9.492 -32.445  0.417000
HETATM 5896 H2   WAT  1129       1.230 -10.519 -32.715  0.417000
HETATM 5897 O    WAT  1130       4.950   4.594 -32.549 -0.834000
HETATM 5898 H1   WAT  1130       4.380   4.054 -33.095  0.417000
HETATM 5899 H2   WAT  1130       4.960   4.151 -31.701  0.417000
HETATM 5900 O    WAT  1131       5.292  21.862  -3.139 -0.834000
HETATM 5901 H1   WAT  1131       6.170  22.243  -3.147  0.417000
HETATM 5902 H2   WAT  1131       5.127  21.659  -2.218  0.417000
HETATM 5903 O    WAT  1132      -0.887  -2.949  15.885 -0.834000
HETATM 5904 H1   WAT  1132      -0.769  -2.788  14.949  0.417000
HETATM 5905 H2   WAT  1132      -0.985  -3.898  15.954  0.417000
HETATM 5906 O    WAT  1133      15.916  -9.748  -6.165 -0.834000
HETATM 5907 H1   WAT  1133      16.326 -10.237  -6.879  0.417000
HETATM 5908 H2   WAT  1133      16.615  -9.193  -5.822  0.417000
HETATM 5909 O    WAT  1134      -0.199 -22.746 -20.968 -0.834000
HETATM 5910 H1   WAT  1134      -0.219 -23.516 -20.400  0.417000
HETATM 5911 H2   WAT  1134       0.725 -22.498 -21.002  0.417000
HETATM 5912 O    WAT  1135      17.378  10.896  15.610 -0.834000
HETATM 5913 H1   WAT  1135      17.939  11.473  15.091  0.417000
HETATM 5914 H2   WAT  1135      17.623  11.076  16.517  0.417000
HETATM 5915 O    WAT  1136      25.428   1.083   2.262 -0.834000
HETATM 5916 H1   WAT  1136      24.958   1.870   1.986  0.417000
HETATM 5917 H2   WAT  1136      25.302   0.464   1.544  0.417000
HETATM 5918 O    WAT  1137     -15.038  -9.890 -24.079 -0.834000
HETATM 5919 H1   WAT  1137     -15.385 -10.671 -23.648  0.417000
HETATM 5920 H2   WAT  1137     -15.577  -9.791 -24.864  0.417000
HETATM 5921 O    WAT  1138       2.766  20.207 -16.113 -0.834000
HETATM 5922 H1   WAT  1138       3.075  20.482 -16.976  0.417000
HETATM 5923 H2   WAT  1138       2.945  19.268 -16.083  0.417000
HETATM 5924 O    WAT  1139      -6.734 -29.633 -12.925 -0.834000
HETATM 5925 H1   WAT  1139      -6.605 -28.705 -12.727  0.417000
HETATM 5926 H2   WAT  1139      -7.209 -29.636 -13.756  0.417000
HETATM 5927 O    WAT  1140     -31.717   9.413  -0.451 -0.834000
HETATM 5928 H1   WAT  1140     -31.761   9.827   0.410  0.417000
HETATM 5929 H2   WAT  1140     -32.492   9.735  -0.912  0.417000
HETATM 5930 O    WAT  1141      -7.405  14.202 -20.569 -0.834000
HETATM 5931 H1   WAT  1141      -6.491  14.335 -20.817  0.417000
HETATM 5932 H2   WAT  1141      -7.372  13.989 -19.636  0.417000
HETATM 5933 O    WAT  1142      -5.420  11.568  21.137 -0.834000
HETATM 5934 H1   WAT  1142      -4.955  11.434  21.963  0.417000
HETATM 5935 H2   WAT  1142      -5.906  12.382  21.265  0.417000
HETATM 5936 O    WAT  1143      -2.201 -18.385 -10.033 -0.834000
HETATM 5937 H1   WAT  1143      -2.251 -18.941 -10.810  0.417000
HETATM 5938 H2   WAT  1143      -2.052 -18.996  -9.311  0.417000
HETATM 5939 O    WAT  1144       2.929   1.782  34.088 -0.834000
HETATM 5940 H1   WAT  1144       2.885   0.880  34.404  0.417000
HETATM 5941 H2   WAT  1144       3.400   2.254  34.776  0.417000
HETATM 5942 O    WAT  1145      16.176  -4.241 -17.634 -0.834000
HETATM 5943 H1   WAT  1145      17.047  -4.220 -18.030  0.417000
HETATM 5944 H2   WAT  1145      15.679  -3.580 -18.117  0.417000
HETATM 5945 O    WAT  1146      21.687  15.051   5.685 -0.834000
HETATM 5946 H1   WAT  1146      21.927  15.966   5.539  0.417000
HETATM 5947 H2   WAT  1146      22.360  14.550   5.224  0.417000
HETATM 5948 O    WAT  1147      14.957  19.879 -18.305 -0.834000
HETATM 5949 H1   WAT  1147      14.621  20.652 -18.759  0.417000
HETATM 5950 H2   WAT  1147      15.808  19.713 -18.712  0.417000
HETATM 5951 O    WAT  1148      -1.794 -32.427 -11.486 -0.834000
HETATM 5952 H1   WAT  1148      -2.625 -32.290 -11.940  0.417000
HETATM 5953 H2   WAT  1148      -2.044 -32.636 -10.586  0.417000
HETATM 5954 O    WAT  1149      24.691  11.235  14.012 -0.834000
HETATM 5955 H1   WAT  1149      25.640  11.116  14.000  0.417000
HETATM 5956 H2   WAT  1149      24.398  10.910  13.161  0.417000
HETATM 5957 O    WAT  1150     -25.904  11.592  12.714 -0.834000
HETATM 5958 H1   WAT  1150     -26.339  12.040  11.989  0.417000
HETATM 5959 H2   WAT  1150     -25.484  10.833  12.310  0.417000
HETATM 5960 O    WAT  1151     -16.118  -1.363  16.323 -0.834000
HETATM 5961 H1   WAT  1151     -16.498  -0.536  16.620  0.417000
HETATM 5962 H2   WAT  1151     -15.384  -1.517  16.917  0.417000
HETATM 5963 O    WAT  1152      22.855  19.527 -14.076 -0.834000
HETATM 5964 H1   WAT  1152      22.457  20.270 -14.530  0.417000
HETATM 5965 H2   WAT  1152      22.794  19.753 -13.148  0.417000
HETATM 5966 O    WAT  1153      21.511  24.455 -14.012 -0.834000
HETATM 5967 H1   WAT  1153      20.953  24.188 -13.282  0.417000
HETATM 5968 H2   WAT  1153      20.897  24.709 -14.702  0.417000
HETATM 5969 O    WAT  1154      12.407   5.674 -28.590 -0.834000
HETATM 5970 H1   WAT  1154      12.984   4.916 -28.489  0.417000
HETATM 5971 H2   WAT  1154      12.114   5.872 -27.701  0.417000
HETATM 5972 O    WAT  1155       8.388   9.747 -13.907 -0.834000
HETATM 5973 H1   WAT  1155       8.983   9.406 -14.575  0.417000
HETATM 5974 H2   WAT  1155       8.963  10.163 -13.264  0.417000
HETATM 5975 O    WAT  1156      19.379 -27.217   4.506 -0.834000
HETATM 5976 H1   WAT  1156      20.254 -27.528   4.736  0.417000
HETATM 5977 H2   WAT  1156      19.524 -26.351   4.126  0.417000
HETATM 5978 O    WAT  1157      -0.992   1.669 -33.814 -0.834000
HETATM 5979 H1   WAT  1157      -0.477   0.977 -34.229  0.417000
HETATM 5980 H2   WAT  1157      -0.691   1.680 -32.906  0.417000
HETATM 5981 O    WAT  1158      23.447   8.956   2.036 -0.834000
HETATM 5982 H1   WAT  1158      23.361   8.368   1.284  0.417000
HETATM 5983 H2   WAT  1158      24.388   9.116   2.108  0.417000
HETATM 5984 O    WAT  1159       4.773  22.784  21.700 -0.834000
HETATM 5985 H1   WAT  1159       5.616  23.209  21.855  0.417000
HETATM 5986 H2   WAT  1159       4.487  23.120  20.851  0.417000
HETATM 5987 O    WAT  1160      -8.987 -23.627  12.927 -0.834000
HETATM 5988 H1   WAT  1160      -9.360 -23.418  12.071  0.417000
HETATM 5989 H2   WAT  1160      -8.040 -23.606  12.787  0.417000
HETATM 5990 O    WAT  1161       6.363   8.971 -11.645 -0.834000
HETATM 5991 H1   WAT  1161       5.425   8.782 -11.668  0.417000
HETATM 5992 H2   WAT  1161       6.612   9.061 -12.565  0.417000
HETATM 5993 O    WAT  1162      -2.355 -15.472 -27.881 -0.834000
HETATM 5994 H1   WAT  1162      -2.645 -16.272 -28.320  0.417000
HETATM 5995 H2   WAT  1162      -2.514 -15.638 -26.952  0.417000
HETATM 5996 O    WAT  1163       8.704   9.131 -17.835 -0.834000
HETATM 5997 H1   WAT  1163       9.419   9.563 -18.303  0.417000
HETATM 5998 H2   WAT  1163       7.979   9.755 -17.877  0.417000
HETATM 5999 O    WAT  1164      14.604  -4.137  -1.711 -0.834000
HETATM 6000 H1   WAT  1164      14.286  -3.235  -1.734  0.417000
HETATM 6001 H2   WAT  1164      13.811  -4.669  -1.644  0.417000
HETATM 6002 O    WAT  1165      -1.159 -15.654 -22.444 -0.834000
HETATM 6003 H1   WAT  1165      -0.570 -15.757 -21.697  0.417000
HETATM 6004 H2   WAT  1165      -0.632 -15.904 -23.202  0.417000
HETATM 6005 O    WAT  1166      25.012   5.048  20.649 -0.834000
HETATM 6006 H1   WAT  1166      25.274   5.553  21.418  0.417000
HETATM 6007 H2   WAT  1166      25.565   4.267  20.675  0.417000
HETATM 6008 O    WAT  1167      -3.732 -25.730  -5.341 -0.834000
HETATM 6009 H1   WAT  1167      -3.497 -24.920  -5.793  0.417000
HETATM 6010 H2   WAT  1167      -3.104 -26.376  -5.665  0.417000
HETATM 6011 O    WAT  1168       1.160  32.998  -8.873 -0.834000
HETATM 6012 H1   WAT  1168       0.386  33.313  -9.340  0.417000
HETATM 6013 H2   WAT  1168       1.702  33.778  -8.754  0.417000
HETATM 6014 O    WAT  1169     -10.873 -29.638  -2.248 -0.834000
HETATM 6015 H1   WAT  1169     -10.654 -29.263  -1.395  0.417000
HETATM 6016 H2   WAT  1169     -11.433 -30.387  -2.043  0.417000
HETATM 6017 O    WAT  1170       0.453  -1.315  25.591 -0.834000
HETATM 6018 H1   WAT  1170       0.546  -0.887  24.740  0.417000
HETATM 6019 H2   WAT  1170       0.657  -0.629  26.227  0.417000
HETATM 6020 O    WAT  1171      24.813  13.884   1.619 -0.834000
HETATM 6021 H1   WAT  1171      24.522  14.486   0.935  0.417000
HETATM 6022 H2   WAT  1171      24.183  13.164   1.589  0.417000
HETATM 6023 O    WAT  1172      19.388  16.223  -2.944 -0.834000
HETATM 6024 H1   WAT  1172      18.489  15.976  -3.164  0.417000
HETATM 6025 H2   WAT  1172      19.933  15.626  -3.456  0.417000
HETATM 6026 O    WAT  1173     -19.365  17.414  -0.460 -0.834000
HETATM 6027 H1   WAT  1173     -19.283  18.317  -0.154  0.417000
HETATM 6028 H2   WAT  1173     -19.862  17.483  -1.275  0.417000
HETATM 6029 O    WAT  1174     -19.526 -23.826  -2.067 -0.834000
HETATM 6030 H1   WAT  1174     -18.888 -24.532  -2.173  0.417000
HETATM 6031 H2   WAT  1174     -20.041 -24.082  -1.302  0.417000
HETATM 6032 O    WAT  1175      -1.061  28.854  -5.836 -0.834000
HETATM 6033 H1   WAT  1175      -1.151  28.378  -6.661  0.417000
HETATM 6034 H2   WAT  1175      -0.134  29.091  -5.796  0.417000
HETATM 6035 O    WAT  1176      20.584  -1.831  12.875 -0.834000
HETATM 6036 H1   WAT  1176      20.302  -2.745  12.913  0.417000
HETATM 6037 H2   WAT  1176      19.890  -1.386  12.388  0.417000
HETATM 6038 O    WAT  1177     -13.908  -7.078   7.798 -0.834000
HETATM 6039 H1   WAT  1177     -13.443  -6.363   7.364  0.417000
HETATM 6040 H2   WAT  1177     -13.867  -6.860   8.729  0.417000
HETATM 6041 O    WAT  1178       4.452  14.835  24.252 -0.834000
HETATM 6042 H1   WAT  1178       3.773  15.152  24.848  0.417000
HETATM 6043 H2   WAT  1178       4.058  14.077  23.821  0.417000
HETATM 6044 O    WAT  1179     -16.034  16.238  -4.242 -0.834000
HETATM 6045 H1   WAT  1179     -15.930  16.520  -3.334  0.417000
HETATM 6046 H2   WAT  1179     -16.738  16.788  -4.585  0.417000
HETATM 6047 O    WAT  1180      -2.166   6.565  31.088 -0.834000
HETATM 6048 H1   WAT  1180      -2.525   6.125  30.317  0.417000
HETATM 6049 H2   WAT  1180      -1.233   6.350  31.075  0.417000
HETATM 6050 O    WAT  1181       8.864 -17.781 -27.425 -0.834000
HETATM 6051 H1   WAT  1181       8.387 -17.800 -26.596  0.417000
HETATM 6052 H2   WAT  1181       8.725 -18.651 -27.801  0.417000
HETATM 6053 O    WAT  1182     -11.338  -0.598  21.328 -0.834000
HETATM 6054 H1   WAT  1182     -11.883  -1.059  21.965  0.417000
HETATM 6055 H2   WAT  1182     -11.913   0.076  20.964  0.417000
HETATM 6056 O    WAT  1183      -7.045   1.991 -34.058 -0.834000
HETATM 6057 H1   WAT  1183      -7.988   1.904 -34.202  0.417000
HETATM 6058 H2   WAT  1183      -6.679   2.107 -34.935  0.417000
HETATM 6059 O    WAT  1184       4.197 -25.818   7.856 -0.834000
HETATM 6060 H1   WAT  1184       4.006 -25.817   8.794  0.417000
HETATM 6061 H2   WAT  1184       3.567 -26.436   7.484  0.417000
HETATM 6062 O    WAT  1185       1.828  -0.474 -30.871 -0.834000
HETATM 6063 H1   WAT  1185       1.374   0.368 -30.845  0.417000
HETATM 6064 H2   WAT  1185       2.521  -0.353 -31.520  0.417000
HETATM 6065 O    WAT  1186     -12.747  29.633 -11.220 -0.834000
HETATM 6066 H1   WAT  1186     -13.256  30.436 -11.111  0.417000
HETATM 6067 H2   WAT  1186     -11.840  29.931 -11.285  0.417000
HETATM 6068 O    WAT  1187     -31.098  -3.835 -14.207 -0.834000
HETATM 6069 H1   WAT  1187     -30.770  -4.301 -13.438  0.417000
HETATM 6070 H2   WAT  1187     -32.050  -3.895 -14.135  0.417000
HETATM 6071 O    WAT  1188       6.428  14.379  21.885 -0.834000
HETATM 6072 H1   WAT  1188       7.087  14.778  21.316  0.417000
HETATM 6073 H2   WAT  1188       6.094  15.107  22.410  0.417000
HETATM 6074 O    WAT  1189     -14.077  24.068 -18.102 -0.834000
HETATM 6075 H1   WAT  1189     -14.891  24.086 -17.600  0.417000
HETATM 6076 H2   WAT  1189     -13.543  23.402 -17.669  0.417000
HETATM 6077 O    WAT  1190      -1.771  21.139 -28.457 -0.834000
HETATM 6078 H1   WAT  1190      -2.208  21.119 -27.606  0.417000
HETATM 6079 H2   WAT  1190      -1.792  20.231 -28.759  0.417000
HETATM 6080 O    WAT  1191       0.821 -23.772  19.731 -0.834000
HETATM 6081 H1   WAT  1191       1.390 -23.083  20.075  0.417000
HETATM 6082 H2   WAT  1191       1.068 -24.555  20.224  0.417000
HETATM 6083 O    WAT  1192      24.137   2.343  21.876 -0.834000
HETATM 6084 H1   WAT  1192      24.809   1.904  21.355  0.417000
HETATM 6085 H2   WAT  1192      24.621   2.759  22.589  0.417000
HETATM 6086 O    WAT  1193     -17.293  16.622  19.385 -0.834000
HETATM 6087 H1   WAT  1193     -17.832  16.701  18.598  0.417000
HETATM 6088 H2   WAT  1193     -16.924  15.741  19.335  0.417000
HETATM 6089 O    WAT  1194     -14.715 -10.746  -9.165 -0.834000
HETATM 6090 H1   WAT  1194     -15.592 -11.028  -8.903  0.417000
HETATM 6091 H2   WAT  1194     -14.435 -11.400  -9.805  0.417000
HETATM 6092 O    WAT  1195      18.656  -0.244  11.841 -0.834000
HETATM 6093 H1   WAT  1195      18.230   0.249  12.542  0.417000
HETATM 6094 H2   WAT  1195      17.982  -0.334  11.168  0.417000
HETATM 6095 O    WAT  1196       7.675  18.676   4.258 -0.834000
HETATM 6096 H1   WAT  1196       7.585  18.782   5.205  0.417000
HETATM 6097 H2   WAT  1196       8.497  18.198   4.148  0.417000
HETATM 6098 O    WAT  1197      22.242   1.777 -24.424 -0.834000
HETATM 6099 H1   WAT  1197      22.764   2.509 -24.096  0.417000
HETATM 6100 H2   WAT  1197      22.785   1.005 -24.264  0.417000
HETATM 6101 O    WAT  1198      29.254   4.790   8.594 -0.834000
HETATM 6102 H1   WAT  1198      29.022   5.703   8.760  0.417000
HETATM 6103 H2   WAT  1198      28.429   4.376   8.339  0.417000
HETATM 6104 O    WAT  1199       4.979   6.866 -23.481 -0.834000
HETATM 6105 H1   WAT  1199       4.091   6.511 -23.514  0.417000
HETATM 6106 H2   WAT  1199       5.417   6.352 -22.802  0.417000
HETATM 6107 O    WAT  1200      14.090 -30.040  -1.861 -0.834000
HETATM 6108 H1   WAT  1200      14.808 -30.656  -1.719  0.417000
HETATM 6109 H2   WAT  1200      13.680 -29.946  -1.001  0.417000
HETATM 6110 O    WAT  1201      -0.353  12.560 -12.328 -0.834000
HETATM 6111 H1   WAT  1201       0.116  12.302 -11.535  0.417000
HETATM 6112 H2   WAT  1201       0.207  13.223 -12.732  0.417000
HETATM 6113 O    WAT  1202      -3.230  25.413 -16.836 -0.834000
HETATM 6114 H1   WAT  1202      -2.478  25.739 -17.331  0.417000
HETATM 6115 H2   WAT  1202      -3.144  24.460 -16.870  0.417000
HETATM 6116 O    WAT  1203       4.566   9.893  13.058 -0.834000
HETATM 6117 H1   WAT  1203       3.904   9.877  13.749  0.417000
HETATM 6118 H2   WAT  1203       4.453   9.060  12.599  0.417000
HETATM 6119 O    WAT  1204     -22.696   4.704   1.383 -0.834000
HETATM 6120 H1   WAT  1204     -22.818   5.505   0.874  0.417000
HETATM 6121 H2   WAT  1204     -23.232   4.832   2.165  0.417000
HETATM 6122 O    WAT  1205      -7.360   8.035  10.017 -0.834000
HETATM 6123 H1   WAT  1205      -7.437   7.422   9.285  0.417000
HETATM 6124 H2   WAT  1205      -7.697   8.862   9.672  0.417000
HETATM 6125 O    WAT  1206      12.743  17.887   2.822 -0.834000
HETATM 6126 H1   WAT  1206      13.018  18.752   3.127  0.417000
HETATM 6127 H2   WAT  1206      13.293  17.275   3.310  0.417000
HETATM 6128 O    WAT  1207       5.816   2.459  28.165 -0.834000
HETATM 6129 H1   WAT  1207       6.745   2.569  27.963  0.417000
HETATM 6130 H2   WAT  1207       5.627   1.550  27.935  0.417000
HETATM 6131 O    WAT  1208       7.465  24.265 -23.177 -0.834000
HETATM 6132 H1   WAT  1208       7.873  24.960 -22.660  0.417000
HETATM 6133 H2   WAT  1208       6.677  24.032 -22.685  0.417000
HETATM 6134 O    WAT  1209       0.339  -2.172 -24.032 -0.834000
HETATM 6135 H1   WAT  1209       0.060  -2.805 -23.370  0.417000
HETATM 6136 H2   WAT  1209       1.291  -2.132 -23.939  0.417000
HETATM 6137 O    WAT  1210      20.109  -6.183  -3.303 -0.834000
HETATM 6138 H1   WAT  1210      19.995  -6.888  -2.666  0.417000
HETATM 6139 H2   WAT  1210      19.319  -5.650  -3.214  0.417000
HETATM 6140 O    WAT  1211     -17.955 -13.259 -25.987 -0.834000
HETATM 6141 H1   WAT  1211     -17.895 -13.310 -25.033  0.417000
HETATM 6142 H2   WAT  1211     -18.416 -14.059 -26.242  0.417000
HETATM 6143 O    WAT  1212     -21.054   7.823 -12.083 -0.834000
HETATM 6144 H1   WAT  1212     -21.727   7.319 -12.540  0.417000
HETATM 6145 H2   WAT  1212     -20.894   8.578 -12.649  0.417000
HETATM 6146 O    WAT  1213       6.715   6.155 -25.520 -0.834000
HETATM 6147 H1   WAT  1213       6.897   5.219 -25.438  0.417000
HETATM 6148 H2   WAT  1213       6.102   6.343 -24.808  0.417000
HETATM 6149 O    WAT  1214      17.330  21.922   9.245 -0.834000
HETATM 6150 H1   WAT  1214      16.511  22.392   9.090  0.417000
HETATM 6151 H2   WAT  1214      17.833  22.500   9.819  0.417000
HETATM 6152 O    WAT  1215      15.492  17.864  -8.002 -0.834000
HETATM 6153 H1   WAT  1215      16.420  18.096  -7.973  0.417000
[truncated: 813,025 more chars]
