# Supplementary material for: Benchmark Study for Calculations of pK a Values of Metal Ligands in Proteins
Source: J Chem Theory Comput. 2026 Jul 6;22(14):7420–35. doi: 10.1021/acs.jctc.6c00884 (PMC13421986; doi:10.1021/acs.jctc.6c00884)
Supplement: Supplementary file 1 [file ct6c00884_si_001.zip › coords/P450-CmpII/comqum_AH.pdb]

REMARK default_name
ATOM      1 N    GLN     1     -26.822  -4.923 -21.384  0.149300
ATOM      2 H1   GLN     1     -27.312  -5.804 -21.319  0.199600
ATOM      3 H2   GLN     1     -27.099  -4.475 -22.246  0.199600
ATOM      4 H3   GLN     1     -27.134  -4.362 -20.604  0.199600
ATOM      5 CA   GLN     1     -25.381  -5.173 -21.307  0.053600
ATOM      6 HA   GLN     1     -25.168  -5.685 -20.368  0.101500
ATOM      7 CB   GLN     1     -24.915  -6.070 -22.452  0.065100
ATOM      8 HB2  GLN     1     -23.885  -6.363 -22.243  0.005000
ATOM      9 HB3  GLN     1     -25.510  -6.983 -22.468  0.005000
ATOM     10 CG   GLN     1     -24.938  -5.404 -23.827 -0.090300
ATOM     11 HG2  GLN     1     -24.347  -4.492 -23.912  0.033100
ATOM     12 HG3  GLN     1     -24.430  -6.090 -24.505  0.033100
ATOM     13 CD   GLN     1     -26.340  -5.249 -24.381  0.735400
ATOM     14 OE1  GLN     1     -27.319  -5.655 -23.758 -0.613300
ATOM     15 NE2  GLN     1     -26.453  -4.666 -25.555 -1.003100
ATOM     16 1HE2 GLN     1     -27.383  -4.555 -25.934  0.442900
ATOM     17 2HE2 GLN     1     -25.639  -4.366 -26.071  0.442900
ATOM     18 C    GLN     1     -24.615  -3.864 -21.303  0.612300
ATOM     19 O    GLN     1     -23.703  -3.666 -20.502 -0.571300
ATOM     20 N    ALA     2     -24.980  -2.954 -22.210 -0.415700
ATOM     21 H    ALA     2     -25.763  -3.110 -22.829  0.271900
ATOM     22 CA   ALA     2     -24.322  -1.661 -22.302  0.033700
ATOM     23 HA   ALA     2     -23.241  -1.793 -22.256  0.082300
ATOM     24 CB   ALA     2     -24.679  -0.992 -23.625 -0.182500
ATOM     25 HB1  ALA     2     -24.356  -1.618 -24.457  0.060300
ATOM     26 HB2  ALA     2     -25.756  -0.837 -23.682  0.060300
ATOM     27 HB3  ALA     2     -24.164  -0.033 -23.687  0.060300
ATOM     28 C    ALA     2     -24.745  -0.777 -21.136  0.597300
ATOM     29 O    ALA     2     -24.045   0.169 -20.776 -0.567900
ATOM     30 N    VAL     3     -25.896  -1.093 -20.540 -0.415700
ATOM     31 H    VAL     3     -26.475  -1.817 -20.940  0.271900
ATOM     32 CA   VAL     3     -26.419  -0.338 -19.403 -0.087500
ATOM     33 HA   VAL     3     -25.680   0.386 -19.060  0.096900
ATOM     34 CB   VAL     3     -27.686   0.445 -19.784  0.298500
ATOM     35 HB   VAL     3     -28.490  -0.248 -20.035 -0.029700
ATOM     36 CG1  VAL     3     -28.121   1.329 -18.612 -0.319200
ATOM     37 1HG1 VAL     3     -28.454   0.750 -17.751  0.079100
ATOM     38 2HG1 VAL     3     -27.300   1.982 -18.317  0.079100
ATOM     39 3HG1 VAL     3     -28.959   1.953 -18.922  0.079100
ATOM     40 CG2  VAL     3     -27.440   1.295 -21.022 -0.319200
ATOM     41 1HG2 VAL     3     -26.581   1.945 -20.856  0.079100
ATOM     42 2HG2 VAL     3     -27.265   0.668 -21.896  0.079100
ATOM     43 3HG2 VAL     3     -28.309   1.921 -21.227  0.079100
ATOM     44 C    VAL     3     -26.738  -1.264 -18.235  0.597300
ATOM     45 O    VAL     3     -27.903  -1.584 -17.981 -0.567900
ATOM     46 N    PRO     4     -25.711  -1.720 -17.509 -0.254800
ATOM     47 CD   PRO     4     -24.286  -1.588 -17.815  0.019200
ATOM     48 HD2  PRO     4     -23.883  -0.728 -17.281  0.039100
ATOM     49 HD3  PRO     4     -24.053  -1.534 -18.878  0.039100
ATOM     50 CG   PRO     4     -23.720  -2.871 -17.262  0.018900
ATOM     51 HG2  PRO     4     -22.650  -2.782 -17.073  0.021300
ATOM     52 HG3  PRO     4     -23.942  -3.703 -17.929  0.021300
ATOM     53 CB   PRO     4     -24.499  -3.039 -15.981 -0.007000
ATOM     54 HB2  PRO     4     -24.086  -2.387 -15.212  0.025300
ATOM     55 HB3  PRO     4     -24.482  -4.075 -15.641  0.025300
ATOM     56 CA   PRO     4     -25.910  -2.600 -16.361 -0.026600
ATOM     57 HA   PRO     4     -26.492  -3.461 -16.689  0.064100
ATOM     58 C    PRO     4     -26.587  -1.847 -15.216  0.589600
ATOM     59 O    PRO     4     -26.392  -0.637 -15.073 -0.574800
ATOM     60 N    PRO     5     -27.384  -2.532 -14.391 -0.254800
ATOM     61 CD   PRO     5     -27.804  -3.931 -14.492  0.019200
ATOM     62 HD2  PRO     5     -27.126  -4.568 -13.923  0.039100
ATOM     63 HD3  PRO     5     -27.898  -4.279 -15.521  0.039100
ATOM     64 CG   PRO     5     -29.174  -3.894 -13.857  0.018900
ATOM     65 HG2  PRO     5     -29.484  -4.885 -13.526  0.021300
ATOM     66 HG3  PRO     5     -29.901  -3.474 -14.551  0.021300
ATOM     67 CB   PRO     5     -28.950  -2.949 -12.686 -0.007000
ATOM     68 HB2  PRO     5     -28.443  -3.484 -11.882  0.025300
ATOM     69 HB3  PRO     5     -29.890  -2.530 -12.326  0.025300
ATOM     70 CA   PRO     5     -28.043  -1.867 -13.266 -0.026600
ATOM     71 HA   PRO     5     -28.631  -1.020 -13.619  0.064100
ATOM     72 C    PRO     5     -26.979  -1.420 -12.259  0.589600
ATOM     73 O    PRO     5     -25.913  -2.029 -12.165 -0.574800
ATOM     74 N    VAL     6     -27.225  -0.382 -11.498 -0.415700
ATOM     75 H    VAL     6     -28.203  -0.270 -11.275  0.271900
ATOM     76 CA   VAL     6     -26.298   0.097 -10.494 -0.087500
ATOM     77 HA   VAL     6     -25.276  -0.014 -10.858  0.096900
ATOM     78 CB   VAL     6     -26.511   1.572 -10.114  0.298500
ATOM     79 HB   VAL     6     -27.537   1.730  -9.782 -0.029700
ATOM     80 CG1  VAL     6     -25.571   1.953  -8.965 -0.319200
ATOM     81 1HG1 VAL     6     -25.835   1.430  -8.045  0.079100
ATOM     82 2HG1 VAL     6     -24.536   1.736  -9.230  0.079100
ATOM     83 3HG1 VAL     6     -25.666   3.020  -8.765  0.079100
ATOM     84 CG2  VAL     6     -26.243   2.469 -11.314 -0.319200
ATOM     85 1HG2 VAL     6     -26.332   3.516 -11.024  0.079100
ATOM     86 2HG2 VAL     6     -25.245   2.285 -11.711  0.079100
ATOM     87 3HG2 VAL     6     -26.993   2.271 -12.079  0.079100
ATOM     88 C    VAL     6     -26.475  -0.760  -9.261  0.597300
ATOM     89 O    VAL     6     -27.570  -0.844  -8.710 -0.567900
ATOM     90 N    ARG     7     -25.397  -1.385  -8.811 -0.347900
ATOM     91 H    ARG     7     -24.540  -1.343  -9.343  0.274700
ATOM     92 CA   ARG     7     -25.448  -2.230  -7.625 -0.263700
ATOM     93 HA   ARG     7     -26.469  -2.554  -7.424  0.156000
ATOM     94 CB   ARG     7     -24.576  -3.470  -7.852 -0.000700
ATOM     95 HB2  ARG     7     -24.666  -3.773  -8.895  0.032700
ATOM     96 HB3  ARG     7     -23.528  -3.211  -7.697  0.032700
ATOM     97 CG   ARG     7     -24.923  -4.678  -6.995  0.039000
ATOM     98 HG2  ARG     7     -25.932  -4.979  -7.278  0.028500
ATOM     99 HG3  ARG     7     -24.239  -5.483  -7.261  0.028500
ATOM    100 CD   ARG     7     -24.785  -4.398  -5.506  0.048600
ATOM    101 HD2  ARG     7     -23.800  -3.976  -5.308  0.068700
ATOM    102 HD3  ARG     7     -25.564  -3.694  -5.212  0.068700
ATOM    103 NE   ARG     7     -24.984  -5.598  -4.695 -0.529500
ATOM    104 HE   ARG     7     -24.249  -5.870  -4.059  0.345600
ATOM    105 CZ   ARG     7     -26.089  -6.330  -4.689  0.807600
ATOM    106 NH1  ARG     7     -27.119  -5.997  -5.442 -0.862700
ATOM    107 1HH1 ARG     7     -27.114  -5.109  -5.925  0.447800
ATOM    108 2HH1 ARG     7     -27.973  -6.534  -5.394  0.447800
ATOM    109 NH2  ARG     7     -26.169  -7.397  -3.922 -0.862700
ATOM    110 1HH2 ARG     7     -25.382  -7.789  -3.425  0.447800
ATOM    111 2HH2 ARG     7     -27.028  -7.925  -3.870  0.447800
ATOM    112 C    ARG     7     -24.938  -1.430  -6.437  0.734100
ATOM    113 O    ARG     7     -23.831  -0.894  -6.478 -0.589400
ATOM    114 N    ASP     8     -25.732  -1.314  -5.389 -0.516300
ATOM    115 H    ASP     8     -26.669  -1.688  -5.435  0.293600
ATOM    116 CA   ASP     8     -25.305  -0.620  -4.188  0.038100
ATOM    117 HA   ASP     8     -24.745   0.273  -4.465  0.088000
ATOM    118 CB   ASP     8     -26.498  -0.186  -3.332 -0.030300
ATOM    119 HB2  ASP     8     -27.186  -1.021  -3.199 -0.012200
ATOM    120 HB3  ASP     8     -26.124   0.104  -2.350 -0.012200
ATOM    121 CG   ASP     8     -27.223   1.017  -3.919  0.799400
ATOM    122 OD1  ASP     8     -26.543   1.978  -4.337 -0.801400
ATOM    123 OD2  ASP     8     -28.476   1.016  -3.951 -0.801400
ATOM    124 C    ASP     8     -24.377  -1.543  -3.411  0.536600
ATOM    125 O    ASP     8     -24.668  -2.726  -3.215 -0.581900
ATOM    126 N    TRP     9     -23.253  -0.993  -2.969 -0.415700
ATOM    127 H    TRP     9     -23.052  -0.037  -3.229  0.271900
ATOM    128 CA   TRP     9     -22.240  -1.749  -2.249 -0.027500
ATOM    129 HA   TRP     9     -22.574  -2.773  -2.085  0.112300
ATOM    130 CB   TRP     9     -20.971  -1.792  -3.098 -0.005000
ATOM    131 HB2  TRP     9     -21.279  -1.985  -4.125  0.033900
ATOM    132 HB3  TRP     9     -20.476  -0.821  -3.120  0.033900
ATOM    133 CG   TRP     9     -19.989  -2.878  -2.777 -0.141500
ATOM    134 CD1  TRP     9     -20.003  -3.731  -1.725 -0.163800
ATOM    135 HD1  TRP     9     -20.759  -3.675  -0.956  0.206200
ATOM    136 NE1  TRP     9     -18.921  -4.582  -1.773 -0.341800
ATOM    137 HE1  TRP     9     -18.714  -5.317  -1.112  0.341200
ATOM    138 CE2  TRP     9     -18.172  -4.291  -2.883  0.138000
ATOM    139 CZ2  TRP     9     -16.997  -4.862  -3.365 -0.260100
ATOM    140 HZ2  TRP     9     -16.544  -5.689  -2.840  0.157200
ATOM    141 CH2  TRP     9     -16.458  -4.344  -4.533 -0.113400
ATOM    142 HH2  TRP     9     -15.553  -4.771  -4.940  0.141700
ATOM    143 CZ3  TRP     9     -17.079  -3.282  -5.208 -0.197200
ATOM    144 HZ3  TRP     9     -16.641  -2.909  -6.122  0.144700
ATOM    145 CE3  TRP     9     -18.261  -2.713  -4.723 -0.238700
ATOM    146 HE3  TRP     9     -18.752  -1.908  -5.249  0.170000
ATOM    147 CD2  TRP     9     -18.824  -3.217  -3.543  0.124300
ATOM    148 C    TRP     9     -21.980  -1.085  -0.903  0.597300
ATOM    149 O    TRP     9     -20.963  -0.409  -0.722 -0.567900
ATOM    150 N    PRO    10     -22.907  -1.232   0.054 -0.254800
ATOM    151 CD   PRO    10     -24.169  -1.978  -0.020  0.019200
ATOM    152 HD2  PRO    10     -24.036  -2.948  -0.499  0.039100
ATOM    153 HD3  PRO    10     -24.931  -1.389  -0.530  0.039100
ATOM    154 CG   PRO    10     -24.530  -2.168   1.439  0.018900
ATOM    155 HG2  PRO    10     -23.955  -2.983   1.880  0.021300
ATOM    156 HG3  PRO    10     -25.600  -2.334   1.562  0.021300
ATOM    157 CB   PRO    10     -24.086  -0.853   2.041 -0.007000
ATOM    158 HB2  PRO    10     -24.006  -0.902   3.127  0.025300
ATOM    159 HB3  PRO    10     -24.777  -0.064   1.744  0.025300
ATOM    160 CA   PRO    10     -22.738  -0.623   1.371 -0.026600
ATOM    161 HA   PRO    10     -22.572   0.449   1.270  0.064100
ATOM    162 C    PRO    10     -21.584  -1.245   2.157  0.589600
ATOM    163 O    PRO    10     -21.166  -2.370   1.872 -0.574800
ATOM    164 N    ALA    11     -21.067  -0.520   3.145 -0.415700
ATOM    165 H    ALA    11     -21.478   0.371   3.385  0.271900
ATOM    166 CA   ALA    11     -19.972  -1.029   3.958  0.033700
ATOM    167 HA   ALA    11     -19.208  -1.451   3.306  0.082300
ATOM    168 CB   ALA    11     -19.340   0.097   4.748 -0.182500
ATOM    169 HB1  ALA    11     -20.066   0.560   5.416  0.060300
ATOM    170 HB2  ALA    11     -18.507  -0.290   5.335  0.060300
ATOM    171 HB3  ALA    11     -18.952   0.853   4.066  0.060300
ATOM    172 C    ALA    11     -20.475  -2.109   4.901  0.597300
ATOM    173 O    ALA    11     -21.427  -1.902   5.639 -0.567900
ATOM    174 N    VAL    12     -19.819  -3.255   4.887 -0.415700
ATOM    175 H    VAL    12     -19.028  -3.369   4.269  0.271900
ATOM    176 CA   VAL    12     -20.173  -4.390   5.734 -0.087500
ATOM    177 HA   VAL    12     -20.738  -4.058   6.605  0.096900
ATOM    178 CB   VAL    12     -21.014  -5.429   4.960  0.298500
ATOM    179 HB   VAL    12     -20.440  -5.807   4.113 -0.029700
ATOM    180 CG1  VAL    12     -21.353  -6.606   5.870 -0.319200
ATOM    181 1HG1 VAL    12     -20.445  -7.153   6.123  0.079100
ATOM    182 2HG1 VAL    12     -21.841  -6.254   6.780  0.079100
ATOM    183 3HG1 VAL    12     -22.020  -7.292   5.348  0.079100
ATOM    184 CG2  VAL    12     -22.298  -4.799   4.413 -0.319200
ATOM    185 1HG2 VAL    12     -22.907  -5.572   3.944  0.079100
ATOM    186 2HG2 VAL    12     -22.864  -4.342   5.224  0.079100
ATOM    187 3HG2 VAL    12     -22.063  -4.050   3.656  0.079100
ATOM    188 C    VAL    12     -18.886  -5.051   6.206  0.597300
ATOM    189 O    VAL    12     -17.974  -5.280   5.414 -0.567900
ATOM    190 N    ASP    13     -18.788  -5.339   7.488 -0.516300
ATOM    191 H    ASP    13     -19.475  -4.917   8.095  0.293600
ATOM    192 CA   ASP    13     -17.633  -6.002   8.065  0.038100
ATOM    193 HA   ASP    13     -16.731  -5.631   7.578  0.088000
ATOM    194 CB   ASP    13     -17.519  -5.718   9.563 -0.030300
ATOM    195 HB2  ASP    13     -18.401  -6.102  10.073 -0.012200
ATOM    196 HB3  ASP    13     -16.663  -6.268   9.955 -0.012200
ATOM    197 CG   ASP    13     -17.303  -4.243   9.851  0.799400
ATOM    198 OD1  ASP    13     -16.486  -3.613   9.150 -0.801400
ATOM    199 OD2  ASP    13     -17.927  -3.698  10.777 -0.801400
ATOM    200 C    ASP    13     -17.723  -7.500   7.823  0.536600
ATOM    201 O    ASP    13     -18.725  -8.132   8.159 -0.581900
ATOM    202 N    LEU    14     -16.674  -8.067   7.238 -0.415700
ATOM    203 H    LEU    14     -15.885  -7.500   6.961  0.271900
ATOM    204 CA   LEU    14     -16.633  -9.490   6.941 -0.051800
ATOM    205 HA   LEU    14     -17.658  -9.861   6.934  0.092200
ATOM    206 CB   LEU    14     -16.096  -9.720   5.527 -0.110200
ATOM    207 HB2  LEU    14     -15.079  -9.330   5.498  0.045700
ATOM    208 HB3  LEU    14     -16.043 -10.790   5.326  0.045700
ATOM    209 CG   LEU    14     -16.903  -9.029   4.420  0.353100
ATOM    210 HG   LEU    14     -17.116  -7.995   4.692 -0.036100
ATOM    211 CD1  LEU    14     -16.102  -8.994   3.122 -0.412100
ATOM    212 1HD1 LEU    14     -15.846 -10.005   2.805  0.100000
ATOM    213 2HD1 LEU    14     -16.702  -8.504   2.354  0.100000
ATOM    214 3HD1 LEU    14     -15.197  -8.407   3.275  0.100000
ATOM    215 CD2  LEU    14     -18.220  -9.757   4.216 -0.412100
ATOM    216 1HD2 LEU    14     -18.046 -10.813   4.011  0.100000
ATOM    217 2HD2 LEU    14     -18.831  -9.642   5.112  0.100000
ATOM    218 3HD2 LEU    14     -18.748  -9.303   3.377  0.100000
ATOM    219 C    LEU    14     -15.770 -10.232   7.962  0.597300
ATOM    220 O    LEU    14     -14.734  -9.717   8.397 -0.567900
ATOM    221 N    PRO    15     -16.185 -11.442   8.354 -0.254800
ATOM    222 CD   PRO    15     -17.505 -12.025   8.112  0.019200
ATOM    223 HD2  PRO    15     -17.466 -12.708   7.263  0.039100
ATOM    224 HD3  PRO    15     -18.291 -11.277   8.007  0.039100
ATOM    225 CG   PRO    15     -17.767 -12.762   9.399  0.018900
ATOM    226 HG2  PRO    15     -18.526 -13.536   9.287  0.021300
ATOM    227 HG3  PRO    15     -18.035 -12.061  10.189  0.021300
ATOM    228 CB   PRO    15     -16.416 -13.362   9.693 -0.007000
ATOM    229 HB2  PRO    15     -16.265 -14.231   9.052  0.025300
ATOM    230 HB3  PRO    15     -16.323 -13.637  10.744  0.025300
ATOM    231 CA   PRO    15     -15.439 -12.249   9.319 -0.026600
ATOM    232 HA   PRO    15     -15.204 -11.649  10.198  0.064100
ATOM    233 C    PRO    15     -14.164 -12.820   8.713  0.589600
ATOM    234 O    PRO    15     -14.158 -13.217   7.545 -0.574800
ATOM    235 N    GLY    16     -13.097 -12.877   9.503 -0.415700
ATOM    236 H    GLY    16     -13.159 -12.473  10.427  0.271900
ATOM    237 CA   GLY    16     -11.829 -13.429   9.053 -0.025200
ATOM    238 HA2  GLY    16     -11.033 -13.090   9.716  0.069800
ATOM    239 HA3  GLY    16     -11.881 -14.515   9.127  0.069800
ATOM    240 C    GLY    16     -11.460 -13.041   7.628  0.597300
ATOM    241 O    GLY    16     -11.434 -11.860   7.287 -0.567900
ATOM    242 N    SER    17     -11.176 -14.022   6.791 -0.415700
ATOM    243 H    SER    17     -10.969 -14.914   7.217  0.271900
ATOM    244 CA   SER    17     -10.811 -13.821   5.395 -0.024900
ATOM    245 HA   SER    17     -10.614 -12.764   5.216  0.084300
ATOM    246 CB   SER    17      -9.532 -14.589   5.049  0.211700
ATOM    247 HB2  SER    17      -9.688 -15.656   5.207  0.035200
ATOM    248 HB3  SER    17      -9.287 -14.430   3.999  0.035200
ATOM    249 OG   SER    17      -8.436 -14.138   5.819 -0.654600
ATOM    250 HG   SER    17      -8.298 -14.820   6.481  0.427500
ATOM    251 C    SER    17     -11.914 -14.222   4.424  0.597300
ATOM    252 O    SER    17     -11.631 -14.527   3.268 -0.567900
ATOM    253 N    ASP    18     -13.164 -14.226   4.878 -0.516300
ATOM    254 H    ASP    18     -13.352 -13.975   5.838  0.293600
ATOM    255 CA   ASP    18     -14.286 -14.590   4.016  0.038100
ATOM    256 HA   ASP    18     -14.123 -15.592   3.619  0.088000
ATOM    257 CB   ASP    18     -15.599 -14.579   4.803 -0.030300
ATOM    258 HB2  ASP    18     -15.737 -13.617   5.297 -0.012200
ATOM    259 HB3  ASP    18     -16.419 -14.734   4.102 -0.012200
ATOM    260 CG   ASP    18     -15.696 -15.705   5.815  0.799400
ATOM    261 OD1  ASP    18     -16.736 -15.785   6.511 -0.801400
ATOM    262 OD2  ASP    18     -14.749 -16.519   5.914 -0.801400
ATOM    263 C    ASP    18     -14.380 -13.623   2.842  0.536600
ATOM    264 O    ASP    18     -14.134 -12.423   2.994 -0.581900
ATOM    265 N    PHE    19     -14.718 -14.135   1.666 -0.415700
ATOM    266 H    PHE    19     -14.894 -15.127   1.592  0.271900
ATOM    267 CA   PHE    19     -14.833 -13.305   0.474 -0.002400
ATOM    268 HA   PHE    19     -14.010 -12.591   0.470  0.097800
ATOM    269 CB   PHE    19     -14.724 -14.161  -0.791 -0.034300
ATOM    270 HB2  PHE    19     -13.993 -14.950  -0.613  0.029500
ATOM    271 HB3  PHE    19     -15.676 -14.647  -1.004  0.029500
ATOM    272 CG   PHE    19     -14.245 -13.392  -1.999  0.011800
ATOM    273 CD1  PHE    19     -12.884 -13.123  -2.163 -0.125600
ATOM    274 HD1  PHE    19     -12.174 -13.480  -1.432  0.133000
ATOM    275 CE1  PHE    19     -12.429 -12.392  -3.265 -0.170400
ATOM    276 HE1  PHE    19     -11.373 -12.202  -3.384  0.143000
ATOM    277 CZ   PHE    19     -13.340 -11.921  -4.218 -0.107200
ATOM    278 HZ   PHE    19     -12.994 -11.369  -5.079  0.129700
ATOM    279 CE2  PHE    19     -14.701 -12.187  -4.059 -0.170400
ATOM    280 HE2  PHE    19     -15.414 -11.842  -4.794  0.143000
ATOM    281 CD2  PHE    19     -15.148 -12.920  -2.952 -0.125600
ATOM    282 HD2  PHE    19     -16.205 -13.091  -2.819  0.133000
ATOM    283 C    PHE    19     -16.153 -12.539   0.473  0.597300
ATOM    284 O    PHE    19     -17.185 -13.065   0.861 -0.567900
ATOM    285 N    ASP    20     -16.119 -11.297   0.010 -0.516300
ATOM    286 H    ASP    20     -15.236 -10.927  -0.309  0.293600
ATOM    287 CA   ASP    20     -17.292 -10.424  -0.060  0.038100
ATOM    288 HA   ASP    20     -17.672 -10.271   0.950  0.088000
ATOM    289 CB   ASP    20     -16.853  -9.052  -0.578 -0.030300
ATOM    290 HB2  ASP    20     -16.003  -8.718   0.018 -0.012200
ATOM    291 HB3  ASP    20     -16.517  -9.131  -1.611 -0.012200
ATOM    292 CG   ASP    20     -17.940  -7.997  -0.469  0.799400
ATOM    293 OD1  ASP    20     -19.133  -8.359  -0.427 -0.801400
ATOM    294 OD2  ASP    20     -17.590  -6.796  -0.432 -0.801400
ATOM    295 C    ASP    20     -18.385 -11.004  -0.970  0.536600
ATOM    296 O    ASP    20     -18.185 -11.127  -2.180 -0.581900
ATOM    297 N    PRO    21     -19.561 -11.344  -0.419 -0.254800
ATOM    298 CD   PRO    21     -19.909 -11.346   1.002  0.019200
ATOM    299 HD2  PRO    21     -20.301 -10.365   1.270  0.039100
ATOM    300 HD3  PRO    21     -19.082 -11.626   1.655  0.039100
ATOM    301 CG   PRO    21     -20.993 -12.396   1.076  0.018900
ATOM    302 HG2  PRO    21     -21.630 -12.239   1.947  0.021300
ATOM    303 HG3  PRO    21     -20.551 -13.392   1.078  0.021300
ATOM    304 CB   PRO    21     -21.756 -12.160  -0.198 -0.007000
ATOM    305 HB2  PRO    21     -22.380 -11.274  -0.084  0.025300
ATOM    306 HB3  PRO    21     -22.373 -13.016  -0.471  0.025300
ATOM    307 CA   PRO    21     -20.652 -11.905  -1.223 -0.026600
ATOM    308 HA   PRO    21     -20.311 -12.845  -1.658  0.064100
ATOM    309 C    PRO    21     -21.136 -10.985  -2.347  0.589600
ATOM    310 O    PRO    21     -21.571 -11.452  -3.403 -0.574800
ATOM    311 N    VAL    22     -21.064  -9.674  -2.130 -0.415700
ATOM    312 H    VAL    22     -20.634  -9.327  -1.285  0.271900
ATOM    313 CA   VAL    22     -21.493  -8.721  -3.150 -0.087500
ATOM    314 HA   VAL    22     -22.468  -9.017  -3.538  0.096900
ATOM    315 CB   VAL    22     -21.594  -7.287  -2.584  0.298500
ATOM    316 HB   VAL    22     -20.636  -6.988  -2.158 -0.029700
ATOM    317 CG1  VAL    22     -21.943  -6.305  -3.702 -0.319200
ATOM    318 1HG1 VAL    22     -22.695  -6.741  -4.360  0.079100
ATOM    319 2HG1 VAL    22     -22.294  -5.362  -3.283  0.079100
ATOM    320 3HG1 VAL    22     -21.051  -6.094  -4.291  0.079100
ATOM    321 CG2  VAL    22     -22.657  -7.223  -1.492 -0.319200
ATOM    322 1HG2 VAL    22     -23.615  -7.573  -1.875  0.079100
ATOM    323 2HG2 VAL    22     -22.361  -7.836  -0.641  0.079100
ATOM    324 3HG2 VAL    22     -22.764  -6.193  -1.149  0.079100
ATOM    325 C    VAL    22     -20.507  -8.745  -4.308  0.597300
ATOM    326 O    VAL    22     -20.897  -8.652  -5.473 -0.567900
ATOM    327 N    LEU    23     -19.218  -8.871  -3.995 -0.415700
ATOM    328 H    LEU    23     -18.956  -8.979  -3.026  0.271900
ATOM    329 CA   LEU    23     -18.208  -8.935  -5.038 -0.051800
ATOM    330 HA   LEU    23     -18.370  -8.096  -5.716  0.092200
ATOM    331 CB   LEU    23     -16.806  -8.848  -4.418 -0.110200
ATOM    332 HB2  LEU    23     -16.785  -7.961  -3.785  0.045700
ATOM    333 HB3  LEU    23     -16.646  -9.722  -3.786  0.045700
ATOM    334 CG   LEU    23     -15.635  -8.758  -5.406  0.353100
ATOM    335 HG   LEU    23     -15.484  -9.725  -5.886 -0.036100
ATOM    336 CD1  LEU    23     -15.921  -7.720  -6.482 -0.412100
ATOM    337 1HD1 LEU    23     -16.290  -6.798  -6.033  0.100000
ATOM    338 2HD1 LEU    23     -15.009  -7.502  -7.039  0.100000
ATOM    339 3HD1 LEU    23     -16.655  -8.103  -7.191  0.100000
ATOM    340 CD2  LEU    23     -14.370  -8.384  -4.645 -0.412100
ATOM    341 1HD2 LEU    23     -13.516  -8.408  -5.322  0.100000
ATOM    342 2HD2 LEU    23     -14.467  -7.384  -4.222  0.100000
ATOM    343 3HD2 LEU    23     -14.203  -9.103  -3.842  0.100000
ATOM    344 C    LEU    23     -18.393 -10.230  -5.825  0.597300
ATOM    345 O    LEU    23     -18.257 -10.247  -7.045 -0.567900
ATOM    346 N    THR    24     -18.722 -11.315  -5.128 -0.415700
ATOM    347 H    THR    24     -18.737 -11.269  -4.119  0.271900
ATOM    348 CA   THR    24     -18.962 -12.592  -5.794 -0.038900
ATOM    349 HA   THR    24     -18.063 -12.891  -6.333  0.100700
ATOM    350 CB   THR    24     -19.310 -13.687  -4.775  0.365400
ATOM    351 HB   THR    24     -20.116 -13.337  -4.131  0.004300
ATOM    352 CG2  THR    24     -19.737 -14.980  -5.475 -0.243800
ATOM    353 1HG2 THR    24     -18.925 -15.375  -6.086  0.064200
ATOM    354 2HG2 THR    24     -19.966 -15.722  -4.711  0.064200
ATOM    355 3HG2 THR    24     -20.642 -14.837  -6.065  0.064200
ATOM    356 OG1  THR    24     -18.176 -13.954  -3.957 -0.676100
ATOM    357 HG1  THR    24     -17.519 -14.365  -4.525  0.410200
ATOM    358 C    THR    24     -20.095 -12.463  -6.809  0.597300
ATOM    359 O    THR    24     -20.011 -13.005  -7.913 -0.567900
ATOM    360 N    GLU    25     -21.152 -11.735  -6.450 -0.516300
ATOM    361 H    GLU    25     -21.194 -11.330  -5.525  0.293600
ATOM    362 CA   GLU    25     -22.277 -11.553  -7.361  0.039700
ATOM    363 HA   GLU    25     -22.574 -12.528  -7.748  0.110500
ATOM    364 CB   GLU    25     -23.466 -10.922  -6.632  0.056000
ATOM    365 HB2  GLU    25     -23.618 -11.442  -5.686 -0.017300
ATOM    366 HB3  GLU    25     -23.247  -9.878  -6.406 -0.017300
ATOM    367 CG   GLU    25     -24.759 -10.986  -7.444  0.013600
ATOM    368 HG2  GLU    25     -25.536 -10.470  -6.880 -0.042500
ATOM    369 HG3  GLU    25     -24.622 -10.453  -8.385 -0.042500
ATOM    370 CD   GLU    25     -25.209 -12.421  -7.704  0.805400
ATOM    371 OE1  GLU    25     -25.342 -13.187  -6.719 -0.818800
ATOM    372 OE2  GLU    25     -25.431 -12.779  -8.882 -0.818800
ATOM    373 C    GLU    25     -21.896 -10.684  -8.552  0.536600
ATOM    374 O    GLU    25     -22.267 -10.980  -9.681 -0.581900
ATOM    375 N    LEU    26     -21.146  -9.614  -8.304 -0.415700
ATOM    376 H    LEU    26     -20.897  -9.392  -7.351  0.271900
ATOM    377 CA   LEU    26     -20.724  -8.737  -9.389 -0.051800
ATOM    378 HA   LEU    26     -21.601  -8.381  -9.930  0.092200
ATOM    379 CB   LEU    26     -19.933  -7.545  -8.829 -0.110200
ATOM    380 HB2  LEU    26     -19.170  -7.930  -8.152  0.045700
ATOM    381 HB3  LEU    26     -19.409  -7.049  -9.646  0.045700
ATOM    382 CG   LEU    26     -20.770  -6.497  -8.083  0.353100
ATOM    383 HG   LEU    26     -21.463  -6.991  -7.402 -0.036100
ATOM    384 CD1  LEU    26     -19.870  -5.574  -7.257 -0.412100
ATOM    385 1HD1 LEU    26     -20.486  -4.857  -6.714  0.100000
ATOM    386 2HD1 LEU    26     -19.303  -6.161  -6.535  0.100000
ATOM    387 3HD1 LEU    26     -19.189  -5.031  -7.912  0.100000
ATOM    388 CD2  LEU    26     -21.582  -5.695  -9.091 -0.412100
ATOM    389 1HD2 LEU    26     -22.133  -4.909  -8.574  0.100000
ATOM    390 2HD2 LEU    26     -20.921  -5.227  -9.821  0.100000
ATOM    391 3HD2 LEU    26     -22.299  -6.332  -9.607  0.100000
ATOM    392 C    LEU    26     -19.870  -9.520 -10.380  0.597300
ATOM    393 O    LEU    26     -20.000  -9.355 -11.593 -0.567900
ATOM    394 N    MET    27     -19.006 -10.393  -9.872 -0.415700
ATOM    395 H    MET    27     -18.925 -10.468  -8.868  0.271900
ATOM    396 CA   MET    27     -18.139 -11.194 -10.728 -0.023700
ATOM    397 HA   MET    27     -17.538 -10.529 -11.349  0.088000
ATOM    398 CB   MET    27     -17.189 -12.030  -9.865  0.034200
ATOM    399 HB2  MET    27     -17.769 -12.554  -9.106  0.024100
ATOM    400 HB3  MET    27     -16.704 -12.777 -10.494  0.024100
ATOM    401 CG   MET    27     -16.107 -11.203  -9.176  0.001800
ATOM    402 HG2  MET    27     -15.363 -10.917  -9.919  0.044000
ATOM    403 HG3  MET    27     -16.545 -10.290  -8.774  0.044000
ATOM    404 SD   MET    27     -15.293 -12.086  -7.831 -0.273700
ATOM    405 CE   MET    27     -14.430 -13.371  -8.727 -0.053600
ATOM    406 HE1  MET    27     -13.687 -12.928  -9.390  0.068400
ATOM    407 HE2  MET    27     -13.935 -14.025  -8.010  0.068400
ATOM    408 HE3  MET    27     -15.135 -13.963  -9.310  0.068400
ATOM    409 C    MET    27     -18.930 -12.109 -11.662  0.597300
ATOM    410 O    MET    27     -18.491 -12.392 -12.778 -0.567900
ATOM    411 N    ARG    28     -20.100 -12.557 -11.215 -0.347900
ATOM    412 H    ARG    28     -20.427 -12.257 -10.308  0.274700
ATOM    413 CA   ARG    28     -20.944 -13.456 -12.004 -0.263700
ATOM    414 HA   ARG    28     -20.324 -14.165 -12.553  0.156000
ATOM    415 CB   ARG    28     -21.866 -14.244 -11.072 -0.000700
ATOM    416 HB2  ARG    28     -22.470 -13.544 -10.496  0.032700
ATOM    417 HB3  ARG    28     -22.551 -14.841 -11.675  0.032700
ATOM    418 CG   ARG    28     -21.142 -15.187 -10.119  0.039000
ATOM    419 HG2  ARG    28     -20.679 -15.987 -10.697  0.028500
ATOM    420 HG3  ARG    28     -20.354 -14.665  -9.576  0.028500
ATOM    421 CD   ARG    28     -22.132 -15.796  -9.134  0.048600
ATOM    422 HD2  ARG    28     -22.587 -14.988  -8.563  0.068700
ATOM    423 HD3  ARG    28     -22.905 -16.313  -9.703  0.068700
ATOM    424 NE   ARG    28     -21.488 -16.747  -8.220 -0.529500
ATOM    425 HE   ARG    28     -20.516 -16.988  -8.357  0.345600
ATOM    426 CZ   ARG    28     -22.095 -17.316  -7.190  0.807600
ATOM    427 NH1  ARG    28     -23.357 -17.044  -6.924 -0.862700
ATOM    428 1HH1 ARG    28     -23.908 -16.470  -7.546  0.447800
ATOM    429 2HH1 ARG    28     -23.772 -17.485  -6.116  0.447800
ATOM    430 NH2  ARG    28     -21.439 -18.158  -6.421 -0.862700
ATOM    431 1HH2 ARG    28     -20.448 -18.316  -6.541  0.447800
ATOM    432 2HH2 ARG    28     -21.961 -18.615  -5.687  0.447800
ATOM    433 C    ARG    28     -21.802 -12.752 -13.051  0.734100
ATOM    434 O    ARG    28     -22.259 -13.384 -14.003 -0.589400
ATOM    435 N    GLU    29     -22.020 -11.453 -12.886 -0.516300
ATOM    436 H    GLU    29     -21.693 -11.012 -12.038  0.293600
ATOM    437 CA   GLU    29     -22.891 -10.694 -13.786  0.039700
ATOM    438 HA   GLU    29     -23.788 -11.285 -13.970  0.110500
ATOM    439 CB   GLU    29     -23.347  -9.414 -13.094  0.056000
ATOM    440 HB2  GLU    29     -22.467  -8.838 -12.807 -0.017300
ATOM    441 HB3  GLU    29     -23.925  -8.808 -13.792 -0.017300
ATOM    442 CG   GLU    29     -24.192  -9.684 -11.858  0.013600
ATOM    443 HG2  GLU    29     -25.062 -10.250 -12.190 -0.042500
ATOM    444 HG3  GLU    29     -23.709 -10.350 -11.142 -0.042500
ATOM    445 CD   GLU    29     -24.720  -8.418 -11.219  0.805400
ATOM    446 OE1  GLU    29     -25.379  -8.510 -10.161 -0.818800
ATOM    447 OE2  GLU    29     -24.509  -7.330 -11.781 -0.818800
ATOM    448 C    GLU    29     -22.341 -10.343 -15.164  0.536600
ATOM    449 O    GLU    29     -23.062 -10.051 -16.091 -0.581900
ATOM    450 N    GLY    30     -21.042 -10.364 -15.348 -0.415700
ATOM    451 H    GLY    30     -20.429 -10.597 -14.579  0.271900
ATOM    452 CA   GLY    30     -20.474 -10.019 -16.641 -0.025200
ATOM    453 HA2  GLY    30     -20.224 -10.941 -17.166  0.069800
ATOM    454 HA3  GLY    30     -21.149  -9.431 -17.263  0.069800
ATOM    455 C    GLY    30     -19.215  -9.209 -16.432  0.597300
ATOM    456 O    GLY    30     -18.994  -8.709 -15.326 -0.567900
ATOM    457 N    PRO    31     -18.384  -9.041 -17.467 -0.254800
ATOM    458 CD   PRO    31     -18.577  -9.555 -18.818  0.019200
ATOM    459 HD2  PRO    31     -19.574  -9.333 -19.199  0.039100
ATOM    460 HD3  PRO    31     -18.405 -10.632 -18.830  0.039100
ATOM    461 CG   PRO    31     -17.570  -8.879 -19.615  0.018900
ATOM    462 HG2  PRO    31     -18.000  -8.101 -20.245  0.021300
ATOM    463 HG3  PRO    31     -17.056  -9.664 -20.169  0.021300
ATOM    464 CB   PRO    31     -16.543  -8.321 -18.752 -0.007000
ATOM    465 HB2  PRO    31     -16.248  -7.328 -19.091  0.025300
ATOM    466 HB3  PRO    31     -15.666  -8.969 -18.752  0.025300
ATOM    467 CA   PRO    31     -17.128  -8.293 -17.349 -0.026600
ATOM    468 HA   PRO    31     -16.455  -8.831 -16.682  0.064100
ATOM    469 C    PRO    31     -17.248  -6.860 -16.833  0.589600
ATOM    470 O    PRO    31     -16.403  -6.413 -16.051 -0.574800
ATOM    471 N    VAL    32     -18.280  -6.139 -17.262 -0.415700
ATOM    472 H    VAL    32     -18.916  -6.541 -17.935  0.271900
ATOM    473 CA   VAL    32     -18.461  -4.743 -16.863 -0.087500
ATOM    474 HA   VAL    32     -17.637  -4.438 -16.217  0.096900
ATOM    475 CB   VAL    32     -18.419  -3.817 -18.086  0.298500
ATOM    476 HB   VAL    32     -19.293  -3.989 -18.713 -0.029700
ATOM    477 CG1  VAL    32     -18.425  -2.358 -17.638 -0.319200
ATOM    478 1HG1 VAL    32     -17.619  -2.169 -16.928  0.079100
ATOM    479 2HG1 VAL    32     -18.295  -1.704 -18.500  0.079100
ATOM    480 3HG1 VAL    32     -19.384  -2.117 -17.180  0.079100
ATOM    481 CG2  VAL    32     -17.186  -4.114 -18.931 -0.319200
ATOM    482 1HG2 VAL    32     -16.287  -4.089 -18.314  0.079100
ATOM    483 2HG2 VAL    32     -17.277  -5.087 -19.413  0.079100
ATOM    484 3HG2 VAL    32     -17.095  -3.369 -19.722  0.079100
ATOM    485 C    VAL    32     -19.750  -4.503 -16.097  0.597300
ATOM    486 O    VAL    32     -20.837  -4.777 -16.575 -0.567900
ATOM    487 N    THR    33     -19.635  -3.973 -14.890 -0.415700
ATOM    488 H    THR    33     -18.719  -3.728 -14.542  0.271900
ATOM    489 CA   THR    33     -20.793  -3.681 -14.040 -0.038900
ATOM    490 HA   THR    33     -21.733  -3.822 -14.574  0.100700
ATOM    491 CB   THR    33     -20.810  -4.610 -12.809  0.365400
ATOM    492 HB   THR    33     -21.558  -4.349 -12.061  0.004300
ATOM    493 CG2  THR    33     -20.997  -6.054 -13.229 -0.243800
ATOM    494 1HG2 THR    33     -20.759  -6.694 -12.380  0.064200
ATOM    495 2HG2 THR    33     -22.045  -6.234 -13.468  0.064200
ATOM    496 3HG2 THR    33     -20.349  -6.335 -14.060  0.064200
ATOM    497 OG1  THR    33     -19.597  -4.486 -12.076 -0.676100
ATOM    498 HG1  THR    33     -18.882  -4.930 -12.537  0.410200
ATOM    499 C    THR    33     -20.751  -2.235 -13.577  0.597300
ATOM    500 O    THR    33     -19.806  -1.507 -13.881 -0.567900
ATOM    501 N    ARG    34     -21.782  -1.801 -12.863 -0.347900
ATOM    502 H    ARG    34     -22.473  -2.470 -12.556  0.274700
ATOM    503 CA   ARG    34     -21.854  -0.455 -12.309 -0.263700
ATOM    504 HA   ARG    34     -20.894   0.048 -12.424  0.156000
ATOM    505 CB   ARG    34     -22.947   0.379 -12.989 -0.000700
ATOM    506 HB2  ARG    34     -23.883  -0.179 -13.000  0.032700
ATOM    507 HB3  ARG    34     -23.097   1.271 -12.380  0.032700
ATOM    508 CG   ARG    34     -22.604   0.830 -14.409  0.039000
ATOM    509 HG2  ARG    34     -21.562   1.150 -14.437  0.028500
ATOM    510 HG3  ARG    34     -22.733  -0.000 -15.103  0.028500
ATOM    511 CD   ARG    34     -23.473   2.013 -14.833  0.048600
ATOM    512 HD2  ARG    34     -23.284   2.833 -14.139  0.068700
ATOM    513 HD3  ARG    34     -23.172   2.328 -15.832  0.068700
ATOM    514 NE   ARG    34     -24.893   1.667 -14.840 -0.529500
ATOM    515 HE   ARG    34     -25.162   0.701 -14.965  0.345600
ATOM    516 CZ   ARG    34     -25.887   2.527 -14.678  0.807600
ATOM    517 NH1  ARG    34     -25.643   3.807 -14.487 -0.862700
ATOM    518 1HH1 ARG    34     -24.692   4.145 -14.510  0.447800
ATOM    519 2HH1 ARG    34     -26.396   4.474 -14.574  0.447800
ATOM    520 NH2  ARG    34     -27.128   2.093 -14.710 -0.862700
ATOM    521 1HH2 ARG    34     -27.292   1.104 -14.831  0.447800
ATOM    522 2HH2 ARG    34     -27.897   2.741 -14.617  0.447800
ATOM    523 C    ARG    34     -22.138  -0.567 -10.821  0.734100
ATOM    524 O    ARG    34     -22.971  -1.371 -10.400 -0.589400
ATOM    525 N    ILE    35     -21.456   0.253 -10.029 -0.415700
ATOM    526 H    ILE    35     -20.782   0.882 -10.443  0.271900
ATOM    527 CA   ILE    35     -21.604   0.243  -8.572 -0.059700
ATOM    528 HA   ILE    35     -22.491  -0.334  -8.310  0.086900
ATOM    529 CB   ILE    35     -20.381  -0.427  -7.892  0.130300
ATOM    530 HB   ILE    35     -20.553  -0.435  -6.815  0.018700
ATOM    531 CG2  ILE    35     -20.239  -1.877  -8.344 -0.320400
ATOM    532 1HG2 ILE    35     -19.890  -1.935  -9.375  0.088200
ATOM    533 2HG2 ILE    35     -19.531  -2.404  -7.704  0.088200
ATOM    534 3HG2 ILE    35     -21.199  -2.386  -8.266  0.088200
ATOM    535 CG1  ILE    35     -19.099   0.382  -8.179 -0.043000
ATOM    536 2HG1 ILE    35     -18.884   0.364  -9.248  0.023600
ATOM    537 3HG1 ILE    35     -19.230   1.422  -7.881  0.023600
ATOM    538 CD1  ILE    35     -17.848  -0.129  -7.436 -0.066000
ATOM    539 1HD1 ILE    35     -17.606  -1.149  -7.735  0.018600
ATOM    540 2HD1 ILE    35     -17.001   0.513  -7.681  0.018600
ATOM    541 3HD1 ILE    35     -18.019  -0.088  -6.360  0.018600
ATOM    542 C    ILE    35     -21.766   1.635  -7.965  0.597300
ATOM    543 O    ILE    35     -21.426   2.649  -8.580 -0.567900
ATOM    544 N    SER    36     -22.289   1.672  -6.744 -0.415700
ATOM    545 H    SER    36     -22.623   0.813  -6.332  0.271900
ATOM    546 CA   SER    36     -22.398   2.901  -5.965 -0.024900
ATOM    547 HA   SER    36     -21.724   3.662  -6.360  0.084300
ATOM    548 CB   SER    36     -23.821   3.457  -5.965  0.211700
ATOM    549 HB2  SER    36     -24.163   3.576  -6.993  0.035200
ATOM    550 HB3  SER    36     -24.475   2.756  -5.446  0.035200
ATOM    551 OG   SER    36     -23.844   4.714  -5.326 -0.654600
ATOM    552 HG   SER    36     -23.380   5.356  -5.869  0.427500
ATOM    553 C    SER    36     -21.972   2.536  -4.553  0.597300
ATOM    554 O    SER    36     -22.543   1.631  -3.934 -0.567900
ATOM    555 N    LEU    37     -20.945   3.212  -4.055 -0.415700
ATOM    556 H    LEU    37     -20.577   3.990  -4.585  0.271900
ATOM    557 CA   LEU    37     -20.398   2.973  -2.722 -0.051800
ATOM    558 HA   LEU    37     -20.660   1.967  -2.396  0.092200
ATOM    559 CB   LEU    37     -18.864   3.076  -2.795 -0.110200
ATOM    560 HB2  LEU    37     -18.627   4.020  -3.285  0.045700
ATOM    561 HB3  LEU    37     -18.395   3.093  -1.811  0.045700
ATOM    562 CG   LEU    37     -18.256   1.922  -3.607  0.353100
ATOM    563 HG   LEU    37     -18.918   1.652  -4.430 -0.036100
ATOM    564 CD1  LEU    37     -16.921   2.326  -4.229 -0.412100
ATOM    565 1HD1 LEU    37     -16.190   2.542  -3.450  0.100000
ATOM    566 2HD1 LEU    37     -16.545   1.507  -4.842  0.100000
ATOM    567 3HD1 LEU    37     -17.057   3.200  -4.867  0.100000
ATOM    568 CD2  LEU    37     -18.087   0.700  -2.709 -0.412100
ATOM    569 1HD2 LEU    37     -19.011   0.485  -2.174  0.100000
ATOM    570 2HD2 LEU    37     -17.814  -0.165  -3.313  0.100000
ATOM    571 3HD2 LEU    37     -17.302   0.878  -1.974  0.100000
ATOM    572 C    LEU    37     -20.998   3.941  -1.708  0.597300
ATOM    573 O    LEU    37     -21.667   4.827  -2.059 -0.567900
ATOM    574 N    PRO    38     -20.712   3.819  -0.415 -0.254800
ATOM    575 CD   PRO    38     -19.912   2.762   0.207  0.019200
ATOM    576 HD2  PRO    38     -18.867   3.067   0.260  0.039100
ATOM    577 HD3  PRO    38     -20.016   1.798  -0.291  0.039100
ATOM    578 CG   PRO    38     -20.474   2.701   1.609  0.018900
ATOM    579 HG2  PRO    38     -19.770   2.249   2.307  0.021300
ATOM    580 HG3  PRO    38     -21.420   2.159   1.600  0.021300
ATOM    581 CB   PRO    38     -20.711   4.161   1.911 -0.007000
ATOM    582 HB2  PRO    38     -19.757   4.638   2.137  0.025300
ATOM    583 HB3  PRO    38     -21.403   4.292   2.742  0.025300
ATOM    584 CA   PRO    38     -21.293   4.703   0.608 -0.026600
ATOM    585 HA   PRO    38     -22.371   4.540   0.613  0.064100
ATOM    586 C    PRO    38     -21.054   6.208   0.490  0.589600
ATOM    587 O    PRO    38     -21.953   7.014   0.760 -0.574800
ATOM    588 N    ASN    39     -19.850   6.601   0.104 -0.415700
ATOM    589 H    ASN    39     -19.161   5.925  -0.194  0.271900
ATOM    590 CA   ASN    39     -19.520   8.015   0.009  0.014300
ATOM    591 HA   ASN    39     -20.316   8.634   0.423  0.104800
ATOM    592 CB   ASN    39     -18.277   8.280   0.859 -0.204100
ATOM    593 HB2  ASN    39     -17.522   7.541   0.592  0.079700
ATOM    594 HB3  ASN    39     -17.777   9.228   0.661  0.079700
ATOM    595 CG   ASN    39     -18.563   8.135   2.340  0.713000
ATOM    596 OD1  ASN    39     -19.260   8.955   2.934 -0.593100
ATOM    597 ND2  ASN    39     -18.048   7.073   2.942 -0.919100
ATOM    598 1HD2 ASN    39     -18.310   6.859   3.893  0.419600
ATOM    599 2HD2 ASN    39     -17.484   6.408   2.431  0.419600
ATOM    600 C    ASN    39     -19.353   8.491  -1.420  0.597300
ATOM    601 O    ASN    39     -19.443   7.710  -2.370 -0.567900
ATOM    602 N    GLY    40     -19.113   9.787  -1.575 -0.415700
ATOM    603 H    GLY    40     -19.012  10.382  -0.766  0.271900
ATOM    604 CA   GLY    40     -19.000  10.353  -2.903 -0.025200
ATOM    605 HA2  GLY    40     -18.595  11.363  -2.845  0.069800
ATOM    606 HA3  GLY    40     -18.350   9.747  -3.534  0.069800
ATOM    607 C    GLY    40     -20.392  10.415  -3.500  0.597300
ATOM    608 O    GLY    40     -21.378  10.130  -2.811 -0.567900
ATOM    609 N    GLU    41     -20.487  10.778  -4.772 -0.516300
ATOM    610 H    GLU    41     -19.656  10.985  -5.308  0.293600
ATOM    611 CA   GLU    41     -21.786  10.905  -5.428  0.039700
ATOM    612 HA   GLU    41     -22.576  10.554  -4.763  0.110500
ATOM    613 CB   GLU    41     -22.074  12.371  -5.743  0.056000
ATOM    614 HB2  GLU    41     -21.387  12.696  -6.524 -0.017300
ATOM    615 HB3  GLU    41     -23.091  12.449  -6.125 -0.017300
ATOM    616 CG   GLU    41     -21.928  13.308  -4.550  0.013600
ATOM    617 HG2  GLU    41     -22.530  12.922  -3.727 -0.042500
ATOM    618 HG3  GLU    41     -20.889  13.338  -4.223 -0.042500
ATOM    619 CD   GLU    41     -22.372  14.719  -4.884  0.805400
ATOM    620 OE1  GLU    41     -21.915  15.264  -5.911 -0.818800
ATOM    621 OE2  GLU    41     -23.175  15.290  -4.112 -0.818800
ATOM    622 C    GLU    41     -21.897  10.099  -6.711  0.536600
ATOM    623 O    GLU    41     -20.950  10.021  -7.496 -0.581900
ATOM    624 N    GLY    42     -23.065   9.514  -6.937 -0.415700
ATOM    625 H    GLY    42     -23.760   9.498  -6.205  0.271900
ATOM    626 CA   GLY    42     -23.320   8.761  -8.150 -0.025200
ATOM    627 HA2  GLY    42     -24.398   8.720  -8.306  0.069800
ATOM    628 HA3  GLY    42     -22.905   9.319  -8.989  0.069800
ATOM    629 C    GLY    42     -22.806   7.332  -8.206  0.597300
ATOM    630 O    GLY    42     -22.714   6.636  -7.192 -0.567900
ATOM    631 N    TRP    43     -22.486   6.893  -9.417 -0.415700
ATOM    632 H    TRP    43     -22.548   7.536 -10.193  0.271900
ATOM    633 CA   TRP    43     -22.015   5.540  -9.695 -0.027500
ATOM    634 HA   TRP    43     -21.881   5.001  -8.758  0.112300
ATOM    635 CB   TRP    43     -23.062   4.792 -10.534 -0.005000
ATOM    636 HB2  TRP    43     -22.711   3.787 -10.769  0.033900
ATOM    637 HB3  TRP    43     -23.960   4.680  -9.926  0.033900
ATOM    638 CG   TRP    43     -23.447   5.494 -11.815 -0.141500
ATOM    639 CD1  TRP    43     -24.500   6.343 -11.998 -0.163800
ATOM    640 HD1  TRP    43     -25.211   6.614 -11.231  0.206200
ATOM    641 NE1  TRP    43     -24.516   6.812 -13.291 -0.341800
ATOM    642 HE1  TRP    43     -25.221   7.437 -13.656  0.341200
ATOM    643 CE2  TRP    43     -23.460   6.284 -13.985  0.138000
ATOM    644 CZ2  TRP    43     -23.060   6.458 -15.306 -0.260100
ATOM    645 HZ2  TRP    43     -23.602   7.114 -15.970  0.157200
ATOM    646 CH2  TRP    43     -21.932   5.777 -15.738 -0.113400
ATOM    647 HH2  TRP    43     -21.590   5.897 -16.755  0.141700
ATOM    648 CZ3  TRP    43     -21.219   4.936 -14.866 -0.197200
ATOM    649 HZ3  TRP    43     -20.346   4.408 -15.222  0.144700
ATOM    650 CE3  TRP    43     -21.624   4.758 -13.542 -0.238700
ATOM    651 HE3  TRP    43     -21.103   4.058 -12.906  0.170000
ATOM    652 CD2  TRP    43     -22.759   5.440 -13.079  0.124300
ATOM    653 C    TRP    43     -20.684   5.530 -10.430  0.597300
ATOM    654 O    TRP    43     -20.164   6.574 -10.832 -0.567900
ATOM    655 N    ALA    44     -20.137   4.334 -10.609 -0.415700
ATOM    656 H    ALA    44     -20.581   3.529 -10.191  0.271900
ATOM    657 CA   ALA    44     -18.884   4.135 -11.325  0.033700
ATOM    658 HA   ALA    44     -18.775   4.883 -12.110  0.082300
ATOM    659 CB   ALA    44     -17.701   4.242 -10.360 -0.182500
ATOM    660 HB1  ALA    44     -16.770   4.035 -10.887  0.060300
ATOM    661 HB2  ALA    44     -17.653   5.250  -9.948  0.060300
ATOM    662 HB3  ALA    44     -17.825   3.525  -9.549  0.060300
ATOM    663 C    ALA    44     -18.901   2.763 -11.979  0.597300
ATOM    664 O    ALA    44     -19.613   1.863 -11.523 -0.567900
ATOM    665 N    TRP    45     -18.140   2.604 -13.058 -0.415700
ATOM    666 H    TRP    45     -17.552   3.362 -13.371  0.271900
ATOM    667 CA   TRP    45     -18.034   1.307 -13.714 -0.027500
ATOM    668 HA   TRP    45     -19.009   0.823 -13.758  0.112300
ATOM    669 CB   TRP    45     -17.475   1.441 -15.130 -0.005000
ATOM    670 HB2  TRP    45     -16.471   1.862 -15.062  0.033900
ATOM    671 HB3  TRP    45     -17.375   0.445 -15.561  0.033900
ATOM    672 CG   TRP    45     -18.284   2.273 -16.078 -0.141500
ATOM    673 CD1  TRP    45     -18.058   3.566 -16.428 -0.163800
ATOM    674 HD1  TRP    45     -17.257   4.176 -16.037  0.206200
ATOM    675 NE1  TRP    45     -18.990   3.979 -17.357 -0.341800
ATOM    676 HE1  TRP    45     -19.021   4.899 -17.771  0.341200
ATOM    677 CE2  TRP    45     -19.852   2.948 -17.626  0.138000
ATOM    678 CZ2  TRP    45     -20.949   2.878 -18.484 -0.260100
ATOM    679 HZ2  TRP    45     -21.248   3.735 -19.068  0.157200
ATOM    680 CH2  TRP    45     -21.643   1.680 -18.548 -0.113400
ATOM    681 HH2  TRP    45     -22.512   1.604 -19.184  0.141700
ATOM    682 CZ3  TRP    45     -21.255   0.574 -17.774 -0.197200
ATOM    683 HZ3  TRP    45     -21.801  -0.354 -17.856  0.144700
ATOM    684 CE3  TRP    45     -20.157   0.648 -16.911 -0.238700
ATOM    685 HE3  TRP    45     -19.872  -0.189 -16.290  0.170000
ATOM    686 CD2  TRP    45     -19.436   1.848 -16.827  0.124300
ATOM    687 C    TRP    45     -17.076   0.458 -12.886  0.597300
ATOM    688 O    TRP    45     -16.253   0.999 -12.134 -0.567900
ATOM    689 N    LEU    46     -17.170  -0.859 -13.035 -0.415700
ATOM    690 H    LEU    46     -17.920  -1.236 -13.598  0.271900
ATOM    691 CA   LEU    46     -16.296  -1.804 -12.341 -0.051800
ATOM    692 HA   LEU    46     -15.379  -1.296 -12.040  0.092200
ATOM    693 CB   LEU    46     -16.984  -2.354 -11.085 -0.110200
ATOM    694 HB2  LEU    46     -17.171  -1.530 -10.397  0.045700
ATOM    695 HB3  LEU    46     -17.957  -2.745 -11.381  0.045700
ATOM    696 CG   LEU    46     -16.209  -3.469 -10.351  0.353100
ATOM    697 HG   LEU    46     -15.896  -4.252 -11.043 -0.036100
ATOM    698 CD1  LEU    46     -14.960  -2.888  -9.683 -0.412100
ATOM    699 1HD1 LEU    46     -14.266  -2.529 -10.443  0.100000
ATOM    700 2HD1 LEU    46     -15.240  -2.073  -9.015  0.100000
ATOM    701 3HD1 LEU    46     -14.462  -3.668  -9.107  0.100000
ATOM    702 CD2  LEU    46     -17.106  -4.134  -9.310 -0.412100
ATOM    703 1HD2 LEU    46     -17.447  -3.396  -8.584  0.100000
ATOM    704 2HD2 LEU    46     -17.965  -4.573  -9.818  0.100000
ATOM    705 3HD2 LEU    46     -16.561  -4.929  -8.801  0.100000
ATOM    706 C    LEU    46     -15.923  -2.963 -13.257  0.597300
ATOM    707 O    LEU    46     -16.785  -3.503 -13.952 -0.567900
ATOM    708 N    VAL    47     -14.646  -3.329 -13.273 -0.415700
ATOM    709 H    VAL    47     -13.977  -2.810 -12.723  0.271900
ATOM    710 CA   VAL    47     -14.184  -4.482 -14.052 -0.087500
ATOM    711 HA   VAL    47     -15.029  -4.978 -14.529  0.096900
ATOM    712 CB   VAL    47     -13.194  -4.100 -15.176  0.298500
ATOM    713 HB   VAL    47     -12.799  -5.009 -15.631 -0.029700
ATOM    714 CG1  VAL    47     -13.918  -3.299 -16.263 -0.319200
ATOM    715 1HG1 VAL    47     -13.226  -3.082 -17.076  0.079100
ATOM    716 2HG1 VAL    47     -14.749  -3.889 -16.649  0.079100
ATOM    717 3HG1 VAL    47     -14.298  -2.361 -15.857  0.079100
ATOM    718 CG2  VAL    47     -12.008  -3.310 -14.627 -0.319200
ATOM    719 1HG2 VAL    47     -11.494  -3.873 -13.848  0.079100
ATOM    720 2HG2 VAL    47     -11.299  -3.136 -15.436  0.079100
ATOM    721 3HG2 VAL    47     -12.344  -2.347 -14.240  0.079100
ATOM    722 C    VAL    47     -13.565  -5.482 -13.091  0.597300
ATOM    723 O    VAL    47     -12.881  -5.106 -12.127 -0.567900
ATOM    724 N    THR    48     -13.810  -6.760 -13.356 -0.415700
ATOM    725 H    THR    48     -14.325  -7.005 -14.189  0.271900
ATOM    726 CA   THR    48     -13.345  -7.838 -12.492 -0.038900
ATOM    727 HA   THR    48     -12.746  -7.424 -11.681  0.100700
ATOM    728 CB   THR    48     -14.542  -8.539 -11.847  0.365400
ATOM    729 HB   THR    48     -14.212  -9.440 -11.329  0.004300
ATOM    730 CG2  THR    48     -15.237  -7.620 -10.844 -0.243800
ATOM    731 1HG2 THR    48     -15.399  -6.623 -11.253  0.064200
ATOM    732 2HG2 THR    48     -16.186  -8.051 -10.527  0.064200
ATOM    733 3HG2 THR    48     -14.602  -7.515  -9.964  0.064200
ATOM    734 OG1  THR    48     -15.443  -8.904 -12.855 -0.676100
ATOM    735 HG1  THR    48     -16.301  -8.516 -12.668  0.410200
ATOM    736 C    THR    48     -12.457  -8.888 -13.134  0.597300
ATOM    737 O    THR    48     -11.748  -9.592 -12.418 -0.567900
ATOM    738 N    ARG    49     -12.469  -9.030 -14.450 -0.347900
ATOM    739 H    ARG    49     -13.089  -8.447 -14.994  0.274700
ATOM    740 CA   ARG    49     -11.635 -10.025 -15.117 -0.263700
ATOM    741 HA   ARG    49     -11.692 -10.970 -14.577  0.156000
ATOM    742 CB   ARG    49     -12.100 -10.278 -16.553 -0.000700
ATOM    743 HB2  ARG    49     -11.887  -9.382 -17.136  0.032700
ATOM    744 HB3  ARG    49     -11.496 -11.077 -16.982  0.032700
ATOM    745 CG   ARG    49     -13.598 -10.581 -16.721  0.039000
ATOM    746 HG2  ARG    49     -14.216  -9.812 -16.258  0.028500
ATOM    747 HG3  ARG    49     -13.832 -10.603 -17.785  0.028500
ATOM    748 CD   ARG    49     -13.974 -11.928 -16.125  0.048600
ATOM    749 HD2  ARG    49     -13.732 -11.811 -15.068  0.068700
ATOM    750 HD3  ARG    49     -15.008 -12.267 -16.071  0.068700
ATOM    751 NE   ARG    49     -13.137 -13.025 -16.587 -0.529500
ATOM    752 HE   ARG    49     -12.394 -12.843 -17.247  0.345600
ATOM    753 CZ   ARG    49     -13.300 -14.282 -16.219  0.807600
ATOM    754 NH1  ARG    49     -14.265 -14.648 -15.406 -0.862700
ATOM    755 1HH1 ARG    49     -14.621 -13.972 -14.746  0.447800
ATOM    756 2HH1 ARG    49     -14.418 -15.636 -15.266  0.447800
ATOM    757 NH2  ARG    49     -12.511 -15.183 -16.671 -0.862700
ATOM    758 1HH2 ARG    49     -11.534 -14.932 -16.612  0.447800
ATOM    759 2HH2 ARG    49     -12.736 -16.127 -16.389  0.447800
ATOM    760 C    ARG    49     -10.176  -9.594 -15.126  0.734100
ATOM    761 O    ARG    49      -9.862  -8.410 -15.215 -0.589400
ATOM    762 N    HIE    50      -9.282 -10.572 -15.057 -0.415700
ATOM    763 H    HIE    50      -9.622 -11.523 -15.057  0.271900
ATOM    764 CA   HIE    50      -7.842 -10.338 -15.039 -0.058100
ATOM    765 HA   HIE    50      -7.592  -9.774 -14.141  0.136000
ATOM    766 CB   HIE    50      -7.142 -11.705 -14.977 -0.007400
ATOM    767 HB2  HIE    50      -7.616 -12.305 -14.200  0.036700
ATOM    768 HB3  HIE    50      -7.237 -12.239 -15.922  0.036700
ATOM    769 CG   HIE    50      -5.678 -11.646 -14.662  0.186800
ATOM    770 ND1  HIE    50      -4.708 -11.504 -15.634 -0.543200
ATOM    771 CE1  HIE    50      -3.517 -11.546 -15.048  0.163500
ATOM    772 HE1  HIE    50      -2.571 -11.588 -15.567  0.143500
ATOM    773 NE2  HIE    50      -3.682 -11.706 -13.741 -0.279500
ATOM    774 HE2  HIE    50      -2.922 -11.805 -13.083  0.333900
ATOM    775 CD2  HIE    50      -5.032 -11.771 -13.472 -0.220700
ATOM    776 HD2  HIE    50      -5.510 -11.925 -12.516  0.186200
ATOM    777 C    HIE    50      -7.361  -9.487 -16.225  0.597300
ATOM    778 O    HIE    50      -6.620  -8.517 -16.039 -0.567900
ATOM    779 N    ASP    51      -7.795  -9.805 -17.438 -0.516300
ATOM    780 H    ASP    51      -8.428 -10.583 -17.563  0.293600
ATOM    781 CA   ASP    51      -7.362  -9.039 -18.600  0.038100
ATOM    782 HA   ASP    51      -6.276  -8.949 -18.555  0.088000
ATOM    783 CB   ASP    51      -7.688  -9.790 -19.898 -0.030300
ATOM    784 HB2  ASP    51      -7.204  -9.272 -20.726 -0.012200
ATOM    785 HB3  ASP    51      -7.263 -10.791 -19.830 -0.012200
ATOM    786 CG   ASP    51      -9.176  -9.915 -20.172  0.799400
ATOM    787 OD1  ASP    51      -9.974 -10.083 -19.228 -0.801400
ATOM    788 OD2  ASP    51      -9.542  -9.856 -21.369 -0.801400
ATOM    789 C    ASP    51      -7.925  -7.613 -18.621  0.536600
ATOM    790 O    ASP    51      -7.207  -6.668 -18.964 -0.581900
ATOM    791 N    ASP    52      -9.187  -7.434 -18.236 -0.516300
ATOM    792 H    ASP    52      -9.748  -8.247 -18.025  0.293600
ATOM    793 CA   ASP    52      -9.772  -6.089 -18.213  0.038100
ATOM    794 HA   ASP    52      -9.578  -5.591 -19.163  0.088000
ATOM    795 CB   ASP    52     -11.290  -6.159 -17.992 -0.030300
ATOM    796 HB2  ASP    52     -11.465  -6.664 -17.042 -0.012200
ATOM    797 HB3  ASP    52     -11.686  -5.145 -17.929 -0.012200
ATOM    798 CG   ASP    52     -12.024  -6.892 -19.113  0.799400
ATOM    799 OD1  ASP    52     -11.596  -6.783 -20.283 -0.801400
ATOM    800 OD2  ASP    52     -13.035  -7.571 -18.826 -0.801400
ATOM    801 C    ASP    52      -9.116  -5.214 -17.140  0.536600
ATOM    802 O    ASP    52      -8.906  -4.011 -17.336 -0.581900
ATOM    803 N    VAL    53      -8.784  -5.812 -15.999 -0.415700
ATOM    804 H    VAL    53      -9.027  -6.784 -15.871  0.271900
ATOM    805 CA   VAL    53      -8.117  -5.085 -14.921 -0.087500
ATOM    806 HA   VAL    53      -8.690  -4.188 -14.688  0.096900
ATOM    807 CB   VAL    53      -8.030  -5.963 -13.659  0.298500
ATOM    808 HB   VAL    53      -7.600  -6.933 -13.908 -0.029700
ATOM    809 CG1  VAL    53      -7.150  -5.297 -12.596 -0.319200
ATOM    810 1HG1 VAL    53      -6.099  -5.426 -12.855  0.079100
ATOM    811 2HG1 VAL    53      -7.355  -4.229 -12.528  0.079100
ATOM    812 3HG1 VAL    53      -7.316  -5.767 -11.627  0.079100
ATOM    813 CG2  VAL    53      -9.437  -6.176 -13.100 -0.319200
ATOM    814 1HG2 VAL    53     -10.127  -6.602 -13.828  0.079100
ATOM    815 2HG2 VAL    53      -9.425  -6.789 -12.198  0.079100
ATOM    816 3HG2 VAL    53      -9.871  -5.213 -12.828  0.079100
ATOM    817 C    VAL    53      -6.733  -4.634 -15.383  0.597300
ATOM    818 O    VAL    53      -6.296  -3.519 -15.082 -0.567900
ATOM    819 N    ARG    54      -6.040  -5.486 -16.138 -0.347900
ATOM    820 H    ARG    54      -6.431  -6.396 -16.337  0.274700
ATOM    821 CA   ARG    54      -4.722  -5.132 -16.663 -0.263700
ATOM    822 HA   ARG    54      -4.078  -4.779 -15.857  0.156000
ATOM    823 CB   ARG    54      -4.071  -6.340 -17.341 -0.000700
ATOM    824 HB2  ARG    54      -4.785  -6.829 -18.003  0.032700
ATOM    825 HB3  ARG    54      -3.252  -5.974 -17.959  0.032700
ATOM    826 CG   ARG    54      -3.503  -7.366 -16.368  0.039000
ATOM    827 HG2  ARG    54      -2.840  -6.843 -15.678  0.028500
ATOM    828 HG3  ARG    54      -4.290  -7.846 -15.786  0.028500
ATOM    829 CD   ARG    54      -2.694  -8.416 -17.114  0.048600
ATOM    830 HD2  ARG    54      -3.353  -9.071 -17.685  0.068700
ATOM    831 HD3  ARG    54      -2.034  -7.850 -17.771  0.068700
ATOM    832 NE   ARG    54      -1.821  -9.176 -16.215 -0.529500
ATOM    833 HE   ARG    54      -1.906  -9.005 -15.223  0.345600
ATOM    834 CZ   ARG    54      -0.887 -10.027 -16.615  0.807600
ATOM    835 NH1  ARG    54      -0.695 -10.250 -17.901 -0.862700
ATOM    836 1HH1 ARG    54      -1.183  -9.678 -18.575  0.447800
ATOM    837 2HH1 ARG    54       0.055 -10.861 -18.190  0.447800
ATOM    838 NH2  ARG    54      -0.139 -10.649 -15.728 -0.862700
ATOM    839 1HH2 ARG    54      -0.133 -10.379 -14.755  0.447800
ATOM    840 2HH2 ARG    54       0.634 -11.202 -16.072  0.447800
ATOM    841 C    ARG    54      -4.821  -3.990 -17.668  0.734100
ATOM    842 O    ARG    54      -3.918  -3.161 -17.763 -0.589400
ATOM    843 N    LEU    55      -5.916  -3.937 -18.422 -0.415700
ATOM    844 H    LEU    55      -6.617  -4.658 -18.326  0.271900
ATOM    845 CA   LEU    55      -6.102  -2.885 -19.416 -0.051800
ATOM    846 HA   LEU    55      -5.196  -2.820 -20.017  0.092200
ATOM    847 CB   LEU    55      -7.279  -3.240 -20.336 -0.110200
ATOM    848 HB2  LEU    55      -7.094  -4.221 -20.774  0.045700
ATOM    849 HB3  LEU    55      -8.182  -3.354 -19.736  0.045700
ATOM    850 CG   LEU    55      -7.605  -2.306 -21.507  0.353100
ATOM    851 HG   LEU    55      -8.304  -2.828 -22.160 -0.036100
ATOM    852 CD1  LEU    55      -8.290  -1.035 -21.027 -0.412100
ATOM    853 1HD1 LEU    55      -9.047  -1.264 -20.278  0.100000
ATOM    854 2HD1 LEU    55      -7.569  -0.309 -20.651  0.100000
ATOM    855 3HD1 LEU    55      -8.789  -0.581 -21.884  0.100000
ATOM    856 CD2  LEU    55      -6.338  -1.988 -22.288 -0.412100
ATOM    857 1HD2 LEU    55      -6.604  -1.371 -23.147  0.100000
ATOM    858 2HD2 LEU    55      -5.631  -1.425 -21.679  0.100000
ATOM    859 3HD2 LEU    55      -5.887  -2.911 -22.653  0.100000
ATOM    860 C    LEU    55      -6.335  -1.525 -18.773  0.597300
ATOM    861 O    LEU    55      -5.640  -0.558 -19.077 -0.567900
ATOM    862 N    VAL    56      -7.311  -1.459 -17.871 -0.415700
ATOM    863 H    VAL    56      -7.857  -2.289 -17.687  0.271900
ATOM    864 CA   VAL    56      -7.669  -0.209 -17.207 -0.087500
ATOM    865 HA   VAL    56      -7.952   0.521 -17.966  0.096900
ATOM    866 CB   VAL    56      -8.875  -0.417 -16.263  0.298500
ATOM    867 HB   VAL    56      -8.648  -1.218 -15.560 -0.029700
ATOM    868 CG1  VAL    56      -9.181   0.867 -15.478 -0.319200
ATOM    869 1HG1 VAL    56     -10.116   0.744 -14.931  0.079100
ATOM    870 2HG1 VAL    56      -8.395   1.071 -14.751  0.079100
ATOM    871 3HG1 VAL    56      -9.284   1.707 -16.164  0.079100
ATOM    872 CG2  VAL    56     -10.104  -0.817 -17.077 -0.319200
ATOM    873 1HG2 VAL    56     -10.959  -0.953 -16.415  0.079100
ATOM    874 2HG2 VAL    56     -10.335  -0.032 -17.798  0.079100
ATOM    875 3HG2 VAL    56      -9.937  -1.747 -17.619  0.079100
ATOM    876 C    VAL    56      -6.508   0.391 -16.431  0.597300
ATOM    877 O    VAL    56      -6.308   1.605 -16.441 -0.567900
ATOM    878 N    THR    57      -5.736  -0.451 -15.752 -0.415700
ATOM    879 H    THR    57      -5.942  -1.440 -15.774  0.271900
ATOM    880 CA   THR    57      -4.614   0.035 -14.951 -0.038900
ATOM    881 HA   THR    57      -4.898   0.972 -14.473  0.100700
ATOM    882 CB   THR    57      -4.261  -0.955 -13.837  0.365400
ATOM    883 HB   THR    57      -3.461  -0.536 -13.226  0.004300
ATOM    884 CG2  THR    57      -5.467  -1.213 -12.941 -0.243800
ATOM    885 1HG2 THR    57      -5.748  -0.293 -12.429  0.064200
ATOM    886 2HG2 THR    57      -6.316  -1.580 -13.518  0.064200
ATOM    887 3HG2 THR    57      -5.200  -1.966 -12.199  0.064200
ATOM    888 OG1  THR    57      -3.825  -2.176 -14.413 -0.676100
ATOM    889 HG1  THR    57      -4.616  -2.671 -14.638  0.410200
ATOM    890 C    THR    57      -3.348   0.317 -15.748  0.597300
ATOM    891 O    THR    57      -2.455   0.994 -15.239 -0.567900
ATOM    892 N    ASN    58      -3.271  -0.161 -16.989 -0.415700
ATOM    893 H    ASN    58      -4.030  -0.711 -17.365  0.271900
ATOM    894 CA   ASN    58      -2.069   0.023 -17.805  0.014300
ATOM    895 HA   ASN    58      -1.349   0.633 -17.260  0.104800
ATOM    896 CB   ASN    58      -1.429  -1.335 -18.061 -0.204100
ATOM    897 HB2  ASN    58      -1.410  -1.910 -17.136  0.079700
ATOM    898 HB3  ASN    58      -2.082  -1.780 -18.812  0.079700
ATOM    899 CG   ASN    58      -0.009  -1.233 -18.581  0.713000
ATOM    900 OD1  ASN    58       0.798  -0.484 -18.045 -0.593100
ATOM    901 ND2  ASN    58       0.306  -1.986 -19.620 -0.919100
ATOM    902 1HD2 ASN    58       1.206  -1.860 -20.062  0.419600
ATOM    903 2HD2 ASN    58      -0.395  -2.585 -20.032  0.419600
ATOM    904 C    ASN    58      -2.305   0.754 -19.125  0.597300
ATOM    905 O    ASN    58      -1.564   0.564 -20.079 -0.567900
ATOM    906 N    ASP    59      -3.331   1.586 -19.193 -0.516300
ATOM    907 H    ASP    59      -3.943   1.684 -18.395  0.293600
ATOM    908 CA   ASP    59      -3.633   2.332 -20.407  0.038100
ATOM    909 HA   ASP    59      -2.884   2.111 -21.167  0.088000
ATOM    910 CB   ASP    59      -4.931   1.821 -21.020 -0.030300
ATOM    911 HB2  ASP    59      -4.838   0.738 -21.098 -0.012200
ATOM    912 HB3  ASP    59      -5.790   2.020 -20.379 -0.012200
ATOM    913 CG   ASP    59      -5.159   2.340 -22.424  0.799400
ATOM    914 OD1  ASP    59      -5.213   3.572 -22.608 -0.801400
ATOM    915 OD2  ASP    59      -5.275   1.507 -23.352 -0.801400
ATOM    916 C    ASP    59      -3.709   3.830 -20.106  0.536600
ATOM    917 O    ASP    59      -4.442   4.245 -19.202 -0.581900
ATOM    918 N    PRO    60      -2.962   4.655 -20.858 -0.254800
ATOM    919 CD   PRO    60      -1.992   4.220 -21.868  0.019200
ATOM    920 HD2  PRO    60      -2.484   4.063 -22.828  0.039100
ATOM    921 HD3  PRO    60      -1.418   3.345 -21.561  0.039100
ATOM    922 CG   PRO    60      -1.035   5.384 -21.937  0.018900
ATOM    923 HG2  PRO    60      -0.509   5.424 -22.891  0.021300
ATOM    924 HG3  PRO    60      -0.337   5.352 -21.101  0.021300
ATOM    925 CB   PRO    60      -1.961   6.557 -21.808 -0.007000
ATOM    926 HB2  PRO    60      -2.505   6.696 -22.742  0.025300
ATOM    927 HB3  PRO    60      -1.423   7.466 -21.537  0.025300
ATOM    928 CA   PRO    60      -2.915   6.114 -20.702 -0.026600
ATOM    929 HA   PRO    60      -2.474   6.343 -19.732  0.064100
ATOM    930 C    PRO    60      -4.263   6.824 -20.815  0.589600
ATOM    931 O    PRO    60      -4.393   7.979 -20.401 -0.574800
ATOM    932 N    ARG    61      -5.266   6.141 -21.359 -0.347900
ATOM    933 H    ARG    61      -5.100   5.209 -21.709  0.274700
ATOM    934 CA   ARG    61      -6.601   6.714 -21.513 -0.263700
ATOM    935 HA   ARG    61      -6.529   7.745 -21.859  0.156000
ATOM    936 CB   ARG    61      -7.405   5.919 -22.542 -0.000700
ATOM    937 HB2  ARG    61      -7.368   4.862 -22.282  0.032700
ATOM    938 HB3  ARG    61      -8.448   6.233 -22.484  0.032700
ATOM    939 CG   ARG    61      -6.943   6.157 -23.982  0.039000
ATOM    940 HG2  ARG    61      -7.111   7.201 -24.247  0.028500
ATOM    941 HG3  ARG    61      -5.878   5.943 -24.075  0.028500
ATOM    942 CD   ARG    61      -7.712   5.267 -24.941  0.048600
ATOM    943 HD2  ARG    61      -8.761   5.469 -24.723  0.068700
ATOM    944 HD3  ARG    61      -7.472   5.533 -25.970  0.068700
ATOM    945 NE   ARG    61      -7.443   3.849 -24.698 -0.529500
ATOM    946 HE   ARG    61      -6.707   3.615 -24.047  0.345600
ATOM    947 CZ   ARG    61      -8.098   2.850 -25.270  0.807600
ATOM    948 NH1  ARG    61      -9.061   3.072 -26.128 -0.862700
ATOM    949 1HH1 ARG    61      -9.230   4.021 -26.430  0.447800
ATOM    950 2HH1 ARG    61      -9.689   2.324 -26.385  0.447800
ATOM    951 NH2  ARG    61      -7.778   1.621 -24.969 -0.862700
ATOM    952 1HH2 ARG    61      -6.983   1.447 -24.370  0.447800
ATOM    953 2HH2 ARG    61      -8.257   0.836 -25.388  0.447800
ATOM    954 C    ARG    61      -7.363   6.775 -20.193  0.734100
ATOM    955 O    ARG    61      -8.407   7.416 -20.111 -0.589400
ATOM    956 N    PHE    62      -6.855   6.098 -19.170 -0.415700
ATOM    957 H    PHE    62      -6.000   5.576 -19.299  0.271900
ATOM    958 CA   PHE    62      -7.464   6.122 -17.848 -0.002400
ATOM    959 HA   PHE    62      -8.407   6.669 -17.862  0.097800
ATOM    960 CB   PHE    62      -7.752   4.703 -17.356 -0.034300
ATOM    961 HB2  PHE    62      -6.811   4.164 -17.251  0.029500
ATOM    962 HB3  PHE    62      -8.216   4.753 -16.371  0.029500
ATOM    963 CG   PHE    62      -8.665   3.917 -18.253  0.011800
ATOM    964 CD1  PHE    62      -8.138   3.089 -19.239 -0.125600
ATOM    965 HD1  PHE    62      -7.063   3.059 -19.336  0.133000
ATOM    966 CE1  PHE    62      -8.977   2.340 -20.070 -0.170400
ATOM    967 HE1  PHE    62      -8.557   1.725 -20.852  0.143000
ATOM    968 CZ   PHE    62     -10.359   2.422 -19.915 -0.107200
ATOM    969 HZ   PHE    62     -11.007   1.847 -20.560  0.129700
ATOM    970 CE2  PHE    62     -10.897   3.256 -18.930 -0.170400
ATOM    971 HE2  PHE    62     -11.968   3.334 -18.819  0.143000
ATOM    972 CD2  PHE    62     -10.048   4.000 -18.103 -0.125600
ATOM    973 HD2  PHE    62     -10.468   4.649 -17.349  0.133000
ATOM    974 C    PHE    62      -6.483   6.825 -16.925  0.597300
ATOM    975 O    PHE    62      -5.324   6.407 -16.817 -0.567900
ATOM    976 N    GLY    63      -6.927   7.888 -16.261 -0.415700
ATOM    977 H    GLY    63      -7.874   8.211 -16.404  0.271900
ATOM    978 CA   GLY    63      -6.040   8.650 -15.391 -0.025200
ATOM    979 HA2  GLY    63      -5.052   8.192 -15.348  0.069800
ATOM    980 HA3  GLY    63      -5.887   9.627 -15.850  0.069800
ATOM    981 C    GLY    63      -6.480   8.865 -13.951  0.597300
ATOM    982 O    GLY    63      -7.663   8.779 -13.613 -0.567900
ATOM    983 N    ARG    64      -5.509   9.153 -13.093 -0.347900
ATOM    984 H    ARG    64      -4.568   9.237 -13.452  0.274700
ATOM    985 CA   ARG    64      -5.741   9.403 -11.671 -0.263700
ATOM    986 HA   ARG    64      -6.696   8.973 -11.369  0.156000
ATOM    987 CB   ARG    64      -4.611   8.783 -10.838 -0.000700
ATOM    988 HB2  ARG    64      -3.649   8.963 -11.319  0.032700
ATOM    989 HB3  ARG    64      -4.603   9.282  -9.869  0.032700
ATOM    990 CG   ARG    64      -4.769   7.293 -10.553  0.039000
ATOM    991 HG2  ARG    64      -5.036   6.771 -11.472  0.028500
ATOM    992 HG3  ARG    64      -3.809   6.908 -10.208  0.028500
ATOM    993 CD   ARG    64      -5.842   7.076  -9.487  0.048600
ATOM    994 HD2  ARG    64      -5.568   7.616  -8.581  0.068700
ATOM    995 HD3  ARG    64      -6.783   7.501  -9.837  0.068700
ATOM    996 NE   ARG    64      -6.055   5.662  -9.164 -0.529500
ATOM    997 HE   ARG    64      -6.961   5.285  -9.404  0.345600
ATOM    998 CZ   ARG    64      -5.190   4.892  -8.515  0.807600
ATOM    999 NH1  ARG    64      -4.033   5.375  -8.104 -0.862700
ATOM   1000 1HH1 ARG    64      -3.793   6.339  -8.287  0.447800
ATOM   1001 2HH1 ARG    64      -3.376   4.779  -7.622  0.447800
ATOM   1002 NH2  ARG    64      -5.485   3.634  -8.268 -0.862700
ATOM   1003 1HH2 ARG    64      -6.418   3.281  -8.428  0.447800
ATOM   1004 2HH2 ARG    64      -4.753   3.043  -7.901  0.447800
ATOM   1005 C    ARG    64      -5.828  10.887 -11.348  0.734100
ATOM   1006 O    ARG    64      -6.533  11.276 -10.422 -0.589400
ATOM   1007 N    GLU    65      -5.104  11.711 -12.092 -0.516300
ATOM   1008 H    GLU    65      -4.549  11.336 -12.848  0.293600
ATOM   1009 CA   GLU    65      -5.089  13.152 -11.857  0.039700
ATOM   1010 HA   GLU    65      -4.695  13.348 -10.860  0.110500
ATOM   1011 CB   GLU    65      -4.176  13.847 -12.874  0.056000
ATOM   1012 HB2  GLU    65      -4.383  13.499 -13.886 -0.017300
ATOM   1013 HB3  GLU    65      -4.426  14.908 -12.865 -0.017300
ATOM   1014 CG   GLU    65      -2.690  13.756 -12.518  0.013600
ATOM   1015 HG2  GLU    65      -2.507  14.323 -11.605 -0.042500
ATOM   1016 HG3  GLU    65      -2.449  12.708 -12.334 -0.042500
ATOM   1017 CD   GLU    65      -1.775  14.288 -13.614  0.805400
ATOM   1018 OE1  GLU    65      -2.208  15.179 -14.384 -0.818800
ATOM   1019 OE2  GLU    65      -0.604  13.841 -13.692 -0.818800
ATOM   1020 C    GLU    65      -6.482  13.783 -11.892  0.536600
ATOM   1021 O    GLU    65      -6.757  14.734 -11.158 -0.581900
ATOM   1022 N    ALA    66      -7.370  13.243 -12.718 -0.415700
ATOM   1023 H    ALA    66      -7.064  12.509 -13.340  0.271900
ATOM   1024 CA   ALA    66      -8.723  13.779 -12.863  0.033700
ATOM   1025 HA   ALA    66      -8.674  14.866 -12.807  0.082300
ATOM   1026 CB   ALA    66      -9.249  13.450 -14.251 -0.182500
ATOM   1027 HB1  ALA    66      -8.625  13.925 -15.008  0.060300
ATOM   1028 HB2  ALA    66      -9.235  12.371 -14.410  0.060300
ATOM   1029 HB3  ALA    66     -10.270  13.817 -14.360  0.060300
ATOM   1030 C    ALA    66      -9.727  13.315 -11.804  0.597300
ATOM   1031 O    ALA    66     -10.840  13.834 -11.738 -0.567900
ATOM   1032 N    VAL    67      -9.348  12.347 -10.974 -0.415700
ATOM   1033 H    VAL    67      -8.405  11.989 -11.039  0.271900
ATOM   1034 CA   VAL    67     -10.253  11.818  -9.951 -0.087500
ATOM   1035 HA   VAL    67     -11.179  11.511 -10.436  0.096900
ATOM   1036 CB   VAL    67      -9.650  10.576  -9.267  0.298500
ATOM   1037 HB   VAL    67      -8.682  10.829  -8.835 -0.029700
ATOM   1038 CG1  VAL    67     -10.567  10.084  -8.140 -0.319200
ATOM   1039 1HG1 VAL    67     -11.590   9.982  -8.501  0.079100
ATOM   1040 2HG1 VAL    67     -10.224   9.110  -7.791  0.079100
ATOM   1041 3HG1 VAL    67     -10.534  10.768  -7.292  0.079100
ATOM   1042 CG2  VAL    67      -9.452   9.465 -10.286 -0.319200
ATOM   1043 1HG2 VAL    67      -8.852   9.804 -11.130  0.079100
ATOM   1044 2HG2 VAL    67      -8.929   8.638  -9.805  0.079100
ATOM   1045 3HG2 VAL    67     -10.418   9.106 -10.641  0.079100
ATOM   1046 C    VAL    67     -10.643  12.822  -8.872  0.597300
ATOM   1047 O    VAL    67     -11.805  12.889  -8.477 -0.567900
ATOM   1048 N    MET    68      -9.699  13.615  -8.406 -0.415700
ATOM   1049 H    MET    68      -8.755  13.490  -8.744  0.271900
ATOM   1050 CA   MET    68      -9.911  14.542  -7.294 -0.023700
ATOM   1051 HA   MET    68     -10.194  13.960  -6.417  0.088000
ATOM   1052 CB   MET    68      -8.593  15.236  -6.997  0.034200
ATOM   1053 HB2  MET    68      -8.107  15.536  -7.926  0.024100
ATOM   1054 HB3  MET    68      -8.795  16.139  -6.422  0.024100
ATOM   1055 CG   MET    68      -7.640  14.377  -6.167  0.001800
ATOM   1056 HG2  MET    68      -8.190  14.084  -5.272  0.044000
ATOM   1057 HG3  MET    68      -7.354  13.416  -6.593  0.044000
ATOM   1058 SD   MET    68      -6.205  15.303  -5.603 -0.273700
ATOM   1059 CE   MET    68      -6.876  15.991  -4.074 -0.053600
ATOM   1060 HE1  MET    68      -6.076  16.258  -3.383  0.068400
ATOM   1061 HE2  MET    68      -7.489  16.864  -4.296  0.068400
ATOM   1062 HE3  MET    68      -7.492  15.239  -3.582  0.068400
ATOM   1063 C    MET    68     -11.009  15.587  -7.459  0.597300
ATOM   1064 O    MET    68     -11.623  16.002  -6.471 -0.567900
ATOM   1065 N    ASP    69     -11.279  16.017  -8.676 -0.516300
ATOM   1066 H    ASP    69     -10.759  15.693  -9.479  0.293600
ATOM   1067 CA   ASP    69     -12.266  17.087  -8.772  0.038100
ATOM   1068 HA   ASP    69     -12.130  17.783  -7.944  0.088000
ATOM   1069 CB   ASP    69     -12.037  17.912 -10.030 -0.030300
ATOM   1070 HB2  ASP    69     -12.749  18.737 -10.059 -0.012200
ATOM   1071 HB3  ASP    69     -11.035  18.340 -10.010 -0.012200
ATOM   1072 CG   ASP    69     -12.199  17.096 -11.298  0.799400
ATOM   1073 OD1  ASP    69     -12.988  16.135 -11.304 -0.801400
ATOM   1074 OD2  ASP    69     -11.541  17.435 -12.306 -0.801400
ATOM   1075 C    ASP    69     -13.756  16.699  -8.748  0.536600
ATOM   1076 O    ASP    69     -14.589  17.564  -8.487 -0.581900
ATOM   1077 N    ARG    70     -14.108  15.454  -8.988 -0.347900
ATOM   1078 H    ARG    70     -13.338  14.821  -9.154  0.274700
ATOM   1079 CA   ARG    70     -15.478  15.015  -9.324 -0.263700
ATOM   1080 HA   ARG    70     -16.091  15.883  -9.565  0.156000
ATOM   1081 CB   ARG    70     -15.329  14.170 -10.562 -0.000700
ATOM   1082 HB2  ARG    70     -16.000  13.316 -10.473  0.032700
ATOM   1083 HB3  ARG    70     -15.448  14.760 -11.470  0.032700
ATOM   1084 CG   ARG    70     -14.064  13.342 -10.544  0.039000
ATOM   1085 HG2  ARG    70     -13.137  13.882 -10.357  0.028500
ATOM   1086 HG3  ARG    70     -14.142  12.560  -9.788  0.028500
ATOM   1087 CD   ARG    70     -13.747  12.777 -11.904  0.048600
ATOM   1088 HD2  ARG    70     -12.820  12.217 -11.790  0.068700
ATOM   1089 HD3  ARG    70     -14.529  12.077 -12.201  0.068700
ATOM   1090 NE   ARG    70     -13.513  13.851 -12.878 -0.529500
ATOM   1091 HE   ARG    70     -12.810  14.536 -12.639  0.345600
ATOM   1092 CZ   ARG    70     -14.302  14.084 -13.914  0.807600
ATOM   1093 NH1  ARG    70     -15.366  13.333 -14.118 -0.862700
ATOM   1094 1HH1 ARG    70     -15.621  12.598 -13.474  0.447800
ATOM   1095 2HH1 ARG    70     -15.917  13.471 -14.953  0.447800
ATOM   1096 NH2  ARG    70     -14.038  15.063 -14.753 -0.862700
ATOM   1097 1HH2 ARG    70     -13.176  15.578 -14.651  0.447800
ATOM   1098 2HH2 ARG    70     -14.610  15.160 -15.580  0.447800
ATOM   1099 C    ARG    70     -16.290  14.206  -8.327  0.734100
ATOM   1100 O    ARG    70     -17.257  13.548  -8.716 -0.589400
ATOM   1101 N    GLN    71     -15.923  14.231  -7.062 -0.415700
ATOM   1102 H    GLN    71     -15.127  14.801  -6.813  0.271900
ATOM   1103 CA   GLN    71     -16.633  13.478  -6.024 -0.003100
ATOM   1104 HA   GLN    71     -15.944  13.327  -5.193  0.085000
ATOM   1105 CB   GLN    71     -17.840  14.270  -5.508 -0.003600
ATOM   1106 HB2  GLN    71     -18.582  14.369  -6.300  0.017100
ATOM   1107 HB3  GLN    71     -18.300  13.714  -4.691  0.017100
ATOM   1108 CG   GLN    71     -17.508  15.656  -4.974 -0.064500
ATOM   1109 HG2  GLN    71     -18.421  16.099  -4.577  0.035200
ATOM   1110 HG3  GLN    71     -16.801  15.603  -4.147  0.035200
ATOM   1111 CD   GLN    71     -16.972  16.585  -6.044  0.695100
ATOM   1112 OE1  GLN    71     -17.592  16.764  -7.090 -0.608600
ATOM   1113 NE2  GLN    71     -15.810  17.169  -5.804 -0.940700
ATOM   1114 1HE2 GLN    71     -15.404  17.696  -6.564  0.425100
ATOM   1115 2HE2 GLN    71     -15.293  16.976  -4.959  0.425100
ATOM   1116 C    GLN    71     -17.101  12.086  -6.468  0.597300
ATOM   1117 O    GLN    71     -18.286  11.749  -6.367 -0.567900
ATOM   1118 N    VAL    72     -16.174  11.280  -6.969 -0.415700
ATOM   1119 H    VAL    72     -15.218  11.599  -7.021  0.271900
ATOM   1120 CA   VAL    72     -16.496   9.925  -7.416 -0.087500
ATOM   1121 HA   VAL    72     -17.294   9.990  -8.155  0.096900
ATOM   1122 CB   VAL    72     -15.276   9.264  -8.070  0.298500
ATOM   1123 HB   VAL    72     -14.479   9.143  -7.337 -0.029700
ATOM   1124 CG1  VAL    72     -15.633   7.884  -8.595 -0.319200
ATOM   1125 1HG1 VAL    72     -16.454   7.952  -9.310  0.079100
ATOM   1126 2HG1 VAL    72     -14.764   7.454  -9.092  0.079100
ATOM   1127 3HG1 VAL    72     -15.899   7.201  -7.789  0.079100
ATOM   1128 CG2  VAL    72     -14.756  10.136  -9.205 -0.319200
ATOM   1129 1HG2 VAL    72     -14.079  10.856  -8.746  0.079100
ATOM   1130 2HG2 VAL    72     -14.169   9.538  -9.903  0.079100
ATOM   1131 3HG2 VAL    72     -15.570  10.625  -9.740  0.079100
ATOM   1132 C    VAL    72     -16.963   9.064  -6.247  0.597300
ATOM   1133 O    VAL    72     -16.419   9.164  -5.144 -0.567900
ATOM   1134 N    THR    73     -17.962   8.217  -6.480 -0.415700
ATOM   1135 H    THR    73     -18.330   8.145  -7.418  0.271900
ATOM   1136 CA   THR    73     -18.474   7.320  -5.451 -0.038900
ATOM   1137 HA   THR    73     -18.911   7.924  -4.656  0.100700
ATOM   1138 CB   THR    73     -19.578   6.400  -6.013  0.365400
ATOM   1139 HB   THR    73     -20.331   7.024  -6.495  0.004300
ATOM   1140 CG2  THR    73     -19.013   5.417  -7.036 -0.243800
ATOM   1141 1HG2 THR    73     -18.423   5.940  -7.790  0.064200
ATOM   1142 2HG2 THR    73     -18.407   4.655  -6.547  0.064200
ATOM   1143 3HG2 THR    73     -19.843   4.918  -7.535  0.064200
ATOM   1144 OG1  THR    73     -20.184   5.665  -4.968 -0.676100
ATOM   1145 HG1  THR    73     -20.791   6.281  -4.551  0.410200
ATOM   1146 C    THR    73     -17.292   6.516  -4.909  0.597300
ATOM   1147 O    THR    73     -16.435   6.056  -5.675 -0.567900
ATOM   1148 N    ARG    74     -17.220   6.363  -3.593 -0.347900
ATOM   1149 H    ARG    74     -17.966   6.728  -3.018  0.274700
ATOM   1150 CA   ARG    74     -16.101   5.666  -2.965 -0.263700
ATOM   1151 HA   ARG    74     -15.792   4.823  -3.583  0.156000
ATOM   1152 CB   ARG    74     -14.911   6.620  -2.822 -0.000700
ATOM   1153 HB2  ARG    74     -14.072   6.075  -2.391  0.032700
ATOM   1154 HB3  ARG    74     -14.600   6.958  -3.811  0.032700
ATOM   1155 CG   ARG    74     -15.211   7.847  -1.950  0.039000
ATOM   1156 HG2  ARG    74     -15.912   8.496  -2.474  0.028500
ATOM   1157 HG3  ARG    74     -15.670   7.536  -1.012  0.028500
ATOM   1158 CD   ARG    74     -13.941   8.624  -1.609  0.048600
ATOM   1159 HD2  ARG    74     -13.276   7.958  -1.059  0.068700
ATOM   1160 HD3  ARG    74     -13.401   8.938  -2.502  0.068700
ATOM   1161 NE   ARG    74     -14.239   9.777  -0.751 -0.529500
ATOM   1162 HE   ARG    74     -14.215   9.620   0.246  0.345600
ATOM   1163 CZ   ARG    74     -14.743  10.925  -1.174  0.807600
ATOM   1164 NH1  ARG    74     -15.010  11.108  -2.452 -0.862700
ATOM   1165 1HH1 ARG    74     -14.692  10.414  -3.113  0.447800
ATOM   1166 2HH1 ARG    74     -15.262  12.039  -2.751  0.447800
ATOM   1167 NH2  ARG    74     -14.988  11.894  -0.315 -0.862700
ATOM   1168 1HH2 ARG    74     -14.868  11.749   0.677  0.447800
ATOM   1169 2HH2 ARG    74     -15.417  12.751  -0.633  0.447800
ATOM   1170 C    ARG    74     -16.461   5.126  -1.596  0.734100
ATOM   1171 O    ARG    74     -17.442   5.551  -0.987 -0.589400
ATOM   1172 N    LEU    75     -15.639   4.206  -1.099 -0.415700
ATOM   1173 H    LEU    75     -14.853   3.908  -1.659  0.271900
ATOM   1174 CA   LEU    75     -15.846   3.604   0.217 -0.051800
ATOM   1175 HA   LEU    75     -16.900   3.348   0.326  0.092200
ATOM   1176 CB   LEU    75     -15.016   2.318   0.341 -0.110200
ATOM   1177 HB2  LEU    75     -15.327   1.624  -0.439  0.045700
ATOM   1178 HB3  LEU    75     -13.971   2.565   0.155  0.045700
ATOM   1179 CG   LEU    75     -15.096   1.596   1.698  0.353100
ATOM   1180 HG   LEU    75     -14.843   2.284   2.505 -0.036100
ATOM   1181 CD1  LEU    75     -16.506   1.060   1.919 -0.412100
ATOM   1182 1HD1 LEU    75     -16.545   0.525   2.868  0.100000
ATOM   1183 2HD1 LEU    75     -17.232   1.872   1.959  0.100000
ATOM   1184 3HD1 LEU    75     -16.774   0.373   1.117  0.100000
ATOM   1185 CD2  LEU    75     -14.092   0.447   1.748 -0.412100
ATOM   1186 1HD2 LEU    75     -14.120  -0.004   2.740  0.100000
ATOM   1187 2HD2 LEU    75     -14.357  -0.321   1.021  0.100000
ATOM   1188 3HD2 LEU    75     -13.086   0.820   1.558  0.100000
ATOM   1189 C    LEU    75     -15.487   4.546   1.365  0.597300
ATOM   1190 O    LEU    75     -16.281   4.748   2.282 -0.567900
ATOM   1191 N    ALA    76     -14.287   5.116   1.316 -0.415700
ATOM   1192 H    ALA    76     -13.669   4.921   0.542  0.271900
ATOM   1193 CA   ALA    76     -13.799   5.981   2.383  0.033700
ATOM   1194 HA   ALA    76     -14.003   5.456   3.316  0.082300
ATOM   1195 CB   ALA    76     -12.283   6.111   2.286 -0.182500
ATOM   1196 HB1  ALA    76     -12.025   6.830   1.509  0.060300
ATOM   1197 HB2  ALA    76     -11.878   6.460   3.236  0.060300
ATOM   1198 HB3  ALA    76     -11.825   5.159   2.015  0.060300
ATOM   1199 C    ALA    76     -14.429   7.371   2.417  0.597300
ATOM   1200 O    ALA    76     -14.664   7.981   1.369 -0.567900
ATOM   1201 N    PRO    77     -14.699   7.899   3.621 -0.254800
ATOM   1202 CD   PRO    77     -14.769   7.209   4.913  0.019200
ATOM   1203 HD2  PRO    77     -13.826   7.016   5.424  0.039100
ATOM   1204 HD3  PRO    77     -15.260   6.247   4.763  0.039100
ATOM   1205 CG   PRO    77     -15.748   8.056   5.705  0.018900
ATOM   1206 HG2  PRO    77     -15.590   7.967   6.780  0.021300
ATOM   1207 HG3  PRO    77     -16.772   7.781   5.451  0.021300
ATOM   1208 CB   PRO    77     -15.452   9.446   5.212 -0.007000
ATOM   1209 HB2  PRO    77     -14.529   9.808   5.664  0.025300
ATOM   1210 HB3  PRO    77     -16.280  10.122   5.426  0.025300
ATOM   1211 CA   PRO    77     -15.279   9.235   3.711 -0.026600
ATOM   1212 HA   PRO    77     -16.246   9.270   3.209  0.064100
ATOM   1213 C    PRO    77     -14.335  10.260   3.086  0.589600
ATOM   1214 O    PRO    77     -14.771  11.195   2.415 -0.574800
ATOM   1215 N    HIP    78     -13.027  10.059   3.275 -0.347900
ATOM   1216 H    HIP    78     -12.731   9.283   3.849  0.274700
ATOM   1217 CA   HIP    78     -12.004  10.951   2.728 -0.135400
ATOM   1218 HA   HIP    78     -12.422  11.533   1.907  0.121200
ATOM   1219 CB   HIP    78     -11.518  11.927   3.805 -0.041400
ATOM   1220 HB2  HIP    78     -11.010  11.365   4.588  0.081000
ATOM   1221 HB3  HIP    78     -10.795  12.622   3.377  0.081000
ATOM   1222 CG   HIP    78     -12.619  12.719   4.443 -0.001200
ATOM   1223 ND1  HIP    78     -13.414  13.597   3.745 -0.151300
ATOM   1224 HD1  HIP    78     -13.334  13.814   2.762  0.386600
ATOM   1225 CE1  HIP    78     -14.308  14.129   4.575 -0.017000
ATOM   1226 HE1  HIP    78     -15.075  14.842   4.309  0.268100
ATOM   1227 NE2  HIP    78     -14.107  13.619   5.789 -0.171800
ATOM   1228 HE2  HIP    78     -14.628  13.864   6.619  0.391100
ATOM   1229 CD2  HIP    78     -13.052  12.733   5.732 -0.114100
ATOM   1230 HD2  HIP    78     -12.627  12.178   6.555  0.231700
ATOM   1231 C    HIP    78     -10.803  10.189   2.175  0.734100
ATOM   1232 O    HIP    78     -10.486   9.087   2.626 -0.589400
ATOM   1233 N    PHE    79     -10.135  10.793   1.195 -0.415700
ATOM   1234 H    PHE    79     -10.385  11.738   0.937  0.271900
ATOM   1235 CA   PHE    79      -8.945  10.215   0.579 -0.002400
ATOM   1236 HA   PHE    79      -9.122   9.158   0.380  0.097800
ATOM   1237 CB   PHE    79      -8.599  10.952  -0.716 -0.034300
ATOM   1238 HB2  PHE    79      -8.578  12.025  -0.525  0.029500
ATOM   1239 HB3  PHE    79      -7.597  10.668  -1.036  0.029500
ATOM   1240 CG   PHE    79      -9.517  10.650  -1.860  0.011800
ATOM   1241 CD1  PHE    79     -10.044  11.686  -2.630 -0.125600
ATOM   1242 HD1  PHE    79      -9.803  12.713  -2.397  0.133000
ATOM   1243 CE1  PHE    79     -10.854  11.412  -3.729 -0.170400
ATOM   1244 HE1  PHE    79     -11.169  12.221  -4.371  0.143000
ATOM   1245 CZ   PHE    79     -11.125  10.094  -4.068 -0.107200
ATOM   1246 HZ   PHE    79     -11.425   9.896  -5.086  0.129700
ATOM   1247 CE2  PHE    79     -10.627   9.047  -3.297 -0.170400
ATOM   1248 HE2  PHE    79     -10.817   8.026  -3.592  0.143000
ATOM   1249 CD2  PHE    79      -9.815   9.330  -2.198 -0.125600
ATOM   1250 HD2  PHE    79      -9.405   8.507  -1.631  0.133000
ATOM   1251 C    PHE    79      -7.749  10.313   1.505  0.597300
ATOM   1252 O    PHE    79      -7.687  11.186   2.370 -0.567900
ATOM   1253 N    ILE    80      -6.788   9.420   1.305 -0.415700
ATOM   1254 H    ILE    80      -6.898   8.735   0.571  0.271900
ATOM   1255 CA   ILE    80      -5.554   9.432   2.078 -0.059700
ATOM   1256 HA   ILE    80      -5.710   9.929   3.036  0.086900
ATOM   1257 CB   ILE    80      -5.030   8.004   2.356  0.130300
ATOM   1258 HB   ILE    80      -4.876   7.356   1.492  0.018700
ATOM   1259 CG2  ILE    80      -3.659   8.074   3.031 -0.320400
ATOM   1260 1HG2 ILE    80      -3.260   7.084   3.250  0.088200
ATOM   1261 2HG2 ILE    80      -2.927   8.558   2.385  0.088200
ATOM   1262 3HG2 ILE    80      -3.736   8.645   3.956  0.088200
ATOM   1263 CG1  ILE    80      -6.030   7.235   3.210 -0.043000
ATOM   1264 2HG1 ILE    80      -6.082   7.721   4.184  0.023600
ATOM   1265 3HG1 ILE    80      -7.019   7.255   2.752  0.023600
ATOM   1266 CD1  ILE    80      -5.655   5.782   3.425 -0.066000
ATOM   1267 1HD1 ILE    80      -6.422   5.313   4.043  0.018600
ATOM   1268 2HD1 ILE    80      -5.600   5.270   2.464  0.018600
ATOM   1269 3HD1 ILE    80      -4.701   5.681   3.942  0.018600
ATOM   1270 C    ILE    80      -4.516  10.239   1.311  0.597300
ATOM   1271 O    ILE    80      -3.904  11.158   1.861 -0.567900
ATOM   1272 N    PRO    81      -4.297   9.908   0.028 -0.254800
ATOM   1273 CD   PRO    81      -4.747   8.731  -0.731  0.019200
ATOM   1274 HD2  PRO    81      -5.561   9.054  -1.380  0.039100
ATOM   1275 HD3  PRO    81      -5.090   7.817  -0.248  0.039100
ATOM   1276 CG   PRO    81      -3.555   8.438  -1.601  0.018900
ATOM   1277 HG2  PRO    81      -3.818   7.809  -2.451  0.021300
ATOM   1278 HG3  PRO    81      -2.759   7.983  -1.011  0.021300
ATOM   1279 CB   PRO    81      -3.171   9.835  -2.040 -0.007000
ATOM   1280 HB2  PRO    81      -3.870  10.187  -2.800  0.025300
ATOM   1281 HB3  PRO    81      -2.150   9.871  -2.420  0.025300
ATOM   1282 CA   PRO    81      -3.313  10.651  -0.757 -0.026600
ATOM   1283 HA   PRO    81      -2.366  10.627  -0.218  0.064100
ATOM   1284 C    PRO    81      -3.786  12.075  -1.035  0.589600
ATOM   1285 O    PRO    81      -4.971  12.298  -1.291 -0.574800
ATOM   1286 N    ALA    82      -2.873  13.036  -0.980 -0.415700
ATOM   1287 H    ALA    82      -1.931  12.796  -0.707  0.271900
ATOM   1288 CA   ALA    82      -3.206  14.428  -1.249  0.033700
ATOM   1289 HA   ALA    82      -4.248  14.627  -0.994  0.082300
ATOM   1290 CB   ALA    82      -2.337  15.349  -0.395 -0.182500
ATOM   1291 HB1  ALA    82      -2.470  15.103   0.658  0.060300
ATOM   1292 HB2  ALA    82      -1.287  15.214  -0.655  0.060300
ATOM   1293 HB3  ALA    82      -2.614  16.391  -0.556  0.060300
ATOM   1294 C    ALA    82      -3.012  14.737  -2.725  0.597300
ATOM   1295 O    ALA    82      -2.455  13.933  -3.476 -0.567900
ATOM   1296 N    ARG    83      -3.474  15.911  -3.145 -0.347900
ATOM   1297 H    ARG    83      -3.947  16.519  -2.492  0.274700
ATOM   1298 CA   ARG    83      -3.311  16.343  -4.529 -0.263700
ATOM   1299 HA   ARG    83      -3.746  15.606  -5.204  0.156000
ATOM   1300 CB   ARG    83      -3.946  17.721  -4.724 -0.000700
ATOM   1301 HB2  ARG    83      -4.997  17.702  -4.435  0.032700
ATOM   1302 HB3  ARG    83      -3.451  18.424  -4.055  0.032700
ATOM   1303 CG   ARG    83      -3.840  18.243  -6.147  0.039000
ATOM   1304 HG2  ARG    83      -2.796  18.262  -6.460  0.028500
ATOM   1305 HG3  ARG    83      -4.378  17.549  -6.793  0.028500
ATOM   1306 CD   ARG    83      -4.388  19.663  -6.246  0.048600
ATOM   1307 HD2  ARG    83      -3.838  20.306  -5.558  0.068700
ATOM   1308 HD3  ARG    83      -4.215  20.039  -7.254  0.068700
ATOM   1309 NE   ARG    83      -5.817  19.734  -5.932 -0.529500
ATOM   1310 HE   ARG    83      -6.104  20.203  -5.084  0.345600
ATOM   1311 CZ   ARG    83      -6.776  19.207  -6.677  0.807600
ATOM   1312 NH1  ARG    83      -6.465  18.562  -7.780 -0.862700
ATOM   1313 1HH1 ARG    83      -5.505  18.417  -8.060  0.447800
ATOM   1314 2HH1 ARG    83      -7.200  18.132  -8.323  0.447800
ATOM   1315 NH2  ARG    83      -8.035  19.326  -6.311 -0.862700
ATOM   1316 1HH2 ARG    83      -8.266  19.677  -5.393  0.447800
ATOM   1317 2HH2 ARG    83      -8.755  18.954  -6.914  0.447800
ATOM   1318 C    ARG    83      -1.826  16.404  -4.829  0.734100
ATOM   1319 O    ARG    83      -1.064  17.015  -4.078 -0.589400
ATOM   1320 N    GLY    84      -1.401  15.773  -5.914 -0.415700
ATOM   1321 H    GLY    84      -2.057  15.319  -6.534  0.271900
ATOM   1322 CA   GLY    84       0.009  15.787  -6.268 -0.025200
ATOM   1323 HA2  GLY    84       0.084  15.820  -7.354  0.069800
ATOM   1324 HA3  GLY    84       0.508  16.672  -5.872  0.069800
ATOM   1325 C    GLY    84       0.774  14.559  -5.802  0.597300
ATOM   1326 O    GLY    84       1.888  14.322  -6.261 -0.567900
ATOM   1327 N    ALA    85       0.197  13.771  -4.894 -0.415700
ATOM   1328 H    ALA    85      -0.731  13.979  -4.556  0.271900
ATOM   1329 CA   ALA    85       0.844  12.553  -4.424  0.033700
ATOM   1330 HA   ALA    85       1.870  12.776  -4.130  0.082300
ATOM   1331 CB   ALA    85       0.086  11.973  -3.230 -0.182500
ATOM   1332 HB1  ALA    85      -0.940  11.739  -3.514  0.060300
ATOM   1333 HB2  ALA    85       0.584  11.066  -2.888  0.060300
ATOM   1334 HB3  ALA    85       0.077  12.694  -2.413  0.060300
ATOM   1335 C    ALA    85       0.857  11.563  -5.581  0.597300
ATOM   1336 O    ALA    85       0.022  11.653  -6.481 -0.567900
ATOM   1337 N    VAL    86       1.769  10.598  -5.553 -0.415700
ATOM   1338 H    VAL    86       2.447  10.576  -4.805  0.271900
ATOM   1339 CA   VAL    86       1.872   9.627  -6.646 -0.087500
ATOM   1340 HA   VAL    86       2.139  10.170  -7.553  0.096900
ATOM   1341 CB   VAL    86       2.968   8.569  -6.394  0.298500
ATOM   1342 HB   VAL    86       2.866   7.767  -7.126 -0.029700
ATOM   1343 CG1  VAL    86       4.342   9.187  -6.596 -0.319200
ATOM   1344 1HG1 VAL    86       4.517   9.965  -5.852  0.079100
ATOM   1345 2HG1 VAL    86       5.107   8.416  -6.504  0.079100
ATOM   1346 3HG1 VAL    86       4.408   9.608  -7.600  0.079100
ATOM   1347 CG2  VAL    86       2.840   7.969  -4.999 -0.319200
ATOM   1348 1HG2 VAL    86       1.935   7.364  -4.954  0.079100
ATOM   1349 2HG2 VAL    86       3.686   7.306  -4.815  0.079100
ATOM   1350 3HG2 VAL    86       2.804   8.706  -4.197  0.079100
ATOM   1351 C    VAL    86       0.569   8.912  -6.960  0.597300
ATOM   1352 O    VAL    86       0.320   8.579  -8.111 -0.567900
ATOM   1353 N    GLY    87      -0.270   8.686  -5.951 -0.415700
ATOM   1354 H    GLY    87      -0.014   8.991  -5.023  0.271900
ATOM   1355 CA   GLY    87      -1.536   8.016  -6.190 -0.025200
ATOM   1356 HA2  GLY    87      -1.354   7.029  -6.614  0.069800
ATOM   1357 HA3  GLY    87      -2.070   7.910  -5.245  0.069800
ATOM   1358 C    GLY    87      -2.418   8.797  -7.153  0.597300
ATOM   1359 O    GLY    87      -3.186   8.208  -7.916 -0.567900
ATOM   1360 N    PHE    88      -2.302  10.122  -7.133 -0.415700
ATOM   1361 H    PHE    88      -1.576  10.555  -6.580  0.271900
ATOM   1362 CA   PHE    88      -3.098  10.984  -8.002 -0.002400
ATOM   1363 HA   PHE    88      -3.876  10.398  -8.491  0.097800
ATOM   1364 CB   PHE    88      -3.815  12.047  -7.175 -0.034300
ATOM   1365 HB2  PHE    88      -3.094  12.551  -6.532  0.029500
ATOM   1366 HB3  PHE    88      -4.253  12.805  -7.825  0.029500
ATOM   1367 CG   PHE    88      -4.959  11.511  -6.360  0.011800
ATOM   1368 CD1  PHE    88      -5.016  11.732  -4.983 -0.125600
ATOM   1369 HD1  PHE    88      -4.241  12.301  -4.491  0.133000
ATOM   1370 CE1  PHE    88      -6.094  11.245  -4.230 -0.170400
ATOM   1371 HE1  PHE    88      -6.160  11.445  -3.171  0.143000
ATOM   1372 CZ   PHE    88      -7.121  10.533  -4.854 -0.107200
ATOM   1373 HZ   PHE    88      -7.966  10.184  -4.279  0.129700
ATOM   1374 CE2  PHE    88      -7.067  10.308  -6.231 -0.170400
ATOM   1375 HE2  PHE    88      -7.865   9.769  -6.721  0.143000
ATOM   1376 CD2  PHE    88      -5.990  10.796  -6.976 -0.125600
ATOM   1377 HD2  PHE    88      -5.972  10.615  -8.040  0.133000
ATOM   1378 C    PHE    88      -2.291  11.630  -9.119  0.597300
ATOM   1379 O    PHE    88      -2.649  12.697  -9.617 -0.567900
ATOM   1380 N    LEU    89      -1.209  10.981  -9.519 -0.415700
ATOM   1381 H    LEU    89      -0.973  10.093  -9.099  0.271900
ATOM   1382 CA   LEU    89      -0.341  11.485 -10.576 -0.051800
ATOM   1383 HA   LEU    89      -0.691  12.457 -10.923  0.092200
ATOM   1384 CB   LEU    89       1.085  11.597 -10.028 -0.110200
ATOM   1385 HB2  LEU    89       1.019  11.436  -8.952  0.045700
ATOM   1386 HB3  LEU    89       1.694  10.775 -10.402  0.045700
ATOM   1387 CG   LEU    89       1.868  12.900 -10.179  0.353100
ATOM   1388 HG   LEU    89       2.220  12.968 -11.208 -0.036100
ATOM   1389 CD1  LEU    89       1.010  14.121  -9.861 -0.412100
ATOM   1390 1HD1 LEU    89       0.515  13.987  -8.899  0.100000
ATOM   1391 2HD1 LEU    89       1.654  14.999  -9.823  0.100000
ATOM   1392 3HD1 LEU    89       0.266  14.267 -10.644  0.100000
ATOM   1393 CD2  LEU    89       3.069  12.811  -9.236 -0.412100
ATOM   1394 1HD2 LEU    89       3.353  11.774  -9.058  0.100000
ATOM   1395 2HD2 LEU    89       3.931  13.281  -9.710  0.100000
ATOM   1396 3HD2 LEU    89       2.853  13.287  -8.279  0.100000
ATOM   1397 C    LEU    89      -0.378  10.543 -11.769  0.597300
ATOM   1398 O    LEU    89      -0.523   9.337 -11.609 -0.567900
ATOM   1399 N    ASP    90      -0.242  11.095 -12.969 -0.516300
ATOM   1400 H    ASP    90      -0.181  12.098 -13.064  0.293600
ATOM   1401 CA   ASP    90      -0.207  10.303 -14.197  0.038100
ATOM   1402 HA   ASP    90      -0.336   9.243 -13.975  0.088000
ATOM   1403 CB   ASP    90      -1.281  10.737 -15.201 -0.030300
ATOM   1404 HB2  ASP    90      -1.081  11.764 -15.506 -0.012200
ATOM   1405 HB3  ASP    90      -1.224  10.108 -16.090 -0.012200
ATOM   1406 CG   ASP    90      -2.686  10.653 -14.654  0.799400
ATOM   1407 OD1  ASP    90      -3.016   9.644 -14.000 -0.801400
ATOM   1408 OD2  ASP    90      -3.468  11.589 -14.924 -0.801400
ATOM   1409 C    ASP    90       1.129  10.534 -14.868  0.536600
ATOM   1410 O    ASP    90       1.818  11.508 -14.560 -0.581900
ATOM   1411 N    PRO    91       1.542   9.643 -15.777 -0.254800
ATOM   1412 CD   PRO    91       1.022   8.303 -16.072  0.019200
ATOM   1413 HD2  PRO    91       0.262   8.357 -16.852  0.039100
ATOM   1414 HD3  PRO    91       0.634   7.801 -15.186  0.039100
ATOM   1415 CG   PRO    91       2.251   7.579 -16.581  0.018900
ATOM   1416 HG2  PRO    91       1.985   6.725 -17.204  0.021300
ATOM   1417 HG3  PRO    91       2.880   7.271 -15.746  0.021300
ATOM   1418 CB   PRO    91       2.927   8.673 -17.380 -0.007000
ATOM   1419 HB2  PRO    91       2.385   8.827 -18.313  0.025300
ATOM   1420 HB3  PRO    91       3.972   8.410 -17.543  0.025300
ATOM   1421 CA   PRO    91       2.799   9.885 -16.470 -0.026600
ATOM   1422 HA   PRO    91       3.628   9.949 -15.766  0.064100
ATOM   1423 C    PRO    91       2.573  11.183 -17.248  0.589600
ATOM   1424 O    PRO    91       1.437  11.453 -17.648 -0.574800
ATOM   1425 N    PRO    92       3.611  11.989 -17.513 -0.254800
ATOM   1426 CD   PRO    92       3.432  13.136 -18.387  0.019200
ATOM   1427 HD2  PRO    92       2.700  13.840 -17.989  0.039100
ATOM   1428 HD3  PRO    92       3.164  12.807 -19.391  0.039100
ATOM   1429 CG   PRO    92       4.792  13.728 -18.403  0.018900
ATOM   1430 HG2  PRO    92       4.840  14.493 -17.628  0.021300
ATOM   1431 HG3  PRO    92       4.983  14.209 -19.363  0.021300
ATOM   1432 CB   PRO    92       5.755  12.766 -18.138 -0.007000
ATOM   1433 HB2  PRO    92       6.657  13.202 -17.708  0.025300
ATOM   1434 HB3  PRO    92       5.993  12.231 -19.057  0.025300
ATOM   1435 CA   PRO    92       5.031  11.819 -17.183 -0.026600
ATOM   1436 HA   PRO    92       5.341  10.802 -17.424  0.064100
ATOM   1437 C    PRO    92       5.461  12.095 -15.745  0.589600
ATOM   1438 O    PRO    92       6.433  11.497 -15.285 -0.574800
ATOM   1439 N    ASP    93       4.774  12.986 -15.028 -0.516300
ATOM   1440 H    ASP    93       3.952  13.428 -15.414  0.293600
ATOM   1441 CA   ASP    93       5.190  13.296 -13.658  0.038100
ATOM   1442 HA   ASP    93       6.203  13.698 -13.649  0.088000
ATOM   1443 CB   ASP    93       4.260  14.323 -13.011 -0.030300
ATOM   1444 HB2  ASP    93       3.224  13.990 -13.076 -0.012200
ATOM   1445 HB3  ASP    93       4.511  14.385 -11.952 -0.012200
ATOM   1446 CG   ASP    93       4.416  15.713 -13.602  0.799400
ATOM   1447 OD1  ASP    93       5.507  16.041 -14.117 -0.801400
ATOM   1448 OD2  ASP    93       3.446  16.496 -13.528 -0.801400
ATOM   1449 C    ASP    93       5.278  12.070 -12.763  0.536600
ATOM   1450 O    ASP    93       6.229  11.932 -11.988 -0.581900
ATOM   1451 N    HIE    94       4.299  11.174 -12.871 -0.415700
ATOM   1452 H    HIE    94       3.517  11.373 -13.478  0.271900
ATOM   1453 CA   HIE    94       4.291   9.960 -12.060 -0.058100
ATOM   1454 HA   HIE    94       4.274  10.229 -11.004  0.136000
ATOM   1455 CB   HIE    94       3.047   9.127 -12.381 -0.007400
ATOM   1456 HB2  HIE    94       2.150   9.723 -12.211  0.036700
ATOM   1457 HB3  HIE    94       3.065   8.860 -13.438  0.036700
ATOM   1458 CG   HIE    94       2.951   7.853 -11.591  0.186800
ATOM   1459 ND1  HIE    94       3.431   6.652 -12.053 -0.543200
ATOM   1460 CE1  HIE    94       3.238   5.728 -11.123  0.163500
ATOM   1461 HE1  HIE    94       3.805   4.810 -11.076  0.143500
ATOM   1462 NE2  HIE    94       2.648   6.290 -10.076 -0.279500
ATOM   1463 HE2  HIE    94       2.446   5.832  -9.199  0.333900
ATOM   1464 CD2  HIE    94       2.461   7.627 -10.346 -0.220700
ATOM   1465 HD2  HIE    94       2.014   8.371  -9.703  0.186200
ATOM   1466 C    HIE    94       5.545   9.131 -12.298  0.597300
ATOM   1467 O    HIE    94       6.150   8.614 -11.356 -0.567900
ATOM   1468 N    THR    95       5.942   9.023 -13.564 -0.415700
ATOM   1469 H    THR    95       5.438   9.519 -14.286  0.271900
ATOM   1470 CA   THR    95       7.123   8.256 -13.948 -0.038900
ATOM   1471 HA   THR    95       7.020   7.242 -13.563  0.100700
ATOM   1472 CB   THR    95       7.249   8.194 -15.478  0.365400
ATOM   1473 HB   THR    95       7.548   9.165 -15.871  0.004300
ATOM   1474 CG2  THR    95       8.277   7.141 -15.883 -0.243800
ATOM   1475 1HG2 THR    95       7.994   6.165 -15.488  0.064200
ATOM   1476 2HG2 THR    95       8.318   7.077 -16.971  0.064200
ATOM   1477 3HG2 THR    95       9.266   7.422 -15.523  0.064200
ATOM   1478 OG1  THR    95       5.980   7.855 -16.022 -0.676100
ATOM   1479 HG1  THR    95       6.025   8.012 -16.968  0.410200
ATOM   1480 C    THR    95       8.398   8.864 -13.374  0.597300
ATOM   1481 O    THR    95       9.249   8.154 -12.827 -0.567900
ATOM   1482 N    ARG    96       8.522  10.185 -13.492 -0.347900
ATOM   1483 H    ARG    96       7.791  10.700 -13.964  0.274700
ATOM   1484 CA   ARG    96       9.689  10.912 -12.996 -0.263700
ATOM   1485 HA   ARG    96      10.589  10.524 -13.473  0.156000
ATOM   1486 CB   ARG    96       9.528  12.401 -13.345 -0.000700
ATOM   1487 HB2  ARG    96       9.377  12.470 -14.422  0.032700
ATOM   1488 HB3  ARG    96       8.630  12.782 -12.859  0.032700
ATOM   1489 CG   ARG    96      10.721  13.289 -12.973  0.039000
ATOM   1490 HG2  ARG    96      10.765  13.412 -11.890  0.028500
ATOM   1491 HG3  ARG    96      11.644  12.812 -13.303  0.028500
ATOM   1492 CD   ARG    96      10.605  14.655 -13.667  0.048600
ATOM   1493 HD2  ARG    96      11.413  15.302 -13.326  0.068700
ATOM   1494 HD3  ARG    96      10.730  14.510 -14.740  0.068700
ATOM   1495 NE   ARG    96       9.304  15.292 -13.426 -0.529500
ATOM   1496 HE   ARG    96       8.613  15.245 -14.161  0.345600
ATOM   1497 CZ   ARG    96       8.940  15.839 -12.276  0.807600
ATOM   1498 NH1  ARG    96       9.771  15.857 -11.252 -0.862700
ATOM   1499 1HH1 ARG    96      10.734  15.572 -11.361  0.447800
ATOM   1500 2HH1 ARG    96       9.453  16.221 -10.365  0.447800
ATOM   1501 NH2  ARG    96       7.732  16.345 -12.138 -0.862700
ATOM   1502 1HH2 ARG    96       7.066  16.314 -12.896  0.447800
ATOM   1503 2HH2 ARG    96       7.445  16.677 -11.229  0.447800
ATOM   1504 C    ARG    96       9.843  10.721 -11.492  0.734100
ATOM   1505 O    ARG    96      10.934  10.467 -10.992 -0.589400
ATOM   1506 N    LEU    97       8.737  10.809 -10.758 -0.415700
ATOM   1507 H    LEU    97       7.869  11.054 -11.214  0.271900
ATOM   1508 CA   LEU    97       8.775  10.659  -9.307 -0.051800
ATOM   1509 HA   LEU    97       9.593  11.281  -8.942  0.092200
ATOM   1510 CB   LEU    97       7.459  11.176  -8.709 -0.110200
ATOM   1511 HB2  LEU    97       7.270  12.154  -9.152  0.045700
ATOM   1512 HB3  LEU    97       6.643  10.528  -9.028  0.045700
ATOM   1513 CG   LEU    97       7.392  11.347  -7.187  0.353100
ATOM   1514 HG   LEU    97       7.313  10.359  -6.734 -0.036100
ATOM   1515 CD1  LEU    97       8.632  12.075  -6.668 -0.412100
ATOM   1516 1HD1 LEU    97       8.805  12.987  -7.239  0.100000
ATOM   1517 2HD1 LEU    97       8.486  12.334  -5.619  0.100000
ATOM   1518 3HD1 LEU    97       9.508  11.429  -6.719  0.100000
ATOM   1519 CD2  LEU    97       6.131  12.131  -6.826 -0.412100
ATOM   1520 1HD2 LEU    97       5.991  12.102  -5.745  0.100000
ATOM   1521 2HD2 LEU    97       6.231  13.168  -7.146  0.100000
ATOM   1522 3HD2 LEU    97       5.256  11.709  -7.321  0.100000
ATOM   1523 C    LEU    97       9.054   9.223  -8.861  0.597300
ATOM   1524 O    LEU    97       9.905   8.990  -7.999 -0.567900
ATOM   1525 N    ARG    98       8.362   8.247  -9.444 -0.347900
ATOM   1526 H    ARG    98       7.659   8.472 -10.133  0.274700
ATOM   1527 CA   ARG    98       8.601   6.847  -9.072 -0.263700
ATOM   1528 HA   ARG    98       8.472   6.728  -7.996  0.156000
ATOM   1529 CB   ARG    98       7.629   5.920  -9.812 -0.000700
ATOM   1530 HB2  ARG    98       7.608   6.203 -10.864  0.032700
ATOM   1531 HB3  ARG    98       8.004   4.897  -9.773  0.032700
ATOM   1532 CG   ARG    98       6.188   5.939  -9.282  0.039000
ATOM   1533 HG2  ARG    98       5.818   6.964  -9.243  0.028500
ATOM   1534 HG3  ARG    98       5.570   5.369  -9.976  0.028500
ATOM   1535 CD   ARG    98       6.064   5.298  -7.894  0.048600
ATOM   1536 HD2  ARG    98       6.704   5.829  -7.189  0.068700
ATOM   1537 HD3  ARG    98       5.037   5.412  -7.546  0.068700
ATOM   1538 NE   ARG    98       6.437   3.878  -7.911 -0.529500
ATOM   1539 HE   ARG    98       7.407   3.647  -7.750  0.345600
ATOM   1540 CZ   ARG    98       5.622   2.857  -8.119  0.807600
ATOM   1541 NH1  ARG    98       4.333   3.058  -8.320 -0.862700
ATOM   1542 1HH1 ARG    98       3.882   3.948  -8.164  0.447800
ATOM   1543 2HH1 ARG    98       3.747   2.240  -8.411  0.447800
ATOM   1544 NH2  ARG    98       6.085   1.622  -8.134 -0.862700
ATOM   1545 1HH2 ARG    98       7.077   1.444  -8.080  0.447800
ATOM   1546 2HH2 ARG    98       5.433   0.875  -8.327  0.447800
ATOM   1547 C    ARG    98      10.040   6.411  -9.357  0.734100
ATOM   1548 O    ARG    98      10.615   5.642  -8.587 -0.589400
ATOM   1549 N    ARG    99      10.639   6.902 -10.440 -0.347900
ATOM   1550 H    ARG    99      10.114   7.484 -11.076  0.274700
ATOM   1551 CA   ARG    99      12.010   6.506 -10.769 -0.263700
ATOM   1552 HA   ARG    99      12.064   5.417 -10.772  0.156000
ATOM   1553 CB   ARG    99      12.391   7.002 -12.166 -0.000700
ATOM   1554 HB2  ARG    99      11.657   6.629 -12.881  0.032700
ATOM   1555 HB3  ARG    99      12.367   8.091 -12.178  0.032700
ATOM   1556 CG   ARG    99      13.779   6.513 -12.602  0.039000
ATOM   1557 HG2  ARG    99      14.551   6.963 -11.977  0.028500
ATOM   1558 HG3  ARG    99      13.826   5.430 -12.493  0.028500
ATOM   1559 CD   ARG    99      14.121   6.868 -14.047  0.048600
ATOM   1560 HD2  ARG    99      15.119   6.484 -14.261  0.068700
ATOM   1561 HD3  ARG    99      13.435   6.353 -14.720  0.068700
ATOM   1562 NE   ARG    99      14.126   8.316 -14.267 -0.529500
ATOM   1563 HE   ARG    99      14.901   8.850 -13.901  0.345600
ATOM   1564 CZ   ARG    99      13.167   8.988 -14.887  0.807600
ATOM   1565 NH1  ARG    99      12.116   8.360 -15.374 -0.862700
ATOM   1566 1HH1 ARG    99      12.028   7.355 -15.319  0.447800
ATOM   1567 2HH1 ARG    99      11.380   8.925 -15.773  0.447800
ATOM   1568 NH2  ARG    99      13.247  10.298 -14.995 -0.862700
ATOM   1569 1HH2 ARG    99      14.061  10.769 -14.627  0.447800
ATOM   1570 2HH2 ARG    99      12.589  10.815 -15.560  0.447800
ATOM   1571 C    ARG    99      13.036   6.996  -9.761  0.734100
ATOM   1572 O    ARG    99      14.091   6.376  -9.613 -0.589400
ATOM   1573 N    SER   100      12.744   8.088  -9.058 -0.415700
ATOM   1574 H    SER   100      11.878   8.579  -9.230  0.271900
ATOM   1575 CA   SER   100      13.699   8.612  -8.079 -0.024900
ATOM   1576 HA   SER   100      14.650   8.766  -8.589  0.084300
ATOM   1577 CB   SER   100      13.201   9.934  -7.474  0.211700
ATOM   1578 HB2  SER   100      14.016  10.388  -6.911  0.035200
ATOM   1579 HB3  SER   100      12.900  10.616  -8.269  0.035200
ATOM   1580 OG   SER   100      12.101   9.745  -6.601 -0.654600
ATOM   1581 HG   SER   100      11.320   9.517  -7.110  0.427500
ATOM   1582 C    SER   100      14.031   7.625  -6.962  0.597300
ATOM   1583 O    SER   100      15.101   7.697  -6.364 -0.567900
ATOM   1584 N    VAL   101      13.124   6.687  -6.686 -0.415700
ATOM   1585 H    VAL   101      12.234   6.721  -7.162  0.271900
ATOM   1586 CA   VAL   101      13.332   5.692  -5.622 -0.087500
ATOM   1587 HA   VAL   101      14.337   5.793  -5.213  0.096900
ATOM   1588 CB   VAL   101      12.347   5.903  -4.452  0.298500
ATOM   1589 HB   VAL   101      12.596   5.203  -3.654 -0.029700
ATOM   1590 CG1  VAL   101      12.477   7.313  -3.883 -0.319200
ATOM   1591 1HG1 VAL   101      12.139   8.051  -4.610  0.079100
ATOM   1592 2HG1 VAL   101      11.860   7.403  -2.989  0.079100
ATOM   1593 3HG1 VAL   101      13.516   7.515  -3.622  0.079100
ATOM   1594 CG2  VAL   101      10.911   5.641  -4.909 -0.319200
ATOM   1595 1HG2 VAL   101      10.640   6.287  -5.744  0.079100
ATOM   1596 2HG2 VAL   101      10.778   4.598  -5.198  0.079100
ATOM   1597 3HG2 VAL   101      10.231   5.829  -4.078  0.079100
ATOM   1598 C    VAL   101      13.223   4.238  -6.074  0.597300
ATOM   1599 O    VAL   101      13.488   3.330  -5.286 -0.567900
ATOM   1600 N    ALA   102      12.856   3.999  -7.329 -0.415700
ATOM   1601 H    ALA   102      12.629   4.771  -7.939  0.271900
ATOM   1602 CA   ALA   102      12.667   2.634  -7.826  0.033700
ATOM   1603 HA   ALA   102      11.773   2.228  -7.352  0.082300
ATOM   1604 CB   ALA   102      12.413   2.660  -9.327 -0.182500
ATOM   1605 HB1  ALA   102      12.967   3.437  -9.854  0.060300
ATOM   1606 HB2  ALA   102      12.571   1.674  -9.764  0.060300
ATOM   1607 HB3  ALA   102      11.359   2.901  -9.463  0.060300
ATOM   1608 C    ALA   102      13.793   1.649  -7.500  0.597300
ATOM   1609 O    ALA   102      13.523   0.526  -7.067 -0.567900
ATOM   1610 N    ALA   103      15.045   2.050  -7.682 -0.415700
ATOM   1611 H    ALA   103      15.213   2.969  -8.066  0.271900
ATOM   1612 CA   ALA   103      16.174   1.166  -7.422  0.033700
ATOM   1613 HA   ALA   103      16.030   0.259  -8.009  0.082300
ATOM   1614 CB   ALA   103      17.472   1.825  -7.899 -0.182500
ATOM   1615 HB1  ALA   103      17.383   2.067  -8.958  0.060300
ATOM   1616 HB2  ALA   103      17.657   2.737  -7.330  0.060300
ATOM   1617 HB3  ALA   103      18.311   1.143  -7.764  0.060300
ATOM   1618 C    ALA   103      16.301   0.734  -5.958  0.597300
ATOM   1619 O    ALA   103      16.964  -0.252  -5.655 -0.567900
ATOM   1620 N    ALA   104      15.666   1.446  -5.035 -0.415700
ATOM   1621 H    ALA   104      15.109   2.245  -5.300  0.271900
ATOM   1622 CA   ALA   104      15.738   1.072  -3.626  0.033700
ATOM   1623 HA   ALA   104      16.726   0.670  -3.402  0.082300
ATOM   1624 CB   ALA   104      15.512   2.296  -2.746 -0.182500
ATOM   1625 HB1  ALA   104      14.525   2.719  -2.931  0.060300
ATOM   1626 HB2  ALA   104      15.583   2.020  -1.694  0.060300
ATOM   1627 HB3  ALA   104      16.272   3.046  -2.963  0.060300
ATOM   1628 C    ALA   104      14.710  -0.005  -3.291  0.597300
ATOM   1629 O    ALA   104      14.804  -0.652  -2.243 -0.567900
ATOM   1630 N    PHE   105      13.745  -0.217  -4.187 -0.415700
ATOM   1631 H    PHE   105      13.730   0.335  -5.033  0.271900
ATOM   1632 CA   PHE   105      12.655  -1.161  -3.947 -0.002400
ATOM   1633 HA   PHE   105      12.701  -1.499  -2.911  0.097800
ATOM   1634 CB   PHE   105      11.322  -0.428  -4.086 -0.034300
ATOM   1635 HB2  PHE   105      11.285   0.093  -5.043  0.029500
ATOM   1636 HB3  PHE   105      10.523  -1.169  -4.090  0.029500
ATOM   1637 CG   PHE   105      11.054   0.543  -2.968  0.011800
ATOM   1638 CD1  PHE   105      11.371   1.896  -3.106 -0.125600
ATOM   1639 HD1  PHE   105      11.774   2.256  -4.041  0.133000
ATOM   1640 CE1  PHE   105      11.151   2.787  -2.045 -0.170400
ATOM   1641 HE1  PHE   105      11.401   3.832  -2.156  0.143000
ATOM   1642 CZ   PHE   105      10.612   2.324  -0.842 -0.107200
ATOM   1643 HZ   PHE   105      10.455   3.004  -0.018  0.129700
ATOM   1644 CE2  PHE   105      10.295   0.973  -0.704 -0.170400
ATOM   1645 HE2  PHE   105       9.906   0.598   0.231  0.143000
ATOM   1646 CD2  PHE   105      10.515   0.090  -1.762 -0.125600
ATOM   1647 HD2  PHE   105      10.286  -0.957  -1.630  0.133000
ATOM   1648 C    PHE   105      12.634  -2.453  -4.763  0.597300
ATOM   1649 O    PHE   105      11.716  -3.263  -4.612 -0.567900
ATOM   1650 N    THR   106      13.612  -2.643  -5.640 -0.415700
ATOM   1651 H    THR   106      14.359  -1.969  -5.726  0.271900
ATOM   1652 CA   THR   106      13.708  -3.883  -6.407 -0.038900
ATOM   1653 HA   THR   106      12.734  -4.186  -6.793  0.100700
ATOM   1654 CB   THR   106      14.693  -3.733  -7.559  0.365400
ATOM   1655 HB   THR   106      14.791  -4.686  -8.080  0.004300
ATOM   1656 CG2  THR   106      14.207  -2.699  -8.560 -0.243800
ATOM   1657 1HG2 THR   106      14.791  -2.774  -9.477  0.064200
ATOM   1658 2HG2 THR   106      13.162  -2.887  -8.808  0.064200
ATOM   1659 3HG2 THR   106      14.309  -1.694  -8.151  0.064200
ATOM   1660 OG1  THR   106      15.946  -3.342  -7.018 -0.676100
ATOM   1661 HG1  THR   106      16.512  -3.129  -7.764  0.410200
ATOM   1662 C    THR   106      14.236  -4.965  -5.470  0.597300
ATOM   1663 O    THR   106      14.603  -4.680  -4.325 -0.567900
ATOM   1664 N    ALA   107      14.309  -6.209  -5.944 -0.415700
ATOM   1665 H    ALA   107      13.968  -6.407  -6.873  0.271900
ATOM   1666 CA   ALA   107      14.842  -7.291  -5.122  0.033700
ATOM   1667 HA   ALA   107      14.226  -7.395  -4.229  0.082300
ATOM   1668 CB   ALA   107      14.814  -8.606  -5.895 -0.182500
ATOM   1669 HB1  ALA   107      15.591  -8.609  -6.659  0.060300
ATOM   1670 HB2  ALA   107      14.992  -9.435  -5.210  0.060300
ATOM   1671 HB3  ALA   107      13.859  -8.751  -6.400  0.060300
ATOM   1672 C    ALA   107      16.274  -6.969  -4.697  0.597300
ATOM   1673 O    ALA   107      16.650  -7.169  -3.542 -0.567900
ATOM   1674 N    ARG   108      17.083  -6.463  -5.627 -0.347900
ATOM   1675 H    ARG   108      16.732  -6.331  -6.565  0.274700
ATOM   1676 CA   ARG   108      18.458  -6.095  -5.302 -0.263700
ATOM   1677 HA   ARG   108      18.966  -6.940  -4.837  0.156000
ATOM   1678 CB   ARG   108      19.222  -5.689  -6.565 -0.000700
ATOM   1679 HB2  ARG   108      19.375  -6.590  -7.159  0.032700
ATOM   1680 HB3  ARG   108      18.616  -4.996  -7.150  0.032700
ATOM   1681 CG   ARG   108      20.562  -5.014  -6.255  0.039000
ATOM   1682 HG2  ARG   108      20.477  -3.936  -6.390  0.028500
ATOM   1683 HG3  ARG   108      20.875  -5.219  -5.231  0.028500
ATOM   1684 CD   ARG   108      21.685  -5.558  -7.117  0.048600
ATOM   1685 HD2  ARG   108      22.603  -5.034  -6.849  0.068700
ATOM   1686 HD3  ARG   108      21.813  -6.617  -6.893  0.068700
ATOM   1687 NE   ARG   108      21.433  -5.379  -8.548 -0.529500
ATOM   1688 HE   ARG   108      20.586  -4.916  -8.845  0.345600
ATOM   1689 CZ   ARG   108      22.243  -5.810  -9.502  0.807600
ATOM   1690 NH1  ARG   108      23.356  -6.448  -9.196 -0.862700
ATOM   1691 1HH1 ARG   108      23.567  -6.659  -8.231  0.447800
ATOM   1692 2HH1 ARG   108      24.016  -6.721  -9.911  0.447800
ATOM   1693 NH2  ARG   108      21.938  -5.595 -10.765 -0.862700
ATOM   1694 1HH2 ARG   108      21.079  -5.119 -10.999  0.447800
ATOM   1695 2HH2 ARG   108      22.555  -5.921 -11.495  0.447800
ATOM   1696 C    ARG   108      18.472  -4.961  -4.284  0.734100
ATOM   1697 O    ARG   108      19.285  -4.962  -3.358 -0.589400
ATOM   1698 N    GLY   109      17.569  -3.998  -4.449 -0.415700
ATOM   1699 H    GLY   109      16.943  -4.035  -5.241  0.271900
ATOM   1700 CA   GLY   109      17.493  -2.865  -3.541 -0.025200
ATOM   1701 HA2  GLY   109      18.452  -2.347  -3.527  0.069800
ATOM   1702 HA3  GLY   109      16.741  -2.176  -3.924  0.069800
ATOM   1703 C    GLY   109      17.106  -3.211  -2.109  0.597300
ATOM   1704 O    GLY   109      17.760  -2.759  -1.165 -0.567900
ATOM   1705 N    VAL   110      16.055  -4.006  -1.920 -0.415700
ATOM   1706 H    VAL   110      15.521  -4.325  -2.715  0.271900
ATOM   1707 CA   VAL   110      15.625  -4.356  -0.559 -0.087500
ATOM   1708 HA   VAL   110      15.626  -3.447   0.041  0.096900
ATOM   1709 CB   VAL   110      14.183  -4.917  -0.522  0.298500
ATOM   1710 HB   VAL   110      13.897  -5.060   0.520 -0.029700
ATOM   1711 CG1  VAL   110      13.208  -3.906  -1.118 -0.319200
ATOM   1712 1HG1 VAL   110      12.188  -4.275  -1.013  0.079100
ATOM   1713 2HG1 VAL   110      13.301  -2.947  -0.608  0.079100
ATOM   1714 3HG1 VAL   110      13.410  -3.760  -2.179  0.079100
ATOM   1715 CG2  VAL   110      14.082  -6.247  -1.260 -0.319200
ATOM   1716 1HG2 VAL   110      13.066  -6.633  -1.175  0.079100
ATOM   1717 2HG2 VAL   110      14.313  -6.111  -2.316  0.079100
ATOM   1718 3HG2 VAL   110      14.763  -6.990  -0.844  0.079100
ATOM   1719 C    VAL   110      16.573  -5.331   0.131  0.597300
ATOM   1720 O    VAL   110      16.580  -5.422   1.358 -0.567900
ATOM   1721 N    GLU   111      17.397  -6.048  -0.633 -0.516300
ATOM   1722 H    GLU   111      17.332  -5.994  -1.640  0.293600
ATOM   1723 CA   GLU   111      18.345  -6.977  -0.025  0.039700
ATOM   1724 HA   GLU   111      17.794  -7.739   0.527  0.110500
ATOM   1725 CB   GLU   111      19.196  -7.652  -1.102  0.056000
ATOM   1726 HB2  GLU   111      18.559  -8.055  -1.889 -0.017300
ATOM   1727 HB3  GLU   111      19.830  -6.893  -1.561 -0.017300
ATOM   1728 CG   GLU   111      20.109  -8.749  -0.551  0.013600
ATOM   1729 HG2  GLU   111      20.830  -8.986  -1.334 -0.042500
ATOM   1730 HG3  GLU   111      20.680  -8.397   0.309 -0.042500
ATOM   1731 CD   GLU   111      19.363 -10.030  -0.222  0.805400
ATOM   1732 OE1  GLU   111      19.869 -10.812   0.615 -0.818800
ATOM   1733 OE2  GLU   111      18.284 -10.276  -0.812 -0.818800
ATOM   1734 C    GLU   111      19.254  -6.232   0.951  0.536600
ATOM   1735 O    GLU   111      19.703  -6.796   1.939 -0.581900
ATOM   1736 N    ARG   112      19.491  -4.944   0.692 -0.347900
ATOM   1737 H    ARG   112      19.075  -4.539  -0.135  0.274700
ATOM   1738 CA   ARG   112      20.346  -4.113   1.541 -0.263700
ATOM   1739 HA   ARG   112      21.365  -4.495   1.487  0.156000
ATOM   1740 CB   ARG   112      20.335  -2.670   1.021 -0.000700
ATOM   1741 HB2  ARG   112      20.571  -2.676  -0.043  0.032700
ATOM   1742 HB3  ARG   112      19.331  -2.261   1.132  0.032700
ATOM   1743 CG   ARG   112      21.333  -1.754   1.724  0.039000
ATOM   1744 HG2  ARG   112      21.150  -1.736   2.798  0.028500
ATOM   1745 HG3  ARG   112      22.337  -2.142   1.553  0.028500
ATOM   1746 CD   ARG   112      21.252  -0.337   1.175  0.048600
ATOM   1747 HD2  ARG   112      22.155   0.091   1.609  0.068700
ATOM   1748 HD3  ARG   112      21.316  -0.329   0.087  0.068700
ATOM   1749 NE   ARG   112      20.070   0.389   1.654 -0.529500
ATOM   1750 HE   ARG   112      19.385   0.633   0.954  0.345600
ATOM   1751 CZ   ARG   112      19.933   0.872   2.883  0.807600
ATOM   1752 NH1  ARG   112      20.897   0.727   3.773 -0.862700
ATOM   1753 1HH1 ARG   112      21.808   0.396   3.490  0.447800
ATOM   1754 2HH1 ARG   112      20.810   1.181   4.671  0.447800
ATOM   1755 NH2  ARG   112      18.825   1.496   3.227 -0.862700
ATOM   1756 1HH2 ARG   112      18.070   1.629   2.570  0.447800
ATOM   1757 2HH2 ARG   112      18.751   1.808   4.184  0.447800
ATOM   1758 C    ARG   112      19.939  -4.128   3.010  0.734100
ATOM   1759 O    ARG   112      20.775  -4.094   3.891 -0.589400
ATOM   1760 N    VAL   113      18.648  -4.186   3.297 -0.415700
ATOM   1761 H    VAL   113      17.986  -4.276   2.540  0.271900
ATOM   1762 CA   VAL   113      18.159  -4.184   4.681 -0.087500
ATOM   1763 HA   VAL   113      18.936  -3.833   5.361  0.096900
ATOM   1764 CB   VAL   113      16.992  -3.201   4.870  0.298500
ATOM   1765 HB   VAL   113      16.682  -3.195   5.916 -0.029700
ATOM   1766 CG1  VAL   113      17.418  -1.778   4.511 -0.319200
ATOM   1767 1HG1 VAL   113      17.944  -1.307   5.342  0.079100
ATOM   1768 2HG1 VAL   113      18.014  -1.733   3.599  0.079100
ATOM   1769 3HG1 VAL   113      16.523  -1.174   4.360  0.079100
ATOM   1770 CG2  VAL   113      15.792  -3.628   4.024 -0.319200
ATOM   1771 1HG2 VAL   113      15.501  -4.659   4.225  0.079100
ATOM   1772 2HG2 VAL   113      14.941  -2.992   4.269  0.079100
ATOM   1773 3HG2 VAL   113      16.013  -3.509   2.963  0.079100
ATOM   1774 C    VAL   113      17.734  -5.550   5.204  0.597300
ATOM   1775 O    VAL   113      17.256  -5.653   6.337 -0.567900
ATOM   1776 N    ARG   114      17.899  -6.604   4.407 -0.347900
ATOM   1777 H    ARG   114      18.324  -6.481   3.499  0.274700
ATOM   1778 CA   ARG   114      17.449  -7.933   4.817 -0.263700
ATOM   1779 HA   ARG   114      16.390  -7.852   5.061  0.156000
ATOM   1780 CB   ARG   114      17.585  -8.921   3.654 -0.000700
ATOM   1781 HB2  ARG   114      17.177  -8.456   2.756  0.032700
ATOM   1782 HB3  ARG   114      18.638  -9.137   3.474  0.032700
ATOM   1783 CG   ARG   114      16.817 -10.216   3.916  0.039000
ATOM   1784 HG2  ARG   114      17.341 -10.826   4.653  0.028500
ATOM   1785 HG3  ARG   114      15.852  -9.958   4.351  0.028500
ATOM   1786 CD   ARG   114      16.515 -11.016   2.654  0.048600
ATOM   1787 HD2  ARG   114      15.841 -10.434   2.026  0.068700
ATOM   1788 HD3  ARG   114      17.449 -11.162   2.110  0.068700
ATOM   1789 NE   ARG   114      15.944 -12.321   3.012 -0.529500
ATOM   1790 HE   ARG   114      16.393 -12.864   3.736  0.345600
ATOM   1791 CZ   ARG   114      14.876 -12.873   2.458  0.807600
ATOM   1792 NH1  ARG   114      14.213 -12.268   1.490 -0.862700
ATOM   1793 1HH1 ARG   114      14.606 -11.475   1.002  0.447800
ATOM   1794 2HH1 ARG   114      13.396 -12.721   1.106  0.447800
ATOM   1795 NH2  ARG   114      14.457 -14.045   2.891 -0.862700
ATOM   1796 1HH2 ARG   114      14.962 -14.502   3.636  0.447800
ATOM   1797 2HH2 ARG   114      13.687 -14.514   2.435  0.447800
ATOM   1798 C    ARG   114      18.120  -8.487   6.074  0.734100
ATOM   1799 O    ARG   114      17.434  -8.973   6.968 -0.589400
ATOM   1800 N    GLU   115      19.443  -8.410   6.168 -0.516300
ATOM   1801 H    GLU   115      19.959  -7.953   5.430  0.293600
ATOM   1802 CA   GLU   115      20.143  -8.924   7.345  0.039700
ATOM   1803 HA   GLU   115      19.874  -9.971   7.485  0.110500
ATOM   1804 CB   GLU   115      21.660  -8.819   7.159  0.056000
ATOM   1805 HB2  GLU   115      21.895  -7.883   6.653 -0.017300
ATOM   1806 HB3  GLU   115      22.143  -8.787   8.136 -0.017300
ATOM   1807 CG   GLU   115      22.256  -9.982   6.380  0.013600
ATOM   1808 HG2  GLU   115      21.743 -10.076   5.424 -0.042500
ATOM   1809 HG3  GLU   115      23.303  -9.759   6.173 -0.042500
ATOM   1810 CD   GLU   115      22.172 -11.293   7.150  0.805400
ATOM   1811 OE1  GLU   115      22.838 -11.413   8.203 -0.818800
ATOM   1812 OE2  GLU   115      21.427 -12.202   6.714 -0.818800
ATOM   1813 C    GLU   115      19.737  -8.196   8.625  0.536600
ATOM   1814 O    GLU   115      19.431  -8.835   9.634 -0.581900
ATOM   1815 N    ARG   116      19.723  -6.866   8.593 -0.347900
ATOM   1816 H    ARG   116      19.979  -6.384   7.744  0.274700
ATOM   1817 CA   ARG   116      19.336  -6.092   9.774 -0.263700
ATOM   1818 HA   ARG   116      19.964  -6.391  10.614  0.156000
ATOM   1819 CB   ARG   116      19.536  -4.605   9.523 -0.000700
ATOM   1820 HB2  ARG   116      20.113  -4.202  10.355  0.032700
ATOM   1821 HB3  ARG   116      20.182  -4.522   8.649  0.032700
ATOM   1822 CG   ARG   116      18.242  -3.809   9.479  0.039000
ATOM   1823 HG2  ARG   116      17.482  -4.284   8.859  0.028500
ATOM   1824 HG3  ARG   116      17.856  -3.693  10.492  0.028500
ATOM   1825 CD   ARG   116      18.443  -2.548   8.750  0.048600
ATOM   1826 HD2  ARG   116      17.836  -2.645   7.850  0.068700
ATOM   1827 HD3  ARG   116      18.122  -2.081   9.681  0.068700
ATOM   1828 NE   ARG   116      19.814  -2.268   8.331 -0.529500
ATOM   1829 HE   ARG   116      20.342  -1.953   9.133  0.345600
ATOM   1830 CZ   ARG   116      20.161  -1.489   7.315  0.807600
ATOM   1831 NH1  ARG   116      20.130  -1.960   6.098 -0.862700
ATOM   1832 1HH1 ARG   116      20.092  -2.969   6.072  0.447800
ATOM   1833 2HH1 ARG   116      20.760  -1.487   5.466  0.447800
ATOM   1834 NH2  ARG   116      20.589  -0.258   7.510 -0.862700
ATOM   1835 1HH2 ARG   116      20.430   0.111   8.436  0.447800
ATOM   1836 2HH2 ARG   116      20.916   0.353   6.775  0.447800
ATOM   1837 C    ARG   116      17.894  -6.394  10.161  0.734100
ATOM   1838 O    ARG   116      17.567  -6.484  11.340 -0.589400
ATOM   1839 N    SER   117      17.030  -6.554   9.162 -0.415700
ATOM   1840 H    SER   117      17.356  -6.438   8.213  0.271900
ATOM   1841 CA   SER   117      15.624  -6.847   9.406 -0.024900
ATOM   1842 HA   SER   117      15.203  -6.095  10.073  0.084300
ATOM   1843 CB   SER   117      14.836  -6.825   8.095  0.211700
ATOM   1844 HB2  SER   117      15.281  -7.514   7.378  0.035200
ATOM   1845 HB3  SER   117      13.814  -7.148   8.293  0.035200
ATOM   1846 OG   SER   117      14.790  -5.519   7.548 -0.654600
ATOM   1847 HG   SER   117      15.620  -5.377   7.087  0.427500
ATOM   1848 C    SER   117      15.468  -8.204  10.084  0.597300
ATOM   1849 O    SER   117      14.660  -8.359  10.998 -0.567900
ATOM   1850 N    ARG   118      16.250  -9.191   9.653 -0.347900
ATOM   1851 H    ARG   118      16.865  -9.044   8.865  0.274700
ATOM   1852 CA   ARG   118      16.177 -10.513  10.269 -0.263700
ATOM   1853 HA   ARG   118      15.148 -10.873  10.260  0.156000
ATOM   1854 CB   ARG   118      17.067 -11.506   9.513 -0.000700
ATOM   1855 HB2  ARG   118      16.763 -11.506   8.467  0.032700
ATOM   1856 HB3  ARG   118      18.105 -11.176   9.569  0.032700
ATOM   1857 CG   ARG   118      16.955 -12.936  10.054  0.039000
ATOM   1858 HG2  ARG   118      17.370 -12.979  11.061  0.028500
ATOM   1859 HG3  ARG   118      15.900 -13.202  10.123  0.028500
ATOM   1860 CD   ARG   118      17.631 -13.936   9.113  0.048600
ATOM   1861 HD2  ARG   118      17.488 -14.974   9.413  0.068700
ATOM   1862 HD3  ARG   118      17.137 -13.855   8.145  0.068700
ATOM   1863 NE   ARG   118      19.053 -13.643   8.913 -0.529500
ATOM   1864 HE   ARG   118      19.377 -13.418   7.983  0.345600
ATOM   1865 CZ   ARG   118      19.980 -13.696   9.858  0.807600
ATOM   1866 NH1  ARG   118      19.661 -14.037  11.091 -0.862700
ATOM   1867 1HH1 ARG   118      18.735 -14.396  11.277  0.447800
ATOM   1868 2HH1 ARG   118      20.358 -14.005  11.820  0.447800
ATOM   1869 NH2  ARG   118      21.230 -13.402   9.568 -0.862700
ATOM   1870 1HH2 ARG   118      21.496 -13.101   8.642  0.447800
ATOM   1871 2HH2 ARG   118      21.965 -13.520  10.251  0.447800
ATOM   1872 C    ARG   118      16.608 -10.418  11.727  0.734100
ATOM   1873 O    ARG   118      16.012 -11.043  12.599 -0.589400
ATOM   1874 N    GLY   119      17.634  -9.611  11.993 -0.415700
ATOM   1875 H    GLY   119      18.116  -9.160  11.228  0.271900
ATOM   1876 CA   GLY   119      18.111  -9.444  13.353 -0.025200
ATOM   1877 HA2  GLY   119      18.380 -10.417  13.763  0.069800
ATOM   1878 HA3  GLY   119      19.004  -8.819  13.339  0.069800
ATOM   1879 C    GLY   119      17.065  -8.802  14.255  0.597300
ATOM   1880 O    GLY   119      16.831  -9.269  15.369 -0.567900
ATOM   1881 N    MET   120      16.421  -7.742  13.767 -0.415700
ATOM   1882 H    MET   120      16.656  -7.406  12.844  0.271900
ATOM   1883 CA   MET   120      15.391  -7.051  14.541 -0.023700
ATOM   1884 HA   MET   120      15.813  -6.735  15.495  0.088000
ATOM   1885 CB   MET   120      14.885  -5.808  13.791  0.034200
ATOM   1886 HB2  MET   120      14.408  -6.111  12.859  0.024100
ATOM   1887 HB3  MET   120      14.129  -5.320  14.406  0.024100
ATOM   1888 CG   MET   120      15.969  -4.780  13.470  0.001800
ATOM   1889 HG2  MET   120      16.562  -4.634  14.373  0.044000
ATOM   1890 HG3  MET   120      16.649  -5.118  12.688  0.044000
ATOM   1891 SD   MET   120      15.346  -3.155  12.969 -0.273700
ATOM   1892 CE   MET   120      14.767  -3.486  11.301 -0.053600
ATOM   1893 HE1  MET   120      13.938  -4.193  11.327  0.068400
ATOM   1894 HE2  MET   120      14.420  -2.557  10.848  0.068400
ATOM   1895 HE3  MET   120      15.580  -3.894  10.701  0.068400
ATOM   1896 C    MET   120      14.214  -7.987  14.825  0.597300
ATOM   1897 O    MET   120      13.646  -7.969  15.922 -0.567900
ATOM   1898 N    LEU   121      13.847  -8.806  13.838 -0.415700
ATOM   1899 H    LEU   121      14.322  -8.761  12.947  0.271900
ATOM   1900 CA   LEU   121      12.742  -9.746  13.996 -0.051800
ATOM   1901 HA   LEU   121      11.865  -9.193  14.334  0.092200
ATOM   1902 CB   LEU   121      12.416 -10.434  12.662 -0.110200
ATOM   1903 HB2  LEU   121      12.141  -9.667  11.937  0.045700
ATOM   1904 HB3  LEU   121      13.322 -10.916  12.294  0.045700
ATOM   1905 CG   LEU   121      11.299 -11.493  12.708  0.353100
ATOM   1906 HG   LEU   121      11.597 -12.312  13.363 -0.036100
ATOM   1907 CD1  LEU   121       9.990 -10.894  13.237 -0.412100
ATOM   1908 1HD1 LEU   121       9.690 -10.049  12.617  0.100000
ATOM   1909 2HD1 LEU   121       9.210 -11.655  13.210  0.100000
ATOM   1910 3HD1 LEU   121      10.108 -10.575  14.272  0.100000
ATOM   1911 CD2  LEU   121      11.097 -12.056  11.304 -0.412100
ATOM   1912 1HD2 LEU   121      10.868 -11.246  10.612  0.100000
ATOM   1913 2HD2 LEU   121      12.009 -12.557  10.977  0.100000
ATOM   1914 3HD2 LEU   121      10.264 -12.758  11.296  0.100000
ATOM   1915 C    LEU   121      13.056 -10.802  15.044  0.597300
ATOM   1916 O    LEU   121      12.209 -11.127  15.874 -0.567900
ATOM   1917 N    ASP   122      14.272 -11.338  15.015 -0.516300
ATOM   1918 H    ASP   122      14.908 -11.106  14.265  0.293600
ATOM   1919 CA   ASP   122      14.646 -12.352  15.992  0.038100
ATOM   1920 HA   ASP   122      13.925 -13.169  15.950  0.088000
ATOM   1921 CB   ASP   122      16.041 -12.909  15.687 -0.030300
ATOM   1922 HB2  ASP   122      16.735 -12.080  15.549 -0.012200
ATOM   1923 HB3  ASP   122      16.387 -13.495  16.538 -0.012200
ATOM   1924 CG   ASP   122      16.046 -13.799  14.453  0.799400
ATOM   1925 OD1  ASP   122      14.963 -14.293  14.075 -0.801400
ATOM   1926 OD2  ASP   122      17.135 -14.027  13.869 -0.801400
ATOM   1927 C    ASP   122      14.579 -11.793  17.407  0.536600
ATOM   1928 O    ASP   122      14.216 -12.505  18.337 -0.581900
ATOM   1929 N    GLU   123      14.912 -10.514  17.579 -0.516300
ATOM   1930 H    GLU   123      15.212  -9.971  16.782  0.293600
ATOM   1931 CA   GLU   123      14.845  -9.896  18.899  0.039700
ATOM   1932 HA   GLU   123      15.358 -10.516  19.635  0.110500
ATOM   1933 CB   GLU   123      15.503  -8.512  18.882  0.056000
ATOM   1934 HB2  GLU   123      15.027  -7.881  18.132 -0.017300
ATOM   1935 HB3  GLU   123      15.347  -8.046  19.855 -0.017300
ATOM   1936 CG   GLU   123      17.001  -8.570  18.603  0.013600
ATOM   1937 HG2  GLU   123      17.455  -9.210  19.359 -0.042500
ATOM   1938 HG3  GLU   123      17.205  -9.034  17.638 -0.042500
ATOM   1939 CD   GLU   123      17.664  -7.209  18.699  0.805400
ATOM   1940 OE1  GLU   123      17.641  -6.610  19.797 -0.818800
ATOM   1941 OE2  GLU   123      18.216  -6.733  17.681 -0.818800
ATOM   1942 C    GLU   123      13.395  -9.784  19.358  0.536600
ATOM   1943 O    GLU   123      13.071 -10.070  20.505 -0.581900
ATOM   1944 N    LEU   124      12.495  -9.404  18.457 -0.415700
ATOM   1945 H    LEU   124      12.795  -9.215  17.512  0.271900
ATOM   1946 CA   LEU   124      11.082  -9.291  18.806 -0.051800
ATOM   1947 HA   LEU   124      10.977  -8.640  19.674  0.092200
ATOM   1948 CB   LEU   124      10.272  -8.723  17.633 -0.110200
ATOM   1949 HB2  LEU   124      10.498  -9.312  16.744  0.045700
ATOM   1950 HB3  LEU   124       9.211  -8.864  17.842  0.045700
ATOM   1951 CG   LEU   124      10.498  -7.246  17.310  0.353100
ATOM   1952 HG   LEU   124      11.572  -7.079  17.221 -0.036100
ATOM   1953 CD1  LEU   124       9.835  -6.915  15.974 -0.412100
ATOM   1954 1HD1 LEU   124       9.976  -5.859  15.747  0.100000
ATOM   1955 2HD1 LEU   124      10.297  -7.506  15.183  0.100000
ATOM   1956 3HD1 LEU   124       8.769  -7.138  16.021  0.100000
ATOM   1957 CD2  LEU   124       9.940  -6.365  18.424 -0.412100
ATOM   1958 1HD2 LEU   124      10.029  -5.318  18.136  0.100000
ATOM   1959 2HD2 LEU   124       8.890  -6.596  18.605  0.100000
ATOM   1960 3HD2 LEU   124      10.514  -6.508  19.340  0.100000
ATOM   1961 C    LEU   124      10.517 -10.654  19.190  0.597300
ATOM   1962 O    LEU   124       9.811 -10.772  20.191 -0.567900
ATOM   1963 N    VAL   125      10.825 -11.677  18.397 -0.415700
ATOM   1964 H    VAL   125      11.414 -11.506  17.594  0.271900
ATOM   1965 CA   VAL   125      10.344 -13.033  18.657 -0.087500
ATOM   1966 HA   VAL   125       9.261 -13.008  18.780  0.096900
ATOM   1967 CB   VAL   125      10.690 -13.983  17.493  0.298500
ATOM   1968 HB   VAL   125      11.759 -13.945  17.285 -0.029700
ATOM   1969 CG1  VAL   125      10.313 -15.423  17.861 -0.319200
ATOM   1970 1HG1 VAL   125      10.382 -16.053  16.974  0.079100
ATOM   1971 2HG1 VAL   125      10.997 -15.821  18.611  0.079100
ATOM   1972 3HG1 VAL   125       9.291 -15.461  18.238  0.079100
ATOM   1973 CG2  VAL   125       9.936 -13.564  16.224 -0.319200
ATOM   1974 1HG2 VAL   125      10.223 -14.219  15.401  0.079100
ATOM   1975 2HG2 VAL   125       8.861 -13.645  16.386  0.079100
ATOM   1976 3HG2 VAL   125      10.173 -12.537  15.948  0.079100
ATOM   1977 C    VAL   125      10.934 -13.593  19.946  0.597300
ATOM   1978 O    VAL   125      10.220 -14.190  20.752 -0.567900
ATOM   1979 N    ASP   126      12.235 -13.407  20.145 -0.516300
ATOM   1980 H    ASP   126      12.803 -12.975  19.431  0.293600
ATOM   1981 CA   ASP   126      12.887 -13.898  21.350  0.038100
ATOM   1982 HA   ASP   126      12.668 -14.964  21.413  0.088000
ATOM   1983 CB   ASP   126      14.397 -13.670  21.263 -0.030300
ATOM   1984 HB2  ASP   126      14.594 -12.635  20.984 -0.012200
ATOM   1985 HB3  ASP   126      14.847 -13.840  22.242 -0.012200
ATOM   1986 CG   ASP   126      15.060 -14.612  20.277  0.799400
ATOM   1987 OD1  ASP   126      16.274 -14.434  20.014 -0.801400
ATOM   1988 OD2  ASP   126      14.385 -15.536  19.769 -0.801400
ATOM   1989 C    ASP   126      12.328 -13.233  22.600  0.536600
ATOM   1990 O    ASP   126      12.182 -13.881  23.639 -0.581900
ATOM   1991 N    ALA   127      12.005 -11.944  22.505 -0.415700
ATOM   1992 H    ALA   127      12.172 -11.450  21.640  0.271900
ATOM   1993 CA   ALA   127      11.420 -11.221  23.628  0.033700
ATOM   1994 HA   ALA   127      12.068 -11.308  24.499  0.082300
ATOM   1995 CB   ALA   127      11.251  -9.743  23.268 -0.182500
ATOM   1996 HB1  ALA   127      10.654  -9.229  24.021  0.060300
ATOM   1997 HB2  ALA   127      12.229  -9.265  23.207  0.060300
ATOM   1998 HB3  ALA   127      10.751  -9.639  22.305  0.060300
ATOM   1999 C    ALA   127      10.067 -11.836  23.970  0.597300
ATOM   2000 O    ALA   127       9.706 -11.954  25.143 -0.567900
ATOM   2001 N    MET   128       9.314 -12.232  22.943 -0.415700
ATOM   2002 H    MET   128       9.650 -12.076  22.003  0.271900
ATOM   2003 CA   MET   128       8.006 -12.851  23.137 -0.023700
ATOM   2004 HA   MET   128       7.394 -12.200  23.762  0.088000
ATOM   2005 CB   MET   128       7.299 -13.045  21.783  0.034200
ATOM   2006 HB2  MET   128       7.241 -12.079  21.281  0.024100
ATOM   2007 HB3  MET   128       7.884 -13.716  21.154  0.024100
ATOM   2008 CG   MET   128       5.886 -13.625  21.888  0.001800
ATOM   2009 HG2  MET   128       5.945 -14.575  22.420  0.044000
ATOM   2010 HG3  MET   128       5.271 -12.924  22.453  0.044000
ATOM   2011 SD   MET   128       5.051 -13.901  20.292 -0.273700
ATOM   2012 CE   MET   128       5.836 -15.443  19.798 -0.053600
ATOM   2013 HE1  MET   128       5.668 -16.206  20.559  0.068400
ATOM   2014 HE2  MET   128       5.412 -15.782  18.853  0.068400
ATOM   2015 HE3  MET   128       6.908 -15.288  19.673  0.068400
ATOM   2016 C    MET   128       8.165 -14.197  23.840  0.597300
ATOM   2017 O    MET   128       7.452 -14.495  24.800 -0.567900
ATOM   2018 N    LEU   129       9.111 -15.004  23.366 -0.415700
ATOM   2019 H    LEU   129       9.636 -14.713  22.553  0.271900
ATOM   2020 CA   LEU   129       9.362 -16.315  23.949 -0.051800
ATOM   2021 HA   LEU   129       8.442 -16.899  23.918  0.092200
ATOM   2022 CB   LEU   129      10.459 -17.037  23.161 -0.110200
ATOM   2023 HB2  LEU   129      11.329 -16.381  23.125  0.045700
ATOM   2024 HB3  LEU   129      10.745 -17.941  23.699  0.045700
ATOM   2025 CG   LEU   129      10.088 -17.420  21.729  0.353100
ATOM   2026 HG   LEU   129       9.710 -16.553  21.187 -0.036100
ATOM   2027 CD1  LEU   129      11.309 -17.948  20.987 -0.412100
ATOM   2028 1HD1 LEU   129      11.035 -18.238  19.973  0.100000
ATOM   2029 2HD1 LEU   129      12.074 -17.173  20.935  0.100000
ATOM   2030 3HD1 LEU   129      11.701 -18.806  21.532  0.100000
ATOM   2031 CD2  LEU   129       8.981 -18.460  21.766 -0.412100
ATOM   2032 1HD2 LEU   129       8.048 -18.012  22.109  0.100000
ATOM   2033 2HD2 LEU   129       8.815 -18.845  20.759  0.100000
ATOM   2034 3HD2 LEU   129       9.252 -19.285  22.424  0.100000
ATOM   2035 C    LEU   129       9.777 -16.197  25.408  0.597300
ATOM   2036 O    LEU   129       9.334 -16.968  26.256 -0.567900
ATOM   2037 N    ARG   130      10.619 -15.212  25.709 -0.347900
ATOM   2038 H    ARG   130      10.978 -14.646  24.953  0.274700
ATOM   2039 CA   ARG   130      11.113 -14.984  27.065 -0.263700
ATOM   2040 HA   ARG   130      11.555 -15.912  27.427  0.156000
ATOM   2041 CB   ARG   130      12.163 -13.871  27.040 -0.000700
ATOM   2042 HB2  ARG   130      12.360 -13.606  26.001  0.032700
ATOM   2043 HB3  ARG   130      11.773 -12.965  27.505  0.032700
ATOM   2044 CG   ARG   130      13.477 -14.237  27.721  0.039000
ATOM   2045 HG2  ARG   130      13.524 -13.776  28.708  0.028500
ATOM   2046 HG3  ARG   130      13.566 -15.316  27.843  0.028500
ATOM   2047 CD   ARG   130      14.642 -13.766  26.869  0.048600
ATOM   2048 HD2  ARG   130      15.565 -13.941  27.422  0.068700
ATOM   2049 HD3  ARG   130      14.653 -14.371  25.963  0.068700
ATOM   2050 NE   ARG   130      14.529 -12.343  26.536 -0.529500
ATOM   2051 HE   ARG   130      14.052 -11.720  27.173  0.345600
ATOM   2052 CZ   ARG   130      15.043 -11.787  25.451  0.807600
ATOM   2053 NH1  ARG   130      14.888 -10.496  25.232 -0.862700
ATOM   2054 1HH1 ARG   130      14.361  -9.961  25.907  0.447800
ATOM   2055 2HH1 ARG   130      15.171 -10.084  24.354  0.447800
ATOM   2056 NH2  ARG   130      15.707 -12.521  24.582 -0.862700
ATOM   2057 1HH2 ARG   130      15.976 -13.465  24.820  0.447800
ATOM   2058 2HH2 ARG   130      16.091 -12.082  23.757  0.447800
ATOM   2059 C    ARG   130       9.994 -14.617  28.032  0.734100
ATOM   2060 O    ARG   130       9.964 -15.110  29.164 -0.589400
ATOM   2061 N    ALA   131       9.075 -13.756  27.594 -0.415700
ATOM   2062 H    ALA   131       9.175 -13.358  26.671  0.271900
ATOM   2063 CA   ALA   131       7.955 -13.335  28.435  0.033700
ATOM   2064 HA   ALA   131       8.339 -12.983  29.393  0.082300
ATOM   2065 CB   ALA   131       7.204 -12.184  27.765 -0.182500
ATOM   2066 HB1  ALA   131       6.342 -11.901  28.369  0.060300
ATOM   2067 HB2  ALA   131       7.864 -11.322  27.664  0.060300
ATOM   2068 HB3  ALA   131       6.861 -12.488  26.776  0.060300
ATOM   2069 C    ALA   131       7.004 -14.497  28.711  0.597300
ATOM   2070 O    ALA   131       6.310 -14.516  29.728 -0.567900
ATOM   2071 N    GLY   132       6.972 -15.471  27.806 -0.415700
ATOM   2072 H    GLY   132       7.522 -15.386  26.964  0.271900
ATOM   2073 CA   GLY   132       6.128 -16.636  27.984 -0.025200
ATOM   2074 HA2  GLY   132       6.623 -17.455  27.461  0.069800
ATOM   2075 HA3  GLY   132       6.062 -16.910  29.037  0.069800
ATOM   2076 C    GLY   132       4.722 -16.491  27.418  0.597300
ATOM   2077 O    GLY   132       4.233 -15.370  27.244 -0.567900
ATOM   2078 N    PRO   133       4.055 -17.615  27.118 -0.254800
ATOM   2079 CD   PRO   133       4.621 -18.968  27.125  0.019200
ATOM   2080 HD2  PRO   133       5.049 -19.242  28.090  0.039100
ATOM   2081 HD3  PRO   133       5.375 -19.060  26.343  0.039100
ATOM   2082 CG   PRO   133       3.427 -19.852  26.805  0.018900
ATOM   2083 HG2  PRO   133       2.861 -20.057  27.714  0.021300
ATOM   2084 HG3  PRO   133       3.735 -20.783  26.328  0.021300
ATOM   2085 CB   PRO   133       2.632 -18.982  25.863 -0.007000
ATOM   2086 HB2  PRO   133       1.610 -19.345  25.761  0.025300
ATOM   2087 HB3  PRO   133       3.118 -18.928  24.888  0.025300
ATOM   2088 CA   PRO   133       2.703 -17.631  26.559 -0.026600
ATOM   2089 HA   PRO   133       2.619 -16.837  25.818  0.064100
ATOM   2090 C    PRO   133       1.600 -17.496  27.612  0.589600
ATOM   2091 O    PRO   133       1.854 -17.745  28.778 -0.574800
ATOM   2092 N    PRO   134       0.389 -17.107  27.196 -0.254800
ATOM   2093 CD   PRO   134      -0.829 -17.195  28.004  0.019200
ATOM   2094 HD2  PRO   134      -0.739 -16.609  28.919  0.039100
ATOM   2095 HD3  PRO   134      -1.074 -18.237  28.209  0.039100
ATOM   2096 CG   PRO   134      -1.887 -16.568  27.121  0.018900
ATOM   2097 HG2  PRO   134      -1.858 -15.481  27.199  0.021300
ATOM   2098 HG3  PRO   134      -2.882 -16.939  27.368  0.021300
ATOM   2099 CB   PRO   134      -1.447 -17.008  25.746 -0.007000
ATOM   2100 HB2  PRO   134      -1.929 -16.426  24.962  0.025300
ATOM   2101 HB3  PRO   134      -1.656 -18.069  25.611  0.025300
ATOM   2102 CA   PRO   134       0.056 -16.772  25.808 -0.026600
ATOM   2103 HA   PRO   134       0.529 -17.444  25.092  0.064100
ATOM   2104 C    PRO   134       0.431 -15.331  25.464  0.589600
ATOM   2105 O    PRO   134       0.771 -14.534  26.344 -0.574800
ATOM   2106 N    ALA   135       0.375 -14.994  24.183 -0.415700
ATOM   2107 H    ALA   135       0.068 -15.667  23.495  0.271900
ATOM   2108 CA   ALA   135       0.696 -13.644  23.745  0.033700
ATOM   2109 HA   ALA   135       0.484 -12.935  24.545  0.082300
ATOM   2110 CB   ALA   135       2.180 -13.552  23.398 -0.182500
ATOM   2111 HB1  ALA   135       2.747 -13.960  24.235  0.060300
ATOM   2112 HB2  ALA   135       2.399 -14.123  22.496  0.060300
ATOM   2113 HB3  ALA   135       2.473 -12.514  23.240  0.060300
ATOM   2114 C    ALA   135      -0.149 -13.239  22.554  0.597300
ATOM   2115 O    ALA   135      -0.907 -14.038  22.011 -0.567900
ATOM   2116 N    ASP   136      -0.030 -11.978  22.169 -0.516300
ATOM   2117 H    ASP   136       0.583 -11.361  22.682  0.293600
ATOM   2118 CA   ASP   136      -0.733 -11.432  21.021  0.038100
ATOM   2119 HA   ASP   136      -1.522 -12.095  20.667  0.088000
ATOM   2120 CB   ASP   136      -1.345 -10.079  21.390 -0.030300
ATOM   2121 HB2  ASP   136      -2.094 -10.241  22.165 -0.012200
ATOM   2122 HB3  ASP   136      -0.575  -9.426  21.800 -0.012200
ATOM   2123 CG   ASP   136      -2.007  -9.385  20.208  0.799400
ATOM   2124 OD1  ASP   136      -2.577  -8.293  20.431 -0.801400
ATOM   2125 OD2  ASP   136      -1.960  -9.910  19.074 -0.801400
ATOM   2126 C    ASP   136       0.325 -11.287  19.938  0.536600
ATOM   2127 O    ASP   136       1.154 -10.377  19.994 -0.581900
ATOM   2128 N    LEU   137       0.315 -12.191  18.962 -0.415700
ATOM   2129 H    LEU   137      -0.436 -12.865  18.921  0.271900
ATOM   2130 CA   LEU   137       1.315 -12.163  17.902 -0.051800
ATOM   2131 HA   LEU   137       2.284 -12.293  18.384  0.092200
ATOM   2132 CB   LEU   137       1.064 -13.307  16.914 -0.110200
ATOM   2133 HB2  LEU   137       0.891 -14.229  17.469  0.045700
ATOM   2134 HB3  LEU   137       0.157 -13.086  16.352  0.045700
ATOM   2135 CG   LEU   137       2.199 -13.547  15.910  0.353100
ATOM   2136 HG   LEU   137       2.369 -12.654  15.308 -0.036100
ATOM   2137 CD1  LEU   137       3.497 -13.887  16.649 -0.412100
ATOM   2138 1HD1 LEU   137       4.257 -14.185  15.927  0.100000
ATOM   2139 2HD1 LEU   137       3.877 -13.013  17.179  0.100000
ATOM   2140 3HD1 LEU   137       3.331 -14.701  17.354  0.100000
ATOM   2141 CD2  LEU   137       1.813 -14.675  14.961 -0.412100
ATOM   2142 1HD2 LEU   137       1.535 -15.569  15.519  0.100000
ATOM   2143 2HD2 LEU   137       0.988 -14.365  14.319  0.100000
ATOM   2144 3HD2 LEU   137       2.658 -14.910  14.314  0.100000
ATOM   2145 C    LEU   137       1.352 -10.834  17.155  0.597300
ATOM   2146 O    LEU   137       2.411 -10.415  16.684 -0.567900
ATOM   2147 N    THR   138       0.208 -10.164  17.048 -0.415700
ATOM   2148 H    THR   138      -0.617 -10.495  17.527  0.271900
ATOM   2149 CA   THR   138       0.147  -8.882  16.357 -0.038900
ATOM   2150 HA   THR   138       0.649  -9.005  15.398  0.100700
ATOM   2151 CB   THR   138      -1.312  -8.457  16.090  0.365400
ATOM   2152 HB   THR   138      -1.853  -8.402  17.035  0.004300
ATOM   2153 CG2  THR   138      -1.364  -7.088  15.401 -0.243800
ATOM   2154 1HG2 THR   138      -0.838  -7.131  14.448  0.064200
ATOM   2155 2HG2 THR   138      -2.404  -6.814  15.223  0.064200
ATOM   2156 3HG2 THR   138      -0.898  -6.322  16.021  0.064200
ATOM   2157 OG1  THR   138      -1.946  -9.413  15.244 -0.676100
ATOM   2158 HG1  THR   138      -1.796  -9.144  14.335  0.410200
ATOM   2159 C    THR   138       0.885  -7.790  17.131  0.597300
ATOM   2160 O    THR   138       1.748  -7.110  16.584 -0.567900
ATOM   2161 N    GLU   139       0.567  -7.624  18.410 -0.516300
ATOM   2162 H    GLU   139      -0.117  -8.235  18.833  0.293600
ATOM   2163 CA   GLU   139       1.222  -6.589  19.213  0.039700
ATOM   2164 HA   GLU   139       1.171  -5.642  18.676  0.110500
ATOM   2165 CB   GLU   139       0.496  -6.439  20.552  0.056000
ATOM   2166 HB2  GLU   139      -0.566  -6.282  20.361 -0.017300
ATOM   2167 HB3  GLU   139       0.597  -7.370  21.110 -0.017300
ATOM   2168 CG   GLU   139       1.002  -5.297  21.441  0.013600
ATOM   2169 HG2  GLU   139       0.449  -5.317  22.380 -0.042500
ATOM   2170 HG3  GLU   139       2.051  -5.466  21.684 -0.042500
ATOM   2171 CD   GLU   139       0.835  -3.922  20.804  0.805400
ATOM   2172 OE1  GLU   139      -0.131  -3.724  20.032 -0.818800
ATOM   2173 OE2  GLU   139       1.660  -3.024  21.087 -0.818800
ATOM   2174 C    GLU   139       2.697  -6.901  19.452  0.536600
ATOM   2175 O    GLU   139       3.535  -6.003  19.468 -0.581900
ATOM   2176 N    ALA   140       3.017  -8.181  19.619 -0.415700
ATOM   2177 H    ALA   140       2.285  -8.877  19.638  0.271900
ATOM   2178 CA   ALA   140       4.386  -8.596  19.903  0.033700
ATOM   2179 HA   ALA   140       4.817  -7.890  20.613  0.082300
ATOM   2180 CB   ALA   140       4.366  -9.962  20.585 -0.182500
ATOM   2181 HB1  ALA   140       3.976 -10.715  19.901  0.060300
ATOM   2182 HB2  ALA   140       5.375 -10.248  20.885  0.060300
ATOM   2183 HB3  ALA   140       3.724  -9.928  21.465  0.060300
ATOM   2184 C    ALA   140       5.318  -8.642  18.696  0.597300
ATOM   2185 O    ALA   140       6.516  -8.430  18.832 -0.567900
ATOM   2186 N    VAL   141       4.785  -8.902  17.505 -0.415700
ATOM   2187 H    VAL   141       3.798  -9.105  17.440  0.271900
ATOM   2188 CA   VAL   141       5.634  -9.048  16.322 -0.087500
ATOM   2189 HA   VAL   141       6.608  -8.598  16.513  0.096900
ATOM   2190 CB   VAL   141       5.870 -10.541  16.028  0.298500
ATOM   2191 HB   VAL   141       4.923 -11.024  15.789 -0.029700
ATOM   2192 CG1  VAL   141       6.795 -10.704  14.825 -0.319200
ATOM   2193 1HG1 VAL   141       6.326 -10.352  13.906  0.079100
ATOM   2194 2HG1 VAL   141       7.723 -10.156  14.990  0.079100
ATOM   2195 3HG1 VAL   141       7.031 -11.759  14.687  0.079100
ATOM   2196 CG2  VAL   141       6.460 -11.248  17.254 -0.319200
ATOM   2197 1HG2 VAL   141       5.737 -11.288  18.069  0.079100
ATOM   2198 2HG2 VAL   141       6.709 -12.277  16.993  0.079100
ATOM   2199 3HG2 VAL   141       7.367 -10.744  17.588  0.079100
ATOM   2200 C    VAL   141       5.138  -8.382  15.041  0.597300
ATOM   2201 O    VAL   141       5.845  -7.563  14.447 -0.567900
ATOM   2202 N    LEU   142       3.930  -8.737  14.607 -0.415700
ATOM   2203 H    LEU   142       3.383  -9.379  15.163  0.271900
ATOM   2204 CA   LEU   142       3.391  -8.240  13.340 -0.051800
ATOM   2205 HA   LEU   142       4.096  -8.512  12.554  0.092200
ATOM   2206 CB   LEU   142       2.056  -8.922  13.027 -0.110200
ATOM   2207 HB2  LEU   142       1.253  -8.483  13.620  0.045700
ATOM   2208 HB3  LEU   142       1.819  -8.675  11.992  0.045700
ATOM   2209 CG   LEU   142       2.064 -10.455  13.140  0.353100
ATOM   2210 HG   LEU   142       2.110 -10.741  14.191 -0.036100
ATOM   2211 CD1  LEU   142       0.775 -11.027  12.551 -0.412100
ATOM   2212 1HD1 LEU   142       0.750 -12.108  12.690  0.100000
ATOM   2213 2HD1 LEU   142      -0.088 -10.589  13.051  0.100000
ATOM   2214 3HD1 LEU   142       0.730 -10.797  11.486  0.100000
ATOM   2215 CD2  LEU   142       3.282 -11.035  12.414 -0.412100
ATOM   2216 1HD2 LEU   142       3.202 -12.122  12.395  0.100000
ATOM   2217 2HD2 LEU   142       3.317 -10.664  11.390  0.100000
ATOM   2218 3HD2 LEU   142       4.207 -10.784  12.932  0.100000
ATOM   2219 C    LEU   142       3.242  -6.728  13.226  0.597300
ATOM   2220 O    LEU   142       3.323  -6.188  12.125 -0.567900
ATOM   2221 N    SER   143       3.013  -6.040  14.336 -0.415700
ATOM   2222 H    SER   143       2.860  -6.535  15.203  0.271900
ATOM   2223 CA   SER   143       2.891  -4.588  14.315 -0.024900
ATOM   2224 HA   SER   143       2.401  -4.273  13.394  0.084300
ATOM   2225 CB   SER   143       2.003  -4.114  15.469  0.211700
ATOM   2226 HB2  SER   143       0.996  -4.503  15.318  0.035200
ATOM   2227 HB3  SER   143       2.363  -4.486  16.428  0.035200
ATOM   2228 OG   SER   143       1.942  -2.702  15.502 -0.654600
ATOM   2229 HG   SER   143       2.655  -2.361  16.048  0.427500
ATOM   2230 C    SER   143       4.256  -3.895  14.356  0.597300
ATOM   2231 O    SER   143       4.586  -3.110  13.460 -0.567900
ATOM   2232 N    PRO   144       5.092  -4.182  15.366 -0.254800
ATOM   2233 CD   PRO   144       4.904  -5.009  16.570  0.019200
ATOM   2234 HD2  PRO   144       4.451  -5.979  16.364  0.039100
ATOM   2235 HD3  PRO   144       4.330  -4.461  17.316  0.039100
ATOM   2236 CG   PRO   144       6.326  -5.203  17.059  0.018900
ATOM   2237 HG2  PRO   144       6.819  -5.977  16.471  0.021300
ATOM   2238 HG3  PRO   144       6.364  -5.460  18.118  0.021300
ATOM   2239 CB   PRO   144       6.946  -3.856  16.775 -0.007000
ATOM   2240 HB2  PRO   144       8.035  -3.908  16.775  0.025300
ATOM   2241 HB3  PRO   144       6.601  -3.136  17.517  0.025300
ATOM   2242 CA   PRO   144       6.381  -3.491  15.403 -0.026600
ATOM   2243 HA   PRO   144       6.204  -2.416  15.390  0.064100
ATOM   2244 C    PRO   144       7.373  -3.797  14.268  0.589600
ATOM   2245 O    PRO   144       8.102  -2.904  13.833 -0.574800
ATOM   2246 N    PHE   145       7.416  -5.032  13.777 -0.415700
ATOM   2247 H    PHE   145       6.801  -5.746  14.142  0.271900
ATOM   2248 CA   PHE   145       8.379  -5.381  12.731 -0.002400
ATOM   2249 HA   PHE   145       9.372  -5.190  13.137  0.097800
ATOM   2250 CB   PHE   145       8.303  -6.881  12.418 -0.034300
ATOM   2251 HB2  PHE   145       8.597  -7.406  13.327  0.029500
ATOM   2252 HB3  PHE   145       7.299  -7.250  12.213  0.029500
ATOM   2253 CG   PHE   145       9.253  -7.332  11.333  0.011800
ATOM   2254 CD1  PHE   145      10.637  -7.225  11.512 -0.125600
ATOM   2255 HD1  PHE   145      11.034  -6.790  12.417  0.133000
ATOM   2256 CE1  PHE   145      11.517  -7.667  10.518 -0.170400
ATOM   2257 HE1  PHE   145      12.579  -7.517  10.646  0.143000
ATOM   2258 CZ   PHE   145      11.019  -8.224   9.344 -0.107200
ATOM   2259 HZ   PHE   145      11.698  -8.561   8.575  0.129700
ATOM   2260 CE2  PHE   145       9.640  -8.329   9.157 -0.170400
ATOM   2261 HE2  PHE   145       9.250  -8.756   8.245  0.143000
ATOM   2262 CD2  PHE   145       8.765  -7.881  10.147 -0.125600
ATOM   2263 HD2  PHE   145       7.700  -7.959   9.988  0.133000
ATOM   2264 C    PHE   145       8.294  -4.544  11.443  0.597300
ATOM   2265 O    PHE   145       9.302  -3.975  11.019 -0.567900
ATOM   2266 N    PRO   146       7.114  -4.439  10.805 -0.254800
ATOM   2267 CD   PRO   146       5.861  -5.171  11.030  0.019200
ATOM   2268 HD2  PRO   146       5.209  -4.585  11.679  0.039100
ATOM   2269 HD3  PRO   146       5.948  -6.188  11.413  0.039100
ATOM   2270 CG   PRO   146       5.263  -5.234   9.635  0.018900
ATOM   2271 HG2  PRO   146       4.192  -5.435   9.655  0.021300
ATOM   2272 HG3  PRO   146       5.788  -5.978   9.037  0.021300
ATOM   2273 CB   PRO   146       5.565  -3.832   9.142 -0.007000
ATOM   2274 HB2  PRO   146       4.918  -3.111   9.642  0.025300
ATOM   2275 HB3  PRO   146       5.462  -3.743   8.060  0.025300
ATOM   2276 CA   PRO   146       7.020  -3.648   9.573 -0.026600
ATOM   2277 HA   PRO   146       7.679  -4.085   8.823  0.064100
ATOM   2278 C    PRO   146       7.394  -2.171   9.749  0.589600
ATOM   2279 O    PRO   146       7.965  -1.554   8.845 -0.574800
ATOM   2280 N    ILE   147       7.069  -1.609  10.914 -0.415700
ATOM   2281 H    ILE   147       6.605  -2.165  11.618  0.271900
ATOM   2282 CA   ILE   147       7.388  -0.215  11.217 -0.059700
ATOM   2283 HA   ILE   147       6.996   0.430  10.430  0.086900
ATOM   2284 CB   ILE   147       6.765   0.207  12.569  0.130300
ATOM   2285 HB   ILE   147       7.074  -0.500  13.338  0.018700
ATOM   2286 CG2  ILE   147       7.239   1.611  12.963 -0.320400
ATOM   2287 1HG2 ILE   147       6.954   2.334  12.198  0.088200
ATOM   2288 2HG2 ILE   147       6.810   1.912  13.918  0.088200
ATOM   2289 3HG2 ILE   147       8.321   1.639  13.093  0.088200
ATOM   2290 CG1  ILE   147       5.235   0.177  12.468 -0.043000
ATOM   2291 2HG1 ILE   147       4.892   0.961  11.792  0.023600
ATOM   2292 3HG1 ILE   147       4.934  -0.787  12.060  0.023600
ATOM   2293 CD1  ILE   147       4.518   0.328  13.810 -0.066000
ATOM   2294 1HD1 ILE   147       4.845  -0.458  14.491  0.018600
ATOM   2295 2HD1 ILE   147       4.717   1.302  14.256  0.018600
ATOM   2296 3HD1 ILE   147       3.444   0.224  13.657  0.018600
ATOM   2297 C    ILE   147       8.906  -0.041  11.254  0.597300
ATOM   2298 O    ILE   147       9.449   0.898  10.669 -0.567900
ATOM   2299 N    ALA   148       9.602  -0.961  11.919 -0.415700
ATOM   2300 H    ALA   148       9.116  -1.719  12.376  0.271900
ATOM   2301 CA   ALA   148      11.056  -0.893  12.005  0.033700
ATOM   2302 HA   ALA   148      11.342   0.087  12.385  0.082300
ATOM   2303 CB   ALA   148      11.564  -1.960  12.974 -0.182500
ATOM   2304 HB1  ALA   148      12.646  -1.878  13.072  0.060300
ATOM   2305 HB2  ALA   148      11.098  -1.784  13.944  0.060300
ATOM   2306 HB3  ALA   148      11.304  -2.958  12.621  0.060300
ATOM   2307 C    ALA   148      11.714  -1.062  10.633  0.597300
ATOM   2308 O    ALA   148      12.674  -0.361  10.302 -0.567900
ATOM   2309 N    VAL   149      11.184  -1.970   9.819 -0.415700
ATOM   2310 H    VAL   149      10.423  -2.545  10.153  0.271900
ATOM   2311 CA   VAL   149      11.744  -2.215   8.492 -0.087500
ATOM   2312 HA   VAL   149      12.812  -2.407   8.603  0.096900
ATOM   2313 CB   VAL   149      11.112  -3.458   7.841  0.298500
ATOM   2314 HB   VAL   149      10.029  -3.339   7.810 -0.029700
ATOM   2315 CG1  VAL   149      11.632  -3.631   6.412 -0.319200
ATOM   2316 1HG1 VAL   149      11.234  -2.854   5.758  0.079100
ATOM   2317 2HG1 VAL   149      12.722  -3.597   6.399  0.079100
ATOM   2318 3HG1 VAL   149      11.310  -4.595   6.020  0.079100
ATOM   2319 CG2  VAL   149      11.444  -4.704   8.663 -0.319200
ATOM   2320 1HG2 VAL   149      11.192  -4.585   9.717  0.079100
ATOM   2321 2HG2 VAL   149      10.884  -5.553   8.272  0.079100
ATOM   2322 3HG2 VAL   149      12.512  -4.914   8.601  0.079100
ATOM   2323 C    VAL   149      11.614  -1.019   7.555  0.597300
ATOM   2324 O    VAL   149      12.595  -0.630   6.918 -0.567900
ATOM   2325 N    ILE   150      10.430  -0.418   7.454 -0.415700
ATOM   2326 H    ILE   150       9.638  -0.742   7.990  0.271900
ATOM   2327 CA   ILE   150      10.293   0.718   6.543 -0.059700
ATOM   2328 HA   ILE   150      10.719   0.411   5.589  0.086900
ATOM   2329 CB   ILE   150       8.810   1.111   6.304  0.130300
ATOM   2330 HB   ILE   150       8.272   0.227   5.958  0.018700
ATOM   2331 CG2  ILE   150       8.161   1.606   7.586 -0.320400
ATOM   2332 1HG2 ILE   150       8.573   2.564   7.903  0.088200
ATOM   2333 2HG2 ILE   150       7.093   1.750   7.421  0.088200
ATOM   2334 3HG2 ILE   150       8.277   0.882   8.393  0.088200
ATOM   2335 CG1  ILE   150       8.708   2.201   5.220 -0.043000
ATOM   2336 2HG1 ILE   150       7.651   2.410   5.055  0.023600
ATOM   2337 3HG1 ILE   150       9.172   3.126   5.561  0.023600
ATOM   2338 CD1  ILE   150       9.307   1.797   3.877 -0.066000
ATOM   2339 1HD1 ILE   150      10.395   1.749   3.929  0.018600
ATOM   2340 2HD1 ILE   150       8.909   0.831   3.568  0.018600
ATOM   2341 3HD1 ILE   150       9.037   2.543   3.130  0.018600
ATOM   2342 C    ILE   150      11.113   1.909   7.043  0.597300
ATOM   2343 O    ILE   150      11.697   2.637   6.244 -0.567900
ATOM   2344 N    CYS   151      11.191   2.107   8.361 -0.415700
ATOM   2345 H    CYS   151      10.669   1.520   8.995  0.271900
ATOM   2346 CA   CYS   151      11.993   3.205   8.892  0.021300
ATOM   2347 HA   CYS   151      11.682   4.144   8.432  0.112400
ATOM   2348 CB   CYS   151      11.827   3.325  10.408 -0.123100
ATOM   2349 HB2  CYS   151      11.910   2.349  10.886  0.111200
ATOM   2350 HB3  CYS   151      12.636   3.967  10.758  0.111200
ATOM   2351 SG   CYS   151      10.327   4.178  10.925 -0.311900
ATOM   2352 HG   CYS   151       9.470   3.201  10.613  0.193300
ATOM   2353 C    CYS   151      13.469   2.987   8.550  0.597300
ATOM   2354 O    CYS   151      14.180   3.932   8.201 -0.567900
ATOM   2355 N    GLU   152      13.929   1.741   8.637 -0.516300
ATOM   2356 H    GLU   152      13.330   1.013   9.000  0.293600
ATOM   2357 CA   GLU   152      15.312   1.405   8.316  0.039700
ATOM   2358 HA   GLU   152      15.986   2.002   8.929  0.110500
ATOM   2359 CB   GLU   152      15.566  -0.062   8.621  0.056000
ATOM   2360 HB2  GLU   152      15.281  -0.261   9.654 -0.017300
ATOM   2361 HB3  GLU   152      14.900  -0.645   7.985 -0.017300
ATOM   2362 CG   GLU   152      16.983  -0.498   8.394  0.013600
ATOM   2363 HG2  GLU   152      16.548  -1.482   8.570 -0.042500
ATOM   2364 HG3  GLU   152      17.309  -0.344   7.365 -0.042500
ATOM   2365 CD   GLU   152      17.968   0.030   9.452  0.805400
ATOM   2366 OE1  GLU   152      19.173  -0.219   9.393 -0.818800
ATOM   2367 OE2  GLU   152      17.531   0.691  10.405 -0.818800
ATOM   2368 C    GLU   152      15.614   1.682   6.847  0.536600
ATOM   2369 O    GLU   152      16.630   2.294   6.515 -0.581900
ATOM   2370 N    LEU   153      14.725   1.239   5.959 -0.415700
ATOM   2371 H    LEU   153      13.925   0.716   6.285  0.271900
ATOM   2372 CA   LEU   153      14.908   1.455   4.526 -0.051800
ATOM   2373 HA   LEU   153      15.892   1.084   4.239  0.092200
ATOM   2374 CB   LEU   153      13.834   0.688   3.745 -0.110200
ATOM   2375 HB2  LEU   153      13.788  -0.340   4.107  0.045700
ATOM   2376 HB3  LEU   153      12.871   1.145   3.975  0.045700
ATOM   2377 CG   LEU   153      14.018   0.685   2.219  0.353100
ATOM   2378 HG   LEU   153      14.274   1.681   1.857 -0.036100
ATOM   2379 CD1  LEU   153      15.139  -0.281   1.853 -0.412100
ATOM   2380 1HD1 LEU   153      14.988  -0.590   0.819  0.100000
ATOM   2381 2HD1 LEU   153      16.110   0.197   1.981  0.100000
ATOM   2382 3HD1 LEU   153      15.080  -1.184   2.459  0.100000
ATOM   2383 CD2  LEU   153      12.720   0.274   1.526 -0.412100
ATOM   2384 1HD2 LEU   153      11.917   0.956   1.805  0.100000
ATOM   2385 2HD2 LEU   153      12.850   0.310   0.444  0.100000
ATOM   2386 3HD2 LEU   153      12.458  -0.743   1.820  0.100000
ATOM   2387 C    LEU   153      14.842   2.942   4.171  0.597300
ATOM   2388 O    LEU   153      15.575   3.405   3.294 -0.567900
ATOM   2389 N    MET   154      13.971   3.687   4.851 -0.415700
ATOM   2390 H    MET   154      13.349   3.232   5.503  0.271900
ATOM   2391 CA   MET   154      13.805   5.116   4.599 -0.023700
ATOM   2392 HA   MET   154      13.787   5.269   3.520  0.088000
ATOM   2393 CB   MET   154      12.479   5.620   5.183  0.034200
ATOM   2394 HB2  MET   154      12.449   5.360   6.241  0.024100
ATOM   2395 HB3  MET   154      12.449   6.707   5.110  0.024100
ATOM   2396 CG   MET   154      11.221   5.061   4.515  0.001800
ATOM   2397 HG2  MET   154      11.259   3.972   4.517  0.044000
ATOM   2398 HG3  MET   154      10.339   5.377   5.072  0.044000
ATOM   2399 SD   MET   154      10.998   5.488   2.775 -0.273700
ATOM   2400 CE   MET   154      10.593   7.257   2.875 -0.053600
ATOM   2401 HE1  MET   154      11.390   7.799   3.384  0.068400
ATOM   2402 HE2  MET   154      10.485   7.652   1.864  0.068400
ATOM   2403 HE3  MET   154       9.657   7.391   3.415  0.068400
ATOM   2404 C    MET   154      14.940   5.966   5.162  0.597300
ATOM   2405 O    MET   154      15.228   7.047   4.643 -0.567900
ATOM   2406 N    GLY   155      15.580   5.490   6.221 -0.415700
ATOM   2407 H    GLY   155      15.323   4.588   6.596  0.271900
ATOM   2408 CA   GLY   155      16.652   6.253   6.842 -0.025200
ATOM   2409 HA2  GLY   155      17.405   5.554   7.207  0.069800
ATOM   2410 HA3  GLY   155      17.131   6.927   6.133  0.069800
ATOM   2411 C    GLY   155      16.155   7.066   8.029  0.597300
ATOM   2412 O    GLY   155      16.783   8.048   8.423 -0.567900
ATOM   2413 N    VAL   156      15.017   6.663   8.591 -0.415700
ATOM   2414 H    VAL   156      14.598   5.805   8.263  0.271900
ATOM   2415 CA   VAL   156      14.424   7.323   9.752 -0.087500
ATOM   2416 HA   VAL   156      14.589   8.398   9.668  0.096900
ATOM   2417 CB   VAL   156      12.901   7.099   9.805  0.298500
ATOM   2418 HB   VAL   156      12.696   6.029   9.778 -0.029700
ATOM   2419 CG1  VAL   156      12.312   7.678  11.090 -0.319200
ATOM   2420 1HG1 VAL   156      12.625   7.096  11.957  0.079100
ATOM   2421 2HG1 VAL   156      12.608   8.720  11.211  0.079100
ATOM   2422 3HG1 VAL   156      11.224   7.627  11.049  0.079100
ATOM   2423 CG2  VAL   156      12.232   7.736   8.592 -0.319200
ATOM   2424 1HG2 VAL   156      11.157   7.563   8.641  0.079100
ATOM   2425 2HG2 VAL   156      12.413   8.811   8.590  0.079100
ATOM   2426 3HG2 VAL   156      12.616   7.305   7.667  0.079100
ATOM   2427 C    VAL   156      15.052   6.763  11.030  0.597300
ATOM   2428 O    VAL   156      15.027   5.543  11.249 -0.567900
ATOM   2429 N    PRO   157      15.618   7.623  11.889 -0.254800
ATOM   2430 CD   PRO   157      15.761   9.075  11.735  0.019200
ATOM   2431 HD2  PRO   157      14.834   9.554  12.051  0.039100
ATOM   2432 HD3  PRO   157      16.055   9.374  10.729  0.039100
ATOM   2433 CG   PRO   157      16.872   9.410  12.709  0.018900
ATOM   2434 HG2  PRO   157      16.828  10.455  13.017  0.021300
ATOM   2435 HG3  PRO   157      17.842   9.175  12.269  0.021300
ATOM   2436 CB   PRO   157      16.578   8.471  13.855 -0.007000
ATOM   2437 HB2  PRO   157      15.715   8.840  14.411  0.025300
ATOM   2438 HB3  PRO   157      17.440   8.346  14.511  0.025300
ATOM   2439 CA   PRO   157      16.226   7.172  13.140 -0.026600
ATOM   2440 HA   PRO   157      17.133   6.611  12.913  0.064100
ATOM   2441 C    PRO   157      15.260   6.313  13.953  0.589600
ATOM   2442 O    PRO   157      14.066   6.607  14.023 -0.574800
ATOM   2443 N    ALA   158      15.776   5.256  14.576 -0.415700
ATOM   2444 H    ALA   158      16.761   5.057  14.476  0.271900
ATOM   2445 CA   ALA   158      14.955   4.347  15.370  0.033700
ATOM   2446 HA   ALA   158      14.237   3.875  14.699  0.082300
ATOM   2447 CB   ALA   158      15.834   3.253  15.973 -0.182500
ATOM   2448 HB1  ALA   158      16.590   3.691  16.624  0.060300
ATOM   2449 HB2  ALA   158      15.217   2.564  16.549  0.060300
ATOM   2450 HB3  ALA   158      16.329   2.696  15.177  0.060300
ATOM   2451 C    ALA   158      14.173   5.052  16.478  0.597300
ATOM   2452 O    ALA   158      13.053   4.655  16.809 -0.567900
ATOM   2453 N    THR   159      14.756   6.108  17.038 -0.415700
ATOM   2454 H    THR   159      15.693   6.346  16.748  0.271900
ATOM   2455 CA   THR   159      14.118   6.866  18.115 -0.038900
ATOM   2456 HA   THR   159      13.892   6.183  18.934  0.100700
ATOM   2457 CB   THR   159      15.066   7.948  18.658  0.365400
ATOM   2458 HB   THR   159      16.017   7.489  18.931  0.004300
ATOM   2459 CG2  THR   159      15.306   9.031  17.610 -0.243800
ATOM   2460 1HG2 THR   159      14.389   9.567  17.365  0.064200
ATOM   2461 2HG2 THR   159      16.023   9.747  18.012  0.064200
ATOM   2462 3HG2 THR   159      15.730   8.592  16.707  0.064200
ATOM   2463 OG1  THR   159      14.499   8.547  19.822 -0.676100
ATOM   2464 HG1  THR   159      15.136   9.169  20.181  0.410200
ATOM   2465 C    THR   159      12.806   7.524  17.685  0.597300
ATOM   2466 O    THR   159      12.005   7.927  18.530 -0.567900
ATOM   2467 N    ASP   160      12.574   7.640  16.377 -0.516300
ATOM   2468 H    ASP   160      13.252   7.295  15.713  0.293600
ATOM   2469 CA   ASP   160      11.358   8.273  15.862  0.038100
ATOM   2470 HA   ASP   160      10.869   8.843  16.651  0.088000
ATOM   2471 CB   ASP   160      11.704   9.285  14.772 -0.030300
ATOM   2472 HB2  ASP   160      12.165   8.765  13.932 -0.012200
ATOM   2473 HB3  ASP   160      10.794   9.767  14.414 -0.012200
ATOM   2474 CG   ASP   160      12.630  10.379  15.262  0.799400
ATOM   2475 OD1  ASP   160      12.401  10.898  16.378 -0.801400
ATOM   2476 OD2  ASP   160      13.573  10.739  14.523 -0.801400
ATOM   2477 C    ASP   160      10.313   7.301  15.324  0.536600
ATOM   2478 O    ASP   160       9.293   7.730  14.776 -0.581900
ATOM   2479 N    ARG   161      10.546   5.998  15.468 -0.347900
ATOM   2480 H    ARG   161      11.404   5.702  15.911  0.274700
ATOM   2481 CA   ARG   161       9.597   5.002  14.969 -0.263700
ATOM   2482 HA   ARG   161       9.495   5.111  13.890  0.156000
ATOM   2483 CB   ARG   161      10.085   3.580  15.278 -0.000700
ATOM   2484 HB2  ARG   161      10.172   3.351  16.340  0.032700
ATOM   2485 HB3  ARG   161       9.316   2.897  14.917  0.032700
ATOM   2486 CG   ARG   161      11.371   3.190  14.562  0.039000
ATOM   2487 HG2  ARG   161      11.172   3.145  13.491  0.028500
ATOM   2488 HG3  ARG   161      12.137   3.948  14.718  0.028500
ATOM   2489 CD   ARG   161      11.853   1.818  15.018  0.048600
ATOM   2490 HD2  ARG   161      11.996   1.850  16.098  0.068700
ATOM   2491 HD3  ARG   161      11.086   1.079  14.784  0.068700
ATOM   2492 NE   ARG   161      13.117   1.436  14.378 -0.529500
ATOM   2493 HE   ARG   161      13.450   1.989  13.601  0.345600
ATOM   2494 CZ   ARG   161      13.834   0.373  14.720  0.807600
ATOM   2495 NH1  ARG   161      13.423  -0.427  15.682 -0.862700
ATOM   2496 1HH1 ARG   161      12.520  -0.307  16.119  0.447800
ATOM   2497 2HH1 ARG   161      13.995  -1.216  15.949  0.447800
ATOM   2498 NH2  ARG   161      14.967   0.111  14.100 -0.862700
ATOM   2499 1HH2 ARG   161      15.335   0.747  13.408  0.447800
ATOM   2500 2HH2 ARG   161      15.532  -0.680  14.374  0.447800
ATOM   2501 C    ARG   161       8.206   5.198  15.559  0.734100
ATOM   2502 O    ARG   161       7.204   5.148  14.842 -0.589400
ATOM   2503 N    HIP   162       8.139   5.435  16.867 -0.347900
ATOM   2504 H    HIP   162       9.001   5.442  17.393  0.274700
ATOM   2505 CA   HIP   162       6.860   5.618  17.539 -0.135400
ATOM   2506 HA   HIP   162       6.251   4.736  17.344  0.121200
ATOM   2507 CB   HIP   162       7.065   5.766  19.052 -0.041400
ATOM   2508 HB2  HIP   162       7.739   4.992  19.419  0.081000
ATOM   2509 HB3  HIP   162       7.523   6.729  19.276  0.081000
ATOM   2510 CG   HIP   162       5.786   5.668  19.826 -0.001200
ATOM   2511 ND1  HIP   162       4.968   4.564  19.778 -0.151300
ATOM   2512 HD1  HIP   162       5.174   3.706  19.286  0.386600
ATOM   2513 CE1  HIP   162       3.903   4.775  20.547 -0.017000
ATOM   2514 HE1  HIP   162       3.095   4.079  20.717  0.268100
ATOM   2515 NE2  HIP   162       4.012   5.984  21.093 -0.171800
ATOM   2516 HE2  HIP   162       3.316   6.399  21.696  0.391100
ATOM   2517 CD2  HIP   162       5.186   6.564  20.657 -0.114100
ATOM   2518 HD2  HIP   162       5.557   7.541  20.929  0.231700
ATOM   2519 C    HIP   162       6.098   6.824  17.001  0.734100
ATOM   2520 O    HIP   162       4.886   6.746  16.781 -0.589400
ATOM   2521 N    SER   163       6.800   7.936  16.790 -0.415700
ATOM   2522 H    SER   163       7.776   7.959  17.049  0.271900
ATOM   2523 CA   SER   163       6.172   9.144  16.258 -0.024900
ATOM   2524 HA   SER   163       5.343   9.443  16.899  0.084300
ATOM   2525 CB   SER   163       7.179  10.296  16.197  0.211700
ATOM   2526 HB2  SER   163       8.071   9.973  15.660  0.035200
ATOM   2527 HB3  SER   163       6.734  11.133  15.659  0.035200
ATOM   2528 OG   SER   163       7.536  10.725  17.499 -0.654600
ATOM   2529 HG   SER   163       8.459  10.989  17.460  0.427500
ATOM   2530 C    SER   163       5.619   8.886  14.865  0.597300
ATOM   2531 O    SER   163       4.480   9.247  14.564 -0.567900
ATOM   2532 N    MET   164       6.421   8.245  14.017 -0.415700
ATOM   2533 H    MET   164       7.354   7.991  14.309  0.271900
ATOM   2534 CA   MET   164       5.993   7.918  12.661 -0.023700
ATOM   2535 HA   MET   164       5.801   8.834  12.103  0.088000
ATOM   2536 CB   MET   164       7.060   7.077  11.952  0.034200
ATOM   2537 HB2  MET   164       7.472   6.331  12.631  0.024100
ATOM   2538 HB3  MET   164       6.591   6.542  11.126  0.024100
ATOM   2539 CG   MET   164       8.198   7.888  11.373  0.001800
ATOM   2540 HG2  MET   164       8.695   8.417  12.185  0.044000
ATOM   2541 HG3  MET   164       8.915   7.211  10.908  0.044000
ATOM   2542 SD   MET   164       7.603   9.046  10.130 -0.273700
ATOM   2543 CE   MET   164       8.604  10.430  10.522 -0.053600
ATOM   2544 HE1  MET   164       9.568  10.285  10.034  0.068400
ATOM   2545 HE2  MET   164       8.147  11.338  10.128  0.068400
ATOM   2546 HE3  MET   164       8.788  10.463  11.596  0.068400
ATOM   2547 C    MET   164       4.702   7.124  12.684  0.597300
ATOM   2548 O    MET   164       3.764   7.417  11.944 -0.567900
ATOM   2549 N    HIP   165       4.656   6.115  13.550 -0.347900
ATOM   2550 H    HIP   165       5.495   5.874  14.059  0.274700
ATOM   2551 CA   HIP   165       3.475   5.275  13.662 -0.135400
ATOM   2552 HA   HIP   165       3.254   4.851  12.683  0.121200
ATOM   2553 CB   HIP   165       3.742   4.136  14.639 -0.041400
ATOM   2554 HB2  HIP   165       4.629   3.600  14.301  0.081000
ATOM   2555 HB3  HIP   165       3.956   4.539  15.629  0.081000
ATOM   2556 CG   HIP   165       2.614   3.156  14.737 -0.001200
ATOM   2557 ND1  HIP   165       2.216   2.580  15.920 -0.151300
ATOM   2558 HD1  HIP   165       2.621   2.730  16.833  0.386600
ATOM   2559 CE1  HIP   165       1.198   1.756  15.685 -0.017000
ATOM   2560 HE1  HIP   165       0.671   1.175  16.428  0.268100
ATOM   2561 NE2  HIP   165       0.929   1.784  14.382 -0.171800
ATOM   2562 HE2  HIP   165       0.158   1.323  13.922  0.391100
ATOM   2563 CD2  HIP   165       1.795   2.658  13.772 -0.114100
ATOM   2564 HD2  HIP   165       1.663   3.074  12.784  0.231700
ATOM   2565 C    HIP   165       2.251   6.061  14.113  0.734100
ATOM   2566 O    HIP   165       1.159   5.874  13.580 -0.589400
ATOM   2567 N    THR   166       2.424   6.947  15.091 -0.415700
ATOM   2568 H    THR   166       3.341   7.059  15.498  0.271900
ATOM   2569 CA   THR   166       1.301   7.746  15.575 -0.038900
ATOM   2570 HA   THR   166       0.486   7.083  15.866  0.100700
ATOM   2571 CB   THR   166       1.696   8.589  16.797  0.365400
ATOM   2572 HB   THR   166       2.517   9.255  16.530  0.004300
ATOM   2573 CG2  THR   166       0.509   9.412  17.289 -0.243800
ATOM   2574 1HG2 THR   166      -0.370   8.780  17.411  0.064200
ATOM   2575 2HG2 THR   166       0.766   9.868  18.246  0.064200
ATOM   2576 3HG2 THR   166       0.288  10.216  16.588  0.064200
ATOM   2577 OG1  THR   166       2.125   7.730  17.850 -0.676100
ATOM   2578 HG1  THR   166       3.009   7.424  17.636  0.410200
ATOM   2579 C    THR   166       0.787   8.650  14.466  0.597300
ATOM   2580 O    THR   166      -0.421   8.788  14.278 -0.567900
ATOM   2581 N    TRP   167       1.700   9.258  13.708 -0.415700
ATOM   2582 H    TRP   167       2.684   9.143  13.909  0.271900
ATOM   2583 CA   TRP   167       1.307  10.129  12.607 -0.027500
ATOM   2584 HA   TRP   167       0.603  10.880  12.966  0.112300
ATOM   2585 CB   TRP   167       2.531  10.827  12.012 -0.005000
ATOM   2586 HB2  TRP   167       3.257  10.075  11.703  0.033900
ATOM   2587 HB3  TRP   167       2.220  11.390  11.132  0.033900
ATOM   2588 CG   TRP   167       3.196  11.775  12.960 -0.141500
ATOM   2589 CD1  TRP   167       2.594  12.502  13.941 -0.163800
ATOM   2590 HD1  TRP   167       1.536  12.486  14.161  0.206200
ATOM   2591 NE1  TRP   167       3.518  13.284  14.591 -0.341800
ATOM   2592 HE1  TRP   167       3.300  13.995  15.274  0.341200
ATOM   2593 CE2  TRP   167       4.756  13.081  14.044  0.138000
ATOM   2594 CZ2  TRP   167       5.990  13.640  14.363 -0.260100
ATOM   2595 HZ2  TRP   167       6.080  14.346  15.175  0.157200
ATOM   2596 CH2  TRP   167       7.088  13.241  13.623 -0.113400
ATOM   2597 HH2  TRP   167       8.059  13.656  13.850  0.141700
ATOM   2598 CZ3  TRP   167       6.958  12.307  12.587 -0.197200
ATOM   2599 HZ3  TRP   167       7.858  12.131  12.016  0.144700
ATOM   2600 CE3  TRP   167       5.720  11.739  12.264 -0.238700
ATOM   2601 HE3  TRP   167       5.627  11.030  11.454  0.170000
ATOM   2602 CD2  TRP   167       4.590  12.128  13.003  0.124300
ATOM   2603 C    TRP   167       0.586   9.330  11.537  0.597300
ATOM   2604 O    TRP   167      -0.418   9.783  10.984 -0.567900
ATOM   2605 N    THR   168       1.083   8.128  11.256 -0.415700
ATOM   2606 H    THR   168       1.968   7.840  11.649  0.271900
ATOM   2607 CA   THR   168       0.449   7.269  10.266 -0.038900
ATOM   2608 HA   THR   168       0.395   7.789   9.310  0.100700
ATOM   2609 CB   THR   168       1.247   5.966  10.061  0.365400
ATOM   2610 HB   THR   168       1.471   5.511  11.026  0.004300
ATOM   2611 CG2  THR   168       0.450   4.970   9.219 -0.243800
ATOM   2612 1HG2 THR   168      -0.334   4.511   9.822  0.064200
ATOM   2613 2HG2 THR   168       0.008   5.479   8.362  0.064200
ATOM   2614 3HG2 THR   168       1.113   4.178   8.869  0.064200
ATOM   2615 OG1  THR   168       2.473   6.260   9.401 -0.676100
ATOM   2616 HG1  THR   168       3.089   5.541   9.556  0.410200
ATOM   2617 C    THR   168      -0.971   6.950  10.713  0.597300
ATOM   2618 O    THR   168      -1.906   7.022   9.916 -0.567900
ATOM   2619 N    GLN   169      -1.145   6.631  11.996 -0.415700
ATOM   2620 H    GLN   169      -0.337   6.563  12.598  0.271900
ATOM   2621 CA   GLN   169      -2.463   6.311  12.537 -0.003100
ATOM   2622 HA   GLN   169      -2.887   5.486  11.965  0.085000
ATOM   2623 CB   GLN   169      -2.353   5.882  14.002 -0.003600
ATOM   2624 HB2  GLN   169      -1.836   6.658  14.566  0.017100
ATOM   2625 HB3  GLN   169      -3.358   5.796  14.415  0.017100
ATOM   2626 CG   GLN   169      -1.633   4.555  14.213 -0.064500
ATOM   2627 HG2  GLN   169      -2.200   3.799  13.670  0.035200
ATOM   2628 HG3  GLN   169      -0.632   4.519  13.783  0.035200
ATOM   2629 CD   GLN   169      -1.589   4.159  15.674  0.695100
ATOM   2630 OE1  GLN   169      -1.017   4.857  16.502 -0.608600
ATOM   2631 NE2  GLN   169      -2.201   3.033  16.002 -0.940700
ATOM   2632 1HE2 GLN   169      -2.218   2.769  16.977  0.425100
ATOM   2633 2HE2 GLN   169      -2.751   2.520  15.328  0.425100
ATOM   2634 C    GLN   169      -3.437   7.481  12.440  0.597300
ATOM   2635 O    GLN   169      -4.621   7.279  12.165 -0.567900
ATOM   2636 N    LEU   170      -2.957   8.701  12.668 -0.415700
ATOM   2637 H    LEU   170      -1.996   8.808  12.959  0.271900
ATOM   2638 CA   LEU   170      -3.816   9.880  12.583 -0.051800
ATOM   2639 HA   LEU   170      -4.703   9.725  13.197  0.092200
ATOM   2640 CB   LEU   170      -3.062  11.125  13.067 -0.110200
ATOM   2641 HB2  LEU   170      -2.051  11.090  12.662  0.045700
ATOM   2642 HB3  LEU   170      -3.535  12.012  12.645  0.045700
ATOM   2643 CG   LEU   170      -2.979  11.320  14.585  0.353100
ATOM   2644 HG   LEU   170      -2.702  10.377  15.057 -0.036100
ATOM   2645 CD1  LEU   170      -1.910  12.361  14.915 -0.412100
ATOM   2646 1HD1 LEU   170      -2.150  13.310  14.436  0.100000
ATOM   2647 2HD1 LEU   170      -1.856  12.505  15.995  0.100000
ATOM   2648 3HD1 LEU   170      -0.938  12.012  14.566  0.100000
ATOM   2649 CD2  LEU   170      -4.343  11.758  15.118 -0.412100
ATOM   2650 1HD2 LEU   170      -5.097  10.996  14.924  0.100000
ATOM   2651 2HD2 LEU   170      -4.277  11.903  16.196  0.100000
ATOM   2652 3HD2 LEU   170      -4.647  12.698  14.655  0.100000
ATOM   2653 C    LEU   170      -4.300  10.100  11.151  0.597300
ATOM   2654 O    LEU   170      -5.477  10.383  10.918 -0.567900
ATOM   2655 N    ILE   171      -3.386   9.961  10.193 -0.415700
ATOM   2656 H    ILE   171      -2.434   9.748  10.455  0.271900
ATOM   2657 CA   ILE   171      -3.723  10.132   8.784 -0.059700
ATOM   2658 HA   ILE   171      -4.171  11.114   8.632  0.086900
ATOM   2659 CB   ILE   171      -2.461  10.012   7.902  0.130300
ATOM   2660 HB   ILE   171      -1.907   9.116   8.185  0.018700
ATOM   2661 CG2  ILE   171      -2.853   9.892   6.423 -0.320400
ATOM   2662 1HG2 ILE   171      -3.488  10.729   6.134  0.088200
ATOM   2663 2HG2 ILE   171      -1.970   9.906   5.784  0.088200
ATOM   2664 3HG2 ILE   171      -3.365   8.949   6.230  0.088200
ATOM   2665 CG1  ILE   171      -1.565  11.239   8.116 -0.043000
ATOM   2666 2HG1 ILE   171      -2.071  12.120   7.722  0.023600
ATOM   2667 3HG1 ILE   171      -1.393  11.391   9.181  0.023600
ATOM   2668 CD1  ILE   171      -0.208  11.149   7.437 -0.066000
ATOM   2669 1HD1 ILE   171       0.279  10.209   7.698  0.018600
ATOM   2670 2HD1 ILE   171      -0.309  11.234   6.355  0.018600
ATOM   2671 3HD1 ILE   171       0.416  11.974   7.783  0.018600
ATOM   2672 C    ILE   171      -4.755   9.095   8.364  0.597300
ATOM   2673 O    ILE   171      -5.756   9.423   7.727 -0.567900
ATOM   2674 N    LEU   172      -4.524   7.834   8.723 -0.415700
ATOM   2675 H    LEU   172      -3.670   7.609   9.214  0.271900
ATOM   2676 CA   LEU   172      -5.455   6.773   8.367 -0.051800
ATOM   2677 HA   LEU   172      -5.657   6.811   7.297  0.092200
ATOM   2678 CB   LEU   172      -4.868   5.407   8.727 -0.110200
ATOM   2679 HB2  LEU   172      -4.660   5.397   9.797  0.045700
ATOM   2680 HB3  LEU   172      -5.622   4.645   8.529  0.045700
ATOM   2681 CG   LEU   172      -3.582   5.015   7.992  0.353100
ATOM   2682 HG   LEU   172      -2.808   5.770   8.130 -0.036100
ATOM   2683 CD1  LEU   172      -3.078   3.690   8.540 -0.412100
ATOM   2684 1HD1 LEU   172      -3.831   2.916   8.394  0.100000
ATOM   2685 2HD1 LEU   172      -2.160   3.408   8.025  0.100000
ATOM   2686 3HD1 LEU   172      -2.860   3.796   9.603  0.100000
ATOM   2687 CD2  LEU   172      -3.831   4.919   6.493 -0.412100
ATOM   2688 1HD2 LEU   172      -2.947   4.513   6.001  0.100000
ATOM   2689 2HD2 LEU   172      -4.680   4.265   6.297  0.100000
ATOM   2690 3HD2 LEU   172      -4.016   5.916   6.094  0.100000
ATOM   2691 C    LEU   172      -6.786   6.966   9.080  0.597300
ATOM   2692 O    LEU   172      -7.847   6.729   8.508 -0.567900
ATOM   2693 N    SER   173      -6.736   7.414  10.330 -0.415700
ATOM   2694 H    SER   173      -5.840   7.567  10.770  0.271900
ATOM   2695 CA   SER   173      -7.952   7.654  11.095 -0.024900
ATOM   2696 HA   SER   173      -8.532   6.733  11.157  0.084300
ATOM   2697 CB   SER   173      -7.598   8.111  12.513  0.211700
ATOM   2698 HB2  SER   173      -6.902   7.396  12.952  0.035200
ATOM   2699 HB3  SER   173      -7.135   9.097  12.492  0.035200
ATOM   2700 OG   SER   173      -8.747   8.137  13.334 -0.654600
ATOM   2701 HG   SER   173      -8.517   7.701  14.158  0.427500
ATOM   2702 C    SER   173      -8.791   8.716  10.393  0.597300
ATOM   2703 O    SER   173     -10.018   8.632  10.354 -0.567900
ATOM   2704 N    SER   174      -8.115   9.707   9.808 -0.415700
ATOM   2705 H    SER   174      -7.115   9.757   9.940  0.271900
ATOM   2706 CA   SER   174      -8.780  10.787   9.083 -0.024900
ATOM   2707 HA   SER   174      -9.491  11.278   9.749  0.084300
ATOM   2708 CB   SER   174      -7.750  11.828   8.630  0.211700
ATOM   2709 HB2  SER   174      -7.295  12.284   9.509  0.035200
ATOM   2710 HB3  SER   174      -6.970  11.360   8.030  0.035200
ATOM   2711 OG   SER   174      -8.353  12.837   7.840 -0.654600
ATOM   2712 HG   SER   174      -8.496  12.494   6.955  0.427500
ATOM   2713 C    SER   174      -9.551  10.265   7.874  0.597300
ATOM   2714 O    SER   174     -10.604  10.796   7.516 -0.567900
ATOM   2715 N    SER   175      -9.032   9.215   7.239 -0.415700
ATOM   2716 H    SER   175      -8.139   8.855   7.543  0.271900
ATOM   2717 CA   SER   175      -9.702   8.635   6.081 -0.024900
ATOM   2718 HA   SER   175      -9.924   9.420   5.359  0.084300
ATOM   2719 CB   SER   175      -8.810   7.593   5.406  0.211700
ATOM   2720 HB2  SER   175      -9.225   7.348   4.428  0.035200
ATOM   2721 HB3  SER   175      -7.821   8.032   5.273  0.035200
ATOM   2722 OG   SER   175      -8.713   6.412   6.181 -0.654600
ATOM   2723 HG   SER   175      -8.317   6.598   7.035  0.427500
ATOM   2724 C    SER   175     -11.000   7.983   6.521  0.597300
ATOM   2725 O    SER   175     -12.001   8.052   5.817 -0.567900
ATOM   2726 N    HIP   176     -10.984   7.364   7.705 -0.347900
ATOM   2727 H    HIP   176     -10.132   7.368   8.247  0.274700
ATOM   2728 CA   HIP   176     -12.162   6.700   8.253 -0.135400
ATOM   2729 HA   HIP   176     -12.584   6.032   7.502  0.121200
ATOM   2730 CB   HIP   176     -11.795   5.884   9.491 -0.041400
ATOM   2731 HB2  HIP   176     -11.270   6.504  10.218  0.081000
ATOM   2732 HB3  HIP   176     -12.714   5.543   9.969  0.081000
ATOM   2733 CG   HIP   176     -10.977   4.661   9.208 -0.001200
ATOM   2734 ND1  HIP   176     -10.779   3.670  10.137 -0.151300
ATOM   2735 HD1  HIP   176     -11.150   3.667  11.077  0.386600
ATOM   2736 CE1  HIP   176     -10.026   2.713   9.603 -0.017000
ATOM   2737 HE1  HIP   176      -9.707   1.822  10.122  0.268100
ATOM   2738 NE2  HIP   176      -9.727   3.062   8.354 -0.171800
ATOM   2739 HE2  HIP   176      -9.138   2.534   7.726  0.391100
ATOM   2740 CD2  HIP   176     -10.314   4.280   8.081 -0.114100
ATOM   2741 HD2  HIP   176     -10.297   4.801   7.135  0.231700
ATOM   2742 C    HIP   176     -13.271   7.683   8.606  0.734100
ATOM   2743 O    HIP   176     -14.357   7.277   9.021 -0.589400
ATOM   2744 N    GLY   177     -13.007   8.974   8.448 -0.415700
ATOM   2745 H    GLY   177     -12.112   9.263   8.078  0.271900
ATOM   2746 CA   GLY   177     -14.002   9.987   8.744 -0.025200
ATOM   2747 HA2  GLY   177     -14.047  10.680   7.903  0.069800
ATOM   2748 HA3  GLY   177     -14.995   9.556   8.872  0.069800
ATOM   2749 C    GLY   177     -13.681  10.793   9.984  0.597300
ATOM   2750 O    GLY   177     -14.340  11.796  10.254 -0.567900
ATOM   2751 N    ALA   178     -12.667  10.373  10.736 -0.415700
ATOM   2752 H    ALA   178     -12.137   9.557  10.463  0.271900
ATOM   2753 CA   ALA   178     -12.271  11.083  11.940  0.033700
ATOM   2754 HA   ALA   178     -13.111  11.091  12.633  0.082300
ATOM   2755 CB   ALA   178     -11.092  10.377  12.602 -0.182500
ATOM   2756 HB1  ALA   178     -10.189  10.509  12.006  0.060300
ATOM   2757 HB2  ALA   178     -10.902  10.803  13.587  0.060300
ATOM   2758 HB3  ALA   178     -11.314   9.316  12.720  0.060300
ATOM   2759 C    ALA   178     -11.895  12.517  11.591  0.597300
ATOM   2760 O    ALA   178     -11.397  12.796  10.498 -0.567900
ATOM   2761 N    GLU   179     -12.145  13.437  12.508 -0.516300
ATOM   2762 H    GLU   179     -12.621  13.164  13.356  0.293600
ATOM   2763 CA   GLU   179     -11.828  14.838  12.312  0.039700
ATOM   2764 HA   GLU   179     -11.883  15.091  11.253  0.110500
ATOM   2765 CB   GLU   179     -12.827  15.722  13.061  0.056000
ATOM   2766 HB2  GLU   179     -12.857  15.422  14.109 -0.017300
ATOM   2767 HB3  GLU   179     -12.483  16.756  13.024 -0.017300
ATOM   2768 CG   GLU   179     -14.247  15.665  12.505  0.013600
ATOM   2769 HG2  GLU   179     -14.603  14.635  12.477 -0.042500
ATOM   2770 HG3  GLU   179     -14.903  16.244  13.154 -0.042500
ATOM   2771 CD   GLU   179     -14.345  16.208  11.093  0.805400
ATOM   2772 OE1  GLU   179     -13.966  17.378  10.871 -0.818800
ATOM   2773 OE2  GLU   179     -14.804  15.461  10.198 -0.818800
ATOM   2774 C    GLU   179     -10.411  15.127  12.791  0.536600
ATOM   2775 O    GLU   179     -10.105  15.005  13.980 -0.581900
ATOM   2776 N    VAL   180      -9.544  15.508  11.859 -0.415700
ATOM   2777 H    VAL   180      -9.828  15.536  10.890  0.271900
ATOM   2778 CA   VAL   180      -8.154  15.821  12.167 -0.087500
ATOM   2779 HA   VAL   180      -8.055  16.068  13.223  0.096900
ATOM   2780 CB   VAL   180      -7.230  14.634  11.840  0.298500
ATOM   2781 HB   VAL   180      -7.169  14.556  10.755 -0.029700
ATOM   2782 CG1  VAL   180      -5.859  14.854  12.469 -0.319200
ATOM   2783 1HG1 VAL   180      -5.955  14.943  13.552  0.079100
ATOM   2784 2HG1 VAL   180      -5.196  14.018  12.246  0.079100
ATOM   2785 3HG1 VAL   180      -5.455  15.784  12.070  0.079100
ATOM   2786 CG2  VAL   180      -7.825  13.319  12.326 -0.319200
ATOM   2787 1HG2 VAL   180      -8.732  13.072  11.775  0.079100
ATOM   2788 2HG2 VAL   180      -7.114  12.510  12.160  0.079100
ATOM   2789 3HG2 VAL   180      -8.037  13.375  13.394  0.079100
ATOM   2790 C    VAL   180      -7.741  17.033  11.344  0.597300
ATOM   2791 O    VAL   180      -7.915  17.052  10.125 -0.567900
ATOM   2792 N    SER   181      -7.200  18.050  12.002 -0.415700
ATOM   2793 H    SER   181      -7.067  17.978  13.001  0.271900
ATOM   2794 CA   SER   181      -6.770  19.264  11.318 -0.024900
ATOM   2795 HA   SER   181      -7.614  19.661  10.753  0.084300
ATOM   2796 CB   SER   181      -6.344  20.318  12.332  0.211700
ATOM   2797 HB2  SER   181      -6.117  21.234  11.786  0.035200
ATOM   2798 HB3  SER   181      -7.177  20.516  13.006  0.035200
ATOM   2799 OG   SER   181      -5.230  19.872  13.082 -0.654600
ATOM   2800 HG   SER   181      -5.543  19.213  13.706  0.427500
ATOM   2801 C    SER   181      -5.625  18.982  10.361  0.597300
ATOM   2802 O    SER   181      -4.804  18.090  10.585 -0.567900
ATOM   2803 N    GLU   182      -5.563  19.739   9.270 -0.516300
ATOM   2804 H    GLU   182      -6.229  20.490   9.156  0.293600
ATOM   2805 CA   GLU   182      -4.479  19.601   8.296  0.039700
ATOM   2806 HA   GLU   182      -4.277  18.702   7.714  0.110500
ATOM   2807 CB   GLU   182      -4.639  20.599   7.164  0.056000
ATOM   2808 HB2  GLU   182      -4.455  21.603   7.545 -0.017300
ATOM   2809 HB3  GLU   182      -3.874  20.393   6.415 -0.017300
ATOM   2810 CG   GLU   182      -6.006  20.579   6.481  0.013600
ATOM   2811 HG2  GLU   182      -6.751  20.971   7.173 -0.042500
ATOM   2812 HG3  GLU   182      -5.970  21.250   5.622 -0.042500
ATOM   2813 CD   GLU   182      -6.436  19.193   6.023  0.805400
ATOM   2814 OE1  GLU   182      -5.601  18.260   6.007 -0.818800
ATOM   2815 OE2  GLU   182      -7.623  19.025   5.671 -0.818800
ATOM   2816 C    GLU   182      -3.155  19.775   8.999  0.536600
ATOM   2817 O    GLU   182      -2.162  19.153   8.628 -0.581900
ATOM   2818 N    ARG   183      -3.156  20.609  10.036 -0.347900
ATOM   2819 H    ARG   183      -3.987  21.158  10.202  0.274700
ATOM   2820 CA   ARG   183      -1.966  20.872  10.837 -0.263700
ATOM   2821 HA   ARG   183      -1.125  21.331  10.317  0.156000
ATOM   2822 CB   ARG   183      -2.217  21.987  11.840 -0.000700
ATOM   2823 HB2  ARG   183      -1.285  22.190  12.366  0.032700
ATOM   2824 HB3  ARG   183      -2.499  22.891  11.300  0.032700
ATOM   2825 CG   ARG   183      -3.282  21.663  12.861  0.039000
ATOM   2826 HG2  ARG   183      -4.173  21.664  12.234  0.028500
ATOM   2827 HG3  ARG   183      -3.035  20.748  13.400  0.028500
ATOM   2828 CD   ARG   183      -3.485  22.795  13.849  0.048600
ATOM   2829 HD2  ARG   183      -2.545  22.943  14.381  0.068700
ATOM   2830 HD3  ARG   183      -3.707  23.732  13.338  0.068700
ATOM   2831 NE   ARG   183      -4.521  22.487  14.838 -0.529500
ATOM   2832 HE   ARG   183      -4.242  22.038  15.699  0.345600
ATOM   2833 CZ   ARG   183      -5.819  22.662  14.653  0.807600
ATOM   2834 NH1  ARG   183      -6.271  23.145  13.512 -0.862700
ATOM   2835 1HH1 ARG   183      -5.636  23.486  12.805  0.447800
ATOM   2836 2HH1 ARG   183      -7.273  23.217  13.408  0.447800
ATOM   2837 NH2  ARG   183      -6.673  22.356  15.607 -0.862700
ATOM   2838 1HH2 ARG   183      -6.366  22.105  16.536  0.447800
ATOM   2839 2HH2 ARG   183      -7.661  22.428  15.407  0.447800
ATOM   2840 C    ARG   183      -1.487  19.603  11.523  0.734100
ATOM   2841 O    ARG   183      -0.300  19.439  11.788 -0.589400
ATOM   2842 N    ALA   184      -2.419  18.702  11.821 -0.415700
ATOM   2843 H    ALA   184      -3.389  18.925  11.648  0.271900
ATOM   2844 CA   ALA   184      -2.097  17.450  12.484  0.033700
ATOM   2845 HA   ALA   184      -1.324  17.622  13.233  0.082300
ATOM   2846 CB   ALA   184      -3.330  16.908  13.199 -0.182500
ATOM   2847 HB1  ALA   184      -3.323  15.818  13.213  0.060300
ATOM   2848 HB2  ALA   184      -3.318  17.263  14.229  0.060300
ATOM   2849 HB3  ALA   184      -4.250  17.299  12.763  0.060300
ATOM   2850 C    ALA   184      -1.552  16.416  11.508  0.597300
ATOM   2851 O    ALA   184      -0.630  15.666  11.834 -0.567900
ATOM   2852 N    LYS   185      -2.115  16.374  10.301 -0.347900
ATOM   2853 H    LYS   185      -2.844  17.044  10.103  0.274700
ATOM   2854 CA   LYS   185      -1.664  15.419   9.288 -0.240000
ATOM   2855 HA   LYS   185      -1.427  14.470   9.769  0.142600
ATOM   2856 CB   LYS   185      -2.726  15.166   8.229 -0.009400
ATOM   2857 HB2  LYS   185      -2.954  16.071   7.665  0.036200
ATOM   2858 HB3  LYS   185      -2.206  14.616   7.444  0.036200
ATOM   2859 CG   LYS   185      -3.788  14.136   8.610  0.018700
ATOM   2860 HG2  LYS   185      -4.231  13.710   7.710  0.010300
ATOM   2861 HG3  LYS   185      -3.313  13.326   9.164  0.010300
ATOM   2862 CD   LYS   185      -4.883  14.710   9.474 -0.047900
ATOM   2863 HD2  LYS   185      -5.458  13.852   9.822  0.062100
ATOM   2864 HD3  LYS   185      -4.429  15.235  10.315  0.062100
ATOM   2865 CE   LYS   185      -5.774  15.645   8.673 -0.014300
ATOM   2866 HE2  LYS   185      -6.223  15.087   7.852  0.113500
ATOM   2867 HE3  LYS   185      -6.589  15.934   9.336  0.113500
ATOM   2868 NZ   LYS   185      -5.044  16.795   8.133 -0.385400
ATOM   2869 HZ1  LYS   185      -5.690  17.387   7.632  0.340000
ATOM   2870 HZ2  LYS   185      -4.622  17.326   8.882  0.340000
ATOM   2871 HZ3  LYS   185      -4.405  16.502   7.408  0.340000
ATOM   2872 C    LYS   185      -0.385  15.838   8.579  0.734100
ATOM   2873 O    LYS   185       0.253  15.010   7.929 -0.589400
ATOM   2874 N    ASN   186      -0.007  17.108   8.687 -0.415700
ATOM   2875 H    ASN   186      -0.626  17.779   9.120  0.271900
ATOM   2876 CA   ASN   186       1.202  17.588   8.025  0.014300
ATOM   2877 HA   ASN   186       1.382  16.963   7.150  0.104800
ATOM   2878 CB   ASN   186       1.009  19.015   7.511 -0.204100
ATOM   2879 HB2  ASN   186       1.874  19.328   6.925  0.079700
ATOM   2880 HB3  ASN   186       0.148  19.029   6.843  0.079700
ATOM   2881 CG   ASN   186       0.801  20.020   8.626  0.713000
ATOM   2882 OD1  ASN   186       1.537  20.050   9.609 -0.593100
ATOM   2883 ND2  ASN   186      -0.181  20.879   8.457 -0.919100
ATOM   2884 1HD2 ASN   186      -0.190  21.715   9.023  0.419600
ATOM   2885 2HD2 ASN   186      -0.758  20.817   7.631  0.419600
ATOM   2886 C    ASN   186       2.446  17.519   8.906  0.597300
ATOM   2887 O    ASN   186       3.495  18.050   8.539 -0.567900
ATOM   2888 N    GLU   187       2.335  16.884  10.069 -0.516300
ATOM   2889 H    GLU   187       1.426  16.581  10.389  0.293600
ATOM   2890 CA   GLU   187       3.480  16.759  10.960  0.039700
ATOM   2891 HA   GLU   187       3.948  17.733  11.096  0.110500
ATOM   2892 CB   GLU   187       3.041  16.220  12.324  0.056000
ATOM   2893 HB2  GLU   187       2.380  15.367  12.170 -0.017300
ATOM   2894 HB3  GLU   187       3.914  15.862  12.869 -0.017300
ATOM   2895 CG   GLU   187       2.327  17.250  13.189  0.013600
ATOM   2896 HG2  GLU   187       1.442  17.635  12.682 -0.042500
ATOM   2897 HG3  GLU   187       2.038  16.672  14.067 -0.042500
ATOM   2898 CD   GLU   187       3.243  18.366  13.670  0.805400
ATOM   2899 OE1  GLU   187       3.186  19.489  13.121 -0.818800
ATOM   2900 OE2  GLU   187       4.035  18.125  14.607 -0.818800
ATOM   2901 C    GLU   187       4.525  15.835  10.347  0.536600
ATOM   2902 O    GLU   187       5.727  16.080  10.465 -0.581900
ATOM   2903 N    MET   188       4.078  14.770   9.679 -0.415700
ATOM   2904 H    MET   188       3.087  14.577   9.649  0.271900
ATOM   2905 CA   MET   188       5.018  13.861   9.030 -0.023700
ATOM   2906 HA   MET   188       5.816  13.598   9.724  0.088000
ATOM   2907 CB   MET   188       4.317  12.582   8.555  0.034200
ATOM   2908 HB2  MET   188       3.733  12.175   9.380  0.024100
ATOM   2909 HB3  MET   188       3.631  12.819   7.741  0.024100
ATOM   2910 CG   MET   188       5.300  11.503   8.088  0.001800
ATOM   2911 HG2  MET   188       5.916  11.929   7.296  0.044000
ATOM   2912 HG3  MET   188       5.954  11.226   8.915  0.044000
ATOM   2913 SD   MET   188       4.527  10.008   7.416 -0.273700
ATOM   2914 CE   MET   188       3.884   9.240   8.912 -0.053600
ATOM   2915 HE1  MET   188       3.096   9.859   9.342  0.068400
ATOM   2916 HE2  MET   188       3.462   8.274   8.634  0.068400
ATOM   2917 HE3  MET   188       4.681   9.086   9.638  0.068400
ATOM   2918 C    MET   188       5.622  14.598   7.840  0.597300
ATOM   2919 O    MET   188       6.778  14.385   7.486 -0.567900
ATOM   2920 N    ASN   189       4.834  15.484   7.229 -0.415700
ATOM   2921 H    ASN   189       3.894  15.623   7.572  0.271900
ATOM   2922 CA   ASN   189       5.292  16.275   6.095  0.014300
ATOM   2923 HA   ASN   189       5.647  15.608   5.310  0.104800
ATOM   2924 CB   ASN   189       4.152  17.156   5.567 -0.204100
ATOM   2925 HB2  ASN   189       3.240  16.980   6.137  0.079700
ATOM   2926 HB3  ASN   189       4.396  18.214   5.665  0.079700
ATOM   2927 CG   ASN   189       3.807  16.851   4.129  0.713000
ATOM   2928 OD1  ASN   189       3.293  15.780   3.822 -0.593100
ATOM   2929 ND2  ASN   189       4.087  17.784   3.236 -0.919100
ATOM   2930 1HD2 ASN   189       3.902  17.591   2.262  0.419600
ATOM   2931 2HD2 ASN   189       4.467  18.673   3.529  0.419600
ATOM   2932 C    ASN   189       6.454  17.167   6.518  0.597300
ATOM   2933 O    ASN   189       7.467  17.263   5.821 -0.567900
ATOM   2934 N    ALA   190       6.305  17.823   7.666 -0.415700
ATOM   2935 H    ALA   190       5.420  17.785   8.151  0.271900
ATOM   2936 CA   ALA   190       7.353  18.696   8.170  0.033700
ATOM   2937 HA   ALA   190       7.650  19.393   7.387  0.082300
ATOM   2938 CB   ALA   190       6.841  19.491   9.365 -0.182500
ATOM   2939 HB1  ALA   190       6.510  18.817  10.156  0.060300
ATOM   2940 HB2  ALA   190       7.635  20.129   9.752  0.060300
ATOM   2941 HB3  ALA   190       6.002  20.115   9.057  0.060300
ATOM   2942 C    ALA   190       8.572  17.878   8.567  0.597300
ATOM   2943 O    ALA   190       9.708  18.321   8.387 -0.567900
ATOM   2944 N    TYR   191       8.337  16.677   9.093 -0.415700
ATOM   2945 H    TYR   191       7.386  16.394   9.281  0.271900
ATOM   2946 CA   TYR   191       9.426  15.811   9.514 -0.001400
ATOM   2947 HA   TYR   191      10.048  16.337  10.238  0.087600
ATOM   2948 CB   TYR   191       8.888  14.537  10.173 -0.015200
ATOM   2949 HB2  TYR   191       8.274  14.820  11.027  0.029500
ATOM   2950 HB3  TYR   191       8.251  13.993   9.476  0.029500
ATOM   2951 CG   TYR   191       9.989  13.606  10.635 -0.001100
ATOM   2952 CD1  TYR   191      10.445  13.641  11.957 -0.190600
ATOM   2953 HD1  TYR   191      10.001  14.326  12.665  0.169900
ATOM   2954 CE1  TYR   191      11.497  12.818  12.376 -0.234100
ATOM   2955 HE1  TYR   191      11.831  12.837  13.403  0.165600
ATOM   2956 CZ   TYR   191      12.108  11.958  11.466  0.322600
ATOM   2957 OH   TYR   191      13.144  11.163  11.857 -0.557900
ATOM   2958 HH   TYR   191      13.230  11.081  12.810  0.399200
ATOM   2959 CE2  TYR   191      11.665  11.912  10.144 -0.234100
ATOM   2960 HE2  TYR   191      12.138  11.236   9.447  0.165600
ATOM   2961 CD2  TYR   191      10.608  12.730   9.735 -0.190600
ATOM   2962 HD2  TYR   191      10.264  12.673   8.713  0.169900
ATOM   2963 C    TYR   191      10.302  15.432   8.331  0.597300
ATOM   2964 O    TYR   191      11.528  15.504   8.411 -0.567900
ATOM   2965 N    PHE   192       9.675  15.011   7.231 -0.415700
ATOM   2966 H    PHE   192       8.671  14.908   7.239  0.271900
ATOM   2967 CA   PHE   192      10.431  14.627   6.048 -0.002400
ATOM   2968 HA   PHE   192      11.291  14.033   6.358  0.097800
ATOM   2969 CB   PHE   192       9.578  13.774   5.103 -0.034300
ATOM   2970 HB2  PHE   192       8.574  14.196   5.049  0.029500
ATOM   2971 HB3  PHE   192      10.007  13.805   4.102  0.029500
ATOM   2972 CG   PHE   192       9.506  12.325   5.511  0.011800
ATOM   2973 CD1  PHE   192       8.298  11.763   5.921 -0.125600
ATOM   2974 HD1  PHE   192       7.405  12.370   5.915  0.133000
ATOM   2975 CE1  PHE   192       8.236  10.423   6.321 -0.170400
ATOM   2976 HE1  PHE   192       7.298   9.994   6.642  0.143000
ATOM   2977 CZ   PHE   192       9.390   9.638   6.308 -0.107200
ATOM   2978 HZ   PHE   192       9.348   8.613   6.645  0.129700
ATOM   2979 CE2  PHE   192      10.605  10.192   5.895 -0.170400
ATOM   2980 HE2  PHE   192      11.501   9.589   5.894  0.143000
ATOM   2981 CD2  PHE   192      10.658  11.530   5.498 -0.125600
ATOM   2982 HD2  PHE   192      11.598  11.954   5.179  0.133000
ATOM   2983 C    PHE   192      10.998  15.836   5.321  0.597300
ATOM   2984 O    PHE   192      12.021  15.720   4.654 -0.567900
ATOM   2985 N    SER   193      10.358  16.997   5.450 -0.415700
ATOM   2986 H    SER   193       9.472  17.032   5.933  0.271900
ATOM   2987 CA   SER   193      10.889  18.204   4.819 -0.024900
ATOM   2988 HA   SER   193      11.040  18.044   3.751  0.084300
ATOM   2989 CB   SER   193       9.947  19.392   5.020  0.211700
ATOM   2990 HB2  SER   193       9.667  19.477   6.070  0.035200
ATOM   2991 HB3  SER   193      10.464  20.305   4.724  0.035200
ATOM   2992 OG   SER   193       8.788  19.263   4.217 -0.654600
ATOM   2993 HG   SER   193       8.237  18.591   4.624  0.427500
ATOM   2994 C    SER   193      12.243  18.504   5.445  0.597300
ATOM   2995 O    SER   193      13.187  18.902   4.761 -0.567900
ATOM   2996 N    ASP   194      12.340  18.299   6.756 -0.516300
ATOM   2997 H    ASP   194      11.528  18.002   7.279  0.293600
ATOM   2998 CA   ASP   194      13.593  18.520   7.468  0.038100
ATOM   2999 HA   ASP   194      14.016  19.481   7.178  0.088000
ATOM   3000 CB   ASP   194      13.350  18.534   8.981 -0.030300
ATOM   3001 HB2  ASP   194      12.822  19.451   9.245 -0.012200
ATOM   3002 HB3  ASP   194      12.713  17.694   9.257 -0.012200
ATOM   3003 CG   ASP   194      14.650  18.435   9.773  0.799400
ATOM   3004 OD1  ASP   194      15.133  17.305  10.005 -0.801400
ATOM   3005 OD2  ASP   194      15.193  19.492  10.165 -0.801400
ATOM   3006 C    ASP   194      14.612  17.440   7.120  0.536600
ATOM   3007 O    ASP   194      15.749  17.747   6.761 -0.581900
ATOM   3008 N    LEU   195      14.204  16.176   7.206 -0.415700
ATOM   3009 H    LEU   195      13.268  15.980   7.533  0.271900
ATOM   3010 CA   LEU   195      15.111  15.069   6.927 -0.051800
ATOM   3011 HA   LEU   195      15.956  15.160   7.610  0.092200
ATOM   3012 CB   LEU   195      14.401  13.738   7.198 -0.110200
ATOM   3013 HB2  LEU   195      14.030  13.754   8.223  0.045700
ATOM   3014 HB3  LEU   195      13.536  13.666   6.539  0.045700
ATOM   3015 CG   LEU   195      15.252  12.476   7.006  0.353100
ATOM   3016 HG   LEU   195      15.503  12.358   5.952 -0.036100
ATOM   3017 CD1  LEU   195      16.539  12.566   7.815 -0.412100
ATOM   3018 1HD1 LEU   195      17.292  13.092   7.229  0.100000
ATOM   3019 2HD1 LEU   195      16.379  13.090   8.757  0.100000
ATOM   3020 3HD1 LEU   195      16.919  11.566   8.025  0.100000
ATOM   3021 CD2  LEU   195      14.443  11.264   7.438 -0.412100
ATOM   3022 1HD2 LEU   195      14.308  11.288   8.519  0.100000
ATOM   3023 2HD2 LEU   195      13.466  11.267   6.955  0.100000
ATOM   3024 3HD2 LEU   195      14.982  10.355   7.172  0.100000
ATOM   3025 C    LEU   195      15.674  15.076   5.506  0.597300
ATOM   3026 O    LEU   195      16.870  14.869   5.310 -0.567900
ATOM   3027 N    ILE   196      14.817  15.312   4.519 -0.415700
ATOM   3028 H    ILE   196      13.845  15.481   4.738  0.271900
ATOM   3029 CA   ILE   196      15.236  15.328   3.119 -0.059700
ATOM   3030 HA   ILE   196      15.963  14.535   2.948  0.086900
ATOM   3031 CB   ILE   196      14.027  15.102   2.188  0.130300
ATOM   3032 HB   ILE   196      13.254  15.833   2.426  0.018700
ATOM   3033 CG2  ILE   196      14.435  15.317   0.726 -0.320400
ATOM   3034 1HG2 ILE   196      13.606  15.080   0.058  0.088200
ATOM   3035 2HG2 ILE   196      14.709  16.353   0.530  0.088200
ATOM   3036 3HG2 ILE   196      15.276  14.664   0.491  0.088200
ATOM   3037 CG1  ILE   196      13.467  13.689   2.400 -0.043000
ATOM   3038 2HG1 ILE   196      14.162  12.954   1.994  0.023600
ATOM   3039 3HG1 ILE   196      13.361  13.490   3.467  0.023600
ATOM   3040 CD1  ILE   196      12.092  13.477   1.773 -0.066000
ATOM   3041 1HD1 ILE   196      12.154  13.493   0.685  0.018600
ATOM   3042 2HD1 ILE   196      11.706  12.506   2.083  0.018600
ATOM   3043 3HD1 ILE   196      11.403  14.254   2.106  0.018600
ATOM   3044 C    ILE   196      15.908  16.637   2.729  0.597300
ATOM   3045 O    ILE   196      16.941  16.634   2.071 -0.567900
ATOM   3046 N    GLY   197      15.305  17.751   3.122 -0.415700
ATOM   3047 H    GLY   197      14.471  17.703   3.689  0.271900
ATOM   3048 CA   GLY   197      15.819  19.056   2.746 -0.025200
ATOM   3049 HA2  GLY   197      16.112  19.034   1.697  0.069800
ATOM   3050 HA3  GLY   197      15.004  19.774   2.839  0.069800
ATOM   3051 C    GLY   197      16.981  19.605   3.544  0.597300
ATOM   3052 O    GLY   197      17.754  20.343   2.982 -0.567900
ATOM   3053 N    LEU   198      17.097  19.280   4.826 -0.415700
ATOM   3054 H    LEU   198      16.414  18.668   5.250  0.271900
ATOM   3055 CA   LEU   198      18.179  19.815   5.659 -0.051800
ATOM   3056 HA   LEU   198      18.728  20.589   5.125  0.092200
ATOM   3057 CB   LEU   198      17.596  20.458   6.920 -0.110200
ATOM   3058 HB2  LEU   198      17.137  19.678   7.527  0.045700
ATOM   3059 HB3  LEU   198      18.417  20.872   7.505  0.045700
ATOM   3060 CG   LEU   198      16.563  21.561   6.686  0.353100
ATOM   3061 HG   LEU   198      15.758  21.192   6.051 -0.036100
ATOM   3062 CD1  LEU   198      15.952  21.970   8.017 -0.412100
ATOM   3063 1HD1 LEU   198      15.293  22.823   7.853  0.100000
ATOM   3064 2HD1 LEU   198      15.358  21.145   8.411  0.100000
ATOM   3065 3HD1 LEU   198      16.733  22.255   8.722  0.100000
ATOM   3066 CD2  LEU   198      17.216  22.753   6.005 -0.412100
ATOM   3067 1HD2 LEU   198      16.495  23.564   5.908  0.100000
ATOM   3068 2HD2 LEU   198      18.064  23.110   6.588  0.100000
ATOM   3069 3HD2 LEU   198      17.556  22.482   5.005  0.100000
ATOM   3070 C    LEU   198      19.222  18.785   6.067  0.597300
ATOM   3071 O    LEU   198      20.406  19.108   6.192 -0.567900
ATOM   3072 N    ARG   199      18.782  17.555   6.302 -0.347900
ATOM   3073 H    ARG   199      17.798  17.362   6.178  0.274700
ATOM   3074 CA   ARG   199      19.674  16.478   6.715 -0.263700
ATOM   3075 HA   ARG   199      20.641  16.870   7.032  0.156000
ATOM   3076 CB   ARG   199      19.045  15.709   7.887 -0.000700
ATOM   3077 HB2  ARG   199      18.320  14.996   7.494  0.032700
ATOM   3078 HB3  ARG   199      19.818  15.153   8.417  0.032700
ATOM   3079 CG   ARG   199      18.305  16.596   8.903  0.039000
ATOM   3080 HG2  ARG   199      17.446  17.070   8.427  0.028500
ATOM   3081 HG3  ARG   199      17.924  15.969   9.709  0.028500
ATOM   3082 CD   ARG   199      19.211  17.673   9.511  0.048600
ATOM   3083 HD2  ARG   199      19.830  17.212  10.280  0.068700
ATOM   3084 HD3  ARG   199      19.875  18.073   8.744  0.068700
ATOM   3085 NE   ARG   199      18.453  18.798  10.077 -0.529500
ATOM   3086 HE   ARG   199      17.445  18.754  10.039  0.345600
ATOM   3087 CZ   ARG   199      19.008  19.869  10.635  0.807600
ATOM   3088 NH1  ARG   199      20.320  19.973  10.720 -0.862700
ATOM   3089 1HH1 ARG   199      20.906  19.234  10.358  0.447800
ATOM   3090 2HH1 ARG   199      20.754  20.724  11.238  0.447800
ATOM   3091 NH2  ARG   199      18.247  20.847  11.094 -0.862700
ATOM   3092 1HH2 ARG   199      17.243  20.751  11.047  0.447800
ATOM   3093 2HH2 ARG   199      18.671  21.683  11.470  0.447800
ATOM   3094 C    ARG   199      19.919  15.575   5.520  0.734100
ATOM   3095 O    ARG   199      19.523  15.915   4.407 -0.589400
ATOM   3096 N    SER   200      20.563  14.430   5.734 -0.415700
ATOM   3097 H    SER   200      20.838  14.181   6.673  0.271900
ATOM   3098 CA   SER   200      20.853  13.512   4.632 -0.024900
ATOM   3099 HA   SER   200      21.665  12.846   4.926  0.084300
ATOM   3100 CB   SER   200      19.615  12.677   4.279  0.211700
ATOM   3101 HB2  SER   200      19.898  11.903   3.565  0.035200
ATOM   3102 HB3  SER   200      19.235  12.196   5.181  0.035200
ATOM   3103 OG   SER   200      18.587  13.468   3.706 -0.654600
ATOM   3104 HG   SER   200      18.284  14.144   4.317  0.427500
ATOM   3105 C    SER   200      21.309  14.316   3.416  0.597300
ATOM   3106 O    SER   200      20.802  14.150   2.307 -0.567900
ATOM   3107 N    ASP   201      22.247  15.230   3.648 -0.516300
ATOM   3108 H    ASP   201      22.649  15.287   4.573  0.293600
ATOM   3109 CA   ASP   201      22.768  16.095   2.599  0.038100
ATOM   3110 HA   ASP   201      22.009  16.193   1.823  0.088000
ATOM   3111 CB   ASP   201      23.083  17.470   3.191 -0.030300
ATOM   3112 HB2  ASP   201      22.394  17.651   4.016 -0.012200
ATOM   3113 HB3  ASP   201      24.100  17.488   3.583 -0.012200
ATOM   3114 CG   ASP   201      22.892  18.595   2.189  0.799400
ATOM   3115 OD1  ASP   201      22.879  19.770   2.621 -0.801400
ATOM   3116 OD2  ASP   201      22.764  18.317   0.978 -0.801400
ATOM   3117 C    ASP   201      24.012  15.475   1.972  0.536600
ATOM   3118 O    ASP   201      24.525  15.953   0.959 -0.581900
ATOM   3119 N    SER   202      24.505  14.404   2.583 -0.415700
ATOM   3120 H    SER   202      24.047  14.076   3.422  0.271900
ATOM   3121 CA   SER   202      25.676  13.689   2.098 -0.024900
ATOM   3122 HA   SER   202      26.288  14.331   1.464  0.084300
ATOM   3123 CB   SER   202      26.540  13.239   3.276  0.211700
ATOM   3124 HB2  SER   202      27.433  12.729   2.914  0.035200
ATOM   3125 HB3  SER   202      26.861  14.116   3.839  0.035200
ATOM   3126 OG   SER   202      25.815  12.375   4.134 -0.654600
ATOM   3127 HG   SER   202      25.224  12.917   4.661  0.427500
ATOM   3128 C    SER   202      25.241  12.482   1.275  0.597300
ATOM   3129 O    SER   202      24.043  12.247   1.080 -0.567900
ATOM   3130 N    ALA   203      26.210  11.709   0.790 -0.415700
ATOM   3131 H    ALA   203      27.176  11.958   0.949  0.271900
ATOM   3132 CA   ALA   203      25.918  10.523  -0.001  0.033700
ATOM   3133 HA   ALA   203      25.237  10.796  -0.807  0.082300
ATOM   3134 CB   ALA   203      27.195   9.990  -0.643 -0.182500
ATOM   3135 HB1  ALA   203      26.962   9.121  -1.258  0.060300
ATOM   3136 HB2  ALA   203      27.643  10.761  -1.270  0.060300
ATOM   3137 HB3  ALA   203      27.907   9.695   0.127  0.060300
ATOM   3138 C    ALA   203      25.270   9.450   0.863  0.597300
ATOM   3139 O    ALA   203      25.696   9.208   1.997 -0.567900
ATOM   3140 N    GLY   204      24.241   8.806   0.328 -0.415700
ATOM   3141 H    GLY   204      23.920   9.042  -0.599  0.271900
ATOM   3142 CA   GLY   204      23.551   7.761   1.060 -0.025200
ATOM   3143 HA2  GLY   204      24.273   7.140   1.591  0.069800
ATOM   3144 HA3  GLY   204      22.875   8.202   1.792  0.069800
ATOM   3145 C    GLY   204      22.756   6.865   0.136  0.597300
ATOM   3146 O    GLY   204      22.448   7.244  -0.998 -0.567900
ATOM   3147 N    GLU   205      22.413   5.679   0.614 -0.516300
ATOM   3148 H    GLU   205      22.827   5.379   1.485  0.293600
ATOM   3149 CA   GLU   205      21.659   4.713  -0.181  0.039700
ATOM   3150 HA   GLU   205      21.581   5.046  -1.216  0.110500
ATOM   3151 CB   GLU   205      22.362   3.360  -0.198  0.056000
ATOM   3152 HB2  GLU   205      21.835   2.733  -0.918 -0.017300
ATOM   3153 HB3  GLU   205      23.378   3.468  -0.578 -0.017300
ATOM   3154 CG   GLU   205      22.338   2.626   1.133  0.013600
ATOM   3155 HG2  GLU   205      21.341   2.584   1.571 -0.042500
ATOM   3156 HG3  GLU   205      22.733   1.662   0.813 -0.042500
ATOM   3157 CD   GLU   205      23.365   3.138   2.118  0.805400
ATOM   3158 OE1  GLU   205      24.126   4.061   1.762 -0.818800
ATOM   3159 OE2  GLU   205      23.429   2.609   3.249 -0.818800
ATOM   3160 C    GLU   205      20.225   4.530   0.304  0.536600
ATOM   3161 O    GLU   205      19.409   3.928  -0.400 -0.581900
ATOM   3162 N    ASP   206      19.913   5.020   1.503 -0.516300
ATOM   3163 H    ASP   206      20.602   5.557   2.009  0.293600
ATOM   3164 CA   ASP   206      18.550   4.899   2.009  0.038100
ATOM   3165 HA   ASP   206      18.204   3.874   1.881  0.088000
ATOM   3166 CB   ASP   206      18.466   5.243   3.500 -0.030300
ATOM   3167 HB2  ASP   206      17.426   5.221   3.826 -0.012200
ATOM   3168 HB3  ASP   206      19.001   4.463   4.042 -0.012200
ATOM   3169 CG   ASP   206      19.057   6.597   3.833  0.799400
ATOM   3170 OD1  ASP   206      18.632   7.611   3.249 -0.801400
ATOM   3171 OD2  ASP   206      19.953   6.654   4.704 -0.801400
ATOM   3172 C    ASP   206      17.633   5.793   1.182  0.536600
ATOM   3173 O    ASP   206      18.087   6.697   0.477 -0.581900
ATOM   3174 N    VAL   207      16.332   5.557   1.274 -0.415700
ATOM   3175 H    VAL   207      16.003   4.813   1.873  0.271900
ATOM   3176 CA   VAL   207      15.382   6.309   0.459 -0.087500
ATOM   3177 HA   VAL   207      15.631   6.109  -0.583  0.096900
ATOM   3178 CB   VAL   207      13.953   5.802   0.690  0.298500
ATOM   3179 HB   VAL   207      13.655   6.009   1.718 -0.029700
ATOM   3180 CG1  VAL   207      12.974   6.539  -0.218 -0.319200
ATOM   3181 1HG1 VAL   207      12.879   7.585   0.075  0.079100
ATOM   3182 2HG1 VAL   207      13.313   6.478  -1.253  0.079100
ATOM   3183 3HG1 VAL   207      11.988   6.082  -0.138  0.079100
ATOM   3184 CG2  VAL   207      13.884   4.304   0.397 -0.319200
ATOM   3185 1HG2 VAL   207      12.875   3.941   0.594  0.079100
ATOM   3186 2HG2 VAL   207      14.131   4.111  -0.647  0.079100
ATOM   3187 3HG2 VAL   207      14.572   3.740   1.028  0.079100
ATOM   3188 C    VAL   207      15.430   7.827   0.619  0.597300
ATOM   3189 O    VAL   207      15.411   8.545  -0.382 -0.567900
ATOM   3190 N    THR   208      15.492   8.336   1.847 -0.415700
ATOM   3191 H    THR   208      15.595   7.727   2.646  0.271900
ATOM   3192 CA   THR   208      15.534   9.791   2.024 -0.038900
ATOM   3193 HA   THR   208      14.717  10.233   1.455  0.100700
ATOM   3194 CB   THR   208      15.343  10.208   3.501  0.365400
ATOM   3195 HB   THR   208      15.513  11.281   3.588  0.004300
ATOM   3196 CG2  THR   208      13.913   9.901   3.952 -0.243800
ATOM   3197 1HG2 THR   208      13.221  10.566   3.434  0.064200
ATOM   3198 2HG2 THR   208      13.647   8.869   3.726  0.064200
ATOM   3199 3HG2 THR   208      13.825  10.069   5.025  0.064200
ATOM   3200 OG1  THR   208      16.271   9.530   4.339 -0.676100
ATOM   3201 HG1  THR   208      15.958   8.628   4.445  0.410200
ATOM   3202 C    THR   208      16.817  10.397   1.459  0.597300
ATOM   3203 O    THR   208      16.801  11.537   0.994 -0.567900
ATOM   3204 N    SER   209      17.919   9.645   1.458 -0.415700
ATOM   3205 H    SER   209      17.912   8.738   1.904  0.271900
ATOM   3206 CA   SER   209      19.167  10.144   0.880 -0.024900
ATOM   3207 HA   SER   209      19.383  11.136   1.275  0.084300
ATOM   3208 CB   SER   209      20.342   9.216   1.201  0.211700
ATOM   3209 HB2  SER   209      20.099   8.188   0.929  0.035200
ATOM   3210 HB3  SER   209      21.204   9.534   0.614  0.035200
ATOM   3211 OG   SER   209      20.686   9.278   2.569 -0.654600
ATOM   3212 HG   SER   209      20.002   8.759   2.997  0.427500
ATOM   3213 C    SER   209      19.019  10.255  -0.640  0.597300
ATOM   3214 O    SER   209      19.451  11.242  -1.243 -0.567900
ATOM   3215 N    LEU   210      18.402   9.249  -1.263 -0.415700
ATOM   3216 H    LEU   210      18.092   8.454  -0.722  0.271900
ATOM   3217 CA   LEU   210      18.192   9.263  -2.709 -0.051800
ATOM   3218 HA   LEU   210      19.145   9.434  -3.211  0.092200
ATOM   3219 CB   LEU   210      17.580   7.936  -3.190 -0.110200
ATOM   3220 HB2  LEU   210      16.684   7.740  -2.602  0.045700
ATOM   3221 HB3  LEU   210      17.255   8.071  -4.221  0.045700
ATOM   3222 CG   LEU   210      18.459   6.678  -3.150  0.353100
ATOM   3223 HG   LEU   210      18.772   6.480  -2.125 -0.036100
ATOM   3224 CD1  LEU   210      17.639   5.487  -3.656 -0.412100
ATOM   3225 1HD1 LEU   210      17.337   5.649  -4.690  0.100000
ATOM   3226 2HD1 LEU   210      18.242   4.581  -3.596  0.100000
ATOM   3227 3HD1 LEU   210      16.752   5.366  -3.034  0.100000
ATOM   3228 CD2  LEU   210      19.704   6.857  -4.017 -0.412100
ATOM   3229 1HD2 LEU   210      20.252   5.916  -4.054  0.100000
ATOM   3230 2HD2 LEU   210      19.420   7.137  -5.031  0.100000
ATOM   3231 3HD2 LEU   210      20.351   7.618  -3.579  0.100000
ATOM   3232 C    LEU   210      17.268  10.417  -3.084  0.597300
ATOM   3233 O    LEU   210      17.497  11.112  -4.077 -0.567900
ATOM   3234 N    LEU   211      16.226  10.637  -2.285 -0.415700
ATOM   3235 H    LEU   211      16.047  10.002  -1.519  0.271900
ATOM   3236 CA   LEU   211      15.303  11.729  -2.560 -0.051800
ATOM   3237 HA   LEU   211      14.951  11.658  -3.589  0.092200
ATOM   3238 CB   LEU   211      14.109  11.690  -1.599 -0.110200
ATOM   3239 HB2  LEU   211      14.491  11.587  -0.583  0.045700
ATOM   3240 HB3  LEU   211      13.596  12.650  -1.653  0.045700
ATOM   3241 CG   LEU   211      13.088  10.574  -1.856  0.353100
ATOM   3242 HG   LEU   211      13.595   9.610  -1.897 -0.036100
ATOM   3243 CD1  LEU   211      12.088  10.543  -0.704 -0.412100
ATOM   3244 1HD1 LEU   211      11.558  11.494  -0.644  0.100000
ATOM   3245 2HD1 LEU   211      11.365   9.746  -0.876  0.100000
ATOM   3246 3HD1 LEU   211      12.605  10.352   0.236  0.100000
ATOM   3247 CD2  LEU   211      12.368  10.802  -3.178 -0.412100
ATOM   3248 1HD2 LEU   211      11.565  10.073  -3.284  0.100000
ATOM   3249 2HD2 LEU   211      11.940  11.804  -3.216  0.100000
ATOM   3250 3HD2 LEU   211      13.054  10.670  -4.015  0.100000
ATOM   3251 C    LEU   211      16.020  13.067  -2.434  0.597300
ATOM   3252 O    LEU   211      15.876  13.934  -3.290 -0.567900
ATOM   3253 N    GLY   212      16.814  13.230  -1.378 -0.415700
ATOM   3254 H    GLY   212      16.868  12.512  -0.670  0.271900
ATOM   3255 CA   GLY   212      17.544  14.476  -1.185 -0.025200
ATOM   3256 HA2  GLY   212      16.842  15.306  -1.095  0.069800
ATOM   3257 HA3  GLY   212      18.127  14.414  -0.267  0.069800
ATOM   3258 C    GLY   212      18.487  14.765  -2.340  0.597300
ATOM   3259 O    GLY   212      18.577  15.898  -2.822 -0.567900
ATOM   3260 N    ALA   213      19.174  13.731  -2.820 -0.415700
ATOM   3261 H    ALA   213      19.078  12.822  -2.391  0.271900
ATOM   3262 CA   ALA   213      20.104  13.905  -3.922  0.033700
ATOM   3263 HA   ALA   213      20.761  14.727  -3.635  0.082300
ATOM   3264 CB   ALA   213      20.964  12.663  -4.080 -0.182500
ATOM   3265 HB1  ALA   213      20.353  11.771  -3.938  0.060300
ATOM   3266 HB2  ALA   213      21.383  12.601  -5.084  0.060300
ATOM   3267 HB3  ALA   213      21.758  12.666  -3.333  0.060300
ATOM   3268 C    ALA   213      19.380  14.226  -5.226  0.597300
ATOM   3269 O    ALA   213      19.867  14.983  -6.062 -0.567900
ATOM   3270 N    ALA   214      18.194  13.656  -5.415 -0.415700
ATOM   3271 H    ALA   214      17.839  13.002  -4.732  0.271900
ATOM   3272 CA   ALA   214      17.412  13.902  -6.620  0.033700
ATOM   3273 HA   ALA   214      18.031  13.740  -7.503  0.082300
ATOM   3274 CB   ALA   214      16.216  12.937  -6.675 -0.182500
ATOM   3275 HB1  ALA   214      15.575  13.082  -5.806  0.060300
ATOM   3276 HB2  ALA   214      15.643  13.120  -7.584  0.060300
ATOM   3277 HB3  ALA   214      16.574  11.908  -6.695  0.060300
ATOM   3278 C    ALA   214      16.938  15.355  -6.635  0.597300
ATOM   3279 O    ALA   214      16.893  15.998  -7.686 -0.567900
ATOM   3280 N    VAL   215      16.595  15.878  -5.459 -0.415700
ATOM   3281 H    VAL   215      16.552  15.277  -4.648  0.271900
ATOM   3282 CA   VAL   215      16.173  17.272  -5.341 -0.087500
ATOM   3283 HA   VAL   215      15.392  17.483  -6.072  0.096900
ATOM   3284 CB   VAL   215      15.644  17.573  -3.924  0.298500
ATOM   3285 HB   VAL   215      16.378  17.252  -3.185 -0.029700
ATOM   3286 CG1  VAL   215      15.403  19.073  -3.748 -0.319200
ATOM   3287 1HG1 VAL   215      16.343  19.624  -3.775  0.079100
ATOM   3288 2HG1 VAL   215      14.716  19.445  -4.508  0.079100
ATOM   3289 3HG1 VAL   215      14.953  19.249  -2.770  0.079100
ATOM   3290 CG2  VAL   215      14.342  16.805  -3.672 -0.319200
ATOM   3291 1HG2 VAL   215      14.433  15.754  -3.943  0.079100
ATOM   3292 2HG2 VAL   215      14.077  16.876  -2.617  0.079100
ATOM   3293 3HG2 VAL   215      13.539  17.241  -4.268  0.079100
ATOM   3294 C    VAL   215      17.376  18.160  -5.651  0.597300
ATOM   3295 O    VAL   215      17.256  19.167  -6.353 -0.567900
ATOM   3296 N    GLY   216      18.543  17.775  -5.139 -0.415700
ATOM   3297 H    GLY   216      18.569  16.983  -4.512  0.271900
ATOM   3298 CA   GLY   216      19.758  18.542  -5.374 -0.025200
ATOM   3299 HA2  GLY   216      19.627  19.558  -5.001  0.069800
ATOM   3300 HA3  GLY   216      20.578  18.079  -4.824  0.069800
ATOM   3301 C    GLY   216      20.158  18.614  -6.840  0.597300
ATOM   3302 O    GLY   216      20.796  19.580  -7.267 -0.567900
ATOM   3303 N    ARG   217      19.788  17.596  -7.617 -0.347900
ATOM   3304 H    ARG   217      19.291  16.821  -7.201  0.274700
ATOM   3305 CA   ARG   217      20.091  17.555  -9.050 -0.263700
ATOM   3306 HA   ARG   217      20.963  18.172  -9.268  0.156000
ATOM   3307 CB   ARG   217      20.389  16.120  -9.498 -0.000700
ATOM   3308 HB2  ARG   217      19.550  15.485  -9.211  0.032700
ATOM   3309 HB3  ARG   217      20.470  16.096 -10.584  0.032700
ATOM   3310 CG   ARG   217      21.689  15.534  -8.930  0.039000
ATOM   3311 HG2  ARG   217      22.505  16.236  -9.098  0.028500
ATOM   3312 HG3  ARG   217      21.586  15.371  -7.857  0.028500
ATOM   3313 CD   ARG   217      22.028  14.212  -9.616  0.048600
ATOM   3314 HD2  ARG   217      22.195  14.401 -10.676  0.068700
ATOM   3315 HD3  ARG   217      22.954  13.812  -9.203  0.068700
ATOM   3316 NE   ARG   217      20.929  13.253  -9.474 -0.529500
ATOM   3317 HE   ARG   217      20.206  13.253 -10.179  0.345600
ATOM   3318 CZ   ARG   217      20.815  12.347  -8.514  0.807600
ATOM   3319 NH1  ARG   217      21.733  12.214  -7.579 -0.862700
ATOM   3320 1HH1 ARG   217      22.455  12.909  -7.452  0.447800
ATOM   3321 2HH1 ARG   217      21.645  11.465  -6.906  0.447800
ATOM   3322 NH2  ARG   217      19.746  11.578  -8.477 -0.862700
ATOM   3323 1HH2 ARG   217      18.983  11.806  -9.097  0.447800
ATOM   3324 2HH2 ARG   217      19.611  10.895  -7.745  0.447800
ATOM   3325 C    ARG   217      18.950  18.133  -9.879  0.734100
ATOM   3326 O    ARG   217      18.916  17.993 -11.093 -0.589400
ATOM   3327 N    ASP   218      17.974  18.749  -9.227 -0.516300
ATOM   3328 H    ASP   218      18.031  18.847  -8.223  0.293600
ATOM   3329 CA   ASP   218      16.828  19.357  -9.903  0.038100
ATOM   3330 HA   ASP   218      16.175  19.776  -9.136  0.088000
ATOM   3331 CB   ASP   218      17.294  20.504 -10.806 -0.030300
ATOM   3332 HB2  ASP   218      17.986  20.171 -11.579 -0.012200
ATOM   3333 HB3  ASP   218      16.430  20.930 -11.315 -0.012200
ATOM   3334 CG   ASP   218      17.901  21.651 -10.027  0.799400
ATOM   3335 OD1  ASP   218      18.625  22.465 -10.641 -0.801400
ATOM   3336 OD2  ASP   218      17.639  21.763  -8.810 -0.801400
ATOM   3337 C    ASP   218      15.962  18.389 -10.706  0.536600
ATOM   3338 O    ASP   218      15.378  18.764 -11.721 -0.581900
ATOM   3339 N    GLU   219      15.871  17.142 -10.256 -0.516300
ATOM   3340 H    GLU   219      16.391  16.871  -9.434  0.293600
ATOM   3341 CA   GLU   219      15.073  16.129 -10.943  0.039700
ATOM   3342 HA   GLU   219      15.026  16.348 -12.010  0.110500
ATOM   3343 CB   GLU   219      15.729  14.759 -10.777  0.056000
ATOM   3344 HB2  GLU   219      15.771  14.537  -9.710 -0.017300
ATOM   3345 HB3  GLU   219      15.114  14.002 -11.264 -0.017300
ATOM   3346 CG   GLU   219      17.137  14.738 -11.375  0.013600
ATOM   3347 HG2  GLU   219      17.050  14.775 -12.461 -0.042500
ATOM   3348 HG3  GLU   219      17.704  15.612 -11.054 -0.042500
ATOM   3349 CD   GLU   219      17.948  13.523 -10.972  0.805400
ATOM   3350 OE1  GLU   219      17.610  12.863  -9.964 -0.818800
ATOM   3351 OE2  GLU   219      18.962  13.252 -11.655 -0.818800
ATOM   3352 C    GLU   219      13.642  16.108 -10.414  0.536600
ATOM   3353 O    GLU   219      12.702  15.847 -11.163 -0.581900
ATOM   3354 N    ILE   220      13.484  16.391  -9.125 -0.415700
ATOM   3355 H    ILE   220      14.303  16.628  -8.583  0.271900
ATOM   3356 CA   ILE   220      12.183  16.465  -8.453 -0.059700
ATOM   3357 HA   ILE   220      11.396  16.675  -9.178  0.086900
ATOM   3358 CB   ILE   220      11.826  15.158  -7.683  0.130300
ATOM   3359 HB   ILE   220      10.866  15.306  -7.190  0.018700
ATOM   3360 CG2  ILE   220      11.679  13.984  -8.649 -0.320400
ATOM   3361 1HG2 ILE   220      10.964  14.240  -9.431  0.088200
ATOM   3362 2HG2 ILE   220      12.638  13.732  -9.101  0.088200
ATOM   3363 3HG2 ILE   220      11.294  13.110  -8.124  0.088200
ATOM   3364 CG1  ILE   220      12.880  14.854  -6.604 -0.043000
ATOM   3365 2HG1 ILE   220      13.856  14.700  -7.064  0.023600
ATOM   3366 3HG1 ILE   220      12.949  15.701  -5.921  0.023600
ATOM   3367 CD1  ILE   220      12.548  13.631  -5.734 -0.066000
ATOM   3368 1HD1 ILE   220      13.243  13.586  -4.895  0.018600
ATOM   3369 2HD1 ILE   220      11.528  13.708  -5.357  0.018600
ATOM   3370 3HD1 ILE   220      12.653  12.714  -6.312  0.018600
ATOM   3371 C    ILE   220      12.234  17.630  -7.470  0.597300
ATOM   3372 O    ILE   220      13.316  18.032  -7.066 -0.567900
ATOM   3373 N    THR   221      11.087  18.172  -7.090 -0.415700
ATOM   3374 H    THR   221      10.218  17.782  -7.427  0.271900
ATOM   3375 CA   THR   221      11.051  19.269  -6.118 -0.038900
ATOM   3376 HA   THR   221      11.932  19.904  -6.207  0.100700
ATOM   3377 CB   THR   221       9.816  20.157  -6.298  0.365400
ATOM   3378 HB   THR   221       9.851  20.973  -5.577  0.004300
ATOM   3379 CG2  THR   221       9.773  20.762  -7.697 -0.243800
ATOM   3380 1HG2 THR   221       9.673  19.980  -8.449  0.064200
ATOM   3381 2HG2 THR   221       8.928  21.446  -7.777  0.064200
ATOM   3382 3HG2 THR   221      10.690  21.323  -7.875  0.064200
ATOM   3383 OG1  THR   221       8.648  19.386  -6.071 -0.676100
ATOM   3384 HG1  THR   221       7.883  19.867  -6.395  0.410200
ATOM   3385 C    THR   221      11.025  18.692  -4.714  0.597300
ATOM   3386 O    THR   221      10.714  17.517  -4.516 -0.567900
ATOM   3387 N    LEU   222      11.336  19.495  -3.715 -0.415700
ATOM   3388 H    LEU   222      11.239  20.485  -3.894  0.271900
ATOM   3389 CA   LEU   222      11.311  19.061  -2.337 -0.051800
ATOM   3390 HA   LEU   222      11.992  18.217  -2.228  0.092200
ATOM   3391 CB   LEU   222      11.718  20.198  -1.389 -0.110200
ATOM   3392 HB2  LEU   222      12.719  20.525  -1.671  0.045700
ATOM   3393 HB3  LEU   222      11.046  21.043  -1.535  0.045700
ATOM   3394 CG   LEU   222      11.733  19.839   0.102  0.353100
ATOM   3395 HG   LEU   222      10.730  19.564   0.426 -0.036100
ATOM   3396 CD1  LEU   222      12.675  18.661   0.341 -0.412100
ATOM   3397 1HD1 LEU   222      13.662  18.876  -0.070  0.100000
ATOM   3398 2HD1 LEU   222      12.769  18.493   1.414  0.100000
ATOM   3399 3HD1 LEU   222      12.272  17.753  -0.107  0.100000
ATOM   3400 CD2  LEU   222      12.180  21.064   0.911 -0.412100
ATOM   3401 1HD2 LEU   222      12.147  20.836   1.977  0.100000
ATOM   3402 2HD2 LEU   222      13.197  21.338   0.631  0.100000
ATOM   3403 3HD2 LEU   222      11.511  21.900   0.707  0.100000
ATOM   3404 C    LEU   222       9.897  18.593  -2.020  0.597300
ATOM   3405 O    LEU   222       9.700  17.564  -1.382 -0.567900
ATOM   3406 N    SER   223       8.908  19.338  -2.498 -0.415700
ATOM   3407 H    SER   223       9.151  20.117  -3.092  0.271900
ATOM   3408 CA   SER   223       7.504  19.018  -2.285 -0.024900
ATOM   3409 HA   SER   223       7.300  19.018  -1.214  0.084300
ATOM   3410 CB   SER   223       6.615  20.065  -2.955  0.211700
ATOM   3411 HB2  SER   223       6.760  21.028  -2.465  0.035200
ATOM   3412 HB3  SER   223       6.895  20.147  -4.005  0.035200
ATOM   3413 OG   SER   223       5.253  19.696  -2.873 -0.654600
ATOM   3414 HG   SER   223       5.074  19.033  -3.543  0.427500
ATOM   3415 C    SER   223       7.165  17.636  -2.832  0.597300
ATOM   3416 O    SER   223       6.498  16.840  -2.166 -0.567900
ATOM   3417 N    GLU   224       7.620  17.345  -4.046 -0.516300
ATOM   3418 H    GLU   224       8.184  18.011  -4.555  0.293600
ATOM   3419 CA   GLU   224       7.350  16.047  -4.652  0.039700
ATOM   3420 HA   GLU   224       6.276  15.857  -4.661  0.110500
ATOM   3421 CB   GLU   224       7.869  16.023  -6.090  0.056000
ATOM   3422 HB2  GLU   224       8.922  16.306  -6.082 -0.017300
ATOM   3423 HB3  GLU   224       7.792  15.005  -6.473 -0.017300
ATOM   3424 CG   GLU   224       7.101  16.945  -7.030  0.013600
ATOM   3425 HG2  GLU   224       6.093  16.535  -7.093 -0.042500
ATOM   3426 HG3  GLU   224       6.951  17.944  -6.622 -0.042500
ATOM   3427 CD   GLU   224       7.673  16.957  -8.439  0.805400
ATOM   3428 OE1  GLU   224       8.907  16.831  -8.606 -0.818800
ATOM   3429 OE2  GLU   224       6.881  17.110  -9.401 -0.818800
ATOM   3430 C    GLU   224       8.016  14.943  -3.837  0.536600
ATOM   3431 O    GLU   224       7.410  13.896  -3.578 -0.581900
ATOM   3432 N    ALA   225       9.257  15.189  -3.411 -0.415700
ATOM   3433 H    ALA   225       9.696  16.063  -3.662  0.271900
ATOM   3434 CA   ALA   225      10.019  14.223  -2.626  0.033700
ATOM   3435 HA   ALA   225      10.086  13.292  -3.189  0.082300
ATOM   3436 CB   ALA   225      11.432  14.756  -2.382 -0.182500
ATOM   3437 HB1  ALA   225      11.944  14.929  -3.329  0.060300
ATOM   3438 HB2  ALA   225      11.398  15.701  -1.839  0.060300
ATOM   3439 HB3  ALA   225      11.991  14.038  -1.783  0.060300
ATOM   3440 C    ALA   225       9.343  13.913  -1.291  0.597300
ATOM   3441 O    ALA   225       9.174  12.747  -0.920 -0.567900
ATOM   3442 N    VAL   226       8.953  14.960  -0.567 -0.415700
ATOM   3443 H    VAL   226       9.130  15.888  -0.923  0.271900
ATOM   3444 CA   VAL   226       8.289  14.805   0.726 -0.087500
ATOM   3445 HA   VAL   226       8.926  14.214   1.384  0.096900
ATOM   3446 CB   VAL   226       8.050  16.179   1.385  0.298500
ATOM   3447 HB   VAL   226       7.523  16.830   0.687 -0.029700
ATOM   3448 CG1  VAL   226       7.204  16.030   2.652 -0.319200
ATOM   3449 1HG1 VAL   226       6.185  15.734   2.400  0.079100
ATOM   3450 2HG1 VAL   226       7.643  15.289   3.320  0.079100
ATOM   3451 3HG1 VAL   226       7.147  16.992   3.161  0.079100
ATOM   3452 CG2  VAL   226       9.392  16.817   1.738 -0.319200
ATOM   3453 1HG2 VAL   226      10.090  16.792   0.902  0.079100
ATOM   3454 2HG2 VAL   226       9.234  17.859   2.017  0.079100
ATOM   3455 3HG2 VAL   226       9.848  16.285   2.574  0.079100
ATOM   3456 C    VAL   226       6.972  14.050   0.583  0.597300
ATOM   3457 O    VAL   226       6.659  13.175   1.393 -0.567900
ATOM   3458 N    GLY   227       6.205  14.370  -0.456 -0.415700
ATOM   3459 H    GLY   227       6.490  15.104  -1.089  0.271900
ATOM   3460 CA   GLY   227       4.933  13.703  -0.664 -0.025200
ATOM   3461 HA2  GLY   227       4.297  13.853   0.208  0.069800
ATOM   3462 HA3  GLY   227       4.442  14.139  -1.534  0.069800
ATOM   3463 C    GLY   227       5.116  12.214  -0.888  0.597300
ATOM   3464 O    GLY   227       4.307  11.406  -0.429 -0.567900
ATOM   3465 N    LEU   228       6.182  11.838  -1.588 -0.415700
ATOM   3466 H    LEU   228       6.797  12.540  -1.973  0.271900
ATOM   3467 CA   LEU   228       6.450  10.428  -1.838 -0.051800
ATOM   3468 HA   LEU   228       5.535   9.935  -2.166  0.092200
ATOM   3469 CB   LEU   228       7.503  10.280  -2.941 -0.110200
ATOM   3470 HB2  LEU   228       7.126  10.789  -3.827  0.045700
ATOM   3471 HB3  LEU   228       8.413  10.795  -2.632  0.045700
ATOM   3472 CG   LEU   228       7.871   8.843  -3.336  0.353100
ATOM   3473 HG   LEU   228       8.408   8.377  -2.510 -0.036100
ATOM   3474 CD1  LEU   228       6.621   8.029  -3.649 -0.412100
ATOM   3475 1HD1 LEU   228       5.987   8.580  -4.344  0.100000
ATOM   3476 2HD1 LEU   228       6.906   7.074  -4.092  0.100000
ATOM   3477 3HD1 LEU   228       6.058   7.820  -2.739  0.100000
ATOM   3478 CD2  LEU   228       8.795   8.878  -4.548 -0.412100
ATOM   3479 1HD2 LEU   228       9.543   9.665  -4.449  0.100000
ATOM   3480 2HD2 LEU   228       9.308   7.919  -4.630  0.100000
ATOM   3481 3HD2 LEU   228       8.217   9.023  -5.461  0.100000
ATOM   3482 C    LEU   228       6.897   9.724  -0.560  0.597300
ATOM   3483 O    LEU   228       6.450   8.612  -0.271 -0.567900
ATOM   3484 N    ALA   229       7.775  10.367   0.211 -0.415700
ATOM   3485 H    ALA   229       8.131  11.264  -0.087  0.271900
ATOM   3486 CA   ALA   229       8.270   9.779   1.453  0.033700
ATOM   3487 HA   ALA   229       8.766   8.837   1.220  0.082300
ATOM   3488 CB   ALA   229       9.272  10.723   2.124 -0.182500
ATOM   3489 HB1  ALA   229       9.646  10.268   3.041  0.060300
ATOM   3490 HB2  ALA   229      10.103  10.908   1.443  0.060300
ATOM   3491 HB3  ALA   229       8.793  11.672   2.366  0.060300
ATOM   3492 C    ALA   229       7.124   9.469   2.413  0.597300
ATOM   3493 O    ALA   229       7.084   8.397   3.021 -0.567900
ATOM   3494 N    VAL   230       6.184  10.404   2.535 -0.415700
ATOM   3495 H    VAL   230       6.295  11.281   2.046  0.271900
ATOM   3496 CA   VAL   230       5.038  10.217   3.420 -0.087500
ATOM   3497 HA   VAL   230       5.394  10.060   4.439  0.096900
ATOM   3498 CB   VAL   230       4.131  11.462   3.416  0.298500
ATOM   3499 HB   VAL   230       3.911  11.751   2.388 -0.029700
ATOM   3500 CG1  VAL   230       2.808  11.166   4.133 -0.319200
ATOM   3501 1HG1 VAL   230       2.179  10.504   3.537  0.079100
ATOM   3502 2HG1 VAL   230       2.992  10.722   5.111  0.079100
ATOM   3503 3HG1 VAL   230       2.255  12.096   4.263  0.079100
ATOM   3504 CG2  VAL   230       4.842  12.620   4.107 -0.319200
ATOM   3505 1HG2 VAL   230       5.827  12.799   3.675  0.079100
ATOM   3506 2HG2 VAL   230       4.242  13.524   4.007  0.079100
ATOM   3507 3HG2 VAL   230       4.966  12.393   5.166  0.079100
ATOM   3508 C    VAL   230       4.218   8.991   3.032  0.597300
ATOM   3509 O    VAL   230       3.878   8.171   3.887 -0.567900
ATOM   3510 N    LEU   231       3.912   8.851   1.743 -0.415700
ATOM   3511 H    LEU   231       4.219   9.552   1.084  0.271900
ATOM   3512 CA   LEU   231       3.119   7.718   1.278 -0.051800
ATOM   3513 HA   LEU   231       2.267   7.627   1.952  0.092200
ATOM   3514 CB   LEU   231       2.699   7.924  -0.183 -0.110200
ATOM   3515 HB2  LEU   231       3.454   8.489  -0.730  0.045700
ATOM   3516 HB3  LEU   231       2.658   6.947  -0.664  0.045700
ATOM   3517 CG   LEU   231       1.308   8.528  -0.354  0.353100
ATOM   3518 HG   LEU   231       1.011   8.396  -1.394 -0.036100
ATOM   3519 CD1  LEU   231       0.303   7.811   0.548 -0.412100
ATOM   3520 1HD1 LEU   231       0.353   8.153   1.582  0.100000
ATOM   3521 2HD1 LEU   231      -0.700   8.053   0.197  0.100000
ATOM   3522 3HD1 LEU   231       0.441   6.731   0.488  0.100000
ATOM   3523 CD2  LEU   231       1.340   9.973  -0.039 -0.412100
ATOM   3524 1HD2 LEU   231       0.500  10.340  -0.629  0.100000
ATOM   3525 2HD2 LEU   231       1.295  10.130   1.039  0.100000
ATOM   3526 3HD2 LEU   231       2.257  10.286  -0.538  0.100000
ATOM   3527 C    LEU   231       3.851   6.386   1.428  0.597300
ATOM   3528 O    LEU   231       3.224   5.363   1.736 -0.567900
ATOM   3529 N    LEU   232       5.163   6.380   1.205 -0.415700
ATOM   3530 H    LEU   232       5.623   7.231   0.914  0.271900
ATOM   3531 CA   LEU   232       5.945   5.157   1.379 -0.051800
ATOM   3532 HA   LEU   232       5.486   4.338   0.825  0.092200
ATOM   3533 CB   LEU   232       7.390   5.365   0.899 -0.110200
ATOM   3534 HB2  LEU   232       7.775   6.267   1.374  0.045700
ATOM   3535 HB3  LEU   232       7.997   4.532   1.256  0.045700
ATOM   3536 CG   LEU   232       7.591   5.486  -0.616  0.353100
ATOM   3537 HG   LEU   232       6.867   6.188  -1.030 -0.036100
ATOM   3538 CD1  LEU   232       8.995   6.001  -0.907 -0.412100
ATOM   3539 1HD1 LEU   232       9.733   5.326  -0.474  0.100000
ATOM   3540 2HD1 LEU   232       9.142   6.059  -1.986  0.100000
ATOM   3541 3HD1 LEU   232       9.110   6.997  -0.480  0.100000
ATOM   3542 CD2  LEU   232       7.380   4.129  -1.283 -0.412100
ATOM   3543 1HD2 LEU   232       6.375   3.758  -1.086  0.100000
ATOM   3544 2HD2 LEU   232       7.518   4.228  -2.360  0.100000
ATOM   3545 3HD2 LEU   232       8.097   3.404  -0.899  0.100000
ATOM   3546 C    LEU   232       5.947   4.757   2.857  0.597300
ATOM   3547 O    LEU   232       5.809   3.580   3.196 -0.567900
ATOM   3548 N    GLN   233       6.082   5.748   3.740 -0.415700
ATOM   3549 H    GLN   233       6.210   6.693   3.407  0.271900
ATOM   3550 CA   GLN   233       6.103   5.509   5.180 -0.003100
ATOM   3551 HA   GLN   233       6.905   4.808   5.411  0.085000
ATOM   3552 CB   GLN   233       6.356   6.832   5.917 -0.003600
ATOM   3553 HB2  GLN   233       7.261   7.299   5.529  0.017100
ATOM   3554 HB3  GLN   233       5.535   7.517   5.703  0.017100
ATOM   3555 CG   GLN   233       6.452   6.701   7.435 -0.064500
ATOM   3556 HG2  GLN   233       6.542   7.705   7.848  0.035200
ATOM   3557 HG3  GLN   233       5.541   6.259   7.839  0.035200
ATOM   3558 CD   GLN   233       7.662   5.905   7.889  0.695100
ATOM   3559 OE1  GLN   233       7.584   5.122   8.825 -0.608600
ATOM   3560 NE2  GLN   233       8.800   6.103   7.236 -0.940700
ATOM   3561 1HE2 GLN   233       9.584   5.560   7.568  0.425100
ATOM   3562 2HE2 GLN   233       8.827   6.727   6.441  0.425100
ATOM   3563 C    GLN   233       4.788   4.882   5.639  0.597300
ATOM   3564 O    GLN   233       4.783   3.898   6.381 -0.567900
ATOM   3565 N    ILE   234       3.674   5.446   5.169 -0.415700
ATOM   3566 H    ILE   234       3.752   6.300   4.636  0.271900
ATOM   3567 CA   ILE   234       2.345   4.940   5.505 -0.059700
ATOM   3568 HA   ILE   234       2.248   4.859   6.588  0.086900
ATOM   3569 CB   ILE   234       1.252   5.878   4.962  0.130300
ATOM   3570 HB   ILE   234       1.422   6.044   3.898  0.018700
ATOM   3571 CG2  ILE   234      -0.131   5.240   5.139 -0.320400
ATOM   3572 1HG2 ILE   234      -0.234   4.347   4.523  0.088200
ATOM   3573 2HG2 ILE   234      -0.292   4.974   6.183  0.088200
ATOM   3574 3HG2 ILE   234      -0.918   5.925   4.823  0.088200
ATOM   3575 CG1  ILE   234       1.333   7.226   5.682 -0.043000
ATOM   3576 2HG1 ILE   234       1.097   7.086   6.737  0.023600
ATOM   3577 3HG1 ILE   234       2.346   7.628   5.646  0.023600
ATOM   3578 CD1  ILE   234       0.389   8.268   5.114 -0.066000
ATOM   3579 1HD1 ILE   234       0.496   8.321   4.031  0.018600
ATOM   3580 2HD1 ILE   234      -0.643   8.039   5.378  0.018600
ATOM   3581 3HD1 ILE   234       0.650   9.240   5.532  0.018600
ATOM   3582 C    ILE   234       2.153   3.554   4.905  0.597300
ATOM   3583 O    ILE   234       1.658   2.636   5.564 -0.567900
ATOM   3584 N    GLY   235       2.553   3.394   3.647 -0.415700
ATOM   3585 H    GLY   235       3.002   4.164   3.172  0.271900
ATOM   3586 CA   GLY   235       2.395   2.118   2.970 -0.025200
ATOM   3587 HA2  GLY   235       1.336   1.879   2.880  0.069800
ATOM   3588 HA3  GLY   235       2.820   2.210   1.971  0.069800
ATOM   3589 C    GLY   235       3.089   0.953   3.657  0.597300
ATOM   3590 O    GLY   235       2.580  -0.170   3.650 -0.567900
ATOM   3591 N    GLY   236       4.250   1.215   4.245 -0.415700
ATOM   3592 H    GLY   236       4.647   2.141   4.179  0.271900
ATOM   3593 CA   GLY   236       5.009   0.174   4.913 -0.025200
ATOM   3594 HA2  GLY   236       5.491  -0.491   4.197  0.069800
ATOM   3595 HA3  GLY   236       5.819   0.671   5.447  0.069800
ATOM   3596 C    GLY   236       4.236  -0.613   5.959  0.597300
ATOM   3597 O    GLY   236       4.521  -1.786   6.206 -0.567900
ATOM   3598 N    GLU   237       3.246   0.018   6.579 -0.516300
ATOM   3599 H    GLU   237       3.050   0.984   6.358  0.293600
ATOM   3600 CA   GLU   237       2.478  -0.648   7.625  0.039700
ATOM   3601 HA   GLU   237       3.169  -1.190   8.270  0.110500
ATOM   3602 CB   GLU   237       1.769   0.391   8.495  0.056000
ATOM   3603 HB2  GLU   237       1.228   1.102   7.870 -0.017300
ATOM   3604 HB3  GLU   237       1.038  -0.134   9.110 -0.017300
ATOM   3605 CG   GLU   237       2.766   1.127   9.391  0.013600
ATOM   3606 HG2  GLU   237       3.464   0.414   9.829 -0.042500
ATOM   3607 HG3  GLU   237       3.350   1.803   8.766 -0.042500
ATOM   3608 CD   GLU   237       2.105   1.911  10.514  0.805400
ATOM   3609 OE1  GLU   237       0.978   1.549  10.928 -0.818800
ATOM   3610 OE2  GLU   237       2.736   2.880  10.986 -0.818800
ATOM   3611 C    GLU   237       1.481  -1.701   7.147  0.536600
ATOM   3612 O    GLU   237       0.977  -2.483   7.956 -0.581900
ATOM   3613 N    ALA   238       1.217  -1.764   5.841 -0.415700
ATOM   3614 H    ALA   238       1.676  -1.125   5.208  0.271900
ATOM   3615 CA   ALA   238       0.253  -2.732   5.316  0.033700
ATOM   3616 HA   ALA   238      -0.710  -2.560   5.796  0.082300
ATOM   3617 CB   ALA   238       0.065  -2.520   3.810 -0.182500
ATOM   3618 HB1  ALA   238       1.013  -2.669   3.293  0.060300
ATOM   3619 HB2  ALA   238      -0.668  -3.231   3.428  0.060300
ATOM   3620 HB3  ALA   238      -0.291  -1.508   3.613  0.060300
ATOM   3621 C    ALA   238       0.627  -4.189   5.600  0.597300
ATOM   3622 O    ALA   238      -0.249  -5.056   5.653 -0.567900
ATOM   3623 N    VAL   239       1.914  -4.468   5.787 -0.415700
ATOM   3624 H    VAL   239       2.594  -3.723   5.746  0.271900
ATOM   3625 CA   VAL   239       2.350  -5.839   6.058 -0.087500
ATOM   3626 HA   VAL   239       1.982  -6.491   5.266  0.096900
ATOM   3627 CB   VAL   239       3.890  -5.938   6.080  0.298500
ATOM   3628 HB   VAL   239       4.287  -5.254   6.830 -0.029700
ATOM   3629 CG1  VAL   239       4.340  -7.356   6.415 -0.319200
ATOM   3630 1HG1 VAL   239       3.852  -8.076   5.758  0.079100
ATOM   3631 2HG1 VAL   239       5.419  -7.434   6.284  0.079100
ATOM   3632 3HG1 VAL   239       4.122  -7.601   7.454  0.079100
ATOM   3633 CG2  VAL   239       4.441  -5.556   4.712 -0.319200
ATOM   3634 1HG2 VAL   239       4.020  -6.202   3.941  0.079100
ATOM   3635 2HG2 VAL   239       4.211  -4.515   4.485  0.079100
ATOM   3636 3HG2 VAL   239       5.526  -5.666   4.707  0.079100
ATOM   3637 C    VAL   239       1.769  -6.366   7.368  0.597300
ATOM   3638 O    VAL   239       1.546  -7.562   7.511 -0.567900
ATOM   3639 N    THR   240       1.494  -5.483   8.321 -0.415700
ATOM   3640 H    THR   240       1.673  -4.500   8.174  0.271900
ATOM   3641 CA   THR   240       0.929  -5.917   9.597 -0.038900
ATOM   3642 HA   THR   240       1.608  -6.633  10.060  0.100700
ATOM   3643 CB   THR   240       0.769  -4.726  10.548  0.365400
ATOM   3644 HB   THR   240       0.164  -3.951  10.077  0.004300
ATOM   3645 CG2  THR   240       0.101  -5.154  11.855 -0.243800
ATOM   3646 1HG2 THR   240       0.591  -6.035  12.271  0.064200
ATOM   3647 2HG2 THR   240       0.152  -4.336  12.573  0.064200
ATOM   3648 3HG2 THR   240      -0.952  -5.380  11.683  0.064200
ATOM   3649 OG1  THR   240       2.055  -4.195  10.840 -0.676100
ATOM   3650 HG1  THR   240       2.551  -4.896  11.268  0.410200
ATOM   3651 C    THR   240      -0.413  -6.614   9.402  0.597300
ATOM   3652 O    THR   240      -0.603  -7.744   9.856 -0.567900
ATOM   3653 N    ASN   241      -1.350  -5.957   8.720 -0.415700
ATOM   3654 H    ASN   241      -1.173  -5.030   8.359  0.271900
ATOM   3655 CA   ASN   241      -2.652  -6.575   8.485  0.014300
ATOM   3656 HA   ASN   241      -3.058  -6.941   9.428  0.104800
ATOM   3657 CB   ASN   241      -3.630  -5.569   7.878 -0.204100
ATOM   3658 HB2  ASN   241      -3.176  -5.085   7.013  0.079700
ATOM   3659 HB3  ASN   241      -4.505  -6.122   7.537  0.079700
ATOM   3660 CG   ASN   241      -4.102  -4.526   8.862  0.713000
ATOM   3661 OD1  ASN   241      -4.191  -4.777  10.057 -0.593100
ATOM   3662 ND2  ASN   241      -4.434  -3.349   8.365 -0.919100
ATOM   3663 1HD2 ASN   241      -4.924  -2.686   8.948  0.419600
ATOM   3664 2HD2 ASN   241      -4.281  -3.166   7.383  0.419600
ATOM   3665 C    ASN   241      -2.570  -7.795   7.566  0.597300
ATOM   3666 O    ASN   241      -3.206  -8.819   7.827 -0.567900
ATOM   3667 N    ASN   242      -1.790  -7.694   6.489 -0.415700
ATOM   3668 H    ASN   242      -1.298  -6.833   6.301  0.271900
ATOM   3669 CA   ASN   242      -1.687  -8.805   5.545  0.014300
ATOM   3670 HA   ASN   242      -2.694  -9.090   5.237  0.104800
ATOM   3671 CB   ASN   242      -0.916  -8.368   4.291 -0.204100
ATOM   3672 HB2  ASN   242      -1.295  -7.405   3.949  0.079700
ATOM   3673 HB3  ASN   242       0.136  -8.223   4.537  0.079700
ATOM   3674 CG   ASN   242      -1.041  -9.382   3.155  0.713000
ATOM   3675 OD1  ASN   242      -0.265 -10.329   3.056 -0.593100
ATOM   3676 ND2  ASN   242      -2.033  -9.207   2.296 -0.919100
ATOM   3677 1HD2 ASN   242      -2.105  -9.882   1.548  0.419600
ATOM   3678 2HD2 ASN   242      -2.430  -8.289   2.153  0.419600
ATOM   3679 C    ASN   242      -1.054 -10.050   6.165  0.597300
ATOM   3680 O    ASN   242      -1.567 -11.161   6.003 -0.567900
ATOM   3681 N    SER   243       0.055  -9.876   6.883 -0.415700
ATOM   3682 H    SER   243       0.475  -8.960   6.950  0.271900
ATOM   3683 CA   SER   243       0.703 -11.014   7.527 -0.024900
ATOM   3684 HA   SER   243       0.843 -11.808   6.794  0.084300
ATOM   3685 CB   SER   243       2.077 -10.630   8.096  0.211700
ATOM   3686 HB2  SER   243       2.559 -11.539   8.457  0.035200
ATOM   3687 HB3  SER   243       2.696 -10.206   7.305  0.035200
ATOM   3688 OG   SER   243       1.986  -9.711   9.169 -0.654600
ATOM   3689 HG   SER   243       1.805  -8.855   8.774  0.427500
ATOM   3690 C    SER   243      -0.203 -11.551   8.624  0.597300
ATOM   3691 O    SER   243      -0.172 -12.740   8.934 -0.567900
ATOM   3692 N    GLY   244      -1.029 -10.678   9.201 -0.415700
ATOM   3693 H    GLY   244      -0.945  -9.696   8.980  0.271900
ATOM   3694 CA   GLY   244      -1.977 -11.101  10.215 -0.025200
ATOM   3695 HA2  GLY   244      -1.460 -11.594  11.038  0.069800
ATOM   3696 HA3  GLY   244      -2.513 -10.230  10.593  0.069800
ATOM   3697 C    GLY   244      -2.989 -12.064   9.614  0.597300
ATOM   3698 O    GLY   244      -3.338 -13.081  10.217 -0.567900
ATOM   3699 N    GLN   245      -3.460 -11.760   8.405 -0.415700
ATOM   3700 H    GLN   245      -3.175 -10.899   7.962  0.271900
ATOM   3701 CA   GLN   245      -4.396 -12.655   7.734 -0.003100
ATOM   3702 HA   GLN   245      -5.208 -12.924   8.410  0.085000
ATOM   3703 CB   GLN   245      -4.981 -12.011   6.468 -0.003600
ATOM   3704 HB2  GLN   245      -4.187 -11.579   5.859  0.017100
ATOM   3705 HB3  GLN   245      -5.451 -12.802   5.884  0.017100
ATOM   3706 CG   GLN   245      -6.040 -10.952   6.755 -0.064500
ATOM   3707 HG2  GLN   245      -6.652 -11.359   7.561  0.035200
ATOM   3708 HG3  GLN   245      -5.558 -10.038   7.100  0.035200
ATOM   3709 CD   GLN   245      -6.915 -10.640   5.548  0.695100
ATOM   3710 OE1  GLN   245      -6.748  -9.616   4.890 -0.608600
ATOM   3711 NE2  GLN   245      -7.852 -11.519   5.237 -0.940700
ATOM   3712 1HE2 GLN   245      -8.424 -11.269   4.443  0.425100
ATOM   3713 2HE2 GLN   245      -7.952 -12.402   5.718  0.425100
ATOM   3714 C    GLN   245      -3.675 -13.940   7.355  0.597300
ATOM   3715 O    GLN   245      -4.251 -15.027   7.412 -0.567900
ATOM   3716 N    MET   246      -2.402 -13.820   6.981 -0.415700
ATOM   3717 H    MET   246      -2.004 -12.896   6.885  0.271900
ATOM   3718 CA   MET   246      -1.619 -14.980   6.587 -0.023700
ATOM   3719 HA   MET   246      -2.141 -15.487   5.776  0.088000
ATOM   3720 CB   MET   246      -0.239 -14.549   6.095  0.034200
ATOM   3721 HB2  MET   246      -0.389 -13.628   5.531  0.024100
ATOM   3722 HB3  MET   246       0.421 -14.338   6.936  0.024100
ATOM   3723 CG   MET   246       0.404 -15.578   5.182  0.001800
ATOM   3724 HG2  MET   246       0.495 -16.522   5.719  0.044000
ATOM   3725 HG3  MET   246      -0.249 -15.719   4.321  0.044000
ATOM   3726 SD   MET   246       2.034 -15.095   4.584 -0.273700
ATOM   3727 CE   MET   246       1.779 -13.403   4.240 -0.053600
ATOM   3728 HE1  MET   246       1.696 -12.834   5.166  0.068400
ATOM   3729 HE2  MET   246       2.636 -13.026   3.682  0.068400
ATOM   3730 HE3  MET   246       0.883 -13.269   3.633  0.068400
ATOM   3731 C    MET   246      -1.475 -15.964   7.736  0.597300
ATOM   3732 O    MET   246      -1.689 -17.163   7.559 -0.567900
ATOM   3733 N    PHE   247      -1.122 -15.471   8.920 -0.415700
ATOM   3734 H    PHE   247      -0.895 -14.491   9.014  0.271900
ATOM   3735 CA   PHE   247      -0.972 -16.367  10.061 -0.002400
ATOM   3736 HA   PHE   247      -0.431 -17.253   9.730  0.097800
ATOM   3737 CB   PHE   247      -0.137 -15.702  11.157 -0.034300
ATOM   3738 HB2  PHE   247      -0.529 -14.704  11.352  0.029500
ATOM   3739 HB3  PHE   247      -0.230 -16.280  12.076  0.029500
ATOM   3740 CG   PHE   247       1.326 -15.627  10.811  0.011800
ATOM   3741 CD1  PHE   247       1.943 -14.398  10.584 -0.125600
ATOM   3742 HD1  PHE   247       1.383 -13.482  10.702  0.133000
ATOM   3743 CE1  PHE   247       3.288 -14.338  10.210 -0.170400
ATOM   3744 HE1  PHE   247       3.753 -13.379  10.031  0.143000
ATOM   3745 CZ   PHE   247       4.026 -15.512  10.060 -0.107200
ATOM   3746 HZ   PHE   247       5.066 -15.466   9.771  0.129700
ATOM   3747 CE2  PHE   247       3.418 -16.748  10.289 -0.170400
ATOM   3748 HE2  PHE   247       3.987 -17.659  10.174  0.143000
ATOM   3749 CD2  PHE   247       2.072 -16.800  10.668 -0.125600
ATOM   3750 HD2  PHE   247       1.610 -17.761  10.845  0.133000
ATOM   3751 C    PHE   247      -2.302 -16.874  10.603  0.597300
ATOM   3752 O    PHE   247      -2.372 -17.996  11.106 -0.567900
ATOM   3753 N    HIE   248      -3.361 -16.073  10.504 -0.415700
ATOM   3754 H    HIE   248      -3.259 -15.137  10.137  0.271900
ATOM   3755 CA   HIE   248      -4.674 -16.537  10.950 -0.058100
ATOM   3756 HA   HIE   248      -4.620 -16.882  11.982  0.136000
ATOM   3757 CB   HIE   248      -5.722 -15.419  10.839 -0.007400
ATOM   3758 HB2  HIE   248      -5.439 -14.587  11.484  0.036700
ATOM   3759 HB3  HIE   248      -5.737 -15.041   9.817  0.036700
ATOM   3760 CG   HIE   248      -7.115 -15.859  11.202  0.186800
ATOM   3761 ND1  HIE   248      -8.053 -16.221  10.258 -0.543200
ATOM   3762 CE1  HIE   248      -9.168 -16.591  10.885  0.163500
ATOM   3763 HE1  HIE   248     -10.075 -16.931  10.409  0.143500
ATOM   3764 NE2  HIE   248      -8.978 -16.477  12.195 -0.279500
ATOM   3765 HE2  HIE   248      -9.678 -16.675  12.896  0.333900
ATOM   3766 CD2  HIE   248      -7.697 -16.020  12.418 -0.220700
ATOM   3767 HD2  HIE   248      -7.213 -15.838  13.367  0.186200
ATOM   3768 C    HIE   248      -5.066 -17.732  10.082  0.597300
ATOM   3769 O    HIE   248      -5.579 -18.732  10.582 -0.567900
ATOM   3770 N    LEU   249      -4.785 -17.648   8.783 -0.415700
ATOM   3771 H    LEU   249      -4.421 -16.784   8.409  0.271900
ATOM   3772 CA   LEU   249      -5.109 -18.729   7.859 -0.051800
ATOM   3773 HA   LEU   249      -6.160 -18.991   7.985  0.092200
ATOM   3774 CB   LEU   249      -4.884 -18.245   6.417 -0.110200
ATOM   3775 HB2  LEU   249      -5.478 -17.339   6.295  0.045700
ATOM   3776 HB3  LEU   249      -3.844 -17.943   6.296  0.045700
ATOM   3777 CG   LEU   249      -5.246 -19.165   5.244  0.353100
ATOM   3778 HG   LEU   249      -5.154 -18.586   4.325 -0.036100
ATOM   3779 CD1  LEU   249      -4.296 -20.351   5.153 -0.412100
ATOM   3780 1HD1 LEU   249      -4.581 -21.150   5.838  0.100000
ATOM   3781 2HD1 LEU   249      -4.359 -20.760   4.145  0.100000
ATOM   3782 3HD1 LEU   249      -3.266 -20.041   5.331  0.100000
ATOM   3783 CD2  LEU   249      -6.690 -19.632   5.381 -0.412100
ATOM   3784 1HD2 LEU   249      -7.349 -18.773   5.506  0.100000
ATOM   3785 2HD2 LEU   249      -6.978 -20.164   4.474  0.100000
ATOM   3786 3HD2 LEU   249      -6.802 -20.301   6.234  0.100000
ATOM   3787 C    LEU   249      -4.275 -19.975   8.152  0.597300
ATOM   3788 O    LEU   249      -4.811 -21.078   8.264 -0.567900
ATOM   3789 N    LEU   250      -2.962 -19.797   8.285 -0.415700
ATOM   3790 H    LEU   250      -2.581 -18.871   8.147  0.271900
ATOM   3791 CA   LEU   250      -2.049 -20.906   8.555 -0.051800
ATOM   3792 HA   LEU   250      -2.178 -21.665   7.783  0.092200
ATOM   3793 CB   LEU   250      -0.600 -20.404   8.546 -0.110200
ATOM   3794 HB2  LEU   250      -0.535 -19.531   9.196  0.045700
ATOM   3795 HB3  LEU   250       0.042 -21.172   8.977  0.045700
ATOM   3796 CG   LEU   250      -0.035 -20.035   7.171  0.353100
ATOM   3797 HG   LEU   250      -0.706 -19.347   6.657 -0.036100
ATOM   3798 CD1  LEU   250       1.322 -19.355   7.342 -0.412100
ATOM   3799 1HD1 LEU   250       1.721 -19.086   6.364  0.100000
ATOM   3800 2HD1 LEU   250       1.208 -18.439   7.922  0.100000
ATOM   3801 3HD1 LEU   250       2.017 -20.024   7.848  0.100000
ATOM   3802 CD2  LEU   250       0.102 -21.292   6.317 -0.412100
ATOM   3803 1HD2 LEU   250       0.696 -22.047   6.833  0.100000
ATOM   3804 2HD2 LEU   250      -0.883 -21.692   6.076  0.100000
ATOM   3805 3HD2 LEU   250       0.597 -21.036   5.379  0.100000
ATOM   3806 C    LEU   250      -2.326 -21.612   9.880  0.597300
ATOM   3807 O    LEU   250      -2.175 -22.829   9.981 -0.567900
ATOM   3808 N    LEU   251      -2.724 -20.855  10.899 -0.415700
ATOM   3809 H    LEU   251      -2.771 -19.852  10.791  0.271900
ATOM   3810 CA   LEU   251      -3.006 -21.445  12.203 -0.051800
ATOM   3811 HA   LEU   251      -2.338 -22.290  12.367  0.092200
ATOM   3812 CB   LEU   251      -2.764 -20.418  13.307 -0.110200
ATOM   3813 HB2  LEU   251      -3.409 -19.557  13.128  0.045700
ATOM   3814 HB3  LEU   251      -3.024 -20.914  14.242  0.045700
ATOM   3815 CG   LEU   251      -1.312 -19.946  13.449  0.353100
ATOM   3816 HG   LEU   251      -0.944 -19.540  12.507 -0.036100
ATOM   3817 CD1  LEU   251      -1.233 -18.840  14.489 -0.412100
ATOM   3818 1HD1 LEU   251      -1.878 -18.014  14.188  0.100000
ATOM   3819 2HD1 LEU   251      -1.555 -19.215  15.461  0.100000
ATOM   3820 3HD1 LEU   251      -0.208 -18.477  14.561  0.100000
ATOM   3821 CD2  LEU   251      -0.415 -21.121  13.838 -0.412100
ATOM   3822 1HD2 LEU   251      -0.980 -21.890  14.364  0.100000
ATOM   3823 2HD2 LEU   251      -0.028 -21.575  12.925  0.100000
ATOM   3824 3HD2 LEU   251       0.432 -20.790  14.439  0.100000
ATOM   3825 C    LEU   251      -4.423 -22.002  12.282  0.597300
ATOM   3826 O    LEU   251      -4.735 -22.802  13.168 -0.567900
ATOM   3827 N    SER   252      -5.289 -21.579  11.366 -0.415700
ATOM   3828 H    SER   252      -5.011 -20.852  10.722  0.271900
ATOM   3829 CA   SER   252      -6.658 -22.083  11.320 -0.024900
ATOM   3830 HA   SER   252      -7.038 -22.258  12.327  0.084300
ATOM   3831 CB   SER   252      -7.583 -21.079  10.631  0.211700
ATOM   3832 HB2  SER   252      -7.195 -20.817   9.647  0.035200
ATOM   3833 HB3  SER   252      -8.567 -21.532  10.504  0.035200
ATOM   3834 OG   SER   252      -7.725 -19.911  11.414 -0.654600
ATOM   3835 HG   SER   252      -6.980 -19.347  11.194  0.427500
ATOM   3836 C    SER   252      -6.672 -23.398  10.561  0.597300
ATOM   3837 O    SER   252      -7.579 -24.217  10.724 -0.567900
ATOM   3838 N    ARG   253      -5.657 -23.601   9.725 -0.347900
ATOM   3839 H    ARG   253      -4.997 -22.852   9.578  0.274700
ATOM   3840 CA   ARG   253      -5.503 -24.821   8.944 -0.263700
ATOM   3841 HA   ARG   253      -6.254 -25.565   9.208  0.156000
ATOM   3842 CB   ARG   253      -5.626 -24.531   7.450 -0.000700
ATOM   3843 HB2  ARG   253      -4.793 -23.914   7.113  0.032700
ATOM   3844 HB3  ARG   253      -5.601 -25.494   6.940  0.032700
ATOM   3845 CG   ARG   253      -6.921 -23.835   7.049  0.039000
ATOM   3846 HG2  ARG   253      -7.772 -24.381   7.455  0.028500
ATOM   3847 HG3  ARG   253      -6.925 -22.824   7.455  0.028500
ATOM   3848 CD   ARG   253      -7.046 -23.749   5.531  0.048600
ATOM   3849 HD2  ARG   253      -6.129 -23.322   5.127  0.068700
ATOM   3850 HD3  ARG   253      -7.166 -24.758   5.137  0.068700
ATOM   3851 NE   ARG   253      -8.176 -22.909   5.122 -0.529500
ATOM   3852 HE   ARG   253      -8.679 -22.411   5.842  0.345600
ATOM   3853 CZ   ARG   253      -8.544 -22.708   3.863  0.807600
ATOM   3854 NH1  ARG   253      -7.889 -23.286   2.873 -0.862700
ATOM   3855 1HH1 ARG   253      -7.164 -23.959   3.078  0.447800
ATOM   3856 2HH1 ARG   253      -8.148 -23.085   1.918  0.447800
ATOM   3857 NH2  ARG   253      -9.563 -21.920   3.583 -0.862700
ATOM   3858 1HH2 ARG   253     -10.052 -21.406   4.302  0.447800
ATOM   3859 2HH2 ARG   253      -9.798 -21.772   2.612  0.447800
ATOM   3860 C    ARG   253      -4.132 -25.397   9.262  0.734100
ATOM   3861 O    ARG   253      -3.219 -25.324   8.437 -0.589400
ATOM   3862 N    PRO   254      -3.974 -25.972  10.465 -0.254800
ATOM   3863 CD   PRO   254      -5.036 -26.169  11.457  0.019200
ATOM   3864 HD2  PRO   254      -5.710 -26.962  11.134  0.039100
ATOM   3865 HD3  PRO   254      -5.575 -25.254  11.704  0.039100
ATOM   3866 CG   PRO   254      -4.278 -26.588  12.699  0.018900
ATOM   3867 HG2  PRO   254      -4.901 -27.167  13.381  0.021300
ATOM   3868 HG3  PRO   254      -3.865 -25.710  13.197  0.021300
ATOM   3869 CB   PRO   254      -3.169 -27.422  12.115 -0.007000
ATOM   3870 HB2  PRO   254      -3.557 -28.381  11.773  0.025300
ATOM   3871 HB3  PRO   254      -2.361 -27.565  12.832  0.025300
ATOM   3872 CA   PRO   254      -2.723 -26.567  10.936 -0.026600
ATOM   3873 HA   PRO   254      -2.069 -25.770  11.289  0.064100
ATOM   3874 C    PRO   254      -1.987 -27.393   9.885  0.589600
ATOM   3875 O    PRO   254      -0.756 -27.460   9.893 -0.574800
ATOM   3876 N    GLU   255      -2.734 -28.009   8.971 -0.516300
ATOM   3877 H    GLU   255      -3.736 -27.888   8.972  0.293600
ATOM   3878 CA   GLU   255      -2.130 -28.808   7.918  0.039700
ATOM   3879 HA   GLU   255      -1.521 -29.590   8.373  0.110500
ATOM   3880 CB   GLU   255      -3.207 -29.461   7.042  0.056000
ATOM   3881 HB2  GLU   255      -2.699 -30.109   6.328 -0.017300
ATOM   3882 HB3  GLU   255      -3.848 -30.100   7.650 -0.017300
ATOM   3883 CG   GLU   255      -4.076 -28.485   6.253  0.013600
ATOM   3884 HG2  GLU   255      -3.746 -27.449   6.338 -0.042500
ATOM   3885 HG3  GLU   255      -4.194 -28.805   5.218 -0.042500
ATOM   3886 CD   GLU   255      -5.398 -28.181   6.909  0.805400
ATOM   3887 OE1  GLU   255      -5.432 -28.005   8.149 -0.818800
ATOM   3888 OE2  GLU   255      -6.412 -28.092   6.185 -0.818800
ATOM   3889 C    GLU   255      -1.203 -27.955   7.055  0.536600
ATOM   3890 O    GLU   255      -0.062 -28.338   6.796 -0.581900
ATOM   3891 N    LEU   256      -1.673 -26.788   6.622 -0.415700
ATOM   3892 H    LEU   256      -2.559 -26.461   6.978  0.271900
ATOM   3893 CA   LEU   256      -0.891 -25.890   5.789 -0.051800
ATOM   3894 HA   LEU   256      -0.539 -26.419   4.903  0.092200
ATOM   3895 CB   LEU   256      -1.720 -24.673   5.349 -0.110200
ATOM   3896 HB2  LEU   256      -2.277 -24.294   6.206  0.045700
ATOM   3897 HB3  LEU   256      -1.018 -23.891   5.062  0.045700
ATOM   3898 CG   LEU   256      -2.665 -24.841   4.159  0.353100
ATOM   3899 HG   LEU   256      -2.078 -25.136   3.289 -0.036100
ATOM   3900 CD1  LEU   256      -3.691 -25.904   4.441 -0.412100
ATOM   3901 1HD1 LEU   256      -4.386 -25.644   5.239  0.100000
ATOM   3902 2HD1 LEU   256      -4.168 -26.085   3.478  0.100000
ATOM   3903 3HD1 LEU   256      -3.139 -26.838   4.549  0.100000
ATOM   3904 CD2  LEU   256      -3.358 -23.520   3.862 -0.412100
ATOM   3905 1HD2 LEU   256      -3.917 -23.191   4.738  0.100000
ATOM   3906 2HD2 LEU   256      -2.616 -22.765   3.602  0.100000
ATOM   3907 3HD2 LEU   256      -4.038 -23.646   3.020  0.100000
ATOM   3908 C    LEU   256       0.331 -25.406   6.555  0.597300
ATOM   3909 O    LEU   256       1.422 -25.299   5.994 -0.567900
ATOM   3910 N    ALA   257       0.144 -25.109   7.839 -0.415700
ATOM   3911 H    ALA   257      -0.780 -25.206   8.235  0.271900
ATOM   3912 CA   ALA   257       1.237 -24.645   8.678  0.033700
ATOM   3913 HA   ALA   257       1.680 -23.749   8.245  0.082300
ATOM   3914 CB   ALA   257       0.717 -24.316  10.075 -0.182500
ATOM   3915 HB1  ALA   257       0.192 -23.361  10.046  0.060300
ATOM   3916 HB2  ALA   257       0.040 -25.090  10.438  0.060300
ATOM   3917 HB3  ALA   257       1.554 -24.216  10.766  0.060300
ATOM   3918 C    ALA   257       2.324 -25.708   8.760  0.597300
ATOM   3919 O    ALA   257       3.514 -25.396   8.700 -0.567900
ATOM   3920 N    GLU   258       1.910 -26.967   8.882 -0.516300
ATOM   3921 H    GLU   258       0.920 -27.161   8.933  0.293600
ATOM   3922 CA   GLU   258       2.850 -28.074   8.967  0.039700
ATOM   3923 HA   GLU   258       3.586 -27.830   9.733  0.110500
ATOM   3924 CB   GLU   258       2.100 -29.377   9.280  0.056000
ATOM   3925 HB2  GLU   258       1.276 -29.163   9.961 -0.017300
ATOM   3926 HB3  GLU   258       1.666 -29.786   8.368 -0.017300
ATOM   3927 CG   GLU   258       2.973 -30.438   9.939  0.013600
ATOM   3928 HG2  GLU   258       2.357 -31.300  10.199 -0.042500
ATOM   3929 HG3  GLU   258       3.724 -30.761   9.218 -0.042500
ATOM   3930 CD   GLU   258       3.667 -29.914  11.186  0.805400
ATOM   3931 OE1  GLU   258       3.211 -28.890  11.742 -0.818800
ATOM   3932 OE2  GLU   258       4.667 -30.528  11.624 -0.818800
ATOM   3933 C    GLU   258       3.623 -28.221   7.669  0.536600
ATOM   3934 O    GLU   258       4.826 -28.491   7.677 -0.581900
ATOM   3935 N    ARG   259       2.932 -28.028   6.546 -0.347900
ATOM   3936 H    ARG   259       1.942 -27.841   6.618  0.274700
ATOM   3937 CA   ARG   259       3.556 -28.111   5.230 -0.263700
ATOM   3938 HA   ARG   259       4.019 -29.087   5.088  0.156000
ATOM   3939 CB   ARG   259       2.506 -27.874   4.140 -0.000700
ATOM   3940 HB2  ARG   259       1.709 -27.241   4.533  0.032700
ATOM   3941 HB3  ARG   259       2.939 -27.316   3.310  0.032700
ATOM   3942 CG   ARG   259       1.849 -29.160   3.634  0.039000
ATOM   3943 HG2  ARG   259       1.936 -29.941   4.389  0.028500
ATOM   3944 HG3  ARG   259       0.788 -28.989   3.448  0.028500
ATOM   3945 CD   ARG   259       2.510 -29.619   2.351  0.048600
ATOM   3946 HD2  ARG   259       3.504 -29.221   2.555  0.068700
ATOM   3947 HD3  ARG   259       2.452 -30.696   2.194  0.068700
ATOM   3948 NE   ARG   259       2.097 -28.831   1.195 -0.529500
ATOM   3949 HE   ARG   259       1.340 -28.172   1.309  0.345600
ATOM   3950 CZ   ARG   259       2.566 -28.978  -0.034  0.807600
ATOM   3951 NH1  ARG   259       3.471 -29.891  -0.297 -0.862700
ATOM   3952 1HH1 ARG   259       4.001 -30.258   0.481  0.447800
ATOM   3953 2HH1 ARG   259       3.785 -30.022  -1.248  0.447800
ATOM   3954 NH2  ARG   259       2.115 -28.211  -1.002 -0.862700
ATOM   3955 1HH2 ARG   259       1.336 -27.591  -0.833  0.447800
ATOM   3956 2HH2 ARG   259       2.570 -28.176  -1.903  0.447800
ATOM   3957 C    ARG   259       4.676 -27.089   5.098  0.734100
ATOM   3958 O    ARG   259       5.771 -27.416   4.654 -0.589400
ATOM   3959 N    LEU   260       4.405 -25.849   5.500 -0.415700
ATOM   3960 H    LEU   260       3.472 -25.644   5.828  0.271900
ATOM   3961 CA   LEU   260       5.411 -24.794   5.423 -0.051800
ATOM   3962 HA   LEU   260       5.917 -24.839   4.458  0.092200
ATOM   3963 CB   LEU   260       4.776 -23.420   5.663 -0.110200
ATOM   3964 HB2  LEU   260       4.160 -23.451   6.561  0.045700
ATOM   3965 HB3  LEU   260       5.596 -22.726   5.848  0.045700
ATOM   3966 CG   LEU   260       3.952 -22.846   4.515  0.353100
ATOM   3967 HG   LEU   260       2.963 -23.304   4.521 -0.036100
ATOM   3968 CD1  LEU   260       3.821 -21.338   4.701 -0.412100
ATOM   3969 1HD1 LEU   260       4.799 -20.859   4.647  0.100000
ATOM   3970 2HD1 LEU   260       3.187 -20.932   3.913  0.100000
ATOM   3971 3HD1 LEU   260       3.364 -21.125   5.667  0.100000
ATOM   3972 CD2  LEU   260       4.627 -23.151   3.187 -0.412100
ATOM   3973 1HD2 LEU   260       5.596 -22.662   3.092  0.100000
ATOM   3974 2HD2 LEU   260       4.692 -24.222   2.994  0.100000
ATOM   3975 3HD2 LEU   260       3.914 -22.804   2.439  0.100000
ATOM   3976 C    LEU   260       6.538 -24.993   6.417  0.597300
ATOM   3977 O    LEU   260       7.708 -24.778   6.094 -0.567900
ATOM   3978 N    ARG   261       6.201 -25.407   7.635 -0.347900
ATOM   3979 H    ARG   261       5.223 -25.527   7.858  0.274700
ATOM   3980 CA   ARG   261       7.213 -25.620   8.664 -0.263700
ATOM   3981 HA   ARG   261       7.812 -24.716   8.776  0.156000
ATOM   3982 CB   ARG   261       6.540 -25.901  10.010 -0.000700
ATOM   3983 HB2  ARG   261       5.900 -25.054  10.254  0.032700
ATOM   3984 HB3  ARG   261       5.916 -26.791   9.924  0.032700
ATOM   3985 CG   ARG   261       7.545 -26.108  11.141  0.039000
ATOM   3986 HG2  ARG   261       8.191 -26.957  10.913  0.028500
ATOM   3987 HG3  ARG   261       8.164 -25.216  11.240  0.028500
ATOM   3988 CD   ARG   261       6.876 -26.407  12.474  0.048600
ATOM   3989 HD2  ARG   261       6.239 -27.284  12.363  0.068700
ATOM   3990 HD3  ARG   261       7.656 -26.678  13.186  0.068700
ATOM   3991 NE   ARG   261       6.148 -25.252  13.014 -0.529500
ATOM   3992 HE   ARG   261       6.693 -24.482  13.374  0.345600
ATOM   3993 CZ   ARG   261       4.829 -25.132  13.019  0.807600
ATOM   3994 NH1  ARG   261       4.068 -26.081  12.507 -0.862700
ATOM   3995 1HH1 ARG   261       4.454 -26.973  12.233  0.447800
ATOM   3996 2HH1 ARG   261       3.062 -25.986  12.518  0.447800
ATOM   3997 NH2  ARG   261       4.269 -24.061  13.544 -0.862700
ATOM   3998 1HH2 ARG   261       4.843 -23.349  13.974  0.447800
ATOM   3999 2HH2 ARG   261       3.261 -23.992  13.552  0.447800
ATOM   4000 C    ARG   261       8.161 -26.760   8.302  0.734100
ATOM   4001 O    ARG   261       9.351 -26.696   8.610 -0.589400
ATOM   4002 N    SER   262       7.643 -27.784   7.635 -0.415700
ATOM   4003 H    SER   262       6.650 -27.794   7.453  0.271900
ATOM   4004 CA   SER   262       8.455 -28.946   7.266 -0.024900
ATOM   4005 HA   SER   262       9.278 -29.040   7.974  0.084300
ATOM   4006 CB   SER   262       7.630 -30.217   7.396  0.211700
ATOM   4007 HB2  SER   262       8.250 -31.087   7.178  0.035200
ATOM   4008 HB3  SER   262       7.221 -30.299   8.404  0.035200
ATOM   4009 OG   SER   262       6.602 -30.128   6.485 -0.654600
ATOM   4010 HG   SER   262       5.945 -29.532   6.852  0.427500
ATOM   4011 C    SER   262       9.073 -28.884   5.874  0.597300
ATOM   4012 O    SER   262      10.031 -29.601   5.619 -0.567900
ATOM   4013 N    GLU   263       8.559 -28.038   4.989 -0.516300
ATOM   4014 H    GLU   263       7.686 -27.571   5.188  0.293600
ATOM   4015 CA   GLU   263       9.090 -27.921   3.629  0.039700
ATOM   4016 HA   GLU   263       9.944 -28.582   3.479  0.110500
ATOM   4017 CB   GLU   263       8.035 -28.322   2.597  0.056000
ATOM   4018 HB2  GLU   263       7.252 -27.565   2.560 -0.017300
ATOM   4019 HB3  GLU   263       8.516 -28.372   1.620 -0.017300
ATOM   4020 CG   GLU   263       7.337 -29.641   2.886  0.013600
ATOM   4021 HG2  GLU   263       8.082 -30.437   2.906 -0.042500
ATOM   4022 HG3  GLU   263       6.834 -29.615   3.853 -0.042500
ATOM   4023 CD   GLU   263       6.334 -29.988   1.806  0.805400
ATOM   4024 OE1  GLU   263       5.173 -30.285   2.142 -0.818800
ATOM   4025 OE2  GLU   263       6.714 -30.016   0.612 -0.818800
ATOM   4026 C    GLU   263       9.560 -26.497   3.349  0.536600
ATOM   4027 O    GLU   263       8.888 -25.733   2.652 -0.581900
ATOM   4028 N    PRO   264      10.731 -26.114   3.878 -0.254800
ATOM   4029 CD   PRO   264      11.654 -26.947   4.655  0.019200
ATOM   4030 HD2  PRO   264      12.272 -27.583   4.021  0.039100
ATOM   4031 HD3  PRO   264      11.145 -27.532   5.421  0.039100
ATOM   4032 CG   PRO   264      12.504 -25.928   5.366  0.018900
ATOM   4033 HG2  PRO   264      13.469 -26.344   5.657  0.021300
ATOM   4034 HG3  PRO   264      11.968 -25.527   6.226  0.021300
ATOM   4035 CB   PRO   264      12.664 -24.855   4.313 -0.007000
ATOM   4036 HB2  PRO   264      13.406 -25.170   3.580  0.025300
ATOM   4037 HB3  PRO   264      12.944 -23.897   4.752  0.025300
ATOM   4038 CA   PRO   264      11.277 -24.773   3.679 -0.026600
ATOM   4039 HA   PRO   264      10.662 -24.051   4.216  0.064100
ATOM   4040 C    PRO   264      11.365 -24.369   2.207  0.589600
ATOM   4041 O    PRO   264      11.151 -23.208   1.855 -0.574800
ATOM   4042 N    GLU   265      11.671 -25.335   1.348 -0.516300
ATOM   4043 H    GLU   265      11.812 -26.266   1.714  0.293600
ATOM   4044 CA   GLU   265      11.830 -25.112  -0.084  0.039700
ATOM   4045 HA   GLU   265      12.648 -24.406  -0.228  0.110500
ATOM   4046 CB   GLU   265      12.224 -26.421  -0.780  0.056000
ATOM   4047 HB2  GLU   265      12.286 -26.229  -1.851 -0.017300
ATOM   4048 HB3  GLU   265      13.219 -26.721  -0.450 -0.017300
ATOM   4049 CG   GLU   265      11.248 -27.580  -0.553  0.013600
ATOM   4050 HG2  GLU   265      10.237 -27.209  -0.381 -0.042500
ATOM   4051 HG3  GLU   265      11.208 -28.178  -1.464 -0.042500
ATOM   4052 CD   GLU   265      11.638 -28.476   0.618  0.805400
ATOM   4053 OE1  GLU   265      11.945 -27.964   1.714 -0.818800
ATOM   4054 OE2  GLU   265      11.629 -29.716   0.443 -0.818800
ATOM   4055 C    GLU   265      10.611 -24.519  -0.791  0.536600
ATOM   4056 O    GLU   265      10.762 -23.810  -1.790 -0.581900
ATOM   4057 N    ILE   266       9.408 -24.791  -0.294 -0.415700
ATOM   4058 H    ILE   266       9.328 -25.347   0.546  0.271900
ATOM   4059 CA   ILE   266       8.196 -24.284  -0.941 -0.059700
ATOM   4060 HA   ILE   266       8.397 -24.105  -1.997  0.086900
ATOM   4061 CB   ILE   266       7.048 -25.310  -0.882  0.130300
ATOM   4062 HB   ILE   266       6.260 -24.976  -1.557  0.018700
ATOM   4063 CG2  ILE   266       7.539 -26.684  -1.352 -0.320400
ATOM   4064 1HG2 ILE   266       8.062 -27.205  -0.550  0.088200
ATOM   4065 2HG2 ILE   266       6.678 -27.288  -1.638  0.088200
ATOM   4066 3HG2 ILE   266       8.193 -26.586  -2.218  0.088200
ATOM   4067 CG1  ILE   266       6.475 -25.395   0.538 -0.043000
ATOM   4068 2HG1 ILE   266       7.244 -25.814   1.187  0.023600
ATOM   4069 3HG1 ILE   266       6.165 -24.420   0.915  0.023600
ATOM   4070 CD1  ILE   266       5.280 -26.319   0.669 -0.066000
ATOM   4071 1HD1 ILE   266       5.551 -27.347   0.426  0.018600
ATOM   4072 2HD1 ILE   266       4.917 -26.301   1.697  0.018600
ATOM   4073 3HD1 ILE   266       4.481 -25.986   0.006  0.018600
ATOM   4074 C    ILE   266       7.695 -22.968  -0.366  0.597300
ATOM   4075 O    ILE   266       6.742 -22.396  -0.892 -0.567900
ATOM   4076 N    ARG   267       8.310 -22.478   0.706 -0.347900
ATOM   4077 H    ARG   267       9.110 -22.967   1.084  0.274700
ATOM   4078 CA   ARG   267       7.848 -21.237   1.328 -0.263700
ATOM   4079 HA   ARG   267       6.838 -21.396   1.706  0.156000
ATOM   4080 CB   ARG   267       8.748 -20.882   2.517 -0.000700
ATOM   4081 HB2  ARG   267       9.793 -20.840   2.211  0.032700
ATOM   4082 HB3  ARG   267       8.460 -19.900   2.892  0.032700
ATOM   4083 CG   ARG   267       8.612 -21.890   3.659  0.039000
ATOM   4084 HG2  ARG   267       7.579 -21.892   4.006  0.028500
ATOM   4085 HG3  ARG   267       8.853 -22.889   3.297  0.028500
ATOM   4086 CD   ARG   267       9.513 -21.562   4.846  0.048600
ATOM   4087 HD2  ARG   267      10.539 -21.464   4.492  0.068700
ATOM   4088 HD3  ARG   267       9.202 -20.611   5.279  0.068700
ATOM   4089 NE   ARG   267       9.446 -22.624   5.858 -0.529500
ATOM   4090 HE   ARG   267       8.813 -23.396   5.703  0.345600
ATOM   4091 CZ   ARG   267      10.167 -22.669   6.972  0.807600
ATOM   4092 NH1  ARG   267      11.022 -21.709   7.259 -0.862700
ATOM   4093 1HH1 ARG   267      11.097 -20.888   6.676  0.447800
ATOM   4094 2HH1 ARG   267      11.522 -21.730   8.136  0.447800
ATOM   4095 NH2  ARG   267      10.029 -23.686   7.797 -0.862700
ATOM   4096 1HH2 ARG   267       9.445 -24.466   7.529  0.447800
ATOM   4097 2HH2 ARG   267      10.477 -23.641   8.701  0.447800
ATOM   4098 C    ARG   267       7.710 -20.061   0.348  0.734100
ATOM   4099 O    ARG   267       6.693 -19.364   0.378 -0.589400
ATOM   4100 N    PRO   268       8.685 -19.836  -0.547 -0.254800
ATOM   4101 CD   PRO   268      10.029 -20.426  -0.646  0.019200
ATOM   4102 HD2  PRO   268      10.010 -21.313  -1.279  0.039100
ATOM   4103 HD3  PRO   268      10.479 -20.662   0.318  0.039100
ATOM   4104 CG   PRO   268      10.826 -19.317  -1.313  0.018900
ATOM   4105 HG2  PRO   268      11.719 -19.686  -1.817  0.021300
ATOM   4106 HG3  PRO   268      11.088 -18.548  -0.586  0.021300
ATOM   4107 CB   PRO   268       9.820 -18.775  -2.311 -0.007000
ATOM   4108 HB2  PRO   268       9.734 -19.433  -3.175  0.025300
ATOM   4109 HB3  PRO   268      10.103 -17.778  -2.651  0.025300
ATOM   4110 CA   PRO   268       8.539 -18.716  -1.482 -0.026600
ATOM   4111 HA   PRO   268       8.512 -17.782  -0.921  0.064100
ATOM   4112 C    PRO   268       7.275 -18.830  -2.345  0.589600
ATOM   4113 O    PRO   268       6.522 -17.866  -2.507 -0.574800
ATOM   4114 N    ARG   269       7.033 -20.018  -2.881 -0.347900
ATOM   4115 H    ARG   269       7.671 -20.769  -2.661  0.274700
ATOM   4116 CA   ARG   269       5.887 -20.318  -3.736 -0.263700
ATOM   4117 HA   ARG   269       5.825 -19.587  -4.542  0.156000
ATOM   4118 CB   ARG   269       6.049 -21.726  -4.314 -0.000700
ATOM   4119 HB2  ARG   269       7.089 -21.845  -4.618  0.032700
ATOM   4120 HB3  ARG   269       5.741 -22.498  -3.609  0.032700
ATOM   4121 CG   ARG   269       5.495 -21.941  -5.697  0.039000
ATOM   4122 HG2  ARG   269       4.453 -21.634  -5.612  0.028500
ATOM   4123 HG3  ARG   269       6.030 -21.341  -6.433  0.028500
ATOM   4124 CD   ARG   269       5.552 -23.424  -6.045  0.048600
ATOM   4125 HD2  ARG   269       4.698 -23.995  -5.682  0.068700
ATOM   4126 HD3  ARG   269       5.528 -23.507  -7.131  0.068700
ATOM   4127 NE   ARG   269       6.778 -24.054  -5.554 -0.529500
ATOM   4128 HE   ARG   269       7.612 -23.490  -5.482  0.345600
ATOM   4129 CZ   ARG   269       6.934 -25.348  -5.346  0.807600
ATOM   4130 NH1  ARG   269       8.082 -25.814  -4.905 -0.862700
ATOM   4131 1HH1 ARG   269       8.849 -25.176  -4.754  0.447800
ATOM   4132 2HH1 ARG   269       8.240 -26.811  -4.918  0.447800
ATOM   4133 NH2  ARG   269       5.953 -26.181  -5.580 -0.862700
ATOM   4134 1HH2 ARG   269       5.153 -25.868  -6.110  0.447800
ATOM   4135 2HH2 ARG   269       5.990 -27.109  -5.183  0.447800
ATOM   4136 C    ARG   269       4.593 -20.248  -2.938  0.734100
ATOM   4137 O    ARG   269       3.587 -19.696  -3.390 -0.589400
ATOM   4138 N    ALA   270       4.623 -20.814  -1.737 -0.415700
ATOM   4139 H    ALA   270       5.467 -21.286  -1.449  0.271900
ATOM   4140 CA   ALA   270       3.464 -20.840  -0.863  0.033700
ATOM   4141 HA   ALA   270       2.634 -21.297  -1.402  0.082300
ATOM   4142 CB   ALA   270       3.776 -21.672   0.364 -0.182500
ATOM   4143 HB1  ALA   270       4.620 -21.243   0.905  0.060300
ATOM   4144 HB2  ALA   270       2.889 -21.666   0.997  0.060300
ATOM   4145 HB3  ALA   270       4.008 -22.694   0.064  0.060300
ATOM   4146 C    ALA   270       3.038 -19.436  -0.449  0.597300
ATOM   4147 O    ALA   270       1.855 -19.104  -0.497 -0.567900
ATOM   4148 N    ILE   271       4.002 -18.608  -0.053 -0.415700
ATOM   4149 H    ILE   271       4.955 -18.941  -0.018  0.271900
ATOM   4150 CA   ILE   271       3.717 -17.237   0.356 -0.059700
ATOM   4151 HA   ILE   271       2.969 -17.249   1.149  0.086900
ATOM   4152 CB   ILE   271       4.998 -16.553   0.889  0.130300
ATOM   4153 HB   ILE   271       5.801 -16.699   0.167  0.018700
ATOM   4154 CG2  ILE   271       4.778 -15.041   1.074 -0.320400
ATOM   4155 1HG2 ILE   271       5.666 -14.573   1.500  0.088200
ATOM   4156 2HG2 ILE   271       4.599 -14.550   0.117  0.088200
ATOM   4157 3HG2 ILE   271       3.931 -14.861   1.737  0.088200
ATOM   4158 CG1  ILE   271       5.394 -17.208   2.222 -0.043000
ATOM   4159 2HG1 ILE   271       4.629 -16.965   2.958  0.023600
ATOM   4160 3HG1 ILE   271       5.404 -18.295   2.132  0.023600
ATOM   4161 CD1  ILE   271       6.754 -16.771   2.760 -0.066000
ATOM   4162 1HD1 ILE   271       6.710 -15.736   3.100  0.018600
ATOM   4163 2HD1 ILE   271       7.029 -17.414   3.596  0.018600
ATOM   4164 3HD1 ILE   271       7.509 -16.876   1.982  0.018600
ATOM   4165 C    ILE   271       3.123 -16.456  -0.809  0.597300
ATOM   4166 O    ILE   271       2.218 -15.643  -0.628 -0.567900
ATOM   4167 N    ASP   272       3.605 -16.731  -2.018 -0.516300
ATOM   4168 H    ASP   272       4.355 -17.399  -2.123  0.293600
ATOM   4169 CA   ASP   272       3.098 -16.043  -3.195  0.038100
ATOM   4170 HA   ASP   272       3.156 -14.971  -3.007  0.088000
ATOM   4171 CB   ASP   272       3.929 -16.427  -4.420 -0.030300
ATOM   4172 HB2  ASP   272       4.937 -16.698  -4.106 -0.012200
ATOM   4173 HB3  ASP   272       3.482 -17.296  -4.903 -0.012200
ATOM   4174 CG   ASP   272       4.074 -15.287  -5.414  0.799400
ATOM   4175 OD1  ASP   272       4.530 -15.521  -6.545 -0.801400
ATOM   4176 OD2  ASP   272       3.794 -14.127  -5.071 -0.801400
ATOM   4177 C    ASP   272       1.628 -16.403  -3.421  0.536600
ATOM   4178 O    ASP   272       0.826 -15.559  -3.817 -0.581900
ATOM   4179 N    GLU   273       1.273 -17.664  -3.164 -0.516300
ATOM   4180 H    GLU   273       1.978 -18.317  -2.854  0.293600
ATOM   4181 CA   GLU   273      -0.106 -18.128  -3.323  0.039700
ATOM   4182 HA   GLU   273      -0.477 -17.790  -4.290  0.110500
ATOM   4183 CB   GLU   273      -0.150 -19.665  -3.255  0.056000
ATOM   4184 HB2  GLU   273       0.423 -20.070  -4.088 -0.017300
ATOM   4185 HB3  GLU   273       0.340 -19.986  -2.336 -0.017300
ATOM   4186 CG   GLU   273      -1.555 -20.296  -3.265  0.013600
ATOM   4187 HG2  GLU   273      -1.456 -21.357  -3.037 -0.042500
ATOM   4188 HG3  GLU   273      -2.141 -19.869  -2.450 -0.042500
ATOM   4189 CD   GLU   273      -2.333 -20.107  -4.566  0.805400
ATOM   4190 OE1  GLU   273      -3.354 -20.811  -4.758 -0.818800
ATOM   4191 OE2  GLU   273      -1.966 -19.242  -5.392 -0.818800
ATOM   4192 C    GLU   273      -1.006 -17.506  -2.252  0.536600
ATOM   4193 O    GLU   273      -2.163 -17.159  -2.512 -0.581900
ATOM   4194 N    LEU   274      -0.484 -17.353  -1.035 -0.415700
ATOM   4195 H    LEU   274       0.458 -17.675  -0.862  0.271900
ATOM   4196 CA   LEU   274      -1.256 -16.734   0.036 -0.051800
ATOM   4197 HA   LEU   274      -2.231 -17.216   0.106  0.092200
ATOM   4198 CB   LEU   274      -0.509 -16.844   1.373 -0.110200
ATOM   4199 HB2  LEU   274       0.490 -16.427   1.246  0.045700
ATOM   4200 HB3  LEU   274      -1.027 -16.241   2.118  0.045700
ATOM   4201 CG   LEU   274      -0.385 -18.278   1.902  0.353100
ATOM   4202 HG   LEU   274       0.034 -18.927   1.133 -0.036100
ATOM   4203 CD1  LEU   274       0.545 -18.314   3.108 -0.412100
ATOM   4204 1HD1 LEU   274       0.031 -17.921   3.986  0.100000
ATOM   4205 2HD1 LEU   274       0.822 -19.348   3.312  0.100000
ATOM   4206 3HD1 LEU   274       1.450 -17.741   2.909  0.100000
ATOM   4207 CD2  LEU   274      -1.759 -18.824   2.281 -0.412100
ATOM   4208 1HD2 LEU   274      -1.640 -19.800   2.752  0.100000
ATOM   4209 2HD2 LEU   274      -2.257 -18.149   2.977  0.100000
ATOM   4210 3HD2 LEU   274      -2.374 -18.957   1.391  0.100000
ATOM   4211 C    LEU   274      -1.505 -15.274  -0.324  0.597300
ATOM   4212 O    LEU   274      -2.598 -14.752  -0.103 -0.567900
ATOM   4213 N    LEU   275      -0.498 -14.609  -0.893 -0.415700
ATOM   4214 H    LEU   275       0.390 -15.070  -1.030  0.271900
ATOM   4215 CA   LEU   275      -0.659 -13.218  -1.301 -0.051800
ATOM   4216 HA   LEU   275      -1.000 -12.638  -0.444  0.092200
ATOM   4217 CB   LEU   275       0.679 -12.650  -1.803 -0.110200
ATOM   4218 HB2  LEU   275       1.096 -13.348  -2.529  0.045700
ATOM   4219 HB3  LEU   275       0.483 -11.718  -2.333  0.045700
ATOM   4220 CG   LEU   275       1.740 -12.369  -0.723  0.353100
ATOM   4221 HG   LEU   275       1.859 -13.244  -0.083 -0.036100
ATOM   4222 CD1  LEU   275       3.079 -12.063  -1.387 -0.412100
ATOM   4223 1HD1 LEU   275       2.990 -11.180  -2.020  0.100000
ATOM   4224 2HD1 LEU   275       3.836 -11.893  -0.621  0.100000
ATOM   4225 3HD1 LEU   275       3.388 -12.913  -1.996  0.100000
ATOM   4226 CD2  LEU   275       1.309 -11.193   0.161 -0.412100
ATOM   4227 1HD2 LEU   275       1.137 -10.301  -0.441  0.100000
ATOM   4228 2HD2 LEU   275       0.401 -11.442   0.711  0.100000
ATOM   4229 3HD2 LEU   275       2.094 -10.985   0.887  0.100000
ATOM   4230 C    LEU   275      -1.743 -13.089  -2.375  0.597300
ATOM   4231 O    LEU   275      -2.495 -12.111  -2.384 -0.567900
ATOM   4232 N    ARG   276      -1.851 -14.068  -3.276 -0.347900
ATOM   4233 H    ARG   276      -1.161 -14.805  -3.285  0.274700
ATOM   4234 CA   ARG   276      -2.898 -14.024  -4.305 -0.263700
ATOM   4235 HA   ARG   276      -2.867 -13.071  -4.833  0.156000
ATOM   4236 CB   ARG   276      -2.745 -15.176  -5.316 -0.000700
ATOM   4237 HB2  ARG   276      -1.834 -15.026  -5.895  0.032700
ATOM   4238 HB3  ARG   276      -2.636 -16.117  -4.777  0.032700
ATOM   4239 CG   ARG   276      -3.955 -15.308  -6.278  0.039000
ATOM   4240 HG2  ARG   276      -4.909 -15.301  -5.751  0.028500
ATOM   4241 HG3  ARG   276      -3.943 -14.459  -6.962  0.028500
ATOM   4242 CD   ARG   276      -3.925 -16.596  -7.100  0.048600
ATOM   4243 HD2  ARG   276      -4.605 -16.484  -7.945  0.068700
ATOM   4244 HD3  ARG   276      -2.920 -16.736  -7.500  0.068700
ATOM   4245 NE   ARG   276      -4.295 -17.784  -6.316 -0.529500
ATOM   4246 HE   ARG   276      -3.541 -18.339  -5.938  0.345600
ATOM   4247 CZ   ARG   276      -5.541 -18.178  -6.077  0.807600
ATOM   4248 NH1  ARG   276      -6.572 -17.503  -6.553 -0.862700
ATOM   4249 1HH1 ARG   276      -6.455 -16.681  -7.128  0.447800
ATOM   4250 2HH1 ARG   276      -7.492 -17.868  -6.355  0.447800
ATOM   4251 NH2  ARG   276      -5.765 -19.256  -5.353 -0.862700
ATOM   4252 1HH2 ARG   276      -4.978 -19.795  -5.021  0.447800
ATOM   4253 2HH2 ARG   276      -6.703 -19.610  -5.228  0.447800
ATOM   4254 C    ARG   276      -4.281 -14.152  -3.683  0.734100
ATOM   4255 O    ARG   276      -5.191 -13.386  -3.994 -0.589400
ATOM   4256 N    TRP   277      -4.429 -15.154  -2.824 -0.415700
ATOM   4257 H    TRP   277      -3.624 -15.734  -2.634  0.271900
ATOM   4258 CA   TRP   277      -5.709 -15.513  -2.216 -0.027500
ATOM   4259 HA   TRP   277      -6.455 -15.537  -3.010  0.112300
ATOM   4260 CB   TRP   277      -5.582 -16.933  -1.669 -0.005000
ATOM   4261 HB2  TRP   277      -5.155 -17.569  -2.444  0.033900
ATOM   4262 HB3  TRP   277      -4.875 -16.933  -0.839  0.033900
ATOM   4263 CG   TRP   277      -6.853 -17.570  -1.219 -0.141500
ATOM   4264 CD1  TRP   277      -7.703 -18.325  -1.968 -0.163800
ATOM   4265 HD1  TRP   277      -7.557 -18.569  -3.010  0.206200
ATOM   4266 NE1  TRP   277      -8.738 -18.791  -1.188 -0.341800
ATOM   4267 HE1  TRP   277      -9.403 -19.490  -1.485  0.341200
ATOM   4268 CE2  TRP   277      -8.580 -18.334   0.093  0.138000
ATOM   4269 CZ2  TRP   277      -9.356 -18.529   1.231 -0.260100
ATOM   4270 HZ2  TRP   277     -10.253 -19.130   1.199  0.157200
ATOM   4271 CH2  TRP   277      -8.938 -17.934   2.410 -0.113400
ATOM   4272 HH2  TRP   277      -9.512 -18.077   3.313  0.141700
ATOM   4273 CZ3  TRP   277      -7.768 -17.155   2.456 -0.197200
ATOM   4274 HZ3  TRP   277      -7.453 -16.721   3.393  0.144700
ATOM   4275 CE3  TRP   277      -6.989 -16.960   1.314 -0.238700
ATOM   4276 HE3  TRP   277      -6.080 -16.378   1.357  0.170000
ATOM   4277 CD2  TRP   277      -7.393 -17.552   0.108  0.124300
ATOM   4278 C    TRP   277      -6.259 -14.577  -1.142  0.597300
ATOM   4279 O    TRP   277      -7.458 -14.296  -1.125 -0.567900
ATOM   4280 N    ILE   278      -5.405 -14.099  -0.244 -0.415700
ATOM   4281 H    ILE   278      -4.427 -14.339  -0.312  0.271900
ATOM   4282 CA   ILE   278      -5.854 -13.232   0.844 -0.059700
ATOM   4283 HA   ILE   278      -6.496 -13.838   1.483  0.086900
ATOM   4284 CB   ILE   278      -4.667 -12.780   1.709  0.130300
ATOM   4285 HB   ILE   278      -3.891 -12.377   1.057  0.018700
ATOM   4286 CG2  ILE   278      -5.102 -11.692   2.696 -0.320400
ATOM   4287 1HG2 ILE   278      -5.351 -10.762   2.184  0.088200
ATOM   4288 2HG2 ILE   278      -5.953 -12.036   3.284  0.088200
ATOM   4289 3HG2 ILE   278      -4.283 -11.442   3.370  0.088200
ATOM   4290 CG1  ILE   278      -4.106 -13.984   2.478 -0.043000
ATOM   4291 2HG1 ILE   278      -4.800 -14.249   3.275  0.023600
ATOM   4292 3HG1 ILE   278      -4.025 -14.861   1.836  0.023600
ATOM   4293 CD1  ILE   278      -2.737 -13.722   3.104 -0.066000
ATOM   4294 1HD1 ILE   278      -2.036 -13.371   2.347  0.018600
ATOM   4295 2HD1 ILE   278      -2.806 -12.985   3.904  0.018600
ATOM   4296 3HD1 ILE   278      -2.355 -14.651   3.525  0.018600
ATOM   4297 C    ILE   278      -6.626 -11.997   0.361  0.597300
ATOM   4298 O    ILE   278      -6.119 -11.219  -0.453 -0.567900
ATOM   4299 N    PRO   279      -7.858 -11.797   0.854 -0.254800
ATOM   4300 CD   PRO   279      -8.673 -12.732   1.645  0.019200
ATOM   4301 HD2  PRO   279      -8.174 -13.022   2.569  0.039100
ATOM   4302 HD3  PRO   279      -8.922 -13.608   1.046  0.039100
ATOM   4303 CG   PRO   279      -9.930 -11.935   1.956  0.018900
ATOM   4304 HG2  PRO   279      -9.803 -11.359   2.873  0.021300
ATOM   4305 HG3  PRO   279     -10.805 -12.579   2.041  0.021300
ATOM   4306 CB   PRO   279     -10.075 -11.028   0.756 -0.007000
ATOM   4307 HB2  PRO   279     -10.709 -10.166   0.959  0.025300
ATOM   4308 HB3  PRO   279     -10.471 -11.594  -0.087  0.025300
ATOM   4309 CA   PRO   279      -8.630 -10.620   0.465 -0.026600
ATOM   4310 HA   PRO   279      -8.513 -10.398  -0.596  0.064100
ATOM   4311 C    PRO   279      -8.132  -9.448   1.318  0.589600
ATOM   4312 O    PRO   279      -8.639  -9.198   2.410 -0.574800
ATOM   4313 N    HIE   280      -7.123  -8.741   0.804 -0.415700
ATOM   4314 H    HIE   280      -6.710  -9.098  -0.046  0.271900
ATOM   4315 CA   HIE   280      -6.429  -7.653   1.506 -0.058100
ATOM   4316 HA   HIE   280      -6.042  -8.067   2.437  0.136000
ATOM   4317 CB   HIE   280      -5.225  -7.225   0.657 -0.007400
ATOM   4318 HB2  HIE   280      -4.646  -8.112   0.399  0.036700
ATOM   4319 HB3  HIE   280      -5.586  -6.777  -0.269  0.036700
ATOM   4320 CG   HIE   280      -4.293  -6.258   1.333  0.186800
ATOM   4321 ND1  HIE   280      -4.186  -4.932   0.963 -0.543200
ATOM   4322 CE1  HIE   280      -3.237  -4.360   1.699  0.163500
ATOM   4323 HE1  HIE   280      -2.934  -3.325   1.635  0.143500
ATOM   4324 NE2  HIE   280      -2.738  -5.265   2.535 -0.279500
ATOM   4325 HE2  HIE   280      -2.025  -5.098   3.230  0.333900
ATOM   4326 CD2  HIE   280      -3.388  -6.453   2.322 -0.220700
ATOM   4327 HD2  HIE   280      -3.246  -7.359   2.893  0.186200
ATOM   4328 C    HIE   280      -7.212  -6.409   1.934  0.597300
ATOM   4329 O    HIE   280      -6.881  -5.788   2.945 -0.567900
ATOM   4330 N    ARG   281      -8.245  -6.038   1.182 -0.347900
ATOM   4331 H    ARG   281      -8.530  -6.636   0.420  0.274700
ATOM   4332 CA   ARG   281      -9.016  -4.833   1.474 -0.263700
ATOM   4333 HA   ARG   281      -8.835  -4.502   2.497  0.156000
ATOM   4334 CB   ARG   281      -8.593  -3.709   0.523 -0.000700
ATOM   4335 HB2  ARG   281      -9.046  -2.783   0.878  0.032700
ATOM   4336 HB3  ARG   281      -7.515  -3.567   0.589  0.032700
ATOM   4337 CG   ARG   281      -8.969  -3.969  -0.952  0.039000
ATOM   4338 HG2  ARG   281      -8.243  -4.649  -1.396  0.028500
ATOM   4339 HG3  ARG   281      -9.955  -4.425  -1.042  0.028500
ATOM   4340 CD   ARG   281      -9.001  -2.668  -1.749  0.048600
ATOM   4341 HD2  ARG   281      -7.986  -2.274  -1.794  0.068700
ATOM   4342 HD3  ARG   281      -9.326  -2.890  -2.766  0.068700
ATOM   4343 NE   ARG   281      -9.943  -1.728  -1.136 -0.529500
ATOM   4344 HE   ARG   281     -10.862  -2.064  -0.886  0.345600
ATOM   4345 CZ   ARG   281      -9.654  -0.485  -0.786  0.807600
ATOM   4346 NH1  ARG   281      -8.457   0.023  -1.016 -0.862700
ATOM   4347 1HH1 ARG   281      -7.741  -0.475  -1.526  0.447800
ATOM   4348 2HH1 ARG   281      -8.283   0.964  -0.693  0.447800
ATOM   4349 NH2  ARG   281     -10.564   0.241  -0.171 -0.862700
ATOM   4350 1HH2 ARG   281     -11.462  -0.171   0.040  0.447800
ATOM   4351 2HH2 ARG   281     -10.315   1.180   0.106  0.447800
ATOM   4352 C    ARG   281     -10.508  -5.048   1.343  0.734100
ATOM   4353 O    ARG   281     -10.955  -6.071   0.816 -0.589400
ATOM   4354 N    ASN   282     -11.267  -4.063   1.816 -0.415700
ATOM   4355 H    ASN   282     -10.814  -3.250   2.210  0.271900
ATOM   4356 CA   ASN   282     -12.715  -4.051   1.673  0.014300
ATOM   4357 HA   ASN   282     -13.070  -5.079   1.605  0.104800
ATOM   4358 CB   ASN   282     -13.404  -3.344   2.844 -0.204100
ATOM   4359 HB2  ASN   282     -12.879  -2.418   3.075  0.079700
ATOM   4360 HB3  ASN   282     -14.417  -3.077   2.543  0.079700
ATOM   4361 CG   ASN   282     -13.524  -4.206   4.085  0.713000
ATOM   4362 OD1  ASN   282     -13.933  -5.364   4.017 -0.593100
ATOM   4363 ND2  ASN   282     -13.181  -3.637   5.230 -0.919100
ATOM   4364 1HD2 ASN   282     -13.343  -4.111   6.107  0.419600
ATOM   4365 2HD2 ASN   282     -13.002  -2.643   5.235  0.419600
ATOM   4366 C    ASN   282     -13.021  -3.283   0.393  0.597300
ATOM   4367 O    ASN   282     -12.431  -2.222   0.142 -0.567900
ATOM   4368 N    ALA   283     -13.936  -3.809  -0.409 -0.415700
ATOM   4369 H    ALA   283     -14.378  -4.676  -0.139  0.271900
ATOM   4370 CA   ALA   283     -14.361  -3.197  -1.658  0.033700
ATOM   4371 HA   ALA   283     -14.961  -3.930  -2.198  0.082300
ATOM   4372 CB   ALA   283     -15.245  -1.975  -1.364 -0.182500
ATOM   4373 HB1  ALA   283     -14.667  -1.133  -0.984  0.060300
ATOM   4374 HB2  ALA   283     -15.800  -1.683  -2.256  0.060300
ATOM   4375 HB3  ALA   283     -15.965  -2.265  -0.599  0.060300
ATOM   4376 C    ALA   283     -13.193  -2.817  -2.558  0.597300
ATOM   4377 O    ALA   283     -12.270  -3.607  -2.771 -0.567900
ATOM   4378 N    VAL   284     -13.246  -1.600  -3.093 -0.415700
ATOM   4379 H    VAL   284     -14.009  -0.991  -2.834  0.271900
ATOM   4380 CA   VAL   284     -12.227  -1.066  -3.994 -0.087500
ATOM   4381 HA   VAL   284     -11.371  -1.739  -4.036  0.096900
ATOM   4382 CB   VAL   284     -12.782  -0.917  -5.429  0.298500
ATOM   4383 HB   VAL   284     -12.046  -0.407  -6.050 -0.029700
ATOM   4384 CG1  VAL   284     -13.059  -2.290  -6.035 -0.319200
ATOM   4385 1HG1 VAL   284     -13.375  -2.172  -7.071  0.079100
ATOM   4386 2HG1 VAL   284     -12.151  -2.892  -6.016  0.079100
ATOM   4387 3HG1 VAL   284     -13.845  -2.803  -5.481  0.079100
ATOM   4388 CG2  VAL   284     -14.071  -0.088  -5.427 -0.319200
ATOM   4389 1HG2 VAL   284     -14.859  -0.584  -4.860  0.079100
ATOM   4390 2HG2 VAL   284     -13.896   0.908  -5.019  0.079100
ATOM   4391 3HG2 VAL   284     -14.425   0.031  -6.451  0.079100
ATOM   4392 C    VAL   284     -11.723   0.275  -3.480  0.597300
ATOM   4393 O    VAL   284     -12.409   0.951  -2.711 -0.567900
ATOM   4394 N    GLY   285     -10.533   0.672  -3.926 -0.415700
ATOM   4395 H    GLY   285     -10.039   0.089  -4.585  0.271900
ATOM   4396 CA   GLY   285      -9.904   1.900  -3.446 -0.025200
ATOM   4397 HA2  GLY   285     -10.279   2.126  -2.448  0.069800
ATOM   4398 HA3  GLY   285      -8.841   1.698  -3.318  0.069800
ATOM   4399 C    GLY   285     -10.023   3.178  -4.260  0.597300
ATOM   4400 O    GLY   285     -10.934   3.975  -4.041 -0.567900
ATOM   4401 N    LEU   286      -9.076   3.398  -5.168 -0.415700
ATOM   4402 H    LEU   286      -8.374   2.691  -5.330  0.271900
ATOM   4403 CA   LEU   286      -9.058   4.610  -5.983 -0.051800
ATOM   4404 HA   LEU   286      -9.824   5.308  -5.646  0.092200
ATOM   4405 CB   LEU   286      -7.706   5.319  -5.881 -0.110200
ATOM   4406 HB2  LEU   286      -6.932   4.622  -6.204  0.045700
ATOM   4407 HB3  LEU   286      -7.713   6.150  -6.587  0.045700
ATOM   4408 CG   LEU   286      -7.290   5.860  -4.514  0.353100
ATOM   4409 HG   LEU   286      -7.149   5.032  -3.819 -0.036100
ATOM   4410 CD1  LEU   286      -5.967   6.608  -4.666 -0.412100
ATOM   4411 1HD1 LEU   286      -5.643   6.970  -3.690  0.100000
ATOM   4412 2HD1 LEU   286      -5.205   5.937  -5.064  0.100000
ATOM   4413 3HD1 LEU   286      -6.085   7.458  -5.338  0.100000
ATOM   4414 CD2  LEU   286      -8.362   6.794  -3.969 -0.412100
ATOM   4415 1HD2 LEU   286      -7.990   7.270  -3.062  0.100000
ATOM   4416 2HD2 LEU   286      -8.602   7.565  -4.702  0.100000
ATOM   4417 3HD2 LEU   286      -9.258   6.230  -3.710  0.100000
ATOM   4418 C    LEU   286      -9.343   4.300  -7.439  0.597300
ATOM   4419 O    LEU   286      -8.671   3.464  -8.050 -0.567900
ATOM   4420 N    SER   287     -10.326   4.990  -7.996 -0.415700
ATOM   4421 H    SER   287     -10.812   5.683  -7.447  0.271900
ATOM   4422 CA   SER   287     -10.718   4.790  -9.384 -0.024900
ATOM   4423 HA   SER   287     -10.697   3.727  -9.627  0.084300
ATOM   4424 CB   SER   287     -12.150   5.283  -9.599  0.211700
ATOM   4425 HB2  SER   287     -12.492   5.032 -10.604  0.035200
ATOM   4426 HB3  SER   287     -12.824   4.791  -8.898  0.035200
ATOM   4427 OG   SER   287     -12.232   6.685  -9.421 -0.654600
ATOM   4428 HG   SER   287     -12.196   6.875  -8.480  0.427500
ATOM   4429 C    SER   287      -9.798   5.518 -10.348  0.597300
ATOM   4430 O    SER   287      -8.799   6.120  -9.954 -0.567900
ATOM   4431 N    ARG   288     -10.153   5.432 -11.625 -0.347900
ATOM   4432 H    ARG   288     -10.978   4.903 -11.868  0.274700
ATOM   4433 CA   ARG   288      -9.463   6.112 -12.709 -0.263700
ATOM   4434 HA   ARG   288      -8.854   6.931 -12.326  0.156000
ATOM   4435 CB   ARG   288      -8.594   5.131 -13.509 -0.000700
ATOM   4436 HB2  ARG   288      -9.188   4.258 -13.779  0.032700
ATOM   4437 HB3  ARG   288      -8.278   5.643 -14.419  0.032700
ATOM   4438 CG   ARG   288      -7.326   4.693 -12.779  0.039000
ATOM   4439 HG2  ARG   288      -6.660   5.551 -12.684  0.028500
ATOM   4440 HG3  ARG   288      -7.597   4.354 -11.779  0.028500
ATOM   4441 CD   ARG   288      -6.596   3.572 -13.518  0.048600
ATOM   4442 HD2  ARG   288      -7.269   2.723 -13.644  0.068700
ATOM   4443 HD3  ARG   288      -6.313   3.927 -14.509  0.068700
ATOM   4444 NE   ARG   288      -5.381   3.149 -12.804 -0.529500
ATOM   4445 HE   ARG   288      -4.491   3.467 -13.160  0.345600
ATOM   4446 CZ   ARG   288      -5.356   2.450 -11.679  0.807600
ATOM   4447 NH1  ARG   288      -6.476   2.058 -11.107 -0.862700
ATOM   4448 1HH1 ARG   288      -7.360   2.212 -11.570  0.447800
ATOM   4449 2HH1 ARG   288      -6.438   1.506 -10.262  0.447800
ATOM   4450 NH2  ARG   288      -4.204   2.149 -11.109 -0.862700
ATOM   4451 1HH2 ARG   288      -3.337   2.341 -11.589  0.447800
ATOM   4452 2HH2 ARG   288      -4.146   1.591 -10.270  0.447800
ATOM   4453 C    ARG   288     -10.551   6.706 -13.590  0.734100
ATOM   4454 O    ARG   288     -11.639   6.139 -13.703 -0.589400
ATOM   4455 N    ILE   289     -10.271   7.846 -14.202 -0.415700
ATOM   4456 H    ILE   289      -9.363   8.269 -14.072  0.271900
ATOM   4457 CA   ILE   289     -11.239   8.517 -15.073 -0.059700
ATOM   4458 HA   ILE   289     -12.244   8.140 -14.880  0.086900
ATOM   4459 CB   ILE   289     -11.239  10.034 -14.829  0.130300
ATOM   4460 HB   ILE   289     -10.260  10.432 -15.098  0.018700
ATOM   4461 CG2  ILE   289     -12.287  10.706 -15.725 -0.320400
ATOM   4462 1HG2 ILE   289     -11.956  10.710 -16.764  0.088200
ATOM   4463 2HG2 ILE   289     -13.248  10.196 -15.649  0.088200
ATOM   4464 3HG2 ILE   289     -12.417  11.745 -15.423  0.088200
ATOM   4465 CG1  ILE   289     -11.477  10.349 -13.346 -0.043000
ATOM   4466 2HG1 ILE   289     -10.622  10.006 -12.764  0.023600
ATOM   4467 3HG1 ILE   289     -11.509  11.433 -13.240  0.023600
ATOM   4468 CD1  ILE   289     -12.755   9.744 -12.772 -0.066000
ATOM   4469 1HD1 ILE   289     -12.699   8.655 -12.771  0.018600
ATOM   4470 2HD1 ILE   289     -12.857  10.049 -11.731  0.018600
ATOM   4471 3HD1 ILE   289     -13.631  10.071 -13.332  0.018600
ATOM   4472 C    ILE   289     -10.940   8.274 -16.547  0.597300
ATOM   4473 O    ILE   289      -9.789   8.377 -16.969 -0.567900
ATOM   4474 N    ALA   290     -11.964   7.958 -17.340 -0.415700
ATOM   4475 H    ALA   290     -12.895   7.893 -16.954  0.271900
ATOM   4476 CA   ALA   290     -11.769   7.791 -18.781  0.033700
ATOM   4477 HA   ALA   290     -10.936   7.116 -18.977  0.082300
ATOM   4478 CB   ALA   290     -13.035   7.228 -19.428 -0.182500
ATOM   4479 HB1  ALA   290     -13.239   6.239 -19.018  0.060300
ATOM   4480 HB2  ALA   290     -13.885   7.881 -19.229  0.060300
ATOM   4481 HB3  ALA   290     -12.897   7.134 -20.505  0.060300
ATOM   4482 C    ALA   290     -11.450   9.179 -19.342  0.597300
ATOM   4483 O    ALA   290     -12.285  10.085 -19.277 -0.567900
ATOM   4484 N    LEU   291     -10.251   9.367 -19.880 -0.415700
ATOM   4485 H    LEU   291      -9.587   8.606 -19.874  0.271900
ATOM   4486 CA   LEU   291      -9.837  10.667 -20.406 -0.051800
ATOM   4487 HA   LEU   291     -10.242  11.451 -19.766  0.092200
ATOM   4488 CB   LEU   291      -8.309  10.766 -20.398 -0.110200
ATOM   4489 HB2  LEU   291      -7.934   9.930 -20.987  0.045700
ATOM   4490 HB3  LEU   291      -7.990  11.714 -20.831  0.045700
ATOM   4491 CG   LEU   291      -7.702  10.612 -19.002  0.353100
ATOM   4492 HG   LEU   291      -7.903   9.616 -18.607 -0.036100
ATOM   4493 CD1  LEU   291      -6.193  10.787 -19.069 -0.412100
ATOM   4494 1HD1 LEU   291      -5.950  11.780 -19.446  0.100000
ATOM   4495 2HD1 LEU   291      -5.764  10.666 -18.074  0.100000
ATOM   4496 3HD1 LEU   291      -5.772  10.033 -19.733  0.100000
ATOM   4497 CD2  LEU   291      -8.307  11.643 -18.055 -0.412100
ATOM   4498 1HD2 LEU   291      -9.340  11.390 -17.815  0.100000
ATOM   4499 2HD2 LEU   291      -7.752  11.641 -17.117  0.100000
ATOM   4500 3HD2 LEU   291      -8.255  12.644 -18.484  0.100000
ATOM   4501 C    LEU   291     -10.388  10.963 -21.792  0.597300
ATOM   4502 O    LEU   291     -10.271  12.084 -22.294 -0.567900
ATOM   4503 N    GLU   292     -10.984   9.962 -22.406 -0.516300
ATOM   4504 H    GLU   292     -11.075   9.070 -21.940  0.293600
ATOM   4505 CA   GLU   292     -11.604  10.065 -23.714  0.039700
ATOM   4506 HA   GLU   292     -12.152  11.004 -23.794  0.110500
ATOM   4507 CB   GLU   292     -10.551   9.982 -24.832  0.056000
ATOM   4508 HB2  GLU   292     -11.026  10.179 -25.793 -0.017300
ATOM   4509 HB3  GLU   292      -9.809  10.765 -24.675 -0.017300
ATOM   4510 CG   GLU   292      -9.838   8.633 -24.940  0.013600
ATOM   4511 HG2  GLU   292      -9.371   8.394 -23.984 -0.042500
ATOM   4512 HG3  GLU   292     -10.566   7.854 -25.163 -0.042500
ATOM   4513 CD   GLU   292      -8.762   8.631 -26.018  0.805400
ATOM   4514 OE1  GLU   292      -7.787   9.411 -25.903 -0.818800
ATOM   4515 OE2  GLU   292      -8.883   7.836 -26.978 -0.818800
ATOM   4516 C    GLU   292     -12.564   8.891 -23.781  0.536600
ATOM   4517 O    GLU   292     -12.505   8.005 -22.926 -0.581900
ATOM   4518 N    ASP   293     -13.458   8.864 -24.757 -0.516300
ATOM   4519 H    ASP   293     -13.395   9.536 -25.508  0.293600
ATOM   4520 CA   ASP   293     -14.391   7.764 -24.895  0.038100
ATOM   4521 HA   ASP   293     -14.939   7.638 -23.961  0.088000
ATOM   4522 CB   ASP   293     -15.389   8.014 -26.032 -0.030300
ATOM   4523 HB2  ASP   293     -14.848   8.290 -26.937 -0.012200
ATOM   4524 HB3  ASP   293     -15.924   7.086 -26.233 -0.012200
ATOM   4525 CG   ASP   293     -16.416   9.078 -25.694  0.799400
ATOM   4526 OD1  ASP   293     -17.279   9.375 -26.555 -0.801400
ATOM   4527 OD2  ASP   293     -16.374   9.613 -24.573 -0.801400
ATOM   4528 C    ASP   293     -13.608   6.492 -25.170  0.536600
ATOM   4529 O    ASP   293     -12.710   6.474 -26.020 -0.581900
ATOM   4530 N    VAL   294     -13.944   5.425 -24.460 -0.415700
ATOM   4531 H    VAL   294     -14.669   5.509 -23.762  0.271900
ATOM   4532 CA   VAL   294     -13.275   4.137 -24.626 -0.087500
ATOM   4533 HA   VAL   294     -12.775   4.086 -25.593  0.096900
ATOM   4534 CB   VAL   294     -12.228   3.893 -23.523  0.298500
ATOM   4535 HB   VAL   294     -11.676   2.983 -23.757 -0.029700
ATOM   4536 CG1  VAL   294     -11.226   5.039 -23.455 -0.319200
ATOM   4537 1HG1 VAL   294     -10.270   4.647 -23.108  0.079100
ATOM   4538 2HG1 VAL   294     -11.089   5.538 -24.414  0.079100
ATOM   4539 3HG1 VAL   294     -11.568   5.780 -22.732  0.079100
ATOM   4540 CG2  VAL   294     -12.917   3.724 -22.169 -0.319200
ATOM   4541 1HG2 VAL   294     -13.432   2.765 -22.121  0.079100
ATOM   4542 2HG2 VAL   294     -12.166   3.748 -21.379  0.079100
ATOM   4543 3HG2 VAL   294     -13.608   4.547 -21.987  0.079100
ATOM   4544 C    VAL   294     -14.293   3.014 -24.577  0.597300
ATOM   4545 O    VAL   294     -15.446   3.215 -24.188 -0.567900
ATOM   4546 N    GLU   295     -13.868   1.822 -24.969 -0.516300
ATOM   4547 H    GLU   295     -12.906   1.705 -25.251  0.293600
ATOM   4548 CA   GLU   295     -14.732   0.654 -24.942  0.039700
ATOM   4549 HA   GLU   295     -15.643   0.888 -24.391  0.110500
ATOM   4550 CB   GLU   295     -15.111   0.214 -26.355  0.056000
ATOM   4551 HB2  GLU   295     -14.210  -0.144 -26.852 -0.017300
ATOM   4552 HB3  GLU   295     -15.814  -0.615 -26.271 -0.017300
ATOM   4553 CG   GLU   295     -15.734   1.302 -27.216  0.013600
ATOM   4554 HG2  GLU   295     -16.590   1.714 -26.681 -0.042500
ATOM   4555 HG3  GLU   295     -15.011   2.100 -27.387 -0.042500
ATOM   4556 CD   GLU   295     -16.188   0.757 -28.557  0.805400
ATOM   4557 OE1  GLU   295     -15.727  -0.340 -28.944 -0.818800
ATOM   4558 OE2  GLU   295     -16.999   1.430 -29.232 -0.818800
ATOM   4559 C    GLU   295     -14.013  -0.490 -24.251  0.536600
ATOM   4560 O    GLU   295     -12.807  -0.680 -24.434 -0.581900
ATOM   4561 N    ILE   296     -14.749  -1.251 -23.454 -0.415700
ATOM   4562 H    ILE   296     -15.725  -1.024 -23.322  0.271900
ATOM   4563 CA   ILE   296     -14.208  -2.412 -22.764 -0.059700
ATOM   4564 HA   ILE   296     -13.230  -2.690 -23.157  0.086900
ATOM   4565 CB   ILE   296     -14.095  -2.189 -21.245  0.130300
ATOM   4566 HB   ILE   296     -15.074  -1.923 -20.846  0.018700
ATOM   4567 CG2  ILE   296     -13.628  -3.487 -20.569 -0.320400
ATOM   4568 1HG2 ILE   296     -13.540  -3.347 -19.492  0.088200
ATOM   4569 2HG2 ILE   296     -14.349  -4.292 -20.712  0.088200
ATOM   4570 3HG2 ILE   296     -12.661  -3.797 -20.965  0.088200
ATOM   4571 CG1  ILE   296     -13.117  -1.047 -20.947 -0.043000
ATOM   4572 2HG1 ILE   296     -12.129  -1.285 -21.342  0.023600
ATOM   4573 3HG1 ILE   296     -13.466  -0.144 -21.447  0.023600
ATOM   4574 CD1  ILE   296     -12.999  -0.717 -19.466 -0.066000
ATOM   4575 1HD1 ILE   296     -12.336  -1.435 -18.982  0.018600
ATOM   4576 2HD1 ILE   296     -12.570   0.277 -19.343  0.018600
ATOM   4577 3HD1 ILE   296     -13.975  -0.762 -18.983  0.018600
ATOM   4578 C    ILE   296     -15.184  -3.534 -23.025  0.597300
ATOM   4579 O    ILE   296     -16.353  -3.431 -22.657 -0.567900
ATOM   4580 N    LYS   297     -14.712  -4.601 -23.664 -0.347900
ATOM   4581 H    LYS   297     -13.727  -4.635 -23.883  0.274700
ATOM   4582 CA   LYS   297     -15.570  -5.737 -23.990 -0.240000
ATOM   4583 HA   LYS   297     -15.070  -6.374 -24.720  0.142600
ATOM   4584 CB   LYS   297     -15.897  -6.533 -22.716 -0.009400
ATOM   4585 HB2  LYS   297     -16.299  -5.882 -21.940  0.036200
ATOM   4586 HB3  LYS   297     -16.660  -7.275 -22.955  0.036200
ATOM   4587 CG   LYS   297     -14.719  -7.318 -22.139  0.018700
ATOM   4588 HG2  LYS   297     -13.893  -6.642 -21.918  0.010300
ATOM   4589 HG3  LYS   297     -15.040  -7.795 -21.213  0.010300
ATOM   4590 CD   LYS   297     -14.263  -8.396 -23.120 -0.047900
ATOM   4591 HD2  LYS   297     -15.115  -8.994 -23.442  0.062100
ATOM   4592 HD3  LYS   297     -13.826  -7.929 -24.003  0.062100
ATOM   4593 CE   LYS   297     -13.227  -9.332 -22.537 -0.014300
ATOM   4594 HE2  LYS   297     -13.720  -9.923 -21.765  0.113500
ATOM   4595 HE3  LYS   297     -13.015 -10.064 -23.316  0.113500
ATOM   4596 NZ   LYS   297     -11.927  -8.661 -22.236 -0.385400
ATOM   4597 HZ1  LYS   297     -11.234  -9.325 -21.921  0.340000
ATOM   4598 HZ2  LYS   297     -11.568  -8.163 -23.039  0.340000
ATOM   4599 HZ3  LYS   297     -12.028  -8.002 -21.478  0.340000
ATOM   4600 C    LYS   297     -16.850  -5.277 -24.680  0.734100
ATOM   4601 O    LYS   297     -17.933  -5.805 -24.428 -0.589400
ATOM   4602 N    GLY   298     -16.724  -4.268 -25.536 -0.415700
ATOM   4603 H    GLY   298     -15.802  -3.902 -25.725  0.271900
ATOM   4604 CA   GLY   298     -17.866  -3.741 -26.268 -0.025200
ATOM   4605 HA2  GLY   298     -17.504  -3.285 -27.189  0.069800
ATOM   4606 HA3  GLY   298     -18.540  -4.553 -26.542  0.069800
ATOM   4607 C    GLY   298     -18.675  -2.696 -25.519  0.597300
ATOM   4608 O    GLY   298     -19.463  -1.971 -26.130 -0.567900
ATOM   4609 N    VAL   299     -18.496  -2.600 -24.207 -0.415700
ATOM   4610 H    VAL   299     -17.818  -3.190 -23.747  0.271900
ATOM   4611 CA   VAL   299     -19.225  -1.627 -23.400 -0.087500
ATOM   4612 HA   VAL   299     -20.264  -1.614 -23.728  0.096900
ATOM   4613 CB   VAL   299     -19.216  -2.005 -21.912  0.298500
ATOM   4614 HB   VAL   299     -18.193  -2.016 -21.537 -0.029700
ATOM   4615 CG1  VAL   299     -19.999  -0.973 -21.105 -0.319200
ATOM   4616 1HG1 VAL   299     -19.483  -0.013 -21.090  0.079100
ATOM   4617 2HG1 VAL   299     -21.002  -0.858 -21.515  0.079100
ATOM   4618 3HG1 VAL   299     -20.083  -1.311 -20.072  0.079100
ATOM   4619 CG2  VAL   299     -19.823  -3.389 -21.728 -0.319200
ATOM   4620 1HG2 VAL   299     -19.994  -3.591 -20.671  0.079100
ATOM   4621 2HG2 VAL   299     -20.780  -3.455 -22.246  0.079100
ATOM   4622 3HG2 VAL   299     -19.147  -4.148 -22.122  0.079100
ATOM   4623 C    VAL   299     -18.642  -0.234 -23.563  0.597300
ATOM   4624 O    VAL   299     -17.443  -0.019 -23.375 -0.567900
ATOM   4625 N    ARG   300     -19.506   0.717 -23.903 -0.347900
ATOM   4626 H    ARG   300     -20.484   0.478 -23.982  0.274700
ATOM   4627 CA   ARG   300     -19.104   2.104 -24.108 -0.263700
ATOM   4628 HA   ARG   300     -18.140   2.128 -24.616  0.156000
ATOM   4629 CB   ARG   300     -20.124   2.823 -24.991 -0.000700
ATOM   4630 HB2  ARG   300     -21.040   2.901 -24.406  0.032700
ATOM   4631 HB3  ARG   300     -19.782   3.849 -25.124  0.032700
ATOM   4632 CG   ARG   300     -20.253   2.241 -26.400  0.039000
ATOM   4633 HG2  ARG   300     -19.323   2.437 -26.933  0.028500
ATOM   4634 HG3  ARG   300     -20.387   1.160 -26.360  0.028500
ATOM   4635 CD   ARG   300     -21.408   2.863 -27.190  0.048600
ATOM   4636 HD2  ARG   300     -21.651   3.849 -26.795  0.068700
ATOM   4637 HD3  ARG   300     -21.061   3.006 -28.213  0.068700
ATOM   4638 NE   ARG   300     -22.588   1.989 -27.244 -0.529500
ATOM   4639 HE   ARG   300     -22.821   1.535 -28.116  0.345600
ATOM   4640 CZ   ARG   300     -23.358   1.675 -26.213  0.807600
ATOM   4641 NH1  ARG   300     -23.107   2.161 -25.019 -0.862700
ATOM   4642 1HH1 ARG   300     -22.576   3.020 -24.987  0.447800
ATOM   4643 2HH1 ARG   300     -23.754   2.000 -24.259  0.447800
ATOM   4644 NH2  ARG   300     -24.390   0.876 -26.380 -0.862700
ATOM   4645 1HH2 ARG   300     -24.516   0.467 -27.295  0.447800
ATOM   4646 2HH2 ARG   300     -25.109   0.839 -25.671  0.447800
ATOM   4647 C    ARG   300     -18.948   2.851 -22.788  0.734100
ATOM   4648 O    ARG   300     -19.884   2.947 -21.998 -0.589400
ATOM   4649 N    ILE   301     -17.764   3.389 -22.556 -0.415700
ATOM   4650 H    ILE   301     -17.027   3.277 -23.238  0.271900
ATOM   4651 CA   ILE   301     -17.458   4.169 -21.364 -0.059700
ATOM   4652 HA   ILE   301     -18.313   4.214 -20.689  0.086900
ATOM   4653 CB   ILE   301     -16.265   3.561 -20.605  0.130300
ATOM   4654 HB   ILE   301     -15.457   3.392 -21.316  0.018700
ATOM   4655 CG2  ILE   301     -15.772   4.521 -19.516 -0.320400
ATOM   4656 1HG2 ILE   301     -15.449   5.472 -19.940  0.088200
ATOM   4657 2HG2 ILE   301     -16.565   4.702 -18.790  0.088200
ATOM   4658 3HG2 ILE   301     -14.909   4.098 -19.002  0.088200
ATOM   4659 CG1  ILE   301     -16.681   2.207 -20.015 -0.043000
ATOM   4660 2HG1 ILE   301     -17.486   2.351 -19.294  0.023600
ATOM   4661 3HG1 ILE   301     -17.060   1.570 -20.814  0.023600
ATOM   4662 CD1  ILE   301     -15.555   1.451 -19.347 -0.066000
ATOM   4663 1HD1 ILE   301     -14.693   1.426 -20.013  0.018600
ATOM   4664 2HD1 ILE   301     -15.286   1.926 -18.403  0.018600
ATOM   4665 3HD1 ILE   301     -15.895   0.438 -19.132  0.018600
ATOM   4666 C    ILE   301     -17.145   5.576 -21.847  0.597300
ATOM   4667 O    ILE   301     -16.196   5.784 -22.605 -0.567900
ATOM   4668 N    ARG   302     -17.953   6.541 -21.421 -0.347900
ATOM   4669 H    ARG   302     -18.616   6.339 -20.686  0.274700
ATOM   4670 CA   ARG   302     -17.801   7.934 -21.845 -0.263700
ATOM   4671 HA   ARG   302     -17.532   7.940 -22.902  0.156000
ATOM   4672 CB   ARG   302     -19.141   8.659 -21.684 -0.000700
ATOM   4673 HB2  ARG   302     -19.898   8.121 -22.255  0.032700
ATOM   4674 HB3  ARG   302     -19.433   8.628 -20.634  0.032700
ATOM   4675 CG   ARG   302     -19.129  10.112 -22.133  0.039000
ATOM   4676 HG2  ARG   302     -18.445  10.750 -21.573  0.028500
ATOM   4677 HG3  ARG   302     -18.851   9.937 -23.172  0.028500
ATOM   4678 CD   ARG   302     -20.533  10.704 -22.201  0.048600
ATOM   4679 HD2  ARG   302     -20.492  11.666 -22.711  0.068700
ATOM   4680 HD3  ARG   302     -21.153  10.051 -22.816  0.068700
ATOM   4681 NE   ARG   302     -21.166  10.843 -20.887 -0.529500
ATOM   4682 HE   ARG   302     -21.714  10.071 -20.535  0.345600
ATOM   4683 CZ   ARG   302     -21.051  11.904 -20.102  0.807600
ATOM   4684 NH1  ARG   302     -20.323  12.935 -20.474 -0.862700
ATOM   4685 1HH1 ARG   302     -19.794  12.924 -21.335  0.447800
ATOM   4686 2HH1 ARG   302     -20.244  13.720 -19.843  0.447800
ATOM   4687 NH2  ARG   302     -21.674  11.938 -18.942 -0.862700
ATOM   4688 1HH2 ARG   302     -22.026  11.066 -18.572  0.447800
ATOM   4689 2HH2 ARG   302     -21.564  12.745 -18.346  0.447800
ATOM   4690 C    ARG   302     -16.708   8.695 -21.109  0.734100
ATOM   4691 O    ARG   302     -16.442   8.452 -19.931 -0.589400
ATOM   4692 N    ALA   303     -16.083   9.640 -21.809 -0.415700
ATOM   4693 H    ALA   303     -16.269   9.724 -22.798  0.271900
ATOM   4694 CA   ALA   303     -15.056  10.481 -21.219  0.033700
ATOM   4695 HA   ALA   303     -14.201   9.861 -20.948  0.082300
ATOM   4696 CB   ALA   303     -14.611  11.556 -22.213 -0.182500
ATOM   4697 HB1  ALA   303     -13.758  12.101 -21.809  0.060300
ATOM   4698 HB2  ALA   303     -14.330  11.092 -23.159  0.060300
ATOM   4699 HB3  ALA   303     -15.430  12.252 -22.397  0.060300
ATOM   4700 C    ALA   303     -15.664  11.125 -19.977  0.597300
ATOM   4701 O    ALA   303     -16.784  11.645 -20.024 -0.567900
ATOM   4702 N    GLY   304     -14.941  11.085 -18.867 -0.415700
ATOM   4703 H    GLY   304     -14.045  10.618 -18.880  0.271900
ATOM   4704 CA   GLY   304     -15.430  11.661 -17.626 -0.025200
ATOM   4705 HA2  GLY   304     -14.610  12.187 -17.138  0.069800
ATOM   4706 HA3  GLY   304     -16.226  12.382 -17.811  0.069800
ATOM   4707 C    GLY   304     -15.959  10.620 -16.656  0.597300
ATOM   4708 O    GLY   304     -16.034  10.888 -15.458 -0.567900
ATOM   4709 N    ASP   305     -16.334   9.442 -17.152 -0.516300
ATOM   4710 H    ASP   305     -16.233   9.245 -18.138  0.293600
ATOM   4711 CA   ASP   305     -16.827   8.378 -16.282  0.038100
ATOM   4712 HA   ASP   305     -17.584   8.781 -15.609  0.088000
ATOM   4713 CB   ASP   305     -17.434   7.227 -17.078 -0.030300
ATOM   4714 HB2  ASP   305     -16.710   6.871 -17.811 -0.012200
ATOM   4715 HB3  ASP   305     -17.642   6.409 -16.389 -0.012200
ATOM   4716 CG   ASP   305     -18.738   7.576 -17.768  0.799400
ATOM   4717 OD1  ASP   305     -19.339   8.638 -17.487 -0.801400
ATOM   4718 OD2  ASP   305     -19.182   6.739 -18.579 -0.801400
ATOM   4719 C    ASP   305     -15.694   7.801 -15.441  0.536600
ATOM   4720 O    ASP   305     -14.546   7.725 -15.891 -0.581900
ATOM   4721 N    ALA   306     -16.017   7.381 -14.223 -0.415700
ATOM   4722 H    ALA   306     -16.976   7.406 -13.909  0.271900
ATOM   4723 CA   ALA   306     -15.036   6.767 -13.344  0.033700
ATOM   4724 HA   ALA   306     -14.036   7.114 -13.604  0.082300
ATOM   4725 CB   ALA   306     -15.319   7.135 -11.895 -0.182500
ATOM   4726 HB1  ALA   306     -14.528   6.725 -11.266  0.060300
ATOM   4727 HB2  ALA   306     -15.337   8.219 -11.783  0.060300
ATOM   4728 HB3  ALA   306     -16.273   6.715 -11.574  0.060300
ATOM   4729 C    ALA   306     -15.093   5.257 -13.519  0.597300
ATOM   4730 O    ALA   306     -16.171   4.686 -13.699 -0.567900
ATOM   4731 N    VAL   307     -13.934   4.611 -13.444 -0.415700
ATOM   4732 H    VAL   307     -13.084   5.152 -13.380  0.271900
ATOM   4733 CA   VAL   307     -13.829   3.163 -13.593 -0.087500
ATOM   4734 HA   VAL   307     -14.819   2.715 -13.513  0.096900
ATOM   4735 CB   VAL   307     -13.243   2.775 -14.967  0.298500
ATOM   4736 HB   VAL   307     -12.216   3.134 -15.042 -0.029700
ATOM   4737 CG1  VAL   307     -13.232   1.252 -15.127 -0.319200
ATOM   4738 1HG1 VAL   307     -12.555   0.787 -14.411  0.079100
ATOM   4739 2HG1 VAL   307     -14.235   0.849 -14.985  0.079100
ATOM   4740 3HG1 VAL   307     -12.883   0.997 -16.128  0.079100
ATOM   4741 CG2  VAL   307     -14.047   3.427 -16.097 -0.319200
ATOM   4742 1HG2 VAL   307     -13.667   3.081 -17.058  0.079100
ATOM   4743 2HG2 VAL   307     -15.106   3.180 -16.025  0.079100
ATOM   4744 3HG2 VAL   307     -13.929   4.510 -16.073  0.079100
ATOM   4745 C    VAL   307     -12.942   2.572 -12.507  0.597300
ATOM   4746 O    VAL   307     -11.787   2.981 -12.330 -0.567900
ATOM   4747 N    TYR   308     -13.485   1.607 -11.773 -0.415700
ATOM   4748 H    TYR   308     -14.435   1.322 -11.964  0.271900
ATOM   4749 CA   TYR   308     -12.749   0.897 -10.730 -0.001400
ATOM   4750 HA   TYR   308     -11.854   1.443 -10.435  0.087600
ATOM   4751 CB   TYR   308     -13.608   0.660  -9.486 -0.015200
ATOM   4752 HB2  TYR   308     -14.603   0.342  -9.797  0.029500
ATOM   4753 HB3  TYR   308     -13.186  -0.168  -8.917  0.029500
ATOM   4754 CG   TYR   308     -13.728   1.814  -8.526 -0.001100
ATOM   4755 CD1  TYR   308     -14.918   2.541  -8.431 -0.190600
ATOM   4756 HD1  TYR   308     -15.743   2.296  -9.084  0.169900
ATOM   4757 CE1  TYR   308     -15.053   3.573  -7.493 -0.234100
ATOM   4758 HE1  TYR   308     -15.975   4.130  -7.422  0.165600
ATOM   4759 CZ   TYR   308     -13.988   3.879  -6.641  0.322600
ATOM   4760 OH   TYR   308     -14.111   4.866  -5.712 -0.557900
ATOM   4761 HH   TYR   308     -14.986   5.260  -5.724  0.399200
ATOM   4762 CE2  TYR   308     -12.793   3.165  -6.736 -0.234100
ATOM   4763 HE2  TYR   308     -11.969   3.415  -6.084  0.165600
ATOM   4764 CD2  TYR   308     -12.667   2.138  -7.673 -0.190600
ATOM   4765 HD2  TYR   308     -11.747   1.576  -7.728  0.169900
ATOM   4766 C    TYR   308     -12.343  -0.476 -11.225  0.597300
ATOM   4767 O    TYR   308     -12.993  -1.059 -12.095 -0.567900
ATOM   4768 N    VAL   309     -11.267  -0.995 -10.649 -0.415700
ATOM   4769 H    VAL   309     -10.806  -0.490  -9.906  0.271900
ATOM   4770 CA   VAL   309     -10.833  -2.364 -10.907 -0.087500
ATOM   4771 HA   VAL   309     -11.530  -2.888 -11.561  0.096900
ATOM   4772 CB   VAL   309      -9.411  -2.458 -11.499  0.298500
ATOM   4773 HB   VAL   309      -9.222  -3.509 -11.717 -0.029700
ATOM   4774 CG1  VAL   309      -9.320  -1.657 -12.788 -0.319200
ATOM   4775 1HG1 VAL   309      -9.257  -0.589 -12.576  0.079100
ATOM   4776 2HG1 VAL   309      -8.437  -1.971 -13.344  0.079100
ATOM   4777 3HG1 VAL   309     -10.197  -1.835 -13.411  0.079100
ATOM   4778 CG2  VAL   309      -8.350  -1.985 -10.496 -0.319200
ATOM   4779 1HG2 VAL   309      -8.520  -0.944 -10.221  0.079100
ATOM   4780 2HG2 VAL   309      -8.315  -2.612  -9.605  0.079100
ATOM   4781 3HG2 VAL   309      -7.368  -2.051 -10.964  0.079100
ATOM   4782 C    VAL   309     -10.837  -3.028  -9.543  0.597300
ATOM   4783 O    VAL   309     -10.678  -2.352  -8.519 -0.567900
ATOM   4784 N    SER   310     -11.048  -4.337  -9.508 -0.415700
ATOM   4785 H    SER   310     -11.265  -4.830 -10.363  0.271900
ATOM   4786 CA   SER   310     -10.969  -5.086  -8.256 -0.024900
ATOM   4787 HA   SER   310     -10.743  -4.433  -7.413  0.084300
ATOM   4788 CB   SER   310     -12.270  -5.827  -7.943  0.211700
ATOM   4789 HB2  SER   310     -13.056  -5.106  -7.719  0.035200
ATOM   4790 HB3  SER   310     -12.576  -6.418  -8.806  0.035200
ATOM   4791 OG   SER   310     -12.072  -6.681  -6.821 -0.654600
ATOM   4792 HG   SER   310     -11.910  -6.145  -6.042  0.427500
ATOM   4793 C    SER   310      -9.843  -6.084  -8.414  0.597300
ATOM   4794 O    SER   310      -9.981  -7.069  -9.144 -0.567900
ATOM   4795 N    TYR   311      -8.714  -5.823  -7.757 -0.415700
ATOM   4796 H    TYR   311      -8.647  -5.004  -7.170  0.271900
ATOM   4797 CA   TYR   311      -7.582  -6.738  -7.836 -0.001400
ATOM   4798 HA   TYR   311      -7.362  -6.965  -8.879  0.087600
ATOM   4799 CB   TYR   311      -6.347  -6.110  -7.184 -0.015200
ATOM   4800 HB2  TYR   311      -6.600  -5.797  -6.171  0.029500
ATOM   4801 HB3  TYR   311      -5.577  -6.877  -7.103  0.029500
ATOM   4802 CG   TYR   311      -5.759  -4.943  -7.954 -0.001100
ATOM   4803 CD1  TYR   311      -5.568  -3.702  -7.334 -0.190600
ATOM   4804 HD1  TYR   311      -5.874  -3.569  -6.306  0.169900
ATOM   4805 CE1  TYR   311      -4.945  -2.646  -8.011 -0.234100
ATOM   4806 HE1  TYR   311      -4.776  -1.705  -7.509  0.165600
ATOM   4807 CZ   TYR   311      -4.504  -2.820  -9.325  0.322600
ATOM   4808 OH   TYR   311      -3.826  -1.816  -9.953 -0.557900
ATOM   4809 HH   TYR   311      -3.785  -1.001  -9.446  0.399200
ATOM   4810 CE2  TYR   311      -4.696  -4.049  -9.965 -0.234100
ATOM   4811 HE2  TYR   311      -4.355  -4.180 -10.981  0.165600
ATOM   4812 CD2  TYR   311      -5.325  -5.098  -9.280 -0.190600
ATOM   4813 HD2  TYR   311      -5.481  -6.039  -9.786  0.169900
ATOM   4814 C    TYR   311      -7.941  -8.052  -7.150  0.597300
ATOM   4815 O    TYR   311      -7.497  -9.119  -7.570 -0.567900
ATOM   4816 N    LEU   312      -8.768  -7.976  -6.103 -0.415700
ATOM   4817 H    LEU   312      -9.087  -7.072  -5.786  0.271900
ATOM   4818 CA   LEU   312      -9.207  -9.174  -5.395 -0.051800
ATOM   4819 HA   LEU   312      -8.337  -9.734  -5.052  0.092200
ATOM   4820 CB   LEU   312     -10.074  -8.800  -4.185 -0.110200
ATOM   4821 HB2  LEU   312     -10.720  -7.963  -4.448  0.045700
ATOM   4822 HB3  LEU   312     -10.727  -9.646  -3.968  0.045700
ATOM   4823 CG   LEU   312      -9.320  -8.488  -2.887  0.353100
ATOM   4824 HG   LEU   312      -8.763  -9.373  -2.579 -0.036100
ATOM   4825 CD1  LEU   312      -8.337  -7.344  -3.083 -0.412100
ATOM   4826 1HD1 LEU   312      -8.850  -6.470  -3.484  0.100000
ATOM   4827 2HD1 LEU   312      -7.885  -7.089  -2.125  0.100000
ATOM   4828 3HD1 LEU   312      -7.536  -7.650  -3.756  0.100000
ATOM   4829 CD2  LEU   312     -10.327  -8.142  -1.791 -0.412100
ATOM   4830 1HD2 LEU   312     -10.906  -7.262  -2.072  0.100000
ATOM   4831 2HD2 LEU   312     -10.998  -8.988  -1.636  0.100000
ATOM   4832 3HD2 LEU   312      -9.804  -7.945  -0.856  0.100000
ATOM   4833 C    LEU   312     -10.004 -10.083  -6.331  0.597300
ATOM   4834 O    LEU   312      -9.814 -11.301  -6.331 -0.567900
ATOM   4835 N    ALA   313     -10.889  -9.493  -7.132 -0.415700
ATOM   4836 H    ALA   313     -11.043  -8.496  -7.070  0.271900
ATOM   4837 CA   ALA   313     -11.684 -10.264  -8.087  0.033700
ATOM   4838 HA   ALA   313     -12.169 -11.087  -7.563  0.082300
ATOM   4839 CB   ALA   313     -12.764  -9.374  -8.718 -0.182500
ATOM   4840 HB1  ALA   313     -12.305  -8.575  -9.300  0.060300
ATOM   4841 HB2  ALA   313     -13.380  -9.991  -9.373  0.060300
ATOM   4842 HB3  ALA   313     -13.398  -8.953  -7.937  0.060300
ATOM   4843 C    ALA   313     -10.795 -10.859  -9.178  0.597300
ATOM   4844 O    ALA   313     -10.938 -12.030  -9.541 -0.567900
ATOM   4845 N    ALA   314      -9.864 -10.056  -9.700 -0.415700
ATOM   4846 H    ALA   314      -9.827  -9.089  -9.413  0.271900
ATOM   4847 CA   ALA   314      -8.967 -10.523 -10.757  0.033700
ATOM   4848 HA   ALA   314      -9.555 -10.850 -11.615  0.082300
ATOM   4849 CB   ALA   314      -8.048  -9.382 -11.213 -0.182500
ATOM   4850 HB1  ALA   314      -7.269  -9.770 -11.868  0.060300
ATOM   4851 HB2  ALA   314      -8.640  -8.661 -11.777  0.060300
ATOM   4852 HB3  ALA   314      -7.587  -8.896 -10.353  0.060300
ATOM   4853 C    ALA   314      -8.133 -11.714 -10.293  0.597300
ATOM   4854 O    ALA   314      -7.799 -12.597 -11.084 -0.567900
ATOM   4855 N    ASN   315      -7.789 -11.730  -9.005 -0.415700
ATOM   4856 H    ASN   315      -8.037 -10.940  -8.426  0.271900
ATOM   4857 CA   ASN   315      -7.013 -12.815  -8.411  0.014300
ATOM   4858 HA   ASN   315      -6.180 -13.082  -9.061  0.104800
ATOM   4859 CB   ASN   315      -6.521 -12.401  -7.016 -0.204100
ATOM   4860 HB2  ASN   315      -7.313 -11.896  -6.462  0.079700
ATOM   4861 HB3  ASN   315      -6.231 -13.289  -6.455  0.079700
ATOM   4862 CG   ASN   315      -5.311 -11.500  -7.057  0.713000
ATOM   4863 OD1  ASN   315      -4.956 -10.869  -6.072 -0.593100
ATOM   4864 ND2  ASN   315      -4.648 -11.433  -8.198 -0.919100
ATOM   4865 1HD2 ASN   315      -3.854 -10.818  -8.091  0.419600
ATOM   4866 2HD2 ASN   315      -5.002 -11.859  -9.042  0.419600
ATOM   4867 C    ASN   315      -7.803 -14.110  -8.321  0.597300
ATOM   4868 O    ASN   315      -7.241 -15.159  -8.001 -0.567900
ATOM   4869 N    ARG   316      -9.103 -14.045  -8.594 -0.347900
ATOM   4870 H    ARG   316      -9.523 -13.153  -8.815  0.274700
ATOM   4871 CA   ARG   316      -9.959 -15.224  -8.570 -0.263700
ATOM   4872 HA   ARG   316      -9.366 -16.091  -8.278  0.156000
ATOM   4873 CB   ARG   316     -11.105 -15.050  -7.563 -0.000700
ATOM   4874 HB2  ARG   316     -11.760 -14.264  -7.940  0.032700
ATOM   4875 HB3  ARG   316     -11.676 -15.978  -7.518  0.032700
ATOM   4876 CG   ARG   316     -10.719 -14.668  -6.128  0.039000
ATOM   4877 HG2  ARG   316     -10.099 -13.771  -6.136  0.028500
ATOM   4878 HG3  ARG   316     -11.635 -14.438  -5.584  0.028500
ATOM   4879 CD   ARG   316      -9.979 -15.778  -5.386  0.048600
ATOM   4880 HD2  ARG   316     -10.566 -16.695  -5.434  0.068700
ATOM   4881 HD3  ARG   316      -9.035 -15.966  -5.896  0.068700
ATOM   4882 NE   ARG   316      -9.683 -15.408  -3.989 -0.529500
ATOM   4883 HE   ARG   316      -9.067 -14.624  -3.830  0.345600
ATOM   4884 CZ   ARG   316     -10.338 -15.852  -2.922  0.807600
ATOM   4885 NH1  ARG   316     -11.350 -16.693  -3.044 -0.862700
ATOM   4886 1HH1 ARG   316     -11.670 -17.051  -3.933  0.447800
ATOM   4887 2HH1 ARG   316     -11.801 -17.029  -2.205  0.447800
ATOM   4888 NH2  ARG   316      -9.987 -15.448  -1.717 -0.862700
ATOM   4889 1HH2 ARG   316      -9.155 -14.889  -1.595  0.447800
ATOM   4890 2HH2 ARG   316     -10.508 -15.728  -0.898  0.447800
ATOM   4891 C    ARG   316     -10.537 -15.499  -9.958  0.734100
ATOM   4892 O    ARG   316     -11.569 -16.145 -10.078 -0.589400
ATOM   4893 N    ASP   317      -9.887 -15.006 -11.007 -0.516300
ATOM   4894 H    ASP   317      -9.061 -14.441 -10.868  0.293600
ATOM   4895 CA   ASP   317     -10.362 -15.219 -12.374  0.038100
ATOM   4896 HA   ASP   317     -11.403 -14.903 -12.439  0.088000
ATOM   4897 CB   ASP   317      -9.573 -14.340 -13.348 -0.030300
ATOM   4898 HB2  ASP   317      -9.575 -13.321 -12.963 -0.012200
ATOM   4899 HB3  ASP   317      -8.537 -14.674 -13.408 -0.012200
ATOM   4900 CG   ASP   317     -10.181 -14.315 -14.741  0.799400
ATOM   4901 OD1  ASP   317     -10.630 -15.380 -15.198 -0.801400
ATOM   4902 OD2  ASP   317     -10.176 -13.238 -15.377 -0.801400
ATOM   4903 C    ASP   317     -10.190 -16.697 -12.740  0.536600
ATOM   4904 O    ASP   317      -9.062 -17.180 -12.817 -0.581900
ATOM   4905 N    PRO   318     -11.293 -17.426 -12.972 -0.254800
ATOM   4906 CD   PRO   318     -12.683 -16.986 -12.810  0.019200
ATOM   4907 HD2  PRO   318     -13.015 -16.507 -13.731  0.039100
ATOM   4908 HD3  PRO   318     -12.863 -16.318 -11.968  0.039100
ATOM   4909 CG   PRO   318     -13.425 -18.286 -12.610  0.018900
ATOM   4910 HG2  PRO   318     -14.484 -18.184 -12.850  0.021300
ATOM   4911 HG3  PRO   318     -13.259 -18.649 -11.596  0.021300
ATOM   4912 CB   PRO   318     -12.717 -19.202 -13.561 -0.007000
ATOM   4913 HB2  PRO   318     -13.000 -18.969 -14.588  0.025300
ATOM   4914 HB3  PRO   318     -12.928 -20.249 -13.346  0.025300
ATOM   4915 CA   PRO   318     -11.250 -18.850 -13.330 -0.026600
ATOM   4916 HA   PRO   318     -10.865 -19.454 -12.509  0.064100
ATOM   4917 C    PRO   318     -10.402 -19.159 -14.558  0.589600
ATOM   4918 O    PRO   318      -9.803 -20.233 -14.656 -0.574800
ATOM   4919 N    GLU   319     -10.355 -18.221 -15.496 -0.516300
ATOM   4920 H    GLU   319     -10.765 -17.316 -15.314  0.293600
ATOM   4921 CA   GLU   319      -9.583 -18.402 -16.717  0.039700
ATOM   4922 HA   GLU   319      -9.862 -19.342 -17.192  0.110500
ATOM   4923 CB   GLU   319      -9.856 -17.252 -17.691  0.056000
ATOM   4924 HB2  GLU   319      -9.449 -16.332 -17.273 -0.017300
ATOM   4925 HB3  GLU   319      -9.315 -17.447 -18.617 -0.017300
ATOM   4926 CG   GLU   319     -11.322 -17.022 -18.007  0.013600
ATOM   4927 HG2  GLU   319     -11.954 -17.339 -17.177 -0.042500
ATOM   4928 HG3  GLU   319     -11.317 -15.992 -18.363 -0.042500
ATOM   4929 CD   GLU   319     -11.825 -17.745 -19.221  0.805400
ATOM   4930 OE1  GLU   319     -12.134 -18.951 -19.120 -0.818800
ATOM   4931 OE2  GLU   319     -11.899 -17.114 -20.298 -0.818800
ATOM   4932 C    GLU   319      -8.093 -18.455 -16.398  0.536600
ATOM   4933 O    GLU   319      -7.369 -19.324 -16.885 -0.581900
ATOM   4934 N    VAL   320      -7.643 -17.533 -15.552 -0.415700
ATOM   4935 H    VAL   320      -8.314 -16.906 -15.131  0.271900
ATOM   4936 CA   VAL   320      -6.236 -17.439 -15.177 -0.087500
ATOM   4937 HA   VAL   320      -5.629 -17.730 -16.034  0.096900
ATOM   4938 CB   VAL   320      -5.874 -15.991 -14.822  0.298500
ATOM   4939 HB   VAL   320      -6.422 -15.681 -13.931 -0.029700
ATOM   4940 CG1  VAL   320      -4.381 -15.865 -14.541 -0.319200
ATOM   4941 1HG1 VAL   320      -4.137 -14.815 -14.379  0.079100
ATOM   4942 2HG1 VAL   320      -4.106 -16.406 -13.635  0.079100
ATOM   4943 3HG1 VAL   320      -3.803 -16.238 -15.387  0.079100
ATOM   4944 CG2  VAL   320      -6.270 -15.068 -15.967 -0.319200
ATOM   4945 1HG2 VAL   320      -7.354 -14.962 -16.017  0.079100
ATOM   4946 2HG2 VAL   320      -5.828 -14.084 -15.810  0.079100
ATOM   4947 3HG2 VAL   320      -5.905 -15.465 -16.915  0.079100
ATOM   4948 C    VAL   320      -5.840 -18.351 -14.022  0.597300
ATOM   4949 O    VAL   320      -4.730 -18.892 -14.015 -0.567900
ATOM   4950 N    PHE   321      -6.725 -18.522 -13.047 -0.415700
ATOM   4951 H    PHE   321      -7.622 -18.061 -13.105  0.271900
ATOM   4952 CA   PHE   321      -6.455 -19.367 -11.890 -0.002400
ATOM   4953 HA   PHE   321      -5.491 -19.865 -11.993  0.097800
ATOM   4954 CB   PHE   321      -6.377 -18.538 -10.603 -0.034300
ATOM   4955 HB2  PHE   321      -7.375 -18.213 -10.310  0.029500
ATOM   4956 HB3  PHE   321      -5.995 -19.164  -9.796  0.029500
ATOM   4957 CG   PHE   321      -5.540 -17.293 -10.714  0.011800
ATOM   4958 CD1  PHE   321      -6.132 -16.080 -11.075 -0.125600
ATOM   4959 HD1  PHE   321      -7.190 -16.044 -11.289  0.133000
ATOM   4960 CE1  PHE   321      -5.363 -14.917 -11.192 -0.170400
ATOM   4961 HE1  PHE   321      -5.828 -13.998 -11.514  0.143000
ATOM   4962 CZ   PHE   321      -3.990 -14.963 -10.944 -0.107200
ATOM   4963 HZ   PHE   321      -3.387 -14.076 -11.076  0.129700
ATOM   4964 CE2  PHE   321      -3.390 -16.170 -10.582 -0.170400
ATOM   4965 HE2  PHE   321      -2.328 -16.208 -10.389  0.143000
ATOM   4966 CD2  PHE   321      -4.165 -17.332 -10.472 -0.125600
ATOM   4967 HD2  PHE   321      -3.685 -18.269 -10.230  0.133000
ATOM   4968 C    PHE   321      -7.532 -20.434 -11.739  0.597300
ATOM   4969 O    PHE   321      -8.534 -20.208 -11.079 -0.567900
ATOM   4970 N    PRO   322      -7.340 -21.615 -12.341 -0.254800
ATOM   4971 CD   PRO   322      -6.222 -21.994 -13.210  0.019200
ATOM   4972 HD2  PRO   322      -5.370 -22.316 -12.611  0.039100
ATOM   4973 HD3  PRO   322      -5.940 -21.193 -13.893  0.039100
ATOM   4974 CG   PRO   322      -6.798 -23.153 -14.001  0.018900
ATOM   4975 HG2  PRO   322      -6.010 -23.795 -14.394  0.021300
ATOM   4976 HG3  PRO   322      -7.436 -22.779 -14.801  0.021300
ATOM   4977 CB   PRO   322      -7.623 -23.859 -12.957 -0.007000
ATOM   4978 HB2  PRO   322      -6.966 -24.401 -12.276  0.025300
ATOM   4979 HB3  PRO   322      -8.351 -24.535 -13.407  0.025300
ATOM   4980 CA   PRO   322      -8.312 -22.703 -12.248 -0.026600
ATOM   4981 HA   PRO   322      -9.207 -22.421 -12.803  0.064100
ATOM   4982 C    PRO   322      -8.627 -23.037 -10.792  0.589600
ATOM   4983 O    PRO   322      -7.709 -23.135  -9.972 -0.574800
ATOM   4984 N    ASP   323      -9.897 -23.238 -10.471 -0.516300
ATOM   4985 H    ASP   323     -10.600 -23.209 -11.196  0.293600
ATOM   4986 CA   ASP   323     -10.327 -23.510  -9.110  0.038100
ATOM   4987 HA   ASP   323     -11.416 -23.489  -9.067  0.088000
ATOM   4988 CB   ASP   323      -9.805 -24.893  -8.701 -0.030300
ATOM   4989 HB2  ASP   323     -10.008 -25.602  -9.503 -0.012200
ATOM   4990 HB3  ASP   323      -8.728 -24.863  -8.537 -0.012200
ATOM   4991 CG   ASP   323     -10.468 -25.424  -7.450  0.799400
ATOM   4992 OD1  ASP   323     -11.563 -24.936  -7.096 -0.801400
ATOM   4993 OD2  ASP   323      -9.914 -26.362  -6.838 -0.801400
ATOM   4994 C    ASP   323      -9.740 -22.395  -8.237  0.536600
ATOM   4995 O    ASP   323      -8.968 -22.650  -7.309 -0.581900
ATOM   4996 N    PRO   324     -10.101 -21.137  -8.539 -0.254800
ATOM   4997 CD   PRO   324     -11.181 -20.805  -9.471  0.019200
ATOM   4998 HD2  PRO   324     -12.155 -20.905  -8.994  0.039100
ATOM   4999 HD3  PRO   324     -11.144 -21.340 -10.420  0.039100
ATOM   5000 CG   PRO   324     -10.915 -19.375  -9.825  0.018900
ATOM   5001 HG2  PRO   324     -11.880 -18.909 -10.022  0.021300
ATOM   5002 HG3  PRO   324     -10.292 -19.075 -10.667  0.021300
ATOM   5003 CB   PRO   324     -10.420 -18.800  -8.534 -0.007000
ATOM   5004 HB2  PRO   324     -11.258 -18.492  -7.908  0.025300
ATOM   5005 HB3  PRO   324      -9.749 -17.969  -8.752  0.025300
ATOM   5006 CA   PRO   324      -9.622 -19.923  -7.872 -0.026600
ATOM   5007 HA   PRO   324      -8.574 -19.806  -8.148  0.064100
ATOM   5008 C    PRO   324      -9.713 -19.825  -6.347  0.589600
ATOM   5009 O    PRO   324      -8.854 -19.205  -5.716 -0.574800
ATOM   5010 N    ASP   325     -10.732 -20.390  -5.736 -0.516300
ATOM   5011 H    ASP   325     -11.497 -20.697  -6.319  0.293600
ATOM   5012 CA   ASP   325     -10.909 -20.326  -4.294  0.038100
ATOM   5013 HA   ASP   325     -10.612 -19.336  -3.951  0.088000
ATOM   5014 CB   ASP   325     -12.378 -20.514  -3.911 -0.030300
ATOM   5015 HB2  ASP   325     -12.707 -21.520  -4.171 -0.012200
ATOM   5016 HB3  ASP   325     -12.474 -20.405  -2.831 -0.012200
ATOM   5017 CG   ASP   325     -13.288 -19.484  -4.560  0.799400
ATOM   5018 OD1  ASP   325     -12.848 -18.328  -4.766 -0.801400
ATOM   5019 OD2  ASP   325     -14.459 -19.821  -4.845 -0.801400
ATOM   5020 C    ASP   325     -10.047 -21.314  -3.529  0.536600
ATOM   5021 O    ASP   325      -9.985 -21.263  -2.300 -0.581900
ATOM   5022 N    ARG   326      -9.375 -22.208  -4.246 -0.347900
ATOM   5023 H    ARG   326      -9.466 -22.197  -5.252  0.274700
ATOM   5024 CA   ARG   326      -8.506 -23.196  -3.621 -0.263700
ATOM   5025 HA   ARG   326      -8.896 -23.459  -2.638  0.156000
ATOM   5026 CB   ARG   326      -8.474 -24.459  -4.477 -0.000700
ATOM   5027 HB2  ARG   326      -9.489 -24.849  -4.565  0.032700
ATOM   5028 HB3  ARG   326      -8.136 -24.184  -5.476  0.032700
ATOM   5029 CG   ARG   326      -7.547 -25.550  -3.962  0.039000
ATOM   5030 HG2  ARG   326      -6.622 -25.074  -3.636  0.028500
ATOM   5031 HG3  ARG   326      -8.001 -26.034  -3.097  0.028500
ATOM   5032 CD   ARG   326      -7.291 -26.581  -5.065  0.048600
ATOM   5033 HD2  ARG   326      -8.254 -26.983  -5.381  0.068700
ATOM   5034 HD3  ARG   326      -6.808 -26.104  -5.918  0.068700
ATOM   5035 NE   ARG   326      -6.491 -27.718  -4.607 -0.529500
ATOM   5036 HE   ARG   326      -6.907 -28.638  -4.626  0.345600
ATOM   5037 CZ   ARG   326      -5.298 -27.632  -4.042  0.807600
ATOM   5038 NH1  ARG   326      -4.736 -26.466  -3.841 -0.862700
ATOM   5039 1HH1 ARG   326      -5.176 -25.620  -4.172  0.447800
ATOM   5040 2HH1 ARG   326      -3.921 -26.427  -3.246  0.447800
ATOM   5041 NH2  ARG   326      -4.656 -28.719  -3.674 -0.862700
ATOM   5042 1HH2 ARG   326      -5.085 -29.628  -3.774  0.447800
ATOM   5043 2HH2 ARG   326      -3.718 -28.626  -3.310  0.447800
ATOM   5044 C    ARG   326      -7.100 -22.637  -3.467  0.734100
ATOM   5045 O    ARG   326      -6.548 -22.049  -4.397 -0.589400
ATOM   5046 N    ILE   327      -6.514 -22.833  -2.300 -0.415700
ATOM   5047 H    ILE   327      -7.056 -23.249  -1.556  0.271900
ATOM   5048 CA   ILE   327      -5.149 -22.405  -2.033 -0.059700
ATOM   5049 HA   ILE   327      -4.906 -21.506  -2.599  0.086900
ATOM   5050 CB   ILE   327      -4.928 -22.120  -0.536  0.130300
ATOM   5051 HB   ILE   327      -5.244 -22.982   0.052  0.018700
ATOM   5052 CG2  ILE   327      -3.438 -21.886  -0.261 -0.320400
ATOM   5053 1HG2 ILE   327      -2.834 -22.757  -0.515  0.088200
ATOM   5054 2HG2 ILE   327      -3.084 -21.020  -0.820  0.088200
ATOM   5055 3HG2 ILE   327      -3.275 -21.699   0.801  0.088200
ATOM   5056 CG1  ILE   327      -5.762 -20.905  -0.106 -0.043000
ATOM   5057 2HG1 ILE   327      -5.388 -20.010  -0.604  0.023600
ATOM   5058 3HG1 ILE   327      -6.797 -21.050  -0.418  0.023600
ATOM   5059 CD1  ILE   327      -5.787 -20.665   1.392 -0.066000
ATOM   5060 1HD1 ILE   327      -6.562 -19.938   1.636  0.018600
ATOM   5061 2HD1 ILE   327      -6.001 -21.597   1.915  0.018600
ATOM   5062 3HD1 ILE   327      -4.825 -20.275   1.727  0.018600
ATOM   5063 C    ILE   327      -4.242 -23.540  -2.482  0.597300
ATOM   5064 O    ILE   327      -4.255 -24.618  -1.880 -0.567900
ATOM   5065 N    ASP   328      -3.467 -23.317  -3.534 -0.516300
ATOM   5066 H    ASP   328      -3.469 -22.408  -3.976  0.293600
ATOM   5067 CA   ASP   328      -2.561 -24.335  -4.051  0.038100
ATOM   5068 HA   ASP   328      -2.575 -25.225  -3.421  0.088000
ATOM   5069 CB   ASP   328      -2.986 -24.738  -5.467 -0.030300
ATOM   5070 HB2  ASP   328      -4.044 -24.991  -5.545 -0.012200
ATOM   5071 HB3  ASP   328      -2.899 -23.864  -6.113 -0.012200
ATOM   5072 CG   ASP   328      -2.121 -25.846  -6.032  0.799400
ATOM   5073 OD1  ASP   328      -1.328 -26.460  -5.285 -0.801400
ATOM   5074 OD2  ASP   328      -2.267 -26.054  -7.238 -0.801400
ATOM   5075 C    ASP   328      -1.123 -23.843  -4.055  0.536600
ATOM   5076 O    ASP   328      -0.738 -23.020  -4.885 -0.581900
ATOM   5077 N    PHE   329      -0.318 -24.354  -3.129 -0.415700
ATOM   5078 H    PHE   329      -0.671 -25.011  -2.448  0.271900
ATOM   5079 CA   PHE   329       1.082 -23.949  -3.051 -0.002400
ATOM   5080 HA   PHE   329       1.145 -22.861  -3.030  0.097800
ATOM   5081 CB   PHE   329       1.739 -24.542  -1.800 -0.034300
ATOM   5082 HB2  PHE   329       1.604 -25.623  -1.816  0.029500
ATOM   5083 HB3  PHE   329       2.809 -24.334  -1.833  0.029500
ATOM   5084 CG   PHE   329       1.203 -23.992  -0.500  0.011800
ATOM   5085 CD1  PHE   329       0.578 -22.740  -0.452 -0.125600
ATOM   5086 HD1  PHE   329       0.424 -22.133  -1.332  0.133000
ATOM   5087 CE1  PHE   329       0.126 -22.213   0.756 -0.170400
ATOM   5088 HE1  PHE   329      -0.350 -21.244   0.774  0.143000
ATOM   5089 CZ   PHE   329       0.291 -22.933   1.937 -0.107200
ATOM   5090 HZ   PHE   329      -0.057 -22.525   2.874  0.129700
ATOM   5091 CE2  PHE   329       0.912 -24.185   1.903 -0.170400
ATOM   5092 HE2  PHE   329       1.042 -24.749   2.815  0.143000
ATOM   5093 CD2  PHE   329       1.365 -24.707   0.689 -0.125600
ATOM   5094 HD2  PHE   329       1.861 -25.666   0.673  0.133000
ATOM   5095 C    PHE   329       1.875 -24.328  -4.293  0.597300
ATOM   5096 O    PHE   329       2.976 -23.820  -4.490 -0.567900
ATOM   5097 N    GLU   330       1.331 -25.204  -5.132 -0.516300
ATOM   5098 H    GLU   330       0.453 -25.642  -4.895  0.293600
ATOM   5099 CA   GLU   330       1.994 -25.611  -6.369  0.039700
ATOM   5100 HA   GLU   330       3.014 -25.229  -6.406  0.110500
ATOM   5101 CB   GLU   330       2.054 -27.134  -6.497  0.056000
ATOM   5102 HB2  GLU   330       1.058 -27.554  -6.354 -0.017300
ATOM   5103 HB3  GLU   330       2.360 -27.401  -7.509 -0.017300
ATOM   5104 CG   GLU   330       3.072 -27.797  -5.589  0.013600
ATOM   5105 HG2  GLU   330       3.154 -28.841  -5.891 -0.042500
ATOM   5106 HG3  GLU   330       4.054 -27.358  -5.769 -0.042500
ATOM   5107 CD   GLU   330       2.656 -27.787  -4.136  0.805400
ATOM   5108 OE1  GLU   330       3.539 -27.664  -3.260 -0.818800
ATOM   5109 OE2  GLU   330       1.443 -27.938  -3.872 -0.818800
ATOM   5110 C    GLU   330       1.285 -25.035  -7.582  0.536600
ATOM   5111 O    GLU   330       1.514 -25.470  -8.713 -0.581900
ATOM   5112 N    ARG   331       0.420 -24.058  -7.353 -0.348100
ATOM   5113 H    ARG   331       0.230 -23.772  -6.403  0.276400
ATOM   5114 CA   ARG   331      -0.321 -23.430  -8.435 -0.306800
ATOM   5115 HA   ARG   331      -1.049 -24.148  -8.815  0.144700
ATOM   5116 CB   ARG   331      -1.052 -22.192  -7.917 -0.037400
ATOM   5117 HB2  ARG   331      -1.716 -22.494  -7.107  0.037100
ATOM   5118 HB3  ARG   331      -0.329 -21.486  -7.506  0.037100
ATOM   5119 CG   ARG   331      -1.881 -21.490  -8.985  0.074400
ATOM   5120 HG2  ARG   331      -1.212 -20.965  -9.666  0.018500
ATOM   5121 HG3  ARG   331      -2.445 -22.225  -9.559  0.018500
ATOM   5122 CD   ARG   331      -2.827 -20.478  -8.354  0.111400
ATOM   5123 HD2  ARG   331      -2.259 -19.803  -7.715  0.046800
ATOM   5124 HD3  ARG   331      -3.272 -19.887  -9.154  0.046800
ATOM   5125 NE   ARG   331      -3.901 -21.120  -7.589 -0.556400
ATOM   5126 HE   ARG   331      -3.777 -21.150  -6.587  0.347900
ATOM   5127 CZ   ARG   331      -4.964 -21.708  -8.125  0.836800
ATOM   5128 NH1  ARG   331      -5.117 -21.751  -9.436 -0.873700
ATOM   5129 1HH1 ARG   331      -4.363 -21.440 -10.031  0.449300
ATOM   5130 2HH1 ARG   331      -5.904 -22.270  -9.798  0.449300
ATOM   5131 NH2  ARG   331      -5.887 -22.240  -7.349 -0.873700
ATOM   5132 1HH2 ARG   331      -5.815 -22.173  -6.343  0.449300
ATOM   5133 2HH2 ARG   331      -6.733 -22.622  -7.747  0.449300
ATOM   5134 C    ARG   331       0.579 -23.064  -9.604  0.855700
ATOM   5135 O    ARG   331       1.633 -22.434  -9.422 -0.826600
ATOM   5136 OXT  ARG   331       0.274 -23.408 -10.752 -0.826600
ATOM   5137 N    ASN   332       1.172 -17.948 -11.912  0.180100
ATOM   5138 H1   ASN   332       2.146 -17.699 -12.014  0.192100
ATOM   5139 H2   ASN   332       0.710 -17.817 -12.801  0.192100
ATOM   5140 H3   ASN   332       1.141 -18.934 -11.698  0.192100
ATOM   5141 CA   ASN   332       0.541 -17.172 -10.839  0.036800
ATOM   5142 HA   ASN   332      -0.529 -17.377 -10.835  0.123100
ATOM   5143 CB   ASN   332       1.118 -17.588  -9.481 -0.028300
ATOM   5144 HB2  ASN   332       1.196 -18.675  -9.459  0.051500
ATOM   5145 HB3  ASN   332       2.122 -17.191  -9.327  0.051500
ATOM   5146 CG   ASN   332       0.228 -17.178  -8.318  0.583300
ATOM   5147 OD1  ASN   332      -0.550 -16.232  -8.416 -0.574400
ATOM   5148 ND2  ASN   332       0.329 -17.900  -7.212 -0.863400
ATOM   5149 1HD2 ASN   332      -0.323 -17.728  -6.460  0.409700
ATOM   5150 2HD2 ASN   332       1.087 -18.549  -7.059  0.409700
ATOM   5151 C    ASN   332       0.761 -15.678 -11.059  0.616300
ATOM   5152 O    ASN   332       1.443 -15.014 -10.272 -0.572200
ATOM   5153 N    PRO   333       0.194 -15.122 -12.137 -0.254800
ATOM   5154 CD   PRO   333      -0.473 -15.803 -13.258  0.019200
ATOM   5155 HD2  PRO   333      -1.312 -16.412 -12.919  0.039100
ATOM   5156 HD3  PRO   333       0.233 -16.403 -13.832  0.039100
ATOM   5157 CG   PRO   333      -0.967 -14.657 -14.117  0.018900
ATOM   5158 HG2  PRO   333      -1.919 -14.285 -13.740  0.021300
ATOM   5159 HG3  PRO   333      -1.054 -14.947 -15.164  0.021300
ATOM   5160 CB   PRO   333       0.116 -13.620 -13.922 -0.007000
ATOM   5161 HB2  PRO   333      -0.206 -12.633 -14.254  0.025300
ATOM   5162 HB3  PRO   333       1.017 -13.916 -14.460  0.025300
ATOM   5163 CA   PRO   333       0.355 -13.697 -12.423 -0.026600
ATOM   5164 HA   PRO   333       1.367 -13.359 -12.200  0.064100
ATOM   5165 C    PRO   333      -0.636 -12.842 -11.634  0.589600
ATOM   5166 O    PRO   333      -1.360 -12.026 -12.213 -0.574800
ATOM   5167 N    HIE   334      -0.692 -13.022 -10.316 -0.415700
ATOM   5168 H    HIE   334      -0.055 -13.665  -9.867  0.271900
ATOM   5169 CA   HIE   334      -1.632 -12.254  -9.506 -0.058100
ATOM   5170 HA   HIE   334      -2.627 -12.379  -9.934  0.136000
ATOM   5171 CB   HIE   334      -1.674 -12.778  -8.062 -0.007400
ATOM   5172 HB2  HIE   334      -2.563 -12.432  -7.535  0.036700
ATOM   5173 HB3  HIE   334      -1.721 -13.867  -8.083  0.036700
ATOM   5174 CG   HIE   334      -0.518 -12.354  -7.204  0.186800
ATOM   5175 ND1  HIE   334       0.504 -13.205  -6.847 -0.543200
ATOM   5176 CE1  HIE   334       1.367 -12.531  -6.097  0.163500
ATOM   5177 HE1  HIE   334       2.175 -12.945  -5.512  0.143500
ATOM   5178 NE2  HIE   334       0.949 -11.283  -5.963 -0.279500
ATOM   5179 HE2  HIE   334       1.435 -10.561  -5.451  0.333900
ATOM   5180 CD2  HIE   334      -0.226 -11.150  -6.654 -0.220700
ATOM   5181 HD2  HIE   334      -0.611 -10.200  -6.996  0.186200
ATOM   5182 C    HIE   334      -1.305 -10.761  -9.530  0.597300
ATOM   5183 O    HIE   334      -0.176 -10.351  -9.818 -0.567900
ATOM   5184 N    VAL   335      -2.308  -9.953  -9.208 -0.415700
ATOM   5185 H    VAL   335      -3.246 -10.324  -9.247  0.271900
ATOM   5186 CA   VAL   335      -2.160  -8.500  -9.182 -0.087500
ATOM   5187 HA   VAL   335      -1.131  -8.221  -9.406  0.096900
ATOM   5188 CB   VAL   335      -3.050  -7.831 -10.253  0.298500
ATOM   5189 HB   VAL   335      -3.058  -6.748 -10.131 -0.029700
ATOM   5190 CG1  VAL   335      -2.489  -8.098 -11.646 -0.319200
ATOM   5191 1HG1 VAL   335      -2.490  -9.165 -11.869  0.079100
ATOM   5192 2HG1 VAL   335      -3.092  -7.575 -12.388  0.079100
ATOM   5193 3HG1 VAL   335      -1.466  -7.725 -11.706  0.079100
ATOM   5194 CG2  VAL   335      -4.477  -8.369 -10.176 -0.319200
ATOM   5195 1HG2 VAL   335      -4.892  -8.214  -9.180  0.079100
ATOM   5196 2HG2 VAL   335      -5.096  -7.854 -10.911  0.079100
ATOM   5197 3HG2 VAL   335      -4.516  -9.429 -10.427  0.079100
ATOM   5198 C    VAL   335      -2.438  -7.889  -7.811  0.597300
ATOM   5199 O    VAL   335      -2.981  -6.792  -7.716 -0.567900
ATOM   5200 N    SER   336      -2.069  -8.581  -6.739 -0.415700
ATOM   5201 H    SER   336      -1.908  -9.575  -6.822  0.271900
ATOM   5202 CA   SER   336      -2.258  -8.052  -5.398 -0.024900
ATOM   5203 HA   SER   336      -3.308  -7.789  -5.269  0.084300
ATOM   5204 CB   SER   336      -1.908  -9.108  -4.351  0.211700
ATOM   5205 HB2  SER   336      -0.888  -9.463  -4.501  0.035200
ATOM   5206 HB3  SER   336      -1.984  -8.664  -3.358  0.035200
ATOM   5207 OG   SER   336      -2.820 -10.189  -4.437 -0.654600
ATOM   5208 HG   SER   336      -2.692 -10.801  -3.709  0.427500
ATOM   5209 C    SER   336      -1.435  -6.782  -5.175  0.597300
ATOM   5210 O    SER   336      -1.766  -5.971  -4.310 -0.567900
ATOM   5211 N    PHE   337      -0.368  -6.598  -5.949 -0.415700
ATOM   5212 H    PHE   337      -0.073  -7.335  -6.574  0.271900
ATOM   5213 CA   PHE   337       0.440  -5.382  -5.863 -0.002400
ATOM   5214 HA   PHE   337       0.217  -4.849  -4.939  0.097800
ATOM   5215 CB   PHE   337       1.936  -5.718  -5.871 -0.034300
ATOM   5216 HB2  PHE   337       2.174  -6.294  -6.765  0.029500
ATOM   5217 HB3  PHE   337       2.523  -4.801  -5.929  0.029500
ATOM   5218 CG   PHE   337       2.390  -6.463  -4.647  0.011800
ATOM   5219 CD1  PHE   337       2.987  -7.719  -4.757 -0.125600
ATOM   5220 HD1  PHE   337       3.163  -8.153  -5.730  0.133000
ATOM   5221 CE1  PHE   337       3.375  -8.422  -3.609 -0.170400
ATOM   5222 HE1  PHE   337       3.847  -9.389  -3.702  0.143000
ATOM   5223 CZ   PHE   337       3.167  -7.868  -2.347 -0.107200
ATOM   5224 HZ   PHE   337       3.469  -8.407  -1.461  0.129700
ATOM   5225 CE2  PHE   337       2.577  -6.611  -2.232 -0.170400
ATOM   5226 HE2  PHE   337       2.429  -6.189  -1.249  0.143000
ATOM   5227 CD2  PHE   337       2.192  -5.912  -3.377 -0.125600
ATOM   5228 HD2  PHE   337       1.742  -4.935  -3.276  0.133000
ATOM   5229 C    PHE   337       0.086  -4.420  -6.994  0.597300
ATOM   5230 O    PHE   337       0.860  -3.530  -7.338 -0.567900
ATOM   5231 N    GLY   338      -1.089  -4.595  -7.581 -0.415700
ATOM   5232 H    GLY   338      -1.693  -5.355  -7.305  0.271900
ATOM   5233 CA   GLY   338      -1.522  -3.726  -8.651 -0.025200
ATOM   5234 HA2  GLY   338      -2.591  -3.931  -8.711  0.069800
ATOM   5235 HA3  GLY   338      -1.355  -2.679  -8.397  0.069800
ATOM   5236 C    GLY   338      -0.932  -4.021 -10.020  0.597300
ATOM   5237 O    GLY   338      -0.275  -5.042 -10.235 -0.567900
ATOM   5238 N    PHE   339      -1.190  -3.119 -10.958 -0.415700
ATOM   5239 H    PHE   339      -1.766  -2.318 -10.743  0.271900
ATOM   5240 CA   PHE   339      -0.704  -3.261 -12.323 -0.002400
ATOM   5241 HA   PHE   339       0.282  -3.726 -12.321  0.097800
ATOM   5242 CB   PHE   339      -1.673  -4.139 -13.119 -0.034300
ATOM   5243 HB2  PHE   339      -1.887  -5.011 -12.502  0.029500
ATOM   5244 HB3  PHE   339      -2.653  -3.677 -13.241  0.029500
ATOM   5245 CG   PHE   339      -1.091  -4.694 -14.389  0.011800
ATOM   5246 CD1  PHE   339      -0.280  -5.829 -14.334 -0.125600
ATOM   5247 HD1  PHE   339      -0.065  -6.293 -13.382  0.133000
ATOM   5248 CE1  PHE   339       0.279  -6.361 -15.502 -0.170400
ATOM   5249 HE1  PHE   339       0.914  -7.232 -15.450  0.143000
ATOM   5250 CZ   PHE   339       0.026  -5.753 -16.736 -0.107200
ATOM   5251 HZ   PHE   339       0.467  -6.151 -17.638  0.129700
ATOM   5252 CE2  PHE   339      -0.784  -4.614 -16.794 -0.170400
ATOM   5253 HE2  PHE   339      -0.976  -4.146 -17.748  0.143000
ATOM   5254 CD2  PHE   339      -1.338  -4.093 -15.620 -0.125600
ATOM   5255 HD2  PHE   339      -1.984  -3.228 -15.657  0.133000
ATOM   5256 C    PHE   339      -0.579  -1.886 -12.955  0.597300
ATOM   5257 O    PHE   339      -1.187  -0.927 -12.480 -0.567900
ATOM   5258 N    GLY   340       0.200  -1.786 -14.022 -0.415700
ATOM   5259 H    GLY   340       0.710  -2.598 -14.340  0.271900
ATOM   5260 CA   GLY   340       0.384  -0.513 -14.691 -0.025200
ATOM   5261 HA2  GLY   340       0.786  -0.699 -15.687  0.069800
ATOM   5262 HA3  GLY   340      -0.578  -0.009 -14.791  0.069800
ATOM   5263 C    GLY   340       1.348   0.402 -13.958  0.597300
ATOM   5264 O    GLY   340       2.029  -0.026 -13.020 -0.567900
ATOM   5265 N    PRO   341       1.424   1.678 -14.356 -0.254800
ATOM   5266 CD   PRO   341       0.714   2.292 -15.483  0.019200
ATOM   5267 HD2  PRO   341      -0.290   2.591 -15.181  0.039100
ATOM   5268 HD3  PRO   341       0.676   1.640 -16.356  0.039100
ATOM   5269 CG   PRO   341       1.555   3.506 -15.784  0.018900
ATOM   5270 HG2  PRO   341       0.980   4.275 -16.300  0.021300
ATOM   5271 HG3  PRO   341       2.429   3.223 -16.369  0.021300
ATOM   5272 CB   PRO   341       1.968   3.952 -14.402 -0.007000
ATOM   5273 HB2  PRO   341       1.125   4.427 -13.900  0.025300
ATOM   5274 HB3  PRO   341       2.807   4.643 -14.478  0.025300
ATOM   5275 CA   PRO   341       2.336   2.635 -13.727 -0.026600
ATOM   5276 HA   PRO   341       3.362   2.372 -13.986  0.064100
ATOM   5277 C    PRO   341       2.212   2.725 -12.205  0.589600
ATOM   5278 O    PRO   341       3.213   2.839 -11.501 -0.574800
ATOM   5279 N    HID   342       0.987   2.638 -11.694 -0.415700
ATOM   5280 H    HID   342       0.191   2.498 -12.300  0.271900
ATOM   5281 CA   HID   342       0.742   2.755 -10.263  0.018800
ATOM   5282 HA   HID   342       1.422   3.504  -9.857  0.088100
ATOM   5283 CB   HID   342      -0.677   3.272 -10.010 -0.046200
ATOM   5284 HB2  HID   342      -1.464   2.605 -10.363  0.040200
ATOM   5285 HB3  HID   342      -0.829   3.298  -8.931  0.040200
ATOM   5286 CG   HID   342      -0.889   4.681 -10.461 -0.026600
ATOM   5287 ND1  HID   342      -0.589   5.765  -9.672 -0.381100
ATOM   5288 HD1  HID   342      -0.210   5.723  -8.737  0.364900
ATOM   5289 CE1  HID   342      -0.805   6.874 -10.360  0.205700
ATOM   5290 HE1  HID   342      -0.714   7.877  -9.970  0.139200
ATOM   5291 NE2  HID   342      -1.227   6.542 -11.558 -0.572700
ATOM   5292 CD2  HID   342      -1.286   5.169 -11.659  0.129200
ATOM   5293 HD2  HID   342      -1.348   4.572 -12.556  0.114700
ATOM   5294 C    HID   342       0.988   1.491  -9.452  0.597300
ATOM   5295 O    HID   342       0.664   1.455  -8.265 -0.567900
ATOM   5296 N    TYR   343       1.572   0.456 -10.056 -0.415700
ATOM   5297 H    TYR   343       1.826   0.510 -11.032  0.271900
ATOM   5298 CA   TYR   343       1.845  -0.766  -9.309 -0.001400
ATOM   5299 HA   TYR   343       0.888  -1.210  -9.035  0.087600
ATOM   5300 CB   TYR   343       2.608  -1.780 -10.174 -0.015200
ATOM   5301 HB2  TYR   343       2.375  -2.774  -9.791  0.029500
ATOM   5302 HB3  TYR   343       2.234  -1.763 -11.198  0.029500
ATOM   5303 CG   TYR   343       4.115  -1.638 -10.171 -0.001100
ATOM   5304 CD1  TYR   343       4.891  -2.405  -9.297 -0.190600
ATOM   5305 HD1  TYR   343       4.411  -3.088  -8.612  0.169900
ATOM   5306 CE1  TYR   343       6.283  -2.298  -9.295 -0.234100
ATOM   5307 HE1  TYR   343       6.879  -2.898  -8.623  0.165600
ATOM   5308 CZ   TYR   343       6.915  -1.419 -10.166  0.322600
ATOM   5309 OH   TYR   343       8.279  -1.346 -10.171 -0.557900
ATOM   5310 HH   TYR   343       8.582  -0.996 -11.012  0.399200
ATOM   5311 CE2  TYR   343       6.155  -0.641 -11.041 -0.234100
ATOM   5312 HE2  TYR   343       6.660   0.029 -11.721  0.165600
ATOM   5313 CD2  TYR   343       4.759  -0.751 -11.040 -0.190600
ATOM   5314 HD2  TYR   343       4.173  -0.141 -11.712  0.169900
ATOM   5315 C    TYR   343       2.609  -0.416  -8.022  0.597300
ATOM   5316 O    TYR   343       3.421   0.517  -7.985 -0.567900
ATOM   5317 N    CYM   344       2.336  -1.164  -6.959 -0.415700
ATOM   5318 H    CYM   344       1.719  -1.956  -7.074  0.271900
ATOM   5319 CA   CYM   344       2.926  -0.916  -5.648 -0.035100
ATOM   5320 HA   CYM   344       2.555   0.060  -5.337  0.050800
ATOM   5321 CB   CYM   344       2.384  -1.935  -4.647 -0.241300
ATOM   5322 HB3  CYM   344       2.747  -2.912  -4.966  0.112200
ATOM   5323 HB2  CYM   344       1.298  -1.966  -4.733  0.112200
ATOM   5324 SG   CYM   344       2.954  -1.659  -2.945 -0.884400
ATOM   5325 C    CYM   344       4.456  -0.938  -5.616  0.597300
ATOM   5326 O    CYM   344       5.073  -1.977  -5.877 -0.567900
ATOM   5327 N    PRO   345       5.091   0.195  -5.271 -0.254800
ATOM   5328 CD   PRO   345       4.550   1.528  -4.980  0.019200
ATOM   5329 HD2  PRO   345       3.667   1.476  -4.344  0.039100
ATOM   5330 HD3  PRO   345       4.330   2.058  -5.907  0.039100
ATOM   5331 CG   PRO   345       5.686   2.198  -4.227  0.018900
ATOM   5332 HG2  PRO   345       5.696   1.882  -3.184  0.021300
ATOM   5333 HG3  PRO   345       5.628   3.284  -4.305  0.021300
ATOM   5334 CB   PRO   345       6.903   1.662  -4.955 -0.007000
ATOM   5335 HB2  PRO   345       7.796   1.759  -4.337  0.025300
ATOM   5336 HB3  PRO   345       7.061   2.202  -5.889  0.025300
ATOM   5337 CA   PRO   345       6.551   0.197  -5.206 -0.026600
ATOM   5338 HA   PRO   345       6.985  -0.136  -6.148  0.064100
ATOM   5339 C    PRO   345       7.063  -0.703  -4.086  0.589600
ATOM   5340 O    PRO   345       8.189  -1.194  -4.133 -0.574800
ATOM   5341 N    GLY   346       6.219  -0.929  -3.081 -0.415700
ATOM   5342 H    GLY   346       5.278  -0.566  -3.144  0.271900
ATOM   5343 CA   GLY   346       6.581  -1.751  -1.939 -0.025200
ATOM   5344 HA2  GLY   346       7.622  -1.568  -1.675  0.069800
ATOM   5345 HA3  GLY   346       5.970  -1.441  -1.091  0.069800
ATOM   5346 C    GLY   346       6.399  -3.250  -2.100  0.597300
ATOM   5347 O    GLY   346       6.593  -3.990  -1.136 -0.567900
ATOM   5348 N    GLY   347       6.029  -3.710  -3.296 -0.415700
ATOM   5349 H    GLY   347       5.863  -3.072  -4.061  0.271900
ATOM   5350 CA   GLY   347       5.817  -5.139  -3.497 -0.025200
ATOM   5351 HA2  GLY   347       5.024  -5.407  -2.799  0.069800
ATOM   5352 HA3  GLY   347       5.394  -5.463  -4.448  0.069800
ATOM   5353 C    GLY   347       6.982  -6.041  -3.116  0.597300
ATOM   5354 O    GLY   347       6.788  -7.011  -2.375 -0.567900
ATOM   5355 N    MET   348       8.186  -5.745  -3.591 -0.415700
ATOM   5356 H    MET   348       8.296  -4.968  -4.227  0.271900
ATOM   5357 CA   MET   348       9.330  -6.583  -3.251 -0.023700
ATOM   5358 HA   MET   348       9.077  -7.623  -3.461  0.088000
ATOM   5359 CB   MET   348      10.549  -6.208  -4.095  0.034200
ATOM   5360 HB2  MET   348      10.834  -5.192  -3.821  0.024100
ATOM   5361 HB3  MET   348      11.382  -6.852  -3.815  0.024100
ATOM   5362 CG   MET   348      10.319  -6.321  -5.603  0.001800
ATOM   5363 HG2  MET   348       9.616  -5.549  -5.917  0.044000
ATOM   5364 HG3  MET   348      11.262  -6.134  -6.116  0.044000
ATOM   5365 SD   MET   348       9.672  -7.925  -6.128 -0.273700
ATOM   5366 CE   MET   348      11.023  -8.986  -5.665 -0.053600
ATOM   5367 HE1  MET   348      11.246  -8.901  -4.602  0.068400
ATOM   5368 HE2  MET   348      10.761 -10.020  -5.888  0.068400
ATOM   5369 HE3  MET   348      11.886  -8.696  -6.264  0.068400
ATOM   5370 C    MET   348       9.672  -6.516  -1.763  0.597300
ATOM   5371 O    MET   348      10.089  -7.521  -1.174 -0.567900
ATOM   5372 N    LEU   349       9.481  -5.354  -1.141 -0.415700
ATOM   5373 H    LEU   349       9.140  -4.564  -1.670  0.271900
ATOM   5374 CA   LEU   349       9.744  -5.188   0.282 -0.051800
ATOM   5375 HA   LEU   349      10.741  -5.573   0.493  0.092200
ATOM   5376 CB   LEU   349       9.654  -3.707   0.681 -0.110200
ATOM   5377 HB2  LEU   349      10.293  -3.119   0.022  0.045700
ATOM   5378 HB3  LEU   349       8.628  -3.368   0.538  0.045700
ATOM   5379 CG   LEU   349      10.067  -3.434   2.135  0.353100
ATOM   5380 HG   LEU   349       9.505  -4.088   2.800 -0.036100
ATOM   5381 CD1  LEU   349      11.561  -3.711   2.320 -0.412100
ATOM   5382 1HD1 LEU   349      12.145  -3.140   1.598  0.100000
ATOM   5383 2HD1 LEU   349      11.861  -3.418   3.327  0.100000
ATOM   5384 3HD1 LEU   349      11.769  -4.775   2.208  0.100000
ATOM   5385 CD2  LEU   349       9.747  -1.989   2.502 -0.412100
ATOM   5386 1HD2 LEU   349       8.670  -1.831   2.455  0.100000
ATOM   5387 2HD2 LEU   349      10.078  -1.787   3.521  0.100000
ATOM   5388 3HD2 LEU   349      10.234  -1.302   1.810  0.100000
ATOM   5389 C    LEU   349       8.729  -6.010   1.077  0.597300
ATOM   5390 O    LEU   349       9.080  -6.661   2.063 -0.567900
ATOM   5391 N    ALA   350       7.469  -5.991   0.643 -0.415700
ATOM   5392 H    ALA   350       7.228  -5.402  -0.141  0.271900
ATOM   5393 CA   ALA   350       6.421  -6.762   1.297  0.033700
ATOM   5394 HA   ALA   350       6.382  -6.489   2.351  0.082300
ATOM   5395 CB   ALA   350       5.063  -6.457   0.656 -0.182500
ATOM   5396 HB1  ALA   350       4.287  -7.050   1.141  0.060300
ATOM   5397 HB2  ALA   350       4.832  -5.398   0.774  0.060300
ATOM   5398 HB3  ALA   350       5.082  -6.694  -0.407  0.060300
ATOM   5399 C    ALA   350       6.739  -8.252   1.201  0.597300
ATOM   5400 O    ALA   350       6.524  -8.994   2.161 -0.567900
ATOM   5401 N    ARG   351       7.259  -8.702   0.057 -0.347900
ATOM   5402 H    ARG   351       7.338  -8.067  -0.726  0.274700
ATOM   5403 CA   ARG   351       7.636 -10.109  -0.096 -0.263700
ATOM   5404 HA   ARG   351       6.798 -10.759   0.155  0.156000
ATOM   5405 CB   ARG   351       8.086 -10.395  -1.531 -0.000700
ATOM   5406 HB2  ARG   351       8.862  -9.683  -1.812  0.032700
ATOM   5407 HB3  ARG   351       8.517 -11.396  -1.559  0.032700
ATOM   5408 CG   ARG   351       6.968 -10.363  -2.557  0.039000
ATOM   5409 HG2  ARG   351       6.354 -11.254  -2.425  0.028500
ATOM   5410 HG3  ARG   351       6.337  -9.489  -2.398  0.028500
ATOM   5411 CD   ARG   351       7.561 -10.293  -3.964  0.048600
ATOM   5412 HD2  ARG   351       8.115  -9.359  -4.061  0.068700
ATOM   5413 HD3  ARG   351       8.269 -11.102  -4.142  0.068700
ATOM   5414 NE   ARG   351       6.514 -10.297  -4.979 -0.529500
ATOM   5415 HE   ARG   351       6.329  -9.435  -5.471  0.345600
ATOM   5416 CZ   ARG   351       5.763 -11.340  -5.278  0.807600
ATOM   5417 NH1  ARG   351       5.945 -12.481  -4.642 -0.862700
ATOM   5418 1HH1 ARG   351       6.792 -12.637  -4.114  0.447800
ATOM   5419 2HH1 ARG   351       5.267 -13.216  -4.783  0.447800
ATOM   5420 NH2  ARG   351       4.823 -11.250  -6.196 -0.862700
ATOM   5421 1HH2 ARG   351       4.693 -10.407  -6.737  0.447800
ATOM   5422 2HH2 ARG   351       4.334 -12.099  -6.439  0.447800
ATOM   5423 C    ARG   351       8.771 -10.450   0.867  0.734100
ATOM   5424 O    ARG   351       8.752 -11.492   1.521 -0.589400
ATOM   5425 N    LEU   352       9.763  -9.564   0.952 -0.415700
ATOM   5426 H    LEU   352       9.727  -8.736   0.373  0.271900
ATOM   5427 CA   LEU   352      10.897  -9.758   1.853 -0.051800
ATOM   5428 HA   LEU   352      11.421 -10.676   1.587  0.092200
ATOM   5429 CB   LEU   352      11.863  -8.568   1.723 -0.110200
ATOM   5430 HB2  LEU   352      12.227  -8.569   0.696  0.045700
ATOM   5431 HB3  LEU   352      11.316  -7.632   1.834  0.045700
ATOM   5432 CG   LEU   352      13.080  -8.524   2.667  0.353100
ATOM   5433 HG   LEU   352      13.494  -9.526   2.774 -0.036100
ATOM   5434 CD1  LEU   352      14.164  -7.637   2.046 -0.412100
ATOM   5435 1HD1 LEU   352      13.768  -6.630   1.913  0.100000
ATOM   5436 2HD1 LEU   352      15.028  -7.583   2.709  0.100000
ATOM   5437 3HD1 LEU   352      14.484  -8.056   1.092  0.100000
ATOM   5438 CD2  LEU   352      12.694  -7.995   4.051 -0.412100
ATOM   5439 1HD2 LEU   352      12.060  -7.113   3.959  0.100000
ATOM   5440 2HD2 LEU   352      12.198  -8.760   4.648  0.100000
ATOM   5441 3HD2 LEU   352      13.596  -7.714   4.595  0.100000
ATOM   5442 C    LEU   352      10.411  -9.897   3.290  0.597300
ATOM   5443 O    LEU   352      10.800 -10.823   4.003 -0.567900
ATOM   5444 N    GLH   353       9.555  -8.970   3.718 -0.415700
ATOM   5445 H    GLH   353       9.304  -8.215   3.095  0.271900
ATOM   5446 CA   GLH   353       9.024  -8.988   5.074  0.014500
ATOM   5447 HA   GLH   353       9.854  -8.991   5.781  0.077900
ATOM   5448 CB   GLH   353       8.175  -7.732   5.317 -0.007100
ATOM   5449 HB2  GLH   353       7.411  -7.634   4.545  0.025600
ATOM   5450 HB3  GLH   353       7.677  -7.851   6.279  0.025600
ATOM   5451 CG   GLH   353       9.021  -6.455   5.374 -0.017400
ATOM   5452 HG2  GLH   353       9.800  -6.580   6.127  0.043000
ATOM   5453 HG3  GLH   353       9.515  -6.272   4.420  0.043000
ATOM   5454 CD   GLH   353       8.206  -5.242   5.756  0.680100
ATOM   5455 OE1  GLH   353       7.371  -5.291   6.652 -0.583800
ATOM   5456 OE2  GLH   353       8.455  -4.148   5.103 -0.651100
ATOM   5457 HE2  GLH   353       7.890  -3.455   5.452  0.464100
ATOM   5458 C    GLH   353       8.207 -10.249   5.342  0.597300
ATOM   5459 O    GLH   353       8.345 -10.870   6.398 -0.567900
ATOM   5460 N    SER   354       7.363 -10.627   4.387 -0.415700
ATOM   5461 H    SER   354       7.289 -10.073   3.545  0.271900
ATOM   5462 CA   SER   354       6.539 -11.821   4.534 -0.024900
ATOM   5463 HA   SER   354       5.932 -11.731   5.435  0.084300
ATOM   5464 CB   SER   354       5.597 -11.974   3.337  0.211700
ATOM   5465 HB2  SER   354       6.167 -12.005   2.409  0.035200
ATOM   5466 HB3  SER   354       5.047 -12.909   3.444  0.035200
ATOM   5467 OG   SER   354       4.666 -10.906   3.292 -0.654600
ATOM   5468 HG   SER   354       5.142 -10.145   2.953  0.427500
ATOM   5469 C    SER   354       7.406 -13.066   4.679  0.597300
ATOM   5470 O    SER   354       7.127 -13.921   5.520 -0.567900
ATOM   5471 N    GLU   355       8.466 -13.169   3.877 -0.516300
ATOM   5472 H    GLU   355       8.645 -12.456   3.185  0.293600
ATOM   5473 CA   GLU   355       9.360 -14.320   3.952  0.039700
ATOM   5474 HA   GLU   355       8.778 -15.236   3.849  0.110500
ATOM   5475 CB   GLU   355      10.395 -14.279   2.824  0.056000
ATOM   5476 HB2  GLU   355      10.870 -13.298   2.809 -0.017300
ATOM   5477 HB3  GLU   355      11.158 -15.027   3.039 -0.017300
ATOM   5478 CG   GLU   355       9.783 -14.581   1.459  0.013600
ATOM   5479 HG2  GLU   355       9.382 -15.594   1.494 -0.042500
ATOM   5480 HG3  GLU   355       8.947 -13.913   1.249 -0.042500
ATOM   5481 CD   GLU   355      10.786 -14.518   0.325  0.805400
ATOM   5482 OE1  GLU   355      10.372 -14.832  -0.801 -0.818800
ATOM   5483 OE2  GLU   355      11.966 -14.161   0.561 -0.818800
ATOM   5484 C    GLU   355      10.074 -14.391   5.294  0.536600
ATOM   5485 O    GLU   355      10.142 -15.459   5.911 -0.581900
ATOM   5486 N    LEU   356      10.599 -13.262   5.763 -0.415700
ATOM   5487 H    LEU   356      10.537 -12.416   5.215  0.271900
ATOM   5488 CA   LEU   356      11.292 -13.259   7.048 -0.051800
ATOM   5489 HA   LEU   356      12.067 -14.025   7.033  0.092200
ATOM   5490 CB   LEU   356      11.924 -11.890   7.324 -0.110200
ATOM   5491 HB2  LEU   356      11.146 -11.130   7.256  0.045700
ATOM   5492 HB3  LEU   356      12.275 -11.899   8.356  0.045700
ATOM   5493 CG   LEU   356      13.094 -11.462   6.426  0.353100
ATOM   5494 HG   LEU   356      12.767 -11.348   5.392 -0.036100
ATOM   5495 CD1  LEU   356      13.629 -10.123   6.921 -0.412100
ATOM   5496 1HD1 LEU   356      14.483  -9.823   6.313  0.100000
ATOM   5497 2HD1 LEU   356      12.850  -9.367   6.827  0.100000
ATOM   5498 3HD1 LEU   356      13.948 -10.207   7.960  0.100000
ATOM   5499 CD2  LEU   356      14.211 -12.502   6.450 -0.412100
ATOM   5500 1HD2 LEU   356      14.500 -12.726   7.476  0.100000
ATOM   5501 2HD2 LEU   356      13.871 -13.409   5.951  0.100000
ATOM   5502 3HD2 LEU   356      15.074 -12.116   5.908  0.100000
ATOM   5503 C    LEU   356      10.322 -13.626   8.173  0.597300
ATOM   5504 O    LEU   356      10.665 -14.386   9.082 -0.567900
ATOM   5505 N    LEU   357       9.099 -13.107   8.107 -0.415700
ATOM   5506 H    LEU   357       8.875 -12.479   7.347  0.271900
ATOM   5507 CA   LEU   357       8.091 -13.392   9.122 -0.051800
ATOM   5508 HA   LEU   357       8.498 -13.152  10.105  0.092200
ATOM   5509 CB   LEU   357       6.838 -12.540   8.879 -0.110200
ATOM   5510 HB2  LEU   357       6.589 -12.594   7.820  0.045700
ATOM   5511 HB3  LEU   357       6.005 -12.984   9.424  0.045700
ATOM   5512 CG   LEU   357       6.941 -11.066   9.291  0.353100
ATOM   5513 HG   LEU   357       7.875 -10.644   8.919 -0.036100
ATOM   5514 CD1  LEU   357       5.777 -10.279   8.686 -0.412100
ATOM   5515 1HD1 LEU   357       5.804 -10.359   7.600  0.100000
ATOM   5516 2HD1 LEU   357       4.830 -10.668   9.060  0.100000
ATOM   5517 3HD1 LEU   357       5.865  -9.227   8.957  0.100000
ATOM   5518 CD2  LEU   357       6.933 -10.949  10.813 -0.412100
ATOM   5519 1HD2 LEU   357       6.909  -9.899  11.105  0.100000
ATOM   5520 2HD2 LEU   357       6.058 -11.449  11.226  0.100000
ATOM   5521 3HD2 LEU   357       7.837 -11.400  11.224  0.100000
ATOM   5522 C    LEU   357       7.725 -14.876   9.167  0.597300
ATOM   5523 O    LEU   357       7.665 -15.466  10.247 -0.567900
ATOM   5524 N    VAL   358       7.480 -15.489   8.011 -0.415700
ATOM   5525 H    VAL   358       7.513 -14.961   7.150  0.271900
ATOM   5526 CA   VAL   358       7.146 -16.913   7.984 -0.087500
ATOM   5527 HA   VAL   358       6.280 -17.095   8.620  0.096900
ATOM   5528 CB   VAL   358       6.801 -17.382   6.557  0.298500
ATOM   5529 HB   VAL   358       7.583 -17.055   5.872 -0.029700
ATOM   5530 CG1  VAL   358       6.688 -18.898   6.508 -0.319200
ATOM   5531 1HG1 VAL   358       5.927 -19.221   7.218  0.079100
ATOM   5532 2HG1 VAL   358       6.392 -19.205   5.505  0.079100
ATOM   5533 3HG1 VAL   358       7.644 -19.376   6.725  0.079100
ATOM   5534 CG2  VAL   358       5.472 -16.770   6.116 -0.319200
ATOM   5535 1HG2 VAL   358       4.682 -17.045   6.814  0.079100
ATOM   5536 2HG2 VAL   358       5.533 -15.682   6.088  0.079100
ATOM   5537 3HG2 VAL   358       5.199 -17.131   5.124  0.079100
ATOM   5538 C    VAL   358       8.299 -17.741   8.558  0.597300
ATOM   5539 O    VAL   358       8.068 -18.659   9.345 -0.567900
ATOM   5540 N    ASP   359       9.538 -17.414   8.187 -0.516300
ATOM   5541 H    ASP   359       9.679 -16.656   7.535  0.293600
ATOM   5542 CA   ASP   359      10.702 -18.146   8.698  0.038100
ATOM   5543 HA   ASP   359      10.612 -19.202   8.440  0.088000
ATOM   5544 CB   ASP   359      12.014 -17.597   8.120 -0.030300
ATOM   5545 HB2  ASP   359      12.028 -16.513   8.229 -0.012200
ATOM   5546 HB3  ASP   359      12.850 -18.007   8.687 -0.012200
ATOM   5547 CG   ASP   359      12.228 -17.952   6.658  0.799400
ATOM   5548 OD1  ASP   359      11.580 -18.896   6.153 -0.801400
ATOM   5549 OD2  ASP   359      13.075 -17.294   6.015 -0.801400
ATOM   5550 C    ASP   359      10.787 -18.064  10.218  0.536600
ATOM   5551 O    ASP   359      10.890 -19.082  10.902 -0.581900
ATOM   5552 N    ALA   360      10.746 -16.846  10.756 -0.415700
ATOM   5553 H    ALA   360      10.625 -16.046  10.152  0.271900
ATOM   5554 CA   ALA   360      10.870 -16.631  12.195  0.033700
ATOM   5555 HA   ALA   360      11.795 -17.100  12.531  0.082300
ATOM   5556 CB   ALA   360      10.986 -15.139  12.488 -0.182500
ATOM   5557 HB1  ALA   360      11.262 -14.996  13.533  0.060300
ATOM   5558 HB2  ALA   360      11.767 -14.706  11.864  0.060300
ATOM   5559 HB3  ALA   360      10.030 -14.652  12.294  0.060300
ATOM   5560 C    ALA   360       9.738 -17.229  13.022  0.597300
ATOM   5561 O    ALA   360       9.979 -17.912  14.019 -0.567900
ATOM   5562 N    VAL   361       8.502 -16.978  12.613 -0.415700
ATOM   5563 H    VAL   361       8.355 -16.429  11.778  0.271900
ATOM   5564 CA   VAL   361       7.350 -17.472  13.355 -0.087500
ATOM   5565 HA   VAL   361       7.483 -17.210  14.405  0.096900
ATOM   5566 CB   VAL   361       6.066 -16.796  12.857  0.298500
ATOM   5567 HB   VAL   361       5.949 -16.980  11.789 -0.029700
ATOM   5568 CG1  VAL   361       4.856 -17.365  13.584 -0.319200
ATOM   5569 1HG1 VAL   361       5.017 -17.320  14.662  0.079100
ATOM   5570 2HG1 VAL   361       3.976 -16.774  13.332  0.079100
ATOM   5571 3HG1 VAL   361       4.672 -18.382  13.238  0.079100
ATOM   5572 CG2  VAL   361       6.149 -15.289  13.107 -0.319200
ATOM   5573 1HG2 VAL   361       6.241 -15.089  14.174  0.079100
ATOM   5574 2HG2 VAL   361       7.003 -14.844  12.595  0.079100
ATOM   5575 3HG2 VAL   361       5.244 -14.810  12.732  0.079100
ATOM   5576 C    VAL   361       7.194 -18.987  13.299  0.597300
ATOM   5577 O    VAL   361       6.809 -19.604  14.295 -0.567900
ATOM   5578 N    LEU   362       7.498 -19.599  12.158 -0.415700
ATOM   5579 H    LEU   362       7.803 -19.062  11.359  0.271900
ATOM   5580 CA   LEU   362       7.355 -21.049  12.029 -0.051800
ATOM   5581 HA   LEU   362       6.513 -21.389  12.632  0.092200
ATOM   5582 CB   LEU   362       7.051 -21.433  10.578 -0.110200
ATOM   5583 HB2  LEU   362       7.899 -21.147   9.956  0.045700
ATOM   5584 HB3  LEU   362       6.984 -22.520  10.537  0.045700
ATOM   5585 CG   LEU   362       5.769 -20.873   9.949  0.353100
ATOM   5586 HG   LEU   362       5.847 -19.792   9.832 -0.036100
ATOM   5587 CD1  LEU   362       5.568 -21.509   8.574 -0.412100
ATOM   5588 1HD1 LEU   362       5.395 -22.580   8.685  0.100000
ATOM   5589 2HD1 LEU   362       4.705 -21.059   8.084  0.100000
ATOM   5590 3HD1 LEU   362       6.455 -21.354   7.960  0.100000
ATOM   5591 CD2  LEU   362       4.566 -21.167  10.843 -0.412100
ATOM   5592 1HD2 LEU   362       3.652 -20.860  10.334  0.100000
ATOM   5593 2HD2 LEU   362       4.513 -22.233  11.061  0.100000
ATOM   5594 3HD2 LEU   362       4.637 -20.605  11.774  0.100000
ATOM   5595 C    LEU   362       8.569 -21.840  12.518  0.597300
ATOM   5596 O    LEU   362       8.422 -22.988  12.947 -0.567900
ATOM   5597 N    ASP   363       9.757 -21.245  12.462 -0.516300
ATOM   5598 H    ASP   363       9.845 -20.349  12.003  0.293600
ATOM   5599 CA   ASP   363      10.973 -21.941  12.891  0.038100
ATOM   5600 HA   ASP   363      10.792 -23.016  12.898  0.088000
ATOM   5601 CB   ASP   363      12.118 -21.712  11.902 -0.030300
ATOM   5602 HB2  ASP   363      12.394 -20.659  11.864 -0.012200
ATOM   5603 HB3  ASP   363      12.995 -22.240  12.275 -0.012200
ATOM   5604 CG   ASP   363      11.836 -22.271  10.520  0.799400
ATOM   5605 OD1  ASP   363      11.088 -23.256  10.384 -0.801400
ATOM   5606 OD2  ASP   363      12.399 -21.738   9.544 -0.801400
ATOM   5607 C    ASP   363      11.481 -21.614  14.294  0.536600
ATOM   5608 O    ASP   363      12.153 -22.448  14.903 -0.581900
ATOM   5609 N    ARG   364      11.197 -20.421  14.818 -0.347900
ATOM   5610 H    ARG   364      10.690 -19.741  14.271  0.274700
ATOM   5611 CA   ARG   364      11.686 -20.044  16.154 -0.263700
ATOM   5612 HA   ARG   364      12.569 -20.633  16.402  0.156000
ATOM   5613 CB   ARG   364      12.112 -18.573  16.192 -0.000700
ATOM   5614 HB2  ARG   364      11.271 -17.922  15.950  0.032700
ATOM   5615 HB3  ARG   364      12.379 -18.337  17.222  0.032700
ATOM   5616 CG   ARG   364      13.331 -18.222  15.348  0.039000
ATOM   5617 HG2  ARG   364      14.196 -18.794  15.684  0.028500
ATOM   5618 HG3  ARG   364      13.119 -18.478  14.310  0.028500
ATOM   5619 CD   ARG   364      13.622 -16.719  15.428  0.048600
ATOM   5620 HD2  ARG   364      14.091 -16.432  14.487  0.068700
ATOM   5621 HD3  ARG   364      12.685 -16.165  15.485  0.068700
ATOM   5622 NE   ARG   364      14.487 -16.342  16.558 -0.529500
ATOM   5623 HE   ARG   364      14.071 -16.019  17.420  0.345600
ATOM   5624 CZ   ARG   364      15.812 -16.364  16.525  0.807600
ATOM   5625 NH1  ARG   364      16.445 -16.752  15.437 -0.862700
ATOM   5626 1HH1 ARG   364      15.922 -17.083  14.638  0.447800
ATOM   5627 2HH1 ARG   364      17.448 -16.650  15.369  0.447800
ATOM   5628 NH2  ARG   364      16.508 -16.000  17.582 -0.862700
ATOM   5629 1HH2 ARG   364      16.039 -15.648  18.404  0.447800
ATOM   5630 2HH2 ARG   364      17.518 -16.008  17.544  0.447800
ATOM   5631 C    ARG   364      10.706 -20.285  17.298  0.734100
ATOM   5632 O    ARG   364      11.125 -20.361  18.450 -0.589400
ATOM   5633 N    VAL   365       9.418 -20.393  16.998 -0.415700
ATOM   5634 H    VAL   365       9.136 -20.305  16.032  0.271900
ATOM   5635 CA   VAL   365       8.406 -20.583  18.034 -0.087500
ATOM   5636 HA   VAL   365       8.808 -20.246  18.990  0.096900
ATOM   5637 CB   VAL   365       7.201 -19.670  17.791  0.298500
ATOM   5638 HB   VAL   365       6.694 -19.957  16.869 -0.029700
ATOM   5639 CG1  VAL   365       6.212 -19.791  18.946 -0.319200
ATOM   5640 1HG1 VAL   365       6.710 -19.603  19.897  0.079100
ATOM   5641 2HG1 VAL   365       5.413 -19.058  18.834  0.079100
ATOM   5642 3HG1 VAL   365       5.765 -20.785  18.968  0.079100
ATOM   5643 CG2  VAL   365       7.665 -18.221  17.641 -0.319200
ATOM   5644 1HG2 VAL   365       6.796 -17.570  17.541  0.079100
ATOM   5645 2HG2 VAL   365       8.238 -17.912  18.516  0.079100
ATOM   5646 3HG2 VAL   365       8.273 -18.099  16.745  0.079100
ATOM   5647 C    VAL   365       7.946 -22.037  18.157  0.597300
ATOM   5648 O    VAL   365       7.118 -22.499  17.370 -0.567900
ATOM   5649 N    PRO   366       8.455 -22.765  19.161 -0.254800
ATOM   5650 CD   PRO   366       9.389 -22.285  20.182  0.019200
ATOM   5651 HD2  PRO   366       8.839 -21.771  20.970  0.039100
ATOM   5652 HD3  PRO   366      10.223 -21.675  19.833  0.039100
ATOM   5653 CG   PRO   366       9.994 -23.555  20.716  0.018900
ATOM   5654 HG2  PRO   366      10.406 -23.413  21.715  0.021300
ATOM   5655 HG3  PRO   366      10.756 -23.933  20.035  0.021300
ATOM   5656 CB   PRO   366       8.808 -24.474  20.735 -0.007000
ATOM   5657 HB2  PRO   366       8.181 -24.195  21.581  0.025300
ATOM   5658 HB3  PRO   366       9.100 -25.522  20.813  0.025300
ATOM   5659 CA   PRO   366       8.117 -24.171  19.408 -0.026600
ATOM   5660 HA   PRO   366       8.567 -24.778  18.622  0.064100
ATOM   5661 C    PRO   366       6.618 -24.464  19.480  0.589600
ATOM   5662 O    PRO   366       5.955 -24.116  20.451 -0.574800
ATOM   5663 N    GLY   367       6.086 -25.118  18.452 -0.415700
ATOM   5664 H    GLY   367       6.684 -25.406  17.690  0.271900
ATOM   5665 CA   GLY   367       4.677 -25.482  18.410 -0.025200
ATOM   5666 HA2  GLY   367       4.493 -25.975  17.455  0.069800
ATOM   5667 HA3  GLY   367       4.426 -26.202  19.189  0.069800
ATOM   5668 C    GLY   367       3.683 -24.336  18.519  0.597300
ATOM   5669 O    GLY   367       2.775 -24.376  19.352 -0.567900
ATOM   5670 N    LEU   368       3.845 -23.320  17.675 -0.415700
ATOM   5671 H    LEU   368       4.643 -23.322  17.056  0.271900
ATOM   5672 CA   LEU   368       2.940 -22.173  17.666 -0.051800
ATOM   5673 HA   LEU   368       2.891 -21.757  18.673  0.092200
ATOM   5674 CB   LEU   368       3.466 -21.104  16.711 -0.110200
ATOM   5675 HB2  LEU   368       4.429 -20.729  17.057  0.045700
ATOM   5676 HB3  LEU   368       3.627 -21.605  15.756  0.045700
ATOM   5677 CG   LEU   368       2.505 -19.940  16.447  0.353100
ATOM   5678 HG   LEU   368       1.461 -20.234  16.333 -0.036100
ATOM   5679 CD1  LEU   368       2.599 -18.926  17.570 -0.412100
ATOM   5680 1HD1 LEU   368       2.322 -19.386  18.518  0.100000
ATOM   5681 2HD1 LEU   368       3.612 -18.529  17.633  0.100000
ATOM   5682 3HD1 LEU   368       1.928 -18.095  17.352  0.100000
ATOM   5683 CD2  LEU   368       2.852 -19.301  15.122 -0.412100
ATOM   5684 1HD2 LEU   368       2.623 -19.983  14.304  0.100000
ATOM   5685 2HD2 LEU   368       2.307 -18.366  14.983  0.100000
ATOM   5686 3HD2 LEU   368       3.928 -19.128  15.147  0.100000
ATOM   5687 C    LEU   368       1.530 -22.574  17.238  0.597300
ATOM   5688 O    LEU   368       1.352 -23.483  16.424 -0.567900
ATOM   5689 N    LYS   369       0.529 -21.888  17.776 -0.347900
ATOM   5690 H    LYS   369       0.726 -21.241  18.526  0.274700
ATOM   5691 CA   LYS   369      -0.862 -22.152  17.425 -0.240000
ATOM   5692 HA   LYS   369      -0.980 -22.154  16.342  0.142600
ATOM   5693 CB   LYS   369      -1.300 -23.523  17.946 -0.009400
ATOM   5694 HB2  LYS   369      -2.275 -23.747  17.515  0.036200
ATOM   5695 HB3  LYS   369      -0.624 -24.312  17.617  0.036200
ATOM   5696 CG   LYS   369      -1.447 -23.587  19.460  0.018700
ATOM   5697 HG2  LYS   369      -0.468 -23.465  19.925  0.010300
ATOM   5698 HG3  LYS   369      -2.110 -22.802  19.822  0.010300
ATOM   5699 CD   LYS   369      -2.052 -24.921  19.879 -0.047900
ATOM   5700 HD2  LYS   369      -3.014 -25.055  19.384  0.062100
ATOM   5701 HD3  LYS   369      -1.383 -25.723  19.569  0.062100
ATOM   5702 CE   LYS   369      -2.255 -24.978  21.388 -0.014300
ATOM   5703 HE2  LYS   369      -1.299 -24.794  21.878  0.113500
ATOM   5704 HE3  LYS   369      -2.947 -24.190  21.684  0.113500
ATOM   5705 NZ   LYS   369      -2.783 -26.302  21.811 -0.385400
ATOM   5706 HZ1  LYS   369      -2.932 -26.355  22.808  0.340000
ATOM   5707 HZ2  LYS   369      -3.658 -26.510  21.351  0.340000
ATOM   5708 HZ3  LYS   369      -2.135 -27.025  21.535  0.340000
ATOM   5709 C    LYS   369      -1.765 -21.082  18.002  0.734100
ATOM   5710 O    LYS   369      -1.383 -20.389  18.946 -0.589400
ATOM   5711 N    LEU   370      -2.960 -20.944  17.442 -0.415700
ATOM   5712 H    LEU   370      -3.251 -21.610  16.740  0.271900
ATOM   5713 CA   LEU   370      -3.918 -19.967  17.938 -0.051800
ATOM   5714 HA   LEU   370      -3.445 -18.986  17.983  0.092200
ATOM   5715 CB   LEU   370      -5.160 -19.919  17.042 -0.110200
ATOM   5716 HB2  LEU   370      -5.466 -20.942  16.822  0.045700
ATOM   5717 HB3  LEU   370      -5.963 -19.449  17.609  0.045700
ATOM   5718 CG   LEU   370      -5.036 -19.151  15.728  0.353100
ATOM   5719 HG   LEU   370      -4.261 -19.614  15.118 -0.036100
ATOM   5720 CD1  LEU   370      -6.369 -19.197  14.986 -0.412100
ATOM   5721 1HD1 LEU   370      -7.149 -18.723  15.582  0.100000
ATOM   5722 2HD1 LEU   370      -6.283 -18.678  14.031  0.100000
ATOM   5723 3HD1 LEU   370      -6.641 -20.234  14.794  0.100000
ATOM   5724 CD2  LEU   370      -4.635 -17.707  16.001 -0.412100
ATOM   5725 1HD2 LEU   370      -3.606 -17.647  16.355  0.100000
ATOM   5726 2HD2 LEU   370      -4.693 -17.135  15.076  0.100000
ATOM   5727 3HD2 LEU   370      -5.300 -17.255  16.737  0.100000
ATOM   5728 C    LEU   370      -4.326 -20.338  19.356  0.597300
ATOM   5729 O    LEU   370      -4.463 -21.519  19.685 -0.567900
ATOM   5730 N    ALA   371      -4.522 -19.324  20.190 -0.415700
ATOM   5731 H    ALA   371      -4.348 -18.383  19.868  0.271900
ATOM   5732 CA   ALA   371      -4.924 -19.529  21.579  0.033700
ATOM   5733 HA   ALA   371      -4.561 -20.493  21.934  0.082300
ATOM   5734 CB   ALA   371      -4.312 -18.442  22.451 -0.182500
ATOM   5735 HB1  ALA   371      -4.574 -18.616  23.495  0.060300
ATOM   5736 HB2  ALA   371      -3.226 -18.458  22.362  0.060300
ATOM   5737 HB3  ALA   371      -4.684 -17.463  22.150  0.060300
ATOM   5738 C    ALA   371      -6.444 -19.529  21.721  0.597300
ATOM   5739 O    ALA   371      -6.977 -19.792  22.801 -0.567900
ATOM   5740 N    VAL   372      -7.138 -19.221  20.630 -0.415700
ATOM   5741 H    VAL   372      -6.641 -19.057  19.766  0.271900
ATOM   5742 CA   VAL   372      -8.600 -19.188  20.582 -0.087500
ATOM   5743 HA   VAL   372      -9.032 -19.762  21.401  0.096900
ATOM   5744 CB   VAL   372      -9.139 -17.742  20.667  0.298500
ATOM   5745 HB   VAL   372     -10.229 -17.736  20.672 -0.029700
ATOM   5746 CG1  VAL   372      -8.675 -17.066  21.951 -0.319200
ATOM   5747 1HG1 VAL   372      -8.913 -17.687  22.815  0.079100
ATOM   5748 2HG1 VAL   372      -7.598 -16.896  21.931  0.079100
ATOM   5749 3HG1 VAL   372      -9.170 -16.101  22.057  0.079100
ATOM   5750 CG2  VAL   372      -8.685 -16.934  19.450 -0.319200
ATOM   5751 1HG2 VAL   372      -9.109 -17.333  18.528  0.079100
ATOM   5752 2HG2 VAL   372      -9.039 -15.908  19.557  0.079100
ATOM   5753 3HG2 VAL   372      -7.598 -16.917  19.374  0.079100
ATOM   5754 C    VAL   372      -9.065 -19.808  19.271  0.597300
ATOM   5755 O    VAL   372      -8.253 -20.091  18.387 -0.567900
ATOM   5756 N    ALA   373     -10.366 -20.019  19.129 -0.415700
ATOM   5757 H    ALA   373     -10.998 -19.746  19.867  0.271900
ATOM   5758 CA   ALA   373     -10.925 -20.578  17.911  0.033700
ATOM   5759 HA   ALA   373     -10.380 -21.497  17.695  0.082300
ATOM   5760 CB   ALA   373     -12.393 -20.943  18.115 -0.182500
ATOM   5761 HB1  ALA   373     -12.739 -21.537  17.269  0.060300
ATOM   5762 HB2  ALA   373     -12.519 -21.525  19.028  0.060300
ATOM   5763 HB3  ALA   373     -12.997 -20.036  18.173  0.060300
ATOM   5764 C    ALA   373     -10.780 -19.571  16.770  0.597300
ATOM   5765 O    ALA   373     -10.918 -18.365  16.987 -0.567900
ATOM   5766 N    PRO   374     -10.508 -20.046  15.547 -0.254800
ATOM   5767 CD   PRO   374     -10.317 -21.453  15.177  0.019200
ATOM   5768 HD2  PRO   374     -11.278 -21.966  15.138  0.039100
ATOM   5769 HD3  PRO   374      -9.630 -21.972  15.847  0.039100
ATOM   5770 CG   PRO   374      -9.701 -21.366  13.792  0.018900
ATOM   5771 HG2  PRO   374      -9.899 -22.259  13.199  0.021300
ATOM   5772 HG3  PRO   374      -8.629 -21.184  13.865  0.021300
ATOM   5773 CB   PRO   374     -10.384 -20.156  13.212 -0.007000
ATOM   5774 HB2  PRO   374     -11.414 -20.416  12.968  0.025300
ATOM   5775 HB3  PRO   374      -9.905 -19.744  12.324  0.025300
ATOM   5776 CA   PRO   374     -10.348 -19.177  14.380 -0.026600
ATOM   5777 HA   PRO   374      -9.372 -18.694  14.421  0.064100
ATOM   5778 C    PRO   374     -11.440 -18.115  14.249  0.589600
ATOM   5779 O    PRO   374     -11.160 -16.940  14.002 -0.574800
ATOM   5780 N    GLU   375     -12.686 -18.531  14.434 -0.516300
ATOM   5781 H    GLU   375     -12.842 -19.514  14.607  0.293600
ATOM   5782 CA   GLU   375     -13.836 -17.643  14.328  0.039700
ATOM   5783 HA   GLU   375     -13.764 -17.096  13.388  0.110500
ATOM   5784 CB   GLU   375     -15.135 -18.455  14.305  0.056000
ATOM   5785 HB2  GLU   375     -15.965 -17.751  14.244 -0.017300
ATOM   5786 HB3  GLU   375     -15.170 -19.073  13.407 -0.017300
ATOM   5787 CG   GLU   375     -15.356 -19.329  15.538  0.013600
ATOM   5788 HG2  GLU   375     -14.911 -18.880  16.426 -0.042500
ATOM   5789 HG3  GLU   375     -16.431 -19.379  15.709 -0.042500
ATOM   5790 CD   GLU   375     -14.835 -20.745  15.360  0.805400
ATOM   5791 OE1  GLU   375     -13.743 -20.939  14.784 -0.818800
ATOM   5792 OE2  GLU   375     -15.532 -21.687  15.798 -0.818800
ATOM   5793 C    GLU   375     -13.907 -16.599  15.440  0.536600
ATOM   5794 O    GLU   375     -14.637 -15.611  15.321 -0.581900
ATOM   5795 N    ASP   376     -13.165 -16.799  16.523 -0.516300
ATOM   5796 H    ASP   376     -12.535 -17.587  16.562  0.293600
ATOM   5797 CA   ASP   376     -13.182 -15.855  17.636  0.038100
ATOM   5798 HA   ASP   376     -14.117 -15.294  17.619  0.088000
ATOM   5799 CB   ASP   376     -13.148 -16.605  18.966 -0.030300
ATOM   5800 HB2  ASP   376     -12.276 -17.257  18.992 -0.012200
ATOM   5801 HB3  ASP   376     -13.062 -15.897  19.790 -0.012200
ATOM   5802 CG   ASP   376     -14.412 -17.412  19.196  0.799400
ATOM   5803 OD1  ASP   376     -15.511 -16.865  18.960 -0.801400
ATOM   5804 OD2  ASP   376     -14.314 -18.579  19.628 -0.801400
ATOM   5805 C    ASP   376     -12.082 -14.803  17.578  0.536600
ATOM   5806 O    ASP   376     -11.923 -14.012  18.513 -0.581900
ATOM   5807 N    VAL   377     -11.315 -14.787  16.492 -0.415700
ATOM   5808 H    VAL   377     -11.467 -15.484  15.778  0.271900
ATOM   5809 CA   VAL   377     -10.269 -13.792  16.311 -0.087500
ATOM   5810 HA   VAL   377      -9.797 -13.594  17.274  0.096900
ATOM   5811 CB   VAL   377      -9.171 -14.277  15.349  0.298500
ATOM   5812 HB   VAL   377      -9.616 -14.573  14.399 -0.029700
ATOM   5813 CG1  VAL   377      -8.177 -13.156  15.082 -0.319200
ATOM   5814 1HG1 VAL   377      -7.719 -12.848  16.021  0.079100
ATOM   5815 2HG1 VAL   377      -7.403 -13.510  14.400  0.079100
ATOM   5816 3HG1 VAL   377      -8.652 -12.299  14.605  0.079100
ATOM   5817 CG2  VAL   377      -8.442 -15.484  15.947 -0.319200
ATOM   5818 1HG2 VAL   377      -9.100 -16.353  15.948  0.079100
ATOM   5819 2HG2 VAL   377      -7.533 -15.718  15.394  0.079100
ATOM   5820 3HG2 VAL   377      -8.152 -15.265  16.975  0.079100
ATOM   5821 C    VAL   377     -10.935 -12.543  15.738  0.597300
ATOM   5822 O    VAL   377     -11.477 -12.586  14.633 -0.567900
ATOM   5823 N    PRO   378     -10.899 -11.422  16.468 -0.254800
ATOM   5824 CD   PRO   378     -10.240 -11.232  17.767  0.019200
ATOM   5825 HD2  PRO   378      -9.227 -11.635  17.779  0.039100
ATOM   5826 HD3  PRO   378     -10.846 -11.664  18.563  0.039100
ATOM   5827 CG   PRO   378     -10.185  -9.724  17.911  0.018900
ATOM   5828 HG2  PRO   378      -9.314  -9.336  17.384  0.021300
ATOM   5829 HG3  PRO   378     -10.156  -9.428  18.960  0.021300
ATOM   5830 CB   PRO   378     -11.476  -9.296  17.256 -0.007000
ATOM   5831 HB2  PRO   378     -11.482  -8.238  16.995  0.025300
ATOM   5832 HB3  PRO   378     -12.314  -9.533  17.911  0.025300
ATOM   5833 CA   PRO   378     -11.519 -10.176  16.015 -0.026600
ATOM   5834 HA   PRO   378     -12.561 -10.360  15.752  0.064100
ATOM   5835 C    PRO   378     -10.811  -9.519  14.827  0.589600
ATOM   5836 O    PRO   378      -9.590  -9.382  14.821 -0.574800
ATOM   5837 N    PHE   379     -11.572  -9.104  13.828 -0.415700
ATOM   5838 H    PHE   379     -12.572  -9.099  13.967  0.271900
ATOM   5839 CA   PHE   379     -11.050  -8.427  12.648 -0.002400
ATOM   5840 HA   PHE   379      -9.960  -8.401  12.679  0.097800
ATOM   5841 CB   PHE   379     -11.458  -9.156  11.363 -0.034300
ATOM   5842 HB2  PHE   379     -12.449  -9.595  11.483  0.029500
ATOM   5843 HB3  PHE   379     -11.534  -8.428  10.555  0.029500
ATOM   5844 CG   PHE   379     -10.480 -10.227  10.934  0.011800
ATOM   5845 CD1  PHE   379     -10.274 -11.361  11.725 -0.125600
ATOM   5846 HD1  PHE   379     -10.825 -11.478  12.646  0.133000
ATOM   5847 CE1  PHE   379      -9.348 -12.342  11.344 -0.170400
ATOM   5848 HE1  PHE   379      -9.207 -13.221  11.956  0.143000
ATOM   5849 CZ   PHE   379      -8.622 -12.195  10.155 -0.107200
ATOM   5850 HZ   PHE   379      -7.936 -12.969   9.843  0.129700
ATOM   5851 CE2  PHE   379      -8.830 -11.062   9.361 -0.170400
ATOM   5852 HE2  PHE   379      -8.365 -10.946   8.393  0.143000
ATOM   5853 CD2  PHE   379      -9.750 -10.088   9.750 -0.125600
ATOM   5854 HD2  PHE   379      -9.894  -9.216   9.129  0.133000
ATOM   5855 C    PHE   379     -11.510  -6.973  12.626  0.597300
ATOM   5856 O    PHE   379     -12.546  -6.626  13.199 -0.567900
ATOM   5857 N    LYS   380     -10.735  -6.123  11.960 -0.347900
ATOM   5858 H    LYS   380      -9.904  -6.479  11.509  0.274700
ATOM   5859 CA   LYS   380     -11.017  -4.694  11.888 -0.240000
ATOM   5860 HA   LYS   380     -11.008  -4.336  12.917  0.142600
ATOM   5861 CB   LYS   380      -9.900  -3.984  11.122 -0.009400
ATOM   5862 HB2  LYS   380      -9.796  -4.435  10.135  0.036200
ATOM   5863 HB3  LYS   380     -10.172  -2.937  10.988  0.036200
ATOM   5864 CG   LYS   380      -8.561  -4.037  11.857  0.018700
ATOM   5865 HG2  LYS   380      -8.674  -3.512  12.806  0.010300
ATOM   5866 HG3  LYS   380      -8.281  -5.067  12.075  0.010300
ATOM   5867 CD   LYS   380      -7.457  -3.381  11.047 -0.047900
ATOM   5868 HD2  LYS   380      -7.378  -3.875  10.079  0.062100
ATOM   5869 HD3  LYS   380      -7.720  -2.330  10.924  0.062100
ATOM   5870 CE   LYS   380      -6.116  -3.466  11.769 -0.014300
ATOM   5871 HE2  LYS   380      -5.875  -4.515  11.939  0.113500
ATOM   5872 HE3  LYS   380      -5.345  -3.043  11.125  0.113500
ATOM   5873 NZ   LYS   380      -6.111  -2.742  13.064 -0.385400
ATOM   5874 HZ1  LYS   380      -6.288  -1.757  12.925  0.340000
ATOM   5875 HZ2  LYS   380      -6.790  -3.090  13.725  0.340000
ATOM   5876 HZ3  LYS   380      -5.212  -2.799  13.522  0.340000
ATOM   5877 C    LYS   380     -12.375  -4.342  11.285  0.734100
ATOM   5878 O    LYS   380     -12.799  -4.934  10.291 -0.589400
ATOM   5879 N    LYS   381     -13.033  -3.357  11.892 -0.347900
ATOM   5880 H    LYS   381     -12.604  -2.935  12.703  0.274700
ATOM   5881 CA   LYS   381     -14.345  -2.872  11.474 -0.240000
ATOM   5882 HA   LYS   381     -14.770  -3.559  10.742  0.142600
ATOM   5883 CB   LYS   381     -15.293  -2.799  12.675 -0.009400
ATOM   5884 HB2  LYS   381     -14.965  -1.990  13.329  0.036200
ATOM   5885 HB3  LYS   381     -16.296  -2.552  12.328  0.036200
ATOM   5886 CG   LYS   381     -15.366  -4.063  13.524  0.018700
ATOM   5887 HG2  LYS   381     -14.408  -4.245  14.012  0.010300
ATOM   5888 HG3  LYS   381     -16.117  -3.910  14.299  0.010300
ATOM   5889 CD   LYS   381     -15.756  -5.285  12.708 -0.047900
ATOM   5890 HD2  LYS   381     -16.643  -5.070  12.112  0.062100
ATOM   5891 HD3  LYS   381     -14.926  -5.571  12.062  0.062100
ATOM   5892 CE   LYS   381     -16.147  -6.440  13.614 -0.014300
ATOM   5893 HE2  LYS   381     -15.634  -6.327  14.569  0.113500
ATOM   5894 HE3  LYS   381     -17.218  -6.389  13.809  0.113500
ATOM   5895 NZ   LYS   381     -15.788  -7.753  13.027 -0.385400
ATOM   5896 HZ1  LYS   381     -16.192  -7.894  12.112  0.340000
ATOM   5897 HZ2  LYS   381     -14.788  -7.865  12.942  0.340000
ATOM   5898 HZ3  LYS   381     -16.122  -8.507  13.610  0.340000
ATOM   5899 C    LYS   381     -14.255  -1.492  10.839  0.734100
ATOM   5900 O    LYS   381     -13.417  -0.671  11.232 -0.589400
ATOM   5901 N    GLY   382     -15.129  -1.236   9.870 -0.415700
ATOM   5902 H    GLY   382     -15.799  -1.951   9.624  0.271900
ATOM   5903 CA   GLY   382     -15.169   0.048   9.184 -0.025200
ATOM   5904 HA2  GLY   382     -15.878   0.010   8.357  0.069800
ATOM   5905 HA3  GLY   382     -15.497   0.817   9.883  0.069800
ATOM   5906 C    GLY   382     -13.825   0.459   8.615  0.597300
ATOM   5907 O    GLY   382     -13.481   1.640   8.624 -0.567900
ATOM   5908 N    ALA   383     -13.059  -0.509   8.121 -0.415700
ATOM   5909 H    ALA   383     -13.427  -1.448   8.066  0.271900
ATOM   5910 CA   ALA   383     -11.731  -0.229   7.595  0.033700
ATOM   5911 HA   ALA   383     -11.423   0.772   7.895  0.082300
ATOM   5912 CB   ALA   383     -10.728  -1.179   8.233 -0.182500
ATOM   5913 HB1  ALA   383      -9.707  -0.930   7.943  0.060300
ATOM   5914 HB2  ALA   383     -10.805  -1.112   9.318  0.060300
ATOM   5915 HB3  ALA   383     -10.938  -2.205   7.930  0.060300
ATOM   5916 C    ALA   383     -11.614  -0.287   6.078  0.597300
ATOM   5917 O    ALA   383     -12.512  -0.740   5.376 -0.567900
ATOM   5918 N    LEU   384     -10.472   0.177   5.579 -0.415700
ATOM   5919 H    LEU   384      -9.778   0.543   6.215  0.271900
ATOM   5920 CA   LEU   384     -10.172   0.145   4.156 -0.051800
ATOM   5921 HA   LEU   384     -11.086   0.092   3.564  0.092200
ATOM   5922 CB   LEU   384      -9.359   1.387   3.752 -0.110200
ATOM   5923 HB2  LEU   384      -8.398   1.358   4.266  0.045700
ATOM   5924 HB3  LEU   384      -9.157   1.325   2.683  0.045700
ATOM   5925 CG   LEU   384     -10.004   2.746   4.051  0.353100
ATOM   5926 HG   LEU   384     -10.118   2.856   5.130 -0.036100
ATOM   5927 CD1  LEU   384      -9.084   3.860   3.560 -0.412100
ATOM   5928 1HD1 LEU   384      -9.523   4.825   3.814  0.100000
ATOM   5929 2HD1 LEU   384      -8.119   3.775   4.060  0.100000
ATOM   5930 3HD1 LEU   384      -8.945   3.796   2.481  0.100000
ATOM   5931 CD2  LEU   384     -11.364   2.854   3.375 -0.412100
ATOM   5932 1HD2 LEU   384     -12.024   2.052   3.704  0.100000
ATOM   5933 2HD2 LEU   384     -11.837   3.781   3.700  0.100000
ATOM   5934 3HD2 LEU   384     -11.262   2.833   2.290  0.100000
ATOM   5935 C    LEU   384      -9.372  -1.126   3.897  0.597300
ATOM   5936 O    LEU   384      -9.679  -1.896   2.989 -0.567900
ATOM   5937 N    ILE   385      -8.351  -1.357   4.719 -0.415700
ATOM   5938 H    ILE   385      -8.198  -0.725   5.491  0.271900
ATOM   5939 CA   ILE   385      -7.513  -2.549   4.604 -0.059700
ATOM   5940 HA   ILE   385      -7.643  -3.018   3.629  0.086900
ATOM   5941 CB   ILE   385      -6.020  -2.200   4.772  0.130300
ATOM   5942 HB   ILE   385      -5.842  -1.833   5.783  0.018700
ATOM   5943 CG2  ILE   385      -5.142  -3.435   4.547 -0.320400
ATOM   5944 1HG2 ILE   385      -4.089  -3.156   4.591  0.088200
ATOM   5945 2HG2 ILE   385      -5.331  -4.177   5.323  0.088200
ATOM   5946 3HG2 ILE   385      -5.344  -3.897   3.581  0.088200
ATOM   5947 CG1  ILE   385      -5.621  -1.096   3.783 -0.043000
ATOM   5948 2HG1 ILE   385      -6.125  -0.166   4.047  0.023600
ATOM   5949 3HG1 ILE   385      -4.549  -0.924   3.870  0.023600
ATOM   5950 CD1  ILE   385      -5.926  -1.427   2.321 -0.066000
ATOM   5951 1HD1 ILE   385      -7.000  -1.491   2.145  0.018600
ATOM   5952 2HD1 ILE   385      -5.537  -0.623   1.695  0.018600
ATOM   5953 3HD1 ILE   385      -5.440  -2.353   2.012  0.018600
ATOM   5954 C    ILE   385      -7.949  -3.542   5.672  0.597300
ATOM   5955 O    ILE   385      -8.013  -3.200   6.854 -0.567900
ATOM   5956 N    ARG   386      -8.247  -4.770   5.257 -0.347900
ATOM   5957 H    ARG   386      -7.961  -5.045   4.328  0.274700
ATOM   5958 CA   ARG   386      -8.706  -5.817   6.168 -0.263700
ATOM   5959 HA   ARG   386      -9.384  -5.373   6.897  0.156000
ATOM   5960 CB   ARG   386      -9.468  -6.883   5.378 -0.000700
ATOM   5961 HB2  ARG   386      -8.829  -7.258   4.578  0.032700
ATOM   5962 HB3  ARG   386      -9.702  -7.719   6.036  0.032700
ATOM   5963 CG   ARG   386     -10.772  -6.337   4.782  0.039000
ATOM   5964 HG2  ARG   386     -11.459  -6.092   5.592  0.028500
ATOM   5965 HG3  ARG   386     -10.564  -5.421   4.227  0.028500
ATOM   5966 CD   ARG   386     -11.432  -7.328   3.829  0.048600
ATOM   5967 HD2  ARG   386     -12.295  -6.864   3.352  0.068700
ATOM   5968 HD3  ARG   386     -10.713  -7.580   3.049  0.068700
ATOM   5969 NE   ARG   386     -11.845  -8.556   4.510 -0.529500
ATOM   5970 HE   ARG   386     -11.731  -8.609   5.512  0.345600
ATOM   5971 CZ   ARG   386     -12.459  -9.567   3.917  0.807600
ATOM   5972 NH1  ARG   386     -12.751  -9.518   2.635 -0.862700
ATOM   5973 1HH1 ARG   386     -12.560  -8.693   2.085  0.447800
ATOM   5974 2HH1 ARG   386     -13.242 -10.295   2.217  0.447800
ATOM   5975 NH2  ARG   386     -12.788 -10.640   4.611 -0.862700
ATOM   5976 1HH2 ARG   386     -12.522 -10.746   5.579  0.447800
ATOM   5977 2HH2 ARG   386     -13.299 -11.376   4.144  0.447800
ATOM   5978 C    ARG   386      -7.566  -6.456   6.949  0.734100
ATOM   5979 O    ARG   386      -6.440  -6.533   6.462 -0.589400
ATOM   5980 N    GLY   387      -7.861  -6.925   8.153 -0.415700
ATOM   5981 H    GLY   387      -8.800  -6.825   8.511  0.271900
ATOM   5982 CA   GLY   387      -6.843  -7.561   8.968 -0.025200
ATOM   5983 HA2  GLY   387      -6.603  -8.519   8.507  0.069800
ATOM   5984 HA3  GLY   387      -5.943  -6.948   9.007  0.069800
ATOM   5985 C    GLY   387      -7.313  -7.784  10.392  0.597300
ATOM   5986 O    GLY   387      -8.309  -7.195  10.813 -0.567900
ATOM   5987 N    PRO   388      -6.605  -8.621  11.158 -0.254800
ATOM   5988 CD   PRO   388      -5.380  -9.323  10.774  0.019200
ATOM   5989 HD2  PRO   388      -4.508  -8.736  11.064  0.039100
ATOM   5990 HD3  PRO   388      -5.334  -9.581   9.716  0.039100
ATOM   5991 CG   PRO   388      -5.461 -10.576  11.595  0.018900
ATOM   5992 HG2  PRO   388      -4.479 -11.020  11.764  0.021300
ATOM   5993 HG3  PRO   388      -6.121 -11.293  11.107  0.021300
ATOM   5994 CB   PRO   388      -6.078 -10.119  12.909 -0.007000
ATOM   5995 HB2  PRO   388      -5.283  -9.808  13.586  0.025300
ATOM   5996 HB3  PRO   388      -6.659 -10.919  13.368  0.025300
ATOM   5997 CA   PRO   388      -6.966  -8.926  12.545 -0.026600
ATOM   5998 HA   PRO   388      -8.012  -9.232  12.589  0.064100
ATOM   5999 C    PRO   388      -6.715  -7.751  13.488  0.589600
ATOM   6000 O    PRO   388      -5.777  -6.978  13.289 -0.574800
ATOM   6001 N    GLU   389      -7.550  -7.611  14.510 -0.516300
ATOM   6002 H    GLU   389      -8.313  -8.264  14.616  0.293600
ATOM   6003 CA   GLU   389      -7.365  -6.570  15.516  0.039700
ATOM   6004 HA   GLU   389      -7.025  -5.636  15.069  0.110500
ATOM   6005 CB   GLU   389      -8.654  -6.327  16.305  0.056000
ATOM   6006 HB2  GLU   389      -9.015  -7.282  16.686 -0.017300
ATOM   6007 HB3  GLU   389      -8.411  -5.683  17.151 -0.017300
ATOM   6008 CG   GLU   389      -9.772  -5.644  15.523  0.013600
ATOM   6009 HG2  GLU   389      -9.435  -4.685  15.128 -0.042500
ATOM   6010 HG3  GLU   389     -10.017  -6.283  14.675 -0.042500
ATOM   6011 CD   GLU   389     -11.032  -5.454  16.360  0.805400
ATOM   6012 OE1  GLU   389     -12.007  -4.858  15.853 -0.818800
ATOM   6013 OE2  GLU   389     -11.060  -5.900  17.533 -0.818800
ATOM   6014 C    GLU   389      -6.291  -7.080  16.465  0.536600
ATOM   6015 O    GLU   389      -5.492  -6.309  16.998 -0.581900
ATOM   6016 N    ALA   390      -6.273  -8.396  16.662 -0.415700
ATOM   6017 H    ALA   390      -6.937  -8.978  16.171  0.271900
ATOM   6018 CA   ALA   390      -5.318  -9.070  17.524  0.033700
ATOM   6019 HA   ALA   390      -4.336  -8.607  17.431  0.082300
ATOM   6020 CB   ALA   390      -5.787  -8.982  18.981 -0.182500
ATOM   6021 HB1  ALA   390      -6.692  -9.576  19.114  0.060300
ATOM   6022 HB2  ALA   390      -5.014  -9.364  19.648  0.060300
ATOM   6023 HB3  ALA   390      -6.015  -7.947  19.237  0.060300
ATOM   6024 C    ALA   390      -5.203 -10.526  17.089  0.597300
ATOM   6025 O    ALA   390      -6.094 -11.050  16.417 -0.567900
ATOM   6026 N    LEU   391      -4.117 -11.191  17.473 -0.415700
ATOM   6027 H    LEU   391      -3.394 -10.713  17.992  0.271900
ATOM   6028 CA   LEU   391      -3.922 -12.590  17.110 -0.051800
ATOM   6029 HA   LEU   391      -4.879 -13.029  16.830  0.092200
ATOM   6030 CB   LEU   391      -2.950 -12.689  15.925 -0.110200
ATOM   6031 HB2  LEU   391      -3.112 -11.808  15.303  0.045700
ATOM   6032 HB3  LEU   391      -1.918 -12.603  16.266  0.045700
ATOM   6033 CG   LEU   391      -3.110 -13.893  14.993  0.353100
ATOM   6034 HG   LEU   391      -3.010 -14.816  15.565 -0.036100
ATOM   6035 CD1  LEU   391      -4.484 -13.856  14.330 -0.412100
ATOM   6036 1HD1 LEU   391      -4.655 -12.886  13.862  0.100000
ATOM   6037 2HD1 LEU   391      -4.527 -14.638  13.573  0.100000
ATOM   6038 3HD1 LEU   391      -5.265 -14.061  15.063  0.100000
ATOM   6039 CD2  LEU   391      -2.027 -13.850  13.919 -0.412100
ATOM   6040 1HD2 LEU   391      -2.151 -12.967  13.293  0.100000
ATOM   6041 2HD2 LEU   391      -1.051 -13.809  14.404  0.100000
ATOM   6042 3HD2 LEU   391      -2.092 -14.745  13.301  0.100000
ATOM   6043 C    LEU   391      -3.393 -13.355  18.319  0.597300
ATOM   6044 O    LEU   391      -2.181 -13.533  18.463 -0.567900
ATOM   6045 N    PRO   392      -4.291 -13.814  19.207 -0.254800
ATOM   6046 CD   PRO   392      -5.737 -13.571  19.217  0.019200
ATOM   6047 HD2  PRO   392      -6.255 -14.365  18.679  0.039100
ATOM   6048 HD3  PRO   392      -6.004 -12.591  18.822  0.039100
ATOM   6049 CG   PRO   392      -6.063 -13.632  20.691  0.018900
ATOM   6050 HG2  PRO   392      -7.119 -13.840  20.861  0.021300
ATOM   6051 HG3  PRO   392      -5.760 -12.708  21.184  0.021300
ATOM   6052 CB   PRO   392      -5.198 -14.779  21.150 -0.007000
ATOM   6053 HB2  PRO   392      -5.667 -15.715  20.846  0.025300
ATOM   6054 HB3  PRO   392      -5.050 -14.761  22.229  0.025300
ATOM   6055 CA   PRO   392      -3.887 -14.553  20.399 -0.026600
ATOM   6056 HA   PRO   392      -3.220 -13.930  20.994  0.064100
ATOM   6057 C    PRO   392      -3.219 -15.867  20.023  0.589600
ATOM   6058 O    PRO   392      -3.809 -16.690  19.321 -0.574800
ATOM   6059 N    VAL   393      -1.997 -16.074  20.492 -0.415700
ATOM   6060 H    VAL   393      -1.553 -15.365  21.058  0.271900
ATOM   6061 CA   VAL   393      -1.251 -17.295  20.199 -0.087500
ATOM   6062 HA   VAL   393      -1.926 -18.065  19.825  0.096900
ATOM   6063 CB   VAL   393      -0.172 -17.059  19.126  0.298500
ATOM   6064 HB   VAL   393       0.393 -17.984  19.007 -0.029700
ATOM   6065 CG1  VAL   393      -0.812 -16.716  17.783 -0.319200
ATOM   6066 1HG1 VAL   393      -0.040 -16.624  17.018  0.079100
ATOM   6067 2HG1 VAL   393      -1.501 -17.509  17.494  0.079100
ATOM   6068 3HG1 VAL   393      -1.360 -15.775  17.840  0.079100
ATOM   6069 CG2  VAL   393       0.780 -15.946  19.565 -0.319200
ATOM   6070 1HG2 VAL   393       1.608 -15.878  18.860  0.079100
ATOM   6071 2HG2 VAL   393       0.264 -14.987  19.608  0.079100
ATOM   6072 3HG2 VAL   393       1.199 -16.156  20.549  0.079100
ATOM   6073 C    VAL   393      -0.580 -17.868  21.437  0.597300
ATOM   6074 O    VAL   393      -0.364 -17.175  22.431 -0.567900
ATOM   6075 N    THR   394      -0.239 -19.145  21.372 -0.415700
ATOM   6076 H    THR   394      -0.427 -19.668  20.528  0.271900
ATOM   6077 CA   THR   394       0.453 -19.824  22.461 -0.038900
ATOM   6078 HA   THR   394       1.004 -19.108  23.071  0.100700
ATOM   6079 CB   THR   394      -0.526 -20.583  23.369  0.365400
ATOM   6080 HB   THR   394      -1.243 -19.878  23.789  0.004300
ATOM   6081 CG2  THR   394      -1.271 -21.659  22.584 -0.243800
ATOM   6082 1HG2 THR   394      -1.846 -21.211  21.773  0.064200
ATOM   6083 2HG2 THR   394      -0.583 -22.397  22.172  0.064200
ATOM   6084 3HG2 THR   394      -1.969 -22.162  23.253  0.064200
ATOM   6085 OG1  THR   394       0.197 -21.196  24.432 -0.676100
ATOM   6086 HG1  THR   394      -0.217 -20.918  25.252  0.410200
ATOM   6087 C    THR   394       1.456 -20.781  21.846  0.597300
ATOM   6088 O    THR   394       1.441 -21.007  20.634 -0.567900
ATOM   6089 N    TRP   395       2.335 -21.341  22.661 -0.415700
ATOM   6090 H    TRP   395       2.256 -21.205  23.659  0.271900
ATOM   6091 CA   TRP   395       3.348 -22.261  22.163 -0.027500
ATOM   6092 HA   TRP   395       2.917 -22.927  21.416  0.112300
ATOM   6093 CB   TRP   395       4.469 -21.459  21.501 -0.005000
ATOM   6094 HB2  TRP   395       5.273 -22.094  21.130  0.033900
ATOM   6095 HB3  TRP   395       4.060 -20.934  20.637  0.033900
ATOM   6096 CG   TRP   395       5.109 -20.454  22.402 -0.141500
ATOM   6097 CD1  TRP   395       6.148 -20.657  23.255 -0.163800
ATOM   6098 HD1  TRP   395       6.676 -21.591  23.377  0.206200
ATOM   6099 NE1  TRP   395       6.423 -19.501  23.932 -0.341800
ATOM   6100 HE1  TRP   395       7.093 -19.447  24.686  0.341200
ATOM   6101 CE2  TRP   395       5.579 -18.505  23.540  0.138000
ATOM   6102 CZ2  TRP   395       5.478 -17.174  23.940 -0.260100
ATOM   6103 HZ2  TRP   395       6.145 -16.770  24.687  0.157200
ATOM   6104 CH2  TRP   395       4.492 -16.398  23.351 -0.113400
ATOM   6105 HH2  TRP   395       4.378 -15.369  23.657  0.141700
ATOM   6106 CZ3  TRP   395       3.628 -16.935  22.381 -0.197200
ATOM   6107 HZ3  TRP   395       2.872 -16.300  21.943  0.144700
ATOM   6108 CE3  TRP   395       3.734 -18.269  21.981 -0.238700
ATOM   6109 HE3  TRP   395       3.080 -18.666  21.218  0.170000
ATOM   6110 CD2  TRP   395       4.721 -19.078  22.564  0.124300
ATOM   6111 C    TRP   395       3.908 -23.110  23.290  0.597300
ATOM   6112 O    TRP   395       3.541 -22.935  24.453 -0.567900
ATOM   6113 N    HIP   396       4.797 -24.035  22.944 -0.347900
ATOM   6114 H    HIP   396       5.080 -24.103  21.977  0.274700
ATOM   6115 CA   HIP   396       5.425 -24.909  23.928 -0.135400
ATOM   6116 HA   HIP   396       4.663 -25.283  24.612  0.121200
ATOM   6117 CB   HIP   396       6.095 -26.101  23.238 -0.041400
ATOM   6118 HB2  HIP   396       6.862 -25.745  22.549  0.081000
ATOM   6119 HB3  HIP   396       6.589 -26.720  23.987  0.081000
ATOM   6120 CG   HIP   396       5.135 -26.967  22.481 -0.001200
ATOM   6121 ND1  HIP   396       4.041 -27.559  23.063 -0.151300
ATOM   6122 HD1  HIP   396       3.725 -27.406  24.009  0.386600
ATOM   6123 CE1  HIP   396       3.385 -28.265  22.146 -0.017000
ATOM   6124 HE1  HIP   396       2.477 -28.826  22.312  0.268100
ATOM   6125 NE2  HIP   396       4.031 -28.145  20.988 -0.171800
ATOM   6126 HE2  HIP   396       3.795 -28.603  20.119  0.391100
ATOM   6127 CD2  HIP   396       5.134 -27.340  21.174 -0.114100
ATOM   6128 HD2  HIP   396       5.891 -27.095  20.444  0.231700
ATOM   6129 C    HIP   396       6.459 -24.139  24.736  0.734100
ATOM   6130 O    HIP   396       7.459 -23.671  24.187 -0.589400
ATOM   6131 N    ALA   397       6.220 -24.014  26.034 -0.382100
ATOM   6132 H    ALA   397       5.396 -24.448  26.427  0.268100
ATOM   6133 CA   ALA   397       7.129 -23.312  26.932 -0.174700
ATOM   6134 HA   ALA   397       8.011 -22.962  26.396  0.106700
ATOM   6135 CB   ALA   397       6.427 -22.097  27.533 -0.209300
ATOM   6136 HB1  ALA   397       6.205 -21.385  26.738  0.076400
ATOM   6137 HB2  ALA   397       5.489 -22.388  28.005  0.076400
ATOM   6138 HB3  ALA   397       7.082 -21.619  28.261  0.076400
ATOM   6139 C    ALA   397       7.616 -24.250  28.027  0.773100
ATOM   6140 O    ALA   397       8.604 -24.970  27.841 -0.805500
ATOM   6141 OXT  ALA   397       7.024 -24.299  29.112 -0.805500
ATOM   6142 O3   HEM   398       2.286   4.927  -7.617 -0.849372
ATOM   6143 C34  HEM   398       1.398   4.640  -6.799  0.840014
ATOM   6144 O4   HEM   398       0.228   5.037  -6.848 -0.849372
ATOM   6145 C33  HEM   398       1.751   3.686  -5.661 -0.044937
ATOM   6146 H29  HEM   398       1.567   2.658  -5.998 -0.034690
ATOM   6147 H30  HEM   398       2.830   3.764  -5.478 -0.034690
ATOM   6148 C32  HEM   398       1.015   3.926  -4.308  0.213949
ATOM   6149 H27  HEM   398       1.204   4.942  -3.940 -0.035374
ATOM   6150 H28  HEM   398      -0.069   3.837  -4.445 -0.035374
ATOM   6151 C29  HEM   398       1.493   2.870  -3.303 -0.456038
ATOM   6152 C30  HEM   398       0.946   1.563  -3.110  0.717088
ATOM   6153 C1   HEM   398      -0.121   1.022  -3.779 -0.883746
[truncated: 1,696,115 more chars]
