# Supplementary material for: Benchmark Study for Calculations of pK a Values of Metal Ligands in Proteins
Source: J Chem Theory Comput. 2026 Jul 6;22(14):7420–35. doi: 10.1021/acs.jctc.6c00884 (PMC13421986; doi:10.1021/acs.jctc.6c00884)
Supplement: Supplementary file 1 [file ct6c00884_si_001.zip › coords/ADH-NAD/comqum_A-.pdb]

REMARK default_name
1AXE
ATOM      1  N   SER     1     -14.603 -29.712  -3.737  0.184900
ATOM      2  H1  SER     1     -15.481 -30.002  -3.330  0.189800
ATOM      3  H2  SER     1     -13.856 -29.977  -3.111  0.189800
ATOM      4  H3  SER     1     -14.474 -30.204  -4.610  0.189800
ATOM      5  CA  SER     1     -14.583 -28.242  -3.970  0.056700
ATOM      6  HA  SER     1     -13.592 -27.969  -4.332  0.078200
ATOM      7  CB  SER     1     -15.597 -27.842  -5.049  0.259600
ATOM      8  HB2 SER     1     -15.503 -28.507  -5.907  0.027300
ATOM      9  HB3 SER     1     -16.603 -27.933  -4.640  0.027300
ATOM     10  OG  SER     1     -15.383 -26.510  -5.485 -0.671400
ATOM     11  HG  SER     1     -14.719 -26.512  -6.178  0.423900
ATOM     12  C   SER     1     -14.865 -27.496  -2.666  0.616300
ATOM     13  O   SER     1     -15.370 -28.084  -1.708 -0.572200
ATOM     14  N   THR     2     -14.550 -26.206  -2.621 -0.415700
ATOM     15  H   THR     2     -14.091 -25.780  -3.414  0.271900
ATOM     16  CA  THR     2     -14.729 -25.397  -1.417 -0.038900
ATOM     17  HA  THR     2     -14.918 -26.052  -0.567  0.100700
ATOM     18  CB  THR     2     -13.437 -24.643  -1.128  0.365400
ATOM     19  HB  THR     2     -13.643 -23.823  -0.439  0.004300
ATOM     20  CG2 THR     2     -12.418 -25.571  -0.471 -0.243800
ATOM     21 1HG2 THR     2     -12.179 -26.408  -1.127  0.064200
ATOM     22 2HG2 THR     2     -11.509 -25.011  -0.252  0.064200
ATOM     23 3HG2 THR     2     -12.827 -25.945   0.468  0.064200
ATOM     24  OG1 THR     2     -12.902 -24.124  -2.346 -0.676100
ATOM     25  HG1 THR     2     -13.409 -23.334  -2.548  0.410200
ATOM     26  C   THR     2     -15.884 -24.412  -1.471  0.597300
ATOM     27  O   THR     2     -16.231 -23.785  -0.472 -0.567900
ATOM     28  N   ALA     3     -16.492 -24.273  -2.637 -0.415700
ATOM     29  H   ALA     3     -16.168 -24.795  -3.438  0.271900
ATOM     30  CA  ALA     3     -17.580 -23.337  -2.813  0.033700
ATOM     31  HA  ALA     3     -17.182 -22.339  -2.629  0.082300
ATOM     32  CB  ALA     3     -18.053 -23.374  -4.244 -0.182500
ATOM     33  HB1 ALA     3     -18.457 -24.358  -4.480  0.060300
ATOM     34  HB2 ALA     3     -18.832 -22.625  -4.390  0.060300
ATOM     35  HB3 ALA     3     -17.223 -23.155  -4.916  0.060300
ATOM     36  C   ALA     3     -18.751 -23.566  -1.866  0.597300
ATOM     37  O   ALA     3     -19.389 -24.625  -1.873 -0.567900
ATOM     38  N   GLY     4     -19.027 -22.556  -1.049 -0.415700
ATOM     39  H   GLY     4     -18.542 -21.678  -1.167  0.271900
ATOM     40  CA  GLY     4     -20.134 -22.612  -0.115 -0.025200
ATOM     41  HA2 GLY     4     -20.437 -21.589   0.110  0.069800
ATOM     42  HA3 GLY     4     -20.979 -23.116  -0.583  0.069800
ATOM     43  C   GLY     4     -19.837 -23.296   1.203  0.597300
ATOM     44  O   GLY     4     -20.716 -23.377   2.066 -0.567900
ATOM     45  N   LYS     5     -18.617 -23.781   1.391 -0.347900
ATOM     46  H   LYS     5     -17.932 -23.722   0.652  0.274700
ATOM     47  CA  LYS     5     -18.278 -24.445   2.642 -0.240000
ATOM     48  HA  LYS     5     -19.164 -24.532   3.271  0.142600
ATOM     49  CB  LYS     5     -17.825 -25.889   2.384 -0.009400
ATOM     50  HB2 LYS     5     -17.965 -26.422   3.325  0.036200
ATOM     51  HB3 LYS     5     -18.493 -26.348   1.655  0.036200
ATOM     52  CG  LYS     5     -16.365 -26.089   1.933  0.018700
ATOM     53  HG2 LYS     5     -16.224 -25.580   0.980  0.010300
ATOM     54  HG3 LYS     5     -15.674 -25.669   2.664  0.010300
ATOM     55  CD  LYS     5     -16.045 -27.577   1.727 -0.047900
ATOM     56  HD2 LYS     5     -16.731 -27.984   0.983  0.062100
ATOM     57  HD3 LYS     5     -15.029 -27.673   1.342  0.062100
ATOM     58  CE  LYS     5     -16.161 -28.390   3.035 -0.014300
ATOM     59  HE2 LYS     5     -15.357 -28.101   3.712  0.113500
ATOM     60  HE3 LYS     5     -17.103 -28.147   3.526  0.113500
ATOM     61  NZ  LYS     5     -16.128 -29.872   2.817 -0.385400
ATOM     62  HZ1 LYS     5     -16.816 -30.150   2.132  0.340000
ATOM     63  HZ2 LYS     5     -15.219 -30.153   2.476  0.340000
ATOM     64  HZ3 LYS     5     -16.314 -30.372   3.674  0.340000
ATOM     65  C   LYS     5     -17.272 -23.658   3.465  0.734100
ATOM     66  O   LYS     5     -16.600 -22.754   2.961 -0.589400
ATOM     67  N   VAL     6     -17.221 -23.960   4.753 -0.415700
ATOM     68  H   VAL     6     -17.824 -24.690   5.103  0.271900
ATOM     69  CA  VAL     6     -16.275 -23.327   5.654 -0.087500
ATOM     70  HA  VAL     6     -16.267 -22.248   5.494  0.096900
ATOM     71  CB  VAL     6     -16.635 -23.595   7.138  0.298500
ATOM     72  HB  VAL     6     -16.815 -24.662   7.268 -0.029700
ATOM     73  CG1 VAL     6     -15.500 -23.174   8.074 -0.319200
ATOM     74 1HG1 VAL     6     -15.260 -22.122   7.918  0.079100
ATOM     75 2HG1 VAL     6     -15.842 -23.323   9.099  0.079100
ATOM     76 3HG1 VAL     6     -14.617 -23.793   7.921  0.079100
ATOM     77  CG2 VAL     6     -17.920 -22.855   7.517 -0.319200
ATOM     78 1HG2 VAL     6     -17.779 -21.779   7.412  0.079100
ATOM     79 2HG2 VAL     6     -18.745 -23.180   6.883  0.079100
ATOM     80 3HG2 VAL     6     -18.171 -23.076   8.554  0.079100
ATOM     81  C   VAL     6     -14.906 -23.891   5.295  0.597300
ATOM     82  O   VAL     6     -14.756 -25.086   5.039 -0.567900
ATOM     83  N   ILE     7     -13.912 -23.020   5.238 -0.415700
ATOM     84  H   ILE     7     -14.084 -22.048   5.451  0.271900
ATOM     85  CA  ILE     7     -12.557 -23.428   4.919 -0.059700
ATOM     86  HA  ILE     7     -12.521 -24.455   4.555  0.086900
ATOM     87  CB  ILE     7     -11.968 -22.510   3.816  0.130300
ATOM     88  HB  ILE     7     -12.173 -21.471   4.075  0.018700
ATOM     89  CG2 ILE     7     -10.449 -22.663   3.708 -0.320400
ATOM     90 1HG2 ILE     7      -9.960 -22.427   4.653  0.088200
ATOM     91 2HG2 ILE     7     -10.189 -23.677   3.405  0.088200
ATOM     92 3HG2 ILE     7     -10.031 -21.952   2.995  0.088200
ATOM     93  CG1 ILE     7     -12.628 -22.805   2.465 -0.043000
ATOM     94 2HG1 ILE     7     -12.596 -23.877   2.272  0.023600
ATOM     95 3HG1 ILE     7     -13.682 -22.527   2.492  0.023600
ATOM     96  CD1 ILE     7     -11.933 -22.112   1.304 -0.066000
ATOM     97 1HD1 ILE     7     -12.584 -22.130   0.430  0.018600
ATOM     98 2HD1 ILE     7     -11.739 -21.068   1.549  0.018600
ATOM     99 3HD1 ILE     7     -11.002 -22.616   1.045  0.018600
ATOM    100  C   ILE     7     -11.727 -23.357   6.188  0.597300
ATOM    101  O   ILE     7     -11.802 -22.378   6.915 -0.567900
ATOM    102  N   LYS     8     -10.995 -24.413   6.506 -0.347900
ATOM    103  H   LYS     8     -10.990 -25.228   5.910  0.274700
ATOM    104  CA  LYS     8     -10.093 -24.370   7.645 -0.240000
ATOM    105  HA  LYS     8     -10.325 -23.529   8.299  0.142600
ATOM    106  CB  LYS     8     -10.144 -25.656   8.457 -0.009400
ATOM    107  HB2 LYS     8      -9.911 -26.507   7.817  0.036200
ATOM    108  HB3 LYS     8      -9.373 -25.593   9.225  0.036200
ATOM    109  CG  LYS     8     -11.478 -25.900   9.136  0.018700
ATOM    110  HG2 LYS     8     -11.721 -24.976   9.661  0.010300
ATOM    111  HG3 LYS     8     -12.241 -26.105   8.385  0.010300
ATOM    112  CD  LYS     8     -11.371 -27.072  10.107 -0.047900
ATOM    113  HD2 LYS     8     -10.888 -27.908   9.601  0.062100
ATOM    114  HD3 LYS     8     -10.755 -26.775  10.956  0.062100
ATOM    115  CE  LYS     8     -12.749 -27.525  10.604 -0.014300
ATOM    116  HE2 LYS     8     -13.142 -26.758  11.271  0.113500
ATOM    117  HE3 LYS     8     -13.432 -27.608   9.759  0.113500
ATOM    118  NZ  LYS     8     -12.690 -28.835  11.323 -0.385400
ATOM    119  HZ1 LYS     8     -13.529 -29.026  11.852  0.340000
ATOM    120  HZ2 LYS     8     -12.520 -29.601  10.687  0.340000
ATOM    121  HZ3 LYS     8     -11.925 -28.830  11.982  0.340000
ATOM    122  C   LYS     8      -8.729 -24.200   7.014  0.734100
ATOM    123  O   LYS     8      -8.411 -24.923   6.070 -0.589400
ATOM    124  N   CYS     9      -7.934 -23.255   7.466 -0.415700
ATOM    125  H   CYS     9      -8.225 -22.680   8.244  0.271900
ATOM    126  CA  CYS     9      -6.623 -23.041   6.869  0.021300
ATOM    127  HA  CYS     9      -6.163 -23.994   6.604  0.112400
ATOM    128  CB  CYS     9      -6.739 -22.168   5.608 -0.123100
ATOM    129  HB2 CYS     9      -5.772 -22.130   5.106  0.111200
ATOM    130  HB3 CYS     9      -7.416 -22.664   4.913  0.111200
ATOM    131  SG  CYS     9      -7.343 -20.457   5.870 -0.311900
ATOM    132  HG  CYS     9      -6.299 -19.992   6.562  0.193300
ATOM    133  C   CYS     9      -5.774 -22.369   7.900  0.597300
ATOM    134  O   CYS     9      -6.204 -22.236   9.041 -0.567900
ATOM    135  N   LYS    10      -4.574 -21.956   7.511 -0.347900
ATOM    136  H   LYS    10      -4.281 -22.109   6.556  0.274700
ATOM    137  CA  LYS    10      -3.670 -21.269   8.419 -0.240000
ATOM    138  HA  LYS    10      -3.998 -21.489   9.436  0.142600
ATOM    139  CB  LYS    10      -2.245 -21.798   8.271 -0.009400
ATOM    140  HB2 LYS    10      -1.892 -21.651   7.250  0.036200
ATOM    141  HB3 LYS    10      -1.607 -21.216   8.936  0.036200
ATOM    142  CG  LYS    10      -2.128 -23.280   8.641  0.018700
ATOM    143  HG2 LYS    10      -2.730 -23.443   9.535  0.010300
ATOM    144  HG3 LYS    10      -2.528 -23.906   7.843  0.010300
ATOM    145  CD  LYS    10      -0.690 -23.693   8.946 -0.047900
ATOM    146  HD2 LYS    10      -0.173 -23.943   8.019  0.062100
ATOM    147  HD3 LYS    10      -0.162 -22.874   9.434  0.062100
ATOM    148  CE  LYS    10      -0.687 -24.894   9.907 -0.014300
ATOM    149  HE2 LYS    10      -1.358 -24.679  10.739  0.113500
ATOM    150  HE3 LYS    10      -1.095 -25.753   9.374  0.113500
ATOM    151  NZ  LYS    10       0.662 -25.241  10.452 -0.385400
ATOM    152  HZ1 LYS    10       0.645 -26.154  10.883  0.340000
ATOM    153  HZ2 LYS    10       1.374 -25.241   9.735  0.340000
ATOM    154  HZ3 LYS    10       0.927 -24.564  11.152  0.340000
ATOM    155  C   LYS    10      -3.722 -19.759   8.223  0.734100
ATOM    156  O   LYS    10      -3.971 -19.275   7.119 -0.589400
ATOM    157  N   ALA    11      -3.528 -19.027   9.307 -0.415700
ATOM    158  H   ALA    11      -3.428 -19.499  10.194  0.271900
ATOM    159  CA  ALA    11      -3.533 -17.580   9.306  0.033700
ATOM    160  HA  ALA    11      -3.110 -17.208   8.373  0.082300
ATOM    161  CB  ALA    11      -4.949 -17.070   9.446 -0.182500
ATOM    162  HB1 ALA    11      -5.366 -17.390  10.401  0.060300
ATOM    163  HB2 ALA    11      -4.949 -15.981   9.407  0.060300
ATOM    164  HB3 ALA    11      -5.568 -17.459   8.637  0.060300
ATOM    165  C   ALA    11      -2.681 -17.122  10.477  0.597300
ATOM    166  O   ALA    11      -2.480 -17.871  11.435 -0.567900
ATOM    167  N   ALA    12      -2.104 -15.935  10.366 -0.415700
ATOM    168  H   ALA    12      -2.334 -15.333   9.588  0.271900
ATOM    169  CA  ALA    12      -1.298 -15.401  11.441  0.033700
ATOM    170  HA  ALA    12      -0.874 -16.198  12.052  0.082300
ATOM    171  CB  ALA    12      -0.174 -14.554  10.880 -0.182500
ATOM    172  HB1 ALA    12      -0.543 -13.582  10.553  0.060300
ATOM    173  HB2 ALA    12       0.610 -14.410  11.623  0.060300
ATOM    174  HB3 ALA    12       0.274 -15.059  10.025  0.060300
ATOM    175  C   ALA    12      -2.269 -14.564  12.235  0.597300
ATOM    176  O   ALA    12      -2.846 -13.620  11.702 -0.567900
ATOM    177  N   VAL    13      -2.512 -14.941  13.479 -0.415700
ATOM    178  H   VAL    13      -2.078 -15.784  13.827  0.271900
ATOM    179  CA  VAL    13      -3.450 -14.221  14.343 -0.087500
ATOM    180  HA  VAL    13      -4.068 -13.542  13.755  0.096900
ATOM    181  CB  VAL    13      -4.395 -15.184  15.105  0.298500
ATOM    182  HB  VAL    13      -3.816 -15.760  15.827 -0.029700
ATOM    183  CG1 VAL    13      -5.481 -14.395  15.868 -0.319200
ATOM    184 1HG1 VAL    13      -6.010 -13.722  15.194  0.079100
ATOM    185 2HG1 VAL    13      -6.195 -15.092  16.309  0.079100
ATOM    186 3HG1 VAL    13      -5.038 -13.821  16.682  0.079100
ATOM    187  CG2 VAL    13      -5.046 -16.168  14.135 -0.319200
ATOM    188 1HG2 VAL    13      -5.760 -16.794  14.669  0.079100
ATOM    189 2HG2 VAL    13      -5.567 -15.627  13.345  0.079100
ATOM    190 3HG2 VAL    13      -4.298 -16.826  13.691  0.079100
ATOM    191  C   VAL    13      -2.666 -13.418  15.350  0.597300
ATOM    192  O   VAL    13      -1.630 -13.886  15.828 -0.567900
ATOM    193  N   LEU    14      -3.089 -12.189  15.619 -0.415700
ATOM    194  H   LEU    14      -3.907 -11.819  15.156  0.271900
ATOM    195  CA  LEU    14      -2.447 -11.389  16.657 -0.051800
ATOM    196  HA  LEU    14      -1.519 -11.856  16.986  0.092200
ATOM    197  CB  LEU    14      -2.117  -9.949  16.210 -0.110200
ATOM    198  HB2 LEU    14      -1.553  -9.975  15.277  0.045700
ATOM    199  HB3 LEU    14      -3.048  -9.413  16.025  0.045700
ATOM    200  CG  LEU    14      -1.293  -9.197  17.283  0.353100
ATOM    201  HG  LEU    14      -1.769  -9.362  18.250 -0.036100
ATOM    202  CD1 LEU    14       0.137  -9.729  17.344 -0.412100
ATOM    203 1HD1 LEU    14       0.605  -9.680  16.361  0.100000
ATOM    204 2HD1 LEU    14       0.713  -9.121  18.042  0.100000
ATOM    205 3HD1 LEU    14       0.160 -10.756  17.710  0.100000
ATOM    206  CD2 LEU    14      -1.275  -7.688  17.052 -0.412100
ATOM    207 1HD2 LEU    14      -2.298  -7.311  17.048  0.100000
ATOM    208 2HD2 LEU    14      -0.734  -7.205  17.865  0.100000
ATOM    209 3HD2 LEU    14      -0.806  -7.459  16.095  0.100000
ATOM    210  C   LEU    14      -3.448 -11.388  17.802  0.597300
ATOM    211  O   LEU    14      -4.551 -10.851  17.667 -0.567900
ATOM    212  N   TRP    15      -3.092 -12.075  18.887 -0.415700
ATOM    213  H   TRP    15      -2.207 -12.561  18.883  0.271900
ATOM    214  CA  TRP    15      -3.939 -12.173  20.074 -0.027500
ATOM    215  HA  TRP    15      -4.986 -12.176  19.772  0.112300
ATOM    216  CB  TRP    15      -3.664 -13.480  20.851 -0.005000
ATOM    217  HB2 TRP    15      -2.606 -13.522  21.111  0.033900
ATOM    218  HB3 TRP    15      -4.224 -13.445  21.785  0.033900
ATOM    219  CG  TRP    15      -4.048 -14.773  20.147 -0.141500
ATOM    220  CD1 TRP    15      -3.200 -15.669  19.566 -0.163800
ATOM    221  HD1 TRP    15      -2.125 -15.568  19.543  0.206200
ATOM    222  NE1 TRP    15      -3.907 -16.715  19.015 -0.341800
ATOM    223  HE1 TRP    15      -3.497 -17.496  18.523  0.341200
ATOM    224  CE2 TRP    15      -5.248 -16.531  19.227  0.138000
ATOM    225  CZ2 TRP    15      -6.339 -17.308  18.852 -0.260100
ATOM    226  HZ2 TRP    15      -6.191 -18.225  18.302  0.157200
ATOM    227  CH2 TRP    15      -7.603 -16.869  19.205 -0.113400
ATOM    228  HH2 TRP    15      -8.466 -17.451  18.917  0.141700
ATOM    229  CZ3 TRP    15      -7.777 -15.668  19.921 -0.197200
ATOM    230  HZ3 TRP    15      -8.775 -15.347  20.179  0.144700
ATOM    231  CE3 TRP    15      -6.675 -14.887  20.301 -0.238700
ATOM    232  HE3 TRP    15      -6.812 -13.977  20.866  0.170000
ATOM    233  CD2 TRP    15      -5.381 -15.310  19.946  0.124300
ATOM    234  C   TRP    15      -3.740 -10.978  20.989  0.597300
ATOM    235  O   TRP    15      -4.700 -10.436  21.519 -0.567900
ATOM    236  N   GLU    16      -2.501 -10.564  21.181 -0.516300
ATOM    237  H   GLU    16      -1.740 -10.968  20.654  0.293600
ATOM    238  CA  GLU    16      -2.199  -9.439  22.049  0.039700
ATOM    239  HA  GLU    16      -3.093  -8.886  22.337  0.110500
ATOM    240  CB  GLU    16      -1.470  -9.891  23.307  0.056000
ATOM    241  HB2 GLU    16      -0.529 -10.311  22.950 -0.017300
ATOM    242  HB3 GLU    16      -1.252  -9.032  23.942 -0.017300
ATOM    243  CG  GLU    16      -2.161 -10.944  24.133  0.013600
ATOM    244  HG2 GLU    16      -3.072 -10.533  24.569 -0.042500
ATOM    245  HG3 GLU    16      -2.445 -11.788  23.505 -0.042500
ATOM    246  CD  GLU    16      -1.243 -11.446  25.233  0.805400
ATOM    247  OE1 GLU    16      -1.187 -10.798  26.301 -0.818800
ATOM    248  OE2 GLU    16      -0.575 -12.486  25.033 -0.818800
ATOM    249  C   GLU    16      -1.255  -8.515  21.335  0.536600
ATOM    250  O   GLU    16      -0.573  -8.920  20.402 -0.581900
ATOM    251  N   GLU    17      -1.182  -7.286  21.817 -0.516300
ATOM    252  H   GLU    17      -1.732  -7.037  22.627  0.293600
ATOM    253  CA  GLU    17      -0.266  -6.306  21.275  0.039700
ATOM    254  HA  GLU    17      -0.368  -6.212  20.194  0.110500
ATOM    255  CB  GLU    17      -0.444  -4.957  21.958  0.056000
ATOM    256  HB2 GLU    17      -0.333  -5.115  23.031 -0.017300
ATOM    257  HB3 GLU    17       0.356  -4.296  21.628 -0.017300
ATOM    258  CG  GLU    17      -1.735  -4.210  21.718  0.013600
ATOM    259  HG2 GLU    17      -1.776  -3.875  20.681 -0.042500
ATOM    260  HG3 GLU    17      -2.573  -4.883  21.900 -0.042500
ATOM    261  CD  GLU    17      -1.835  -3.016  22.663  0.805400
ATOM    262  OE1 GLU    17      -0.796  -2.362  22.941 -0.818800
ATOM    263  OE2 GLU    17      -2.963  -2.758  23.154 -0.818800
ATOM    264  C   GLU    17       1.130  -6.750  21.640  0.536600
ATOM    265  O   GLU    17       1.319  -7.518  22.578 -0.581900
ATOM    266  N   LYS    18       2.110  -6.212  20.929 -0.347900
ATOM    267  H   LYS    18       1.857  -5.534  20.224  0.274700
ATOM    268  CA  LYS    18       3.522  -6.449  21.172 -0.240000
ATOM    269  HA  LYS    18       4.085  -6.055  20.327  0.142600
ATOM    270  CB  LYS    18       3.960  -5.696  22.428 -0.009400
ATOM    271  HB2 LYS    18       3.523  -6.162  23.311  0.036200
ATOM    272  HB3 LYS    18       5.046  -5.728  22.517  0.036200
ATOM    273  CG  LYS    18       3.513  -4.240  22.362  0.018700
ATOM    274  HG2 LYS    18       3.952  -3.773  21.480  0.010300
ATOM    275  HG3 LYS    18       2.428  -4.187  22.271  0.010300
ATOM    276  CD  LYS    18       3.856  -3.411  23.583 -0.047900
ATOM    277  HD2 LYS    18       3.492  -3.914  24.478  0.062100
ATOM    278  HD3 LYS    18       4.935  -3.275  23.651  0.062100
ATOM    279  CE  LYS    18       3.162  -2.058  23.437 -0.014300
ATOM    280  HE2 LYS    18       3.561  -1.575  22.545  0.113500
ATOM    281  HE3 LYS    18       2.096  -2.218  23.275  0.113500
ATOM    282  NZ  LYS    18       3.357  -1.165  24.604 -0.385400
ATOM    283  HZ1 LYS    18       2.711  -1.399  25.344  0.340000
ATOM    284  HZ2 LYS    18       4.291  -1.231  24.983  0.340000
ATOM    285  HZ3 LYS    18       3.178  -0.199  24.371  0.340000
ATOM    286  C   LYS    18       3.869  -7.905  21.273  0.734100
ATOM    287  O   LYS    18       4.908  -8.248  21.815 -0.589400
ATOM    288  N   LYS    19       3.032  -8.766  20.727 -0.347900
ATOM    289  H   LYS    19       2.172  -8.430  20.316  0.274700
ATOM    290  CA  LYS    19       3.277 -10.188  20.776 -0.240000
ATOM    291  HA  LYS    19       4.177 -10.381  21.359  0.142600
ATOM    292  CB  LYS    19       2.105 -10.911  21.432 -0.009400
ATOM    293  HB2 LYS    19       1.175 -10.627  20.939  0.036200
ATOM    294  HB3 LYS    19       2.220 -11.984  21.277  0.036200
ATOM    295  CG  LYS    19       1.977 -10.663  22.922  0.018700
ATOM    296  HG2 LYS    19       1.767  -9.629  23.195  0.010300
ATOM    297  HG3 LYS    19       1.167 -11.301  23.274  0.010300
ATOM    298  CD  LYS    19       3.201 -11.139  23.668 -0.047900
ATOM    299  HD2 LYS    19       3.519 -12.102  23.266  0.062100
ATOM    300  HD3 LYS    19       4.010 -10.415  23.571  0.062100
ATOM    301  CE  LYS    19       2.855 -11.316  25.130 -0.014300
ATOM    302  HE2 LYS    19       2.659 -10.338  25.572  0.113500
ATOM    303  HE3 LYS    19       1.938 -11.901  25.195  0.113500
ATOM    304  NZ  LYS    19       3.921 -12.016  25.892 -0.385400
ATOM    305  HZ1 LYS    19       3.587 -12.255  26.815  0.340000
ATOM    306  HZ2 LYS    19       4.240 -12.851  25.422  0.340000
ATOM    307  HZ3 LYS    19       4.721 -11.415  26.023  0.340000
ATOM    308  C   LYS    19       3.490 -10.738  19.381  0.734100
ATOM    309  O   LYS    19       3.051 -10.137  18.392 -0.589400
ATOM    310  N   PRO    20       4.231 -11.853  19.282 -0.254800
ATOM    311  CD  PRO    20       5.122 -12.411  20.306  0.019200
ATOM    312  HD2 PRO    20       4.572 -13.118  20.927  0.039100
ATOM    313  HD3 PRO    20       5.611 -11.656  20.922  0.039100
ATOM    314  CG  PRO    20       6.180 -13.128  19.486  0.018900
ATOM    315  HG2 PRO    20       6.673 -13.906  20.068  0.021300
ATOM    316  HG3 PRO    20       6.906 -12.421  19.085  0.021300
ATOM    317  CB  PRO    20       5.339 -13.701  18.382 -0.007000
ATOM    318  HB2 PRO    20       4.723 -14.512  18.769  0.025300
ATOM    319  HB3 PRO    20       5.949 -14.041  17.545  0.025300
ATOM    320  CA  PRO    20       4.477 -12.503  18.004 -0.026600
ATOM    321  HA  PRO    20       5.019 -11.836  17.334  0.064100
ATOM    322  C   PRO    20       3.159 -12.934  17.381  0.589600
ATOM    323  O   PRO    20       2.133 -13.026  18.067 -0.574800
ATOM    324  N   PHE    21       3.161 -13.112  16.067 -0.415700
ATOM    325  H   PHE    21       4.028 -13.030  15.555  0.271900
ATOM    326  CA  PHE    21       1.980 -13.595  15.386 -0.002400
ATOM    327  HA  PHE    21       1.087 -13.109  15.778  0.097800
ATOM    328  CB  PHE    21       2.080 -13.335  13.890 -0.034300
ATOM    329  HB2 PHE    21       3.031 -13.703  13.504  0.029500
ATOM    330  HB3 PHE    21       1.274 -13.915  13.440  0.029500
ATOM    331  CG  PHE    21       1.887 -11.894  13.533  0.011800
ATOM    332  CD1 PHE    21       0.596 -11.386  13.365 -0.125600
ATOM    333  HD1 PHE    21      -0.259 -12.032  13.500  0.133000
ATOM    334  CE1 PHE    21       0.401 -10.026  13.137 -0.170400
ATOM    335  HE1 PHE    21      -0.566  -9.547  13.191  0.143000
ATOM    336  CZ  PHE    21       1.488  -9.172  13.058 -0.107200
ATOM    337  HZ  PHE    21       1.335  -8.118  12.880  0.129700
ATOM    338  CE2 PHE    21       2.780  -9.672  13.218 -0.170400
ATOM    339  HE2 PHE    21       3.623  -9.008  13.099  0.143000
ATOM    340  CD2 PHE    21       2.980 -11.033  13.457 -0.125600
ATOM    341  HD2 PHE    21       3.983 -11.419  13.568  0.133000
ATOM    342  C   PHE    21       1.922 -15.080  15.678  0.597300
ATOM    343  O   PHE    21       2.957 -15.717  15.891 -0.567900
ATOM    344  N   SER    22       0.715 -15.613  15.769 -0.415700
ATOM    345  H   SER    22      -0.099 -15.037  15.610  0.271900
ATOM    346  CA  SER    22       0.518 -17.029  16.016 -0.024900
ATOM    347  HA  SER    22       1.450 -17.529  16.279  0.084300
ATOM    348  CB  SER    22      -0.471 -17.230  17.170  0.211700
ATOM    349  HB2 SER    22      -0.181 -16.588  18.002  0.035200
ATOM    350  HB3 SER    22      -1.473 -16.943  16.850  0.035200
ATOM    351  OG  SER    22      -0.484 -18.568  17.638 -0.654600
ATOM    352  HG  SER    22      -1.402 -18.847  17.592  0.427500
ATOM    353  C   SER    22      -0.011 -17.606  14.721  0.597300
ATOM    354  O   SER    22      -1.088 -17.234  14.258 -0.567900
ATOM    355  N   ILE    23       0.778 -18.456  14.088 -0.415700
ATOM    356  H   ILE    23       1.644 -18.756  14.511  0.271900
ATOM    357  CA  ILE    23       0.350 -19.070  12.847 -0.059700
ATOM    358  HA  ILE    23      -0.272 -18.384  12.273  0.086900
ATOM    359  CB  ILE    23       1.553 -19.500  11.973  0.130300
ATOM    360  HB  ILE    23       2.089 -20.311  12.467  0.018700
ATOM    361  CG2 ILE    23       1.071 -19.971  10.601 -0.320400
ATOM    362 1HG2 ILE    23       1.898 -20.017   9.894  0.088200
ATOM    363 2HG2 ILE    23       0.681 -20.983  10.711  0.088200
ATOM    364 3HG2 ILE    23       0.261 -19.359  10.203  0.088200
ATOM    365  CG1 ILE    23       2.543 -18.348  11.756 -0.043000
ATOM    366 2HG1 ILE    23       2.794 -17.855  12.695  0.023600
ATOM    367 3HG1 ILE    23       3.472 -18.777  11.382  0.023600
ATOM    368  CD1 ILE    23       2.073 -17.320  10.739 -0.066000
ATOM    369 1HD1 ILE    23       2.108 -16.362  11.258  0.018600
ATOM    370 2HD1 ILE    23       2.717 -17.315   9.860  0.018600
ATOM    371 3HD1 ILE    23       1.029 -17.423  10.445  0.018600
ATOM    372  C   ILE    23      -0.470 -20.260  13.306  0.597300
ATOM    373  O   ILE    23       0.044 -21.147  13.994 -0.567900
ATOM    374  N   GLU    24      -1.763 -20.235  13.052 -0.516300
ATOM    375  H   GLU    24      -2.168 -19.461  12.545  0.293600
ATOM    376  CA  GLU    24      -2.602 -21.345  13.447  0.039700
ATOM    377  HA  GLU    24      -2.041 -22.274  13.345  0.110500
ATOM    378  CB  GLU    24      -3.023 -21.247  14.918  0.056000
ATOM    379  HB2 GLU    24      -3.635 -22.102  15.206 -0.017300
ATOM    380  HB3 GLU    24      -2.114 -21.313  15.516 -0.017300
ATOM    381  CG  GLU    24      -3.747 -19.970  15.343  0.013600
ATOM    382  HG2 GLU    24      -3.193 -19.095  15.004 -0.042500
ATOM    383  HG3 GLU    24      -4.732 -19.947  14.876 -0.042500
ATOM    384  CD  GLU    24      -3.871 -19.917  16.856  0.805400
ATOM    385  OE1 GLU    24      -4.798 -20.554  17.402 -0.818800
ATOM    386  OE2 GLU    24      -3.000 -19.306  17.515 -0.818800
ATOM    387  C   GLU    24      -3.780 -21.494  12.534  0.536600
ATOM    388  O   GLU    24      -3.881 -20.823  11.518 -0.581900
ATOM    389  N   GLU    25      -4.664 -22.404  12.895 -0.516300
ATOM    390  H   GLU    25      -4.483 -22.981  13.704  0.293600
ATOM    391  CA  GLU    25      -5.813 -22.719  12.088  0.039700
ATOM    392  HA  GLU    25      -5.514 -22.533  11.056  0.110500
ATOM    393  CB  GLU    25      -6.103 -24.211  12.210  0.056000
ATOM    394  HB2 GLU    25      -5.211 -24.755  11.902 -0.017300
ATOM    395  HB3 GLU    25      -6.303 -24.451  13.254 -0.017300
ATOM    396  CG  GLU    25      -7.265 -24.708  11.382  0.013600
ATOM    397  HG2 GLU    25      -8.195 -24.282  11.758 -0.042500
ATOM    398  HG3 GLU    25      -7.132 -24.394  10.347 -0.042500
ATOM    399  CD  GLU    25      -7.333 -26.216  11.447  0.805400
ATOM    400  OE1 GLU    25      -6.619 -26.867  10.652 -0.818800
ATOM    401  OE2 GLU    25      -8.073 -26.751  12.307 -0.818800
ATOM    402  C   GLU    25      -7.032 -21.903  12.428  0.536600
ATOM    403  O   GLU    25      -7.365 -21.722  13.600 -0.581900
ATOM    404  N   VAL    26      -7.716 -21.450  11.394 -0.415700
ATOM    405  H   VAL    26      -7.391 -21.672  10.464  0.271900
ATOM    406  CA  VAL    26      -8.926 -20.660  11.525 -0.087500
ATOM    407  HA  VAL    26      -9.338 -20.779  12.527  0.096900
ATOM    408  CB  VAL    26      -8.670 -19.147  11.258  0.298500
ATOM    409  HB  VAL    26      -9.591 -18.600  11.458 -0.029700
ATOM    410  CG1 VAL    26      -7.589 -18.602  12.187 -0.319200
ATOM    411 1HG1 VAL    26      -6.603 -18.897  11.829  0.079100
ATOM    412 2HG1 VAL    26      -7.644 -17.514  12.230  0.079100
ATOM    413 3HG1 VAL    26      -7.711 -19.023  13.185  0.079100
ATOM    414  CG2 VAL    26      -8.272 -18.903   9.804 -0.319200
ATOM    415 1HG2 VAL    26      -7.382 -19.477   9.547  0.079100
ATOM    416 2HG2 VAL    26      -9.082 -19.176   9.126  0.079100
ATOM    417 3HG2 VAL    26      -8.060 -17.844   9.656  0.079100
ATOM    418  C   VAL    26      -9.928 -21.213  10.529  0.597300
ATOM    419  O   VAL    26      -9.562 -21.925   9.593 -0.567900
ATOM    420  N   GLU    27     -11.194 -20.918  10.754 -0.516300
ATOM    421  H   GLU    27     -11.429 -20.344  11.551  0.293600
ATOM    422  CA  GLU    27     -12.251 -21.322   9.859  0.039700
ATOM    423  HA  GLU    27     -11.903 -22.082   9.159  0.110500
ATOM    424  CB  GLU    27     -13.412 -21.901  10.655  0.056000
ATOM    425  HB2 GLU    27     -13.822 -21.126  11.302 -0.017300
ATOM    426  HB3 GLU    27     -14.194 -22.197   9.956 -0.017300
ATOM    427  CG  GLU    27     -13.015 -23.088  11.530  0.013600
ATOM    428  HG2 GLU    27     -12.654 -23.898  10.896 -0.042500
ATOM    429  HG3 GLU    27     -12.221 -22.795  12.217 -0.042500
ATOM    430  CD  GLU    27     -14.175 -23.666  12.337  0.805400
ATOM    431  OE1 GLU    27     -15.346 -23.580  11.893 -0.818800
ATOM    432  OE2 GLU    27     -13.908 -24.228  13.423 -0.818800
ATOM    433  C   GLU    27     -12.659 -20.050   9.143  0.536600
ATOM    434  O   GLU    27     -12.813 -19.006   9.783 -0.581900
ATOM    435  N   VAL    28     -12.782 -20.122   7.828 -0.415700
ATOM    436  H   VAL    28     -12.587 -21.007   7.382  0.271900
ATOM    437  CA  VAL    28     -13.146 -19.002   6.984 -0.087500
ATOM    438  HA  VAL    28     -13.213 -18.094   7.582  0.096900
ATOM    439  CB  VAL    28     -12.078 -18.747   5.889  0.298500
ATOM    440  HB  VAL    28     -12.008 -19.611   5.229 -0.029700
ATOM    441  CG1 VAL    28     -12.454 -17.531   5.053 -0.319200
ATOM    442 1HG1 VAL    28     -11.690 -17.357   4.296  0.079100
ATOM    443 2HG1 VAL    28     -13.408 -17.688   4.549  0.079100
ATOM    444 3HG1 VAL    28     -12.527 -16.652   5.693  0.079100
ATOM    445  CG2 VAL    28     -10.715 -18.515   6.505 -0.319200
ATOM    446 1HG2 VAL    28     -10.362 -19.425   6.990  0.079100
ATOM    447 2HG2 VAL    28      -9.991 -18.242   5.737  0.079100
ATOM    448 3HG2 VAL    28     -10.768 -17.714   7.242  0.079100
ATOM    449  C   VAL    28     -14.507 -19.286   6.367  0.597300
ATOM    450  O   VAL    28     -14.635 -20.086   5.434 -0.567900
ATOM    451  N   ALA    29     -15.530 -18.640   6.914 -0.415700
ATOM    452  H   ALA    29     -15.342 -17.952   7.629  0.271900
ATOM    453  CA  ALA    29     -16.890 -18.801   6.434  0.033700
ATOM    454  HA  ALA    29     -17.162 -19.848   6.574  0.082300
ATOM    455  CB  ALA    29     -17.842 -17.937   7.250 -0.182500
ATOM    456  HB1 ALA    29     -17.408 -17.632   8.202  0.060300
ATOM    457  HB2 ALA    29     -17.980 -16.994   6.721  0.060300
ATOM    458  HB3 ALA    29     -18.836 -18.382   7.303  0.060300
ATOM    459  C   ALA    29     -17.008 -18.419   4.970  0.597300
ATOM    460  O   ALA    29     -16.230 -17.609   4.466 -0.567900
ATOM    461  N   PRO    30     -17.946 -19.027   4.250 -0.254800
ATOM    462  CD  PRO    30     -18.727 -20.214   4.595  0.019200
ATOM    463  HD2 PRO    30     -19.145 -20.156   5.600  0.039100
ATOM    464  HD3 PRO    30     -18.122 -21.112   4.467  0.039100
ATOM    465  CG  PRO    30     -19.829 -20.167   3.572  0.018900
ATOM    466  HG2 PRO    30     -20.571 -19.423   3.860  0.021300
ATOM    467  HG3 PRO    30     -20.295 -21.144   3.444  0.021300
ATOM    468  CB  PRO    30     -19.102 -19.716   2.322 -0.007000
ATOM    469  HB2 PRO    30     -19.790 -19.302   1.584  0.025300
ATOM    470  HB3 PRO    30     -18.554 -20.555   1.894  0.025300
ATOM    471  CA  PRO    30     -18.112 -18.673   2.844 -0.026600
ATOM    472  HA  PRO    30     -17.162 -18.779   2.320  0.064100
ATOM    473  C   PRO    30     -18.617 -17.231   2.689  0.589600
ATOM    474  O   PRO    30     -19.177 -16.655   3.635 -0.574800
ATOM    475  N   PRO    31     -18.427 -16.629   1.505 -0.254800
ATOM    476  CD  PRO    31     -17.799 -17.209   0.314  0.019200
ATOM    477  HD2 PRO    31     -18.163 -18.222   0.142  0.039100
ATOM    478  HD3 PRO    31     -16.714 -17.213   0.419  0.039100
ATOM    479  CG  PRO    31     -18.255 -16.286  -0.805  0.018900
ATOM    480  HG2 PRO    31     -19.266 -16.535  -1.126  0.021300
ATOM    481  HG3 PRO    31     -17.564 -16.315  -1.648  0.021300
ATOM    482  CB  PRO    31     -18.218 -14.941  -0.102 -0.007000
ATOM    483  HB2 PRO    31     -18.781 -14.189  -0.656  0.025300
ATOM    484  HB3 PRO    31     -17.186 -14.617   0.037  0.025300
ATOM    485  CA  PRO    31     -18.863 -15.257   1.244 -0.026600
ATOM    486  HA  PRO    31     -18.467 -14.583   2.004  0.064100
ATOM    487  C   PRO    31     -20.378 -15.096   1.168  0.589600
ATOM    488  O   PRO    31     -21.070 -15.912   0.550 -0.574800
ATOM    489  N   LYS    32     -20.901 -14.053   1.806 -0.347900
ATOM    490  H   LYS    32     -20.289 -13.401   2.276  0.274700
ATOM    491  CA  LYS    32     -22.332 -13.762   1.752 -0.240000
ATOM    492  HA  LYS    32     -22.922 -14.675   1.674  0.142600
ATOM    493  CB  LYS    32     -22.775 -12.989   2.985 -0.009400
ATOM    494  HB2 LYS    32     -22.147 -12.104   3.094  0.036200
ATOM    495  HB3 LYS    32     -23.802 -12.647   2.860  0.036200
ATOM    496  CG  LYS    32     -22.748 -13.787   4.262  0.018700
ATOM    497  HG2 LYS    32     -23.393 -14.661   4.172  0.010300
ATOM    498  HG3 LYS    32     -21.726 -14.105   4.470  0.010300
ATOM    499  CD  LYS    32     -23.235 -12.893   5.390 -0.047900
ATOM    500  HD2 LYS    32     -22.636 -11.982   5.412  0.062100
ATOM    501  HD3 LYS    32     -24.274 -12.617   5.211  0.062100
ATOM    502  CE  LYS    32     -23.122 -13.584   6.752 -0.014300
ATOM    503  HE2 LYS    32     -23.774 -14.458   6.767  0.113500
ATOM    504  HE3 LYS    32     -22.095 -13.930   6.869  0.113500
ATOM    505  NZ  LYS    32     -23.466 -12.680   7.898 -0.385400
ATOM    506  HZ1 LYS    32     -24.461 -12.509   7.926  0.340000
ATOM    507  HZ2 LYS    32     -23.228 -13.121   8.775  0.340000
ATOM    508  HZ3 LYS    32     -23.003 -11.783   7.848  0.340000
ATOM    509  C   LYS    32     -22.585 -12.921   0.522  0.734100
ATOM    510  O   LYS    32     -21.688 -12.725  -0.295 -0.589400
ATOM    511  N   ALA    33     -23.800 -12.415   0.370 -0.415700
ATOM    512  H   ALA    33     -24.520 -12.588   1.057  0.271900
ATOM    513  CA  ALA    33     -24.090 -11.581  -0.775  0.033700
ATOM    514  HA  ALA    33     -24.008 -12.185  -1.678  0.082300
ATOM    515  CB  ALA    33     -25.498 -11.044  -0.689 -0.182500
ATOM    516  HB1 ALA    33     -25.618 -10.443   0.212  0.060300
ATOM    517  HB2 ALA    33     -25.697 -10.423  -1.563  0.060300
ATOM    518  HB3 ALA    33     -26.212 -11.867  -0.674  0.060300
ATOM    519  C   ALA    33     -23.084 -10.432  -0.852  0.597300
ATOM    520  O   ALA    33     -22.710  -9.837   0.163 -0.567900
ATOM    521  N   HIP    34     -22.603 -10.189  -2.066 -0.347900
ATOM    522  H   HIP    34     -23.018 -10.698  -2.834  0.274700
ATOM    523  CA  HIP    34     -21.648  -9.124  -2.378 -0.135400
ATOM    524  HA  HIP    34     -21.423  -9.189  -3.442  0.121200
ATOM    525  CB  HIP    34     -22.288  -7.757  -2.133 -0.041400
ATOM    526  HB2 HIP    34     -22.528  -7.625  -1.077  0.081000
ATOM    527  HB3 HIP    34     -21.583  -6.970  -2.399  0.081000
ATOM    528  CG  HIP    34     -23.522  -7.530  -2.944 -0.001200
ATOM    529  ND1 HIP    34     -23.498  -7.333  -4.304 -0.151300
ATOM    530  HD1 HIP    34     -22.670  -7.214  -4.869  0.386600
ATOM    531  CE1 HIP    34     -24.744  -7.173  -4.741 -0.017000
ATOM    532  HE1 HIP    34     -25.025  -6.929  -5.754  0.268100
ATOM    533  NE2 HIP    34     -25.571  -7.264  -3.698 -0.171800
ATOM    534  HE2 HIP    34     -26.576  -7.174  -3.745  0.391100
ATOM    535  CD2 HIP    34     -24.827  -7.486  -2.557 -0.114100
ATOM    536  HD2 HIP    34     -25.194  -7.595  -1.547  0.231700
ATOM    537  C   HIP    34     -20.295  -9.206  -1.687  0.734100
ATOM    538  O   HIP    34     -19.626  -8.186  -1.508 -0.589400
ATOM    539  N   GLU    35     -19.894 -10.403  -1.301 -0.516300
ATOM    540  H   GLU    35     -20.502 -11.200  -1.428  0.293600
ATOM    541  CA  GLU    35     -18.606 -10.625  -0.674  0.039700
ATOM    542  HA  GLU    35     -18.025  -9.703  -0.639  0.110500
ATOM    543  CB  GLU    35     -18.777 -11.147   0.748  0.056000
ATOM    544  HB2 GLU    35     -19.178 -12.160   0.716 -0.017300
ATOM    545  HB3 GLU    35     -17.797 -11.171   1.224 -0.017300
ATOM    546  CG  GLU    35     -19.715 -10.251   1.543  0.013600
ATOM    547  HG2 GLU    35     -19.367  -9.220   1.482 -0.042500
ATOM    548  HG3 GLU    35     -20.714 -10.332   1.114 -0.042500
ATOM    549  CD  GLU    35     -19.850 -10.648   2.985  0.805400
ATOM    550  OE1 GLU    35     -19.233 -11.653   3.394 -0.818800
ATOM    551  OE2 GLU    35     -20.588  -9.951   3.714 -0.818800
ATOM    552  C   GLU    35     -17.865 -11.606  -1.564  0.536600
ATOM    553  O   GLU    35     -18.474 -12.284  -2.399 -0.581900
ATOM    554  N   VAL    36     -16.552 -11.677  -1.407 -0.415700
ATOM    555  H   VAL    36     -16.115 -11.072  -0.726  0.271900
ATOM    556  CA  VAL    36     -15.681 -12.499  -2.244 -0.087500
ATOM    557  HA  VAL    36     -16.261 -13.238  -2.796  0.096900
ATOM    558  CB  VAL    36     -14.933 -11.582  -3.256  0.298500
ATOM    559  HB  VAL    36     -14.335 -10.860  -2.700 -0.029700
ATOM    560  CG1 VAL    36     -13.970 -12.374  -4.143 -0.319200
ATOM    561 1HG1 VAL    36     -13.478 -11.696  -4.840  0.079100
ATOM    562 2HG1 VAL    36     -13.206 -12.865  -3.540  0.079100
ATOM    563 3HG1 VAL    36     -14.528 -13.128  -4.699  0.079100
ATOM    564  CG2 VAL    36     -15.926 -10.782  -4.109 -0.319200
ATOM    565 1HG2 VAL    36     -15.384 -10.193  -4.849  0.079100
ATOM    566 2HG2 VAL    36     -16.610 -11.460  -4.619  0.079100
ATOM    567 3HG2 VAL    36     -16.491 -10.085  -3.490  0.079100
ATOM    568  C   VAL    36     -14.680 -13.222  -1.353  0.597300
ATOM    569  O   VAL    36     -14.119 -12.616  -0.444 -0.567900
ATOM    570  N   ARG    37     -14.504 -14.525  -1.549 -0.347900
ATOM    571  H   ARG    37     -14.956 -14.978  -2.330  0.274700
ATOM    572  CA  ARG    37     -13.506 -15.254  -0.787 -0.263700
ATOM    573  HA  ARG    37     -13.204 -14.687   0.094  0.156000
ATOM    574  CB  ARG    37     -14.027 -16.609  -0.311 -0.000700
ATOM    575  HB2 ARG    37     -14.895 -16.385   0.309  0.032700
ATOM    576  HB3 ARG    37     -14.333 -17.213  -1.166  0.032700
ATOM    577  CG  ARG    37     -13.003 -17.357   0.570  0.039000
ATOM    578  HG2 ARG    37     -12.306 -17.894  -0.074  0.028500
ATOM    579  HG3 ARG    37     -12.438 -16.634   1.158  0.028500
ATOM    580  CD  ARG    37     -13.656 -18.325   1.553  0.048600
ATOM    581  HD2 ARG    37     -12.871 -18.838   2.110  0.068700
ATOM    582  HD3 ARG    37     -14.266 -17.755   2.254  0.068700
ATOM    583  NE  ARG    37     -14.498 -19.309   0.876 -0.529500
ATOM    584  HE  ARG    37     -14.443 -19.343  -0.132  0.345600
ATOM    585  CZ  ARG    37     -15.145 -20.291   1.474  0.807600
ATOM    586  NH1 ARG    37     -15.084 -20.442   2.782 -0.862700
ATOM    587 1HH1 ARG    37     -14.628 -19.775   3.389  0.447800
ATOM    588 2HH1 ARG    37     -15.580 -21.230   3.174  0.447800
ATOM    589  NH2 ARG    37     -15.837 -21.150   0.753 -0.862700
ATOM    590 1HH2 ARG    37     -15.756 -21.121  -0.253  0.447800
ATOM    591 2HH2 ARG    37     -16.212 -21.970   1.207  0.447800
ATOM    592  C   ARG    37     -12.313 -15.368  -1.716  0.734100
ATOM    593  O   ARG    37     -12.465 -15.704  -2.895 -0.589400
ATOM    594  N   ILE    38     -11.127 -15.079  -1.198 -0.415700
ATOM    595  H   ILE    38     -11.084 -14.786  -0.233  0.271900
ATOM    596  CA  ILE    38      -9.898 -15.069  -1.990 -0.059700
ATOM    597  HA  ILE    38     -10.090 -15.430  -3.000  0.086900
ATOM    598  CB  ILE    38      -9.304 -13.640  -2.080  0.130300
ATOM    599  HB  ILE    38      -8.895 -13.380  -1.104  0.018700
ATOM    600  CG2 ILE    38      -8.163 -13.592  -3.115 -0.320400
ATOM    601 1HG2 ILE    38      -8.530 -13.894  -4.096  0.088200
ATOM    602 2HG2 ILE    38      -7.758 -12.584  -3.194  0.088200
ATOM    603 3HG2 ILE    38      -7.328 -14.223  -2.810  0.088200
ATOM    604  CG1 ILE    38     -10.367 -12.586  -2.412 -0.043000
ATOM    605 2HG1 ILE    38     -10.678 -12.692  -3.452  0.023600
ATOM    606 3HG1 ILE    38     -11.248 -12.696  -1.780  0.023600
ATOM    607  CD1 ILE    38      -9.871 -11.160  -2.165 -0.066000
ATOM    608 1HD1 ILE    38     -10.693 -10.467  -2.347  0.018600
ATOM    609 2HD1 ILE    38      -9.539 -11.055  -1.132  0.018600
ATOM    610 3HD1 ILE    38      -9.061 -10.897  -2.845  0.018600
ATOM    611  C   ILE    38      -8.807 -15.921  -1.366  0.597300
ATOM    612  O   ILE    38      -8.622 -15.915  -0.151 -0.567900
ATOM    613  N   LYS    39      -8.052 -16.605  -2.219 -0.347900
ATOM    614  H   LYS    39      -8.260 -16.533  -3.205  0.274700
ATOM    615  CA  LYS    39      -6.891 -17.394  -1.829 -0.240000
ATOM    616  HA  LYS    39      -6.974 -17.720  -0.792  0.142600
ATOM    617  CB  LYS    39      -6.780 -18.623  -2.743 -0.009400
ATOM    618  HB2 LYS    39      -7.678 -19.229  -2.619  0.036200
ATOM    619  HB3 LYS    39      -6.750 -18.296  -3.782  0.036200
ATOM    620  CG  LYS    39      -5.552 -19.478  -2.470  0.018700
ATOM    621  HG2 LYS    39      -4.653 -18.936  -2.763  0.010300
ATOM    622  HG3 LYS    39      -5.507 -19.709  -1.406  0.010300
ATOM    623  CD  LYS    39      -5.653 -20.776  -3.251 -0.047900
ATOM    624  HD2 LYS    39      -6.543 -21.319  -2.933  0.062100
ATOM    625  HD3 LYS    39      -5.756 -20.567  -4.316  0.062100
ATOM    626  CE  LYS    39      -4.440 -21.662  -3.013 -0.014300
ATOM    627  HE2 LYS    39      -4.220 -21.716  -1.947  0.113500
ATOM    628  HE3 LYS    39      -4.677 -22.665  -3.367  0.113500
ATOM    629  NZ  LYS    39      -3.266 -21.150  -3.765 -0.385400
ATOM    630  HZ1 LYS    39      -3.487 -21.024  -4.742  0.340000
ATOM    631  HZ2 LYS    39      -2.919 -20.274  -3.401  0.340000
ATOM    632  HZ3 LYS    39      -2.512 -21.821  -3.723  0.340000
ATOM    633  C   LYS    39      -5.688 -16.464  -1.995  0.734100
ATOM    634  O   LYS    39      -5.467 -15.895  -3.064 -0.589400
ATOM    635  N   MET    40      -4.935 -16.275  -0.930 -0.415700
ATOM    636  H   MET    40      -5.197 -16.729  -0.067  0.271900
ATOM    637  CA  MET    40      -3.796 -15.389  -0.951 -0.023700
ATOM    638  HA  MET    40      -4.045 -14.534  -1.580  0.088000
ATOM    639  CB  MET    40      -3.504 -14.924   0.467  0.034200
ATOM    640  HB2 MET    40      -4.375 -15.099   1.099  0.024100
ATOM    641  HB3 MET    40      -2.707 -15.524   0.904  0.024100
ATOM    642  CG  MET    40      -3.133 -13.458   0.557  0.001800
ATOM    643  HG2 MET    40      -2.999 -13.185   1.604  0.044000
ATOM    644  HG3 MET    40      -2.192 -13.294   0.033  0.044000
ATOM    645  SD  MET    40      -4.397 -12.428  -0.179 -0.273700
ATOM    646  CE  MET    40      -5.761 -12.891   0.791 -0.053600
ATOM    647  HE1 MET    40      -6.555 -12.174   0.588  0.068400
ATOM    648  HE2 MET    40      -6.109 -13.887   0.516  0.068400
ATOM    649  HE3 MET    40      -5.504 -12.868   1.851  0.068400
ATOM    650  C   MET    40      -2.582 -16.065  -1.543  0.597300
ATOM    651  O   MET    40      -2.232 -17.171  -1.178 -0.567900
ATOM    652  N   VAL    41      -1.927 -15.386  -2.466 -0.415700
ATOM    653  H   VAL    41      -2.266 -14.469  -2.720  0.271900
ATOM    654  CA  VAL    41      -0.721 -15.875  -3.124 -0.087500
ATOM    655  HA  VAL    41      -0.508 -16.927  -2.933  0.096900
ATOM    656  CB  VAL    41      -0.818 -15.669  -4.647  0.298500
ATOM    657  HB  VAL    41      -0.962 -14.610  -4.858 -0.029700
ATOM    658  CG1 VAL    41       0.447 -16.129  -5.345 -0.319200
ATOM    659 1HG1 VAL    41       0.318 -16.047  -6.424  0.079100
ATOM    660 2HG1 VAL    41       1.294 -15.505  -5.060  0.079100
ATOM    661 3HG1 VAL    41       0.665 -17.168  -5.099  0.079100
ATOM    662  CG2 VAL    41      -2.000 -16.436  -5.219 -0.319200
ATOM    663 1HG2 VAL    41      -2.134 -16.196  -6.274  0.079100
ATOM    664 2HG2 VAL    41      -1.811 -17.506  -5.142  0.079100
ATOM    665 3HG2 VAL    41      -2.927 -16.227  -4.685  0.079100
ATOM    666  C   VAL    41       0.493 -15.167  -2.544  0.597300
ATOM    667  O   VAL    41       1.490 -15.804  -2.209 -0.567900
ATOM    668  N   ALA    42       0.420 -13.853  -2.388 -0.415700
ATOM    669  H   ALA    42      -0.414 -13.347  -2.647  0.271900
ATOM    670  CA  ALA    42       1.542 -13.106  -1.849  0.033700
ATOM    671  HA  ALA    42       2.127 -13.753  -1.196  0.082300
ATOM    672  CB  ALA    42       2.437 -12.620  -2.983 -0.182500
ATOM    673  HB1 ALA    42       2.829 -13.474  -3.536  0.060300
ATOM    674  HB2 ALA    42       1.871 -11.984  -3.664  0.060300
ATOM    675  HB3 ALA    42       3.268 -12.046  -2.574  0.060300
ATOM    676  C   ALA    42       1.027 -11.940  -1.023  0.597300
ATOM    677  O   ALA    42      -0.047 -11.412  -1.304 -0.567900
ATOM    678  N   THR    43       1.775 -11.571   0.007 -0.415700
ATOM    679  H   THR    43       2.612 -12.093   0.224  0.271900
ATOM    680  CA  THR    43       1.406 -10.454   0.864 -0.038900
ATOM    681  HA  THR    43       0.847  -9.738   0.262  0.100700
ATOM    682  CB  THR    43       0.461 -10.893   2.006  0.365400
ATOM    683  HB  THR    43      -0.354 -11.481   1.585  0.004300
ATOM    684  CG2 THR    43       1.182 -11.732   3.036 -0.243800
ATOM    685 1HG2 THR    43       1.927 -11.142   3.571  0.064200
ATOM    686 2HG2 THR    43       0.450 -12.121   3.745  0.064200
ATOM    687 3HG2 THR    43       1.651 -12.584   2.545  0.064200
ATOM    688  OG1 THR    43      -0.106  -9.747   2.643 -0.676100
ATOM    689  HG1 THR    43       0.588  -9.108   2.817  0.410200
ATOM    690  C   THR    43       2.656  -9.733   1.356  0.597300
ATOM    691  O   THR    43       3.665 -10.355   1.674 -0.567900
ATOM    692  N   GLY    44       2.650  -8.410   1.278 -0.415700
ATOM    693  H   GLY    44       1.809  -7.919   1.010  0.271900
ATOM    694  CA  GLY    44       3.785  -7.634   1.735 -0.025200
ATOM    695  HA2 GLY    44       4.708  -8.207   1.643  0.069800
ATOM    696  HA3 GLY    44       3.908  -6.757   1.100  0.069800
ATOM    697  C   GLY    44       3.615  -7.228   3.182  0.597300
ATOM    698  O   GLY    44       2.501  -7.201   3.712 -0.567900
ATOM    699  N   ILE    45       4.740  -6.949   3.830 -0.415700
ATOM    700  H   ILE    45       5.616  -7.053   3.338  0.271900
ATOM    701  CA  ILE    45       4.761  -6.517   5.221 -0.059700
ATOM    702  HA  ILE    45       3.811  -6.731   5.712  0.086900
ATOM    703  CB  ILE    45       5.878  -7.251   5.991  0.130300
ATOM    704  HB  ILE    45       6.811  -7.111   5.444  0.018700
ATOM    705  CG2 ILE    45       6.064  -6.673   7.396 -0.320400
ATOM    706 1HG2 ILE    45       5.218  -6.961   8.020  0.088200
ATOM    707 2HG2 ILE    45       6.990  -7.039   7.839  0.088200
ATOM    708 3HG2 ILE    45       6.103  -5.583   7.374  0.088200
ATOM    709  CG1 ILE    45       5.570  -8.758   6.043 -0.043000
ATOM    710 2HG1 ILE    45       4.648  -8.925   6.599  0.023600
ATOM    711 3HG1 ILE    45       5.433  -9.140   5.032  0.023600
ATOM    712  CD1 ILE    45       6.679  -9.557   6.680 -0.066000
ATOM    713 1HD1 ILE    45       6.458 -10.620   6.581  0.018600
ATOM    714 2HD1 ILE    45       7.630  -9.347   6.190  0.018600
ATOM    715 3HD1 ILE    45       6.754  -9.329   7.743  0.018600
ATOM    716  C   ILE    45       4.981  -5.005   5.216  0.597300
ATOM    717  O   ILE    45       6.075  -4.523   4.944 -0.567900
ATOM    718  N   CYM    46       3.912  -4.258   5.447 -0.415700
ATOM    719  H   CYM    46       3.037  -4.712   5.668  0.271900
ATOM    720  CA  CYM    46       3.957  -2.804   5.501 -0.035100
ATOM    721  HA  CYM    46       4.764  -2.420   4.877  0.050800
ATOM    722  CB  CYM    46       2.622  -2.269   4.983 -0.241300
ATOM    723  HB3 CYM    46       1.844  -2.784   5.548  0.112200
ATOM    724  HB2 CYM    46       2.530  -2.597   3.948  0.112200
ATOM    725  SG  CYM    46       2.384  -0.453   5.074 -0.884400
ATOM    726  C   CYM    46       4.205  -2.397   6.954  0.597300
ATOM    727  O   CYM    46       3.879  -3.136   7.891 -0.567900
ATOM    728  N   ARG    47       4.780  -1.216   7.176 -0.347900
ATOM    729  H   ARG    47       5.025  -0.635   6.387  0.274700
ATOM    730  CA  ARG    47       4.995  -0.761   8.553 -0.263700
ATOM    731  HA  ARG    47       5.501  -1.545   9.116  0.156000
ATOM    732  CB  ARG    47       5.825   0.519   8.590 -0.000700
ATOM    733  HB2 ARG    47       6.827   0.274   8.239  0.032700
ATOM    734  HB3 ARG    47       5.380   1.235   7.899  0.032700
ATOM    735  CG  ARG    47       5.907   1.181   9.969  0.039000
ATOM    736  HG2 ARG    47       6.417   2.137   9.856  0.028500
ATOM    737  HG3 ARG    47       4.914   1.416  10.352  0.028500
ATOM    738  CD  ARG    47       6.688   0.356  10.975  0.048600
ATOM    739  HD2 ARG    47       6.584   0.818  11.957  0.068700
ATOM    740  HD3 ARG    47       6.295  -0.660  11.011  0.068700
ATOM    741  NE  ARG    47       8.103   0.312  10.608 -0.529500
ATOM    742  HE  ARG    47       8.383   0.728   9.732  0.345600
ATOM    743  CZ  ARG    47       9.085  -0.154  11.364  0.807600
ATOM    744  NH1 ARG    47       8.850  -0.665  12.550 -0.862700
ATOM    745 1HH1 ARG    47       7.919  -0.866  12.886  0.447800
ATOM    746 2HH1 ARG    47       9.626  -0.821  13.177  0.447800
ATOM    747  NH2 ARG    47      10.327  -0.054  10.944 -0.862700
ATOM    748 1HH2 ARG    47      10.541   0.735  10.351  0.447800
ATOM    749 2HH2 ARG    47      11.078  -0.341  11.554  0.447800
ATOM    750  C   ARG    47       3.670  -0.541   9.267  0.734100
ATOM    751  O   ARG    47       3.617  -0.594  10.487 -0.589400
ATOM    752  N   SER    48       2.593  -0.288   8.537 -0.415700
ATOM    753  H   SER    48       2.665  -0.271   7.530  0.271900
ATOM    754  CA  SER    48       1.303  -0.101   9.182 -0.024900
ATOM    755  HA  SER    48       1.390   0.679   9.938  0.084300
ATOM    756  CB  SER    48       0.281   0.328   8.163  0.211700
ATOM    757  HB2 SER    48       0.128  -0.472   7.439  0.035200
ATOM    758  HB3 SER    48      -0.664   0.533   8.666  0.035200
ATOM    759  OG  SER    48       0.712   1.484   7.504 -0.654600
ATOM    760  HG  SER    48       1.145   2.113   8.085  0.427500
ATOM    761  C   SER    48       0.830  -1.370   9.886  0.597300
ATOM    762  O   SER    48       0.081  -1.296  10.861 -0.567900
ATOM    763  N   ASP    49       1.267  -2.532   9.389 -0.516300
ATOM    764  H   ASP    49       1.913  -2.541   8.613  0.293600
ATOM    765  CA  ASP    49       0.926  -3.824   9.986  0.038100
ATOM    766  HA  ASP    49      -0.146  -3.869  10.177  0.088000
ATOM    767  CB  ASP    49       1.311  -4.974   9.055 -0.030300
ATOM    768  HB2 ASP    49       2.349  -4.885   8.736 -0.012200
ATOM    769  HB3 ASP    49       1.212  -5.900   9.622 -0.012200
ATOM    770  CG  ASP    49       0.381  -5.078   7.871  0.799400
ATOM    771  OD1 ASP    49      -0.842  -5.153   8.106 -0.801400
ATOM    772  OD2 ASP    49       0.850  -5.072   6.715 -0.801400
ATOM    773  C   ASP    49       1.632  -3.950  11.325  0.536600
ATOM    774  O   ASP    49       1.071  -4.471  12.281 -0.581900
ATOM    775  N   ASP    50       2.841  -3.392  11.414 -0.516300
ATOM    776  H   ASP    50       3.237  -2.969  10.586  0.293600
ATOM    777  CA  ASP    50       3.602  -3.368  12.658  0.038100
ATOM    778  HA  ASP    50       3.551  -4.347  13.133  0.088000
ATOM    779  CB  ASP    50       5.070  -3.029  12.376 -0.030300
ATOM    780  HB2 ASP    50       5.474  -3.749  11.664 -0.012200
ATOM    781  HB3 ASP    50       5.112  -2.036  11.930 -0.012200
ATOM    782  CG  ASP    50       5.934  -3.048  13.633  0.799400
ATOM    783  OD1 ASP    50       5.853  -4.025  14.424 -0.801400
ATOM    784  OD2 ASP    50       6.709  -2.081  13.815 -0.801400
ATOM    785  C   ASP    50       3.013  -2.339  13.632  0.536600
ATOM    786  O   ASP    50       3.144  -2.485  14.849 -0.581900
ATOM    787  N   HIE    51       2.383  -1.275  13.110 -0.415700
ATOM    788  H   HIE    51       2.369  -1.164  12.106  0.271900
ATOM    789  CA  HIE    51       1.771  -0.256  13.969 -0.058100
ATOM    790  HA  HIE    51       2.516   0.134  14.663  0.136000
ATOM    791  CB  HIE    51       1.167   0.927  13.174 -0.007400
ATOM    792  HB2 HIE    51       0.543   0.558  12.360  0.036700
ATOM    793  HB3 HIE    51       0.524   1.507  13.836  0.036700
ATOM    794  CG  HIE    51       2.192   1.879  12.620  0.186800
ATOM    795  ND1 HIE    51       3.430   2.039  13.152 -0.543200
ATOM    796  CE1 HIE    51       4.149   2.883  12.434  0.163500
ATOM    797  HE1 HIE    51       5.143   3.234  12.669  0.143500
ATOM    798  NE2 HIE    51       3.378   3.314  11.451 -0.279500
ATOM    799  HE2 HIE    51       3.626   4.083  10.844  0.333900
ATOM    800  CD2 HIE    51       2.140   2.706  11.549 -0.220700
ATOM    801  HD2 HIE    51       1.275   2.850  10.918  0.186200
ATOM    802  C   HIE    51       0.698  -0.912  14.811  0.597300
ATOM    803  O   HIE    51       0.537  -0.564  15.971 -0.567900
ATOM    804  N   VAL    52      -0.038  -1.848  14.217 -0.415700
ATOM    805  H   VAL    52       0.139  -2.064  13.246  0.271900
ATOM    806  CA  VAL    52      -1.077  -2.590  14.923 -0.087500
ATOM    807  HA  VAL    52      -1.817  -1.882  15.296  0.096900
ATOM    808  CB  VAL    52      -1.767  -3.618  14.009  0.298500
ATOM    809  HB  VAL    52      -1.024  -4.237  13.506 -0.029700
ATOM    810  CG1 VAL    52      -2.672  -4.544  14.804 -0.319200
ATOM    811 1HG1 VAL    52      -2.106  -5.155  15.507  0.079100
ATOM    812 2HG1 VAL    52      -3.441  -3.983  15.335  0.079100
ATOM    813 3HG1 VAL    52      -3.169  -5.231  14.119  0.079100
ATOM    814  CG2 VAL    52      -2.597  -2.916  12.979 -0.319200
ATOM    815 1HG2 VAL    52      -3.353  -2.294  13.458  0.079100
ATOM    816 2HG2 VAL    52      -1.959  -2.297  12.349  0.079100
ATOM    817 3HG2 VAL    52      -3.075  -3.660  12.342  0.079100
ATOM    818  C   VAL    52      -0.452  -3.335  16.091  0.597300
ATOM    819  O   VAL    52      -0.896  -3.227  17.236 -0.567900
ATOM    820  N   VAL    53       0.627  -4.049  15.798 -0.415700
ATOM    821  H   VAL    53       0.954  -4.079  14.842  0.271900
ATOM    822  CA  VAL    53       1.310  -4.834  16.808 -0.087500
ATOM    823  HA  VAL    53       0.612  -5.559  17.228  0.096900
ATOM    824  CB  VAL    53       2.508  -5.594  16.211  0.298500
ATOM    825  HB  VAL    53       3.183  -4.884  15.734 -0.029700
ATOM    826  CG1 VAL    53       3.296  -6.322  17.305 -0.319200
ATOM    827 1HG1 VAL    53       3.704  -5.621  18.033  0.079100
ATOM    828 2HG1 VAL    53       2.664  -7.056  17.805  0.079100
ATOM    829 3HG1 VAL    53       4.147  -6.828  16.849  0.079100
ATOM    830  CG2 VAL    53       2.027  -6.577  15.149 -0.319200
ATOM    831 1HG2 VAL    53       1.418  -6.078  14.396  0.079100
ATOM    832 2HG2 VAL    53       2.896  -6.996  14.642  0.079100
ATOM    833 3HG2 VAL    53       1.457  -7.382  15.613  0.079100
ATOM    834  C   VAL    53       1.784  -3.946  17.931  0.597300
ATOM    835  O   VAL    53       1.621  -4.284  19.091 -0.567900
ATOM    836  N   SER    54       2.348  -2.793  17.613 -0.415700
ATOM    837  H   SER    54       2.502  -2.564  16.641  0.271900
ATOM    838  CA  SER    54       2.856  -1.920  18.664 -0.024900
ATOM    839  HA  SER    54       3.357  -2.526  19.419  0.084300
ATOM    840  CB  SER    54       3.908  -0.975  18.092  0.211700
ATOM    841  HB2 SER    54       4.237  -0.286  18.870  0.035200
ATOM    842  HB3 SER    54       4.772  -1.557  17.768  0.035200
ATOM    843  OG  SER    54       3.404  -0.245  16.987 -0.654600
ATOM    844  HG  SER    54       3.534  -0.796  16.211  0.427500
ATOM    845  C   SER    54       1.762  -1.139  19.368  0.597300
ATOM    846  O   SER    54       1.983  -0.614  20.465 -0.567900
ATOM    847  N   GLY    55       0.576  -1.094  18.773 -0.415700
ATOM    848  H   GLY    55       0.435  -1.588  17.903  0.271900
ATOM    849  CA  GLY    55      -0.522  -0.334  19.340 -0.025200
ATOM    850  HA2 GLY    55      -1.459  -0.770  18.994  0.069800
ATOM    851  HA3 GLY    55      -0.516  -0.367  20.430  0.069800
ATOM    852  C   GLY    55      -0.481   1.113  18.874  0.597300
ATOM    853  O   GLY    55      -1.158   1.978  19.424 -0.567900
ATOM    854  N   THR    56       0.337   1.387  17.863 -0.415700
ATOM    855  H   THR    56       0.840   0.622  17.435  0.271900
ATOM    856  CA  THR    56       0.445   2.716  17.276 -0.038900
ATOM    857  HA  THR    56       0.573   3.473  18.050  0.100700
ATOM    858  CB  THR    56       1.629   2.770  16.310  0.365400
ATOM    859  HB  THR    56       1.614   1.883  15.676  0.004300
ATOM    860  CG2 THR    56       1.587   4.004  15.412 -0.243800
ATOM    861 1HG2 THR    56       2.470   3.982  14.772  0.064200
ATOM    862 2HG2 THR    56       0.713   4.022  14.761  0.064200
ATOM    863 3HG2 THR    56       1.645   4.904  16.025  0.064200
ATOM    864  OG1 THR    56       2.832   2.758  17.060 -0.676100
ATOM    865  HG1 THR    56       2.978   1.860  17.368  0.410200
ATOM    866  C   THR    56      -0.837   3.005  16.511  0.597300
ATOM    867  O   THR    56      -1.332   4.132  16.510 -0.567900
ATOM    868  N   LEU    57      -1.334   1.995  15.804 -0.415700
ATOM    869  H   LEU    57      -0.892   1.090  15.880  0.271900
ATOM    870  CA  LEU    57      -2.576   2.089  15.061 -0.051800
ATOM    871  HA  LEU    57      -2.970   3.105  15.083  0.092200
ATOM    872  CB  LEU    57      -2.368   1.657  13.599 -0.110200
ATOM    873  HB2 LEU    57      -1.674   2.355  13.130  0.045700
ATOM    874  HB3 LEU    57      -1.878   0.684  13.617  0.045700
ATOM    875  CG  LEU    57      -3.604   1.524  12.686  0.353100
ATOM    876  HG  LEU    57      -4.376   0.954  13.204 -0.036100
ATOM    877  CD1 LEU    57      -4.162   2.889  12.320 -0.412100
ATOM    878 1HD1 LEU    57      -3.667   3.276  11.428  0.100000
ATOM    879 2HD1 LEU    57      -5.229   2.804  12.118  0.100000
ATOM    880 3HD1 LEU    57      -3.984   3.615  13.114  0.100000
ATOM    881  CD2 LEU    57      -3.238   0.790  11.405 -0.412100
ATOM    882 1HD2 LEU    57      -4.120   0.707  10.769  0.100000
ATOM    883 2HD2 LEU    57      -2.455   1.328  10.871  0.100000
ATOM    884 3HD2 LEU    57      -2.883  -0.211  11.651  0.100000
ATOM    885  C   LEU    57      -3.514   1.150  15.794  0.597300
ATOM    886  O   LEU    57      -3.268  -0.048  15.832 -0.567900
ATOM    887  N   VAL    58      -4.550   1.708  16.404 -0.415700
ATOM    888  H   VAL    58      -4.698   2.697  16.264  0.271900
ATOM    889  CA  VAL    58      -5.536   0.972  17.199 -0.087500
ATOM    890  HA  VAL    58      -5.018   0.166  17.718  0.096900
ATOM    891  CB  VAL    58      -6.142   1.896  18.304  0.298500
ATOM    892  HB  VAL    58      -6.474   2.828  17.846 -0.029700
ATOM    893  CG1 VAL    58      -7.342   1.261  18.993 -0.319200
ATOM    894 1HG1 VAL    58      -8.169   1.121  18.296  0.079100
ATOM    895 2HG1 VAL    58      -7.055   0.305  19.431  0.079100
ATOM    896 3HG1 VAL    58      -7.693   1.922  19.785  0.079100
ATOM    897  CG2 VAL    58      -5.089   2.230  19.360 -0.319200
ATOM    898 1HG2 VAL    58      -4.236   2.727  18.898  0.079100
ATOM    899 2HG2 VAL    58      -5.512   2.902  20.106  0.079100
ATOM    900 3HG2 VAL    58      -4.747   1.317  19.848  0.079100
ATOM    901  C   VAL    58      -6.634   0.337  16.349  0.597300
ATOM    902  O   VAL    58      -7.342   1.019  15.609 -0.567900
ATOM    903  N   THR    59      -6.751  -0.982  16.441 -0.415700
ATOM    904  H   THR    59      -6.110  -1.498  17.027  0.271900
ATOM    905  CA  THR    59      -7.800  -1.736  15.765 -0.038900
ATOM    906  HA  THR    59      -8.657  -1.077  15.622  0.100700
ATOM    907  CB  THR    59      -7.363  -2.247  14.375  0.365400
ATOM    908  HB  THR    59      -6.874  -1.427  13.849  0.004300
ATOM    909  CG2 THR    59      -6.388  -3.412  14.500 -0.243800
ATOM    910 1HG2 THR    59      -5.845  -3.554  13.566  0.064200
ATOM    911 2HG2 THR    59      -5.647  -3.198  15.271  0.064200
ATOM    912 3HG2 THR    59      -6.914  -4.333  14.753  0.064200
ATOM    913  OG1 THR    59      -8.512  -2.648  13.619 -0.676100
ATOM    914  HG1 THR    59      -8.744  -3.543  13.879  0.410200
ATOM    915  C   THR    59      -8.148  -2.843  16.752  0.597300
ATOM    916  O   THR    59      -7.276  -3.282  17.496 -0.567900
ATOM    917  N   PRO    60      -9.413  -3.258  16.836 -0.254800
ATOM    918  CD  PRO    60     -10.569  -2.759  16.087  0.019200
ATOM    919  HD2 PRO    60     -10.656  -3.275  15.131  0.039100
ATOM    920  HD3 PRO    60     -10.561  -1.677  15.954  0.039100
ATOM    921  CG  PRO    60     -11.724  -3.132  16.984  0.018900
ATOM    922  HG2 PRO    60     -12.675  -3.154  16.452  0.021300
ATOM    923  HG3 PRO    60     -11.775  -2.443  17.827  0.021300
ATOM    924  CB  PRO    60     -11.313  -4.480  17.490 -0.007000
ATOM    925  HB2 PRO    60     -11.465  -5.210  16.695  0.025300
ATOM    926  HB3 PRO    60     -11.873  -4.761  18.382  0.025300
ATOM    927  CA  PRO    60      -9.820  -4.305  17.779 -0.026600
ATOM    928  HA  PRO    60      -9.703  -3.918  18.792  0.064100
ATOM    929  C   PRO    60      -9.058  -5.634  17.635  0.589600
ATOM    930  O   PRO    60      -8.951  -6.168  16.535 -0.574800
ATOM    931  N   LEU    61      -8.544  -6.156  18.751 -0.415700
ATOM    932  H   LEU    61      -8.690  -5.648  19.612  0.271900
ATOM    933  CA  LEU    61      -7.816  -7.428  18.846 -0.051800
ATOM    934  HA  LEU    61      -7.533  -7.770  17.850  0.092200
ATOM    935  CB  LEU    61      -6.554  -7.249  19.704 -0.110200
ATOM    936  HB2 LEU    61      -6.735  -6.443  20.416  0.045700
ATOM    937  HB3 LEU    61      -6.445  -8.150  20.309  0.045700
ATOM    938  CG  LEU    61      -5.180  -7.018  19.059  0.353100
ATOM    939  HG  LEU    61      -4.896  -7.921  18.518 -0.036100
ATOM    940  CD1 LEU    61      -5.148  -5.836  18.087 -0.412100
ATOM    941 1HD1 LEU    61      -5.879  -5.978  17.292  0.100000
ATOM    942 2HD1 LEU    61      -5.384  -4.916  18.621  0.100000
ATOM    943 3HD1 LEU    61      -4.156  -5.744  17.645  0.100000
ATOM    944  CD2 LEU    61      -4.194  -6.792  20.196 -0.412100
ATOM    945 1HD2 LEU    61      -4.197  -7.660  20.855  0.100000
ATOM    946 2HD2 LEU    61      -3.194  -6.660  19.781  0.100000
ATOM    947 3HD2 LEU    61      -4.468  -5.904  20.767  0.100000
ATOM    948  C   LEU    61      -8.755  -8.458  19.508  0.597300
ATOM    949  O   LEU    61      -9.685  -8.061  20.225 -0.567900
ATOM    950  N   PRO    62      -8.586  -9.769  19.244 -0.254800
ATOM    951  CD  PRO    62      -9.429 -10.791  19.876  0.019200
ATOM    952  HD2 PRO    62     -10.478 -10.495  19.880  0.039100
ATOM    953  HD3 PRO    62      -9.081 -10.986  20.890  0.039100
ATOM    954  CG  PRO    62      -9.235 -12.010  18.999  0.018900
ATOM    955  HG2 PRO    62      -9.849 -11.948  18.101  0.021300
ATOM    956  HG3 PRO    62      -9.443 -12.934  19.539  0.021300
ATOM    957  CB  PRO    62      -7.755 -11.887  18.671 -0.007000
ATOM    958  HB2 PRO    62      -7.470 -12.527  17.836  0.025300
ATOM    959  HB3 PRO    62      -7.166 -12.118  19.559  0.025300
ATOM    960  CA  PRO    62      -7.618 -10.400  18.342 -0.026600
ATOM    961  HA  PRO    62      -6.612 -10.050  18.574  0.064100
ATOM    962  C   PRO    62      -7.952 -10.123  16.874  0.589600
ATOM    963  O   PRO    62      -9.130 -10.048  16.502 -0.574800
ATOM    964  N   VAL    63      -6.932 -10.012  16.035 -0.415700
ATOM    965  H   VAL    63      -5.989 -10.166  16.363  0.271900
ATOM    966  CA  VAL    63      -7.169  -9.700  14.627 -0.087500
ATOM    967  HA  VAL    63      -8.179  -9.998  14.348  0.096900
ATOM    968  CB  VAL    63      -7.078  -8.161  14.403  0.298500
ATOM    969  HB  VAL    63      -7.817  -7.685  15.048 -0.029700
ATOM    970  CG1 VAL    63      -5.705  -7.637  14.787 -0.319200
ATOM    971 1HG1 VAL    63      -4.934  -8.070  14.150  0.079100
ATOM    972 2HG1 VAL    63      -5.687  -6.553  14.677  0.079100
ATOM    973 3HG1 VAL    63      -5.479  -7.871  15.827  0.079100
ATOM    974  CG2 VAL    63      -7.381  -7.755  12.976 -0.319200
ATOM    975 1HG2 VAL    63      -8.353  -8.124  12.645  0.079100
ATOM    976 2HG2 VAL    63      -7.462  -6.668  12.963  0.079100
ATOM    977 3HG2 VAL    63      -6.578  -8.021  12.289  0.079100
ATOM    978  C   VAL    63      -6.237 -10.447  13.675  0.597300
ATOM    979  O   VAL    63      -5.228 -11.024  14.078 -0.567900
ATOM    980  N   ILE    64      -6.640 -10.509  12.414 -0.415700
ATOM    981  H   ILE    64      -7.526 -10.093  12.167  0.271900
ATOM    982  CA  ILE    64      -5.810 -11.056  11.353 -0.059700
ATOM    983  HA  ILE    64      -4.905 -11.524  11.740  0.086900
ATOM    984  CB  ILE    64      -6.583 -12.093  10.503  0.130300
ATOM    985  HB  ILE    64      -7.569 -11.693  10.266  0.018700
ATOM    986  CG2 ILE    64      -5.839 -12.362   9.190 -0.320400
ATOM    987 1HG2 ILE    64      -4.889 -12.858   9.391  0.088200
ATOM    988 2HG2 ILE    64      -6.445 -12.997   8.543  0.088200
ATOM    989 3HG2 ILE    64      -5.634 -11.450   8.629  0.088200
ATOM    990  CG1 ILE    64      -6.743 -13.401  11.296 -0.043000
ATOM    991 2HG1 ILE    64      -5.760 -13.817  11.512  0.023600
ATOM    992 3HG1 ILE    64      -7.227 -13.165  12.244  0.023600
ATOM    993  CD1 ILE    64      -7.580 -14.451  10.593 -0.066000
ATOM    994 1HD1 ILE    64      -7.768 -15.280  11.276  0.018600
ATOM    995 2HD1 ILE    64      -8.533 -14.012  10.296  0.018600
ATOM    996 3HD1 ILE    64      -7.064 -14.832   9.712  0.018600
ATOM    997  C   ILE    64      -5.421  -9.816  10.542  0.597300
ATOM    998  O   ILE    64      -6.234  -9.268   9.803 -0.567900
ATOM    999  N   ALA    65      -4.229  -9.293  10.768 -0.415700
ATOM   1000  H   ALA    65      -3.665  -9.677  11.513  0.271900
ATOM   1001  CA  ALA    65      -3.739  -8.120  10.067  0.033700
ATOM   1002  HA  ALA    65      -4.515  -7.355  10.085  0.082300
ATOM   1003  CB  ALA    65      -2.525  -7.556  10.807 -0.182500
ATOM   1004  HB1 ALA    65      -2.269  -6.569  10.423  0.060300
ATOM   1005  HB2 ALA    65      -2.757  -7.450  11.867  0.060300
ATOM   1006  HB3 ALA    65      -1.664  -8.213  10.689  0.060300
ATOM   1007  C   ALA    65      -3.419  -8.416   8.581  0.597300
ATOM   1008  O   ALA    65      -3.866  -9.424   8.020 -0.567900
ATOM   1009  N   GLY    66      -2.682  -7.512   7.930 -0.415700
ATOM   1010  H   GLY    66      -2.299  -6.716   8.419  0.271900
ATOM   1011  CA  GLY    66      -2.295  -7.673   6.536 -0.025200
ATOM   1012  HA2 GLY    66      -1.288  -7.277   6.409  0.069800
ATOM   1013  HA3 GLY    66      -2.270  -8.727   6.261  0.069800
ATOM   1014  C   GLY    66      -3.225  -6.953   5.596  0.597300
ATOM   1015  O   GLY    66      -4.434  -7.181   5.620 -0.567900
ATOM   1016  N   HID    67      -2.681  -6.141   4.700 -0.415700
ATOM   1017  H   HID    67      -1.688  -5.956   4.731  0.271900
ATOM   1018  CA  HID    67      -3.549  -5.389   3.802  0.018800
ATOM   1019  HA  HID    67      -4.460  -5.953   3.604  0.088100
ATOM   1020  CB  HID    67      -3.933  -4.068   4.475 -0.046200
ATOM   1021  HB2 HID    67      -4.592  -3.527   3.796  0.040200
ATOM   1022  HB3 HID    67      -4.473  -4.264   5.401  0.040200
ATOM   1023  CG  HID    67      -2.758  -3.190   4.766 -0.026600
ATOM   1024  ND1 HID    67      -1.801  -3.456   5.714 -0.381100
ATOM   1025  HD1 HID    67      -1.747  -4.241   6.347  0.364900
ATOM   1026  CE1 HID    67      -0.870  -2.501   5.667  0.205700
ATOM   1027  HE1 HID    67      -0.012  -2.492   6.323  0.139200
ATOM   1028  NE2 HID    67      -1.155  -1.599   4.725 -0.572700
ATOM   1029  CD2 HID    67      -2.363  -2.038   4.151  0.129200
ATOM   1030  HD2 HID    67      -2.874  -1.565   3.326  0.114700
ATOM   1031  C   HID    67      -2.965  -5.125   2.425  0.597300
ATOM   1032  O   HID    67      -3.671  -4.619   1.563 -0.567900
ATOM   1033  N   GLU    68      -1.687  -5.437   2.218 -0.516300
ATOM   1034  H   GLU    68      -1.175  -5.894   2.958  0.293600
ATOM   1035  CA  GLU    68      -0.980  -5.257   0.936  0.039700
ATOM   1036  HA  GLU    68      -1.542  -4.632   0.241  0.110500
ATOM   1037  CB  GLU    68       0.352  -4.556   1.219  0.056000
ATOM   1038  HB2 GLU    68       0.135  -3.568   1.624 -0.017300
ATOM   1039  HB3 GLU    68       0.864  -5.109   2.007 -0.017300
ATOM   1040  CG  GLU    68       1.304  -4.435   0.059  0.013600
ATOM   1041  HG2 GLU    68       1.498  -5.405  -0.399 -0.042500
ATOM   1042  HG3 GLU    68       0.860  -3.785  -0.695 -0.042500
ATOM   1043  CD  GLU    68       2.614  -3.844   0.530  0.805400
ATOM   1044  OE1 GLU    68       2.694  -2.609   0.686 -0.818800
ATOM   1045  OE2 GLU    68       3.578  -4.598   0.751 -0.818800
ATOM   1046  C   GLU    68      -0.744  -6.643   0.319  0.536600
ATOM   1047  O   GLU    68       0.226  -7.320   0.654 -0.581900
ATOM   1048  N   ALA    69      -1.608  -7.089  -0.581 -0.415700
ATOM   1049  H   ALA    69      -2.355  -6.499  -0.917  0.271900
ATOM   1050  CA  ALA    69      -1.450  -8.435  -1.112  0.033700
ATOM   1051  HA  ALA    69      -0.391  -8.664  -1.238  0.082300
ATOM   1052  CB  ALA    69      -1.982  -9.445  -0.084 -0.182500
ATOM   1053  HB1 ALA    69      -1.866 -10.497  -0.345  0.060300
ATOM   1054  HB2 ALA    69      -1.564  -9.233   0.900  0.060300
ATOM   1055  HB3 ALA    69      -3.058  -9.289  -0.006  0.060300
ATOM   1056  C   ALA    69      -2.129  -8.657  -2.443  0.597300
ATOM   1057  O   ALA    69      -2.722  -7.752  -3.031 -0.567900
ATOM   1058  N   ALA    70      -2.022  -9.894  -2.912 -0.415700
ATOM   1059  H   ALA    70      -1.514 -10.580  -2.372  0.271900
ATOM   1060  CA  ALA    70      -2.621 -10.316  -4.164  0.033700
ATOM   1061  HA  ALA    70      -3.546  -9.764  -4.333  0.082300
ATOM   1062  CB  ALA    70      -1.655 -10.045  -5.315 -0.182500
ATOM   1063  HB1 ALA    70      -0.731 -10.608  -5.178  0.060300
ATOM   1064  HB2 ALA    70      -2.161 -10.343  -6.232  0.060300
ATOM   1065  HB3 ALA    70      -1.429  -8.980  -5.367  0.060300
ATOM   1066  C   ALA    70      -2.954 -11.803  -4.063  0.597300
ATOM   1067  O   ALA    70      -2.262 -12.568  -3.383 -0.567900
ATOM   1068  N   GLY    71      -4.009 -12.217  -4.743 -0.415700
ATOM   1069  H   GLY    71      -4.537 -11.565  -5.306  0.271900
ATOM   1070  CA  GLY    71      -4.431 -13.597  -4.700 -0.025200
ATOM   1071  HA2 GLY    71      -3.570 -14.258  -4.807  0.069800
ATOM   1072  HA3 GLY    71      -4.921 -13.758  -3.739  0.069800
ATOM   1073  C   GLY    71      -5.414 -13.876  -5.812  0.597300
ATOM   1074  O   GLY    71      -5.622 -13.035  -6.697 -0.567900
ATOM   1075  N   ILE    72      -6.056 -15.036  -5.729 -0.415700
ATOM   1076  H   ILE    72      -5.893 -15.612  -4.915  0.271900
ATOM   1077  CA  ILE    72      -7.002 -15.510  -6.739 -0.059700
ATOM   1078  HA  ILE    72      -7.096 -14.754  -7.519  0.086900
ATOM   1079  CB  ILE    72      -6.467 -16.799  -7.395  0.130300
ATOM   1080  HB  ILE    72      -6.245 -17.526  -6.614  0.018700
ATOM   1081  CG2 ILE    72      -7.510 -17.407  -8.330 -0.320400
ATOM   1082 1HG2 ILE    72      -7.796 -16.688  -9.098  0.088200
ATOM   1083 2HG2 ILE    72      -7.120 -18.304  -8.810  0.088200
ATOM   1084 3HG2 ILE    72      -8.392 -17.733  -7.778  0.088200
ATOM   1085  CG1 ILE    72      -5.176 -16.477  -8.150 -0.043000
ATOM   1086 2HG1 ILE    72      -5.379 -15.741  -8.928  0.023600
ATOM   1087 3HG1 ILE    72      -4.449 -16.046  -7.462  0.023600
ATOM   1088  CD1 ILE    72      -4.514 -17.678  -8.780 -0.066000
ATOM   1089 1HD1 ILE    72      -5.099 -18.035  -9.627  0.018600
ATOM   1090 2HD1 ILE    72      -3.529 -17.389  -9.147  0.018600
ATOM   1091 3HD1 ILE    72      -4.400 -18.471  -8.041  0.018600
ATOM   1092  C   ILE    72      -8.386 -15.763  -6.153  0.597300
ATOM   1093  O   ILE    72      -8.524 -16.374  -5.095 -0.567900
ATOM   1094  N   VAL    73      -9.420 -15.317  -6.848 -0.415700
ATOM   1095  H   VAL    73      -9.249 -14.828  -7.716  0.271900
ATOM   1096  CA  VAL    73     -10.778 -15.511  -6.373 -0.087500
ATOM   1097  HA  VAL    73     -10.849 -15.113  -5.361  0.096900
ATOM   1098  CB  VAL    73     -11.787 -14.762  -7.235  0.298500
ATOM   1099  HB  VAL    73     -11.677 -15.094  -8.268 -0.029700
ATOM   1100  CG1 VAL    73     -13.209 -15.067  -6.767 -0.319200
ATOM   1101 1HG1 VAL    73     -13.467 -16.124  -6.832  0.079100
ATOM   1102 2HG1 VAL    73     -13.319 -14.763  -5.726  0.079100
ATOM   1103 3HG1 VAL    73     -13.917 -14.504  -7.375  0.079100
ATOM   1104  CG2 VAL    73     -11.518 -13.255  -7.176 -0.319200
ATOM   1105 1HG2 VAL    73     -10.540 -13.031  -7.602  0.079100
ATOM   1106 2HG2 VAL    73     -12.270 -12.730  -7.764  0.079100
ATOM   1107 3HG2 VAL    73     -11.555 -12.905  -6.144  0.079100
ATOM   1108  C   VAL    73     -11.125 -16.992  -6.333  0.597300
ATOM   1109  O   VAL    73     -11.012 -17.711  -7.334 -0.567900
ATOM   1110  N   GLU    74     -11.523 -17.438  -5.147 -0.516300
ATOM   1111  H   GLU    74     -11.607 -16.778  -4.386  0.293600
ATOM   1112  CA  GLU    74     -11.949 -18.810  -4.904  0.039700
ATOM   1113  HA  GLU    74     -11.451 -19.491  -5.594  0.110500
ATOM   1114  CB  GLU    74     -11.575 -19.239  -3.472  0.056000
ATOM   1115  HB2 GLU    74     -10.486 -19.280  -3.448 -0.017300
ATOM   1116  HB3 GLU    74     -11.861 -18.465  -2.760 -0.017300
ATOM   1117  CG  GLU    74     -12.091 -20.632  -3.031  0.013600
ATOM   1118  HG2 GLU    74     -12.126 -21.286  -3.903 -0.042500
ATOM   1119  HG3 GLU    74     -11.403 -21.072  -2.309 -0.042500
ATOM   1120  CD  GLU    74     -13.458 -20.556  -2.374  0.805400
ATOM   1121  OE1 GLU    74     -13.694 -19.570  -1.654 -0.818800
ATOM   1122  OE2 GLU    74     -14.305 -21.445  -2.593 -0.818800
ATOM   1123  C   GLU    74     -13.451 -18.912  -5.154  0.536600
ATOM   1124  O   GLU    74     -13.890 -19.734  -5.951 -0.581900
ATOM   1125  N   SER    75     -14.241 -18.057  -4.508 -0.415700
ATOM   1126  H   SER    75     -13.839 -17.377  -3.879  0.271900
ATOM   1127  CA  SER    75     -15.693 -18.062  -4.682 -0.024900
ATOM   1128  HA  SER    75     -15.931 -18.384  -5.695  0.084300
ATOM   1129  CB  SER    75     -16.355 -19.033  -3.702  0.211700
ATOM   1130  HB2 SER    75     -17.434 -18.995  -3.849  0.035200
ATOM   1131  HB3 SER    75     -16.021 -20.049  -3.916  0.035200
ATOM   1132  OG  SER    75     -16.050 -18.713  -2.353 -0.654600
ATOM   1133  HG  SER    75     -15.151 -19.003  -2.183  0.427500
ATOM   1134  C   SER    75     -16.288 -16.679  -4.506  0.597300
ATOM   1135  O   SER    75     -15.703 -15.816  -3.854 -0.567900
ATOM   1136  N   ILE    76     -17.450 -16.458  -5.102 -0.415700
ATOM   1137  H   ILE    76     -17.892 -17.211  -5.610  0.271900
ATOM   1138  CA  ILE    76     -18.138 -15.180  -4.992 -0.059700
ATOM   1139  HA  ILE    76     -17.594 -14.497  -4.339  0.086900
ATOM   1140  CB  ILE    76     -18.298 -14.497  -6.359  0.130300
ATOM   1141  HB  ILE    76     -18.822 -13.558  -6.184  0.018700
ATOM   1142  CG2 ILE    76     -16.936 -14.182  -6.961 -0.320400
ATOM   1143 1HG2 ILE    76     -17.052 -13.554  -7.844  0.088200
ATOM   1144 2HG2 ILE    76     -16.331 -13.642  -6.233  0.088200
ATOM   1145 3HG2 ILE    76     -16.418 -15.100  -7.240  0.088200
ATOM   1146  CG1 ILE    76     -19.142 -15.369  -7.303 -0.043000
ATOM   1147 2HG1 ILE    76     -18.584 -16.263  -7.581  0.023600
ATOM   1148 3HG1 ILE    76     -20.070 -15.679  -6.822  0.023600
ATOM   1149  CD1 ILE    76     -19.581 -14.667  -8.568 -0.066000
ATOM   1150 1HD1 ILE    76     -18.716 -14.354  -9.153  0.018600
ATOM   1151 2HD1 ILE    76     -20.166 -15.360  -9.173  0.018600
ATOM   1152 3HD1 ILE    76     -20.204 -13.804  -8.334  0.018600
ATOM   1153  C   ILE    76     -19.507 -15.413  -4.372  0.597300
ATOM   1154  O   ILE    76     -20.079 -16.498  -4.523 -0.567900
ATOM   1155  N   GLY    77     -19.998 -14.424  -3.634 -0.415700
ATOM   1156  H   GLY    77     -19.450 -13.592  -3.471  0.271900
ATOM   1157  CA  GLY    77     -21.314 -14.513  -3.034 -0.025200
ATOM   1158  HA2 GLY    77     -21.533 -15.532  -2.717  0.069800
ATOM   1159  HA3 GLY    77     -21.342 -13.859  -2.162  0.069800
ATOM   1160  C   GLY    77     -22.364 -14.053  -4.025  0.597300
ATOM   1161  O   GLY    77     -22.035 -13.681  -5.156 -0.567900
ATOM   1162  N   GLU    78     -23.625 -14.040  -3.603 -0.516300
ATOM   1163  H   GLU    78     -23.825 -14.396  -2.680  0.293600
ATOM   1164  CA  GLU    78     -24.742 -13.618  -4.465  0.039700
ATOM   1165  HA  GLU    78     -24.718 -14.211  -5.379  0.110500
ATOM   1166  CB  GLU    78     -26.098 -13.879  -3.787  0.056000
ATOM   1167  HB2 GLU    78     -26.141 -13.312  -2.857 -0.017300
ATOM   1168  HB3 GLU    78     -26.889 -13.518  -4.444 -0.017300
ATOM   1169  CG  GLU    78     -26.387 -15.353  -3.480  0.013600
ATOM   1170  HG2 GLU    78     -26.474 -15.899  -4.420 -0.042500
ATOM   1171  HG3 GLU    78     -25.547 -15.776  -2.930 -0.042500
ATOM   1172  CD  GLU    78     -27.653 -15.535  -2.643  0.805400
ATOM   1173  OE1 GLU    78     -27.606 -15.284  -1.416 -0.818800
ATOM   1174  OE2 GLU    78     -28.688 -15.951  -3.213 -0.818800
ATOM   1175  C   GLU    78     -24.656 -12.140  -4.855  0.536600
ATOM   1176  O   GLU    78     -24.378 -11.276  -4.016 -0.581900
ATOM   1177  N   GLY    79     -24.883 -11.856  -6.134 -0.415700
ATOM   1178  H   GLY    79     -25.140 -12.593  -6.776  0.271900
ATOM   1179  CA  GLY    79     -24.862 -10.488  -6.617 -0.025200
ATOM   1180  HA2 GLY    79     -25.504 -10.428  -7.496  0.069800
ATOM   1181  HA3 GLY    79     -25.278  -9.829  -5.854  0.069800
ATOM   1182  C   GLY    79     -23.510  -9.928  -7.025  0.597300
ATOM   1183  O   GLY    79     -23.454  -8.788  -7.501 -0.567900
ATOM   1184  N   VAL    80     -22.426 -10.679  -6.826 -0.415700
ATOM   1185  H   VAL    80     -22.521 -11.602  -6.427  0.271900
ATOM   1186  CA  VAL    80     -21.104 -10.198  -7.223 -0.087500
ATOM   1187  HA  VAL    80     -20.961  -9.178  -6.864  0.096900
ATOM   1188  CB  VAL    80     -19.977 -11.068  -6.677  0.298500
ATOM   1189  HB  VAL    80     -20.191 -12.103  -6.946 -0.029700
ATOM   1190  CG1 VAL    80     -18.637 -10.651  -7.284 -0.319200
ATOM   1191 1HG1 VAL    80     -18.607 -10.852  -8.355  0.079100
ATOM   1192 2HG1 VAL    80     -18.434  -9.598  -7.090  0.079100
ATOM   1193 3HG1 VAL    80     -17.845 -11.241  -6.823  0.079100
ATOM   1194  CG2 VAL    80     -19.919 -10.950  -5.164 -0.319200
ATOM   1195 1HG2 VAL    80     -19.715  -9.918  -4.881  0.079100
ATOM   1196 2HG2 VAL    80     -20.860 -11.276  -4.720  0.079100
ATOM   1197 3HG2 VAL    80     -19.123 -11.588  -4.781  0.079100
ATOM   1198  C   VAL    80     -21.062 -10.185  -8.734  0.597300
ATOM   1199  O   VAL    80     -21.484 -11.144  -9.376 -0.567900
ATOM   1200  N   THR    81     -20.569  -9.095  -9.302 -0.415700
ATOM   1201  H   THR    81     -20.242  -8.345  -8.709  0.271900
ATOM   1202  CA  THR    81     -20.518  -8.932 -10.749 -0.038900
ATOM   1203  HA  THR    81     -20.750  -9.868 -11.257  0.100700
ATOM   1204  CB  THR    81     -21.554  -7.885 -11.208  0.365400
ATOM   1205  HB  THR    81     -21.503  -7.786 -12.293  0.004300
ATOM   1206  CG2 THR    81     -22.961  -8.300 -10.808 -0.243800
ATOM   1207 1HG2 THR    81     -23.681  -7.726 -11.391  0.064200
ATOM   1208 2HG2 THR    81     -23.112  -9.360 -11.011  0.064200
ATOM   1209 3HG2 THR    81     -23.131  -8.093  -9.752  0.064200
ATOM   1210  OG1 THR    81     -21.281  -6.617 -10.618 -0.676100
ATOM   1211  HG1 THR    81     -21.560  -6.632  -9.699  0.410200
ATOM   1212  C   THR    81     -19.154  -8.506 -11.254  0.597300
ATOM   1213  O   THR    81     -18.787  -8.826 -12.382 -0.567900
ATOM   1214  N   THR    82     -18.385  -7.817 -10.414 -0.415700
ATOM   1215  H   THR    82     -18.752  -7.572  -9.505  0.271900
ATOM   1216  CA  THR    82     -17.084  -7.283 -10.820 -0.038900
ATOM   1217  HA  THR    82     -17.182  -6.945 -11.852  0.100700
ATOM   1218  CB  THR    82     -16.708  -6.039 -10.005  0.365400
ATOM   1219  HB  THR    82     -15.750  -5.652 -10.351  0.004300
ATOM   1220  CG2 THR    82     -17.753  -4.949 -10.187 -0.243800
ATOM   1221 1HG2 THR    82     -17.871  -4.722 -11.247  0.064200
ATOM   1222 2HG2 THR    82     -18.714  -5.254  -9.772  0.064200
ATOM   1223 3HG2 THR    82     -17.424  -4.046  -9.674  0.064200
ATOM   1224  OG1 THR    82     -16.602  -6.354  -8.623 -0.676100
ATOM   1225  HG1 THR    82     -17.461  -6.662  -8.325  0.410200
ATOM   1226  C   THR    82     -15.915  -8.258 -10.835  0.597300
ATOM   1227  O   THR    82     -14.853  -7.925 -11.366 -0.567900
ATOM   1228  N   VAL    83     -16.087  -9.440 -10.254 -0.415700
ATOM   1229  H   VAL    83     -16.986  -9.662  -9.850  0.271900
ATOM   1230  CA  VAL    83     -15.043 -10.467 -10.234 -0.087500
ATOM   1231  HA  VAL    83     -14.397 -10.353 -11.105  0.096900
ATOM   1232  CB  VAL    83     -14.144 -10.416  -8.985  0.298500
ATOM   1233  HB  VAL    83     -13.452 -11.258  -9.023 -0.029700
ATOM   1234  CG1 VAL    83     -13.302  -9.151  -8.954 -0.319200
ATOM   1235 1HG1 VAL    83     -12.791  -9.076  -7.994  0.079100
ATOM   1236 2HG1 VAL    83     -12.535  -9.302  -9.713  0.079100
ATOM   1237 3HG1 VAL    83     -13.889  -8.244  -9.099  0.079100
ATOM   1238  CG2 VAL    83     -14.967 -10.553  -7.719 -0.319200
ATOM   1239 1HG2 VAL    83     -15.653  -9.713  -7.612  0.079100
ATOM   1240 2HG2 VAL    83     -15.522 -11.491  -7.711  0.079100
ATOM   1241 3HG2 VAL    83     -14.292 -10.560  -6.863  0.079100
ATOM   1242  C   VAL    83     -15.694 -11.826 -10.329  0.597300
ATOM   1243  O   VAL    83     -16.895 -11.982 -10.080 -0.567900
ATOM   1244  N   ARG    84     -14.909 -12.804 -10.751 -0.347900
ATOM   1245  H   ARG    84     -13.963 -12.591 -11.034  0.274700
ATOM   1246  CA  ARG    84     -15.368 -14.174 -10.914 -0.263700
ATOM   1247  HA  ARG    84     -16.269 -14.325 -10.319  0.156000
ATOM   1248  CB  ARG    84     -15.670 -14.480 -12.381 -0.000700
ATOM   1249  HB2 ARG    84     -14.766 -14.301 -12.963  0.032700
ATOM   1250  HB3 ARG    84     -15.927 -15.534 -12.488  0.032700
ATOM   1251  CG  ARG    84     -16.801 -13.656 -12.964  0.039000
ATOM   1252  HG2 ARG    84     -17.709 -13.827 -12.385  0.028500
ATOM   1253  HG3 ARG    84     -16.547 -12.598 -12.904  0.028500
ATOM   1254  CD  ARG    84     -17.026 -14.003 -14.432  0.048600
ATOM   1255  HD2 ARG    84     -17.010 -13.061 -14.979  0.068700
ATOM   1256  HD3 ARG    84     -16.207 -14.619 -14.805  0.068700
ATOM   1257  NE  ARG    84     -18.297 -14.711 -14.648 -0.529500
ATOM   1258  HE  ARG    84     -18.571 -15.408 -13.971  0.345600
ATOM   1259  CZ  ARG    84     -19.148 -14.459 -15.635  0.807600
ATOM   1260  NH1 ARG    84     -18.899 -13.523 -16.536 -0.862700
ATOM   1261 1HH1 ARG    84     -17.990 -13.088 -16.601  0.447800
ATOM   1262 2HH1 ARG    84     -19.569 -13.419 -17.285  0.447800
ATOM   1263  NH2 ARG    84     -20.266 -15.149 -15.735 -0.862700
ATOM   1264 1HH2 ARG    84     -20.542 -15.828 -15.040  0.447800
ATOM   1265 2HH2 ARG    84     -20.878 -14.930 -16.509  0.447800
ATOM   1266  C   ARG    84     -14.278 -15.105 -10.434  0.734100
ATOM   1267  O   ARG    84     -13.106 -14.715 -10.353 -0.589400
ATOM   1268  N   PRO    85     -14.650 -16.333 -10.073 -0.254800
ATOM   1269  CD  PRO    85     -16.020 -16.853 -10.004  0.019200
ATOM   1270  HD2 PRO    85     -16.350 -17.187 -10.988  0.039100
ATOM   1271  HD3 PRO    85     -16.726 -16.144  -9.571  0.039100
ATOM   1272  CG  PRO    85     -15.876 -18.033  -9.078  0.018900
ATOM   1273  HG2 PRO    85     -16.669 -18.764  -9.238  0.021300
ATOM   1274  HG3 PRO    85     -15.860 -17.695  -8.042  0.021300
ATOM   1275  CB  PRO    85     -14.511 -18.588  -9.469 -0.007000
ATOM   1276  HB2 PRO    85     -14.590 -19.112 -10.422  0.025300
ATOM   1277  HB3 PRO    85     -14.109 -19.245  -8.698  0.025300
ATOM   1278  CA  PRO    85     -13.676 -17.321  -9.617 -0.026600
ATOM   1279  HA  PRO    85     -13.264 -17.033  -8.649  0.064100
ATOM   1280  C   PRO    85     -12.548 -17.473 -10.639  0.589600
ATOM   1281  O   PRO    85     -12.790 -17.487 -11.851 -0.574800
ATOM   1282  N   GLY    86     -11.311 -17.531 -10.172 -0.415700
ATOM   1283  H   GLY    86     -11.140 -17.517  -9.177  0.271900
ATOM   1284  CA  GLY    86     -10.194 -17.649 -11.091 -0.025200
ATOM   1285  HA2 GLY    86      -9.428 -18.264 -10.618  0.069800
ATOM   1286  HA3 GLY    86     -10.489 -18.145 -12.016  0.069800
ATOM   1287  C   GLY    86      -9.564 -16.309 -11.436  0.597300
ATOM   1288  O   GLY    86      -8.485 -16.279 -12.027 -0.567900
ATOM   1289  N   ASP    87     -10.201 -15.197 -11.075 -0.516300
ATOM   1290  H   ASP    87     -11.091 -15.243 -10.600  0.293600
ATOM   1291  CA  ASP    87      -9.616 -13.883 -11.338  0.038100
ATOM   1292  HA  ASP    87      -9.182 -13.879 -12.338  0.088000
ATOM   1293  CB  ASP    87     -10.676 -12.777 -11.284 -0.030300
ATOM   1294  HB2 ASP    87     -11.254 -12.870 -10.365 -0.012200
ATOM   1295  HB3 ASP    87     -10.162 -11.817 -11.250 -0.012200
ATOM   1296  CG  ASP    87     -11.600 -12.769 -12.489  0.799400
ATOM   1297  OD1 ASP    87     -11.263 -13.364 -13.543 -0.801400
ATOM   1298  OD2 ASP    87     -12.673 -12.133 -12.389 -0.801400
ATOM   1299  C   ASP    87      -8.483 -13.544 -10.366  0.536600
ATOM   1300  O   ASP    87      -8.486 -13.970  -9.208 -0.581900
ATOM   1301  N   LYS    88      -7.481 -12.822 -10.855 -0.347900
ATOM   1302  H   LYS    88      -7.567 -12.429 -11.781  0.274700
ATOM   1303  CA  LYS    88      -6.388 -12.345 -10.021 -0.240000
ATOM   1304  HA  LYS    88      -6.182 -13.030  -9.199  0.142600
ATOM   1305  CB  LYS    88      -5.122 -12.100 -10.846 -0.009400
ATOM   1306  HB2 LYS    88      -5.339 -11.455 -11.697  0.036200
ATOM   1307  HB3 LYS    88      -4.407 -11.576 -10.212  0.036200
ATOM   1308  CG  LYS    88      -4.505 -13.395 -11.341  0.018700
ATOM   1309  HG2 LYS    88      -4.432 -14.082 -10.498  0.010300
ATOM   1310  HG3 LYS    88      -5.148 -13.842 -12.099  0.010300
ATOM   1311  CD  LYS    88      -3.123 -13.159 -11.911 -0.047900
ATOM   1312  HD2 LYS    88      -3.197 -12.634 -12.863  0.062100
ATOM   1313  HD3 LYS    88      -2.533 -12.559 -11.218  0.062100
ATOM   1314  CE  LYS    88      -2.439 -14.499 -12.099 -0.014300
ATOM   1315  HE2 LYS    88      -2.482 -15.033 -11.149  0.113500
ATOM   1316  HE3 LYS    88      -2.984 -15.091 -12.834  0.113500
ATOM   1317  NZ  LYS    88      -1.017 -14.388 -12.495 -0.385400
ATOM   1318  HZ1 LYS    88      -0.895 -14.260 -13.490  0.340000
ATOM   1319  HZ2 LYS    88      -0.539 -13.644 -12.008  0.340000
ATOM   1320  HZ3 LYS    88      -0.534 -15.245 -12.263  0.340000
ATOM   1321  C   LYS    88      -6.939 -11.043  -9.477  0.734100
ATOM   1322  O   LYS    88      -7.627 -10.310 -10.193 -0.589400
ATOM   1323  N   VAL    89      -6.687 -10.747  -8.218 -0.415700
ATOM   1324  H   VAL    89      -6.170 -11.389  -7.634  0.271900
ATOM   1325  CA  VAL    89      -7.260  -9.540  -7.644 -0.087500
ATOM   1326  HA  VAL    89      -7.351  -8.769  -8.410  0.096900
ATOM   1327  CB  VAL    89      -8.666  -9.801  -7.032  0.298500
ATOM   1328  HB  VAL    89      -8.981  -8.900  -6.506 -0.029700
ATOM   1329  CG1 VAL    89      -9.730 -10.127  -8.082 -0.319200
ATOM   1330 1HG1 VAL    89      -9.446 -10.929  -8.763  0.079100
ATOM   1331 2HG1 VAL    89     -10.623 -10.473  -7.562  0.079100
ATOM   1332 3HG1 VAL    89     -10.054  -9.217  -8.589  0.079100
ATOM   1333  CG2 VAL    89      -8.612 -10.950  -6.016 -0.319200
ATOM   1334 1HG2 VAL    89      -8.364 -11.890  -6.509  0.079100
ATOM   1335 2HG2 VAL    89      -7.872 -10.743  -5.242  0.079100
ATOM   1336 3HG2 VAL    89      -9.582 -11.059  -5.532  0.079100
ATOM   1337  C   VAL    89      -6.370  -8.986  -6.569  0.597300
ATOM   1338  O   VAL    89      -5.506  -9.687  -6.041 -0.567900
ATOM   1339  N   ILE    90      -6.562  -7.710  -6.270 -0.415700
ATOM   1340  H   ILE    90      -7.254  -7.182  -6.782  0.271900
ATOM   1341  CA  ILE    90      -5.844  -7.056  -5.190 -0.059700
ATOM   1342  HA  ILE    90      -5.191  -7.777  -4.699  0.086900
ATOM   1343  CB  ILE    90      -4.894  -5.949  -5.687  0.130300
ATOM   1344  HB  ILE    90      -5.474  -5.214  -6.245  0.018700
ATOM   1345  CG2 ILE    90      -4.191  -5.249  -4.508 -0.320400
ATOM   1346 1HG2 ILE    90      -3.362  -5.838  -4.115  0.088200
ATOM   1347 2HG2 ILE    90      -3.781  -4.301  -4.856  0.088200
ATOM   1348 3HG2 ILE    90      -4.884  -5.011  -3.701  0.088200
ATOM   1349  CG1 ILE    90      -3.839  -6.565  -6.610 -0.043000
ATOM   1350 2HG1 ILE    90      -3.413  -7.451  -6.139  0.023600
ATOM   1351 3HG1 ILE    90      -4.345  -6.873  -7.525  0.023600
ATOM   1352  CD1 ILE    90      -2.692  -5.630  -6.970 -0.066000
ATOM   1353 1HD1 ILE    90      -2.070  -5.424  -6.099  0.018600
ATOM   1354 2HD1 ILE    90      -2.065  -6.103  -7.725  0.018600
ATOM   1355 3HD1 ILE    90      -3.083  -4.695  -7.371  0.018600
ATOM   1356  C   ILE    90      -6.917  -6.503  -4.257  0.597300
ATOM   1357  O   ILE    90      -7.863  -5.862  -4.723 -0.567900
ATOM   1358  N   PRO    91      -6.851  -6.844  -2.964 -0.254800
ATOM   1359  CD  PRO    91      -5.875  -7.766  -2.390  0.019200
ATOM   1360  HD2 PRO    91      -5.013  -7.218  -2.011  0.039100
ATOM   1361  HD3 PRO    91      -5.574  -8.584  -3.044  0.039100
ATOM   1362  CG  PRO    91      -6.639  -8.392  -1.267  0.018900
ATOM   1363  HG2 PRO    91      -5.974  -8.857  -0.540  0.021300
ATOM   1364  HG3 PRO    91      -7.353  -9.118  -1.656  0.021300
ATOM   1365  CB  PRO    91      -7.359  -7.216  -0.695 -0.007000
ATOM   1366  HB2 PRO    91      -6.677  -6.666  -0.047  0.025300
ATOM   1367  HB3 PRO    91      -8.234  -7.531  -0.125  0.025300
ATOM   1368  CA  PRO    91      -7.769  -6.393  -1.919 -0.026600
ATOM   1369  HA  PRO    91      -8.806  -6.575  -2.202  0.064100
ATOM   1370  C   PRO    91      -7.485  -4.927  -1.640  0.589600
ATOM   1371  O   PRO    91      -6.328  -4.539  -1.482 -0.574800
ATOM   1372  N   LEU    92      -8.526  -4.124  -1.511 -0.415700
ATOM   1373  H   LEU    92      -9.451  -4.526  -1.563  0.271900
ATOM   1374  CA  LEU    92      -8.391  -2.688  -1.266 -0.051800
ATOM   1375  HA  LEU    92      -7.395  -2.346  -1.547  0.092200
ATOM   1376  CB  LEU    92      -9.412  -1.951  -2.128 -0.110200
ATOM   1377  HB2 LEU    92     -10.415  -2.117  -1.737  0.045700
ATOM   1378  HB3 LEU    92      -9.203  -0.882  -2.080  0.045700
ATOM   1379  CG  LEU    92      -9.383  -2.399  -3.593  0.353100
ATOM   1380  HG  LEU    92      -9.558  -3.473  -3.668 -0.036100
ATOM   1381  CD1 LEU    92     -10.510  -1.770  -4.357 -0.412100
ATOM   1382 1HD1 LEU    92     -10.361  -0.694  -4.444  0.100000
ATOM   1383 2HD1 LEU    92     -10.561  -2.204  -5.356  0.100000
ATOM   1384 3HD1 LEU    92     -11.459  -1.958  -3.856  0.100000
ATOM   1385  CD2 LEU    92      -8.048  -2.091  -4.250 -0.412100
ATOM   1386 1HD2 LEU    92      -7.293  -2.779  -3.871  0.100000
ATOM   1387 2HD2 LEU    92      -8.122  -2.244  -5.327  0.100000
ATOM   1388 3HD2 LEU    92      -7.726  -1.070  -4.045  0.100000
ATOM   1389  C   LEU    92      -8.626  -2.340   0.188  0.597300
ATOM   1390  O   LEU    92      -9.753  -2.420   0.638 -0.567900
ATOM   1391  N   TRP    93      -7.595  -1.953   0.932 -0.415700
ATOM   1392  H   TRP    93      -6.668  -1.918   0.533  0.271900
ATOM   1393  CA  TRP    93      -7.809  -1.572   2.332 -0.027500
ATOM   1394  HA  TRP    93      -8.449  -2.313   2.811  0.112300
ATOM   1395  CB  TRP    93      -6.491  -1.571   3.094 -0.005000
ATOM   1396  HB2 TRP    93      -6.662  -1.319   4.140  0.033900
ATOM   1397  HB3 TRP    93      -6.156  -2.607   3.037  0.033900
ATOM   1398  CG  TRP    93      -5.440  -0.668   2.530 -0.141500
ATOM   1399  CD1 TRP    93      -4.510  -0.980   1.578 -0.163800
ATOM   1400  HD1 TRP    93      -4.404  -1.949   1.113  0.206200
ATOM   1401  NE1 TRP    93      -3.685   0.095   1.333 -0.341800
ATOM   1402  HE1 TRP    93      -2.883   0.053   0.721  0.341200
ATOM   1403  CE2 TRP    93      -4.069   1.139   2.130  0.138000
ATOM   1404  CZ2 TRP    93      -3.547   2.409   2.247 -0.260100
ATOM   1405  HZ2 TRP    93      -2.703   2.729   1.654  0.157200
ATOM   1406  CH2 TRP    93      -4.152   3.251   3.161 -0.113400
ATOM   1407  HH2 TRP    93      -3.796   4.249   3.373  0.141700
ATOM   1408  CZ3 TRP    93      -5.255   2.846   3.932 -0.197200
ATOM   1409  HZ3 TRP    93      -5.707   3.540   4.624  0.144700
ATOM   1410  CE3 TRP    93      -5.778   1.569   3.808 -0.238700
ATOM   1411  HE3 TRP    93      -6.641   1.269   4.383  0.170000
ATOM   1412  CD2 TRP    93      -5.186   0.690   2.894  0.124300
ATOM   1413  C   TRP    93      -8.572  -0.239   2.425  0.597300
ATOM   1414  O   TRP    93      -9.066   0.131   3.484 -0.567900
ATOM   1415  N   THR    94      -8.681   0.460   1.292 -0.415700
ATOM   1416  H   THR    94      -8.208   0.098   0.476  0.271900
ATOM   1417  CA  THR    94      -9.441   1.698   1.137 -0.038900
ATOM   1418  HA  THR    94      -9.905   2.016   2.070  0.100700
ATOM   1419  CB  THR    94      -8.566   2.837   0.573  0.365400
ATOM   1420  HB  THR    94      -8.136   2.539  -0.383  0.004300
ATOM   1421  CG2 THR    94      -9.412   4.087   0.360 -0.243800
ATOM   1422 1HG2 THR    94      -9.931   4.351   1.282  0.064200
ATOM   1423 2HG2 THR    94      -8.762   4.912   0.070  0.064200
ATOM   1424 3HG2 THR    94     -10.139   3.928  -0.437  0.064200
ATOM   1425  OG1 THR    94      -7.496   3.149   1.458 -0.676100
ATOM   1426  HG1 THR    94      -6.841   2.450   1.389  0.410200
ATOM   1427  C   THR    94     -10.504   1.338   0.103  0.597300
ATOM   1428  O   THR    94     -10.171   1.208  -1.073 -0.567900
ATOM   1429  N   PRO    95     -11.779   1.159   0.492 -0.254800
ATOM   1430  CD  PRO    95     -12.337   1.231   1.844  0.019200
ATOM   1431  HD2 PRO    95     -12.641   2.253   2.070  0.039100
ATOM   1432  HD3 PRO    95     -11.644   0.849   2.594  0.039100
ATOM   1433  CG  PRO    95     -13.536   0.325   1.753  0.018900
ATOM   1434  HG2 PRO    95     -14.273   0.564   2.520  0.021300
ATOM   1435  HG3 PRO    95     -13.233  -0.719   1.834  0.021300
ATOM   1436  CB  PRO    95     -14.069   0.580   0.381 -0.007000
ATOM   1437  HB2 PRO    95     -14.684   1.480   0.405  0.025300
ATOM   1438  HB3 PRO    95     -14.649  -0.265   0.009  0.025300
ATOM   1439  CA  PRO    95     -12.823   0.793  -0.474 -0.026600
ATOM   1440  HA  PRO    95     -12.544  -0.138  -0.967  0.064100
ATOM   1441  C   PRO    95     -13.155   1.858  -1.510  0.589600
ATOM   1442  O   PRO    95     -12.725   3.009  -1.406 -0.574800
ATOM   1443  N   GLN    96     -14.002   1.473  -2.462 -0.415700
ATOM   1444  H   GLN    96     -14.240   0.493  -2.516  0.271900
ATOM   1445  CA  GLN    96     -14.542   2.375  -3.469 -0.003100
ATOM   1446  HA  GLN    96     -14.548   3.390  -3.073  0.085000
ATOM   1447  CB  GLN    96     -13.737   2.386  -4.766 -0.003600
ATOM   1448  HB2 GLN    96     -12.706   2.659  -4.540  0.017100
ATOM   1449  HB3 GLN    96     -13.789   1.381  -5.186  0.017100
ATOM   1450  CG  GLN    96     -14.333   3.396  -5.750 -0.064500
ATOM   1451  HG2 GLN    96     -15.265   3.020  -6.172  0.035200
ATOM   1452  HG3 GLN    96     -14.553   4.323  -5.221  0.035200
ATOM   1453  CD  GLN    96     -13.429   3.747  -6.909  0.695100
ATOM   1454  OE1 GLN    96     -12.311   3.268  -7.041 -0.608600
ATOM   1455  NE2 GLN    96     -13.909   4.624  -7.758 -0.940700
ATOM   1456 1HE2 GLN    96     -13.390   4.791  -8.609  0.425100
ATOM   1457 2HE2 GLN    96     -14.849   4.976  -7.645  0.425100
ATOM   1458  C   GLN    96     -15.978   1.970  -3.741  0.597300
ATOM   1459  O   GLN    96     -16.275   1.324  -4.744 -0.567900
ATOM   1460  N   CYM    97     -16.872   2.355  -2.828 -0.415700
ATOM   1461  H   CYM    97     -16.543   2.742  -1.955  0.271900
ATOM   1462  CA  CYM    97     -18.299   2.055  -2.940 -0.035100
ATOM   1463  HA  CYM    97     -18.400   0.977  -3.060  0.050800
ATOM   1464  CB  CYM    97     -19.050   2.460  -1.655 -0.241300
ATOM   1465  HB3 CYM    97     -18.489   2.068  -0.806  0.112200
ATOM   1466  HB2 CYM    97     -20.010   1.945  -1.663  0.112200
ATOM   1467  SG  CYM    97     -19.381   4.260  -1.420 -0.884400
ATOM   1468  C   CYM    97     -18.964   2.709  -4.144  0.597300
ATOM   1469  O   CYM    97     -20.026   2.264  -4.594 -0.567900
ATOM   1470  N   GLY    98     -18.378   3.803  -4.628 -0.415700
ATOM   1471  H   GLY    98     -17.590   4.206  -4.142  0.271900
ATOM   1472  CA  GLY    98     -18.922   4.512  -5.773 -0.025200
ATOM   1473  HA2 GLY    98     -18.165   5.209  -6.133  0.069800
ATOM   1474  HA3 GLY    98     -19.090   3.794  -6.576  0.069800
ATOM   1475  C   GLY    98     -20.217   5.290  -5.567  0.597300
ATOM   1476  O   GLY    98     -20.606   6.022  -6.477 -0.567900
ATOM   1477  N   LYS    99     -20.862   5.184  -4.402 -0.347900
ATOM   1478  H   LYS    99     -20.448   4.621  -3.673  0.274700
ATOM   1479  CA  LYS    99     -22.142   5.868  -4.131 -0.240000
ATOM   1480  HA  LYS    99     -22.583   6.228  -5.061  0.142600
ATOM   1481  CB  LYS    99     -23.115   4.884  -3.495 -0.009400
ATOM   1482  HB2 LYS    99     -22.709   4.606  -2.522  0.036200
ATOM   1483  HB3 LYS    99     -24.069   5.382  -3.318  0.036200
ATOM   1484  CG  LYS    99     -23.385   3.627  -4.295  0.018700
ATOM   1485  HG2 LYS    99     -24.096   3.845  -5.092  0.010300
ATOM   1486  HG3 LYS    99     -22.470   3.231  -4.735  0.010300
ATOM   1487  CD  LYS    99     -23.952   2.577  -3.347 -0.047900
ATOM   1488  HD2 LYS    99     -23.211   2.352  -2.580  0.062100
ATOM   1489  HD3 LYS    99     -24.846   2.972  -2.864  0.062100
ATOM   1490  CE  LYS    99     -24.314   1.275  -4.069 -0.014300
ATOM   1491  HE2 LYS    99     -25.077   1.491  -4.817  0.113500
ATOM   1492  HE3 LYS    99     -23.432   0.897  -4.585  0.113500
ATOM   1493  NZ  LYS    99     -24.822   0.245  -3.106 -0.385400
ATOM   1494  HZ1 LYS    99     -24.145   0.016  -2.392  0.340000
ATOM   1495  HZ2 LYS    99     -25.662   0.548  -2.634  0.340000
ATOM   1496  HZ3 LYS    99     -25.058  -0.610  -3.590  0.340000
ATOM   1497  C   LYS    99     -22.076   7.071  -3.187  0.734100
ATOM   1498  O   LYS    99     -22.947   7.946  -3.231 -0.589400
ATOM   1499  N   CYM   100     -21.119   7.063  -2.270 -0.415700
ATOM   1500  H   CYM   100     -20.459   6.300  -2.219  0.271900
ATOM   1501  CA  CYM   100     -20.997   8.117  -1.283 -0.035100
ATOM   1502  HA  CYM   100     -21.995   8.319  -0.894  0.050800
ATOM   1503  CB  CYM   100     -20.161   7.639  -0.107 -0.241300
ATOM   1504  HB3 CYM   100     -20.464   6.624   0.151  0.112200
ATOM   1505  HB2 CYM   100     -20.420   8.279   0.736  0.112200
ATOM   1506  SG  CYM   100     -18.367   7.681  -0.412 -0.884400
ATOM   1507  C   CYM   100     -20.429   9.430  -1.778  0.597300
ATOM   1508  O   CYM   100     -19.873   9.531  -2.866 -0.567900
ATOM   1509  N   ARG   101     -20.487  10.404  -0.875 -0.347900
ATOM   1510  H   ARG   101     -20.917  10.164   0.007  0.274700
ATOM   1511  CA  ARG   101     -20.008  11.768  -1.071 -0.263700
ATOM   1512  HA  ARG   101     -20.639  12.269  -1.805  0.156000
ATOM   1513  CB  ARG   101     -20.140  12.483   0.282 -0.000700
ATOM   1514  HB2 ARG   101     -21.186  12.468   0.587  0.032700
ATOM   1515  HB3 ARG   101     -19.572  11.910   1.015  0.032700
ATOM   1516  CG  ARG   101     -19.645  13.919   0.341  0.039000
ATOM   1517  HG2 ARG   101     -18.625  13.964  -0.039  0.028500
ATOM   1518  HG3 ARG   101     -20.278  14.550  -0.284  0.028500
ATOM   1519  CD  ARG   101     -19.643  14.449   1.787  0.048600
ATOM   1520  HD2 ARG   101     -20.672  14.590   2.119  0.068700
ATOM   1521  HD3 ARG   101     -19.180  13.707   2.437  0.068700
ATOM   1522  NE  ARG   101     -18.849  15.686   1.877 -0.529500
ATOM   1523  HE  ARG   101     -17.861  15.629   1.674  0.345600
ATOM   1524  CZ  ARG   101     -19.307  16.892   2.185  0.807600
ATOM   1525  NH1 ARG   101     -20.574  17.092   2.482 -0.862700
ATOM   1526 1HH1 ARG   101     -21.245  16.337   2.486  0.447800
ATOM   1527 2HH1 ARG   101     -20.870  18.041   2.656  0.447800
ATOM   1528  NH2 ARG   101     -18.494  17.931   2.139 -0.862700
ATOM   1529 1HH2 ARG   101     -17.519  17.809   1.908  0.447800
ATOM   1530 2HH2 ARG   101     -18.868  18.836   2.386  0.447800
ATOM   1531  C   ARG   101     -18.569  11.836  -1.595  0.734100
ATOM   1532  O   ARG   101     -18.287  12.570  -2.545 -0.589400
ATOM   1533  N   VAL   102     -17.658  11.080  -0.987 -0.415700
ATOM   1534  H   VAL   102     -17.983  10.374  -0.341  0.271900
ATOM   1535  CA  VAL   102     -16.249  11.101  -1.393 -0.087500
ATOM   1536  HA  VAL   102     -15.943  12.141  -1.509  0.096900
ATOM   1537  CB  VAL   102     -15.349  10.480  -0.323  0.298500
ATOM   1538  HB  VAL   102     -15.657   9.456  -0.115 -0.029700
ATOM   1539  CG1 VAL   102     -13.911  10.483  -0.782 -0.319200
ATOM   1540 1HG1 VAL   102     -13.754   9.736  -1.560  0.079100
ATOM   1541 2HG1 VAL   102     -13.645  11.470  -1.161  0.079100
ATOM   1542 3HG1 VAL   102     -13.248  10.245   0.050  0.079100
ATOM   1543  CG2 VAL   102     -15.442  11.291   0.952 -0.319200
ATOM   1544 1HG2 VAL   102     -14.804  10.842   1.713  0.079100
ATOM   1545 2HG2 VAL   102     -15.118  12.316   0.773  0.079100
ATOM   1546 3HG2 VAL   102     -16.461  11.293   1.337  0.079100
ATOM   1547  C   VAL   102     -15.993  10.437  -2.737  0.597300
ATOM   1548  O   VAL   102     -15.249  10.987  -3.554 -0.567900
ATOM   1549  N   CYM   103     -16.633   9.290  -2.986 -0.415700
ATOM   1550  H   CYM   103     -17.258   8.894  -2.299  0.271900
ATOM   1551  CA  CYM   103     -16.449   8.560  -4.239 -0.035100
ATOM   1552  HA  CYM   103     -15.384   8.370  -4.378  0.050800
ATOM   1553  CB  CYM   103     -17.203   7.229  -4.223 -0.241300
ATOM   1554  HB3 CYM   103     -17.156   6.815  -5.230  0.112200
ATOM   1555  HB2 CYM   103     -18.249   7.418  -3.980  0.112200
ATOM   1556  SG  CYM   103     -16.508   6.007  -3.062 -0.884400
ATOM   1557  C   CYM   103     -16.932   9.363  -5.431  0.597300
ATOM   1558  O   CYM   103     -16.369   9.264  -6.522 -0.567900
ATOM   1559  N   LYS   104     -17.992  10.140  -5.225 -0.347900
ATOM   1560  H   LYS   104     -18.465  10.071  -4.336  0.274700
ATOM   1561  CA  LYS   104     -18.557  10.967  -6.285 -0.240000
ATOM   1562  HA  LYS   104     -18.452  10.434  -7.230  0.142600
ATOM   1563  CB  LYS   104     -20.047  11.171  -6.042 -0.009400
ATOM   1564  HB2 LYS   104     -20.184  11.754  -5.131  0.036200
ATOM   1565  HB3 LYS   104     -20.452  11.744  -6.876  0.036200
ATOM   1566  CG  LYS   104     -20.805   9.850  -5.900  0.018700
ATOM   1567  HG2 LYS   104     -20.544   9.201  -6.736  0.010300
ATOM   1568  HG3 LYS   104     -20.531   9.288  -5.007  0.010300
ATOM   1569  CD  LYS   104     -22.321  10.051  -5.916 -0.047900
ATOM   1570  HD2 LYS   104     -22.809   9.127  -5.607  0.062100
ATOM   1571  HD3 LYS   104     -22.587  10.846  -5.220  0.062100
ATOM   1572  CE  LYS   104     -22.796  10.401  -7.335 -0.014300
ATOM   1573  HE2 LYS   104     -22.209  11.248  -7.691  0.113500
ATOM   1574  HE3 LYS   104     -22.576   9.562  -7.994  0.113500
ATOM   1575  NZ  LYS   104     -24.244  10.767  -7.443 -0.385400
ATOM   1576  HZ1 LYS   104     -24.448  11.160  -8.351  0.340000
ATOM   1577  HZ2 LYS   104     -24.837   9.965  -7.286  0.340000
ATOM   1578  HZ3 LYS   104     -24.475  11.450  -6.737  0.340000
ATOM   1579  C   LYS   104     -17.826  12.297  -6.469  0.734100
ATOM   1580  O   LYS   104     -18.126  13.044  -7.405 -0.589400
ATOM   1581  N   HIP   105     -16.873  12.611  -5.597 -0.347900
ATOM   1582  H   HIP   105     -16.644  11.966  -4.854  0.274700
ATOM   1583  CA  HIP   105     -16.105  13.834  -5.747 -0.135400
ATOM   1584  HA  HIP   105     -16.739  14.606  -6.183  0.121200
ATOM   1585  CB  HIP   105     -15.617  14.337  -4.391 -0.041400
ATOM   1586  HB2 HIP   105     -16.480  14.474  -3.740  0.081000
ATOM   1587  HB3 HIP   105     -14.975  13.589  -3.925  0.081000
ATOM   1588  CG  HIP   105     -14.887  15.644  -4.468 -0.001200
ATOM   1589  ND1 HIP   105     -13.521  15.769  -4.490 -0.151300
ATOM   1590  HD1 HIP   105     -12.907  15.110  -4.034  0.386600
ATOM   1591  CE1 HIP   105     -13.195  17.058  -4.466 -0.017000
ATOM   1592  HE1 HIP   105     -12.226  17.481  -4.245  0.268100
ATOM   1593  NE2 HIP   105     -14.306  17.749  -4.450 -0.171800
ATOM   1594  HE2 HIP   105     -14.370  18.753  -4.363  0.391100
ATOM   1595  CD2 HIP   105     -15.322  16.898  -4.332 -0.114100
ATOM   1596  HD2 HIP   105     -16.193  17.118  -3.733  0.231700
ATOM   1597  C   HIP   105     -14.936  13.493  -6.656  0.734100
ATOM   1598  O   HIP   105     -14.228  12.517  -6.410 -0.589400
ATOM   1599  N   PRO   106     -14.661  14.318  -7.668 -0.254800
ATOM   1600  CD  PRO   106     -15.357  15.563  -8.006  0.019200
ATOM   1601  HD2 PRO   106     -15.613  16.136  -7.115  0.039100
ATOM   1602  HD3 PRO   106     -16.230  15.367  -8.628  0.039100
ATOM   1603  CG  PRO   106     -14.304  16.325  -8.770  0.018900
ATOM   1604  HG2 PRO   106     -13.572  16.746  -8.080  0.021300
ATOM   1605  HG3 PRO   106     -14.736  17.103  -9.399  0.021300
ATOM   1606  CB  PRO   106     -13.668  15.220  -9.594 -0.007000
ATOM   1607  HB2 PRO   106     -12.694  15.518  -9.983  0.025300
ATOM   1608  HB3 PRO   106     -14.329  14.948 -10.416  0.025300
ATOM   1609  CA  PRO   106     -13.562  14.060  -8.608 -0.026600
ATOM   1610  HA  PRO   106     -13.773  13.138  -9.149  0.064100
ATOM   1611  C   PRO   106     -12.137  13.924  -8.039  0.589600
ATOM   1612  O   PRO   106     -11.276  13.329  -8.688 -0.574800
ATOM   1613  N   GLU   107     -11.894  14.427  -6.831 -0.516300
ATOM   1614  H   GLU   107     -12.614  14.987  -6.398  0.293600
ATOM   1615  CA  GLU   107     -10.561  14.374  -6.221  0.039700
ATOM   1616  HA  GLU   107      -9.824  14.056  -6.958  0.110500
ATOM   1617  CB  GLU   107     -10.133  15.773  -5.759  0.056000
ATOM   1618  HB2 GLU   107     -10.956  16.227  -5.206 -0.017300
ATOM   1619  HB3 GLU   107      -9.298  15.684  -5.065 -0.017300
ATOM   1620  CG  GLU   107      -9.717  16.729  -6.879  0.013600
ATOM   1621  HG2 GLU   107     -10.260  16.494  -7.794 -0.042500
ATOM   1622  HG3 GLU   107      -9.995  17.739  -6.577 -0.042500
ATOM   1623  CD  GLU   107      -8.209  16.724  -7.137  0.805400
ATOM   1624  OE1 GLU   107      -7.720  15.814  -7.848 -0.818800
ATOM   1625  OE2 GLU   107      -7.507  17.634  -6.631 -0.818800
ATOM   1626  C   GLU   107     -10.394  13.412  -5.047  0.536600
ATOM   1627  O   GLU   107      -9.346  12.776  -4.910 -0.581900
ATOM   1628  N   GLY   108     -11.410  13.297  -4.201 -0.415700
ATOM   1629  H   GLY   108     -12.327  13.602  -4.496  0.271900
ATOM   1630  CA  GLY   108     -11.307  12.460  -3.016 -0.025200
ATOM   1631  HA2 GLY   108     -10.413  12.742  -2.461  0.069800
ATOM   1632  HA3 GLY   108     -12.162  12.659  -2.370  0.069800
ATOM   1633  C   GLY   108     -11.265  10.967  -3.286  0.597300
ATOM   1634  O   GLY   108     -11.838  10.486  -4.259 -0.567900
ATOM   1635  N   ASN   109     -10.612  10.232  -2.393 -0.415700
ATOM   1636  H   ASN   109     -10.144  10.705  -1.632  0.271900
ATOM   1637  CA  ASN   109     -10.507   8.778  -2.493  0.014300
ATOM   1638  HA  ASN   109     -11.257   8.406  -3.191  0.104800
ATOM   1639  CB  ASN   109      -9.131   8.388  -3.013 -0.204100
ATOM   1640  HB2 ASN   109      -9.200   7.333  -3.275  0.079700
ATOM   1641  HB3 ASN   109      -8.883   8.957  -3.909  0.079700
ATOM   1642  CG  ASN   109      -8.045   8.563  -1.975  0.713000
ATOM   1643  OD1 ASN   109      -7.950   9.593  -1.322 -0.593100
ATOM   1644  ND2 ASN   109      -7.215   7.553  -1.809 -0.919100
ATOM   1645 1HD2 ASN   109      -6.483   7.628  -1.117  0.419600
ATOM   1646 2HD2 ASN   109      -7.272   6.762  -2.434  0.419600
ATOM   1647  C   ASN   109     -10.767   8.057  -1.169  0.597300
ATOM   1648  O   ASN   109     -10.940   6.843  -1.172 -0.567900
ATOM   1649  N   PHE   110     -10.761   8.764  -0.039 -0.415700
ATOM   1650  H   PHE   110     -10.550   9.751  -0.062  0.271900
ATOM   1651  CA  PHE   110     -11.001   8.149   1.265 -0.002400
ATOM   1652  HA  PHE   110     -10.416   7.230   1.283  0.097800
ATOM   1653  CB  PHE   110     -10.546   9.096   2.389 -0.034300
ATOM   1654  HB2 PHE   110      -9.561   9.479   2.124  0.029500
ATOM   1655  HB3 PHE   110     -11.212   9.956   2.461  0.029500
ATOM   1656  CG  PHE   110     -10.382   8.431   3.745  0.011800
ATOM   1657  CD1 PHE   110      -9.968   7.093   3.848 -0.125600
ATOM   1658  HD1 PHE   110      -9.728   6.493   2.983  0.133000
ATOM   1659  CE1 PHE   110      -9.788   6.491   5.097 -0.170400
ATOM   1660  HE1 PHE   110      -9.455   5.466   5.158  0.143000
ATOM   1661  CZ  PHE   110     -10.014   7.225   6.270 -0.107200
ATOM   1662  HZ  PHE   110      -9.850   6.768   7.235  0.129700
ATOM   1663  CE2 PHE   110     -10.427   8.564   6.182 -0.170400
ATOM   1664  HE2 PHE   110     -10.592   9.144   7.078  0.143000
ATOM   1665  CD2 PHE   110     -10.605   9.159   4.922 -0.125600
ATOM   1666  HD2 PHE   110     -10.900  10.196   4.864  0.133000
ATOM   1667  C   PHE   110     -12.475   7.783   1.411  0.597300
ATOM   1668  O   PHE   110     -13.242   8.539   1.988 -0.567900
ATOM   1669  N   CYM   111     -12.894   6.630   0.888 -0.415700
ATOM   1670  H   CYM   111     -12.238   6.071   0.362  0.271900
ATOM   1671  CA  CYM   111     -14.299   6.209   0.960 -0.035100
ATOM   1672  HA  CYM   111     -14.877   6.952   0.409  0.050800
ATOM   1673  CB  CYM   111     -14.521   4.848   0.295 -0.241300
ATOM   1674  HB3 CYM   111     -14.022   4.080   0.887  0.112200
ATOM   1675  HB2 CYM   111     -14.025   4.870  -0.676  0.112200
ATOM   1676  SG  CYM   111     -16.284   4.429   0.087 -0.884400
ATOM   1677  C   CYM   111     -14.829   6.150   2.379  0.597300
ATOM   1678  O   CYM   111     -14.182   5.628   3.280 -0.567900
ATOM   1679  N   LEU   112     -16.036   6.680   2.547 -0.415700
ATOM   1680  H   LEU   112     -16.485   7.128   1.761  0.271900
ATOM   1681  CA  LEU   112     -16.743   6.710   3.825 -0.051800
ATOM   1682  HA  LEU   112     -16.126   7.251   4.543  0.092200
ATOM   1683  CB  LEU   112     -18.087   7.438   3.656 -0.110200
ATOM   1684  HB2 LEU   112     -18.634   6.961   2.843  0.045700
ATOM   1685  HB3 LEU   112     -18.677   7.310   4.563  0.045700
ATOM   1686  CG  LEU   112     -17.968   8.943   3.373  0.353100
ATOM   1687  HG  LEU   112     -17.362   9.088   2.479 -0.036100
ATOM   1688  CD1 LEU   112     -19.327   9.533   3.116 -0.412100
ATOM   1689 1HD1 LEU   112     -19.869   9.648   4.055  0.100000
ATOM   1690 2HD1 LEU   112     -19.217  10.513   2.651  0.100000
ATOM   1691 3HD1 LEU   112     -19.911   8.870   2.478  0.100000
ATOM   1692  CD2 LEU   112     -17.325   9.676   4.537 -0.412100
ATOM   1693 1HD2 LEU   112     -16.274   9.400   4.622  0.100000
ATOM   1694 2HD2 LEU   112     -17.376  10.751   4.363  0.100000
ATOM   1695 3HD2 LEU   112     -17.849   9.444   5.464  0.100000
ATOM   1696  C   LEU   112     -16.965   5.323   4.427  0.597300
ATOM   1697  O   LEU   112     -17.137   5.193   5.637 -0.567900
ATOM   1698  N   LYS   113     -16.926   4.287   3.592 -0.347900
ATOM   1699  H   LYS   113     -16.780   4.464   2.608  0.274700
ATOM   1700  CA  LYS   113     -17.092   2.901   4.047 -0.240000
ATOM   1701  HA  LYS   113     -17.818   2.877   4.860  0.142600
ATOM   1702  CB  LYS   113     -17.631   2.033   2.902 -0.009400
ATOM   1703  HB2 LYS   113     -16.859   1.978   2.135  0.036200
ATOM   1704  HB3 LYS   113     -17.818   1.018   3.252  0.036200
ATOM   1705  CG  LYS   113     -18.901   2.591   2.256  0.018700
ATOM   1706  HG2 LYS   113     -18.888   3.679   2.201  0.010300
ATOM   1707  HG3 LYS   113     -18.938   2.221   1.231  0.010300
ATOM   1708  CD  LYS   113     -20.183   2.120   2.939 -0.047900
ATOM   1709  HD2 LYS   113     -20.359   1.075   2.686  0.062100
ATOM   1710  HD3 LYS   113     -20.060   2.180   4.021  0.062100
ATOM   1711  CE  LYS   113     -21.417   2.956   2.551 -0.014300
ATOM   1712  HE2 LYS   113     -22.291   2.494   3.010  0.113500
ATOM   1713  HE3 LYS   113     -21.300   3.949   2.985  0.113500
ATOM   1714  NZ  LYS   113     -21.650   3.106   1.084 -0.385400
ATOM   1715  HZ1 LYS   113     -22.476   3.660   0.910  0.340000
ATOM   1716  HZ2 LYS   113     -20.886   3.575   0.619  0.340000
ATOM   1717  HZ3 LYS   113     -21.754   2.199   0.652  0.340000
ATOM   1718  C   LYS   113     -15.783   2.326   4.607  0.734100
ATOM   1719  O   LYS   113     -15.735   1.155   4.977 -0.589400
ATOM   1720  N   ASN   114     -14.725   3.137   4.680 -0.415700
ATOM   1721  H   ASN   114     -14.809   4.086   4.344  0.271900
ATOM   1722  CA  ASN   114     -13.434   2.699   5.207  0.014300
ATOM   1723  HA  ASN   114     -13.111   1.815   4.657  0.104800
ATOM   1724  CB  ASN   114     -12.363   3.789   5.060 -0.204100
ATOM   1725  HB2 ASN   114     -11.391   3.328   5.237  0.079700
ATOM   1726  HB3 ASN   114     -12.344   4.186   4.045  0.079700
ATOM   1727  CG  ASN   114     -12.508   4.913   6.090  0.713000
ATOM   1728  OD1 ASN   114     -12.035   4.811   7.226 -0.593100
ATOM   1729  ND2 ASN   114     -13.106   6.013   5.684 -0.919100
ATOM   1730 1HD2 ASN   114     -13.184   6.825   6.279  0.419600
ATOM   1731 2HD2 ASN   114     -13.425   6.068   4.727  0.419600
ATOM   1732  C   ASN   114     -13.535   2.335   6.679  0.597300
ATOM   1733  O   ASN   114     -14.332   2.909   7.415 -0.567900
ATOM   1734  N   ASP   115     -12.668   1.439   7.118 -0.516300
ATOM   1735  H   ASP   115     -12.043   0.985   6.467  0.293600
ATOM   1736  CA  ASP   115     -12.633   1.021   8.510  0.038100
ATOM   1737  HA  ASP   115     -13.481   1.436   9.055  0.088000
ATOM   1738  CB  ASP   115     -12.645  -0.509   8.575 -0.030300
ATOM   1739  HB2 ASP   115     -13.400  -0.885   7.884 -0.012200
ATOM   1740  HB3 ASP   115     -11.678  -0.897   8.254 -0.012200
ATOM   1741  CG  ASP   115     -12.989  -1.035   9.954  0.799400
ATOM   1742  OD1 ASP   115     -13.929  -0.530  10.572 -0.801400
ATOM   1743  OD2 ASP   115     -12.323  -1.969  10.438 -0.801400
ATOM   1744  C   ASP   115     -11.399   1.589   9.197  0.536600
ATOM   1745  O   ASP   115     -10.988   1.101  10.242 -0.581900
ATOM   1746  N   LEU   116     -10.762   2.589   8.593 -0.415700
ATOM   1747  H   LEU   116     -11.140   2.984   7.743  0.271900
ATOM   1748  CA  LEU   116      -9.568   3.160   9.191 -0.051800
ATOM   1749  HA  LEU   116      -9.043   2.375   9.737  0.092200
ATOM   1750  CB  LEU   116      -8.608   3.687   8.116 -0.110200
ATOM   1751  HB2 LEU   116      -8.357   2.872   7.437  0.045700
ATOM   1752  HB3 LEU   116      -9.146   4.436   7.535  0.045700
ATOM   1753  CG  LEU   116      -7.308   4.326   8.634  0.353100
ATOM   1754  HG  LEU   116      -7.542   5.103   9.362 -0.036100
ATOM   1755  CD1 LEU   116      -6.424   3.283   9.296 -0.412100
ATOM   1756 1HD1 LEU   116      -6.937   2.824  10.141  0.100000
ATOM   1757 2HD1 LEU   116      -6.137   2.522   8.571  0.100000
ATOM   1758 3HD1 LEU   116      -5.521   3.768   9.669  0.100000
ATOM   1759  CD2 LEU   116      -6.555   4.999   7.491 -0.412100
ATOM   1760 1HD2 LEU   116      -5.638   5.450   7.871  0.100000
ATOM   1761 2HD2 LEU   116      -6.301   4.265   6.727  0.100000
ATOM   1762 3HD2 LEU   116      -7.170   5.785   7.054  0.100000
ATOM   1763  C   LEU   116      -9.900   4.253  10.201  0.597300
ATOM   1764  O   LEU   116      -9.218   4.357  11.218 -0.567900
ATOM   1765  N   SER   117     -10.909   5.081   9.936 -0.415700
ATOM   1766  H   SER   117     -11.452   4.928   9.098  0.271900
ATOM   1767  CA  SER   117     -11.245   6.158  10.874 -0.024900
ATOM   1768  HA  SER   117     -10.308   6.621  11.183  0.084300
ATOM   1769  CB  SER   117     -12.068   7.281  10.229  0.211700
ATOM   1770  HB2 SER   117     -12.788   7.673  10.946  0.035200
ATOM   1771  HB3 SER   117     -11.392   8.088   9.947  0.035200
ATOM   1772  OG  SER   117     -12.742   6.847   9.063 -0.654600
ATOM   1773  HG  SER   117     -12.094   6.646   8.383  0.427500
ATOM   1774  C   SER   117     -11.892   5.651  12.153  0.597300
ATOM   1775  O   SER   117     -11.446   6.007  13.243 -0.567900
ATOM   1776  N   MET   118     -12.926   4.826  12.046 -0.415700
ATOM   1777  H   MET   118     -13.223   4.519  11.131  0.271900
ATOM   1778  CA  MET   118     -13.580   4.257  13.224 -0.023700
ATOM   1779  HA  MET   118     -13.072   4.531  14.149  0.088000
ATOM   1780  CB  MET   118     -15.032   4.721  13.332  0.034200
ATOM   1781  HB2 MET   118     -15.535   4.482  12.395  0.024100
ATOM   1782  HB3 MET   118     -15.537   4.179  14.132  0.024100
ATOM   1783  CG  MET   118     -15.205   6.213  13.566  0.001800
ATOM   1784  HG2 MET   118     -14.387   6.776  13.117  0.044000
ATOM   1785  HG3 MET   118     -16.122   6.516  13.061  0.044000
ATOM   1786  SD  MET   118     -15.367   6.668  15.308 -0.273700
ATOM   1787  CE  MET   118     -16.466   8.090  15.130 -0.053600
ATOM   1788  HE1 MET   118     -16.810   8.416  16.111  0.068400
ATOM   1789  HE2 MET   118     -15.924   8.909  14.657  0.068400
ATOM   1790  HE3 MET   118     -17.324   7.818  14.516  0.068400
ATOM   1791  C   MET   118     -13.533   2.751  13.069  0.597300
ATOM   1792  O   MET   118     -14.549   2.131  12.725 -0.567900
ATOM   1793  N   PRO   119     -12.366   2.143  13.331 -0.254800
ATOM   1794  CD  PRO   119     -11.158   2.764  13.884  0.019200
ATOM   1795  HD2 PRO   119     -11.209   2.789  14.973  0.039100
ATOM   1796  HD3 PRO   119     -10.938   3.752  13.480  0.039100
ATOM   1797  CG  PRO   119     -10.067   1.827  13.421  0.018900
ATOM   1798  HG2 PRO   119      -9.155   1.945  14.007  0.021300
ATOM   1799  HG3 PRO   119      -9.860   1.977  12.361  0.021300
ATOM   1800  CB  PRO   119     -10.700   0.497  13.644 -0.007000
ATOM   1801  HB2 PRO   119     -10.637   0.257  14.705  0.025300
ATOM   1802  HB3 PRO   119     -10.210  -0.279  13.054  0.025300
ATOM   1803  CA  PRO   119     -12.156   0.700  13.202 -0.026600
ATOM   1804  HA  PRO   119     -12.246   0.440  12.147  0.064100
ATOM   1805  C   PRO   119     -13.089  -0.194  14.017  0.589600
ATOM   1806  O   PRO   119     -13.062  -0.175  15.253 -0.574800
ATOM   1807  N   ARG   120     -13.902  -0.987  13.324 -0.347900
ATOM   1808  H   ARG   120     -13.902  -0.884  12.320  0.274700
ATOM   1809  CA  ARG   120     -14.792  -1.965  13.947 -0.263700
ATOM   1810  HA  ARG   120     -14.974  -1.731  14.996  0.156000
ATOM   1811  CB  ARG   120     -16.132  -2.022  13.202 -0.000700
ATOM   1812  HB2 ARG   120     -15.952  -2.254  12.152  0.032700
ATOM   1813  HB3 ARG   120     -16.709  -2.843  13.628  0.032700
ATOM   1814  CG  ARG   120     -16.963  -0.746  13.297  0.039000
ATOM   1815  HG2 ARG   120     -17.013  -0.422  14.337  0.028500
ATOM   1816  HG3 ARG   120     -16.485   0.041  12.714  0.028500
ATOM   1817  CD  ARG   120     -18.383  -0.975  12.785  0.048600
ATOM   1818  HD2 ARG   120     -18.794  -1.830  13.322  0.068700
ATOM   1819  HD3 ARG   120     -18.984  -0.095  13.012  0.068700
ATOM   1820  NE  ARG   120     -18.448  -1.234  11.339 -0.529500
ATOM   1821  HE  ARG   120     -17.645  -1.003  10.771  0.345600
ATOM   1822  CZ  ARG   120     -19.490  -1.764  10.706  0.807600
ATOM   1823  NH1 ARG   120     -20.579  -2.126  11.361 -0.862700
ATOM   1824 1HH1 ARG   120     -20.643  -1.996  12.361  0.447800
ATOM   1825 2HH1 ARG   120     -21.376  -2.441  10.827  0.447800
ATOM   1826  NH2 ARG   120     -19.460  -1.897   9.394 -0.862700
ATOM   1827 1HH2 ARG   120     -18.584  -1.735   8.918  0.447800
ATOM   1828 2HH2 ARG   120     -20.281  -2.232   8.911  0.447800
ATOM   1829  C   ARG   120     -14.095  -3.325  13.888  0.734100
ATOM   1830  O   ARG   120     -14.196  -4.137  14.807 -0.589400
ATOM   1831  N   GLY   121     -13.357  -3.556  12.804 -0.415700
ATOM   1832  H   GLY   121     -13.240  -2.829  12.113  0.271900
ATOM   1833  CA  GLY   121     -12.642  -4.804  12.628 -0.025200
ATOM   1834  HA2 GLY   121     -11.886  -4.672  11.853  0.069800
ATOM   1835  HA3 GLY   121     -12.143  -5.100  13.551  0.069800
ATOM   1836  C   GLY   121     -13.588  -5.898  12.196  0.597300
ATOM   1837  O   GLY   121     -13.447  -7.044  12.602 -0.567900
ATOM   1838  N   THR   122     -14.525  -5.569  11.323 -0.415700
ATOM   1839  H   THR   122     -14.580  -4.614  11.000  0.271900
ATOM   1840  CA  THR   122     -15.532  -6.511  10.847 -0.038900
ATOM   1841  HA  THR   122     -15.203  -7.543  10.967  0.100700
ATOM   1842  CB  THR   122     -16.868  -6.315  11.588  0.365400
ATOM   1843  HB  THR   122     -17.563  -7.107  11.308  0.004300
ATOM   1844  CG2 THR   122     -16.683  -6.365  13.108 -0.243800
ATOM   1845 1HG2 THR   122     -17.661  -6.300  13.584  0.064200
ATOM   1846 2HG2 THR   122     -16.206  -7.301  13.399  0.064200
ATOM   1847 3HG2 THR   122     -16.086  -5.520  13.455  0.064200
ATOM   1848  OG1 THR   122     -17.431  -5.058  11.220 -0.676100
ATOM   1849  HG1 THR   122     -17.704  -5.074  10.300  0.410200
ATOM   1850  C   THR   122     -15.789  -6.256   9.381  0.597300
ATOM   1851  O   THR   122     -15.124  -5.421   8.770 -0.567900
ATOM   1852  N   MET   123     -16.757  -6.973   8.825 -0.415700
ATOM   1853  H   MET   123     -17.222  -7.691   9.362  0.271900
ATOM   1854  CA  MET   123     -17.151  -6.820   7.436 -0.023700
ATOM   1855  HA  MET   123     -16.276  -6.639   6.811  0.088000
ATOM   1856  CB  MET   123     -17.862  -8.086   6.946  0.034200
ATOM   1857  HB2 MET   123     -18.718  -8.282   7.592  0.024100
ATOM   1858  HB3 MET   123     -18.241  -7.928   5.936  0.024100
ATOM   1859  CG  MET   123     -16.973  -9.339   6.920  0.001800
ATOM   1860  HG2 MET   123     -16.499  -9.469   7.892  0.044000
ATOM   1861  HG3 MET   123     -17.607 -10.207   6.740  0.044000
ATOM   1862  SD  MET   123     -15.677  -9.302   5.642 -0.273700
ATOM   1863  CE  MET   123     -16.646  -9.554   4.192 -0.053600
ATOM   1864  HE1 MET   123     -15.993  -9.574   3.320  0.068400
ATOM   1865  HE2 MET   123     -17.171 -10.506   4.267  0.068400
ATOM   1866  HE3 MET   123     -17.371  -8.749   4.071  0.068400
ATOM   1867  C   MET   123     -18.085  -5.631   7.324  0.597300
ATOM   1868  O   MET   123     -18.446  -5.033   8.336 -0.567900
ATOM   1869  N   GLN   124     -18.539  -5.318   6.112 -0.415700
ATOM   1870  H   GLN   124     -18.218  -5.828   5.301  0.271900
ATOM   1871  CA  GLN   124     -19.453  -4.195   5.924 -0.003100
ATOM   1872  HA  GLN   124     -19.001  -3.297   6.346  0.085000
ATOM   1873  CB  GLN   124     -19.775  -3.950   4.445 -0.003600
ATOM   1874  HB2 GLN   124     -19.972  -4.901   3.952  0.017100
ATOM   1875  HB3 GLN   124     -20.691  -3.362   4.375  0.017100
ATOM   1876  CG  GLN   124     -18.697  -3.188   3.663 -0.064500
ATOM   1877  HG2 GLN   124     -17.775  -3.768   3.672  0.035200
ATOM   1878  HG3 GLN   124     -19.015  -3.075   2.627  0.035200
ATOM   1879  CD  GLN   124     -18.399  -1.802   4.226  0.695100
ATOM   1880  OE1 GLN   124     -19.304  -1.000   4.446 -0.608600
ATOM   1881  NE2 GLN   124     -17.125  -1.507   4.447 -0.940700
ATOM   1882 1HE2 GLN   124     -16.888  -0.582   4.776  0.425100
ATOM   1883 2HE2 GLN   124     -16.390  -2.143   4.173  0.425100
ATOM   1884  C   GLN   124     -20.744  -4.429   6.675  0.597300
ATOM   1885  O   GLN   124     -21.468  -3.479   6.971 -0.567900
ATOM   1886  N   ASP   125     -21.045  -5.679   7.006 -0.516300
ATOM   1887  H   ASP   125     -20.486  -6.443   6.653  0.293600
ATOM   1888  CA  ASP   125     -22.275  -5.966   7.726  0.038100
ATOM   1889  HA  ASP   125     -22.961  -5.126   7.615  0.088000
ATOM   1890  CB  ASP   125     -23.009  -7.142   7.095 -0.030300
ATOM   1891  HB2 ASP   125     -24.051  -7.109   7.415 -0.012200
ATOM   1892  HB3 ASP   125     -22.999  -7.041   6.010 -0.012200
ATOM   1893  CG  ASP   125     -22.432  -8.492   7.479  0.799400
ATOM   1894  OD1 ASP   125     -21.344  -8.569   8.096 -0.801400
ATOM   1895  OD2 ASP   125     -23.103  -9.495   7.159 -0.801400
ATOM   1896  C   ASP   125     -22.104  -6.147   9.228  0.536600
ATOM   1897  O   ASP   125     -22.953  -6.751   9.882 -0.581900
ATOM   1898  N   GLY   126     -20.989  -5.695   9.777 -0.415700
ATOM   1899  H   GLY   126     -20.272  -5.280   9.198  0.271900
ATOM   1900  CA  GLY   126     -20.795  -5.800  11.208 -0.025200
ATOM   1901  HA2 GLY   126     -20.021  -5.091  11.504  0.069800
ATOM   1902  HA3 GLY   126     -21.715  -5.502  11.712  0.069800
ATOM   1903  C   GLY   126     -20.401  -7.164  11.738  0.597300
ATOM   1904  O   GLY   126     -20.118  -7.276  12.933 -0.567900
ATOM   1905  N   THR   127     -20.329  -8.184  10.882 -0.415700
ATOM   1906  H   THR   127     -20.583  -8.041   9.914  0.271900
ATOM   1907  CA  THR   127     -19.945  -9.531  11.330 -0.038900
ATOM   1908  HA  THR   127     -19.906  -9.555  12.419  0.100700
ATOM   1909  CB  THR   127     -21.010 -10.582  10.939  0.365400
ATOM   1910  HB  THR   127     -20.713 -11.558  11.324  0.004300
ATOM   1911  CG2 THR   127     -22.368 -10.216  11.534 -0.243800
ATOM   1912 1HG2 THR   127     -22.706  -9.252  11.153  0.064200
ATOM   1913 2HG2 THR   127     -23.097 -10.981  11.269  0.064200
ATOM   1914 3HG2 THR   127     -22.288 -10.167  12.620  0.064200
ATOM   1915  OG1 THR   127     -21.152 -10.665   9.527 -0.676100
ATOM   1916  HG1 THR   127     -21.306  -9.790   9.164  0.410200
ATOM   1917  C   THR   127     -18.541  -9.944  10.860  0.597300
ATOM   1918  O   THR   127     -17.968  -9.319   9.962 -0.567900
ATOM   1919  N   SER   128     -17.974 -10.962  11.514 -0.415700
ATOM   1920  H   SER   128     -18.497 -11.419  12.246  0.271900
ATOM   1921  CA  SER   128     -16.657 -11.511  11.188 -0.024900
ATOM   1922  HA  SER   128     -16.108 -10.805  10.565  0.084300
ATOM   1923  CB  SER   128     -15.846 -11.738  12.458  0.211700
ATOM   1924  HB2 SER   128     -15.632 -10.777  12.928  0.035200
ATOM   1925  HB3 SER   128     -16.407 -12.362  13.153  0.035200
ATOM   1926  OG  SER   128     -14.639 -12.389  12.117 -0.654600
ATOM   1927  HG  SER   128     -13.926 -12.122  12.703  0.427500
ATOM   1928  C   SER   128     -16.796 -12.820  10.414  0.597300
ATOM   1929  O   SER   128     -17.837 -13.484  10.468 -0.567900
ATOM   1930  N   ARG   129     -15.755 -13.206   9.688 -0.347900
ATOM   1931  H   ARG   129     -14.954 -12.591   9.649  0.274700
ATOM   1932  CA  ARG   129     -15.770 -14.441   8.901 -0.263700
ATOM   1933  HA  ARG   129     -16.704 -14.990   9.024  0.156000
ATOM   1934  CB  ARG   129     -15.508 -14.169   7.421 -0.000700
ATOM   1935  HB2 ARG   129     -14.533 -13.689   7.335  0.032700
ATOM   1936  HB3 ARG   129     -15.455 -15.104   6.863  0.032700
ATOM   1937  CG  ARG   129     -16.508 -13.282   6.724  0.039000
ATOM   1938  HG2 ARG   129     -16.746 -12.443   7.377  0.028500
ATOM   1939  HG3 ARG   129     -16.054 -12.849   5.833  0.028500
ATOM   1940  CD  ARG   129     -17.754 -14.020   6.289  0.048600
ATOM   1941  HD2 ARG   129     -17.520 -14.673   5.448  0.068700
ATOM   1942  HD3 ARG   129     -18.126 -14.638   7.106  0.068700
ATOM   1943  NE  ARG   129     -18.778 -13.053   5.896 -0.529500
ATOM   1944  HE  ARG   129     -18.885 -12.818   4.919  0.345600
ATOM   1945  CZ  ARG   129     -19.439 -12.278   6.749  0.807600
ATOM   1946  NH1 ARG   129     -19.234 -12.364   8.053 -0.862700
ATOM   1947 1HH1 ARG   129     -18.641 -13.085   8.440  0.447800
ATOM   1948 2HH1 ARG   129     -19.780 -11.772   8.662  0.447800
ATOM   1949  NH2 ARG   129     -20.244 -11.335   6.292 -0.862700
ATOM   1950 1HH2 ARG   129     -20.233 -11.133   5.303  0.447800
ATOM   1951 2HH2 ARG   129     -20.630 -10.644   6.919  0.447800
ATOM   1952  C   ARG   129     -14.673 -15.334   9.396  0.734100
ATOM   1953  O   ARG   129     -14.390 -16.348   8.768 -0.589400
ATOM   1954  N   PHE   130     -14.056 -14.966  10.510 -0.415700
ATOM   1955  H   PHE   130     -14.353 -14.125  10.984  0.271900
ATOM   1956  CA  PHE   130     -12.944 -15.712  11.065 -0.002400
ATOM   1957  HA  PHE   130     -12.676 -16.537  10.405  0.097800
ATOM   1958  CB  PHE   130     -11.723 -14.803  11.175 -0.034300
ATOM   1959  HB2 PHE   130     -11.981 -13.971  11.830  0.029500
ATOM   1960  HB3 PHE   130     -10.901 -15.367  11.615  0.029500
ATOM   1961  CG  PHE   130     -11.251 -14.249   9.858  0.011800
ATOM   1962  CD1 PHE   130     -10.726 -15.099   8.881 -0.125600
ATOM   1963  HD1 PHE   130     -10.652 -16.159   9.072  0.133000
ATOM   1964  CE1 PHE   130     -10.281 -14.582   7.656 -0.170400
ATOM   1965  HE1 PHE   130      -9.853 -15.240   6.914  0.143000
ATOM   1966  CZ  PHE   130     -10.360 -13.206   7.406 -0.107200
ATOM   1967  HZ  PHE   130      -9.983 -12.792   6.483  0.129700
ATOM   1968  CE2 PHE   130     -10.879 -12.361   8.381 -0.170400
ATOM   1969  HE2 PHE   130     -10.870 -11.292   8.221  0.143000
ATOM   1970  CD2 PHE   130     -11.325 -12.879   9.600 -0.125600
ATOM   1971  HD2 PHE   130     -11.711 -12.207  10.352  0.133000
ATOM   1972  C   PHE   130     -13.255 -16.294  12.428  0.597300
ATOM   1973  O   PHE   130     -13.818 -15.616  13.286 -0.567900
ATOM   1974  N   THR   131     -12.879 -17.550  12.630 -0.415700
ATOM   1975  H   THR   131     -12.509 -18.077  11.851  0.271900
ATOM   1976  CA  THR   131     -13.076 -18.224  13.911 -0.038900
ATOM   1977  HA  THR   131     -13.262 -17.492  14.696  0.100700
ATOM   1978  CB  THR   131     -14.237 -19.232  13.881  0.365400
ATOM   1979  HB  THR   131     -13.947 -20.124  13.327  0.004300
ATOM   1980  CG2 THR   131     -14.634 -19.629  15.299 -0.243800
ATOM   1981 1HG2 THR   131     -14.968 -18.749  15.848  0.064200
ATOM   1982 2HG2 THR   131     -15.442 -20.360  15.255  0.064200
ATOM   1983 3HG2 THR   131     -13.792 -20.084  15.820  0.064200
ATOM   1984  OG1 THR   131     -15.364 -18.651  13.238 -0.676100
ATOM   1985  HG1 THR   131     -15.130 -18.462  12.327  0.410200
ATOM   1986  C   THR   131     -11.823 -18.975  14.204  0.597300
ATOM   1987  O   THR   131     -11.360 -19.736  13.347 -0.567900
ATOM   1988  N   CYS   132     -11.264 -18.780  15.392 -0.415700
ATOM   1989  H   CYS   132     -11.709 -18.151  16.045  0.271900
ATOM   1990  CA  CYS   132     -10.054 -19.475  15.844  0.021300
ATOM   1991  HA  CYS   132      -9.704 -20.307  15.234  0.112400
ATOM   1992  CB  CYS   132      -8.845 -18.591  15.680 -0.123100
ATOM   1993  HB2 CYS   132      -8.825 -18.171  14.674  0.111200
ATOM   1994  HB3 CYS   132      -8.939 -17.757  16.376  0.111200
ATOM   1995  SG  CYS   132      -7.283 -19.430  16.055 -0.311900
ATOM   1996  HG  CYS   132      -7.206 -20.134  14.921  0.193300
ATOM   1997  C   CYS   132     -10.257 -19.900  17.299  0.597300
ATOM   1998  O   CYS   132     -10.479 -19.051  18.166 -0.567900
ATOM   1999  N   ARG   133     -10.185 -21.206  17.570 -0.347900
ATOM   2000  H   ARG   133      -9.967 -21.840  16.815  0.274700
ATOM   2001  CA  ARG   133     -10.369 -21.745  18.922 -0.263700
ATOM   2002  HA  ARG   133     -10.218 -22.824  18.898  0.156000
ATOM   2003  CB  ARG   133      -9.359 -21.126  19.912 -0.000700
ATOM   2004  HB2 ARG   133      -9.599 -20.085  20.130  0.032700
ATOM   2005  HB3 ARG   133      -9.473 -21.662  20.854  0.032700
ATOM   2006  CG  ARG   133      -7.883 -21.234  19.513  0.039000
ATOM   2007  HG2 ARG   133      -7.638 -22.266  19.263  0.028500
ATOM   2008  HG3 ARG   133      -7.703 -20.603  18.643  0.028500
ATOM   2009  CD  ARG   133      -6.993 -20.763  20.658  0.048600
ATOM   2010  HD2 ARG   133      -7.392 -19.827  21.049  0.068700
ATOM   2011  HD3 ARG   133      -7.029 -21.518  21.443  0.068700
ATOM   2012  NE  ARG   133      -5.605 -20.549  20.239 -0.529500
ATOM   2013  HE  ARG   133      -5.405 -20.504  19.250  0.345600
ATOM   2014  CZ  ARG   133      -4.583 -20.398  21.071  0.807600
ATOM   2015  NH1 ARG   133      -4.761 -20.426  22.378 -0.862700
ATOM   2016 1HH1 ARG   133      -5.693 -20.488  22.762  0.447800
ATOM   2017 2HH1 ARG   133      -3.940 -20.435  22.966  0.447800
ATOM   2018  NH2 ARG   133      -3.373 -20.212  20.583 -0.862700
ATOM   2019 1HH2 ARG   133      -3.278 -20.051  19.591  0.447800
ATOM   2020 2HH2 ARG   133      -2.605 -19.972  21.194  0.447800
ATOM   2021  C   ARG   133     -11.806 -21.503  19.386  0.734100
ATOM   2022  O   ARG   133     -12.078 -21.305  20.575 -0.589400
ATOM   2023  N   GLY   134     -12.730 -21.495  18.428 -0.415700
ATOM   2024  H   GLY   134     -12.454 -21.712  17.481  0.271900
ATOM   2025  CA  GLY   134     -14.132 -21.242  18.716 -0.025200
ATOM   2026  HA2 GLY   134     -14.744 -21.658  17.917  0.069800
ATOM   2027  HA3 GLY   134     -14.415 -21.721  19.653  0.069800
ATOM   2028  C   GLY   134     -14.430 -19.753  18.830  0.597300
ATOM   2029  O   GLY   134     -15.562 -19.326  18.605 -0.567900
ATOM   2030  N   LYS   135     -13.401 -18.952  19.095 -0.347900
ATOM   2031  H   LYS   135     -12.477 -19.351  19.174  0.274700
ATOM   2032  CA  LYS   135     -13.535 -17.510  19.262 -0.240000
ATOM   2033  HA  LYS   135     -14.454 -17.334  19.820  0.142600
ATOM   2034  CB  LYS   135     -12.396 -16.975  20.118 -0.009400
ATOM   2035  HB2 LYS   135     -11.486 -17.017  19.519  0.036200
ATOM   2036  HB3 LYS   135     -12.582 -15.927  20.353  0.036200
ATOM   2037  CG  LYS   135     -12.161 -17.737  21.421  0.018700
ATOM   2038  HG2 LYS   135     -12.872 -17.395  22.174  0.010300
ATOM   2039  HG3 LYS   135     -12.290 -18.811  21.290  0.010300
ATOM   2040  CD  LYS   135     -10.733 -17.511  21.932 -0.047900
ATOM   2041  HD2 LYS   135     -10.035 -17.732  21.125  0.062100
ATOM   2042  HD3 LYS   135     -10.618 -16.468  22.225  0.062100
ATOM   2043  CE  LYS   135     -10.405 -18.431  23.113 -0.014300
ATOM   2044  HE2 LYS   135     -10.972 -18.126  23.992  0.113500
ATOM   2045  HE3 LYS   135     -10.736 -19.436  22.850  0.113500
ATOM   2046  NZ  LYS   135      -8.945 -18.488  23.440 -0.385400
ATOM   2047  HZ1 LYS   135      -8.688 -19.355  23.891  0.340000
ATOM   2048  HZ2 LYS   135      -8.342 -18.372  22.638  0.340000
ATOM   2049  HZ3 LYS   135      -8.682 -17.739  24.063  0.340000
ATOM   2050  C   LYS   135     -13.521 -16.753  17.937  0.734100
ATOM   2051  O   LYS   135     -12.798 -17.122  17.011 -0.589400
ATOM   2052  N   PRO   136     -14.372 -15.735  17.802 -0.254800
ATOM   2053  CD  PRO   136     -15.572 -15.538  18.612  0.019200
ATOM   2054  HD2 PRO   136     -15.377 -14.843  19.429  0.039100
ATOM   2055  HD3 PRO   136     -16.000 -16.470  18.982  0.039100
ATOM   2056  CG  PRO   136     -16.544 -14.940  17.621  0.018900
ATOM   2057  HG2 PRO   136     -17.336 -14.386  18.125  0.021300
ATOM   2058  HG3 PRO   136     -16.960 -15.717  16.979  0.021300
ATOM   2059  CB  PRO   136     -15.647 -14.028  16.830 -0.007000
ATOM   2060  HB2 PRO   136     -15.390 -13.152  17.426  0.025300
ATOM   2061  HB3 PRO   136     -16.102 -13.732  15.885  0.025300
ATOM   2062  CA  PRO   136     -14.425 -14.907  16.600 -0.026600
ATOM   2063  HA  PRO   136     -14.544 -15.528  15.711  0.064100
ATOM   2064  C   PRO   136     -13.162 -14.065  16.540  0.589600
ATOM   2065  O   PRO   136     -12.647 -13.662  17.590 -0.574800
ATOM   2066  N   ILE   137     -12.642 -13.838  15.338 -0.415700
ATOM   2067  H   ILE   137     -13.111 -14.212  14.525  0.271900
ATOM   2068  CA  ILE   137     -11.436 -13.024  15.143 -0.059700
ATOM   2069  HA  ILE   137     -11.081 -12.640  16.099  0.086900
ATOM   2070  CB  ILE   137     -10.309 -13.830  14.478  0.130300
ATOM   2071  HB  ILE   137     -10.593 -14.083  13.457  0.018700
ATOM   2072  CG2 ILE   137      -9.035 -12.988  14.402 -0.320400
ATOM   2073 1HG2 ILE   137      -8.824 -12.516  15.361  0.088200
ATOM   2074 2HG2 ILE   137      -8.194 -13.635  14.152  0.088200
ATOM   2075 3HG2 ILE   137      -9.122 -12.229  13.625  0.088200
ATOM   2076  CG1 ILE   137     -10.077 -15.162  15.219 -0.043000
ATOM   2077 2HG1 ILE   137     -10.969 -15.784  15.142  0.023600
ATOM   2078 3HG1 ILE   137      -9.278 -15.705  14.714  0.023600
ATOM   2079  CD1 ILE   137      -9.701 -15.024  16.697 -0.066000
ATOM   2080 1HD1 ILE   137     -10.340 -14.317  17.228  0.018600
ATOM   2081 2HD1 ILE   137      -9.794 -15.989  17.194  0.018600
ATOM   2082 3HD1 ILE   137      -8.670 -14.682  16.784  0.018600
ATOM   2083  C   ILE   137     -11.764 -11.814  14.285  0.597300
ATOM   2084  O   ILE   137     -12.574 -11.901  13.369 -0.567900
ATOM   2085  N   HID   138     -11.133 -10.683  14.566 -0.415700
ATOM   2086  H   HID   138     -10.467 -10.639  15.324  0.271900
ATOM   2087  CA  HID   138     -11.395  -9.462  13.811  0.018800
ATOM   2088  HA  HID   138     -12.468  -9.391  13.633  0.088100
ATOM   2089  CB  HID   138     -10.976  -8.221  14.602 -0.046200
ATOM   2090  HB2 HID   138      -9.960  -8.334  14.981  0.040200
ATOM   2091  HB3 HID   138     -10.962  -7.356  13.940  0.040200
ATOM   2092  CG  HID   138     -11.906  -7.877  15.714 -0.026600
ATOM   2093  ND1 HID   138     -11.576  -8.010  17.038 -0.381100
ATOM   2094  HD1 HID   138     -10.684  -8.344  17.373  0.364900
ATOM   2095  CE1 HID   138     -12.630  -7.705  17.784  0.205700
ATOM   2096  HE1 HID   138     -12.673  -7.748  18.863  0.139200
ATOM   2097  NE2 HID   138     -13.636  -7.369  16.982 -0.572700
ATOM   2098  CD2 HID   138     -13.198  -7.462  15.673  0.129200
ATOM   2099  HD2 HID   138     -13.814  -7.292  14.802  0.114700
ATOM   2100  C   HID   138     -10.715  -9.388  12.460  0.597300
ATOM   2101  O   HID   138      -9.646  -9.957  12.261 -0.567900
ATOM   2102  N   HID   139     -11.338  -8.633  11.560 -0.415700
ATOM   2103  H   HID   139     -12.152  -8.116  11.860  0.271900
ATOM   2104  CA  HID   139     -10.792  -8.322  10.246  0.018800
ATOM   2105  HA  HID   139     -10.189  -9.164   9.907  0.088100
ATOM   2106  CB  HID   139     -11.922  -8.042   9.261 -0.046200
ATOM   2107  HB2 HID   139     -12.579  -7.274   9.669  0.040200
ATOM   2108  HB3 HID   139     -11.495  -7.649   8.338  0.040200
ATOM   2109  CG  HID   139     -12.742  -9.247   8.915 -0.026600
ATOM   2110  ND1 HID   139     -12.805  -9.766   7.646 -0.381100
ATOM   2111  HD1 HID   139     -12.331  -9.413   6.828  0.364900
ATOM   2112  CE1 HID   139     -13.632 -10.802   7.641  0.205700
ATOM   2113  HE1 HID   139     -13.883 -11.393   6.772  0.139200
ATOM   2114  NE2 HID   139     -14.114 -10.976   8.868 -0.572700
ATOM   2115  CD2 HID   139     -13.559 -10.007   9.691  0.129200
ATOM   2116  HD2 HID   139     -13.748  -9.869  10.745  0.114700
ATOM   2117  C   HID   139      -9.951  -7.059  10.431  0.597300
ATOM   2118  O   HID   139     -10.036  -6.418  11.480 -0.567900
ATOM   2119  N   PHE   140      -9.129  -6.696   9.456 -0.415700
ATOM   2120  H   PHE   140      -9.030  -7.292   8.647  0.271900
ATOM   2121  CA  PHE   140      -8.315  -5.492   9.555 -0.002400
ATOM   2122  HA  PHE   140      -8.674  -4.836  10.348  0.097800
ATOM   2123  CB  PHE   140      -6.861  -5.849   9.839 -0.034300
ATOM   2124  HB2 PHE   140      -6.795  -6.326  10.817  0.029500
ATOM   2125  HB3 PHE   140      -6.526  -6.576   9.100  0.029500
ATOM   2126  CG  PHE   140      -5.930  -4.671   9.828  0.011800
ATOM   2127  CD1 PHE   140      -5.963  -3.726  10.851 -0.125600
ATOM   2128  HD1 PHE   140      -6.713  -3.820  11.623  0.133000
ATOM   2129  CE1 PHE   140      -5.071  -2.639  10.854 -0.170400
ATOM   2130  HE1 PHE   140      -5.118  -1.903  11.643  0.143000
ATOM   2131  CZ  PHE   140      -4.138  -2.500   9.821 -0.107200
ATOM   2132  HZ  PHE   140      -3.443  -1.673   9.817  0.129700
ATOM   2133  CE2 PHE   140      -4.108  -3.443   8.796 -0.170400
ATOM   2134  HE2 PHE   140      -3.382  -3.351   8.002  0.143000
ATOM   2135  CD2 PHE   140      -5.000  -4.522   8.799 -0.125600
ATOM   2136  HD2 PHE   140      -4.963  -5.242   7.995  0.133000
ATOM   2137  C   PHE   140      -8.442  -4.767   8.242  0.597300
ATOM   2138  O   PHE   140      -8.165  -5.352   7.192 -0.567900
ATOM   2139  N   LEU   141      -8.950  -3.540   8.294 -0.415700
ATOM   2140  H   LEU   141      -9.249  -3.208   9.199  0.271900
ATOM   2141  CA  LEU   141      -9.173  -2.662   7.144 -0.051800
ATOM   2142  HA  LEU   141      -9.784  -1.819   7.466  0.092200
ATOM   2143  CB  LEU   141      -7.848  -2.145   6.573 -0.110200
ATOM   2144  HB2 LEU   141      -7.261  -2.988   6.207  0.045700
ATOM   2145  HB3 LEU   141      -8.089  -1.504   5.725  0.045700
ATOM   2146  CG  LEU   141      -6.994  -1.324   7.526  0.353100
ATOM   2147  HG  LEU   141      -6.720  -1.926   8.393 -0.036100
ATOM   2148  CD1 LEU   141      -5.714  -0.852   6.839 -0.412100
ATOM   2149 1HD1 LEU   141      -5.966  -0.166   6.030  0.100000
ATOM   2150 2HD1 LEU   141      -5.088  -0.349   7.576  0.100000
ATOM   2151 3HD1 LEU   141      -5.182  -1.717   6.443  0.100000
ATOM   2152  CD2 LEU   141      -7.806  -0.132   7.983 -0.412100
ATOM   2153 1HD2 LEU   141      -8.192   0.424   7.129  0.100000
ATOM   2154 2HD2 LEU   141      -8.636  -0.451   8.615  0.100000
ATOM   2155 3HD2 LEU   141      -7.181   0.516   8.596  0.100000
ATOM   2156  C   LEU   141      -9.977  -3.350   6.055  0.597300
ATOM   2157  O   LEU   141      -9.857  -3.017   4.871 -0.567900
ATOM   2158  N   GLY   142     -10.791  -4.324   6.469 -0.415700
ATOM   2159  H   GLY   142     -10.895  -4.463   7.464  0.271900
ATOM   2160  CA  GLY   142     -11.638  -5.095   5.569 -0.025200
ATOM   2161  HA2 GLY   142     -12.278  -5.744   6.168  0.069800
ATOM   2162  HA3 GLY   142     -12.267  -4.411   4.999  0.069800
ATOM   2163  C   GLY   142     -10.869  -5.963   4.585  0.597300
ATOM   2164  O   GLY   142     -11.415  -6.345   3.547 -0.567900
ATOM   2165  N   THR   143      -9.602  -6.232   4.888 -0.415700
ATOM   2166  H   THR   143      -9.182  -5.790   5.694  0.271900
ATOM   2167  CA  THR   143      -8.755  -7.036   4.013 -0.038900
ATOM   2168  HA  THR   143      -9.360  -7.412   3.188  0.100700
ATOM   2169  CB  THR   143      -7.650  -6.180   3.349  0.365400
ATOM   2170  HB  THR   143      -7.022  -6.826   2.735  0.004300
ATOM   2171  CG2 THR   143      -8.276  -5.136   2.442 -0.243800
ATOM   2172 1HG2 THR   143      -7.481  -4.589   1.936  0.064200
ATOM   2173 2HG2 THR   143      -8.902  -5.619   1.691  0.064200
ATOM   2174 3HG2 THR   143      -8.886  -4.445   3.023  0.064200
ATOM   2175  OG1 THR   143      -6.831  -5.540   4.325 -0.676100
ATOM   2176  HG1 THR   143      -6.284  -6.192   4.770  0.410200
ATOM   2177  C   THR   143      -8.181  -8.305   4.652  0.597300
ATOM   2178  O   THR   143      -8.341  -9.384   4.084 -0.567900
ATOM   2179  N   SER   144      -7.534  -8.192   5.815 -0.415700
ATOM   2180  H   SER   144      -7.501  -7.286   6.259  0.271900
ATOM   2181  CA  SER   144      -6.945  -9.338   6.528 -0.024900
ATOM   2182  HA  SER   144      -6.200  -8.957   7.227  0.084300
ATOM   2183  CB  SER   144      -8.027 -10.056   7.337  0.211700
ATOM   2184  HB2 SER   144      -8.851 -10.332   6.679  0.035200
ATOM   2185  HB3 SER   144      -7.627 -10.964   7.788  0.035200
ATOM   2186  OG  SER   144      -8.511  -9.209   8.354 -0.654600
ATOM   2187  HG  SER   144      -7.789  -9.151   8.985  0.427500
ATOM   2188  C   SER   144      -6.228 -10.331   5.603  0.597300
ATOM   2189  O   SER   144      -6.651 -11.477   5.424 -0.567900
ATOM   2190  N   THR   145      -5.110  -9.903   5.040 -0.415700
ATOM   2191  H   THR   145      -4.782  -8.966   5.227  0.271900
ATOM   2192  CA  THR   145      -4.396 -10.734   4.080 -0.038900
ATOM   2193  HA  THR   145      -5.127 -11.383   3.596  0.100700
ATOM   2194  CB  THR   145      -3.817  -9.876   2.950  0.365400
ATOM   2195  HB  THR   145      -3.399 -10.524   2.180  0.004300
ATOM   2196  CG2 THR   145      -4.905  -9.004   2.340 -0.243800
ATOM   2197 1HG2 THR   145      -4.498  -8.449   1.495  0.064200
ATOM   2198 2HG2 THR   145      -5.729  -9.627   1.994  0.064200
ATOM   2199 3HG2 THR   145      -5.271  -8.278   3.067  0.064200
ATOM   2200  OG1 THR   145      -2.803  -9.027   3.458 -0.676100
ATOM   2201  HG1 THR   145      -1.954  -9.384   3.186  0.410200
ATOM   2202  C   THR   145      -3.355 -11.694   4.646  0.597300
ATOM   2203  O   THR   145      -2.791 -12.481   3.888 -0.567900
ATOM   2204  N   PHE   146      -3.092 -11.667   5.955 -0.415700
ATOM   2205  H   PHE   146      -3.550 -10.976   6.532  0.271900
ATOM   2206  CA  PHE   146      -2.146 -12.589   6.601 -0.002400
ATOM   2207  HA  PHE   146      -1.332 -12.849   5.924  0.097800
ATOM   2208  CB  PHE   146      -1.586 -11.992   7.903 -0.034300
ATOM   2209  HB2 PHE   146      -2.406 -11.627   8.522  0.029500
ATOM   2210  HB3 PHE   146      -1.074 -12.776   8.462  0.029500
ATOM   2211  CG  PHE   146      -0.557 -10.897   7.721  0.011800
ATOM   2212  CD1 PHE   146       0.024 -10.643   6.475 -0.125600
ATOM   2213  HD1 PHE   146      -0.259 -11.189   5.587  0.133000
ATOM   2214  CE1 PHE   146       0.965  -9.633   6.323 -0.170400
ATOM   2215  HE1 PHE   146       1.392  -9.423   5.354  0.143000
ATOM   2216  CZ  PHE   146       1.341  -8.858   7.412 -0.107200
ATOM   2217  HZ  PHE   146       2.046  -8.052   7.274  0.129700
ATOM   2218  CE2 PHE   146       0.775  -9.099   8.661 -0.170400
ATOM   2219  HE2 PHE   146       1.021  -8.485   9.515  0.143000
ATOM   2220  CD2 PHE   146      -0.167 -10.116   8.812 -0.125600
ATOM   2221  HD2 PHE   146      -0.611 -10.294   9.780  0.133000
ATOM   2222  C   PHE   146      -2.851 -13.918   6.891  0.597300
ATOM   2223  O   PHE   146      -2.765 -14.466   7.991 -0.567900
ATOM   2224  N   SER   147      -3.560 -14.434   5.893 -0.415700
ATOM   2225  H   SER   147      -3.518 -13.978   4.993  0.271900
ATOM   2226  CA  SER   147      -4.327 -15.666   5.973 -0.024900
ATOM   2227  HA  SER   147      -3.901 -16.345   6.711  0.084300
ATOM   2228  CB  SER   147      -5.767 -15.337   6.366  0.211700
ATOM   2229  HB2 SER   147      -5.776 -14.908   7.368  0.035200
ATOM   2230  HB3 SER   147      -6.172 -14.600   5.672  0.035200
ATOM   2231  OG  SER   147      -6.585 -16.486   6.347 -0.654600
ATOM   2232  HG  SER   147      -7.327 -16.296   5.769  0.427500
ATOM   2233  C   SER   147      -4.297 -16.335   4.607  0.597300
ATOM   2234  O   SER   147      -4.218 -15.663   3.577 -0.567900
ATOM   2235  N   GLN   148      -4.355 -17.663   4.585 -0.415700
ATOM   2236  H   GLN   148      -4.392 -18.177   5.453  0.271900
ATOM   2237  CA  GLN   148      -4.349 -18.381   3.315 -0.003100
ATOM   2238  HA  GLN   148      -3.506 -18.025   2.723  0.085000
ATOM   2239  CB  GLN   148      -4.161 -19.890   3.553 -0.003600
ATOM   2240  HB2 GLN   148      -4.939 -20.244   4.229  0.017100
ATOM   2241  HB3 GLN   148      -4.267 -20.414   2.603  0.017100
ATOM   2242  CG  GLN   148      -2.779 -20.215   4.146 -0.064500
ATOM   2243  HG2 GLN   148      -2.048 -19.870   3.415  0.035200
ATOM   2244  HG3 GLN   148      -2.605 -19.699   5.090  0.035200
ATOM   2245  CD  GLN   148      -2.488 -21.707   4.313  0.695100
ATOM   2246  OE1 GLN   148      -3.393 -22.517   4.522 -0.608600
ATOM   2247  NE2 GLN   148      -1.217 -22.084   4.251 -0.940700
ATOM   2248 1HE2 GLN   148      -1.007 -23.050   4.455  0.425100
ATOM   2249 2HE2 GLN   148      -0.460 -21.444   4.057  0.425100
ATOM   2250  C   GLN   148      -5.614 -18.054   2.519  0.597300
ATOM   2251  O   GLN   148      -5.600 -18.079   1.294 -0.567900
ATOM   2252  N   TYR   149      -6.705 -17.729   3.203 -0.415700
ATOM   2253  H   TYR   149      -6.659 -17.682   4.211  0.271900
ATOM   2254  CA  TYR   149      -7.951 -17.331   2.552 -0.001400
ATOM   2255  HA  TYR   149      -7.733 -17.008   1.534  0.087600
ATOM   2256  CB  TYR   149      -8.976 -18.469   2.534 -0.015200
ATOM   2257  HB2 TYR   149      -9.027 -18.926   3.522  0.029500
ATOM   2258  HB3 TYR   149      -9.962 -18.051   2.329  0.029500
ATOM   2259  CG  TYR   149      -8.711 -19.536   1.506 -0.001100
ATOM   2260  CD1 TYR   149      -7.889 -20.622   1.806 -0.190600
ATOM   2261  HD1 TYR   149      -7.433 -20.702   2.782  0.169900
ATOM   2262  CE1 TYR   149      -7.656 -21.613   0.853 -0.234100
ATOM   2263  HE1 TYR   149      -7.031 -22.460   1.096  0.165600
ATOM   2264  CZ  TYR   149      -8.250 -21.522  -0.406  0.322600
ATOM   2265  OH  TYR   149      -8.072 -22.510  -1.325 -0.557900
ATOM   2266  HH  TYR   149      -7.543 -23.237  -0.988  0.399200
ATOM   2267  CE2 TYR   149      -9.065 -20.442  -0.720 -0.234100
ATOM   2268  HE2 TYR   149      -9.501 -20.369  -1.705  0.165600
ATOM   2269  CD2 TYR   149      -9.294 -19.453   0.237 -0.190600
ATOM   2270  HD2 TYR   149      -9.914 -18.605  -0.015  0.169900
ATOM   2271  C   TYR   149      -8.514 -16.179   3.348  0.597300
ATOM   2272  O   TYR   149      -8.249 -16.082   4.540 -0.567900
ATOM   2273  N   THR   150      -9.284 -15.311   2.711 -0.415700
ATOM   2274  H   THR   150      -9.432 -15.421   1.718  0.271900
ATOM   2275  CA  THR   150      -9.899 -14.161   3.383 -0.038900
ATOM   2276  HA  THR   150     -10.168 -14.426   4.405  0.100700
ATOM   2277  CB  THR   150      -8.928 -12.945   3.446  0.365400
ATOM   2278  HB  THR   150      -7.959 -13.274   3.821  0.004300
ATOM   2279  CG2 THR   150      -8.755 -12.311   2.080 -0.243800
ATOM   2280 1HG2 THR   150      -9.676 -11.823   1.759  0.064200
ATOM   2281 2HG2 THR   150      -7.978 -11.550   2.151  0.064200
ATOM   2282 3HG2 THR   150      -8.477 -13.068   1.347  0.064200
ATOM   2283  OG1 THR   150      -9.444 -11.943   4.312 -0.676100
ATOM   2284  HG1 THR   150      -8.863 -11.180   4.260  0.410200
ATOM   2285  C   THR   150     -11.170 -13.819   2.620  0.597300
ATOM   2286  O   THR   150     -11.329 -14.223   1.465 -0.567900
ATOM   2287  N   VAL   151     -12.113 -13.149   3.266 -0.415700
ATOM   2288  H   VAL   151     -11.877 -12.725   4.152  0.271900
ATOM   2289  CA  VAL   151     -13.361 -12.746   2.612 -0.087500
ATOM   2290  HA  VAL   151     -13.363 -13.106   1.583  0.096900
ATOM   2291  CB  VAL   151     -14.605 -13.321   3.323  0.298500
ATOM   2292  HB  VAL   151     -14.637 -12.899   4.328 -0.029700
ATOM   2293  CG1 VAL   151     -15.879 -12.956   2.574 -0.319200
ATOM   2294 1HG1 VAL   151     -16.745 -13.370   3.091  0.079100
ATOM   2295 2HG1 VAL   151     -15.999 -11.873   2.530  0.079100
ATOM   2296 3HG1 VAL   151     -15.846 -13.355   1.561  0.079100
ATOM   2297  CG2 VAL   151     -14.518 -14.836   3.431 -0.319200
ATOM   2298 1HG2 VAL   151     -13.673 -15.119   4.060  0.079100
ATOM   2299 2HG2 VAL   151     -15.430 -15.221   3.887  0.079100
ATOM   2300 3HG2 VAL   151     -14.399 -15.277   2.441  0.079100
ATOM   2301  C   VAL   151     -13.385 -11.219   2.625  0.597300
ATOM   2302  O   VAL   151     -13.017 -10.599   3.629 -0.567900
ATOM   2303  N   VAL   152     -13.724 -10.617   1.492 -0.415700
ATOM   2304  H   VAL   152     -13.975 -11.179   0.691  0.271900
ATOM   2305  CA  VAL   152     -13.793  -9.161   1.377 -0.087500
ATOM   2306  HA  VAL   152     -13.787  -8.707   2.368  0.096900
ATOM   2307  CB  VAL   152     -12.619  -8.546   0.570  0.298500
ATOM   2308  HB  VAL   152     -12.689  -7.460   0.647 -0.029700
ATOM   2309  CG1 VAL   152     -11.282  -8.943   1.157 -0.319200
ATOM   2310 1HG1 VAL   152     -11.105 -10.008   1.003  0.079100
ATOM   2311 2HG1 VAL   152     -10.484  -8.371   0.684  0.079100
ATOM   2312 3HG1 VAL   152     -11.272  -8.732   2.227  0.079100
ATOM   2313  CG2 VAL   152     -12.693  -8.918  -0.904 -0.319200
ATOM   2314 1HG2 VAL   152     -13.517  -8.405  -1.399  0.079100
ATOM   2315 2HG2 VAL   152     -11.751  -8.618  -1.364  0.079100
ATOM   2316 3HG2 VAL   152     -12.808  -9.996  -1.015  0.079100
ATOM   2317  C   VAL   152     -15.075  -8.774   0.702  0.597300
ATOM   2318  O   VAL   152     -15.651  -9.548  -0.053 -0.567900
ATOM   2319  N   ASP   153     -15.530  -7.564   0.967 -0.516300
ATOM   2320  H   ASP   153     -15.017  -6.952   1.585  0.293600
ATOM   2321  CA  ASP   153     -16.721  -7.071   0.305  0.038100
ATOM   2322  HA  ASP   153     -17.481  -7.851   0.268  0.088000
ATOM   2323  CB  ASP   153     -17.314  -5.882   1.062 -0.030300
ATOM   2324  HB2 ASP   153     -16.552  -5.111   1.185 -0.012200
ATOM   2325  HB3 ASP   153     -18.121  -5.457   0.465 -0.012200
ATOM   2326  CG  ASP   153     -17.849  -6.286   2.433  0.799400
ATOM   2327  OD1 ASP   153     -19.024  -6.714   2.518 -0.801400
ATOM   2328  OD2 ASP   153     -17.087  -6.196   3.422 -0.801400
ATOM   2329  C   ASP   153     -16.322  -6.701  -1.114  0.536600
ATOM   2330  O   ASP   153     -15.159  -6.410  -1.390 -0.581900
ATOM   2331  N   GLU   154     -17.283  -6.707  -2.020 -0.516300
ATOM   2332  H   GLU   154     -18.208  -7.024  -1.767  0.293600
ATOM   2333  CA  GLU   154     -16.998  -6.401  -3.406  0.039700
ATOM   2334  HA  GLU   154     -16.304  -7.152  -3.783  0.110500
ATOM   2335  CB  GLU   154     -18.289  -6.483  -4.211  0.056000
ATOM   2336  HB2 GLU   154     -18.764  -7.439  -3.994 -0.017300
ATOM   2337  HB3 GLU   154     -18.964  -5.683  -3.906 -0.017300
ATOM   2338  CG  GLU   154     -18.039  -6.411  -5.693  0.013600
ATOM   2339  HG2 GLU   154     -17.722  -5.403  -5.961 -0.042500
ATOM   2340  HG3 GLU   154     -17.237  -7.103  -5.950 -0.042500
ATOM   2341  CD  GLU   154     -19.275  -6.768  -6.495  0.805400
ATOM   2342  OE1 GLU   154     -20.417  -6.570  -6.011 -0.818800
ATOM   2343  OE2 GLU   154     -19.098  -7.249  -7.633 -0.818800
ATOM   2344  C   GLU   154     -16.327  -5.039  -3.572  0.536600
ATOM   2345  O   GLU   154     -15.437  -4.882  -4.403 -0.581900
ATOM   2346  N   ILE   155     -16.708  -4.064  -2.749 -0.415700
ATOM   2347  H   ILE   155     -17.427  -4.262  -2.068  0.271900
ATOM   2348  CA  ILE   155     -16.136  -2.712  -2.808 -0.059700
ATOM   2349  HA  ILE   155     -16.161  -2.375  -3.844  0.086900
ATOM   2350  CB  ILE   155     -16.963  -1.726  -1.963  0.130300
ATOM   2351  HB  ILE   155     -16.601  -0.718  -2.163  0.018700
ATOM   2352  CG2 ILE   155     -18.417  -1.810  -2.375 -0.320400
ATOM   2353 1HG2 ILE   155     -18.873  -2.748  -2.058  0.088200
ATOM   2354 2HG2 ILE   155     -18.981  -0.993  -1.925  0.088200
ATOM   2355 3HG2 ILE   155     -18.503  -1.714  -3.457  0.088200
ATOM   2356  CG1 ILE   155     -16.814  -2.023  -0.464 -0.043000
ATOM   2357 2HG1 ILE   155     -17.278  -2.981  -0.228  0.023600
ATOM   2358 3HG1 ILE   155     -15.764  -2.104  -0.182  0.023600
ATOM   2359  CD1 ILE   155     -17.422  -0.969   0.429 -0.066000
ATOM   2360 1HD1 ILE   155     -18.510  -0.993   0.357  0.018600
ATOM   2361 2HD1 ILE   155     -17.141  -1.164   1.464  0.018600
ATOM   2362 3HD1 ILE   155     -17.063   0.020   0.147  0.018600
ATOM   2363  C   ILE   155     -14.672  -2.651  -2.362  0.597300
ATOM   2364  O   ILE   155     -14.022  -1.608  -2.488 -0.567900
ATOM   2365  N   SER   156     -14.164  -3.751  -1.822 -0.415700
ATOM   2366  H   SER   156     -14.746  -4.572  -1.728  0.271900
ATOM   2367  CA  SER   156     -12.799  -3.825  -1.333 -0.024900
ATOM   2368  HA  SER   156     -12.329  -2.844  -1.400  0.084300
ATOM   2369  CB  SER   156     -12.806  -4.221   0.135  0.211700
ATOM   2370  HB2 SER   156     -13.200  -5.233   0.226  0.035200
ATOM   2371  HB3 SER   156     -11.794  -4.199   0.539  0.035200
ATOM   2372  OG  SER   156     -13.634  -3.342   0.883 -0.654600
ATOM   2373  HG  SER   156     -13.027  -2.738   1.317  0.427500
ATOM   2374  C   SER   156     -11.948  -4.797  -2.142  0.597300
ATOM   2375  O   SER   156     -10.988  -5.375  -1.625 -0.567900
ATOM   2376  N   VAL   157     -12.288  -4.995  -3.412 -0.415700
ATOM   2377  H   VAL   157     -13.134  -4.583  -3.780  0.271900
ATOM   2378  CA  VAL   157     -11.508  -5.897  -4.253 -0.087500
ATOM   2379  HA  VAL   157     -10.478  -5.908  -3.896  0.096900
ATOM   2380  CB  VAL   157     -12.045  -7.337  -4.168  0.298500
ATOM   2381  HB  VAL   157     -12.186  -7.576  -3.114 -0.029700
ATOM   2382  CG1 VAL   157     -13.387  -7.479  -4.879 -0.319200
ATOM   2383 1HG1 VAL   157     -13.763  -8.488  -4.712  0.079100
ATOM   2384 2HG1 VAL   157     -14.102  -6.789  -4.429  0.079100
ATOM   2385 3HG1 VAL   157     -13.311  -7.325  -5.955  0.079100
ATOM   2386  CG2 VAL   157     -11.032  -8.310  -4.753 -0.319200
ATOM   2387 1HG2 VAL   157     -10.059  -8.168  -4.282  0.079100
ATOM   2388 2HG2 VAL   157     -11.367  -9.330  -4.565  0.079100
ATOM   2389 3HG2 VAL   157     -10.952  -8.160  -5.830  0.079100
ATOM   2390  C   VAL   157     -11.476  -5.421  -5.696  0.597300
ATOM   2391  O   VAL   157     -12.498  -5.016  -6.244 -0.567900
ATOM   2392  N   ALA   158     -10.295  -5.447  -6.308 -0.415700
ATOM   2393  H   ALA   158      -9.469  -5.719  -5.793  0.271900
ATOM   2394  CA  ALA   158     -10.135  -5.037  -7.693  0.033700
ATOM   2395  HA  ALA   158     -11.148  -4.810  -8.027  0.082300
ATOM   2396  CB  ALA   158      -9.295  -3.767  -7.798 -0.182500
ATOM   2397  HB1 ALA   158      -8.314  -3.926  -7.351  0.060300
ATOM   2398  HB2 ALA   158      -9.172  -3.497  -8.847  0.060300
ATOM   2399  HB3 ALA   158      -9.802  -2.948  -7.287  0.060300
ATOM   2400  C   ALA   158      -9.520  -6.130  -8.550  0.597300
ATOM   2401  O   ALA   158      -8.468  -6.679  -8.225 -0.567900
ATOM   2402  N   LYS   159     -10.172  -6.442  -9.652 -0.347900
ATOM   2403  H   LYS   159     -10.985  -5.892  -9.891  0.274700
ATOM   2404  CA  LYS   159      -9.673  -7.438 -10.583 -0.240000
ATOM   2405  HA  LYS   159      -9.279  -8.323 -10.084  0.142600
ATOM   2406  CB  LYS   159     -10.796  -7.825 -11.531 -0.009400
ATOM   2407  HB2 LYS   159     -11.701  -8.123 -11.003  0.036200
ATOM   2408  HB3 LYS   159     -11.068  -6.920 -12.075  0.036200
ATOM   2409  CG  LYS   159     -10.375  -8.862 -12.539  0.018700
ATOM   2410  HG2 LYS   159      -9.470  -8.536 -13.051  0.010300
ATOM   2411  HG3 LYS   159     -10.170  -9.812 -12.045  0.010300
ATOM   2412  CD  LYS   159     -11.448  -9.012 -13.566 -0.047900
ATOM   2413  HD2 LYS   159     -12.116  -9.584 -12.924  0.062100
ATOM   2414  HD3 LYS   159     -11.856  -8.055 -13.891  0.062100
ATOM   2415  CE  LYS   159     -10.946  -9.842 -14.727 -0.014300
ATOM   2416  HE2 LYS   159      -9.969  -9.469 -15.036  0.113500
ATOM   2417  HE3 LYS   159     -10.826 -10.876 -14.402  0.113500
ATOM   2418  NZ  LYS   159     -11.880  -9.771 -15.876 -0.385400
ATOM   2419  HZ1 LYS   159     -11.555 -10.320 -16.659  0.340000
ATOM   2420  HZ2 LYS   159     -12.782 -10.129 -15.597  0.340000
ATOM   2421  HZ3 LYS   159     -12.012  -8.818 -16.181  0.340000
ATOM   2422  C   LYS   159      -8.501  -6.841 -11.350  0.734100
ATOM   2423  O   LYS   159      -8.577  -5.695 -11.808 -0.589400
ATOM   2424  N   ILE   160      -7.410  -7.592 -11.445 -0.415700
ATOM   2425  H   ILE   160      -7.434  -8.535 -11.084  0.271900
ATOM   2426  CA  ILE   160      -6.232  -7.145 -12.193 -0.059700
ATOM   2427  HA  ILE   160      -6.414  -6.167 -12.637  0.086900
ATOM   2428  CB  ILE   160      -5.007  -7.000 -11.302  0.130300
ATOM   2429  HB  ILE   160      -4.171  -6.670 -11.918  0.018700
ATOM   2430  CG2 ILE   160      -5.242  -5.909 -10.256 -0.320400
ATOM   2431 1HG2 ILE   160      -5.449  -4.961 -10.753  0.088200
ATOM   2432 2HG2 ILE   160      -6.089  -6.164  -9.620  0.088200
ATOM   2433 3HG2 ILE   160      -4.376  -5.777  -9.608  0.088200
ATOM   2434  CG1 ILE   160      -4.653  -8.351 -10.689 -0.043000
ATOM   2435 2HG1 ILE   160      -5.397  -8.624  -9.941  0.023600
ATOM   2436 3HG1 ILE   160      -4.626  -9.129 -11.452  0.023600
ATOM   2437  CD1 ILE   160      -3.307  -8.345 -10.038 -0.066000
ATOM   2438 1HD1 ILE   160      -2.544  -8.069 -10.765  0.018600
ATOM   2439 2HD1 ILE   160      -3.265  -7.646  -9.202  0.018600
ATOM   2440 3HD1 ILE   160      -3.094  -9.345  -9.660  0.018600
ATOM   2441  C   ILE   160      -5.911  -8.070 -13.358  0.597300
ATOM   2442  O   ILE   160      -6.516  -9.118 -13.514 -0.567900
ATOM   2443  N   ASP   161      -4.929  -7.691 -14.170 -0.516300
ATOM   2444  H   ASP   161      -4.531  -6.770 -14.047  0.293600
ATOM   2445  CA  ASP   161      -4.535  -8.464 -15.346  0.038100
ATOM   2446  HA  ASP   161      -5.355  -8.383 -16.060  0.088000
ATOM   2447  CB  ASP   161      -3.291  -7.858 -15.996 -0.030300
ATOM   2448  HB2 ASP   161      -3.283  -6.779 -15.846 -0.012200
ATOM   2449  HB3 ASP   161      -2.375  -8.260 -15.563 -0.012200
ATOM   2450  CG  ASP   161      -3.234  -8.146 -17.478  0.799400
ATOM   2451  OD1 ASP   161      -2.872  -9.278 -17.865 -0.801400
ATOM   2452  OD2 ASP   161      -3.586  -7.233 -18.253 -0.801400
ATOM   2453  C   ASP   161      -4.290  -9.945 -15.065  0.536600
ATOM   2454  O   ASP   161      -3.492 -10.299 -14.196 -0.581900
ATOM   2455  N   ALA   162      -4.923 -10.805 -15.862 -0.415700
ATOM   2456  H   ALA   162      -5.482 -10.449 -16.624  0.271900
ATOM   2457  CA  ALA   162      -4.807 -12.256 -15.717  0.033700
ATOM   2458  HA  ALA   162      -5.188 -12.527 -14.733  0.082300
ATOM   2459  CB  ALA   162      -5.670 -12.951 -16.768 -0.182500
ATOM   2460  HB1 ALA   162      -6.696 -12.590 -16.705  0.060300
ATOM   2461  HB2 ALA   162      -5.280 -12.753 -17.766  0.060300
ATOM   2462  HB3 ALA   162      -5.666 -14.028 -16.597  0.060300
ATOM   2463  C   ALA   162      -3.367 -12.765 -15.811  0.597300
ATOM   2464  O   ALA   162      -3.080 -13.872 -15.357 -0.567900
ATOM   2465  N   ALA   163      -2.473 -11.953 -16.377 -0.415700
ATOM   2466  H   ALA   163      -2.787 -11.077 -16.770  0.271900
ATOM   2467  CA  ALA   163      -1.065 -12.307 -16.533  0.033700
ATOM   2468  HA  ALA   163      -0.961 -13.384 -16.403  0.082300
ATOM   2469  CB  ALA   163      -0.629 -11.987 -17.948 -0.182500
ATOM   2470  HB1 ALA   163       0.344 -12.453 -18.106  0.060300
ATOM   2471  HB2 ALA   163      -1.337 -12.410 -18.660  0.060300
ATOM   2472  HB3 ALA   163      -0.566 -10.909 -18.095  0.060300
ATOM   2473  C   ALA   163      -0.130 -11.637 -15.515  0.597300
ATOM   2474  O   ALA   163       1.099 -11.757 -15.613 -0.567900
ATOM   2475  N   SER   164      -0.714 -10.954 -14.530 -0.415700
ATOM   2476  H   SER   164      -1.722 -10.892 -14.526  0.271900
ATOM   2477  CA  SER   164       0.028 -10.242 -13.487 -0.024900
ATOM   2478  HA  SER   164       0.668  -9.520 -13.993  0.084300
ATOM   2479  CB  SER   164      -0.919  -9.451 -12.590  0.211700
ATOM   2480  HB2 SER   164      -1.602 -10.126 -12.075  0.035200
ATOM   2481  HB3 SER   164      -0.329  -8.915 -11.846  0.035200
ATOM   2482  OG  SER   164      -1.655  -8.518 -13.335 -0.654600
ATOM   2483  HG  SER   164      -2.401  -8.989 -13.714  0.427500
ATOM   2484  C   SER   164       0.839 -11.147 -12.576  0.597300
ATOM   2485  O   SER   164       0.332 -12.152 -12.091 -0.567900
ATOM   2486  N   PRO   165       2.112 -10.823 -12.334 -0.254800
ATOM   2487  CD  PRO   165       2.934  -9.888 -13.102  0.019200
ATOM   2488  HD2 PRO   165       2.511  -8.884 -13.077  0.039100
ATOM   2489  HD3 PRO   165       3.056 -10.271 -14.115  0.039100
ATOM   2490  CG  PRO   165       4.256  -9.902 -12.373  0.018900
ATOM   2491  HG2 PRO   165       4.232  -9.199 -11.540  0.021300
ATOM   2492  HG3 PRO   165       5.079  -9.659 -13.044  0.021300
ATOM   2493  CB  PRO   165       4.359 -11.315 -11.863 -0.007000
ATOM   2494  HB2 PRO   165       5.068 -11.398 -11.040  0.025300
ATOM   2495  HB3 PRO   165       4.640 -11.977 -12.683  0.025300
ATOM   2496  CA  PRO   165       2.925 -11.636 -11.432 -0.026600
ATOM   2497  HA  PRO   165       2.736 -12.700 -11.571  0.064100
ATOM   2498  C   PRO   165       2.612 -11.220  -9.980  0.589600
ATOM   2499  O   PRO   165       3.226 -10.301  -9.424 -0.574800
ATOM   2500  N   LEU   166       1.673 -11.920  -9.348 -0.415700
ATOM   2501  H   LEU   166       1.282 -12.725  -9.816  0.271900
ATOM   2502  CA  LEU   166       1.219 -11.587  -7.997 -0.051800
ATOM   2503  HA  LEU   166       0.727 -10.616  -8.064  0.092200
ATOM   2504  CB  LEU   166       0.192 -12.612  -7.529 -0.110200
ATOM   2505  HB2 LEU   166       0.680 -13.581  -7.422  0.045700
ATOM   2506  HB3 LEU   166      -0.188 -12.320  -6.550  0.045700
ATOM   2507  CG  LEU   166      -0.979 -12.750  -8.507  0.353100
ATOM   2508  HG  LEU   166      -0.630 -13.172  -9.449 -0.036100
ATOM   2509  CD1 LEU   166      -1.990 -13.721  -7.924 -0.412100
ATOM   2510 1HD1 LEU   166      -2.354 -13.362  -6.961  0.100000
ATOM   2511 2HD1 LEU   166      -2.830 -13.845  -8.608  0.100000
ATOM   2512 3HD1 LEU   166      -1.510 -14.692  -7.799  0.100000
ATOM   2513  CD2 LEU   166      -1.639 -11.401  -8.815 -0.412100
ATOM   2514 1HD2 LEU   166      -1.360 -10.626  -8.101  0.100000
ATOM   2515 2HD2 LEU   166      -1.315 -11.071  -9.802  0.100000
ATOM   2516 3HD2 LEU   166      -2.725 -11.503  -8.809  0.100000
ATOM   2517  C   LEU   166       2.281 -11.376  -6.929  0.597300
ATOM   2518  O   LEU   166       2.087 -10.562  -6.028 -0.567900
ATOM   2519  N   GLU   167       3.425 -12.034  -7.050 -0.516300
ATOM   2520  H   GLU   167       3.527 -12.740  -7.764  0.293600
ATOM   2521  CA  GLU   167       4.471 -11.867  -6.053  0.039700
ATOM   2522  HA  GLU   167       4.011 -11.919  -5.066  0.110500
ATOM   2523  CB  GLU   167       5.493 -13.004  -6.126  0.056000
ATOM   2524  HB2 GLU   167       6.192 -12.868  -5.301 -0.017300
ATOM   2525  HB3 GLU   167       4.988 -13.953  -5.945 -0.017300
ATOM   2526  CG  GLU   167       6.319 -13.078  -7.419  0.013600
ATOM   2527  HG2 GLU   167       6.635 -12.077  -7.712 -0.042500
ATOM   2528  HG3 GLU   167       7.222 -13.646  -7.196 -0.042500
ATOM   2529  CD  GLU   167       5.610 -13.772  -8.596  0.805400
ATOM   2530  OE1 GLU   167       4.520 -14.374  -8.395 -0.818800
ATOM   2531  OE2 GLU   167       6.163 -13.720  -9.729 -0.818800
ATOM   2532  C   GLU   167       5.136 -10.497  -6.130  0.536600
ATOM   2533  O   GLU   167       5.920 -10.145  -5.251 -0.581900
ATOM   2534  N   LYS   168       4.831  -9.715  -7.166 -0.347900
ATOM   2535  H   LYS   168       4.206 -10.076  -7.873  0.274700
ATOM   2536  CA  LYS   168       5.419  -8.381  -7.320 -0.240000
ATOM   2537  HA  LYS   168       6.141  -8.188  -6.526  0.142600
ATOM   2538  CB  LYS   168       6.159  -8.253  -8.657 -0.009400
ATOM   2539  HB2 LYS   168       5.452  -8.433  -9.467  0.036200
ATOM   2540  HB3 LYS   168       6.507  -7.223  -8.744  0.036200
ATOM   2541  CG  LYS   168       7.360  -9.174  -8.849  0.018700
ATOM   2542  HG2 LYS   168       8.060  -9.036  -8.025  0.010300
ATOM   2543  HG3 LYS   168       7.025 -10.211  -8.876  0.010300
ATOM   2544  CD  LYS   168       8.034  -8.826 -10.179 -0.047900
ATOM   2545  HD2 LYS   168       7.285  -8.823 -10.970  0.062100
ATOM   2546  HD3 LYS   168       8.465  -7.827 -10.111  0.062100
ATOM   2547  CE  LYS   168       9.136  -9.814 -10.582 -0.014300
ATOM   2548  HE2 LYS   168       8.669 -10.772 -10.809  0.113500
ATOM   2549  HE3 LYS   168       9.608  -9.460 -11.498  0.113500
ATOM   2550  NZ  LYS   168      10.155 -10.010  -9.524 -0.385400
ATOM   2551  HZ1 LYS   168       9.758 -10.335  -8.654  0.340000
ATOM   2552  HZ2 LYS   168      10.846 -10.682  -9.826  0.340000
ATOM   2553  HZ3 LYS   168      10.655  -9.156  -9.322  0.340000
ATOM   2554  C   LYS   168       4.393  -7.258  -7.218  0.734100
ATOM   2555  O   LYS   168       4.595  -6.292  -6.479 -0.589400
ATOM   2556  N   VAL   169       3.292  -7.387  -7.959 -0.415700
ATOM   2557  H   VAL   169       3.193  -8.213  -8.531  0.271900
ATOM   2558  CA  VAL   169       2.239  -6.367  -7.984 -0.087500
ATOM   2559  HA  VAL   169       2.715  -5.395  -8.117  0.096900
ATOM   2560  CB  VAL   169       1.275  -6.556  -9.163  0.298500
ATOM   2561  HB  VAL   169       0.547  -5.745  -9.154 -0.029700
ATOM   2562  CG1 VAL   169       2.015  -6.512 -10.482 -0.319200
ATOM   2563 1HG1 VAL   169       2.571  -5.577 -10.555  0.079100
ATOM   2564 2HG1 VAL   169       2.706  -7.350 -10.575  0.079100
ATOM   2565 3HG1 VAL   169       1.295  -6.558 -11.299  0.079100
ATOM   2566  CG2 VAL   169       0.524  -7.862  -9.048 -0.319200
ATOM   2567 1HG2 VAL   169      -0.211  -7.920  -9.850  0.079100
ATOM   2568 2HG2 VAL   169       1.206  -8.708  -9.134  0.079100
ATOM   2569 3HG2 VAL   169      -0.015  -7.918  -8.103  0.079100
ATOM   2570  C   VAL   169       1.451  -6.268  -6.681  0.597300
ATOM   2571  O   VAL   169       0.571  -5.422  -6.551 -0.567900
ATOM   2572  N   CYS   170       1.746  -7.135  -5.714 -0.415700
ATOM   2573  H   CYS   170       2.423  -7.871  -5.863  0.271900
ATOM   2574  CA  CYS   170       1.067  -7.064  -4.435  0.021300
ATOM   2575  HA  CYS   170      -0.010  -7.033  -4.600  0.112400
ATOM   2576  CB  CYS   170       1.386  -8.285  -3.567 -0.123100
ATOM   2577  HB2 CYS   170       0.817  -8.183  -2.643  0.111200
ATOM   2578  HB3 CYS   170       1.053  -9.186  -4.083  0.111200
ATOM   2579  SG  CYS   170       3.104  -8.484  -3.102 -0.311900
ATOM   2580  HG  CYS   170       3.154  -7.513  -2.187  0.193300
ATOM   2581  C   CYS   170       1.452  -5.748  -3.746  0.597300
ATOM   2582  O   CYS   170       0.655  -5.168  -3.009 -0.567900
ATOM   2583  N   LEU   171       2.658  -5.243  -4.030 -0.415700
ATOM   2584  H   LEU   171       3.277  -5.770  -4.630  0.271900
ATOM   2585  CA  LEU   171       3.117  -3.968  -3.478 -0.051800
ATOM   2586  HA  LEU   171       3.033  -3.995  -2.391  0.092200
ATOM   2587  CB  LEU   171       4.570  -3.695  -3.866 -0.110200
ATOM   2588  HB2 LEU   171       4.627  -3.756  -4.953  0.045700
ATOM   2589  HB3 LEU   171       4.804  -2.662  -3.606  0.045700
ATOM   2590  CG  LEU   171       5.668  -4.580  -3.296  0.353100
ATOM   2591  HG  LEU   171       5.431  -5.629  -3.475 -0.036100
ATOM   2592  CD1 LEU   171       6.979  -4.255  -3.996 -0.412100
ATOM   2593 1HD1 LEU   171       6.927  -4.596  -5.030  0.100000
ATOM   2594 2HD1 LEU   171       7.164  -3.181  -3.959  0.100000
ATOM   2595 3HD1 LEU   171       7.794  -4.774  -3.493  0.100000
ATOM   2596  CD2 LEU   171       5.783  -4.344  -1.817 -0.412100
ATOM   2597 1HD2 LEU   171       4.916  -4.776  -1.318  0.100000
ATOM   2598 2HD2 LEU   171       6.669  -4.855  -1.440  0.100000
ATOM   2599 3HD2 LEU   171       5.811  -3.274  -1.612  0.100000
ATOM   2600  C   LEU   171       2.251  -2.807  -3.982  0.597300
ATOM   2601  O   LEU   171       2.264  -1.713  -3.412 -0.567900
ATOM   2602  N   ILE   172       1.518  -3.023  -5.072 -0.415700
ATOM   2603  H   ILE   172       1.511  -3.942  -5.492  0.271900
ATOM   2604  CA  ILE   172       0.616  -2.012  -5.615 -0.059700
ATOM   2605  HA  ILE   172       1.116  -1.044  -5.623  0.086900
ATOM   2606  CB  ILE   172       0.233  -2.357  -7.073  0.130300
ATOM   2607  HB  ILE   172      -0.099  -3.391  -7.158  0.018700
ATOM   2608  CG2 ILE   172      -0.972  -1.557  -7.540 -0.320400
ATOM   2609 1HG2 ILE   172      -0.754  -0.489  -7.533  0.088200
ATOM   2610 2HG2 ILE   172      -1.244  -1.840  -8.557  0.088200
ATOM   2611 3HG2 ILE   172      -1.859  -1.778  -6.947  0.088200
ATOM   2612  CG1 ILE   172       1.435  -2.099  -7.994 -0.043000
ATOM   2613 2HG1 ILE   172       1.732  -1.052  -7.926  0.023600
ATOM   2614 3HG1 ILE   172       2.271  -2.708  -7.651  0.023600
ATOM   2615  CD1 ILE   172       1.192  -2.428  -9.440 -0.066000
ATOM   2616 1HD1 ILE   172       0.489  -1.728  -9.893  0.018600
ATOM   2617 2HD1 ILE   172       2.136  -2.359  -9.980  0.018600
ATOM   2618 3HD1 ILE   172       0.822  -3.449  -9.528  0.018600
ATOM   2619  C   ILE   172      -0.617  -1.852  -4.711  0.597300
ATOM   2620  O   ILE   172      -1.293  -0.820  -4.730 -0.567900
ATOM   2621  N   GLY   173      -0.881  -2.856  -3.879 -0.415700
ATOM   2622  H   GLY   173      -0.288  -3.674  -3.874  0.271900
ATOM   2623  CA  GLY   173      -2.004  -2.829  -2.964 -0.025200
ATOM   2624  HA2 GLY   173      -2.923  -2.581  -3.494  0.069800
ATOM   2625  HA3 GLY   173      -2.097  -3.826  -2.534  0.069800
ATOM   2626  C   GLY   173      -1.800  -1.833  -1.840  0.597300
ATOM   2627  O   GLY   173      -2.747  -1.561  -1.102 -0.567900
ATOM   2628  N   CYM   174      -0.577  -1.303  -1.688 -0.415700
ATOM   2629  H   CYM   174       0.170  -1.609  -2.294  0.271900
ATOM   2630  CA  CYM   174      -0.300  -0.301  -0.658 -0.035100
ATOM   2631  HA  CYM   174      -1.117   0.421  -0.658  0.050800
ATOM   2632  CB  CYM   174      -0.318  -0.934   0.737 -0.241300
ATOM   2633  HB3 CYM   174       0.461  -1.697   0.770  0.112200
ATOM   2634  HB2 CYM   174      -1.264  -1.453   0.890  0.112200
ATOM   2635  SG  CYM   174      -0.047   0.241   2.117 -0.884400
ATOM   2636  C   CYM   174       0.973   0.520  -0.817  0.597300
ATOM   2637  O   CYM   174       0.928   1.677  -1.225 -0.567900
ATOM   2638  N   GLY   175       2.105  -0.061  -0.470 -0.415700
ATOM   2639  H   GLY   175       2.081  -1.007  -0.116  0.271900
ATOM   2640  CA  GLY   175       3.377   0.630  -0.482 -0.025200
ATOM   2641  HA2 GLY   175       3.380   1.287   0.388  0.069800
ATOM   2642  HA3 GLY   175       4.166  -0.110  -0.345  0.069800
ATOM   2643  C   GLY   175       3.720   1.446  -1.711  0.597300
ATOM   2644  O   GLY   175       4.066   2.617  -1.575 -0.567900
ATOM   2645  N   PHE   176       3.637   0.847  -2.895 -0.415700
ATOM   2646  H   PHE   176       3.306  -0.106  -2.954  0.271900
ATOM   2647  CA  PHE   176       3.977   1.573  -4.113 -0.002400
ATOM   2648  HA  PHE   176       4.937   2.069  -3.968  0.097800
ATOM   2649  CB  PHE   176       4.116   0.637  -5.313 -0.034300
ATOM   2650  HB2 PHE   176       4.951  -0.042  -5.138  0.029500
ATOM   2651  HB3 PHE   176       3.217   0.028  -5.413  0.029500
ATOM   2652  CG  PHE   176       4.356   1.385  -6.603  0.011800
ATOM   2653  CD1 PHE   176       5.611   1.931  -6.879 -0.125600
ATOM   2654  HD1 PHE   176       6.425   1.784  -6.185  0.133000
ATOM   2655  CE1 PHE   176       5.825   2.690  -8.034 -0.170400
ATOM   2656  HE1 PHE   176       6.798   3.116  -8.231  0.143000
ATOM   2657  CZ  PHE   176       4.782   2.909  -8.923 -0.107200
ATOM   2658  HZ  PHE   176       4.940   3.495  -9.816  0.129700
ATOM   2659  CE2 PHE   176       3.526   2.369  -8.661 -0.170400
ATOM   2660  HE2 PHE   176       2.717   2.539  -9.356  0.143000
ATOM   2661  CD2 PHE   176       3.315   1.608  -7.503 -0.125600
ATOM   2662  HD2 PHE   176       2.329   1.216  -7.301  0.133000
ATOM   2663  C   PHE   176       2.974   2.653  -4.487  0.597300
ATOM   2664  O   PHE   176       3.355   3.790  -4.753 -0.567900
ATOM   2665  N   SER   177       1.705   2.268  -4.604 -0.415700
ATOM   2666  H   SER   177       1.470   1.298  -4.448  0.271900
ATOM   2667  CA  SER   177       0.648   3.188  -4.982 -0.024900
ATOM   2668  HA  SER   177       0.835   3.563  -5.989  0.084300
ATOM   2669  CB  SER   177      -0.694   2.470  -4.971  0.211700
ATOM   2670  HB2 SER   177      -0.891   2.083  -3.971  0.035200
ATOM   2671  HB3 SER   177      -1.488   3.166  -5.243  0.035200
ATOM   2672  OG  SER   177      -0.675   1.397  -5.885 -0.654600
ATOM   2673  HG  SER   177      -1.048   0.622  -5.459  0.427500
ATOM   2674  C   SER   177       0.613   4.367  -4.039  0.597300
ATOM   2675  O   SER   177       0.448   5.510  -4.463 -0.567900
ATOM   2676  N   THR   178       0.830   4.096  -2.759 -0.415700
ATOM   2677  H   THR   178       0.972   3.139  -2.468  0.271900
ATOM   2678  CA  THR   178       0.819   5.138  -1.759 -0.038900
ATOM   2679  HA  THR   178      -0.131   5.669  -1.819  0.100700
ATOM   2680  CB  THR   178       0.945   4.569  -0.351  0.365400
ATOM   2681  HB  THR   178       1.760   3.846  -0.313  0.004300
ATOM   2682  CG2 THR   178       1.251   5.676   0.657 -0.243800
ATOM   2683 1HG2 THR   178       2.184   6.202   0.456  0.064200
ATOM   2684 2HG2 THR   178       0.423   6.385   0.682  0.064200
ATOM   2685 3HG2 THR   178       1.369   5.236   1.647  0.064200
ATOM   2686  OG1 THR   178      -0.279   3.939   0.002 -0.676100
ATOM   2687  HG1 THR   178      -0.222   3.065  -0.390  0.410200
ATOM   2688  C   THR   178       1.908   6.156  -1.992  0.597300
ATOM   2689  O   THR   178       1.628   7.352  -2.116 -0.567900
ATOM   2690  N   GLY   179       3.153   5.700  -2.014 -0.415700
ATOM   2691  H   GLY   179       3.339   4.709  -1.944  0.271900
ATOM   2692  CA  GLY   179       4.257   6.623  -2.185 -0.025200
ATOM   2693  HA2 GLY   179       4.214   7.381  -1.403  0.069800
ATOM   2694  HA3 GLY   179       5.193   6.074  -2.089  0.069800
ATOM   2695  C   GLY   179       4.251   7.319  -3.538  0.597300
ATOM   2696  O   GLY   179       4.478   8.528  -3.636 -0.567900
ATOM   2697  N   TYR   180       3.968   6.553  -4.580 -0.415700
ATOM   2698  H   TYR   180       3.788   5.569  -4.446  0.271900
ATOM   2699  CA  TYR   180       3.945   7.057  -5.937 -0.001400
ATOM   2700  HA  TYR   180       4.915   7.495  -6.170  0.087600
ATOM   2701  CB  TYR   180       3.685   5.880  -6.871 -0.015200
ATOM   2702  HB2 TYR   180       4.368   5.075  -6.600  0.029500
ATOM   2703  HB3 TYR   180       2.669   5.503  -6.752  0.029500
ATOM   2704  CG  TYR   180       3.963   6.175  -8.313 -0.001100
ATOM   2705  CD1 TYR   180       5.278   6.325  -8.755 -0.190600
ATOM   2706  HD1 TYR   180       6.092   6.229  -8.051  0.169900
ATOM   2707  CE1 TYR   180       5.545   6.587 -10.095 -0.234100
ATOM   2708  HE1 TYR   180       6.562   6.705 -10.439  0.165600
ATOM   2709  CZ  TYR   180       4.489   6.702 -10.998  0.322600
ATOM   2710  OH  TYR   180       4.745   6.958 -12.312 -0.557900
ATOM   2711  HH  TYR   180       5.532   6.511 -12.632  0.399200
ATOM   2712  CE2 TYR   180       3.170   6.552 -10.566 -0.234100
ATOM   2713  HE2 TYR   180       2.361   6.626 -11.278  0.165600
ATOM   2714  CD2 TYR   180       2.913   6.288  -9.224 -0.190600
ATOM   2715  HD2 TYR   180       1.894   6.154  -8.892  0.169900
ATOM   2716  C   TYR   180       2.875   8.130  -6.112  0.597300
ATOM   2717  O   TYR   180       3.158   9.253  -6.540 -0.567900
ATOM   2718  N   GLY   181       1.637   7.795  -5.762 -0.415700
ATOM   2719  H   GLY   181       1.447   6.875  -5.390  0.271900
ATOM   2720  CA  GLY   181       0.541   8.738  -5.891 -0.025200
ATOM   2721  HA2 GLY   181       0.425   9.044  -6.930  0.069800
ATOM   2722  HA3 GLY   181      -0.380   8.246  -5.576  0.069800
ATOM   2723  C   GLY   181       0.669   9.978  -5.026  0.597300
ATOM   2724  O   GLY   181       0.067  10.998  -5.330 -0.567900
ATOM   2725  N   SER   182       1.430   9.895  -3.937 -0.415700
ATOM   2726  H   SER   182       1.853   9.005  -3.713  0.271900
ATOM   2727  CA  SER   182       1.644  11.030  -3.041 -0.024900
ATOM   2728  HA  SER   182       0.676  11.417  -2.723  0.084300
ATOM   2729  CB  SER   182       2.433  10.617  -1.797  0.211700
ATOM   2730  HB2 SER   182       3.338  10.081  -2.081  0.035200
ATOM   2731  HB3 SER   182       2.721  11.513  -1.249  0.035200
ATOM   2732  OG  SER   182       1.636   9.813  -0.942 -0.654600
ATOM   2733  HG  SER   182       1.569   8.946  -1.347  0.427500
ATOM   2734  C   SER   182       2.401  12.139  -3.748  0.597300
ATOM   2735  O   SER   182       2.096  13.318  -3.569 -0.567900
ATOM   2736  N   ALA   183       3.371  11.743  -4.574 -0.415700
ATOM   2737  H   ALA   183       3.528  10.752  -4.687  0.271900
ATOM   2738  CA  ALA   183       4.221  12.655  -5.327  0.033700
ATOM   2739  HA  ALA   183       4.516  13.489  -4.690  0.082300
ATOM   2740  CB  ALA   183       5.476  11.916  -5.741 -0.182500
ATOM   2741  HB1 ALA   183       6.028  11.586  -4.861  0.060300
ATOM   2742  HB2 ALA   183       5.204  11.045  -6.338  0.060300
ATOM   2743  HB3 ALA   183       6.116  12.576  -6.327  0.060300
ATOM   2744  C   ALA   183       3.533  13.234  -6.555  0.597300
ATOM   2745  O   ALA   183       3.372  14.447  -6.696 -0.567900
ATOM   2746  N   VAL   184       3.051  12.346  -7.409 -0.415700
ATOM   2747  H   VAL   184       3.183  11.362  -7.226  0.271900
ATOM   2748  CA  VAL   184       2.433  12.748  -8.664 -0.087500
ATOM   2749  HA  VAL   184       2.978  13.617  -9.034  0.096900
ATOM   2750  CB  VAL   184       2.600  11.650  -9.743  0.298500
ATOM   2751  HB  VAL   184       2.313  12.073 -10.706 -0.029700
ATOM   2752  CG1 VAL   184       4.069  11.218  -9.838 -0.319200
ATOM   2753 1HG1 VAL   184       4.351  10.612  -8.977  0.079100
ATOM   2754 2HG1 VAL   184       4.207  10.624 -10.741  0.079100
ATOM   2755 3HG1 VAL   184       4.713  12.096  -9.896  0.079100
ATOM   2756  CG2 VAL   184       1.703  10.441  -9.466 -0.319200
ATOM   2757 1HG2 VAL   184       1.930   9.651 -10.182  0.079100
ATOM   2758 2HG2 VAL   184       1.863  10.055  -8.459  0.079100
ATOM   2759 3HG2 VAL   184       0.653  10.704  -9.595  0.079100
ATOM   2760  C   VAL   184       0.981  13.183  -8.590  0.597300
ATOM   2761  O   VAL   184       0.559  14.015  -9.390 -0.567900
ATOM   2762  N   LYS   185       0.210  12.647  -7.654 -0.347900
ATOM   2763  H   LYS   185       0.583  11.953  -7.022  0.274700
ATOM   2764  CA  LYS   185      -1.206  12.985  -7.569 -0.240000
ATOM   2765  HA  LYS   185      -1.530  13.465  -8.493  0.142600
ATOM   2766  CB  LYS   185      -2.026  11.694  -7.438 -0.009400
ATOM   2767  HB2 LYS   185      -1.767  11.064  -8.289  0.036200
ATOM   2768  HB3 LYS   185      -1.814  11.125  -6.533  0.036200
ATOM   2769  CG  LYS   185      -3.519  11.923  -7.414  0.018700
ATOM   2770  HG2 LYS   185      -3.792  12.219  -6.401  0.010300
ATOM   2771  HG3 LYS   185      -3.709  12.756  -8.091  0.010300
ATOM   2772  CD  LYS   185      -4.270  10.676  -7.864 -0.047900
ATOM   2773  HD2 LYS   185      -3.732  10.171  -8.666  0.062100
ATOM   2774  HD3 LYS   185      -4.349   9.977  -7.031  0.062100
ATOM   2775  CE  LYS   185      -5.662  11.025  -8.395 -0.014300
ATOM   2776  HE2 LYS   185      -6.111  10.109  -8.778  0.113500
ATOM   2777  HE3 LYS   185      -6.326  11.406  -7.618  0.113500
ATOM   2778  NZ  LYS   185      -5.621  12.040  -9.477 -0.385400
ATOM   2779  HZ1 LYS   185      -4.931  11.772 -10.164  0.340000
ATOM   2780  HZ2 LYS   185      -6.520  12.125  -9.929  0.340000
ATOM   2781  HZ3 LYS   185      -5.364  12.941  -9.100  0.340000
ATOM   2782  C   LYS   185      -1.535  13.972  -6.462  0.734100
ATOM   2783  O   LYS   185      -2.261  14.941  -6.682 -0.589400
ATOM   2784  N   VAL   186      -1.008  13.729  -5.274 -0.415700
ATOM   2785  H   VAL   186      -0.513  12.858  -5.143  0.271900
ATOM   2786  CA  VAL   186      -1.310  14.580  -4.131 -0.087500
ATOM   2787  HA  VAL   186      -2.353  14.888  -4.203  0.096900
ATOM   2788  CB  VAL   186      -1.187  13.798  -2.830  0.298500
ATOM   2789  HB  VAL   186      -0.169  13.430  -2.706 -0.029700
ATOM   2790  CG1 VAL   186      -1.515  14.680  -1.629 -0.319200
ATOM   2791 1HG1 VAL   186      -2.518  15.093  -1.732  0.079100
ATOM   2792 2HG1 VAL   186      -1.475  14.078  -0.721  0.079100
ATOM   2793 3HG1 VAL   186      -0.790  15.487  -1.529  0.079100
ATOM   2794  CG2 VAL   186      -2.128  12.607  -2.890 -0.319200
ATOM   2795 1HG2 VAL   186      -1.864  11.950  -3.718  0.079100
ATOM   2796 2HG2 VAL   186      -2.043  12.028  -1.970  0.079100
ATOM   2797 3HG2 VAL   186      -3.158  12.942  -3.012  0.079100
ATOM   2798  C   VAL   186      -0.503  15.867  -4.091  0.597300
ATOM   2799  O   VAL   186      -1.083  16.947  -4.102 -0.567900
ATOM   2800  N   ALA   187       0.822  15.771  -4.022 -0.415700
ATOM   2801  H   ALA   187       1.256  14.861  -3.960  0.271900
ATOM   2802  CA  ALA   187       1.665  16.964  -3.989  0.033700
ATOM   2803  HA  ALA   187       1.199  17.713  -3.348  0.082300
ATOM   2804  CB  ALA   187       3.028  16.641  -3.418 -0.182500
ATOM   2805  HB1 ALA   187       3.666  16.228  -4.199  0.060300
ATOM   2806  HB2 ALA   187       3.489  17.548  -3.027  0.060300
ATOM   2807  HB3 ALA   187       2.962  15.891  -2.630  0.060300
ATOM   2808  C   ALA   187       1.834  17.579  -5.366  0.597300
ATOM   2809  O   ALA   187       2.217  18.741  -5.481 -0.567900
ATOM   2810  N   LYS   188       1.563  16.785  -6.401 -0.347900
ATOM   2811  H   LYS   188       1.329  15.822  -6.206  0.274700
ATOM   2812  CA  LYS   188       1.700  17.200  -7.796 -0.240000
ATOM   2813  HA  LYS   188       1.634  16.317  -8.432  0.142600
ATOM   2814  CB  LYS   188       0.573  18.159  -8.192 -0.009400
ATOM   2815  HB2 LYS   188       0.558  19.017  -7.520  0.036200
ATOM   2816  HB3 LYS   188       0.740  18.525  -9.206  0.036200
ATOM   2817  CG  LYS   188      -0.768  17.478  -8.175  0.018700
ATOM   2818  HG2 LYS   188      -0.752  16.687  -8.924  0.010300
ATOM   2819  HG3 LYS   188      -0.923  17.036  -7.190  0.010300
ATOM   2820  CD  LYS   188      -1.907  18.441  -8.429 -0.047900
ATOM   2821  HD2 LYS   188      -1.889  19.237  -7.685  0.062100
ATOM   2822  HD3 LYS   188      -1.807  18.882  -9.421  0.062100
ATOM   2823  CE  LYS   188      -3.240  17.696  -8.328 -0.014300
ATOM   2824  HE2 LYS   188      -3.401  17.383  -7.297  0.113500
ATOM   2825  HE3 LYS   188      -4.040  18.382  -8.604  0.113500
ATOM   2826  NZ  LYS   188      -3.275  16.496  -9.216 -0.385400
ATOM   2827  HZ1 LYS   188      -2.859  16.685 -10.117  0.340000
ATOM   2828  HZ2 LYS   188      -2.797  15.708  -8.802  0.340000
ATOM   2829  HZ3 LYS   188      -4.229  16.208  -9.382  0.340000
ATOM   2830  C   LYS   188       3.071  17.810  -8.087  0.734100
ATOM   2831  O   LYS   188       3.174  18.971  -8.495 -0.589400
ATOM   2832  N   VAL   189       4.119  17.029  -7.833 -0.415700
ATOM   2833  H   VAL   189       3.930  16.100  -7.485  0.271900
ATOM   2834  CA  VAL   189       5.507  17.432  -8.066 -0.087500
ATOM   2835  HA  VAL   189       5.748  18.240  -7.375  0.096900
ATOM   2836  CB  VAL   189       6.467  16.257  -7.769  0.298500
ATOM   2837  HB  VAL   189       6.076  15.350  -8.230 -0.029700
ATOM   2838  CG1 VAL   189       7.861  16.512  -8.329 -0.319200
ATOM   2839 1HG1 VAL   189       8.264  17.425  -7.890  0.079100
ATOM   2840 2HG1 VAL   189       8.518  15.686  -8.059  0.079100
ATOM   2841 3HG1 VAL   189       7.860  16.596  -9.415  0.079100
ATOM   2842  CG2 VAL   189       6.553  16.039  -6.270 -0.319200
ATOM   2843 1HG2 VAL   189       7.203  15.190  -6.061  0.079100
ATOM   2844 2HG2 VAL   189       6.961  16.925  -5.784  0.079100
ATOM   2845 3HG2 VAL   189       5.562  15.835  -5.864  0.079100
ATOM   2846  C   VAL   189       5.707  17.976  -9.492  0.597300
ATOM   2847  O   VAL   189       5.280  17.374 -10.483 -0.567900
ATOM   2848  N   THR   190       6.344  19.142  -9.585 -0.415700
ATOM   2849  H   THR   190       6.660  19.608  -8.747  0.271900
ATOM   2850  CA  THR   190       6.594  19.801 -10.865 -0.038900
ATOM   2851  HA  THR   190       5.869  19.438 -11.594  0.100700
ATOM   2852  CB  THR   190       6.396  21.336 -10.773  0.365400
ATOM   2853  HB  THR   190       6.715  21.798 -11.707  0.004300
ATOM   2854  CG2 THR   190       4.940  21.681 -10.526 -0.243800
ATOM   2855 1HG2 THR   190       4.325  21.327 -11.354  0.064200
ATOM   2856 2HG2 THR   190       4.593  21.225  -9.598  0.064200
ATOM   2857 3HG2 THR   190       4.826  22.762 -10.445  0.064200
ATOM   2858  OG1 THR   190       7.200  21.880  -9.729 -0.676100
ATOM   2859  HG1 THR   190       7.289  22.823  -9.887  0.410200
ATOM   2860  C   THR   190       7.979  19.523 -11.449  0.597300
ATOM   2861  O   THR   190       8.953  19.226 -10.745 -0.567900
ATOM   2862  N   GLN   191       8.066  19.697 -12.761 -0.415700
ATOM   2863  H   GLN   191       7.251  20.009 -13.268  0.271900
ATOM   2864  CA  GLN   191       9.307  19.518 -13.489 -0.003100
ATOM   2865  HA  GLN   191       9.686  18.519 -13.276  0.085000
ATOM   2866  CB  GLN   191       9.012  19.639 -14.984 -0.003600
ATOM   2867  HB2 GLN   191       8.009  19.266 -15.191  0.017100
ATOM   2868  HB3 GLN   191       9.048  20.685 -15.288  0.017100
ATOM   2869  CG  GLN   191       9.976  18.829 -15.824 -0.064500
ATOM   2870  HG2 GLN   191      11.000  19.097 -15.562  0.035200
ATOM   2871  HG3 GLN   191       9.842  17.769 -15.608  0.035200
ATOM   2872  CD  GLN   191       9.776  19.038 -17.312  0.695100
ATOM   2873  OE1 GLN   191       8.914  18.414 -17.933 -0.608600
ATOM   2874  NE2 GLN   191      10.589  19.891 -17.909 -0.940700
ATOM   2875 1HE2 GLN   191      10.412  20.143 -18.871  0.425100
ATOM   2876 2HE2 GLN   191      11.249  20.448 -17.385  0.425100
ATOM   2877  C   GLN   191      10.333  20.569 -13.036  0.597300
ATOM   2878  O   GLN   191      10.034  21.765 -13.011 -0.567900
ATOM   2879  N   GLY   192      11.512  20.117 -12.614 -0.415700
ATOM   2880  H   GLY   192      11.698  19.124 -12.648  0.271900
ATOM   2881  CA  GLY   192      12.583  21.009 -12.179 -0.025200
ATOM   2882  HA2 GLY   192      13.534  20.577 -12.489  0.069800
ATOM   2883  HA3 GLY   192      12.485  21.965 -12.694  0.069800
ATOM   2884  C   GLY   192      12.637  21.299 -10.688  0.597300
ATOM   2885  O   GLY   192      13.591  21.909 -10.200 -0.567900
ATOM   2886  N   SER   193      11.664  20.788  -9.942 -0.415700
ATOM   2887  H   SER   193      10.921  20.270 -10.389  0.271900
ATOM   2888  CA  SER   193      11.575  21.041  -8.505 -0.024900
ATOM   2889  HA  SER   193      11.724  22.109  -8.349  0.084300
ATOM   2890  CB  SER   193      10.160  20.731  -8.024  0.211700
ATOM   2891  HB2 SER   193      10.103  20.866  -6.944  0.035200
ATOM   2892  HB3 SER   193       9.466  21.424  -8.498  0.035200
ATOM   2893  OG  SER   193       9.792  19.406  -8.348 -0.654600
ATOM   2894  HG  SER   193       9.458  19.375  -9.247  0.427500
ATOM   2895  C   SER   193      12.601  20.330  -7.630  0.597300
ATOM   2896  O   SER   193      13.295  19.419  -8.066 -0.567900
ATOM   2897  N   THR   194      12.747  20.830  -6.408 -0.415700
ATOM   2898  H   THR   194      12.211  21.649  -6.156  0.271900
ATOM   2899  CA  THR   194      13.611  20.256  -5.392 -0.038900
ATOM   2900  HA  THR   194      14.267  19.506  -5.834  0.100700
ATOM   2901  CB  THR   194      14.477  21.324  -4.693  0.365400
ATOM   2902  HB  THR   194      13.851  22.185  -4.460  0.004300
ATOM   2903  CG2 THR   194      15.072  20.792  -3.389 -0.243800
ATOM   2904 1HG2 THR   194      15.632  19.877  -3.581  0.064200
ATOM   2905 2HG2 THR   194      15.750  21.539  -2.976  0.064200
ATOM   2906 3HG2 THR   194      14.286  20.596  -2.659  0.064200
ATOM   2907  OG1 THR   194      15.537  21.742  -5.557 -0.676100
ATOM   2908  HG1 THR   194      15.142  22.101  -6.355  0.410200
ATOM   2909  C   THR   194      12.657  19.599  -4.400  0.597300
ATOM   2910  O   THR   194      11.706  20.232  -3.928 -0.567900
ATOM   2911  N   CYS   195      12.890  18.329  -4.106 -0.415700
ATOM   2912  H   CYS   195      13.652  17.852  -4.567  0.271900
ATOM   2913  CA  CYS   195      12.059  17.573  -3.199  0.021300
ATOM   2914  HA  CYS   195      11.291  18.217  -2.773  0.112400
ATOM   2915  CB  CYS   195      11.367  16.439  -3.940 -0.123100
ATOM   2916  HB2 CYS   195      12.124  15.764  -4.338  0.111200
ATOM   2917  HB3 CYS   195      10.758  15.875  -3.234  0.111200
ATOM   2918  SG  CYS   195      10.308  16.956  -5.281 -0.311900
ATOM   2919  HG  CYS   195      11.248  17.520  -6.044  0.193300
ATOM   2920  C   CYS   195      12.886  16.989  -2.073  0.597300
ATOM   2921  O   CYS   195      14.072  16.735  -2.230 -0.567900
ATOM   2922  N   ALA   196      12.252  16.810  -0.926 -0.415700
ATOM   2923  H   ALA   196      11.286  17.100  -0.858  0.271900
ATOM   2924  CA  ALA   196      12.868  16.208   0.243  0.033700
ATOM   2925  HA  ALA   196      13.830  15.773  -0.028  0.082300
ATOM   2926  CB  ALA   196      13.113  17.265   1.331 -0.182500
ATOM   2927  HB1 ALA   196      12.193  17.806   1.551  0.060300
ATOM   2928  HB2 ALA   196      13.469  16.778   2.239  0.060300
ATOM   2929  HB3 ALA   196      13.883  17.960   0.994  0.060300
ATOM   2930  C   ALA   196      11.909  15.109   0.725  0.597300
ATOM   2931  O   ALA   196      10.687  15.305   0.756 -0.567900
ATOM   2932  N   VAL   197      12.447  13.942   1.052 -0.415700
ATOM   2933  H   VAL   197      13.444  13.816   0.954  0.271900
ATOM   2934  CA  VAL   197      11.636  12.811   1.500 -0.087500
ATOM   2935  HA  VAL   197      10.601  13.112   1.660  0.096900
ATOM   2936  CB  VAL   197      11.669  11.675   0.466  0.298500
ATOM   2937  HB  VAL   197      12.668  11.241   0.425 -0.029700
ATOM   2938  CG1 VAL   197      10.693  10.570   0.858 -0.319200
ATOM   2939 1HG1 VAL   197       9.676  10.960   0.894  0.079100
ATOM   2940 2HG1 VAL   197      10.740   9.767   0.123  0.079100
ATOM   2941 3HG1 VAL   197      10.957  10.151   1.829  0.079100
ATOM   2942  CG2 VAL   197      11.347  12.223  -0.921 -0.319200
ATOM   2943 1HG2 VAL   197      12.155  12.860  -1.282  0.079100
ATOM   2944 2HG2 VAL   197      11.231  11.396  -1.621  0.079100
ATOM   2945 3HG2 VAL   197      10.412  12.784  -0.891  0.079100
ATOM   2946  C   VAL   197      12.217  12.343   2.811  0.597300
ATOM   2947  O   VAL   197      13.402  12.040   2.864 -0.567900
ATOM   2948  N   PHE   198      11.434  12.404   3.882 -0.415700
ATOM   2949  H   PHE   198      10.475  12.702   3.772  0.271900
ATOM   2950  CA  PHE   198      11.863  11.959   5.203 -0.002400
ATOM   2951  HA  PHE   198      12.950  11.977   5.294  0.097800
ATOM   2952  CB  PHE   198      11.244  12.835   6.300 -0.034300
ATOM   2953  HB2 PHE   198      10.168  12.908   6.149  0.029500
ATOM   2954  HB3 PHE   198      11.407  12.348   7.262  0.029500
ATOM   2955  CG  PHE   198      11.805  14.230   6.381  0.011800
ATOM   2956  CD1 PHE   198      11.604  15.145   5.339 -0.125600
ATOM   2957  HD1 PHE   198      11.046  14.859   4.460  0.133000
ATOM   2958  CE1 PHE   198      12.094  16.455   5.429 -0.170400
ATOM   2959  HE1 PHE   198      11.934  17.153   4.621  0.143000
ATOM   2960  CZ  PHE   198      12.784  16.854   6.573 -0.107200
ATOM   2961  HZ  PHE   198      13.155  17.865   6.655  0.129700
ATOM   2962  CE2 PHE   198      12.988  15.945   7.617 -0.170400
ATOM   2963  HE2 PHE   198      13.529  16.243   8.503  0.143000
ATOM   2964  CD2 PHE   198      12.501  14.639   7.518 -0.125600
ATOM   2965  HD2 PHE   198      12.673  13.949   8.331  0.133000
ATOM   2966  C   PHE   198      11.368  10.522   5.327  0.597300
ATOM   2967  O   PHE   198      10.160  10.290   5.267 -0.567900
ATOM   2968  N   GLY   199      12.283   9.568   5.473 -0.415700
ATOM   2969  H   GLY   199      13.263   9.815   5.488  0.271900
ATOM   2970  CA  GLY   199      11.923   8.159   5.559 -0.025200
ATOM   2971  HA2 GLY   199      12.528   7.693   6.337  0.069800
ATOM   2972  HA3 GLY   199      10.874   8.028   5.827  0.069800
ATOM   2973  C   GLY   199      12.176   7.453   4.237  0.597300
ATOM   2974  O   GLY   199      11.453   7.638   3.258 -0.567900
ATOM   2975  N   LEU   200      13.221   6.630   4.201 -0.415700
ATOM   2976  H   LEU   200      13.825   6.564   5.008  0.271900
ATOM   2977  CA  LEU   200      13.615   5.909   2.985 -0.051800
ATOM   2978  HA  LEU   200      13.080   6.312   2.126  0.092200
ATOM   2979  CB  LEU   200      15.116   6.092   2.744 -0.110200
ATOM   2980  HB2 LEU   200      15.654   5.642   3.579  0.045700
ATOM   2981  HB3 LEU   200      15.403   5.588   1.821  0.045700
ATOM   2982  CG  LEU   200      15.514   7.568   2.657  0.353100
ATOM   2983  HG  LEU   200      15.274   8.083   3.586 -0.036100
ATOM   2984  CD1 LEU   200      17.000   7.676   2.411 -0.412100
ATOM   2985 1HD1 LEU   200      17.503   7.126   3.207  0.100000
ATOM   2986 2HD1 LEU   200      17.270   7.253   1.444  0.100000
ATOM   2987 3HD1 LEU   200      17.309   8.721   2.456  0.100000
ATOM   2988  CD2 LEU   200      14.742   8.272   1.555 -0.412100
ATOM   2989 1HD2 LEU   200      15.133   9.282   1.429  0.100000
ATOM   2990 2HD2 LEU   200      14.843   7.722   0.619  0.100000
ATOM   2991 3HD2 LEU   200      13.690   8.370   1.823  0.100000
ATOM   2992  C   LEU   200      13.249   4.428   3.007  0.597300
ATOM   2993  O   LEU   200      14.086   3.569   2.735 -0.567900
ATOM   2994  N   GLY   201      12.013   4.130   3.378 -0.415700
ATOM   2995  H   GLY   201      11.352   4.873   3.555  0.271900
ATOM   2996  CA  GLY   201      11.542   2.759   3.420 -0.025200
ATOM   2997  HA2 GLY   201      12.364   2.052   3.531  0.069800
ATOM   2998  HA3 GLY   201      10.876   2.642   4.275  0.069800
ATOM   2999  C   GLY   201      10.780   2.432   2.161  0.597300
ATOM   3000  O   GLY   201      10.843   3.164   1.188 -0.567900
ATOM   3001  N   GLY   202       9.990   1.374   2.177 -0.415700
ATOM   3002  H   GLY   202       9.886   0.826   3.019  0.271900
ATOM   3003  CA  GLY   202       9.252   1.001   0.987 -0.025200
ATOM   3004  HA2 GLY   202       9.950   0.712   0.202  0.069800
ATOM   3005  HA3 GLY   202       8.610   0.152   1.221  0.069800
ATOM   3006  C   GLY   202       8.383   2.119   0.449  0.597300
ATOM   3007  O   GLY   202       8.380   2.385  -0.751 -0.567900
ATOM   3008  N   VAL   203       7.634   2.770   1.327 -0.415700
ATOM   3009  H   VAL   203       7.696   2.537   2.308  0.271900
ATOM   3010  CA  VAL   203       6.757   3.866   0.916 -0.087500
ATOM   3011  HA  VAL   203       6.208   3.558   0.027  0.096900
ATOM   3012  CB  VAL   203       5.717   4.146   2.020  0.298500
ATOM   3013  HB  VAL   203       6.222   4.466   2.931 -0.029700
ATOM   3014  CG1 VAL   203       4.757   5.257   1.594 -0.319200
ATOM   3015 1HG1 VAL   203       4.051   5.461   2.399  0.079100
ATOM   3016 2HG1 VAL   203       5.290   6.178   1.357  0.079100
ATOM   3017 3HG1 VAL   203       4.210   4.945   0.704  0.079100
ATOM   3018  CG2 VAL   203       4.901   2.871   2.298 -0.319200
ATOM   3019 1HG2 VAL   203       4.223   2.713   1.459  0.079100
ATOM   3020 2HG2 VAL   203       5.528   1.991   2.443  0.079100
ATOM   3021 3HG2 VAL   203       4.320   3.029   3.206  0.079100
ATOM   3022  C   VAL   203       7.566   5.116   0.522  0.597300
ATOM   3023  O   VAL   203       7.285   5.742  -0.499 -0.567900
ATOM   3024  N   GLY   204       8.618   5.442   1.271 -0.415700
ATOM   3025  H   GLY   204       8.826   4.913   2.105  0.271900
ATOM   3026  CA  GLY   204       9.456   6.593   0.953 -0.025200
ATOM   3027  HA2 GLY   204       8.870   7.512   0.936  0.069800
ATOM   3028  HA3 GLY   204      10.215   6.651   1.734  0.069800
ATOM   3029  C   GLY   204      10.206   6.440  -0.370  0.597300
ATOM   3030  O   GLY   204      10.234   7.351  -1.198 -0.567900
ATOM   3031  N   LEU   205      10.815   5.276  -0.594 -0.415700
ATOM   3032  H   LEU   205      10.778   4.552   0.109  0.271900
ATOM   3033  CA  LEU   205      11.526   5.023  -1.839 -0.051800
ATOM   3034  HA  LEU   205      12.298   5.778  -1.986  0.092200
ATOM   3035  CB  LEU   205      12.162   3.616  -1.860 -0.110200
ATOM   3036  HB2 LEU   205      11.367   2.888  -1.700  0.045700
ATOM   3037  HB3 LEU   205      12.537   3.449  -2.869  0.045700
ATOM   3038  CG  LEU   205      13.303   3.277  -0.886  0.353100
ATOM   3039  HG  LEU   205      12.952   3.268   0.146 -0.036100
ATOM   3040  CD1 LEU   205      13.839   1.878  -1.220 -0.412100
ATOM   3041 1HD1 LEU   205      13.025   1.156  -1.158  0.100000
ATOM   3042 2HD1 LEU   205      14.254   1.869  -2.228  0.100000
ATOM   3043 3HD1 LEU   205      14.621   1.610  -0.510  0.100000
ATOM   3044  CD2 LEU   205      14.417   4.296  -0.967 -0.412100
ATOM   3045 1HD2 LEU   205      15.247   3.981  -0.335  0.100000
ATOM   3046 2HD2 LEU   205      14.760   4.381  -1.998  0.100000
ATOM   3047 3HD2 LEU   205      14.065   5.265  -0.615  0.100000
ATOM   3048  C   LEU   205      10.538   5.146  -2.981  0.597300
ATOM   3049  O   LEU   205      10.900   5.601  -4.061 -0.567900
ATOM   3050  N   SER   206       9.280   4.767  -2.754 -0.415700
ATOM   3051  H   SER   206       9.028   4.374  -1.859  0.271900
ATOM   3052  CA  SER   206       8.271   4.878  -3.814 -0.024900
ATOM   3053  HA  SER   206       8.681   4.480  -4.742  0.084300
ATOM   3054  CB  SER   206       7.011   4.069  -3.488  0.211700
ATOM   3055  HB2 SER   206       6.556   4.435  -2.568  0.035200
ATOM   3056  HB3 SER   206       6.298   4.194  -4.304  0.035200
ATOM   3057  OG  SER   206       7.294   2.688  -3.345 -0.654600
ATOM   3058  HG  SER   206       7.687   2.547  -2.481  0.427500
ATOM   3059  C   SER   206       7.902   6.341  -4.074  0.597300
ATOM   3060  O   SER   206       7.517   6.719  -5.192 -0.567900
ATOM   3061  N   VAL   207       8.003   7.172  -3.035 -0.415700
ATOM   3062  H   VAL   207       8.279   6.814  -2.132  0.271900
ATOM   3063  CA  VAL   207       7.723   8.594  -3.194 -0.087500
ATOM   3064  HA  VAL   207       6.768   8.746  -3.696  0.096900
ATOM   3065  CB  VAL   207       7.720   9.342  -1.849  0.298500
ATOM   3066  HB  VAL   207       8.657   9.178  -1.317 -0.029700
ATOM   3067  CG1 VAL   207       7.589  10.853  -2.085 -0.319200
ATOM   3068 1HG1 VAL   207       6.692  11.071  -2.664  0.079100
ATOM   3069 2HG1 VAL   207       7.526  11.357  -1.121  0.079100
ATOM   3070 3HG1 VAL   207       8.463  11.245  -2.606  0.079100
ATOM   3071  CG2 VAL   207       6.573   8.860  -0.973 -0.319200
ATOM   3072 1HG2 VAL   207       6.460   7.776  -1.013  0.079100
ATOM   3073 2HG2 VAL   207       6.738   9.170   0.059  0.079100
ATOM   3074 3HG2 VAL   207       5.639   9.303  -1.319  0.079100
ATOM   3075  C   VAL   207       8.796   9.142  -4.131  0.597300
ATOM   3076  O   VAL   207       8.491   9.815  -5.115 -0.567900
ATOM   3077  N   ILE   208      10.054   8.807  -3.857 -0.415700
ATOM   3078  H   ILE   208      10.235   8.239  -3.042  0.271900
ATOM   3079  CA  ILE   208      11.162   9.211  -4.707 -0.059700
ATOM   3080  HA  ILE   208      11.247  10.298  -4.691  0.086900
ATOM   3081  CB  ILE   208      12.474   8.598  -4.203  0.130300
ATOM   3082  HB  ILE   208      12.352   7.523  -4.064  0.018700
ATOM   3083  CG2 ILE   208      13.599   8.816  -5.218 -0.320400
ATOM   3084 1HG2 ILE   208      13.731   9.871  -5.458  0.088200
ATOM   3085 2HG2 ILE   208      14.542   8.394  -4.868  0.088200
ATOM   3086 3HG2 ILE   208      13.387   8.277  -6.141  0.088200
ATOM   3087  CG1 ILE   208      12.862   9.226  -2.876 -0.043000
ATOM   3088 2HG1 ILE   208      13.096  10.282  -3.013  0.023600
ATOM   3089 3HG1 ILE   208      12.031   9.155  -2.175  0.023600
ATOM   3090  CD1 ILE   208      14.036   8.539  -2.241 -0.066000
ATOM   3091 1HD1 ILE   208      14.944   8.662  -2.832  0.018600
ATOM   3092 2HD1 ILE   208      14.207   8.986  -1.262  0.018600
ATOM   3093 3HD1 ILE   208      13.832   7.476  -2.113  0.018600
ATOM   3094  C   ILE   208      10.912   8.788  -6.161  0.597300
ATOM   3095  O   ILE   208      11.206   9.544  -7.087 -0.567900
ATOM   3096  N   MET   209      10.336   7.608  -6.379 -0.415700
ATOM   3097  H   MET   209      10.167   6.986  -5.601  0.271900
ATOM   3098  CA  MET   209      10.051   7.166  -7.735 -0.023700
ATOM   3099  HA  MET   209      10.965   7.188  -8.328  0.088000
ATOM   3100  CB  MET   209       9.473   5.754  -7.745  0.034200
ATOM   3101  HB2 MET   209       8.554   5.704  -7.160  0.024100
ATOM   3102  HB3 MET   209       9.208   5.523  -8.776  0.024100
ATOM   3103  CG  MET   209      10.413   4.672  -7.268  0.001800
ATOM   3104  HG2 MET   209      11.375   4.772  -7.770  0.044000
ATOM   3105  HG3 MET   209      10.563   4.762  -6.192  0.044000
ATOM   3106  SD  MET   209       9.708   3.050  -7.634 -0.273700
ATOM   3107  CE  MET   209      10.920   2.072  -6.814 -0.053600
ATOM   3108  HE1 MET   209      10.965   2.351  -5.761  0.068400
ATOM   3109  HE2 MET   209      10.649   1.020  -6.898  0.068400
ATOM   3110  HE3 MET   209      11.892   2.228  -7.281  0.068400
ATOM   3111  C   MET   209       9.038   8.095  -8.388  0.597300
ATOM   3112  O   MET   209       9.090   8.342  -9.591 -0.567900
ATOM   3113  N   GLY   210       8.066   8.555  -7.604 -0.415700
ATOM   3114  H   GLY   210       8.043   8.290  -6.630  0.271900
ATOM   3115  CA  GLY   210       7.056   9.462  -8.114 -0.025200
ATOM   3116  HA2 GLY   210       6.599   9.050  -9.014  0.069800
ATOM   3117  HA3 GLY   210       6.277   9.576  -7.361  0.069800
ATOM   3118  C   GLY   210       7.647  10.825  -8.449  0.597300
ATOM   3119  O   GLY   210       7.286  11.429  -9.449 -0.567900
ATOM   3120  N   CYS   211       8.576  11.313  -7.630 -0.415700
ATOM   3121  H   CYS   211       8.811  10.780  -6.805  0.271900
ATOM   3122  CA  CYS   211       9.215  12.609  -7.858  0.021300
ATOM   3123  HA  CYS   211       8.449  13.373  -7.994  0.112400
ATOM   3124  CB  CYS   211      10.083  12.989  -6.656 -0.123100
ATOM   3125  HB2 CYS   211      10.788  12.179  -6.467  0.111200
ATOM   3126  HB3 CYS   211      10.649  13.887  -6.903  0.111200
ATOM   3127  SG  CYS   211       9.176  13.306  -5.113 -0.311900
ATOM   3128  HG  CYS   211       8.719  12.064  -4.932  0.193300
ATOM   3129  C   CYS   211      10.071  12.568  -9.123  0.597300
ATOM   3130  O   CYS   211      10.048  13.493  -9.935 -0.567900
ATOM   3131  N   LYS   212      10.806  11.469  -9.295 -0.347900
ATOM   3132  H   LYS   212      10.793  10.768  -8.568  0.274700
ATOM   3133  CA  LYS   212      11.658  11.245 -10.461 -0.240000
ATOM   3134  HA  LYS   212      12.406  12.034 -10.536  0.142600
ATOM   3135  CB  LYS   212      12.320   9.861 -10.337 -0.009400
ATOM   3136  HB2 LYS   212      12.748   9.760  -9.340  0.036200
ATOM   3137  HB3 LYS   212      11.559   9.086 -10.428  0.036200
ATOM   3138  CG  LYS   212      13.420   9.570 -11.352  0.018700
ATOM   3139  HG2 LYS   212      13.584   8.492 -11.372  0.010300
ATOM   3140  HG3 LYS   212      13.108   9.891 -12.346  0.010300
ATOM   3141  CD  LYS   212      14.732  10.261 -10.961 -0.047900
ATOM   3142  HD2 LYS   212      14.541  11.328 -10.844  0.062100
ATOM   3143  HD3 LYS   212      15.087   9.884 -10.002  0.062100
ATOM   3144  CE  LYS   212      15.825  10.103 -12.039 -0.014300
ATOM   3145  HE2 LYS   212      15.343   9.908 -12.998  0.113500
ATOM   3146  HE3 LYS   212      16.347  11.056 -12.132  0.113500
ATOM   3147  NZ  LYS   212      16.833   9.033 -11.750 -0.385400
ATOM   3148  HZ1 LYS   212      17.498   8.943 -12.505  0.340000
ATOM   3149  HZ2 LYS   212      17.367   9.244 -10.918  0.340000
ATOM   3150  HZ3 LYS   212      16.386   8.135 -11.633  0.340000
ATOM   3151  C   LYS   212      10.781  11.295 -11.708  0.734100
ATOM   3152  O   LYS   212      11.043  12.051 -12.645 -0.589400
ATOM   3153  N   ALA   213       9.699  10.525 -11.690 -0.415700
ATOM   3154  H   ALA   213       9.530   9.930 -10.892  0.271900
ATOM   3155  CA  ALA   213       8.771  10.474 -12.800  0.033700
ATOM   3156  HA  ALA   213       9.292  10.118 -13.689  0.082300
ATOM   3157  CB  ALA   213       7.663   9.493 -12.463 -0.182500
ATOM   3158  HB1 ALA   213       6.975   9.412 -13.304  0.060300
ATOM   3159  HB2 ALA   213       8.087   8.509 -12.265  0.060300
ATOM   3160  HB3 ALA   213       7.109   9.827 -11.585  0.060300
ATOM   3161  C   ALA   213       8.175  11.844 -13.122  0.597300
ATOM   3162  O   ALA   213       7.956  12.164 -14.289 -0.567900
ATOM   3163  N   ALA   214       7.891  12.641 -12.089 -0.415700
ATOM   3164  H   ALA   214       7.987  12.280 -11.151  0.271900
ATOM   3165  CA  ALA   214       7.321  13.978 -12.259  0.033700
ATOM   3166  HA  ALA   214       6.553  13.937 -13.031  0.082300
ATOM   3167  CB  ALA   214       6.655  14.420 -10.968 -0.182500
ATOM   3168  HB1 ALA   214       5.829  13.749 -10.731  0.060300
ATOM   3169  HB2 ALA   214       7.376  14.413 -10.151  0.060300
ATOM   3170  HB3 ALA   214       6.256  15.422 -11.126  0.060300
ATOM   3171  C   ALA   214       8.357  15.016 -12.718  0.597300
ATOM   3172  O   ALA   214       8.026  16.182 -12.961 -0.567900
ATOM   3173  N   GLY   215       9.618  14.613 -12.816 -0.415700
ATOM   3174  H   GLY   215       9.867  13.665 -12.574  0.271900
ATOM   3175  CA  GLY   215      10.642  15.515 -13.295 -0.025200
ATOM   3176  HA2 GLY   215      11.380  14.916 -13.828  0.069800
ATOM   3177  HA3 GLY   215      10.221  16.213 -14.019  0.069800
ATOM   3178  C   GLY   215      11.408  16.309 -12.263  0.597300
ATOM   3179  O   GLY   215      12.112  17.243 -12.650 -0.567900
ATOM   3180  N   ALA   216      11.307  15.967 -10.981 -0.415700
ATOM   3181  H   ALA   216      10.755  15.164 -10.713  0.271900
ATOM   3182  CA  ALA   216      12.060  16.689  -9.963  0.033700
ATOM   3183  HA  ALA   216      11.671  17.705  -9.886  0.082300
ATOM   3184  CB  ALA   216      11.932  16.015  -8.605 -0.182500
ATOM   3185  HB1 ALA   216      10.904  16.103  -8.254  0.060300
ATOM   3186  HB2 ALA   216      12.190  14.960  -8.701  0.060300
ATOM   3187  HB3 ALA   216      12.590  16.499  -7.883  0.060300
ATOM   3188  C   ALA   216      13.523  16.737 -10.378  0.597300
ATOM   3189  O   ALA   216      14.081  15.743 -10.844 -0.567900
ATOM   3190  N   ALA   217      14.140  17.895 -10.200 -0.415700
ATOM   3191  H   ALA   217      13.649  18.648  -9.740  0.271900
ATOM   3192  CA  ALA   217      15.530  18.090 -10.560  0.033700
ATOM   3193  HA  ALA   217      15.789  17.478 -11.424  0.082300
ATOM   3194  CB  ALA   217      15.775  19.549 -10.914 -0.182500
ATOM   3195  HB1 ALA   217      15.270  19.794 -11.848  0.060300
ATOM   3196  HB2 ALA   217      15.451  20.202 -10.103  0.060300
ATOM   3197  HB3 ALA   217      16.843  19.695 -11.074  0.060300
ATOM   3198  C   ALA   217      16.409  17.679  -9.406  0.597300
ATOM   3199  O   ALA   217      17.521  17.192  -9.597 -0.567900
ATOM   3200  N   ARG   218      15.893  17.840  -8.198 -0.347900
ATOM   3201  H   ARG   218      14.971  18.243  -8.106  0.274700
ATOM   3202  CA  ARG   218      16.639  17.519  -7.001 -0.263700
ATOM   3203  HA  ARG   218      17.473  16.856  -7.228  0.156000
ATOM   3204  CB  ARG   218      17.166  18.809  -6.398 -0.000700
ATOM   3205  HB2 ARG   218      17.593  19.392  -7.215  0.032700
ATOM   3206  HB3 ARG   218      16.348  19.393  -5.977  0.032700
ATOM   3207  CG  ARG   218      18.224  18.613  -5.341  0.039000
ATOM   3208  HG2 ARG   218      17.755  18.523  -4.361  0.028500
ATOM   3209  HG3 ARG   218      18.800  17.708  -5.538  0.028500
ATOM   3210  CD  ARG   218      19.172  19.802  -5.380  0.048600
ATOM   3211  HD2 ARG   218      19.703  19.807  -6.332  0.068700
ATOM   3212  HD3 ARG   218      18.576  20.713  -5.326  0.068700
ATOM   3213  NE  ARG   218      20.155  19.715  -4.304 -0.529500
ATOM   3214  HE  ARG   218      20.602  18.822  -4.153  0.345600
ATOM   3215  CZ  ARG   218      20.420  20.683  -3.452  0.807600
ATOM   3216  NH1 ARG   218      19.796  21.839  -3.528 -0.862700
ATOM   3217 1HH1 ARG   218      19.105  22.046  -4.235  0.447800
ATOM   3218 2HH1 ARG   218      20.086  22.583  -2.910  0.447800
ATOM   3219  NH2 ARG   218      21.301  20.477  -2.497 -0.862700
ATOM   3220 1HH2 ARG   218      21.807  19.603  -2.497  0.447800
ATOM   3221 2HH2 ARG   218      21.686  21.245  -1.966  0.447800
ATOM   3222  C   ARG   218      15.703  16.811  -6.053  0.734100
ATOM   3223  O   ARG   218      14.549  17.214  -5.912 -0.589400
ATOM   3224  N   ILE   219      16.200  15.745  -5.440 -0.415700
ATOM   3225  H   ILE   219      17.173  15.512  -5.584  0.271900
ATOM   3226  CA  ILE   219      15.434  14.893  -4.534 -0.059700
ATOM   3227  HA  ILE   219      14.580  15.437  -4.129  0.086900
ATOM   3228  CB  ILE   219      14.916  13.646  -5.270  0.130300
ATOM   3229  HB  ILE   219      15.763  13.063  -5.633  0.018700
ATOM   3230  CG2 ILE   219      14.094  12.779  -4.319 -0.320400
ATOM   3231 1HG2 ILE   219      13.745  11.878  -4.823  0.088200
ATOM   3232 2HG2 ILE   219      14.695  12.454  -3.470  0.088200
ATOM   3233 3HG2 ILE   219      13.231  13.335  -3.953  0.088200
ATOM   3234  CG1 ILE   219      14.096  14.055  -6.494 -0.043000
ATOM   3235 2HG1 ILE   219      13.238  14.654  -6.186  0.023600
ATOM   3236 3HG1 ILE   219      14.704  14.644  -7.181  0.023600
ATOM   3237  CD1 ILE   219      13.618  12.872  -7.290 -0.066000
ATOM   3238 1HD1 ILE   219      14.453  12.202  -7.490  0.018600
ATOM   3239 2HD1 ILE   219      12.846  12.318  -6.756  0.018600
ATOM   3240 3HD1 ILE   219      13.217  13.188  -8.254  0.018600
ATOM   3241  C   ILE   219      16.358  14.439  -3.417  0.597300
ATOM   3242  O   ILE   219      17.166  13.528  -3.606 -0.567900
ATOM   3243  N   ILE   220      16.232  15.072  -2.265 -0.415700
ATOM   3244  H   ILE   220      15.521  15.784  -2.182  0.271900
ATOM   3245  CA  ILE   220      17.052  14.795  -1.102 -0.059700
ATOM   3246  HA  ILE   220      18.012  14.389  -1.420  0.086900
ATOM   3247  CB  ILE   220      17.295  16.098  -0.356  0.130300
ATOM   3248  HB  ILE   220      16.336  16.479  -0.004  0.018700
ATOM   3249  CG2 ILE   220      18.193  15.881   0.852 -0.320400
ATOM   3250 1HG2 ILE   220      18.441  16.840   1.307  0.088200
ATOM   3251 2HG2 ILE   220      17.689  15.269   1.601  0.088200
ATOM   3252 3HG2 ILE   220      19.116  15.386   0.551  0.088200
ATOM   3253  CG1 ILE   220      17.919  17.120  -1.321 -0.043000
ATOM   3254 2HG1 ILE   220      18.966  17.269  -1.057  0.023600
ATOM   3255 3HG1 ILE   220      17.940  16.788  -2.360  0.023600
ATOM   3256  CD1 ILE   220      17.242  18.474  -1.279 -0.066000
ATOM   3257 1HD1 ILE   220      17.270  18.872  -0.265  0.018600
ATOM   3258 2HD1 ILE   220      17.759  19.162  -1.948  0.018600
ATOM   3259 3HD1 ILE   220      16.204  18.380  -1.600  0.018600
ATOM   3260  C   ILE   220      16.330  13.794  -0.212  0.597300
ATOM   3261  O   ILE   220      15.143  13.956   0.077 -0.567900
ATOM   3262  N   GLY   221      17.032  12.743   0.192 -0.415700
ATOM   3263  H   GLY   221      17.988  12.646  -0.116  0.271900
ATOM   3264  CA  GLY   221      16.437  11.734   1.046 -0.025200
ATOM   3265  HA2 GLY   221      15.348  11.792   1.053  0.069800
ATOM   3266  HA3 GLY   221      16.727  10.748   0.684  0.069800
ATOM   3267  C   GLY   221      16.969  11.887   2.444  0.597300
ATOM   3268  O   GLY   221      18.173  12.044   2.618 -0.567900
ATOM   3269  N   VAL   222      16.098  11.849   3.437 -0.415700
ATOM   3270  H   VAL   222      15.112  11.741   3.244  0.271900
ATOM   3271  CA  VAL   222      16.529  11.984   4.816 -0.087500
ATOM   3272  HA  VAL   222      17.605  12.149   4.866  0.096900
ATOM   3273  CB  VAL   222      15.858  13.184   5.496  0.298500
ATOM   3274  HB  VAL   222      14.808  12.956   5.675 -0.029700
ATOM   3275  CG1 VAL   222      16.514  13.438   6.850 -0.319200
ATOM   3276 1HG1 VAL   222      16.070  14.319   7.312  0.079100
ATOM   3277 2HG1 VAL   222      16.348  12.592   7.517  0.079100
ATOM   3278 3HG1 VAL   222      17.586  13.593   6.724  0.079100
ATOM   3279  CG2 VAL   222      15.912  14.438   4.610 -0.319200
ATOM   3280 1HG2 VAL   222      16.934  14.682   4.321  0.079100
ATOM   3281 2HG2 VAL   222      15.307  14.296   3.715  0.079100
ATOM   3282 3HG2 VAL   222      15.477  15.271   5.161  0.079100
ATOM   3283  C   VAL   222      16.216  10.713   5.588  0.597300
ATOM   3284  O   VAL   222      15.093  10.209   5.544 -0.567900
ATOM   3285  N   ASP   223      17.212  10.164   6.267 -0.516300
ATOM   3286  H   ASP   223      18.129  10.586   6.263  0.293600
ATOM   3287  CA  ASP   223      17.006   8.978   7.084  0.038100
ATOM   3288  HA  ASP   223      16.056   9.072   7.609  0.088000
ATOM   3289  CB  ASP   223      16.970   7.708   6.229 -0.030300
ATOM   3290  HB2 ASP   223      16.559   7.929   5.244 -0.012200
ATOM   3291  HB3 ASP   223      17.981   7.320   6.101 -0.012200
ATOM   3292  CG  ASP   223      16.156   6.597   6.877  0.799400
ATOM   3293  OD1 ASP   223      16.502   6.178   8.005 -0.801400
ATOM   3294  OD2 ASP   223      15.151   6.157   6.276 -0.801400
ATOM   3295  C   ASP   223      18.117   8.891   8.099  0.536600
ATOM   3296  O   ASP   223      19.210   9.381   7.857 -0.581900
ATOM   3297  N   ILE   224      17.824   8.336   9.265 -0.415700
ATOM   3298  H   ILE   224      16.935   7.867   9.365  0.271900
ATOM   3299  CA  ILE   224      18.845   8.173  10.299 -0.059700
ATOM   3300  HA  ILE   224      19.584   8.968  10.199  0.086900
ATOM   3301  CB  ILE   224      18.260   8.265  11.718  0.130300
ATOM   3302  HB  ILE   224      19.032   7.956  12.422  0.018700
ATOM   3303  CG2 ILE   224      17.905   9.707  12.047 -0.320400
ATOM   3304 1HG2 ILE   224      18.730  10.368  11.783  0.088200
ATOM   3305 2HG2 ILE   224      17.023  10.017  11.487  0.088200
ATOM   3306 3HG2 ILE   224      17.712   9.818  13.114  0.088200
ATOM   3307  CG1 ILE   224      17.049   7.335  11.879 -0.043000
ATOM   3308 2HG1 ILE   224      16.226   7.671  11.248  0.023600
ATOM   3309 3HG1 ILE   224      17.328   6.329  11.568  0.023600
ATOM   3310  CD1 ILE   224      16.532   7.256  13.313 -0.066000
ATOM   3311 1HD1 ILE   224      17.346   6.978  13.983  0.018600
ATOM   3312 2HD1 ILE   224      16.111   8.214  13.618  0.018600
ATOM   3313 3HD1 ILE   224      15.748   6.502  13.372  0.018600
ATOM   3314  C   ILE   224      19.610   6.864  10.115  0.597300
ATOM   3315  O   ILE   224      20.621   6.615  10.784 -0.567900
ATOM   3316  N   ASN   225      19.125   6.023   9.202 -0.415700
ATOM   3317  H   ASN   225      18.269   6.258   8.722  0.271900
ATOM   3318  CA  ASN   225      19.756   4.758   8.879  0.014300
ATOM   3319  HA  ASN   225      20.491   4.485   9.636  0.104800
ATOM   3320  CB  ASN   225      18.723   3.632   8.779 -0.204100
ATOM   3321  HB2 ASN   225      18.152   3.597   9.707  0.079700
ATOM   3322  HB3 ASN   225      18.020   3.823   7.969  0.079700
ATOM   3323  CG  ASN   225      19.376   2.276   8.580  0.713000
ATOM   3324  OD1 ASN   225      20.595   2.174   8.505 -0.593100
ATOM   3325  ND2 ASN   225      18.578   1.233   8.490 -0.919100
ATOM   3326 1HD2 ASN   225      19.018   0.329   8.388  0.419600
ATOM   3327 2HD2 ASN   225      17.593   1.321   8.694  0.419600
ATOM   3328  C   ASN   225      20.442   4.942   7.549  0.597300
ATOM   3329  O   ASN   225      19.822   4.813   6.486 -0.567900
ATOM   3330  N   LYS   226      21.731   5.251   7.612 -0.347900
ATOM   3331  H   LYS   226      22.170   5.369   8.514  0.274700
ATOM   3332  CA  LYS   226      22.524   5.481   6.410 -0.240000
ATOM   3333  HA  LYS   226      22.062   6.298   5.856  0.142600
ATOM   3334  CB  LYS   226      23.939   5.921   6.797 -0.009400
ATOM   3335  HB2 LYS   226      24.423   6.309   5.900  0.036200
ATOM   3336  HB3 LYS   226      23.882   6.732   7.523  0.036200
ATOM   3337  CG  LYS   226      24.798   4.798   7.359  0.018700
ATOM   3338  HG2 LYS   226      24.361   4.435   8.289  0.010300
ATOM   3339  HG3 LYS   226      24.814   3.982   6.636  0.010300
ATOM   3340  CD  LYS   226      26.235   5.236   7.596 -0.047900
ATOM   3341  HD2 LYS   226      26.573   5.863   6.771  0.062100
ATOM   3342  HD3 LYS   226      26.311   5.806   8.522  0.062100
ATOM   3343  CE  LYS   226      27.133   4.008   7.657 -0.014300
ATOM   3344  HE2 LYS   226      27.249   3.611   6.649  0.113500
ATOM   3345  HE3 LYS   226      28.118   4.311   8.014  0.113500
ATOM   3346  NZ  LYS   226      26.570   2.948   8.544 -0.385400
ATOM   3347  HZ1 LYS   226      25.708   2.562   8.186  0.340000
ATOM   3348  HZ2 LYS   226      27.219   2.179   8.623  0.340000
ATOM   3349  HZ3 LYS   226      26.410   3.304   9.475  0.340000
ATOM   3350  C   LYS   226      22.567   4.291   5.441  0.734100
ATOM   3351  O   LYS   226      22.929   4.451   4.273 -0.589400
ATOM   3352  N   ASP   227      22.193   3.099   5.905 -0.516300
ATOM   3353  H   ASP   227      21.903   3.010   6.869  0.293600
ATOM   3354  CA  ASP   227      22.174   1.922   5.043  0.038100
ATOM   3355  HA  ASP   227      23.139   1.816   4.547  0.088000
ATOM   3356  CB  ASP   227      21.883   0.655   5.845 -0.030300
ATOM   3357  HB2 ASP   227      20.988   0.798   6.450 -0.012200
ATOM   3358  HB3 ASP   227      21.680  -0.157   5.146 -0.012200
ATOM   3359  CG  ASP   227      23.065   0.233   6.701  0.799400
ATOM   3360  OD1 ASP   227      24.209   0.648   6.404 -0.801400
ATOM   3361  OD2 ASP   227      22.852  -0.522   7.678 -0.801400
ATOM   3362  C   ASP   227      21.150   2.067   3.936  0.536600
ATOM   3363  O   ASP   227      21.322   1.514   2.849 -0.581900
ATOM   3364  N   LYS   228      20.103   2.852   4.195 -0.347900
ATOM   3365  H   LYS   228      20.049   3.320   5.089  0.274700
ATOM   3366  CA  LYS   228      19.039   3.078   3.221 -0.240000
ATOM   3367  HA  LYS   228      18.739   2.122   2.792  0.142600
ATOM   3368  CB  LYS   228      17.845   3.738   3.918 -0.009400
ATOM   3369  HB2 LYS   228      18.147   4.705   4.322  0.036200
ATOM   3370  HB3 LYS   228      17.076   3.919   3.167  0.036200
ATOM   3371  CG  LYS   228      17.216   2.917   5.041  0.018700
ATOM   3372  HG2 LYS   228      17.950   2.736   5.826  0.010300
ATOM   3373  HG3 LYS   228      16.387   3.486   5.462  0.010300
ATOM   3374  CD  LYS   228      16.713   1.589   4.505 -0.047900
ATOM   3375  HD2 LYS   228      16.020   1.755   3.680  0.062100
ATOM   3376  HD3 LYS   228      17.557   1.007   4.136  0.062100
ATOM   3377  CE  LYS   228      16.053   0.765   5.584 -0.014300
ATOM   3378  HE2 LYS   228      16.000  -0.276   5.263  0.113500
ATOM   3379  HE3 LYS   228      16.675   0.804   6.478  0.113500
ATOM   3380  NZ  LYS   228      14.691   1.260   5.881 -0.385400
ATOM   3381  HZ1 LYS   228      14.653   2.265   5.972  0.340000
ATOM   3382  HZ2 LYS   228      14.011   0.975   5.191  0.340000
ATOM   3383  HZ3 LYS   228      14.361   0.891   6.761  0.340000
ATOM   3384  C   LYS   228      19.456   3.923   2.016  0.734100
ATOM   3385  O   LYS   228      18.852   3.818   0.943 -0.589400
ATOM   3386  N   PHE   229      20.504   4.728   2.170 -0.415700
ATOM   3387  H   PHE   229      20.992   4.733   3.055  0.271900
ATOM   3388  CA  PHE   229      20.936   5.648   1.122 -0.002400
ATOM   3389  HA  PHE   229      20.093   6.299   0.891  0.097800
ATOM   3390  CB  PHE   229      22.070   6.541   1.615 -0.034300
ATOM   3391  HB2 PHE   229      22.933   5.925   1.866  0.029500
ATOM   3392  HB3 PHE   229      22.364   7.219   0.813  0.029500
ATOM   3393  CG  PHE   229      21.706   7.372   2.816  0.011800
ATOM   3394  CD1 PHE   229      20.379   7.470   3.246 -0.125600
ATOM   3395  HD1 PHE   229      19.564   7.005   2.711  0.133000
ATOM   3396  CE1 PHE   229      20.039   8.225   4.358 -0.170400
ATOM   3397  HE1 PHE   229      19.002   8.356   4.631  0.143000
ATOM   3398  CZ  PHE   229      21.021   8.901   5.062 -0.107200
ATOM   3399  HZ  PHE   229      20.758   9.506   5.917  0.129700
ATOM   3400  CE2 PHE   229      22.348   8.822   4.641 -0.170400
ATOM   3401  HE2 PHE   229      23.117   9.352   5.185  0.143000
ATOM   3402  CD2 PHE   229      22.689   8.057   3.521 -0.125600
ATOM   3403  HD2 PHE   229      23.721   7.994   3.208  0.133000
ATOM   3404  C   PHE   229      21.287   5.065  -0.229  0.597300
ATOM   3405  O   PHE   229      20.882   5.640  -1.236 -0.567900
ATOM   3406  N   ALA   230      21.990   3.934  -0.285 -0.415700
ATOM   3407  H   ALA   230      22.364   3.539   0.566  0.271900
ATOM   3408  CA  ALA   230      22.382   3.346  -1.578  0.033700
ATOM   3409  HA  ALA   230      22.983   4.080  -2.115  0.082300
ATOM   3410  CB  ALA   230      23.237   2.109  -1.374 -0.182500
ATOM   3411  HB1 ALA   230      23.547   1.714  -2.341  0.060300
ATOM   3412  HB2 ALA   230      24.125   2.369  -0.797  0.060300
ATOM   3413  HB3 ALA   230      22.679   1.340  -0.839  0.060300
ATOM   3414  C   ALA   230      21.184   3.016  -2.447  0.597300
ATOM   3415  O   ALA   230      21.160   3.353  -3.631 -0.567900
ATOM   3416  N   LYS   231      20.160   2.416  -1.846 -0.347900
ATOM   3417  H   LYS   231      20.250   2.148  -0.877  0.274700
ATOM   3418  CA  LYS   231      18.949   2.078  -2.579 -0.240000
ATOM   3419  HA  LYS   231      19.232   1.547  -3.488  0.142600
ATOM   3420  CB  LYS   231      18.030   1.216  -1.727 -0.009400
ATOM   3421  HB2 LYS   231      18.609   0.703  -0.959  0.036200
ATOM   3422  HB3 LYS   231      17.326   1.852  -1.189  0.036200
ATOM   3423  CG  LYS   231      17.254   0.214  -2.555  0.018700
ATOM   3424  HG2 LYS   231      16.235   0.142  -2.175  0.010300
ATOM   3425  HG3 LYS   231      17.216   0.516  -3.601  0.010300
ATOM   3426  CD  LYS   231      17.933  -1.136  -2.388 -0.047900
ATOM   3427  HD2 LYS   231      18.994  -1.056  -2.622  0.062100
ATOM   3428  HD3 LYS   231      17.833  -1.460  -1.352  0.062100
ATOM   3429  CE  LYS   231      17.310  -2.183  -3.270 -0.014300
ATOM   3430  HE2 LYS   231      17.695  -3.160  -2.979  0.113500
ATOM   3431  HE3 LYS   231      16.232  -2.181  -3.112  0.113500
ATOM   3432  NZ  LYS   231      17.658  -1.916  -4.675 -0.385400
ATOM   3433  HZ1 LYS   231      18.651  -2.007  -4.837  0.340000
ATOM   3434  HZ2 LYS   231      17.253  -2.608  -5.290  0.340000
ATOM   3435  HZ3 LYS   231      17.391  -1.009  -5.030  0.340000
ATOM   3436  C   LYS   231      18.200   3.340  -2.969  0.734100
ATOM   3437  O   LYS   231      17.537   3.363  -3.999 -0.589400
ATOM   3438  N   ALA   232      18.266   4.376  -2.129 -0.415700
ATOM   3439  H   ALA   232      18.779   4.273  -1.265  0.271900
ATOM   3440  CA  ALA   232      17.595   5.645  -2.419  0.033700
ATOM   3441  HA  ALA   232      16.538   5.457  -2.605  0.082300
ATOM   3442  CB  ALA   232      17.716   6.589  -1.232 -0.182500
ATOM   3443  HB1 ALA   232      17.375   6.060  -0.342  0.060300
ATOM   3444  HB2 ALA   232      18.746   6.917  -1.086  0.060300
ATOM   3445  HB3 ALA   232      17.087   7.465  -1.391  0.060300
ATOM   3446  C   ALA   232      18.170   6.297  -3.671  0.597300
ATOM   3447  O   ALA   232      17.421   6.713  -4.559 -0.567900
ATOM   3448  N   LYS   233      19.500   6.385  -3.731 -0.347900
ATOM   3449  H   LYS   233      20.037   6.066  -2.938  0.274700
ATOM   3450  CA  LYS   233      20.205   6.948  -4.882 -0.240000
ATOM   3451  HA  LYS   233      19.947   7.997  -5.023  0.142600
ATOM   3452  CB  LYS   233      21.710   6.760  -4.728 -0.009400
ATOM   3453  HB2 LYS   233      21.937   5.693  -4.726  0.036200
ATOM   3454  HB3 LYS   233      22.222   7.183  -5.592  0.036200
ATOM   3455  CG  LYS   233      22.295   7.311  -3.456  0.018700
ATOM   3456  HG2 LYS   233      21.567   7.313  -2.644  0.010300
ATOM   3457  HG3 LYS   233      23.138   6.673  -3.192  0.010300
ATOM   3458  CD  LYS   233      22.716   8.745  -3.623 -0.047900
ATOM   3459  HD2 LYS   233      23.378   8.846  -4.483  0.062100
ATOM   3460  HD3 LYS   233      21.846   9.384  -3.771  0.062100
ATOM   3461  CE  LYS   233      23.463   9.186  -2.374 -0.014300
ATOM   3462  HE2 LYS   233      23.816  10.207  -2.518  0.113500
ATOM   3463  HE3 LYS   233      22.768   9.189  -1.534  0.113500
ATOM   3464  NZ  LYS   233      24.610   8.290  -2.062 -0.385400
ATOM   3465  HZ1 LYS   233      24.341   7.325  -1.936  0.340000
ATOM   3466  HZ2 LYS   233      25.350   8.339  -2.748  0.340000
ATOM   3467  HZ3 LYS   233      25.007   8.560  -1.173  0.340000
ATOM   3468  C   LYS   233      19.784   6.165  -6.106  0.734100
ATOM   3469  O   LYS   233      19.374   6.713  -7.131 -0.589400
ATOM   3470  N   GLU   234      19.833   4.850  -5.937 -0.516300
ATOM   3471  H   GLU   234      20.184   4.490  -5.061  0.293600
ATOM   3472  CA  GLU   234      19.487   3.904  -6.972  0.039700
ATOM   3473  HA  GLU   234      20.217   3.991  -7.776  0.110500
ATOM   3474  CB  GLU   234      19.588   2.490  -6.396  0.056000
ATOM   3475  HB2 GLU   234      20.566   2.377  -5.927 -0.017300
ATOM   3476  HB3 GLU   234      18.822   2.341  -5.635 -0.017300
ATOM   3477  CG  GLU   234      19.425   1.357  -7.394  0.013600
ATOM   3478  HG2 GLU   234      18.502   1.512  -7.952 -0.042500
ATOM   3479  HG3 GLU   234      20.259   1.373  -8.096 -0.042500
ATOM   3480  CD  GLU   234      19.358  -0.003  -6.694  0.805400
ATOM   3481  OE1 GLU   234      20.275  -0.335  -5.893 -0.818800
ATOM   3482  OE2 GLU   234      18.369  -0.733  -6.940 -0.818800
ATOM   3483  C   GLU   234      18.111   4.160  -7.572  0.536600
ATOM   3484  O   GLU   234      17.936   4.001  -8.776 -0.581900
ATOM   3485  N   VAL   235      17.129   4.560  -6.771 -0.415700
ATOM   3486  H   VAL   235      17.281   4.627  -5.775  0.271900
ATOM   3487  CA  VAL   235      15.797   4.809  -7.334 -0.087500
ATOM   3488  HA  VAL   235      15.707   4.294  -8.290  0.096900
ATOM   3489  CB  VAL   235      14.660   4.205  -6.472  0.298500
ATOM   3490  HB  VAL   235      13.702   4.521  -6.886 -0.029700
ATOM   3491  CG1 VAL   235      14.692   2.679  -6.535 -0.319200
ATOM   3492 1HG1 VAL   235      14.556   2.350  -7.565  0.079100
ATOM   3493 2HG1 VAL   235      15.647   2.308  -6.164  0.079100
ATOM   3494 3HG1 VAL   235      13.893   2.271  -5.916  0.079100
ATOM   3495  CG2 VAL   235      14.725   4.687  -5.020 -0.319200
ATOM   3496 1HG2 VAL   235      13.728   4.608  -4.587  0.079100
ATOM   3497 2HG2 VAL   235      15.391   4.063  -4.423  0.079100
ATOM   3498 3HG2 VAL   235      15.030   5.732  -4.971  0.079100
ATOM   3499  C   VAL   235      15.515   6.269  -7.689  0.597300
ATOM   3500  O   VAL   235      14.434   6.585  -8.195 -0.567900
ATOM   3501  N   GLY   236      16.460   7.171  -7.451 -0.415700
ATOM   3502  H   GLY   236      17.357   6.882  -7.087  0.271900
ATOM   3503  CA  GLY   236      16.221   8.560  -7.814 -0.025200
ATOM   3504  HA2 GLY   236      16.559   8.701  -8.841  0.069800
ATOM   3505  HA3 GLY   236      15.153   8.777  -7.787  0.069800
ATOM   3506  C   GLY   236      16.866   9.628  -6.965  0.597300
ATOM   3507  O   GLY   236      17.178  10.695  -7.486 -0.567900
ATOM   3508  N   ALA   237      17.069   9.371  -5.679 -0.415700
ATOM   3509  H   ALA   237      16.903   8.438  -5.328  0.271900
ATOM   3510  CA  ALA   237      17.651  10.367  -4.798  0.033700
ATOM   3511  HA  ALA   237      16.946  11.196  -4.731  0.082300
ATOM   3512  CB  ALA   237      17.829   9.806  -3.404 -0.182500
ATOM   3513  HB1 ALA   237      16.892   9.390  -3.034  0.060300
ATOM   3514  HB2 ALA   237      18.601   9.036  -3.400  0.060300
ATOM   3515  HB3 ALA   237      18.143  10.609  -2.736  0.060300
ATOM   3516  C   ALA   237      18.973  10.907  -5.330  0.597300
ATOM   3517  O   ALA   237      19.879  10.150  -5.667 -0.567900
ATOM   3518  N   THR   238      19.066  12.231  -5.405 -0.415700
ATOM   3519  H   THR   238      18.307  12.796  -5.052  0.271900
ATOM   3520  CA  THR   238      20.263  12.928  -5.881 -0.038900
ATOM   3521  HA  THR   238      20.708  12.387  -6.715  0.100700
ATOM   3522  CB  THR   238      19.935  14.363  -6.351  0.365400
ATOM   3523  HB  THR   238      20.859  14.865  -6.641  0.004300
ATOM   3524  CG2 THR   238      18.997  14.337  -7.549 -0.243800
ATOM   3525 1HG2 THR   238      18.893  15.344  -7.955  0.064200
ATOM   3526 2HG2 THR   238      19.415  13.696  -8.324  0.064200
ATOM   3527 3HG2 THR   238      18.018  13.954  -7.258  0.064200
ATOM   3528  OG1 THR   238      19.301  15.098  -5.306 -0.676100
ATOM   3529  HG1 THR   238      19.972  15.555  -4.794  0.410200
ATOM   3530  C   THR   238      21.286  12.992  -4.764  0.597300
ATOM   3531  O   THR   238      22.487  12.972  -5.013 -0.567900
ATOM   3532  N   GLU   239      20.813  13.086  -3.528 -0.516300
ATOM   3533  H   GLU   239      19.814  13.116  -3.377  0.293600
ATOM   3534  CA  GLU   239      21.673  13.129  -2.357  0.039700
ATOM   3535  HA  GLU   239      22.493  12.425  -2.499  0.110500
ATOM   3536  CB  GLU   239      22.270  14.524  -2.143  0.056000
ATOM   3537  HB2 GLU   239      22.932  14.497  -1.278 -0.017300
ATOM   3538  HB3 GLU   239      22.889  14.758  -3.009 -0.017300
ATOM   3539  CG  GLU   239      21.255  15.636  -1.939  0.013600
ATOM   3540  HG2 GLU   239      20.257  15.297  -2.217 -0.042500
ATOM   3541  HG3 GLU   239      21.225  15.896  -0.881 -0.042500
ATOM   3542  CD  GLU   239      21.614  16.857  -2.768  0.805400
ATOM   3543  OE1 GLU   239      22.562  17.584  -2.395 -0.818800
ATOM   3544  OE2 GLU   239      20.951  17.080  -3.805 -0.818800
ATOM   3545  C   GLU   239      20.880  12.686  -1.142  0.536600
ATOM   3546  O   GLU   239      19.650  12.715  -1.161 -0.581900
ATOM   3547  N   CYS   240      21.573  12.279  -0.089 -0.415700
ATOM   3548  H   CYS   240      22.581  12.254  -0.136  0.271900
ATOM   3549  CA  CYS   240      20.925  11.787   1.113  0.021300
ATOM   3550  HA  CYS   240      19.875  12.082   1.114  0.112400
ATOM   3551  CB  CYS   240      21.038  10.266   1.175 -0.123100
ATOM   3552  HB2 CYS   240      22.085   9.977   1.087  0.111200
ATOM   3553  HB3 CYS   240      20.683   9.934   2.151  0.111200
ATOM   3554  SG  CYS   240      20.084   9.429  -0.083 -0.311900
ATOM   3555  HG  CYS   240      18.903   9.947   0.266  0.193300
ATOM   3556  C   CYS   240      21.604  12.376   2.321  0.597300
ATOM   3557  O   CYS   240      22.824  12.542   2.300 -0.567900
ATOM   3558  N   VAL   241      20.842  12.678   3.368 -0.415700
ATOM   3559  H   VAL   241      19.853  12.475   3.333  0.271900
ATOM   3560  CA  VAL   241      21.406  13.252   4.593 -0.087500
ATOM   3561  HA  VAL   241      22.493  13.185   4.559  0.096900
ATOM   3562  CB  VAL   241      21.083  14.752   4.745  0.298500
ATOM   3563  HB  VAL   241      21.709  15.168   5.534 -0.029700
ATOM   3564  CG1 VAL   241      21.393  15.496   3.459 -0.319200
ATOM   3565 1HG1 VAL   241      20.714  15.204   2.659  0.079100
ATOM   3566 2HG1 VAL   241      21.284  16.568   3.627  0.079100
ATOM   3567 3HG1 VAL   241      22.425  15.308   3.163  0.079100
ATOM   3568  CG2 VAL   241      19.636  14.969   5.125 -0.319200
ATOM   3569 1HG2 VAL   241      19.465  14.636   6.148  0.079100
ATOM   3570 2HG2 VAL   241      19.386  16.028   5.063  0.079100
ATOM   3571 3HG2 VAL   241      19.009  14.408   4.432  0.079100
ATOM   3572  C   VAL   241      20.964  12.499   5.834  0.597300
ATOM   3573  O   VAL   241      19.864  11.967   5.893 -0.567900
ATOM   3574  N   ASN   242      21.837  12.435   6.822 -0.415700
ATOM   3575  H   ASN   242      22.745  12.864   6.707  0.271900
ATOM   3576  CA  ASN   242      21.539  11.772   8.064  0.014300
ATOM   3577  HA  ASN   242      20.570  11.276   8.020  0.104800
ATOM   3578  CB  ASN   242      22.548  10.669   8.351 -0.204100
ATOM   3579  HB2 ASN   242      22.513   9.931   7.549  0.079700
ATOM   3580  HB3 ASN   242      23.553  11.090   8.394  0.079700
ATOM   3581  CG  ASN   242      22.287   9.958   9.663  0.713000
ATOM   3582  OD1 ASN   242      21.504  10.399  10.498 -0.593100
ATOM   3583  ND2 ASN   242      22.967   8.858   9.870 -0.919100
ATOM   3584 1HD2 ASN   242      22.778   8.350  10.722  0.419600
ATOM   3585 2HD2 ASN   242      23.746   8.641   9.265  0.419600
ATOM   3586  C   ASN   242      21.596  12.854   9.116  0.597300
ATOM   3587  O   ASN   242      22.678  13.347   9.440 -0.567900
ATOM   3588  N   PRO   243      20.436  13.217   9.673 -0.254800
ATOM   3589  CD  PRO   243      19.152  12.578   9.387  0.019200
ATOM   3590  HD2 PRO   243      19.095  11.603   9.871  0.039100
ATOM   3591  HD3 PRO   243      18.957  12.492   8.318  0.039100
ATOM   3592  CG  PRO   243      18.162  13.535   9.988  0.018900
ATOM   3593  HG2 PRO   243      17.218  13.040  10.215  0.021300
ATOM   3594  HG3 PRO   243      18.001  14.387   9.327  0.021300
ATOM   3595  CB  PRO   243      18.866  13.967  11.218 -0.007000
ATOM   3596  HB2 PRO   243      18.866  13.154  11.944  0.025300
ATOM   3597  HB3 PRO   243      18.366  14.836  11.645  0.025300
ATOM   3598  CA  PRO   243      20.271  14.242  10.701 -0.026600
ATOM   3599  HA  PRO   243      20.327  15.231  10.245  0.064100
ATOM   3600  C   PRO   243      21.277  14.125  11.833  0.589600
ATOM   3601  O   PRO   243      21.658  15.123  12.452 -0.574800
ATOM   3602  N   GLN   244      21.724  12.902  12.088 -0.415700
ATOM   3603  H   GLN   244      21.412  12.126  11.522  0.271900
ATOM   3604  CA  GLN   244      22.660  12.642  13.172 -0.003100
ATOM   3605  HA  GLN   244      22.314  13.176  14.057  0.085000
ATOM   3606  CB  GLN   244      22.646  11.150  13.511 -0.003600
ATOM   3607  HB2 GLN   244      23.083  10.618  12.667  0.017100
ATOM   3608  HB3 GLN   244      23.272  10.981  14.387  0.017100
ATOM   3609  CG  GLN   244      21.237  10.598  13.795 -0.064500
ATOM   3610  HG2 GLN   244      20.818  11.129  14.649  0.035200
ATOM   3611  HG3 GLN   244      20.592  10.767  12.933  0.035200
ATOM   3612  CD  GLN   244      21.204   9.100  14.090  0.695100
ATOM   3613  OE1 GLN   244      20.380   8.638  14.877 -0.608600
ATOM   3614  NE2 GLN   244      22.059   8.323  13.442 -0.940700
ATOM   3615 1HE2 GLN   244      22.061   7.339  13.674  0.425100
ATOM   3616 2HE2 GLN   244      22.849   8.711  12.946  0.425100
ATOM   3617  C   GLN   244      24.082  13.143  12.897  0.597300
ATOM   3618  O   GLN   244      24.905  13.243  13.809 -0.567900
ATOM   3619  N   ASP   245      24.379  13.463  11.643 -0.516300
ATOM   3620  H   ASP   245      23.684  13.332  10.921  0.293600
ATOM   3621  CA  ASP   245      25.692  13.964  11.265  0.038100
ATOM   3622  HA  ASP   245      26.467  13.451  11.834  0.088000
ATOM   3623  CB  ASP   245      25.939  13.712   9.777 -0.030300
ATOM   3624  HB2 ASP   245      25.168  14.212   9.190 -0.012200
ATOM   3625  HB3 ASP   245      26.899  14.145   9.497 -0.012200
ATOM   3626  CG  ASP   245      25.974  12.231   9.422  0.799400
ATOM   3627  OD1 ASP   245      26.362  11.412  10.281 -0.801400
ATOM   3628  OD2 ASP   245      25.645  11.883   8.268 -0.801400
ATOM   3629  C   ASP   245      25.833  15.452  11.545  0.536600
ATOM   3630  O   ASP   245      26.942  15.976  11.601 -0.581900
ATOM   3631  N   TYR   246      24.720  16.136  11.747 -0.415700
ATOM   3632  H   TYR   246      23.837  15.647  11.779  0.271900
ATOM   3633  CA  TYR   246      24.730  17.574  11.934 -0.001400
ATOM   3634  HA  TYR   246      25.685  17.981  11.603  0.087600
ATOM   3635  CB  TYR   246      23.665  18.202  11.054 -0.015200
ATOM   3636  HB2 TYR   246      22.684  17.872  11.394  0.029500
ATOM   3637  HB3 TYR   246      23.695  19.286  11.161  0.029500
ATOM   3638  CG  TYR   246      23.819  17.844   9.603 -0.001100
ATOM   3639  CD1 TYR   246      23.306  16.641   9.108 -0.190600
ATOM   3640  HD1 TYR   246      22.779  15.968   9.769  0.169900
ATOM   3641  CE1 TYR   246      23.468  16.300   7.763 -0.234100
ATOM   3642  HE1 TYR   246      23.081  15.367   7.381  0.165600
ATOM   3643  CZ  TYR   246      24.141  17.171   6.907  0.322600
ATOM   3644  OH  TYR   246      24.282  16.862   5.593 -0.557900
ATOM   3645  HH  TYR   246      24.669  17.569   5.072  0.399200
ATOM   3646  CE2 TYR   246      24.656  18.371   7.389 -0.234100
ATOM   3647  HE2 TYR   246      25.163  19.048   6.716  0.165600
ATOM   3648  CD2 TYR   246      24.497  18.704   8.731 -0.190600
ATOM   3649  HD2 TYR   246      24.891  19.641   9.097  0.169900
ATOM   3650  C   TYR   246      24.506  18.017  13.359  0.597300
ATOM   3651  O   TYR   246      23.765  17.390  14.116 -0.567900
ATOM   3652  N   LYS   247      25.135  19.133  13.702 -0.347900
ATOM   3653  H   LYS   247      25.671  19.620  12.997  0.274700
ATOM   3654  CA  LYS   247      25.001  19.743  15.014 -0.240000
ATOM   3655  HA  LYS   247      24.848  18.989  15.786  0.142600
ATOM   3656  CB  LYS   247      26.224  20.584  15.351 -0.009400
ATOM   3657  HB2 LYS   247      26.385  21.300  14.545  0.036200
ATOM   3658  HB3 LYS   247      26.006  21.150  16.257  0.036200
ATOM   3659  CG  LYS   247      27.493  19.805  15.587  0.018700
ATOM   3660  HG2 LYS   247      27.343  19.065  16.373  0.010300
ATOM   3661  HG3 LYS   247      27.803  19.306  14.668  0.010300
ATOM   3662  CD  LYS   247      28.546  20.807  16.012 -0.047900
ATOM   3663  HD2 LYS   247      28.680  21.547  15.223  0.062100
ATOM   3664  HD3 LYS   247      28.214  21.313  16.918  0.062100
ATOM   3665  CE  LYS   247      29.876  20.146  16.296 -0.014300
ATOM   3666  HE2 LYS   247      29.742  19.388  17.068  0.113500
ATOM   3667  HE3 LYS   247      30.235  19.661  15.388  0.113500
ATOM   3668  NZ  LYS   247      30.852  21.170  16.746 -0.385400
ATOM   3669  HZ1 LYS   247      31.760  20.753  16.888  0.340000
ATOM   3670  HZ2 LYS   247      30.985  21.886  16.047  0.340000
ATOM   3671  HZ3 LYS   247      30.568  21.624  17.603  0.340000
ATOM   3672  C   LYS   247      23.804  20.666  15.015  0.734100
ATOM   3673  O   LYS   247      23.381  21.126  16.077 -0.589400
ATOM   3674  N   LYS   248      23.295  21.010  13.838 -0.347900
ATOM   3675  H   LYS   248      23.692  20.635  12.989  0.274700
ATOM   3676  CA  LYS   248      22.143  21.893  13.768 -0.240000
ATOM   3677  HA  LYS   248      21.862  22.188  14.779  0.142600
ATOM   3678  CB  LYS   248      22.484  23.195  13.037 -0.009400
ATOM   3679  HB2 LYS   248      21.668  23.904  13.174  0.036200
ATOM   3680  HB3 LYS   248      23.367  23.626  13.509  0.036200
ATOM   3681  CG  LYS   248      22.743  23.076  11.548  0.018700
ATOM   3682  HG2 LYS   248      23.588  22.418  11.347  0.010300
ATOM   3683  HG3 LYS   248      21.849  22.684  11.062  0.010300
ATOM   3684  CD  LYS   248      23.028  24.473  11.016 -0.047900
ATOM   3685  HD2 LYS   248      22.315  25.178  11.445  0.062100
ATOM   3686  HD3 LYS   248      24.032  24.784  11.303  0.062100
ATOM   3687  CE  LYS   248      22.872  24.519   9.507 -0.014300
ATOM   3688  HE2 LYS   248      23.652  23.903   9.060  0.113500
ATOM   3689  HE3 LYS   248      21.907  24.089   9.241  0.113500
ATOM   3690  NZ  LYS   248      22.964  25.907   8.973 -0.385400
ATOM   3691  HZ1 LYS   248      23.855  26.301   9.241  0.340000
ATOM   3692  HZ2 LYS   248      22.949  25.945   7.964  0.340000
ATOM   3693  HZ3 LYS   248      22.246  26.517   9.337  0.340000
ATOM   3694  C   LYS   248      20.946  21.164  13.172  0.734100
ATOM   3695  O   LYS   248      21.131  20.260  12.358 -0.589400
ATOM   3696  N   PRO   249      19.724  21.531  13.593 -0.254800
ATOM   3697  CD  PRO   249      19.460  22.633  14.521  0.019200
ATOM   3698  HD2 PRO   249      20.181  23.450  14.496  0.039100
ATOM   3699  HD3 PRO   249      19.367  22.241  15.534  0.039100
ATOM   3700  CG  PRO   249      18.143  23.135  14.042  0.018900
ATOM   3701  HG2 PRO   249      18.282  23.671  13.103  0.021300
ATOM   3702  HG3 PRO   249      17.611  23.731  14.783  0.021300
ATOM   3703  CB  PRO   249      17.399  21.862  13.756 -0.007000
ATOM   3704  HB2 PRO   249      16.570  22.038  13.070  0.025300
ATOM   3705  HB3 PRO   249      17.035  21.433  14.690  0.025300
ATOM   3706  CA  PRO   249      18.456  20.947  13.142 -0.026600
ATOM   3707  HA  PRO   249      18.352  19.956  13.583  0.064100
ATOM   3708  C   PRO   249      18.308  20.826  11.629  0.589600
ATOM   3709  O   PRO   249      18.527  21.777  10.873 -0.574800
ATOM   3710  N   ILE   250      17.886  19.642  11.201 -0.415700
ATOM   3711  H   ILE   250      17.708  18.917  11.880  0.271900
ATOM   3712  CA  ILE   250      17.748  19.332   9.791 -0.059700
ATOM   3713  HA  ILE   250      18.759  19.439   9.398  0.086900
ATOM   3714  CB  ILE   250      17.313  17.852   9.590  0.130300
ATOM   3715  HB  ILE   250      17.834  17.214  10.303  0.018700
ATOM   3716  CG2 ILE   250      15.825  17.677   9.803 -0.320400
ATOM   3717 1HG2 ILE   250      15.260  18.161   9.006  0.088200
ATOM   3718 2HG2 ILE   250      15.580  16.614   9.811  0.088200
ATOM   3719 3HG2 ILE   250      15.533  18.103  10.763  0.088200
ATOM   3720  CG1 ILE   250      17.681  17.355   8.188 -0.043000
ATOM   3721 2HG1 ILE   250      17.343  16.324   8.089  0.023600
ATOM   3722 3HG1 ILE   250      17.152  17.936   7.432  0.023600
ATOM   3723  CD1 ILE   250      19.183  17.389   7.881 -0.066000
ATOM   3724 1HD1 ILE   250      19.369  18.033   7.022  0.018600
ATOM   3725 2HD1 ILE   250      19.767  17.719   8.740  0.018600
ATOM   3726 3HD1 ILE   250      19.521  16.381   7.639  0.018600
ATOM   3727  C   ILE   250      16.909  20.320   8.966  0.597300
ATOM   3728  O   ILE   250      17.204  20.501   7.779 -0.567900
ATOM   3729  N   GLN   251      15.907  20.993   9.544 -0.415700
ATOM   3730  H   GLN   251      15.635  20.819  10.501  0.271900
ATOM   3731  CA  GLN   251      15.159  21.940   8.714 -0.003100
ATOM   3732  HA  GLN   251      14.902  21.432   7.784  0.085000
ATOM   3733  CB  GLN   251      13.830  22.422   9.324 -0.003600
ATOM   3734  HB2 GLN   251      13.347  23.031   8.559  0.017100
ATOM   3735  HB3 GLN   251      13.166  21.573   9.490  0.017100
ATOM   3736  CG  GLN   251      13.912  23.290  10.570 -0.064500
ATOM   3737  HG2 GLN   251      14.693  24.045  10.484  0.035200
ATOM   3738  HG3 GLN   251      12.956  23.803  10.677  0.035200
ATOM   3739  CD  GLN   251      14.110  22.471  11.826  0.695100
ATOM   3740  OE1 GLN   251      14.268  21.247  11.785 -0.608600
ATOM   3741  NE2 GLN   251      14.126  23.136  12.960 -0.940700
ATOM   3742 1HE2 GLN   251      14.191  22.621  13.826  0.425100
ATOM   3743 2HE2 GLN   251      13.937  24.128  12.974  0.425100
ATOM   3744  C   GLN   251      16.076  23.094   8.336  0.597300
ATOM   3745  O   GLN   251      15.987  23.618   7.230 -0.567900
ATOM   3746  N   GLU   252      17.030  23.419   9.200 -0.516300
ATOM   3747  H   GLU   252      17.155  22.882  10.046  0.293600
ATOM   3748  CA  GLU   252      17.988  24.468   8.897  0.039700
ATOM   3749  HA  GLU   252      17.468  25.359   8.543  0.110500
ATOM   3750  CB  GLU   252      18.796  24.832  10.139  0.056000
ATOM   3751  HB2 GLU   252      19.305  23.972  10.574 -0.017300
ATOM   3752  HB3 GLU   252      19.582  25.505   9.795 -0.017300
ATOM   3753  CG  GLU   252      17.988  25.572  11.198  0.013600
ATOM   3754  HG2 GLU   252      17.514  26.438  10.737 -0.042500
ATOM   3755  HG3 GLU   252      17.201  24.918  11.572 -0.042500
ATOM   3756  CD  GLU   252      18.862  26.057  12.352  0.805400
ATOM   3757  OE1 GLU   252      20.076  26.287  12.149 -0.818800
ATOM   3758  OE2 GLU   252      18.326  26.212  13.473 -0.818800
ATOM   3759  C   GLU   252      18.935  23.997   7.792  0.536600
ATOM   3760  O   GLU   252      19.181  24.707   6.813 -0.581900
ATOM   3761  N   VAL   253      19.442  22.778   7.941 -0.415700
ATOM   3762  H   VAL   253      19.187  22.257   8.767  0.271900
ATOM   3763  CA  VAL   253      20.349  22.182   6.968 -0.087500
ATOM   3764  HA  VAL   253      21.255  22.783   6.887  0.096900
ATOM   3765  CB  VAL   253      20.729  20.759   7.402  0.298500
ATOM   3766  HB  VAL   253      19.815  20.183   7.548 -0.029700
ATOM   3767  CG1 VAL   253      21.543  20.069   6.325 -0.319200
ATOM   3768 1HG1 VAL   253      20.964  19.925   5.412  0.079100
ATOM   3769 2HG1 VAL   253      22.442  20.645   6.106  0.079100
ATOM   3770 3HG1 VAL   253      21.843  19.082   6.679  0.079100
ATOM   3771  CG2 VAL   253      21.483  20.789   8.727 -0.319200
ATOM   3772 1HG2 VAL   253      22.396  21.376   8.629  0.079100
ATOM   3773 2HG2 VAL   253      20.859  21.205   9.518  0.079100
ATOM   3774 3HG2 VAL   253      21.741  19.772   9.022  0.079100
ATOM   3775  C   VAL   253      19.682  22.140   5.603  0.597300
ATOM   3776  O   VAL   253      20.239  22.616   4.617 -0.567900
ATOM   3777  N   LEU   254      18.460  21.624   5.554 -0.415700
ATOM   3778  H   LEU   254      18.046  21.264   6.402  0.271900
ATOM   3779  CA  LEU   254      17.732  21.500   4.303 -0.051800
ATOM   3780  HA  LEU   254      18.374  20.990   3.584  0.092200
ATOM   3781  CB  LEU   254      16.456  20.696   4.517 -0.110200
ATOM   3782  HB2 LEU   254      15.959  21.059   5.417  0.045700
ATOM   3783  HB3 LEU   254      15.781  20.850   3.674  0.045700
ATOM   3784  CG  LEU   254      16.747  19.206   4.645  0.353100
ATOM   3785  HG  LEU   254      17.533  19.035   5.381 -0.036100
ATOM   3786  CD1 LEU   254      15.506  18.517   5.111 -0.412100
ATOM   3787 1HD1 LEU   254      14.705  18.628   4.380  0.100000
ATOM   3788 2HD1 LEU   254      15.714  17.458   5.263  0.100000
ATOM   3789 3HD1 LEU   254      15.193  18.943   6.063  0.100000
ATOM   3790  CD2 LEU   254      17.180  18.615   3.314 -0.412100
ATOM   3791 1HD2 LEU   254      16.451  18.846   2.537  0.100000
ATOM   3792 2HD2 LEU   254      18.162  18.986   3.022  0.100000
ATOM   3793 3HD2 LEU   254      17.257  17.533   3.414  0.100000
ATOM   3794  C   LEU   254      17.402  22.832   3.674  0.597300
ATOM   3795  O   LEU   254      17.392  22.964   2.450 -0.567900
ATOM   3796  N   THR   255      17.102  23.820   4.503 -0.415700
ATOM   3797  H   THR   255      17.091  23.649   5.498  0.271900
ATOM   3798  CA  THR   255      16.786  25.150   4.004 -0.038900
ATOM   3799  HA  THR   255      16.030  25.073   3.223  0.100700
ATOM   3800  CB  THR   255      16.187  26.027   5.119  0.365400
ATOM   3801  HB  THR   255      16.794  25.946   6.022  0.004300
ATOM   3802  CG2 THR   255      16.109  27.492   4.718 -0.243800
ATOM   3803 1HG2 THR   255      15.559  28.042   5.482  0.064200
ATOM   3804 2HG2 THR   255      17.105  27.926   4.639  0.064200
ATOM   3805 3HG2 THR   255      15.584  27.592   3.768  0.064200
ATOM   3806  OG1 THR   255      14.870  25.564   5.392 -0.676100
ATOM   3807  HG1 THR   255      15.000  24.852   6.022  0.410200
ATOM   3808  C   THR   255      18.020  25.780   3.361  0.597300
ATOM   3809  O   THR   255      17.925  26.324   2.260 -0.567900
ATOM   3810  N   GLU   256      19.182  25.653   4.007 -0.516300
ATOM   3811  H   GLU   256      19.204  25.173   4.896  0.293600
ATOM   3812  CA  GLU   256      20.430  26.204   3.477  0.039700
ATOM   3813  HA  GLU   256      20.276  27.255   3.231  0.110500
ATOM   3814  CB  GLU   256      21.544  26.108   4.509  0.056000
ATOM   3815  HB2 GLU   256      21.243  26.698   5.375 -0.017300
ATOM   3816  HB3 GLU   256      21.661  25.072   4.826 -0.017300
ATOM   3817  CG  GLU   256      22.872  26.648   3.974  0.013600
ATOM   3818  HG2 GLU   256      23.225  26.014   3.160 -0.042500
ATOM   3819  HG3 GLU   256      22.716  27.656   3.591 -0.042500
ATOM   3820  CD  GLU   256      23.969  26.688   5.037  0.805400
ATOM   3821  OE1 GLU   256      23.639  26.730   6.252 -0.818800
ATOM   3822  OE2 GLU   256      25.167  26.680   4.651 -0.818800
ATOM   3823  C   GLU   256      20.869  25.504   2.196  0.536600
ATOM   3824  O   GLU   256      21.433  26.141   1.305 -0.581900
ATOM   3825  N   MET   257      20.599  24.199   2.105 -0.415700
ATOM   3826  H   MET   257      20.195  23.748   2.913  0.271900
ATOM   3827  CA  MET   257      20.934  23.375   0.940 -0.023700
ATOM   3828  HA  MET   257      21.998  23.462   0.718  0.088000
ATOM   3829  CB  MET   257      20.576  21.904   1.194  0.034200
ATOM   3830  HB2 MET   257      19.654  21.847   1.772  0.024100
ATOM   3831  HB3 MET   257      20.388  21.429   0.231  0.024100
ATOM   3832  CG  MET   257      21.640  21.078   1.883  0.001800
ATOM   3833  HG2 MET   257      22.531  21.039   1.257  0.044000
ATOM   3834  HG3 MET   257      21.903  21.563   2.823  0.044000
ATOM   3835  SD  MET   257      21.098  19.392   2.249 -0.273700
ATOM   3836  CE  MET   257      20.932  18.712   0.566 -0.053600
ATOM   3837  HE1 MET   257      20.117  19.206   0.037  0.068400
ATOM   3838  HE2 MET   257      21.867  18.854   0.024  0.068400
ATOM   3839  HE3 MET   257      20.719  17.645   0.634  0.068400
ATOM   3840  C   MET   257      20.160  23.802  -0.297  0.597300
ATOM   3841  O   MET   257      20.703  23.841  -1.402 -0.567900
ATOM   3842  N   SER   258      18.865  24.045  -0.118 -0.415700
ATOM   3843  H   SER   258      18.496  24.000   0.821  0.271900
ATOM   3844  CA  SER   258      17.960  24.424  -1.207 -0.024900
ATOM   3845  HA  SER   258      18.348  24.052  -2.155  0.084300
ATOM   3846  CB  SER   258      16.610  23.764  -0.972  0.211700
ATOM   3847  HB2 SER   258      15.917  24.039  -1.768  0.035200
ATOM   3848  HB3 SER   258      16.735  22.681  -0.983  0.035200
ATOM   3849  OG  SER   258      16.082  24.164   0.284 -0.654600
ATOM   3850  HG  SER   258      16.521  23.671   0.981  0.427500
ATOM   3851  C   SER   258      17.774  25.932  -1.373  0.597300
ATOM   3852  O   SER   258      16.826  26.386  -2.021 -0.567900
ATOM   3853  N   ASN   259      18.672  26.700  -0.761 -0.415700
ATOM   3854  H   ASN   259      19.386  26.255  -0.202  0.271900
ATOM   3855  CA  ASN   259      18.660  28.151  -0.804  0.014300
ATOM   3856  HA  ASN   259      19.339  28.500  -0.027  0.104800
ATOM   3857  CB  ASN   259      19.164  28.648  -2.162 -0.204100
ATOM   3858  HB2 ASN   259      18.499  28.309  -2.957  0.079700
ATOM   3859  HB3 ASN   259      19.166  29.738  -2.161  0.079700
ATOM   3860  CG  ASN   259      20.583  28.188  -2.477  0.713000
ATOM   3861  OD1 ASN   259      20.836  27.604  -3.530 -0.593100
ATOM   3862  ND2 ASN   259      21.523  28.455  -1.583 -0.919100
ATOM   3863 1HD2 ASN   259      22.491  28.295  -1.822  0.419600
ATOM   3864 2HD2 ASN   259      21.303  28.981  -0.749  0.419600
ATOM   3865  C   ASN   259      17.305  28.748  -0.461  0.597300
ATOM   3866  O   ASN   259      16.661  29.376  -1.301 -0.567900
ATOM   3867  N   GLY   260      16.869  28.516   0.770 -0.415700
ATOM   3868  H   GLY   260      17.454  27.999   1.412  0.271900
ATOM   3869  CA  GLY   260      15.617  29.068   1.240 -0.025200
ATOM   3870  HA2 GLY   260      15.778  29.470   2.241  0.069800
ATOM   3871  HA3 GLY   260      15.310  29.897   0.603  0.069800
ATOM   3872  C   GLY   260      14.469  28.085   1.337  0.597300
ATOM   3873  O   GLY   260      13.335  28.414   1.552 -0.567900
ATOM   3874  N   GLY   261      14.706  26.801   1.173 -0.415700
ATOM   3875  H   GLY   261      15.636  26.478   0.946  0.271900
ATOM   3876  CA  GLY   261      13.628  25.819   1.290 -0.025200
ATOM   3877  HA2 GLY   261      13.954  25.100   2.042  0.069800
ATOM   3878  HA3 GLY   261      12.700  26.238   1.679  0.069800
ATOM   3879  C   GLY   261      13.282  25.024   0.037  0.597300
ATOM   3880  O   GLY   261      13.464  25.484  -1.094 -0.567900
ATOM   3881  N   VAL   262      12.782  23.805   0.252 -0.415700
ATOM   3882  H   VAL   262      12.678  23.497   1.208  0.271900
ATOM   3883  CA  VAL   262      12.415  22.904  -0.843 -0.087500
ATOM   3884  HA  VAL   262      13.148  23.031  -1.640  0.096900
ATOM   3885  CB  VAL   262      12.480  21.398  -0.429  0.298500
ATOM   3886  HB  VAL   262      12.337  20.797  -1.327 -0.029700
ATOM   3887  CG1 VAL   262      13.852  21.067   0.145 -0.319200
ATOM   3888 1HG1 VAL   262      13.966  21.495   1.141  0.079100
ATOM   3889 2HG1 VAL   262      13.974  19.986   0.200  0.079100
ATOM   3890 3HG1 VAL   262      14.635  21.468  -0.500  0.079100
ATOM   3891  CG2 VAL   262      11.391  21.004   0.571 -0.319200
ATOM   3892 1HG2 VAL   262      10.402  21.263   0.194  0.079100
ATOM   3893 2HG2 VAL   262      11.427  19.925   0.718  0.079100
ATOM   3894 3HG2 VAL   262      11.569  21.486   1.532  0.079100
ATOM   3895  C   VAL   262      11.057  23.256  -1.427  0.597300
ATOM   3896  O   VAL   262      10.281  24.001  -0.843 -0.567900
ATOM   3897  N   ASP   263      10.768  22.735  -2.605 -0.516300
ATOM   3898  H   ASP   263      11.411  22.104  -3.061  0.293600
ATOM   3899  CA  ASP   263       9.481  22.975  -3.223  0.038100
ATOM   3900  HA  ASP   263       9.170  24.009  -3.075  0.088000
ATOM   3901  CB  ASP   263       9.563  22.701  -4.719 -0.030300
ATOM   3902  HB2 ASP   263       9.970  21.707  -4.902 -0.012200
ATOM   3903  HB3 ASP   263       8.554  22.734  -5.129 -0.012200
ATOM   3904  CG  ASP   263      10.392  23.732  -5.449  0.799400
ATOM   3905  OD1 ASP   263       9.855  24.829  -5.703 -0.801400
ATOM   3906  OD2 ASP   263      11.570  23.459  -5.757 -0.801400
ATOM   3907  C   ASP   263       8.432  22.069  -2.604  0.536600
ATOM   3908  O   ASP   263       7.328  22.514  -2.298 -0.581900
ATOM   3909  N   PHE   264       8.783  20.795  -2.431 -0.415700
ATOM   3910  H   PHE   264       9.704  20.498  -2.721  0.271900
ATOM   3911  CA  PHE   264       7.881  19.796  -1.875 -0.002400
ATOM   3912  HA  PHE   264       7.023  20.300  -1.432  0.097800
ATOM   3913  CB  PHE   264       7.380  18.865  -2.955 -0.034300
ATOM   3914  HB2 PHE   264       8.210  18.268  -3.333  0.029500
ATOM   3915  HB3 PHE   264       6.658  18.176  -2.518  0.029500
ATOM   3916  CG  PHE   264       6.759  19.573  -4.100  0.011800
ATOM   3917  CD1 PHE   264       7.552  20.045  -5.148 -0.125600
ATOM   3918  HD1 PHE   264       8.618  19.871  -5.130  0.133000
ATOM   3919  CE1 PHE   264       6.983  20.699  -6.238 -0.170400
ATOM   3920  HE1 PHE   264       7.596  21.064  -7.049  0.143000
ATOM   3921  CZ  PHE   264       5.605  20.876  -6.278 -0.107200
ATOM   3922  HZ  PHE   264       5.153  21.386  -7.115  0.129700
ATOM   3923  CE2 PHE   264       4.806  20.403  -5.222 -0.170400
ATOM   3924  HE2 PHE   264       3.740  20.574  -5.245  0.143000
ATOM   3925  CD2 PHE   264       5.385  19.753  -4.140 -0.125600
ATOM   3926  HD2 PHE   264       4.761  19.388  -3.337  0.133000
ATOM   3927  C   PHE   264       8.599  18.945  -0.864  0.597300
ATOM   3928  O   PHE   264       9.750  18.566  -1.096 -0.567900
ATOM   3929  N   SER   265       7.931  18.638   0.240 -0.415700
ATOM   3930  H   SER   265       6.997  18.998   0.373  0.271900
ATOM   3931  CA  SER   265       8.509  17.793   1.279 -0.024900
ATOM   3932  HA  SER   265       9.409  17.309   0.900  0.084300
ATOM   3933  CB  SER   265       8.907  18.600   2.512  0.211700
ATOM   3934  HB2 SER   265       9.402  17.941   3.225  0.035200
ATOM   3935  HB3 SER   265       9.609  19.382   2.223  0.035200
ATOM   3936  OG  SER   265       7.783  19.183   3.129 -0.654600
ATOM   3937  HG  SER   265       8.118  19.696   3.867  0.427500
ATOM   3938  C   SER   265       7.498  16.713   1.605  0.597300
ATOM   3939  O   SER   265       6.293  16.906   1.419 -0.567900
ATOM   3940  N   PHE   266       7.992  15.558   2.042 -0.415700
ATOM   3941  H   PHE   266       8.993  15.428   2.045  0.271900
ATOM   3942  CA  PHE   266       7.147  14.402   2.339 -0.002400
ATOM   3943  HA  PHE   266       6.101  14.701   2.406  0.097800
ATOM   3944  CB  PHE   266       7.284  13.341   1.252 -0.034300
ATOM   3945  HB2 PHE   266       8.307  12.967   1.229  0.029500
ATOM   3946  HB3 PHE   266       6.633  12.502   1.496  0.029500
ATOM   3947  CG  PHE   266       6.943  13.839  -0.116  0.011800
ATOM   3948  CD1 PHE   266       7.885  14.537  -0.870 -0.125600
ATOM   3949  HD1 PHE   266       8.889  14.674  -0.496  0.133000
ATOM   3950  CE1 PHE   266       7.567  15.037  -2.127 -0.170400
ATOM   3951  HE1 PHE   266       8.302  15.575  -2.706  0.143000
ATOM   3952  CZ  PHE   266       6.293  14.831  -2.642 -0.107200
ATOM   3953  HZ  PHE   266       6.038  15.220  -3.617  0.129700
ATOM   3954  CE2 PHE   266       5.343  14.125  -1.893 -0.170400
ATOM   3955  HE2 PHE   266       4.351  13.971  -2.291  0.143000
ATOM   3956  CD2 PHE   266       5.671  13.632  -0.635 -0.125600
ATOM   3957  HD2 PHE   266       4.928  13.100  -0.059  0.133000
ATOM   3958  C   PHE   266       7.565  13.759   3.622  0.597300
ATOM   3959  O   PHE   266       8.740  13.470   3.802 -0.567900
ATOM   3960  N   GLH   267       6.621  13.547   4.526 -0.415700
ATOM   3961  H   GLH   267       5.672  13.822   4.315  0.271900
ATOM   3962  CA  GLH   267       6.915  12.858   5.770  0.014500
ATOM   3963  HA  GLH   267       7.986  12.846   5.971  0.077900
ATOM   3964  CB  GLH   267       6.187  13.515   6.944 -0.007100
ATOM   3965  HB2 GLH   267       6.297  14.592   6.815  0.025600
ATOM   3966  HB3 GLH   267       5.116  13.313   6.924  0.025600
ATOM   3967  CG  GLH   267       6.793  13.208   8.303 -0.017400
ATOM   3968  HG2 GLH   267       7.874  13.337   8.258  0.043000
ATOM   3969  HG3 GLH   267       6.394  13.918   9.027  0.043000
ATOM   3970  CD  GLH   267       6.473  11.850   8.860  0.680100
ATOM   3971  OE1 GLH   267       7.054  11.450   9.843 -0.583800
ATOM   3972  OE2 GLH   267       5.558  11.127   8.282 -0.651100
ATOM   3973  HE2 GLH   267       5.058  11.651   7.652  0.464100
ATOM   3974  C   GLH   267       6.405  11.459   5.512  0.597300
ATOM   3975  O   GLH   267       5.212  11.266   5.288 -0.567900
ATOM   3976  N   VAL   268       7.304  10.493   5.513 -0.415700
ATOM   3977  H   VAL   268       8.287  10.720   5.558  0.271900
ATOM   3978  CA  VAL   268       6.965   9.098   5.256 -0.087500
ATOM   3979  HA  VAL   268       5.882   8.970   5.253  0.096900
ATOM   3980  CB  VAL   268       7.514   8.652   3.873  0.298500
ATOM   3981  HB  VAL   268       8.520   8.244   3.975 -0.029700
ATOM   3982  CG1 VAL   268       6.607   7.597   3.265 -0.319200
ATOM   3983 1HG1 VAL   268       6.585   6.716   3.906  0.079100
ATOM   3984 2HG1 VAL   268       5.596   7.981   3.129  0.079100
ATOM   3985 3HG1 VAL   268       7.003   7.311   2.290  0.079100
ATOM   3986  CG2 VAL   268       7.612   9.823   2.906 -0.319200
ATOM   3987 1HG2 VAL   268       8.367  10.538   3.235  0.079100
ATOM   3988 2HG2 VAL   268       7.946   9.452   1.937  0.079100
ATOM   3989 3HG2 VAL   268       6.645  10.311   2.788  0.079100
ATOM   3990  C   VAL   268       7.522   8.234   6.398  0.597300
ATOM   3991  O   VAL   268       8.092   7.167   6.171 -0.567900
ATOM   3992  N   ILE   269       7.416   8.741   7.630 -0.415700
ATOM   3993  H   ILE   269       6.964   9.637   7.741  0.271900
ATOM   3994  CA  ILE   269       7.896   8.044   8.828 -0.059700
ATOM   3995  HA  ILE   269       8.368   7.101   8.552  0.086900
ATOM   3996  CB  ILE   269       8.949   8.892   9.557  0.130300
ATOM   3997  HB  ILE   269       8.525   9.810   9.965  0.018700
ATOM   3998  CG2 ILE   269       9.485   8.138  10.749 -0.320400
ATOM   3999 1HG2 ILE   269      10.198   8.738  11.316  0.088200
ATOM   4000 2HG2 ILE   269       8.685   7.861  11.436  0.088200
ATOM   4001 3HG2 ILE   269       9.975   7.224  10.414  0.088200
ATOM   4002  CG1 ILE   269      10.075   9.266   8.596 -0.043000
ATOM   4003 2HG1 ILE   269      10.625   8.369   8.313  0.023600
ATOM   4004 3HG1 ILE   269       9.670   9.718   7.691  0.023600
ATOM   4005  CD1 ILE   269      11.034  10.272   9.155 -0.066000
ATOM   4006 1HD1 ILE   269      11.428   9.958  10.121  0.018600
ATOM   4007 2HD1 ILE   269      11.805  10.462   8.408  0.018600
ATOM   4008 3HD1 ILE   269      10.497  11.208   9.309  0.018600
ATOM   4009  C   ILE   269       6.731   7.704   9.771  0.597300
ATOM   4010  O   ILE   269       6.428   6.533  10.020 -0.567900
ATOM   4011  N   GLY   270       6.034   8.737  10.237 -0.415700
ATOM   4012  H   GLY   270       6.321   9.670   9.977  0.271900
ATOM   4013  CA  GLY   270       4.896   8.573  11.127 -0.025200
ATOM   4014  HA2 GLY   270       4.030   9.073  10.695  0.069800
ATOM   4015  HA3 GLY   270       4.653   7.521  11.278  0.069800
ATOM   4016  C   GLY   270       5.151   9.194  12.478  0.597300
ATOM   4017  O   GLY   270       4.519   8.826  13.463 -0.567900
ATOM   4018  N   ARG   271       6.108  10.111  12.536 -0.347900
ATOM   4019  H   ARG   271       6.570  10.406  11.688  0.274700
ATOM   4020  CA  ARG   271       6.464  10.806  13.758 -0.263700
ATOM   4021  HA  ARG   271       6.022  10.285  14.607  0.156000
ATOM   4022  CB  ARG   271       7.969  10.803  13.929 -0.000700
ATOM   4023  HB2 ARG   271       8.466  11.143  13.020  0.032700
ATOM   4024  HB3 ARG   271       8.199  11.473  14.757  0.032700
ATOM   4025  CG  ARG   271       8.512   9.428  14.233  0.039000
ATOM   4026  HG2 ARG   271       8.156   9.104  15.211  0.028500
ATOM   4027  HG3 ARG   271       8.175   8.708  13.487  0.028500
ATOM   4028  CD  ARG   271      10.009   9.471  14.229  0.048600
ATOM   4029  HD2 ARG   271      10.420   8.484  14.440  0.068700
ATOM   4030  HD3 ARG   271      10.351   9.750  13.233  0.068700
ATOM   4031  NE  ARG   271      10.489  10.483  15.162 -0.529500
ATOM   4032  HE  ARG   271      10.524  11.448  14.866  0.345600
ATOM   4033  CZ  ARG   271      10.889  10.224  16.388  0.807600
ATOM   4034  NH1 ARG   271      10.863   8.990  16.852 -0.862700
ATOM   4035 1HH1 ARG   271      10.483   8.240  16.292  0.447800
ATOM   4036 2HH1 ARG   271      11.204   8.839  17.791  0.447800
ATOM   4037  NH2 ARG   271      11.334  11.203  17.147 -0.862700
ATOM   4038 1HH2 ARG   271      11.310  12.149  16.795  0.447800
ATOM   4039 2HH2 ARG   271      11.682  10.958  18.063  0.447800
ATOM   4040  C   ARG   271       5.932  12.228  13.757  0.734100
ATOM   4041  O   ARG   271       5.894  12.883  12.718 -0.589400
ATOM   4042  N   LEU   272       5.516  12.706  14.922 -0.415700
ATOM   4043  H   LEU   272       5.527  12.090  15.722  0.271900
ATOM   4044  CA  LEU   272       4.957  14.054  15.046 -0.051800
ATOM   4045  HA  LEU   272       4.177  14.182  14.296  0.092200
ATOM   4046  CB  LEU   272       4.351  14.252  16.445 -0.110200
ATOM   4047  HB2 LEU   272       5.133  14.112  17.191  0.045700
ATOM   4048  HB3 LEU   272       4.002  15.281  16.529  0.045700
ATOM   4049  CG  LEU   272       3.189  13.304  16.777  0.353100
ATOM   4050  HG  LEU   272       3.539  12.272  16.736 -0.036100
ATOM   4051  CD1 LEU   272       2.679  13.564  18.184 -0.412100
ATOM   4052 1HD1 LEU   272       3.457  13.329  18.910  0.100000
ATOM   4053 2HD1 LEU   272       2.388  14.609  18.288  0.100000
ATOM   4054 3HD1 LEU   272       1.815  12.928  18.377  0.100000
ATOM   4055  CD2 LEU   272       2.062  13.453  15.765 -0.412100
ATOM   4056 1HD2 LEU   272       1.666  14.469  15.764  0.100000
ATOM   4057 2HD2 LEU   272       2.390  13.167  14.765  0.100000
ATOM   4058 3HD2 LEU   272       1.250  12.782  16.043  0.100000
ATOM   4059  C   LEU   272       5.983  15.139  14.738  0.597300
ATOM   4060  O   LEU   272       5.720  16.070  13.977 -0.567900
ATOM   4061  N   ASP   273       7.176  14.990  15.289 -0.516300
ATOM   4062  H   ASP   273       7.388  14.151  15.809  0.293600
ATOM   4063  CA  ASP   273       8.231  15.960  15.078  0.038100
ATOM   4064  HA  ASP   273       7.822  16.936  15.340  0.088000
ATOM   4065  CB  ASP   273       9.386  15.701  16.047 -0.030300
ATOM   4066  HB2 ASP   273      10.046  16.561  15.933 -0.012200
ATOM   4067  HB3 ASP   273       8.990  15.764  17.060 -0.012200
ATOM   4068  CG  ASP   273      10.042  14.319  15.899  0.799400
ATOM   4069  OD1 ASP   273       9.358  13.307  15.650 -0.801400
ATOM   4070  OD2 ASP   273      11.265  14.209  16.095 -0.801400
ATOM   4071  C   ASP   273       8.710  16.089  13.627  0.536600
ATOM   4072  O   ASP   273       8.925  17.202  13.153 -0.581900
ATOM   4073  N   THR   274       8.847  14.975  12.910 -0.415700
ATOM   4074  H   THR   274       8.672  14.078  13.341  0.271900
ATOM   4075  CA  THR   274       9.294  15.006  11.514 -0.038900
ATOM   4076  HA  THR   274      10.171  15.650  11.447  0.100700
ATOM   4077  CB  THR   274       9.700  13.601  11.009  0.365400
ATOM   4078  HB  THR   274       9.817  13.616   9.926  0.004300
ATOM   4079  CG2 THR   274      11.009  13.160  11.634 -0.243800
ATOM   4080 1HG2 THR   274      10.937  13.212  12.720  0.064200
ATOM   4081 2HG2 THR   274      11.239  12.135  11.344  0.064200
ATOM   4082 3HG2 THR   274      11.813  13.814  11.296  0.064200
ATOM   4083  OG1 THR   274       8.709  12.657  11.368 -0.676100
ATOM   4084  HG1 THR   274       8.176  12.368  10.623  0.410200
ATOM   4085  C   THR   274       8.209  15.596  10.626  0.597300
ATOM   4086  O   THR   274       8.497  16.104   9.545 -0.567900
ATOM   4087  N   MET   275       6.953  15.531  11.072 -0.415700
ATOM   4088  H   MET   275       6.762  15.077  11.954  0.271900
ATOM   4089  CA  MET   275       5.853  16.108  10.314 -0.023700
ATOM   4090  HA  MET   275       5.884  15.833   9.260  0.088000
ATOM   4091  CB  MET   275       4.507  15.710  10.915  0.034200
ATOM   4092  HB2 MET   275       4.462  15.940  11.979  0.024100
ATOM   4093  HB3 MET   275       3.726  16.293  10.427  0.024100
ATOM   4094  CG  MET   275       4.184  14.250  10.697  0.001800
ATOM   4095  HG2 MET   275       4.105  14.136   9.615  0.044000
ATOM   4096  HG3 MET   275       4.996  13.568  10.947  0.044000
ATOM   4097  SD  MET   275       2.572  13.748  11.306 -0.273700
ATOM   4098  CE  MET   275       2.731  11.962  11.171 -0.053600
ATOM   4099  HE1 MET   275       3.276  11.576  12.032  0.068400
ATOM   4100  HE2 MET   275       1.742  11.508  11.113  0.068400
ATOM   4101  HE3 MET   275       3.271  11.710  10.259  0.068400
ATOM   4102  C   MET   275       6.005  17.617  10.343  0.597300
ATOM   4103  O   MET   275       5.749  18.293   9.348 -0.567900
ATOM   4104  N   VAL   276       6.446  18.129  11.485 -0.415700
ATOM   4105  H   VAL   276       6.599  17.514  12.270  0.271900
ATOM   4106  CA  VAL   276       6.642  19.554  11.664 -0.087500
ATOM   4107  HA  VAL   276       5.827  20.105  11.194  0.096900
ATOM   4108  CB  VAL   276       6.708  19.930  13.140  0.298500
ATOM   4109  HB  VAL   276       7.556  19.435  13.613 -0.029700
ATOM   4110  CG1 VAL   276       6.880  21.444  13.281 -0.319200
ATOM   4111 1HG1 VAL   276       6.095  21.971  12.739  0.079100
ATOM   4112 2HG1 VAL   276       6.819  21.706  14.337  0.079100
ATOM   4113 3HG1 VAL   276       7.855  21.765  12.916  0.079100
ATOM   4114  CG2 VAL   276       5.446  19.487  13.843 -0.319200
ATOM   4115 1HG2 VAL   276       4.581  19.974  13.391  0.079100
ATOM   4116 2HG2 VAL   276       5.316  18.407  13.791  0.079100
ATOM   4117 3HG2 VAL   276       5.494  19.765  14.896  0.079100
ATOM   4118  C   VAL   276       7.933  19.941  10.983  0.597300
ATOM   4119  O   VAL   276       8.015  20.972  10.322 -0.567900
ATOM   4120  N   THR   277       8.951  19.101  11.106 -0.415700
ATOM   4121  H   THR   277       8.888  18.326  11.751  0.271900
ATOM   4122  CA  THR   277      10.223  19.378  10.462 -0.038900
ATOM   4123  HA  THR   277      10.597  20.349  10.784  0.100700
ATOM   4124  CB  THR   277      11.259  18.311  10.802  0.365400
ATOM   4125  HB  THR   277      10.892  17.337  10.477  0.004300
ATOM   4126  CG2 THR   277      12.572  18.600  10.099 -0.243800
ATOM   4127 1HG2 THR   277      12.946  19.580  10.394  0.064200
ATOM   4128 2HG2 THR   277      13.280  17.838  10.427  0.064200
ATOM   4129 3HG2 THR   277      12.481  18.537   9.015  0.064200
ATOM   4130  OG1 THR   277      11.473  18.290  12.206 -0.676100
ATOM   4131  HG1 THR   277      11.876  17.445  12.418  0.410200
ATOM   4132  C   THR   277      10.056  19.413   8.957  0.597300
ATOM   4133  O   THR   277      10.631  20.271   8.289 -0.567900
ATOM   4134  N   ALA   278       9.260  18.494   8.414 -0.415700
ATOM   4135  H   ALA   278       8.855  17.780   9.004  0.271900
ATOM   4136  CA  ALA   278       9.030  18.421   6.984  0.033700
ATOM   4137  HA  ALA   278       9.990  18.323   6.476  0.082300
ATOM   4138  CB  ALA   278       8.188  17.207   6.663 -0.182500
ATOM   4139  HB1 ALA   278       7.247  17.239   7.212  0.060300
ATOM   4140  HB2 ALA   278       7.977  17.178   5.594  0.060300
ATOM   4141  HB3 ALA   278       8.732  16.301   6.932  0.060300
ATOM   4142  C   ALA   278       8.341  19.669   6.460  0.597300
ATOM   4143  O   ALA   278       8.642  20.136   5.357 -0.567900
ATOM   4144  N   LEU   279       7.381  20.185   7.221 -0.415700
ATOM   4145  H   LEU   279       7.136  19.742   8.095  0.271900
ATOM   4146  CA  LEU   279       6.678  21.391   6.807 -0.051800
ATOM   4147  HA  LEU   279       6.286  21.266   5.798  0.092200
ATOM   4148  CB  LEU   279       5.510  21.669   7.769 -0.110200
ATOM   4149  HB2 LEU   279       4.823  20.825   7.711  0.045700
ATOM   4150  HB3 LEU   279       5.920  21.666   8.779  0.045700
ATOM   4151  CG  LEU   279       4.684  22.961   7.619  0.353100
ATOM   4152  HG  LEU   279       5.352  23.823   7.630 -0.036100
ATOM   4153  CD1 LEU   279       3.873  22.996   6.335 -0.412100
ATOM   4154 1HD1 LEU   279       4.533  22.916   5.471  0.100000
ATOM   4155 2HD1 LEU   279       3.166  22.167   6.325  0.100000
ATOM   4156 3HD1 LEU   279       3.323  23.935   6.276  0.100000
ATOM   4157  CD2 LEU   279       3.755  23.060   8.818 -0.412100
ATOM   4158 1HD2 LEU   279       3.130  23.948   8.727  0.100000
ATOM   4159 2HD2 LEU   279       3.117  22.178   8.867  0.100000
ATOM   4160 3HD2 LEU   279       4.335  23.133   9.738  0.100000
ATOM   4161  C   LEU   279       7.657  22.560   6.797  0.597300
ATOM   4162  O   LEU   279       7.758  23.267   5.805 -0.567900
ATOM   4163  N   SER   280       8.420  22.718   7.871 -0.415700
ATOM   4164  H   SER   280       8.287  22.088   8.649  0.271900
ATOM   4165  CA  SER   280       9.350  23.830   8.024 -0.024900
ATOM   4166  HA  SER   280       8.776  24.756   8.002  0.084300
ATOM   4167  CB  SER   280      10.035  23.747   9.377  0.211700
ATOM   4168  HB2 SER   280      10.717  22.897   9.398  0.035200
ATOM   4169  HB3 SER   280      10.611  24.658   9.544  0.035200
ATOM   4170  OG  SER   280       9.084  23.597  10.406 -0.654600
ATOM   4171  HG  SER   280       8.801  22.681  10.456  0.427500
ATOM   4172  C   SER   280      10.444  23.956   6.973  0.597300
ATOM   4173  O   SER   280      10.950  25.057   6.743 -0.567900
ATOM   4174  N   CYS   281      10.882  22.843   6.393 -0.415700
ATOM   4175  H   CYS   281      10.507  21.950   6.680  0.271900
ATOM   4176  CA  CYS   281      11.946  22.918   5.402  0.021300
ATOM   4177  HA  CYS   281      12.623  23.724   5.685  0.112400
ATOM   4178  CB  CYS   281      12.784  21.636   5.406 -0.123100
ATOM   4179  HB2 CYS   281      13.697  21.826   4.842  0.111200
ATOM   4180  HB3 CYS   281      13.062  21.388   6.430  0.111200
ATOM   4181  SG  CYS   281      11.951  20.248   4.664 -0.311900
ATOM   4182  HG  CYS   281      10.936  20.180   5.530  0.193300
ATOM   4183  C   CYS   281      11.457  23.272   4.003  0.597300
ATOM   4184  O   CYS   281      12.275  23.493   3.116 -0.567900
ATOM   4185  N   CYS   282      10.155  23.305   3.756 -0.415700
ATOM   4186  H   CYS   282       9.476  23.176   4.492  0.271900
ATOM   4187  CA  CYS   282       9.733  23.688   2.419  0.021300
ATOM   4188  HA  CYS   282      10.490  23.409   1.687  0.112400
ATOM   4189  CB  CYS   282       8.478  22.935   1.974 -0.123100
ATOM   4190  HB2 CYS   282       8.314  23.145   0.917  0.111200
ATOM   4191  HB3 CYS   282       8.684  21.868   2.051  0.111200
ATOM   4192  SG  CYS   282       6.944  23.265   2.831 -0.311900
ATOM   4193  HG  CYS   282       7.353  22.916   4.055  0.193300
ATOM   4194  C   CYS   282       9.654  25.218   2.361  0.597300
ATOM   4195  O   CYS   282       9.530  25.854   3.413 -0.567900
ATOM   4196  N   GLN   283       9.847  25.810   1.174 -0.415700
ATOM   4197  H   GLN   283       9.970  25.232   0.355  0.271900
ATOM   4198  CA  GLN   283       9.820  27.267   0.998 -0.003100
ATOM   4199  HA  GLN   283      10.670  27.660   1.556  0.085000
ATOM   4200  CB  GLN   283      10.013  27.678  -0.472 -0.003600
ATOM   4201  HB2 GLN   283      10.702  26.964  -0.924  0.017100
ATOM   4202  HB3 GLN   283       9.073  27.598  -1.019  0.017100
ATOM   4203  CG  GLN   283      10.656  29.076  -0.652 -0.064500
ATOM   4204  HG2 GLN   283      11.536  29.145  -0.012  0.035200
ATOM   4205  HG3 GLN   283      10.978  29.163  -1.689  0.035200
ATOM   4206  CD  GLN   283       9.724  30.247  -0.360  0.695100
ATOM   4207  OE1 GLN   283      10.073  31.201   0.324 -0.608600
ATOM   4208  NE2 GLN   283       8.525  30.184  -0.887 -0.940700
ATOM   4209 1HE2 GLN   283       8.062  31.080  -0.942  0.425100
ATOM   4210 2HE2 GLN   283       8.382  29.519  -1.633  0.425100
ATOM   4211  C   GLN   283       8.546  27.881   1.575  0.597300
ATOM   4212  O   GLN   283       7.426  27.505   1.224 -0.567900
ATOM   4213  N   GLU   284       8.747  28.891   2.414 -0.516300
ATOM   4214  H   GLU   284       9.693  29.051   2.730  0.293600
ATOM   4215  CA  GLU   284       7.681  29.549   3.158  0.039700
ATOM   4216  HA  GLU   284       7.217  28.764   3.755  0.110500
ATOM   4217  CB  GLU   284       8.270  30.540   4.154  0.056000
ATOM   4218  HB2 GLU   284       7.570  30.644   4.982 -0.017300
ATOM   4219  HB3 GLU   284       9.209  30.139   4.537 -0.017300
ATOM   4220  CG  GLU   284       8.538  31.923   3.566  0.013600
ATOM   4221  HG2 GLU   284       9.193  31.812   2.702 -0.042500
ATOM   4222  HG3 GLU   284       7.603  32.375   3.234 -0.042500
ATOM   4223  CD  GLU   284       9.176  32.869   4.565  0.805400
ATOM   4224  OE1 GLU   284       8.954  32.719   5.789 -0.818800
ATOM   4225  OE2 GLU   284       9.907  33.777   4.106 -0.818800
ATOM   4226  C   GLU   284       6.527  30.192   2.415  0.536600
ATOM   4227  O   GLU   284       5.445  30.315   2.984 -0.581900
ATOM   4228  N   ALA   285       6.734  30.603   1.175 -0.415700
ATOM   4229  H   ALA   285       7.657  30.496   0.779  0.271900
ATOM   4230  CA  ALA   285       5.665  31.250   0.424  0.033700
ATOM   4231  HA  ALA   285       4.897  31.595   1.117  0.082300
ATOM   4232  CB  ALA   285       6.199  32.496  -0.266 -0.182500
ATOM   4233  HB1 ALA   285       6.791  32.224  -1.139  0.060300
ATOM   4234  HB2 ALA   285       5.360  33.108  -0.596  0.060300
ATOM   4235  HB3 ALA   285       6.803  33.077   0.431  0.060300
ATOM   4236  C   ALA   285       4.943  30.360  -0.570  0.597300
ATOM   4237  O   ALA   285       3.818  30.665  -0.963 -0.567900
ATOM   4238  N   TYR   286       5.579  29.279  -0.998 -0.415700
ATOM   4239  H   TYR   286       6.496  29.069  -0.632  0.271900
ATOM   4240  CA  TYR   286       4.959  28.395  -1.980 -0.001400
ATOM   4241  HA  TYR   286       3.875  28.440  -1.874  0.087600
ATOM   4242  CB  TYR   286       5.314  28.848  -3.398 -0.015200
ATOM   4243  HB2 TYR   286       4.848  28.193  -4.134  0.029500
ATOM   4244  HB3 TYR   286       4.875  29.833  -3.552  0.029500
ATOM   4245  CG  TYR   286       6.801  28.932  -3.682 -0.001100
ATOM   4246  CD1 TYR   286       7.541  27.774  -3.931 -0.190600
ATOM   4247  HD1 TYR   286       7.059  26.808  -3.937  0.169900
ATOM   4248  CE1 TYR   286       8.892  27.845  -4.222 -0.234100
ATOM   4249  HE1 TYR   286       9.449  26.941  -4.420  0.165600
ATOM   4250  CZ  TYR   286       9.523  29.083  -4.272  0.322600
ATOM   4251  OH  TYR   286      10.849  29.125  -4.568 -0.557900
ATOM   4252  HH  TYR   286      11.170  28.290  -4.915  0.399200
ATOM   4253  CE2 TYR   286       8.804  30.255  -4.020 -0.234100
ATOM   4254  HE2 TYR   286       9.307  31.210  -4.065  0.165600
ATOM   4255  CD2 TYR   286       7.447  30.175  -3.726 -0.190600
ATOM   4256  HD2 TYR   286       6.880  31.079  -3.564  0.169900
ATOM   4257  C   TYR   286       5.310  26.929  -1.808  0.597300
ATOM   4258  O   TYR   286       5.038  26.137  -2.710 -0.567900
ATOM   4259  N   GLY   287       5.928  26.568  -0.690 -0.415700
ATOM   4260  H   GLY   287       6.117  27.249   0.032  0.271900
ATOM   4261  CA  GLY   287       6.312  25.192  -0.432 -0.025200
ATOM   4262  HA2 GLY   287       6.825  24.790  -1.305  0.069800
ATOM   4263  HA3 GLY   287       6.992  25.143   0.418  0.069800
ATOM   4264  C   GLY   287       5.092  24.341  -0.125  0.597300
ATOM   4265  O   GLY   287       4.099  24.845   0.400 -0.567900
ATOM   4266  N   VAL   288       5.152  23.057  -0.453 -0.415700
ATOM   4267  H   VAL   288       5.981  22.706  -0.912  0.271900
ATOM   4268  CA  VAL   288       4.046  22.125  -0.208 -0.087500
ATOM   4269  HA  VAL   288       3.257  22.605   0.372  0.096900
ATOM   4270  CB  VAL   288       3.433  21.615  -1.519  0.298500
ATOM   4271  HB  VAL   288       4.219  21.141  -2.107 -0.029700
ATOM   4272  CG1 VAL   288       2.325  20.581  -1.240 -0.319200
ATOM   4273 1HG1 VAL   288       1.827  20.327  -2.176  0.079100
ATOM   4274 2HG1 VAL   288       2.740  19.663  -0.825  0.079100
ATOM   4275 3HG1 VAL   288       1.589  20.998  -0.552  0.079100
ATOM   4276  CG2 VAL   288       2.879  22.768  -2.335 -0.319200
ATOM   4277 1HG2 VAL   288       3.627  23.545  -2.492  0.079100
ATOM   4278 2HG2 VAL   288       2.545  22.406  -3.307  0.079100
ATOM   4279 3HG2 VAL   288       2.025  23.215  -1.825  0.079100
ATOM   4280  C   VAL   288       4.570  20.942   0.572  0.597300
ATOM   4281  O   VAL   288       5.600  20.380   0.218 -0.567900
ATOM   4282  N   SER   289       3.898  20.594   1.661 -0.415700
ATOM   4283  H   SER   289       3.071  21.109   1.926  0.271900
ATOM   4284  CA  SER   289       4.306  19.447   2.445 -0.024900
ATOM   4285  HA  SER   289       5.179  18.974   1.995  0.084300
ATOM   4286  CB  SER   289       4.695  19.864   3.844  0.211700
ATOM   4287  HB2 SER   289       5.297  20.770   3.785  0.035200
ATOM   4288  HB3 SER   289       3.807  20.069   4.443  0.035200
ATOM   4289  OG  SER   289       5.475  18.843   4.434 -0.654600
ATOM   4290  HG  SER   289       6.291  18.823   3.929  0.427500
ATOM   4291  C   SER   289       3.188  18.427   2.479  0.597300
ATOM   4292  O   SER   289       2.013  18.789   2.575 -0.567900
ATOM   4293  N   VAL   290       3.543  17.152   2.381 -0.415700
ATOM   4294  H   VAL   290       4.515  16.925   2.226  0.271900
ATOM   4295  CA  VAL   290       2.553  16.080   2.382 -0.087500
ATOM   4296  HA  VAL   290       1.563  16.501   2.553  0.096900
ATOM   4297  CB  VAL   290       2.479  15.377   1.012  0.298500
ATOM   4298  HB  VAL   290       3.445  14.931   0.777 -0.029700
ATOM   4299  CG1 VAL   290       1.430  14.253   1.037 -0.319200
ATOM   4300 1HG1 VAL   290       1.362  13.796   0.050  0.079100
ATOM   4301 2HG1 VAL   290       1.712  13.475   1.747  0.079100
ATOM   4302 3HG1 VAL   290       0.454  14.654   1.314  0.079100
ATOM   4303  CG2 VAL   290       2.133  16.386  -0.077 -0.319200
ATOM   4304 1HG2 VAL   290       1.709  15.868  -0.937  0.079100
ATOM   4305 2HG2 VAL   290       1.395  17.100   0.288  0.079100
ATOM   4306 3HG2 VAL   290       3.030  16.930  -0.372  0.079100
ATOM   4307  C   VAL   290       2.855  15.073   3.483  0.597300
ATOM   4308  O   VAL   290       3.970  14.565   3.576 -0.567900
ATOM   4309  N   ILE   291       1.884  14.814   4.350 -0.415700
ATOM   4310  H   ILE   291       1.005  15.301   4.252  0.271900
ATOM   4311  CA  ILE   291       2.042  13.856   5.438 -0.059700
ATOM   4312  HA  ILE   291       3.086  13.809   5.746  0.086900
ATOM   4313  CB  ILE   291       1.186  14.228   6.683  0.130300
ATOM   4314  HB  ILE   291       0.152  14.377   6.371  0.018700
ATOM   4315  CG2 ILE   291       1.226  13.090   7.728 -0.320400
ATOM   4316 1HG2 ILE   291       0.557  13.315   8.558  0.088200
ATOM   4317 2HG2 ILE   291       0.872  12.146   7.314  0.088200
ATOM   4318 3HG2 ILE   291       2.235  12.960   8.117  0.088200
ATOM   4319  CG1 ILE   291       1.710  15.532   7.311 -0.043000
ATOM   4320 2HG1 ILE   291       2.716  15.336   7.682  0.023600
ATOM   4321 3HG1 ILE   291       1.730  16.325   6.564  0.023600
ATOM   4322  CD1 ILE   291       0.912  16.012   8.509 -0.066000
ATOM   4323 1HD1 ILE   291       1.316  16.964   8.853  0.018600
ATOM   4324 2HD1 ILE   291      -0.130  16.157   8.224  0.018600
ATOM   4325 3HD1 ILE   291       0.971  15.306   9.338  0.018600
ATOM   4326  C   ILE   291       1.616  12.513   4.881  0.597300
ATOM   4327  O   ILE   291       0.506  12.380   4.376 -0.567900
ATOM   4328  N   VAL   292       2.510  11.533   4.921 -0.415700
ATOM   4329  H   VAL   292       3.465  11.752   5.167  0.271900
ATOM   4330  CA  VAL   292       2.200  10.189   4.427 -0.087500
ATOM   4331  HA  VAL   292       1.190  10.159   4.020  0.096900
ATOM   4332  CB  VAL   292       3.162   9.751   3.299  0.298500
ATOM   4333  HB  VAL   292       4.142   9.543   3.729 -0.029700
ATOM   4334  CG1 VAL   292       2.642   8.477   2.623 -0.319200
ATOM   4335 1HG1 VAL   292       3.298   8.209   1.794  0.079100
ATOM   4336 2HG1 VAL   292       2.624   7.651   3.333  0.079100
ATOM   4337 3HG1 VAL   292       1.635   8.641   2.237  0.079100
ATOM   4338  CG2 VAL   292       3.321  10.855   2.249 -0.319200
ATOM   4339 1HG2 VAL   292       3.804  11.734   2.676  0.079100
ATOM   4340 2HG2 VAL   292       3.939  10.494   1.427  0.079100
ATOM   4341 3HG2 VAL   292       2.343  11.128   1.853  0.079100
ATOM   4342  C   VAL   292       2.227   9.199   5.583  0.597300
ATOM   4343  O   VAL   292       1.432   8.266   5.617 -0.567900
ATOM   4344  N   GLY   293       3.097   9.453   6.561 -0.415700
ATOM   4345  H   GLY   293       3.713  10.246   6.451  0.271900
ATOM   4346  CA  GLY   293       3.241   8.594   7.727 -0.025200
ATOM   4347  HA2 GLY   293       3.418   7.577   7.378  0.069800
ATOM   4348  HA3 GLY   293       4.119   8.905   8.292  0.069800
ATOM   4349  C   GLY   293       2.051   8.570   8.686  0.597300
ATOM   4350  O   GLY   293       1.422   9.597   8.952 -0.567900
ATOM   4351  N   VAL   294       1.772   7.378   9.222 -0.415700
ATOM   4352  H   VAL   294       2.382   6.597   9.028  0.271900
ATOM   4353  CA  VAL   294       0.671   7.161  10.157 -0.087500
ATOM   4354  HA  VAL   294      -0.175   7.771   9.842  0.096900
ATOM   4355  CB  VAL   294       0.203   5.689  10.127  0.298500
ATOM   4356  HB  VAL   294       1.059   5.042  10.316 -0.029700
ATOM   4357  CG1 VAL   294      -0.856   5.445  11.199 -0.319200
ATOM   4358 1HG1 VAL   294      -1.261   4.438  11.094  0.079100
ATOM   4359 2HG1 VAL   294      -0.428   5.534  12.198  0.079100
ATOM   4360 3HG1 VAL   294      -1.673   6.158  11.090  0.079100
ATOM   4361  CG2 VAL   294      -0.370   5.339   8.747 -0.319200
ATOM   4362 1HG2 VAL   294      -1.283   5.920   8.615  0.079100
ATOM   4363 2HG2 VAL   294       0.316   5.605   7.943  0.079100
ATOM   4364 3HG2 VAL   294      -0.614   4.277   8.697  0.079100
ATOM   4365  C   VAL   294       1.134   7.558  11.555  0.597300
ATOM   4366  O   VAL   294       2.057   6.958  12.067 -0.567900
ATOM   4367  N   PRO   295       0.515   8.572  12.171 -0.254800
ATOM   4368  CD  PRO   295      -0.633   9.337  11.670  0.019200
ATOM   4369  HD2 PRO   295      -1.475   8.686  11.434  0.039100
ATOM   4370  HD3 PRO   295      -0.342   9.935  10.806  0.039100
ATOM   4371  CG  PRO   295      -0.992  10.248  12.836  0.018900
ATOM   4372  HG2 PRO   295      -1.714   9.751  13.484  0.021300
ATOM   4373  HG3 PRO   295      -1.393  11.200  12.488  0.021300
ATOM   4374  CB  PRO   295       0.318  10.435  13.564 -0.007000
ATOM   4375  HB2 PRO   295       0.152  10.777  14.585  0.025300
ATOM   4376  HB3 PRO   295       0.951  11.147  13.035  0.025300
ATOM   4377  CA  PRO   295       0.907   9.029  13.510 -0.026600
ATOM   4378  HA  PRO   295       1.994   9.090  13.567  0.064100
ATOM   4379  C   PRO   295       0.383   8.149  14.670  0.589600
ATOM   4380  O   PRO   295      -0.566   7.371  14.502 -0.574800
ATOM   4381  N   PRO   296       0.966   8.284  15.871 -0.254800
ATOM   4382  CD  PRO   296       1.994   9.235  16.289  0.019200
ATOM   4383  HD2 PRO   296       1.533  10.155  16.649  0.039100
ATOM   4384  HD3 PRO   296       2.728   9.441  15.510  0.039100
ATOM   4385  CG  PRO   296       2.644   8.495  17.418  0.018900
ATOM   4386  HG2 PRO   296       3.179   9.171  18.084  0.021300
ATOM   4387  HG3 PRO   296       3.322   7.744  17.014  0.021300
ATOM   4388  CB  PRO   296       1.491   7.824  18.119 -0.007000
ATOM   4389  HB2 PRO   296       1.033   8.544  18.797  0.025300
ATOM   4390  HB3 PRO   296       1.820   6.932  18.650  0.025300
ATOM   4391  CA  PRO   296       0.507   7.488  17.007 -0.026600
ATOM   4392  HA  PRO   296       0.527   6.423  16.778  0.064100
ATOM   4393  C   PRO   296      -0.911   7.909  17.392  0.589600
ATOM   4394  O   PRO   296      -1.241   9.102  17.354 -0.574800
ATOM   4395  N   ASP   297      -1.746   6.934  17.744 -0.516300
ATOM   4396  H   ASP   297      -1.395   5.987  17.761  0.293600
ATOM   4397  CA  ASP   297      -3.139   7.162  18.131  0.038100
ATOM   4398  HA  ASP   297      -3.694   7.426  17.230  0.088000
ATOM   4399  CB  ASP   297      -3.764   5.873  18.684 -0.030300
ATOM   4400  HB2 ASP   297      -3.706   5.097  17.920 -0.012200
ATOM   4401  HB3 ASP   297      -3.187   5.540  19.546 -0.012200
ATOM   4402  CG  ASP   297      -5.225   6.053  19.106  0.799400
ATOM   4403  OD1 ASP   297      -6.107   6.039  18.216 -0.801400
ATOM   4404  OD2 ASP   297      -5.492   6.208  20.325 -0.801400
ATOM   4405  C   ASP   297      -3.327   8.283  19.153  0.536600
ATOM   4406  O   ASP   297      -2.599   8.370  20.146 -0.581900
ATOM   4407  N   SER   298      -4.309   9.138  18.869 -0.415700
ATOM   4408  H   SER   298      -4.839   8.995  18.021  0.271900
ATOM   4409  CA  SER   298      -4.709  10.246  19.726 -0.024900
ATOM   4410  HA  SER   298      -5.366  10.886  19.137  0.084300
ATOM   4411  CB  SER   298      -5.539   9.719  20.902  0.211700
ATOM   4412  HB2 SER   298      -4.931   9.060  21.522  0.035200
ATOM   4413  HB3 SER   298      -5.878  10.557  21.511  0.035200
ATOM   4414  OG  SER   298      -6.684   9.016  20.436 -0.654600
ATOM   4415  HG  SER   298      -6.380   8.139  20.192  0.427500
ATOM   4416  C   SER   298      -3.588  11.140  20.219  0.597300
ATOM   4417  O   SER   298      -3.678  11.703  21.306 -0.567900
ATOM   4418  N   GLN   299      -2.508  11.252  19.464 -0.415700
ATOM   4419  H   GLN   299      -2.426  10.731  18.603  0.271900
ATOM   4420  CA  GLN   299      -1.431  12.130  19.865 -0.003100
ATOM   4421  HA  GLN   299      -1.577  12.492  20.883  0.085000
ATOM   4422  CB  GLN   299      -0.097  11.410  19.858 -0.003600
ATOM   4423  HB2 GLN   299       0.130  11.033  18.861  0.017100
ATOM   4424  HB3 GLN   299       0.657  12.148  20.135  0.017100
ATOM   4425  CG  GLN   299      -0.094  10.269  20.863 -0.064500
ATOM   4426  HG2 GLN   299      -0.541  10.591  21.804  0.035200
ATOM   4427  HG3 GLN   299      -0.654   9.435  20.440  0.035200
ATOM   4428  CD  GLN   299       1.282   9.733  21.150  0.695100
ATOM   4429  OE1 GLN   299       1.473   8.520  21.258 -0.608600
ATOM   4430  NE2 GLN   299       2.262  10.613  21.292 -0.940700
ATOM   4431 1HE2 GLN   299       3.188  10.260  21.489  0.425100
ATOM   4432 2HE2 GLN   299       2.103  11.610  21.292  0.425100
ATOM   4433  C   GLN   299      -1.446  13.331  18.950  0.597300
ATOM   4434  O   GLN   299      -1.618  13.203  17.730 -0.567900
ATOM   4435  N   ASN   300      -1.356  14.502  19.566 -0.415700
ATOM   4436  H   ASN   300      -1.132  14.509  20.550  0.271900
ATOM   4437  CA  ASN   300      -1.391  15.779  18.863  0.014300
ATOM   4438  HA  ASN   300      -1.816  15.649  17.868  0.104800
ATOM   4439  CB  ASN   300      -2.246  16.782  19.641 -0.204100
ATOM   4440  HB2 ASN   300      -1.955  16.780  20.692  0.079700
ATOM   4441  HB3 ASN   300      -2.090  17.781  19.233  0.079700
ATOM   4442  CG  ASN   300      -3.727  16.502  19.552  0.713000
ATOM   4443  OD1 ASN   300      -4.530  17.340  19.934 -0.593100
ATOM   4444  ND2 ASN   300      -4.110  15.338  19.058 -0.919100
ATOM   4445 1HD2 ASN   300      -5.092  15.103  19.041  0.419600
ATOM   4446 2HD2 ASN   300      -3.419  14.678  18.732  0.419600
ATOM   4447  C   ASN   300      -0.024  16.389  18.679  0.597300
ATOM   4448  O   ASN   300       0.844  16.248  19.539 -0.567900
ATOM   4449  N   LEU   301       0.162  17.074  17.556 -0.415700
ATOM   4450  H   LEU   301      -0.593  17.142  16.889  0.271900
ATOM   4451  CA  LEU   301       1.409  17.778  17.305 -0.051800
ATOM   4452  HA  LEU   301       2.189  17.382  17.956  0.092200
ATOM   4453  CB  LEU   301       1.918  17.577  15.863 -0.110200
ATOM   4454  HB2 LEU   301       2.894  18.058  15.798  0.045700
ATOM   4455  HB3 LEU   301       2.127  16.512  15.761  0.045700
ATOM   4456  CG  LEU   301       1.121  18.002  14.623  0.353100
ATOM   4457  HG  LEU   301       0.138  17.533  14.646 -0.036100
ATOM   4458  CD1 LEU   301       0.953  19.518  14.560 -0.412100
ATOM   4459 1HD1 LEU   301       0.214  19.856  15.286  0.100000
ATOM   4460 2HD1 LEU   301       1.906  20.021  14.726  0.100000
ATOM   4461 3HD1 LEU   301       0.563  19.795  13.580  0.100000
ATOM   4462  CD2 LEU   301       1.863  17.509  13.370 -0.412100
ATOM   4463 1HD2 LEU   301       2.841  17.984  13.303  0.100000
ATOM   4464 2HD2 LEU   301       1.991  16.428  13.419  0.100000
ATOM   4465 3HD2 LEU   301       1.276  17.745  12.482  0.100000
ATOM   4466  C   LEU   301       1.227  19.252  17.668  0.597300
ATOM   4467  O   LEU   301       0.104  19.770  17.699 -0.567900
ATOM   4468  N   SER   302       2.333  19.909  17.979 -0.415700
ATOM   4469  H   SER   302       3.214  19.417  17.943  0.271900
ATOM   4470  CA  SER   302       2.360  21.320  18.333 -0.024900
ATOM   4471  HA  SER   302       1.353  21.722  18.438  0.084300
ATOM   4472  CB  SER   302       3.085  21.450  19.677  0.211700
ATOM   4473  HB2 SER   302       2.552  20.862  20.424  0.035200
ATOM   4474  HB3 SER   302       4.092  21.043  19.583  0.035200
ATOM   4475  OG  SER   302       3.169  22.783  20.134 -0.654600
ATOM   4476  HG  SER   302       4.101  22.963  20.277  0.427500
ATOM   4477  C   SER   302       3.094  22.051  17.204  0.597300
ATOM   4478  O   SER   302       4.154  21.592  16.771 -0.567900
ATOM   4479  N   MET   303       2.515  23.123  16.660 -0.415700
ATOM   4480  H   MET   303       1.639  23.460  17.032  0.271900
ATOM   4481  CA  MET   303       3.173  23.883  15.598 -0.023700
ATOM   4482  HA  MET   303       4.223  23.871  15.890  0.088000
ATOM   4483  CB  MET   303       2.992  23.219  14.211  0.034200
ATOM   4484  HB2 MET   303       3.615  23.725  13.475  0.024100
ATOM   4485  HB3 MET   303       3.357  22.194  14.277  0.024100
ATOM   4486  CG  MET   303       1.580  23.174  13.647  0.001800
ATOM   4487  HG2 MET   303       1.555  22.416  12.865  0.044000
ATOM   4488  HG3 MET   303       0.899  22.858  14.438  0.044000
ATOM   4489  SD  MET   303       0.974  24.741  12.958 -0.273700
ATOM   4490  CE  MET   303       1.765  24.788  11.367 -0.053600
ATOM   4491  HE1 MET   303       2.843  24.685  11.488  0.068400
ATOM   4492  HE2 MET   303       1.390  23.980  10.739  0.068400
ATOM   4493  HE3 MET   303       1.555  25.746  10.892  0.068400
ATOM   4494  C   MET   303       2.753  25.343  15.577  0.597300
ATOM   4495  O   MET   303       1.711  25.717  16.125 -0.567900
ATOM   4496  N   ASN   304       3.578  26.177  14.959 -0.415700
ATOM   4497  H   ASN   304       4.419  25.799  14.547  0.271900
ATOM   4498  CA  ASN   304       3.312  27.599  14.868  0.014300
ATOM   4499  HA  ASN   304       2.730  27.888  15.743  0.104800
ATOM   4500  CB  ASN   304       4.633  28.353  14.927 -0.204100
ATOM   4501  HB2 ASN   304       5.142  28.112  15.861  0.079700
ATOM   4502  HB3 ASN   304       5.270  28.042  14.100  0.079700
ATOM   4503  CG  ASN   304       4.483  29.862  14.864  0.713000
ATOM   4504  OD1 ASN   304       5.483  30.558  14.825 -0.593100
ATOM   4505  ND2 ASN   304       3.268  30.388  14.832 -0.919100
ATOM   4506 1HD2 ASN   304       3.216  31.391  14.939  0.419600
ATOM   4507 2HD2 ASN   304       2.459  29.847  15.103  0.419600
ATOM   4508  C   ASN   304       2.595  27.894  13.562  0.597300
ATOM   4509  O   ASN   304       3.188  27.752  12.495 -0.567900
ATOM   4510  N   PRO   305       1.347  28.384  13.629 -0.254800
ATOM   4511  CD  PRO   305       0.552  28.627  14.836  0.019200
ATOM   4512  HD2 PRO   305       1.111  29.046  15.672  0.039100
ATOM   4513  HD3 PRO   305       0.052  27.706  15.137  0.039100
ATOM   4514  CG  PRO   305      -0.465  29.632  14.366  0.018900
ATOM   4515  HG2 PRO   305      -0.015  30.623  14.308  0.021300
ATOM   4516  HG3 PRO   305      -1.352  29.642  15.000  0.021300
ATOM   4517  CB  PRO   305      -0.794  29.141  12.997 -0.007000
ATOM   4518  HB2 PRO   305      -1.255  29.925  12.396  0.025300
ATOM   4519  HB3 PRO   305      -1.461  28.282  13.068  0.025300
ATOM   4520  CA  PRO   305       0.562  28.698  12.433 -0.026600
ATOM   4521  HA  PRO   305       0.411  27.779  11.866  0.064100
ATOM   4522  C   PRO   305       1.168  29.721  11.451  0.589600
ATOM   4523  O   PRO   305       0.659  29.890  10.340 -0.574800
ATOM   4524  N   MET   306       2.248  30.407  11.833 -0.415700
ATOM   4525  H   MET   306       2.618  30.287  12.765  0.271900
ATOM   4526  CA  MET   306       2.903  31.346  10.922 -0.023700
ATOM   4527  HA  MET   306       2.165  32.027  10.497  0.088000
ATOM   4528  CB  MET   306       3.962  32.194  11.633  0.034200
ATOM   4529  HB2 MET   306       4.478  31.576  12.368  0.024100
ATOM   4530  HB3 MET   306       4.718  32.508  10.913  0.024100
ATOM   4531  CG  MET   306       3.418  33.447  12.334  0.001800
ATOM   4532  HG2 MET   306       2.642  33.148  13.038  0.044000
ATOM   4533  HG3 MET   306       4.233  33.887  12.909  0.044000
ATOM   4534  SD  MET   306       2.739  34.754  11.243 -0.273700
ATOM   4535  CE  MET   306       4.067  34.992  10.073 -0.053600
ATOM   4536  HE1 MET   306       3.849  35.857   9.446  0.068400
ATOM   4537  HE2 MET   306       5.002  35.168  10.603  0.068400
ATOM   4538  HE3 MET   306       4.165  34.114   9.434  0.068400
ATOM   4539  C   MET   306       3.549  30.563   9.785  0.597300
ATOM   4540  O   MET   306       3.665  31.064   8.666 -0.567900
ATOM   4541  N   LEU   307       3.937  29.314  10.077 -0.415700
ATOM   4542  H   LEU   307       3.810  28.964  11.016  0.271900
ATOM   4543  CA  LEU   307       4.519  28.418   9.087 -0.051800
ATOM   4544  HA  LEU   307       5.507  28.723   8.741  0.092200
ATOM   4545  CB  LEU   307       4.756  27.025   9.672 -0.110200
ATOM   4546  HB2 LEU   307       3.834  26.670  10.130  0.045700
ATOM   4547  HB3 LEU   307       4.992  26.350   8.848  0.045700
ATOM   4548  CG  LEU   307       5.887  26.922  10.700  0.353100
ATOM   4549  HG  LEU   307       5.644  27.513  11.583 -0.036100
ATOM   4550  CD1 LEU   307       6.063  25.469  11.114 -0.412100
ATOM   4551 1HD1 LEU   307       6.315  24.853  10.251  0.100000
ATOM   4552 2HD1 LEU   307       6.867  25.393  11.845  0.100000
ATOM   4553 3HD1 LEU   307       5.146  25.102  11.575  0.100000
ATOM   4554  CD2 LEU   307       7.190  27.449  10.104 -0.412100
ATOM   4555 1HD2 LEU   307       8.013  27.196  10.773  0.100000
ATOM   4556 2HD2 LEU   307       7.380  27.000   9.129  0.100000
ATOM   4557 3HD2 LEU   307       7.163  28.536  10.026  0.100000
ATOM   4558  C   LEU   307       3.590  28.324   7.901  0.597300
ATOM   4559  O   LEU   307       4.031  28.190   6.769 -0.567900
ATOM   4560  N   LEU   308       2.290  28.405   8.168 -0.415700
ATOM   4561  H   LEU   308       1.995  28.573   9.119  0.271900
ATOM   4562  CA  LEU   308       1.286  28.329   7.122 -0.051800
ATOM   4563  HA  LEU   308       1.685  27.798   6.258  0.092200
ATOM   4564  CB  LEU   308       0.050  27.559   7.611 -0.110200
ATOM   4565  HB2 LEU   308      -0.351  28.093   8.473  0.045700
ATOM   4566  HB3 LEU   308      -0.708  27.612   6.829  0.045700
ATOM   4567  CG  LEU   308       0.192  26.081   8.002  0.353100
ATOM   4568  HG  LEU   308       1.001  25.983   8.726 -0.036100
ATOM   4569  CD1 LEU   308      -1.112  25.597   8.650 -0.412100
ATOM   4570 1HD1 LEU   308      -1.942  25.729   7.956  0.100000
ATOM   4571 2HD1 LEU   308      -1.034  24.541   8.908  0.100000
ATOM   4572 3HD1 LEU   308      -1.311  26.168   9.556  0.100000
ATOM   4573  CD2 LEU   308       0.532  25.237   6.782 -0.412100
ATOM   4574 1HD2 LEU   308       1.431  25.610   6.290  0.100000
ATOM   4575 2HD2 LEU   308       0.727  24.227   7.143  0.100000
ATOM   4576 3HD2 LEU   308      -0.299  25.233   6.077  0.100000
ATOM   4577  C   LEU   308       0.861  29.702   6.605  0.597300
ATOM   4578  O   LEU   308       0.590  29.845   5.413 -0.567900
ATOM   4579  N   LEU   309       0.801  30.711   7.474 -0.415700
ATOM   4580  H   LEU   309       0.995  30.527   8.448  0.271900
ATOM   4581  CA  LEU   309       0.369  32.055   7.076 -0.051800
ATOM   4582  HA  LEU   309      -0.649  31.952   6.701  0.092200
ATOM   4583  CB  LEU   309       0.442  33.015   8.271 -0.110200
ATOM   4584  HB2 LEU   309       0.760  32.432   9.135  0.045700
ATOM   4585  HB3 LEU   309       1.251  33.727   8.105  0.045700
ATOM   4586  CG  LEU   309      -0.812  33.756   8.760  0.353100
ATOM   4587  HG  LEU   309      -1.115  33.351   9.726 -0.036100
ATOM   4588  CD1 LEU   309      -0.447  35.223   8.937 -0.412100
ATOM   4589 1HD1 LEU   309       0.369  35.322   9.653  0.100000
ATOM   4590 2HD1 LEU   309      -0.153  35.656   7.981  0.100000
ATOM   4591 3HD1 LEU   309      -1.308  35.769   9.324  0.100000
ATOM   4592  CD2 LEU   309      -1.997  33.651   7.811 -0.412100
ATOM   4593 1HD2 LEU   309      -2.366  32.626   7.782  0.100000
ATOM   4594 2HD2 LEU   309      -2.806  34.286   8.175  0.100000
ATOM   4595 3HD2 LEU   309      -1.716  33.988   6.813  0.100000
ATOM   4596  C   LEU   309       1.196  32.633   5.928  0.597300
ATOM   4597  O   LEU   309       0.645  33.200   4.979 -0.567900
ATOM   4598  N   SER   310       2.515  32.475   6.002 -0.415700
ATOM   4599  H   SER   310       2.924  31.990   6.788  0.271900
ATOM   4600  CA  SER   310       3.405  32.976   4.957 -0.024900
ATOM   4601  HA  SER   310       3.287  34.058   4.896  0.084300
ATOM   4602  CB  SER   310       4.862  32.710   5.329  0.211700
ATOM   4603  HB2 SER   310       5.510  32.846   4.464  0.035200
ATOM   4604  HB3 SER   310       5.150  33.431   6.095  0.035200
ATOM   4605  OG  SER   310       5.036  31.412   5.870 -0.654600
ATOM   4606  HG  SER   310       5.107  30.811   5.125  0.427500
ATOM   4607  C   SER   310       3.094  32.430   3.564  0.597300
ATOM   4608  O   SER   310       3.556  32.993   2.564 -0.567900
ATOM   4609  N   GLY   311       2.302  31.356   3.497 -0.415700
ATOM   4610  H   GLY   311       1.885  30.991   4.341  0.271900
ATOM   4611  CA  GLY   311       1.909  30.768   2.231 -0.025200
ATOM   4612  HA2 GLY   311       0.853  30.993   2.083  0.069800
ATOM   4613  HA3 GLY   311       2.452  31.236   1.410  0.069800
ATOM   4614  C   GLY   311       2.069  29.259   2.050  0.597300
ATOM   4615  O   GLY   311       1.667  28.761   1.003 -0.567900
ATOM   4616  N   ARG   312       2.622  28.509   3.004 -0.347900
ATOM   4617  H   ARG   312       2.923  28.951   3.861  0.274700
ATOM   4618  CA  ARG   312       2.782  27.049   2.826 -0.263700
ATOM   4619  HA  ARG   312       3.341  26.872   1.907  0.156000
ATOM   4620  CB  ARG   312       3.549  26.434   3.990 -0.000700
ATOM   4621  HB2 ARG   312       3.093  26.754   4.927  0.032700
ATOM   4622  HB3 ARG   312       3.446  25.350   3.941  0.032700
ATOM   4623  CG  ARG   312       5.029  26.730   3.999  0.039000
ATOM   4624  HG2 ARG   312       5.479  26.410   3.059  0.028500
ATOM   4625  HG3 ARG   312       5.182  27.801   4.133  0.028500
ATOM   4626  CD  ARG   312       5.642  25.964   5.150  0.048600
ATOM   4627  HD2 ARG   312       5.121  26.175   6.084  0.068700
ATOM   4628  HD3 ARG   312       5.527  24.899   4.946  0.068700
ATOM   4629  NE  ARG   312       7.067  26.240   5.280 -0.529500
ATOM   4630  HE  ARG   312       7.723  25.614   4.835  0.345600
ATOM   4631  CZ  ARG   312       7.569  27.278   5.923  0.807600
ATOM   4632  NH1 ARG   312       6.776  28.159   6.492 -0.862700
ATOM   4633 1HH1 ARG   312       5.773  28.064   6.427  0.447800
ATOM   4634 2HH1 ARG   312       7.136  28.958   6.994  0.447800
ATOM   4635  NH2 ARG   312       8.870  27.440   5.992 -0.862700
ATOM   4636 1HH2 ARG   312       9.472  26.865   5.419  0.447800
ATOM   4637 2HH2 ARG   312       9.226  28.287   6.412  0.447800
ATOM   4638  C   ARG   312       1.475  26.271   2.694  0.734100
ATOM   4639  O   ARG   312       0.425  26.710   3.166 -0.589400
ATOM   4640  N   THR   313       1.534  25.124   2.028 -0.415700
ATOM   4641  H   THR   313       2.408  24.851   1.602  0.271900
ATOM   4642  CA  THR   313       0.378  24.238   1.900 -0.038900
ATOM   4643  HA  THR   313      -0.501  24.675   2.375  0.100700
ATOM   4644  CB  THR   313       0.004  23.898   0.443  0.365400
ATOM   4645  HB  THR   313       0.849  23.417  -0.049  0.004300
ATOM   4646  CG2 THR   313      -1.187  22.956   0.406 -0.243800
ATOM   4647 1HG2 THR   313      -1.512  22.790  -0.621  0.064200
ATOM   4648 2HG2 THR   313      -0.918  21.987   0.826  0.064200
ATOM   4649 3HG2 THR   313      -2.016  23.376   0.976  0.064200
ATOM   4650  OG1 THR   313      -0.375  25.070  -0.265 -0.676100
ATOM   4651  HG1 THR   313       0.460  25.538  -0.343  0.410200
ATOM   4652  C   THR   313       0.745  22.960   2.640  0.597300
ATOM   4653  O   THR   313       1.841  22.421   2.440 -0.567900
ATOM   4654  N   TRP   314      -0.157  22.497   3.502 -0.415700
ATOM   4655  H   TRP   314      -1.033  22.990   3.604  0.271900
ATOM   4656  CA  TRP   314       0.025  21.294   4.297 -0.027500
ATOM   4657  HA  TRP   314       0.964  20.824   4.005  0.112300
ATOM   4658  CB  TRP   314       0.018  21.621   5.784 -0.005000
ATOM   4659  HB2 TRP   314       0.505  22.591   5.885  0.033900
ATOM   4660  HB3 TRP   314      -0.997  21.716   6.170  0.033900
ATOM   4661  CG  TRP   314       0.816  20.674   6.629 -0.141500
ATOM   4662  CD1 TRP   314       1.642  19.684   6.192 -0.163800
ATOM   4663  HD1 TRP   314       1.797  19.390   5.164  0.206200
ATOM   4664  NE1 TRP   314       2.288  19.094   7.249 -0.341800
ATOM   4665  HE1 TRP   314       2.913  18.305   7.165  0.341200
ATOM   4666  CE2 TRP   314       1.884  19.678   8.417  0.138000
ATOM   4667  CZ2 TRP   314       2.255  19.423   9.733 -0.260100
ATOM   4668  HZ2 TRP   314       2.981  18.660   9.970  0.157200
ATOM   4669  CH2 TRP   314       1.678  20.204  10.723 -0.113400
ATOM   4670  HH2 TRP   314       1.958  20.044  11.754  0.141700
ATOM   4671  CZ3 TRP   314       0.749  21.215  10.408 -0.197200
ATOM   4672  HZ3 TRP   314       0.288  21.788  11.198  0.144700
ATOM   4673  CE3 TRP   314       0.376  21.462   9.088 -0.238700
ATOM   4674  HE3 TRP   314      -0.355  22.220   8.848  0.170000
ATOM   4675  CD2 TRP   314       0.949  20.691   8.064  0.124300
ATOM   4676  C   TRP   314      -1.119  20.368   4.006  0.597300
ATOM   4677  O   TRP   314      -2.270  20.767   4.126 -0.567900
ATOM   4678  N   LYS   315      -0.830  19.138   3.616 -0.347900
ATOM   4679  H   LYS   315       0.134  18.869   3.482  0.274700
ATOM   4680  CA  LYS   315      -1.875  18.161   3.327 -0.240000
ATOM   4681  HA  LYS   315      -2.740  18.350   3.963  0.142600
ATOM   4682  CB  LYS   315      -2.315  18.277   1.882 -0.009400
ATOM   4683  HB2 LYS   315      -3.024  17.483   1.648  0.036200
ATOM   4684  HB3 LYS   315      -2.842  19.227   1.783  0.036200
ATOM   4685  CG  LYS   315      -1.147  18.233   0.924  0.018700
ATOM   4686  HG2 LYS   315      -0.250  18.717   1.309  0.010300
ATOM   4687  HG3 LYS   315      -0.907  17.195   0.695  0.010300
ATOM   4688  CD  LYS   315      -1.512  18.975  -0.327 -0.047900
ATOM   4689  HD2 LYS   315      -1.785  20.000  -0.079  0.062100
ATOM   4690  HD3 LYS   315      -0.654  19.001  -0.999  0.062100
ATOM   4691  CE  LYS   315      -2.659  18.285  -1.012 -0.014300
ATOM   4692  HE2 LYS   315      -2.300  17.357  -1.459  0.113500
ATOM   4693  HE3 LYS   315      -3.445  18.039  -0.298  0.113500
ATOM   4694  NZ  LYS   315      -3.231  19.146  -2.061 -0.385400
ATOM   4695  HZ1 LYS   315      -3.846  18.609  -2.655  0.340000
ATOM   4696  HZ2 LYS   315      -3.774  19.900  -1.664  0.340000
ATOM   4697  HZ3 LYS   315      -2.518  19.568  -2.639  0.340000
ATOM   4698  C   LYS   315      -1.414  16.756   3.645  0.734100
ATOM   4699  O   LYS   315      -0.233  16.510   3.875 -0.589400
ATOM   4700  N   GLY   316      -2.353  15.844   3.738 -0.415700
ATOM   4701  H   GLY   316      -3.318  16.099   3.582  0.271900
ATOM   4702  CA  GLY   316      -2.028  14.468   4.028 -0.025200
ATOM   4703  HA2 GLY   316      -0.970  14.253   3.875  0.069800
ATOM   4704  HA3 GLY   316      -2.316  14.191   5.042  0.069800
ATOM   4705  C   GLY   316      -2.813  13.667   3.041  0.597300
ATOM   4706  O   GLY   316      -3.565  14.233   2.260 -0.567900
ATOM   4707  N   ALA   317      -2.619  12.364   3.010 -0.415700
ATOM   4708  H   ALA   317      -1.961  11.924   3.637  0.271900
ATOM   4709  CA  ALA   317      -3.374  11.545   2.091  0.033700
ATOM   4710  HA  ALA   317      -4.428  11.807   2.184  0.082300
ATOM   4711  CB  ALA   317      -2.944  11.811   0.639 -0.182500
ATOM   4712  HB1 ALA   317      -3.425  11.097  -0.029  0.060300
ATOM   4713  HB2 ALA   317      -3.232  12.812   0.316  0.060300
ATOM   4714  HB3 ALA   317      -1.864  11.702   0.544  0.060300
ATOM   4715  C   ALA   317      -3.242  10.077   2.445  0.597300
ATOM   4716  O   ALA   317      -2.265   9.639   3.056 -0.567900
ATOM   4717  N   ILE   318      -4.269   9.340   2.065 -0.415700
ATOM   4718  H   ILE   318      -4.992   9.786   1.519  0.271900
ATOM   4719  CA  ILE   318      -4.391   7.914   2.269 -0.059700
ATOM   4720  HA  ILE   318      -3.595   7.529   2.906  0.086900
ATOM   4721  CB  ILE   318      -5.781   7.553   2.853  0.130300
ATOM   4722  HB  ILE   318      -6.556   7.939   2.191  0.018700
ATOM   4723  CG2 ILE   318      -5.967   6.026   2.966 -0.320400
ATOM   4724 1HG2 ILE   318      -5.874   5.529   2.001  0.088200
ATOM   4725 2HG2 ILE   318      -5.241   5.628   3.675  0.088200
ATOM   4726 3HG2 ILE   318      -6.965   5.812   3.350  0.088200
ATOM   4727  CG1 ILE   318      -5.969   8.199   4.230 -0.043000
ATOM   4728 2HG1 ILE   318      -5.954   9.284   4.127  0.023600
ATOM   4729 3HG1 ILE   318      -6.952   7.928   4.616  0.023600
ATOM   4730  CD1 ILE   318      -4.924   7.790   5.256 -0.066000
ATOM   4731 1HD1 ILE   318      -3.916   8.062   4.942  0.018600
ATOM   4732 2HD1 ILE   318      -5.131   8.318   6.187  0.018600
ATOM   4733 3HD1 ILE   318      -4.986   6.724   5.473  0.018600
ATOM   4734  C   ILE   318      -4.297   7.303   0.896  0.597300
ATOM   4735  O   ILE   318      -4.980   7.746  -0.025 -0.567900
ATOM   4736  N   PHE   319      -3.478   6.286   0.733 -0.415700
ATOM   4737  H   PHE   319      -2.794   6.101   1.452  0.271900
ATOM   4738  CA  PHE   319      -3.334   5.560  -0.517 -0.002400
ATOM   4739  HA  PHE   319      -2.502   4.872  -0.367  0.097800
ATOM   4740  CB  PHE   319      -4.608   4.741  -0.784 -0.034300
ATOM   4741  HB2 PHE   319      -4.953   4.314   0.158  0.029500
ATOM   4742  HB3 PHE   319      -5.402   5.389  -1.154  0.029500
ATOM   4743  CG  PHE   319      -4.399   3.583  -1.731  0.011800
ATOM   4744  CD1 PHE   319      -3.354   2.676  -1.521 -0.125600
ATOM   4745  HD1 PHE   319      -2.707   2.780  -0.663  0.133000
ATOM   4746  CE1 PHE   319      -3.135   1.620  -2.404 -0.170400
ATOM   4747  HE1 PHE   319      -2.322   0.925  -2.251  0.143000
ATOM   4748  CZ  PHE   319      -3.958   1.462  -3.508 -0.107200
ATOM   4749  HZ  PHE   319      -3.778   0.654  -4.201  0.129700
ATOM   4750  CE2 PHE   319      -5.007   2.360  -3.723 -0.170400
ATOM   4751  HE2 PHE   319      -5.625   2.251  -4.602  0.143000
ATOM   4752  CD2 PHE   319      -5.226   3.419  -2.838 -0.125600
ATOM   4753  HD2 PHE   319      -6.027   4.119  -3.025  0.133000
ATOM   4754  C   PHE   319      -2.963   6.422  -1.728  0.597300
ATOM   4755  O   PHE   319      -3.473   6.221  -2.834 -0.567900
ATOM   4756  N   GLY   320      -2.095   7.407  -1.520 -0.415700
ATOM   4757  H   GLY   320      -1.731   7.568  -0.591  0.271900
ATOM   4758  CA  GLY   320      -1.646   8.269  -2.610 -0.025200
ATOM   4759  HA2 GLY   320      -0.914   8.968  -2.208  0.069800
ATOM   4760  HA3 GLY   320      -1.140   7.647  -3.348  0.069800
ATOM   4761  C   GLY   320      -2.686   9.098  -3.356  0.597300
ATOM   4762  O   GLY   320      -2.367   9.670  -4.398 -0.567900
ATOM   4763  N   GLY   321      -3.915   9.167  -2.845 -0.415700
ATOM   4764  H   GLY   321      -4.117   8.675  -1.987  0.271900
ATOM   4765  CA  GLY   321      -4.970   9.946  -3.483 -0.025200
ATOM   4766  HA2 GLY   321      -5.692  10.255  -2.728  0.069800
ATOM   4767  HA3 GLY   321      -4.540  10.842  -3.932  0.069800
ATOM   4768  C   GLY   321      -5.702   9.160  -4.554  0.597300
ATOM   4769  O   GLY   321      -6.632   9.661  -5.199 -0.567900
ATOM   4770  N   PHE   322      -5.325   7.894  -4.713 -0.415700
ATOM   4771  H   PHE   322      -4.595   7.510  -4.130  0.271900
ATOM   4772  CA  PHE   322      -5.919   7.036  -5.720 -0.002400
ATOM   4773  HA  PHE   322      -5.974   7.657  -6.613  0.097800
ATOM   4774  CB  PHE   322      -4.990   5.861  -6.049 -0.034300
ATOM   4775  HB2 PHE   322      -4.696   5.373  -5.120  0.029500
ATOM   4776  HB3 PHE   322      -5.550   5.119  -6.617  0.029500
ATOM   4777  CG  PHE   322      -3.763   6.245  -6.832  0.011800
ATOM   4778  CD1 PHE   322      -3.876   6.802  -8.106 -0.125600
ATOM   4779  HD1 PHE   322      -4.847   6.987  -8.542  0.133000
ATOM   4780  CE1 PHE   322      -2.734   7.144  -8.838 -0.170400
ATOM   4781  HE1 PHE   322      -2.830   7.589  -9.817  0.143000
ATOM   4782  CZ  PHE   322      -1.475   6.924  -8.300 -0.107200
ATOM   4783  HZ  PHE   322      -0.593   7.182  -8.867  0.129700
ATOM   4784  CE2 PHE   322      -1.357   6.365  -7.030 -0.170400
ATOM   4785  HE2 PHE   322      -0.374   6.156  -6.635  0.143000
ATOM   4786  CD2 PHE   322      -2.496   6.031  -6.299 -0.125600
ATOM   4787  HD2 PHE   322      -2.388   5.599  -5.315  0.133000
ATOM   4788  C   PHE   322      -7.280   6.480  -5.323  0.597300
ATOM   4789  O   PHE   322      -7.460   5.980  -4.209 -0.567900
ATOM   4790  N   LYS   323      -8.264   6.586  -6.198 -0.347900
ATOM   4791  H   LYS   323      -8.214   7.326  -6.883  0.274700
ATOM   4792  CA  LYS   323      -9.556   5.993  -6.003 -0.240000
ATOM   4793  HA  LYS   323      -9.933   6.118  -4.988  0.142600
ATOM   4794  CB  LYS   323     -10.567   6.545  -7.015 -0.009400
ATOM   4795  HB2 LYS   323     -10.129   6.531  -8.013  0.036200
ATOM   4796  HB3 LYS   323     -11.445   5.900  -7.018  0.036200
ATOM   4797  CG  LYS   323     -11.022   7.970  -6.691  0.018700
ATOM   4798  HG2 LYS   323     -11.524   7.958  -5.724  0.010300
ATOM   4799  HG3 LYS   323     -10.144   8.612  -6.609  0.010300
ATOM   4800  CD  LYS   323     -11.941   8.556  -7.753 -0.047900
ATOM   4801  HD2 LYS   323     -11.383   8.669  -8.682  0.062100
ATOM   4802  HD3 LYS   323     -12.776   7.881  -7.940  0.062100
ATOM   4803  CE  LYS   323     -12.479   9.925  -7.322 -0.014300
ATOM   4804  HE2 LYS   323     -11.643  10.558  -7.023  0.113500
ATOM   4805  HE3 LYS   323     -12.977  10.394  -8.170  0.113500
ATOM   4806  NZ  LYS   323     -13.432   9.787  -6.196 -0.385400
ATOM   4807  HZ1 LYS   323     -12.966   9.464  -5.360  0.340000
ATOM   4808  HZ2 LYS   323     -13.813  10.695  -5.973  0.340000
ATOM   4809  HZ3 LYS   323     -14.208   9.183  -6.425  0.340000
ATOM   4810  C   LYS   323      -9.223   4.534  -6.260  0.734100
ATOM   4811  O   LYS   323      -8.949   4.136  -7.396 -0.589400
ATOM   4812  N   SER   324      -9.131   3.774  -5.179 -0.415700
ATOM   4813  H   SER   324      -9.390   4.189  -4.296  0.271900
ATOM   4814  CA  SER   324      -8.713   2.372  -5.182 -0.024900
ATOM   4815  HA  SER   324      -7.625   2.377  -5.251  0.084300
ATOM   4816  CB  SER   324      -9.066   1.738  -3.850  0.211700
ATOM   4817  HB2 SER   324      -8.675   0.722  -3.801  0.035200
ATOM   4818  HB3 SER   324      -8.615   2.322  -3.048  0.035200
ATOM   4819  OG  SER   324     -10.466   1.725  -3.686 -0.654600
ATOM   4820  HG  SER   324     -10.611   1.515  -2.760  0.427500
ATOM   4821  C   SER   324      -9.190   1.470  -6.315  0.597300
ATOM   4822  O   SER   324      -8.355   0.959  -7.072 -0.567900
ATOM   4823  N   LYS   325     -10.502   1.276  -6.436 -0.347900
ATOM   4824  H   LYS   325     -11.115   1.774  -5.807  0.274700
ATOM   4825  CA  LYS   325     -11.073   0.394  -7.451 -0.240000
ATOM   4826  HA  LYS   325     -10.641  -0.599  -7.329  0.142600
ATOM   4827  CB  LYS   325     -12.592   0.297  -7.265 -0.009400
ATOM   4828  HB2 LYS   325     -12.738   0.052  -6.214  0.036200
ATOM   4829  HB3 LYS   325     -13.115   1.215  -7.533  0.036200
ATOM   4830  CG  LYS   325     -13.273  -0.803  -8.069  0.018700
ATOM   4831  HG2 LYS   325     -14.100  -0.372  -8.633  0.010300
ATOM   4832  HG3 LYS   325     -12.575  -1.243  -8.781  0.010300
ATOM   4833  CD  LYS   325     -13.816  -1.918  -7.174 -0.047900
ATOM   4834  HD2 LYS   325     -13.002  -2.371  -6.609  0.062100
ATOM   4835  HD3 LYS   325     -14.546  -1.503  -6.479  0.062100
ATOM   4836  CE  LYS   325     -14.491  -2.983  -8.049 -0.014300
ATOM   4837  HE2 LYS   325     -15.215  -2.490  -8.698  0.113500
ATOM   4838  HE3 LYS   325     -13.726  -3.418  -8.692  0.113500
ATOM   4839  NZ  LYS   325     -15.176  -4.078  -7.304 -0.385400
ATOM   4840  HZ1 LYS   325     -15.907  -3.687  -6.727  0.340000
ATOM   4841  HZ2 LYS   325     -15.585  -4.773  -7.910  0.340000
ATOM   4842  HZ3 LYS   325     -14.526  -4.540  -6.683  0.340000
ATOM   4843  C   LYS   325     -10.727   0.842  -8.864  0.734100
ATOM   4844  O   LYS   325     -10.476   0.015  -9.741 -0.589400
ATOM   4845  N   ASP   326     -10.685   2.147  -9.076 -0.516300
ATOM   4846  H   ASP   326     -10.989   2.753  -8.328  0.293600
ATOM   4847  CA  ASP   326     -10.346   2.705 -10.372  0.038100
ATOM   4848  HA  ASP   326     -10.913   2.209 -11.159  0.088000
ATOM   4849  CB  ASP   326     -10.662   4.198 -10.382 -0.030300
ATOM   4850  HB2 ASP   326     -10.246   4.687  -9.501 -0.012200
ATOM   4851  HB3 ASP   326     -10.197   4.641 -11.263 -0.012200
ATOM   4852  CG  ASP   326     -12.134   4.498 -10.463  0.799400
ATOM   4853  OD1 ASP   326     -12.961   3.560 -10.493 -0.801400
ATOM   4854  OD2 ASP   326     -12.472   5.700 -10.520 -0.801400
ATOM   4855  C   ASP   326      -8.866   2.557 -10.714  0.536600
ATOM   4856  O   ASP   326      -8.487   2.047 -11.770 -0.581900
ATOM   4857  N   SER   327      -8.027   3.026  -9.807 -0.415700
ATOM   4858  H   SER   327      -8.419   3.347  -8.933  0.271900
ATOM   4859  CA  SER   327      -6.595   3.086 -10.017 -0.024900
ATOM   4860  HA  SER   327      -6.433   3.553 -10.988  0.084300
ATOM   4861  CB  SER   327      -5.997   4.023  -8.985  0.211700
ATOM   4862  HB2 SER   327      -6.071   3.561  -8.001  0.035200
ATOM   4863  HB3 SER   327      -4.949   4.211  -9.221  0.035200
ATOM   4864  OG  SER   327      -6.716   5.243  -8.994 -0.654600
ATOM   4865  HG  SER   327      -7.605   5.039  -8.695  0.427500
ATOM   4866  C   SER   327      -5.827   1.783 -10.042  0.597300
ATOM   4867  O   SER   327      -5.005   1.588 -10.932 -0.567900
ATOM   4868  N   VAL   328      -6.075   0.895  -9.087 -0.415700
ATOM   4869  H   VAL   328      -6.827   1.068  -8.434  0.271900
ATOM   4870  CA  VAL   328      -5.333  -0.360  -8.990 -0.087500
ATOM   4871  HA  VAL   328      -4.316  -0.084  -8.712  0.096900
ATOM   4872  CB  VAL   328      -5.881  -1.213  -7.828  0.298500
ATOM   4873  HB  VAL   328      -6.970  -1.205  -7.810 -0.029700
ATOM   4874  CG1 VAL   328      -5.417  -2.661  -7.916 -0.319200
ATOM   4875 1HG1 VAL   328      -4.331  -2.709  -7.993  0.079100
ATOM   4876 2HG1 VAL   328      -5.737  -3.184  -7.015  0.079100
ATOM   4877 3HG1 VAL   328      -5.873  -3.161  -8.771  0.079100
ATOM   4878  CG2 VAL   328      -5.371  -0.615  -6.526 -0.319200
ATOM   4879 1HG2 VAL   328      -4.281  -0.629  -6.504  0.079100
ATOM   4880 2HG2 VAL   328      -5.718   0.413  -6.420  0.079100
ATOM   4881 3HG2 VAL   328      -5.744  -1.197  -5.683  0.079100
ATOM   4882  C   VAL   328      -5.137  -1.140 -10.306  0.597300
ATOM   4883  O   VAL   328      -4.009  -1.526 -10.622 -0.567900
ATOM   4884  N   PRO   329      -6.196  -1.365 -11.094 -0.254800
ATOM   4885  CD  PRO   329      -7.611  -1.194 -10.747  0.019200
ATOM   4886  HD2 PRO   329      -7.950  -0.196 -11.027  0.039100
ATOM   4887  HD3 PRO   329      -7.829  -1.390  -9.697  0.039100
ATOM   4888  CG  PRO   329      -8.293  -2.230 -11.595  0.018900
ATOM   4889  HG2 PRO   329      -9.344  -1.994 -11.755  0.021300
ATOM   4890  HG3 PRO   329      -8.174  -3.215 -11.143  0.021300
ATOM   4891  CB  PRO   329      -7.502  -2.141 -12.873 -0.007000
ATOM   4892  HB2 PRO   329      -7.767  -1.220 -13.393  0.025300
ATOM   4893  HB3 PRO   329      -7.665  -3.007 -13.514  0.025300
ATOM   4894  CA  PRO   329      -6.068  -2.086 -12.362 -0.026600
ATOM   4895  HA  PRO   329      -5.697  -3.095 -12.184  0.064100
ATOM   4896  C   PRO   329      -5.167  -1.373 -13.372  0.589600
ATOM   4897  O   PRO   329      -4.356  -2.003 -14.057 -0.574800
ATOM   4898  N   LYS   330      -5.315  -0.053 -13.470 -0.347900
ATOM   4899  H   LYS   330      -5.968   0.408 -12.854  0.274700
ATOM   4900  CA  LYS   330      -4.514   0.755 -14.383 -0.240000
ATOM   4901  HA  LYS   330      -4.580   0.344 -15.391  0.142600
ATOM   4902  CB  LYS   330      -5.004   2.201 -14.388 -0.009400
ATOM   4903  HB2 LYS   330      -4.856   2.636 -13.400  0.036200
ATOM   4904  HB3 LYS   330      -4.402   2.769 -15.098  0.036200
ATOM   4905  CG  LYS   330      -6.464   2.343 -14.769  0.018700
ATOM   4906  HG2 LYS   330      -6.602   1.976 -15.786  0.010300
ATOM   4907  HG3 LYS   330      -7.085   1.750 -14.097  0.010300
ATOM   4908  CD  LYS   330      -6.914   3.803 -14.688 -0.047900
ATOM   4909  HD2 LYS   330      -6.837   4.131 -13.651  0.062100
ATOM   4910  HD3 LYS   330      -6.272   4.429 -15.308  0.062100
ATOM   4911  CE  LYS   330      -8.367   3.944 -15.158 -0.014300
ATOM   4912  HE2 LYS   330      -8.413   3.831 -16.241  0.113500
ATOM   4913  HE3 LYS   330      -8.929   3.118 -14.721  0.113500
ATOM   4914  NZ  LYS   330      -9.023   5.219 -14.738 -0.385400
ATOM   4915  HZ1 LYS   330     -10.028   5.122 -14.744  0.340000
ATOM   4916  HZ2 LYS   330      -8.770   5.470 -13.793  0.340000
ATOM   4917  HZ3 LYS   330      -8.765   5.991 -15.335  0.340000
ATOM   4918  C   LYS   330      -3.053   0.733 -13.976  0.734100
ATOM   4919  O   LYS   330      -2.178   0.679 -14.831 -0.589400
ATOM   4920  N   LEU   331      -2.785   0.801 -12.672 -0.415700
ATOM   4921  H   LEU   331      -3.554   0.913 -12.027  0.271900
ATOM   4922  CA  LEU   331      -1.414   0.772 -12.167 -0.051800
ATOM   4923  HA  LEU   331      -0.828   1.515 -12.709  0.092200
ATOM   4924  CB  LEU   331      -1.363   1.075 -10.663 -0.110200
ATOM   4925  HB2 LEU   331      -2.148   0.501 -10.171  0.045700
ATOM   4926  HB3 LEU   331      -0.410   0.733 -10.259  0.045700
ATOM   4927  CG  LEU   331      -1.531   2.557 -10.309  0.353100
ATOM   4928  HG  LEU   331      -2.396   2.955 -10.841 -0.036100
ATOM   4929  CD1 LEU   331      -1.775   2.738  -8.811 -0.412100
ATOM   4930 1HD1 LEU   331      -1.938   3.793  -8.586  0.100000
ATOM   4931 2HD1 LEU   331      -2.654   2.172  -8.502  0.100000
ATOM   4932 3HD1 LEU   331      -0.903   2.386  -8.260  0.100000
ATOM   4933  CD2 LEU   331      -0.293   3.330 -10.729 -0.412100
ATOM   4934 1HD2 LEU   331      -0.189   3.337 -11.814  0.100000
ATOM   4935 2HD2 LEU   331      -0.375   4.365 -10.397  0.100000
ATOM   4936 3HD2 LEU   331       0.598   2.888 -10.284  0.100000
ATOM   4937  C   LEU   331      -0.748  -0.564 -12.447  0.597300
ATOM   4938  O   LEU   331       0.456  -0.612 -12.676 -0.567900
ATOM   4939  N   VAL   332      -1.519  -1.652 -12.431 -0.415700
ATOM   4940  H   VAL   332      -2.486  -1.563 -12.152  0.271900
ATOM   4941  CA  VAL   332      -0.978  -2.982 -12.714 -0.087500
ATOM   4942  HA  VAL   332      -0.036  -3.120 -12.183  0.096900
ATOM   4943  CB  VAL   332      -1.950  -4.094 -12.291  0.298500
ATOM   4944  HB  VAL   332      -2.965  -3.832 -12.591 -0.029700
ATOM   4945  CG1 VAL   332      -1.572  -5.412 -12.959 -0.319200
ATOM   4946 1HG1 VAL   332      -0.509  -5.618 -12.840  0.079100
ATOM   4947 2HG1 VAL   332      -2.133  -6.219 -12.488  0.079100
ATOM   4948 3HG1 VAL   332      -1.837  -5.405 -14.016  0.079100
ATOM   4949  CG2 VAL   332      -1.923  -4.253 -10.771 -0.319200
ATOM   4950 1HG2 VAL   332      -0.910  -4.491 -10.446  0.079100
ATOM   4951 2HG2 VAL   332      -2.256  -3.337 -10.283  0.079100
ATOM   4952 3HG2 VAL   332      -2.570  -5.078 -10.475  0.079100
ATOM   4953  C   VAL   332      -0.673  -3.078 -14.198  0.597300
ATOM   4954  O   VAL   332       0.349  -3.630 -14.601 -0.567900
ATOM   4955  N   ALA   333      -1.547  -2.503 -15.013 -0.415700
ATOM   4956  H   ALA   333      -2.390  -2.091 -14.639  0.271900
ATOM   4957  CA  ALA   333      -1.343  -2.496 -16.446  0.033700
ATOM   4958  HA  ALA   333      -1.211  -3.521 -16.793  0.082300
ATOM   4959  CB  ALA   333      -2.567  -1.921 -17.127 -0.182500
ATOM   4960  HB1 ALA   333      -3.451  -2.500 -16.861  0.060300
ATOM   4961  HB2 ALA   333      -2.718  -0.885 -16.824  0.060300
ATOM   4962  HB3 ALA   333      -2.440  -1.956 -18.209  0.060300
ATOM   4963  C   ALA   333      -0.079  -1.706 -16.819  0.597300
ATOM   4964  O   ALA   333       0.663  -2.087 -17.731 -0.567900
ATOM   4965  N   ASP   334       0.194  -0.619 -16.104 -0.516300
ATOM   4966  H   ASP   334      -0.495  -0.277 -15.450  0.293600
ATOM   4967  CA  ASP   334       1.382   0.180 -16.382  0.038100
ATOM   4968  HA  ASP   334       1.460   0.373 -17.452  0.088000
ATOM   4969  CB  ASP   334       1.339   1.525 -15.652 -0.030300
ATOM   4970  HB2 ASP   334       1.209   1.345 -14.584 -0.012200
ATOM   4971  HB3 ASP   334       2.278   2.059 -15.797 -0.012200
ATOM   4972  CG  ASP   334       0.226   2.431 -16.131  0.799400
ATOM   4973  OD1 ASP   334      -0.350   2.206 -17.220 -0.801400
ATOM   4974  OD2 ASP   334      -0.078   3.397 -15.404 -0.801400
ATOM   4975  C   ASP   334       2.617  -0.581 -15.951  0.536600
ATOM   4976  O   ASP   334       3.681  -0.441 -16.558 -0.581900
ATOM   4977  N   PHE   335       2.497  -1.351 -14.871 -0.415700
ATOM   4978  H   PHE   335       1.630  -1.352 -14.352  0.271900
ATOM   4979  CA  PHE   335       3.615  -2.155 -14.407 -0.002400
ATOM   4980  HA  PHE   335       4.467  -1.507 -14.201  0.097800
ATOM   4981  CB  PHE   335       3.252  -2.931 -13.134 -0.034300
ATOM   4982  HB2 PHE   335       3.080  -2.225 -12.321  0.029500
ATOM   4983  HB3 PHE   335       2.323  -3.483 -13.277  0.029500
ATOM   4984  CG  PHE   335       4.318  -3.894 -12.720  0.011800
ATOM   4985  CD1 PHE   335       5.529  -3.425 -12.233 -0.125600
ATOM   4986  HD1 PHE   335       5.691  -2.364 -12.112  0.133000
ATOM   4987  CE1 PHE   335       6.558  -4.314 -11.937 -0.170400
ATOM   4988  HE1 PHE   335       7.507  -3.943 -11.577  0.143000
ATOM   4989  CZ  PHE   335       6.380  -5.685 -12.140 -0.107200
ATOM   4990  HZ  PHE   335       7.190  -6.371 -11.939  0.129700
ATOM   4991  CE2 PHE   335       5.165  -6.160 -12.618 -0.170400
ATOM   4992  HE2 PHE   335       5.024  -7.219 -12.773  0.143000
ATOM   4993  CD2 PHE   335       4.138  -5.262 -12.898 -0.125600
ATOM   4994  HD2 PHE   335       3.162  -5.616 -13.193  0.133000
ATOM   4995  C   PHE   335       3.991  -3.120 -15.527  0.597300
ATOM   4996  O   PHE   335       5.157  -3.252 -15.905 -0.567900
ATOM   4997  N   MET   336       2.978  -3.782 -16.075 -0.415700
ATOM   4998  H   MET   336       2.051  -3.634 -15.703  0.271900
ATOM   4999  CA  MET   336       3.164  -4.721 -17.161 -0.023700
ATOM   5000  HA  MET   336       3.818  -5.535 -16.847  0.088000
ATOM   5001  CB  MET   336       1.816  -5.231 -17.664  0.034200
ATOM   5002  HB2 MET   336       1.218  -4.398 -18.036  0.024100
ATOM   5003  HB3 MET   336       1.983  -5.900 -18.508  0.024100
ATOM   5004  CG  MET   336       0.992  -5.958 -16.626  0.001800
ATOM   5005  HG2 MET   336       1.061  -5.470 -15.653  0.044000
ATOM   5006  HG3 MET   336      -0.049  -5.951 -16.950  0.044000
ATOM   5007  SD  MET   336       1.492  -7.660 -16.394 -0.273700
ATOM   5008  CE  MET   336       3.011  -7.471 -15.486 -0.053600
ATOM   5009  HE1 MET   336       3.840  -7.344 -16.183  0.068400
ATOM   5010  HE2 MET   336       2.929  -6.615 -14.817  0.068400
ATOM   5011  HE3 MET   336       3.241  -8.392 -14.949  0.068400
ATOM   5012  C   MET   336       3.873  -4.018 -18.289  0.597300
ATOM   5013  O   MET   336       4.906  -4.487 -18.754 -0.567900
ATOM   5014  N   ALA   337       3.363  -2.843 -18.655 -0.415700
ATOM   5015  H   ALA   337       2.519  -2.516 -18.205  0.271900
ATOM   5016  CA  ALA   337       3.923  -2.030 -19.729  0.033700
ATOM   5017  HA  ALA   337       4.050  -2.668 -20.604  0.082300
ATOM   5018  CB  ALA   337       2.954  -0.921 -20.082 -0.182500
ATOM   5019  HB1 ALA   337       2.876  -0.216 -19.254  0.060300
ATOM   5020  HB2 ALA   337       3.297  -0.395 -20.973  0.060300
ATOM   5021  HB3 ALA   337       1.970  -1.347 -20.274  0.060300
ATOM   5022  C   ALA   337       5.293  -1.449 -19.385  0.597300
ATOM   5023  O   ALA   337       5.820  -0.601 -20.112 -0.567900
ATOM   5024  N   LYS   338       5.841  -1.853 -18.241 -0.347900
ATOM   5025  H   LYS   338       5.328  -2.512 -17.673  0.274700
ATOM   5026  CA  LYS   338       7.158  -1.449 -17.778 -0.240000
ATOM   5027  HA  LYS   338       7.319  -1.934 -16.815  0.142600
ATOM   5028  CB  LYS   338       8.212  -2.016 -18.737 -0.009400
ATOM   5029  HB2 LYS   338       8.147  -1.527 -19.709  0.036200
ATOM   5030  HB3 LYS   338       9.188  -1.758 -18.326  0.036200
ATOM   5031  CG  LYS   338       8.115  -3.551 -18.932  0.018700
ATOM   5032  HG2 LYS   338       7.292  -3.962 -18.348  0.010300
ATOM   5033  HG3 LYS   338       7.944  -3.770 -19.987  0.010300
ATOM   5034  CD  LYS   338       9.381  -4.273 -18.459 -0.047900
ATOM   5035  HD2 LYS   338       9.496  -4.094 -17.390  0.062100
ATOM   5036  HD3 LYS   338       9.280  -5.347 -18.620  0.062100
ATOM   5037  CE  LYS   338      10.628  -3.748 -19.207 -0.014300
ATOM   5038  HE2 LYS   338      10.789  -4.385 -20.077  0.113500
ATOM   5039  HE3 LYS   338      10.432  -2.746 -19.590  0.113500
ATOM   5040  NZ  LYS   338      11.889  -3.695 -18.391 -0.385400
ATOM   5041  HZ1 LYS   338      11.809  -2.998 -17.664  0.340000
ATOM   5042  HZ2 LYS   338      12.126  -4.575 -17.956  0.340000
ATOM   5043  HZ3 LYS   338      12.679  -3.425 -18.959  0.340000
ATOM   5044  C   LYS   338       7.361   0.049 -17.492  0.734100
ATOM   5045  O   LYS   338       8.498   0.530 -17.426 -0.589400
ATOM   5046  N   LYS   339       6.269   0.770 -17.225 -0.347900
ATOM   5047  H   LYS   339       5.376   0.298 -17.232  0.274700
ATOM   5048  CA  LYS   339       6.319   2.207 -16.907 -0.240000
ATOM   5049  HA  LYS   339       6.893   2.725 -17.675  0.142600
ATOM   5050  CB  LYS   339       4.904   2.783 -16.810 -0.009400
ATOM   5051  HB2 LYS   339       4.355   2.212 -16.061  0.036200
ATOM   5052  HB3 LYS   339       4.967   3.813 -16.459  0.036200
ATOM   5053  CG  LYS   339       4.145   2.784 -18.125  0.018700
ATOM   5054  HG2 LYS   339       3.939   1.758 -18.431  0.010300
ATOM   5055  HG3 LYS   339       3.199   3.301 -17.968  0.010300
ATOM   5056  CD  LYS   339       4.941   3.497 -19.223 -0.047900
ATOM   5057  HD2 LYS   339       5.174   4.513 -18.905  0.062100
ATOM   5058  HD3 LYS   339       5.864   2.958 -19.436  0.062100
ATOM   5059  CE  LYS   339       4.155   3.536 -20.527 -0.014300
ATOM   5060  HE2 LYS   339       3.861   2.519 -20.788  0.113500
ATOM   5061  HE3 LYS   339       3.244   4.115 -20.374  0.113500
ATOM   5062  NZ  LYS   339       4.957   4.125 -21.636 -0.385400
ATOM   5063  HZ1 LYS   339       5.800   3.605 -21.834  0.340000
ATOM   5064  HZ2 LYS   339       4.415   4.197 -22.484  0.340000
ATOM   5065  HZ3 LYS   339       5.206   5.075 -21.402  0.340000
ATOM   5066  C   LYS   339       7.067   2.527 -15.618  0.734100
ATOM   5067  O   LYS   339       7.529   3.655 -15.434 -0.589400
ATOM   5068  N   PHE   340       7.121   1.562 -14.705 -0.415700
ATOM   5069  H   PHE   340       6.693   0.673 -14.923  0.271900
ATOM   5070  CA  PHE   340       7.819   1.672 -13.417 -0.002400
ATOM   5071  HA  PHE   340       8.715   2.279 -13.547  0.097800
ATOM   5072  CB  PHE   340       6.933   2.338 -12.338 -0.034300
ATOM   5073  HB2 PHE   340       7.506   2.428 -11.416  0.029500
ATOM   5074  HB3 PHE   340       6.698   3.354 -12.655  0.029500
ATOM   5075  CG  PHE   340       5.639   1.606 -12.028  0.011800
ATOM   5076  CD1 PHE   340       5.634   0.499 -11.174 -0.125600
ATOM   5077  HD1 PHE   340       6.555   0.164 -10.719  0.133000
ATOM   5078  CE1 PHE   340       4.440  -0.162 -10.863 -0.170400
ATOM   5079  HE1 PHE   340       4.445  -1.001 -10.184  0.143000
ATOM   5080  CZ  PHE   340       3.232   0.280 -11.407 -0.107200
ATOM   5081  HZ  PHE   340       2.307  -0.211 -11.143  0.129700
ATOM   5082  CE2 PHE   340       3.221   1.382 -12.258 -0.170400
ATOM   5083  HE2 PHE   340       2.286   1.742 -12.659  0.143000
ATOM   5084  CD2 PHE   340       4.425   2.040 -12.568 -0.125600
ATOM   5085  HD2 PHE   340       4.404   2.906 -13.213  0.133000
ATOM   5086  C   PHE   340       8.258   0.274 -12.987  0.597300
ATOM   5087  O   PHE   340       7.773  -0.719 -13.534 -0.567900
ATOM   5088  N   ALA   341       9.175   0.180 -12.027 -0.415700
ATOM   5089  H   ALA   341       9.558   1.019 -11.616  0.271900
ATOM   5090  CA  ALA   341       9.653  -1.111 -11.529  0.033700
ATOM   5091  HA  ALA   341       9.147  -1.926 -12.047  0.082300
ATOM   5092  CB  ALA   341      11.135  -1.266 -11.809 -0.182500
ATOM   5093  HB1 ALA   341      11.469  -2.259 -11.509  0.060300
ATOM   5094  HB2 ALA   341      11.322  -1.137 -12.875  0.060300
ATOM   5095  HB3 ALA   341      11.695  -0.517 -11.250  0.060300
ATOM   5096  C   ALA   341       9.396  -1.291 -10.034  0.597300
ATOM   5097  O   ALA   341       9.559  -0.350  -9.254 -0.567900
ATOM   5098  N   LEU   342       9.037  -2.511  -9.638 -0.415700
ATOM   5099  H   LEU   342       9.029  -3.257 -10.319  0.271900
ATOM   5100  CA  LEU   342       8.769  -2.853  -8.240 -0.051800
ATOM   5101  HA  LEU   342       8.610  -1.948  -7.654  0.092200
ATOM   5102  CB  LEU   342       7.524  -3.735  -8.165 -0.110200
ATOM   5103  HB2 LEU   342       7.684  -4.608  -8.797  0.045700
ATOM   5104  HB3 LEU   342       7.408  -4.093  -7.142  0.045700
ATOM   5105  CG  LEU   342       6.229  -3.050  -8.593  0.353100
ATOM   5106  HG  LEU   342       6.330  -2.688  -9.616 -0.036100
ATOM   5107  CD1 LEU   342       5.069  -4.019  -8.541 -0.412100
ATOM   5108 1HD1 LEU   342       5.340  -4.965  -9.010  0.100000
ATOM   5109 2HD1 LEU   342       4.780  -4.166  -7.500  0.100000
ATOM   5110 3HD1 LEU   342       4.226  -3.593  -9.085  0.100000
ATOM   5111  CD2 LEU   342       5.965  -1.865  -7.680 -0.412100
ATOM   5112 1HD2 LEU   342       4.962  -1.479  -7.866  0.100000
ATOM   5113 2HD2 LEU   342       6.036  -2.168  -6.636  0.100000
ATOM   5114 3HD2 LEU   342       6.668  -1.057  -7.883  0.100000
ATOM   5115  C   LEU   342       9.942  -3.566  -7.580  0.597300
ATOM   5116  O   LEU   342      10.093  -3.534  -6.356 -0.567900
ATOM   5117  N   ASP   343      10.801  -4.171  -8.397 -0.516300
ATOM   5118  H   ASP   343      10.589  -4.185  -9.384  0.293600
ATOM   5119  CA  ASP   343      11.964  -4.930  -7.923  0.038100
ATOM   5120  HA  ASP   343      11.566  -5.796  -7.393  0.088000
ATOM   5121  CB  ASP   343      12.781  -5.456  -9.108 -0.030300
ATOM   5122  HB2 ASP   343      12.811  -4.711  -9.903 -0.012200
ATOM   5123  HB3 ASP   343      13.805  -5.639  -8.784 -0.012200
ATOM   5124  CG  ASP   343      12.230  -6.768  -9.648  0.799400
ATOM   5125  OD1 ASP   343      12.133  -7.737  -8.865 -0.801400
ATOM   5126  OD2 ASP   343      11.891  -6.832 -10.850 -0.801400
ATOM   5127  C   ASP   343      12.887  -4.255  -6.902  0.536600
ATOM   5128  O   ASP   343      13.307  -4.900  -5.930 -0.581900
ATOM   5129  N   PRO   344      13.235  -2.973  -7.086 -0.254800
ATOM   5130  CD  PRO   344      13.040  -2.086  -8.244  0.019200
ATOM   5131  HD2 PRO   344      12.092  -1.553  -8.164  0.039100
ATOM   5132  HD3 PRO   344      13.112  -2.618  -9.192  0.039100
ATOM   5133  CG  PRO   344      14.194  -1.129  -8.100  0.018900
ATOM   5134  HG2 PRO   344      14.102  -0.211  -8.682  0.021300
ATOM   5135  HG3 PRO   344      15.053  -1.772  -8.288  0.021300
ATOM   5136  CB  PRO   344      14.278  -0.930  -6.612 -0.007000
ATOM   5137  HB2 PRO   344      13.460  -0.293  -6.276  0.025300
ATOM   5138  HB3 PRO   344      15.239  -0.510  -6.316  0.025300
ATOM   5139  CA  PRO   344      14.106  -2.355  -6.085 -0.026600
ATOM   5140  HA  PRO   344      15.067  -2.870  -6.072  0.064100
ATOM   5141  C   PRO   344      13.513  -2.363  -4.668  0.589600
ATOM   5142  O   PRO   344      14.240  -2.272  -3.686 -0.574800
ATOM   5143  N   LEU   345      12.189  -2.463  -4.555 -0.415700
ATOM   5144  H   LEU   345      11.631  -2.602  -5.386  0.271900
ATOM   5145  CA  LEU   345      11.510  -2.465  -3.259 -0.051800
ATOM   5146  HA  LEU   345      11.978  -1.728  -2.607  0.092200
ATOM   5147  CB  LEU   345      10.033  -2.115  -3.451 -0.110200
ATOM   5148  HB2 LEU   345       9.555  -2.891  -4.049  0.045700
ATOM   5149  HB3 LEU   345       9.555  -2.133  -2.472  0.045700
ATOM   5150  CG  LEU   345       9.771  -0.754  -4.085  0.353100
ATOM   5151  HG  LEU   345      10.157  -0.734  -5.104 -0.036100
ATOM   5152  CD1 LEU   345       8.283  -0.484  -4.134 -0.412100
ATOM   5153 1HD1 LEU   345       8.106   0.503  -4.561  0.100000
ATOM   5154 2HD1 LEU   345       7.800  -1.214  -4.783  0.100000
ATOM   5155 3HD1 LEU   345       7.844  -0.531  -3.137  0.100000
ATOM   5156  CD2 LEU   345      10.477   0.310  -3.265 -0.412100
ATOM   5157 1HD2 LEU   345      10.154   1.294  -3.606  0.100000
ATOM   5158 2HD2 LEU   345      10.225   0.211  -2.209  0.100000
ATOM   5159 3HD2 LEU   345      11.557   0.252  -3.399  0.100000
ATOM   5160  C   LEU   345      11.599  -3.794  -2.515  0.597300
ATOM   5161  O   LEU   345      11.636  -3.835  -1.281 -0.567900
ATOM   5162  N   ILE   346      11.612  -4.885  -3.267 -0.415700
ATOM   5163  H   ILE   346      11.647  -4.783  -4.272  0.271900
ATOM   5164  CA  ILE   346      11.636  -6.230  -2.696 -0.059700
ATOM   5165  HA  ILE   346      11.009  -6.231  -1.804  0.086900
ATOM   5166  CB  ILE   346      11.036  -7.234  -3.676  0.130300
ATOM   5167  HB  ILE   346      11.662  -7.290  -4.567  0.018700
ATOM   5168  CG2 ILE   346      10.984  -8.620  -3.025 -0.320400
ATOM   5169 1HG2 ILE   346      10.352  -9.289  -3.609  0.088200
ATOM   5170 2HG2 ILE   346      11.982  -9.057  -2.997  0.088200
ATOM   5171 3HG2 ILE   346      10.602  -8.550  -2.006  0.088200
ATOM   5172  CG1 ILE   346       9.644  -6.741  -4.103 -0.043000
ATOM   5173 2HG1 ILE   346       8.952  -6.850  -3.268  0.023600
ATOM   5174 3HG1 ILE   346       9.672  -5.687  -4.379  0.023600
ATOM   5175  CD1 ILE   346       9.040  -7.401  -5.338 -0.066000
ATOM   5176 1HD1 ILE   346       9.760  -7.397  -6.157  0.018600
ATOM   5177 2HD1 ILE   346       8.729  -8.416  -5.095  0.018600
ATOM   5178 3HD1 ILE   346       8.157  -6.843  -5.650  0.018600
ATOM   5179  C   ILE   346      13.033  -6.664  -2.292  0.597300
ATOM   5180  O   ILE   346      13.864  -6.956  -3.136 -0.567900
ATOM   5181  N   THR   347      13.297  -6.717  -0.996 -0.415700
ATOM   5182  H   THR   347      12.541  -6.536  -0.352  0.271900
ATOM   5183  CA  THR   347      14.624  -7.139  -0.533 -0.038900
ATOM   5184  HA  THR   347      15.351  -7.097  -1.344  0.100700
ATOM   5185  CB  THR   347      15.154  -6.232   0.566  0.365400
ATOM   5186  HB  THR   347      16.100  -6.632   0.932  0.004300
ATOM   5187  CG2 THR   347      15.416  -4.825   0.035 -0.243800
ATOM   5188 1HG2 THR   347      15.823  -4.211   0.839  0.064200
ATOM   5189 2HG2 THR   347      16.159  -4.876  -0.760  0.064200
ATOM   5190 3HG2 THR   347      14.506  -4.378  -0.365  0.064200
ATOM   5191  OG1 THR   347      14.221  -6.209   1.650 -0.676100
ATOM   5192  HG1 THR   347      13.384  -5.955   1.255  0.410200
ATOM   5193  C   THR   347      14.680  -8.558  -0.001  0.597300
ATOM   5194  O   THR   347      15.765  -9.126   0.083 -0.567900
ATOM   5195  N   HIP   348      13.540  -9.092   0.437 -0.347900
ATOM   5196  H   HIP   348      12.676  -8.584   0.308  0.274700
ATOM   5197  CA  HIP   348      13.452 -10.436   1.013 -0.135400
ATOM   5198  HA  HIP   348      14.262 -11.064   0.641  0.121200
ATOM   5199  CB  HIP   348      13.501 -10.387   2.537 -0.041400
ATOM   5200  HB2 HIP   348      12.678  -9.768   2.894  0.081000
ATOM   5201  HB3 HIP   348      13.361 -11.391   2.937  0.081000
ATOM   5202  CG  HIP   348      14.774  -9.846   3.097 -0.001200
ATOM   5203  ND1 HIP   348      15.063  -8.504   3.155 -0.151300
ATOM   5204  HD1 HIP   348      14.522  -7.770   2.721  0.386600
ATOM   5205  CE1 HIP   348      16.242  -8.332   3.745 -0.017000
ATOM   5206  HE1 HIP   348      16.767  -7.399   3.886  0.268100
ATOM   5207  NE2 HIP   348      16.724  -9.532   4.065 -0.171800
ATOM   5208  HE2 HIP   348      17.592  -9.696   4.553  0.391100
ATOM   5209  CD2 HIP   348      15.825 -10.497   3.663 -0.114100
ATOM   5210  HD2 HIP   348      15.932 -11.565   3.784  0.231700
ATOM   5211  C   HIP   348      12.133 -11.063   0.640  0.734100
ATOM   5212  O   HIP   348      11.129 -10.366   0.586 -0.589400
ATOM   5213  N   VAL   349      12.133 -12.362   0.388 -0.415700
ATOM   5214  H   VAL   349      12.989 -12.880   0.526  0.271900
ATOM   5215  CA  VAL   349      10.924 -13.116   0.053 -0.087500
ATOM   5216  HA  VAL   349      10.036 -12.515   0.249  0.096900
ATOM   5217  CB  VAL   349      10.901 -13.581  -1.418  0.298500
ATOM   5218  HB  VAL   349      11.633 -14.376  -1.561 -0.029700
ATOM   5219  CG1 VAL   349       9.512 -14.122  -1.781 -0.319200
ATOM   5220 1HG1 VAL   349       9.475 -14.397  -2.835  0.079100
ATOM   5221 2HG1 VAL   349       9.282 -14.998  -1.174  0.079100
ATOM   5222 3HG1 VAL   349       8.751 -13.363  -1.599  0.079100
ATOM   5223  CG2 VAL   349      11.276 -12.432  -2.367 -0.319200
ATOM   5224 1HG2 VAL   349      12.316 -12.138  -2.222  0.079100
ATOM   5225 2HG2 VAL   349      11.162 -12.757  -3.402  0.079100
ATOM   5226 3HG2 VAL   349      10.621 -11.579  -2.193  0.079100
ATOM   5227  C   VAL   349      10.966 -14.307   0.992  0.597300
ATOM   5228  O   VAL   349      11.996 -14.980   1.089 -0.567900
ATOM   5229  N   LEU   350       9.883 -14.545   1.713 -0.415700
ATOM   5230  H   LEU   350       9.055 -13.983   1.575  0.271900
ATOM   5231  CA  LEU   350       9.847 -15.606   2.702 -0.051800
ATOM   5232  HA  LEU   350      10.652 -16.319   2.525  0.092200
ATOM   5233  CB  LEU   350       9.991 -15.014   4.100 -0.110200
ATOM   5234  HB2 LEU   350       9.063 -14.486   4.319  0.045700
ATOM   5235  HB3 LEU   350      10.058 -15.843   4.804  0.045700
ATOM   5236  CG  LEU   350      11.146 -14.061   4.396  0.353100
ATOM   5237  HG  LEU   350      11.168 -13.249   3.668 -0.036100
ATOM   5238  CD1 LEU   350      10.914 -13.463   5.769 -0.412100
ATOM   5239 1HD1 LEU   350      11.000 -14.235   6.534  0.100000
ATOM   5240 2HD1 LEU   350      11.662 -12.694   5.962  0.100000
ATOM   5241 3HD1 LEU   350       9.917 -13.028   5.839  0.100000
ATOM   5242  CD2 LEU   350      12.481 -14.790   4.375 -0.412100
ATOM   5243 1HD2 LEU   350      13.288 -14.073   4.528  0.100000
ATOM   5244 2HD2 LEU   350      12.514 -15.542   5.163  0.100000
ATOM   5245 3HD2 LEU   350      12.627 -15.289   3.416  0.100000
ATOM   5246  C   LEU   350       8.531 -16.340   2.654  0.597300
ATOM   5247  O   LEU   350       7.552 -15.820   2.118 -0.567900
ATOM   5248  N   PRO   351       8.501 -17.595   3.120 -0.254800
ATOM   5249  CD  PRO   351       9.586 -18.525   3.444  0.019200
ATOM   5250  HD2 PRO   351      10.324 -18.061   4.099  0.039100
ATOM   5251  HD3 PRO   351      10.051 -18.890   2.528  0.039100
ATOM   5252  CG  PRO   351       8.865 -19.635   4.143  0.018900
ATOM   5253  HG2 PRO   351       8.582 -19.344   5.155  0.021300
ATOM   5254  HG3 PRO   351       9.424 -20.571   4.133  0.021300
ATOM   5255  CB  PRO   351       7.602 -19.729   3.378 -0.007000
ATOM   5256  HB2 PRO   351       6.830 -20.262   3.932  0.025300
ATOM   5257  HB3 PRO   351       7.798 -20.228   2.429  0.025300
ATOM   5258  CA  PRO   351       7.225 -18.280   3.119 -0.026600
ATOM   5259  HA  PRO   351       6.698 -18.188   2.169  0.064100
ATOM   5260  C   PRO   351       6.413 -17.680   4.250  0.589600
ATOM   5261  O   PRO   351       6.975 -17.233   5.246 -0.574800
ATOM   5262  N   PHE   352       5.105 -17.633   4.074 -0.415700
ATOM   5263  H   PHE   352       4.731 -17.986   3.205  0.271900
ATOM   5264  CA  PHE   352       4.159 -17.107   5.047 -0.002400
ATOM   5265  HA  PHE   352       4.169 -16.017   5.009  0.097800
ATOM   5266  CB  PHE   352       2.781 -17.616   4.628 -0.034300
ATOM   5267  HB2 PHE   352       2.523 -17.178   3.664  0.029500
ATOM   5268  HB3 PHE   352       2.828 -18.696   4.489  0.029500
ATOM   5269  CG  PHE   352       1.681 -17.299   5.591  0.011800
ATOM   5270  CD1 PHE   352       1.419 -15.977   5.962 -0.125600
ATOM   5271  HD1 PHE   352       2.016 -15.171   5.562  0.133000
ATOM   5272  CE1 PHE   352       0.367 -15.690   6.843 -0.170400
ATOM   5273  HE1 PHE   352       0.171 -14.668   7.130  0.143000
ATOM   5274  CZ  PHE   352      -0.423 -16.730   7.352 -0.107200
ATOM   5275  HZ  PHE   352      -1.224 -16.493   8.038  0.129700
ATOM   5276  CE2 PHE   352      -0.164 -18.053   6.984 -0.170400
ATOM   5277  HE2 PHE   352      -0.770 -18.858   7.373  0.143000
ATOM   5278  CD2 PHE   352       0.888 -18.331   6.106 -0.125600
ATOM   5279  HD2 PHE   352       1.083 -19.354   5.821  0.133000
ATOM   5280  C   PHE   352       4.488 -17.509   6.491  0.597300
ATOM   5281  O   PHE   352       4.470 -16.687   7.402 -0.567900
ATOM   5282  N   GLU   353       4.875 -18.768   6.681 -0.516300
ATOM   5283  H   GLU   353       4.935 -19.384   5.883  0.293600
ATOM   5284  CA  GLU   353       5.207 -19.311   7.993  0.039700
ATOM   5285  HA  GLU   353       4.328 -19.233   8.633  0.110500
ATOM   5286  CB  GLU   353       5.580 -20.796   7.870  0.056000
ATOM   5287  HB2 GLU   353       6.470 -20.905   7.249 -0.017300
ATOM   5288  HB3 GLU   353       5.846 -21.151   8.866 -0.017300
ATOM   5289  CG  GLU   353       4.437 -21.701   7.359  0.013600
ATOM   5290  HG2 GLU   353       4.697 -22.730   7.607 -0.042500
ATOM   5291  HG3 GLU   353       3.517 -21.443   7.883 -0.042500
ATOM   5292  CD  GLU   353       4.217 -21.627   5.847  0.805400
ATOM   5293  OE1 GLU   353       5.146 -21.193   5.132 -0.818800
ATOM   5294  OE2 GLU   353       3.128 -22.024   5.372 -0.818800
ATOM   5295  C   GLU   353       6.325 -18.545   8.694  0.536600
ATOM   5296  O   GLU   353       6.411 -18.528   9.924 -0.581900
ATOM   5297  N   LYS   354       7.165 -17.876   7.919 -0.347900
ATOM   5298  H   LYS   354       7.010 -17.866   6.921  0.274700
ATOM   5299  CA  LYS   354       8.265 -17.092   8.464 -0.240000
ATOM   5300  HA  LYS   354       8.609 -17.502   9.413  0.142600
ATOM   5301  CB  LYS   354       9.422 -17.058   7.468 -0.009400
ATOM   5302  HB2 LYS   354       9.047 -16.635   6.536  0.036200
ATOM   5303  HB3 LYS   354      10.211 -16.397   7.826  0.036200
ATOM   5304  CG  LYS   354      10.040 -18.399   7.169  0.018700
ATOM   5305  HG2 LYS   354       9.262 -19.138   6.976  0.010300
ATOM   5306  HG3 LYS   354      10.709 -18.294   6.316  0.010300
ATOM   5307  CD  LYS   354      10.762 -18.908   8.379 -0.047900
ATOM   5308  HD2 LYS   354      11.364 -18.097   8.788  0.062100
ATOM   5309  HD3 LYS   354      10.036 -19.239   9.121  0.062100
ATOM   5310  CE  LYS   354      11.675 -20.061   8.003 -0.014300
ATOM   5311  HE2 LYS   354      12.111 -20.445   8.926  0.113500
ATOM   5312  HE3 LYS   354      11.083 -20.860   7.558  0.113500
ATOM   5313  NZ  LYS   354      12.769 -19.663   7.071 -0.385400
ATOM   5314  HZ1 LYS   354      12.437 -19.448   6.141  0.340000
ATOM   5315  HZ2 LYS   354      13.255 -18.858   7.440  0.340000
ATOM   5316  HZ3 LYS   354      13.455 -20.399   6.981  0.340000
ATOM   5317  C   LYS   354       7.833 -15.664   8.752  0.734100
ATOM   5318  O   LYS   354       8.690 -14.806   8.962 -0.589400
ATOM   5319  N   ILE   355       6.531 -15.389   8.798 -0.415700
ATOM   5320  H   ILE   355       5.869 -16.104   8.531  0.271900
ATOM   5321  CA  ILE   355       6.039 -14.029   9.029 -0.059700
ATOM   5322  HA  ILE   355       6.262 -13.464   8.123  0.086900
ATOM   5323  CB  ILE   355       4.507 -13.999   9.208  0.130300
ATOM   5324  HB  ILE   355       4.039 -14.515   8.370  0.018700
ATOM   5325  CG2 ILE   355       4.099 -14.697  10.512 -0.320400
ATOM   5326 1HG2 ILE   355       4.431 -14.150  11.394  0.088200
ATOM   5327 2HG2 ILE   355       3.009 -14.696  10.537  0.088200
ATOM   5328 3HG2 ILE   355       4.464 -15.724  10.536  0.088200
ATOM   5329  CG1 ILE   355       4.010 -12.543   9.181 -0.043000
ATOM   5330 2HG1 ILE   355       4.382 -12.028  10.066  0.023600
ATOM   5331 3HG1 ILE   355       4.422 -12.017   8.320  0.023600
ATOM   5332  CD1 ILE   355       2.513 -12.410   9.207 -0.066000
ATOM   5333 1HD1 ILE   355       2.244 -11.379   8.979  0.018600
ATOM   5334 2HD1 ILE   355       2.060 -13.056   8.455  0.018600
ATOM   5335 3HD1 ILE   355       2.118 -12.658  10.193  0.018600
ATOM   5336  C   ILE   355       6.741 -13.284  10.177  0.597300
ATOM   5337  O   ILE   355       7.133 -12.125  10.021 -0.567900
ATOM   5338  N   ASN   356       6.976 -13.926  11.298 -0.415700
ATOM   5339  H   ASN   356       6.437 -14.767  11.448  0.271900
ATOM   5340  CA  ASN   356       7.644 -13.302  12.426  0.014300
ATOM   5341  HA  ASN   356       7.082 -12.399  12.666  0.104800
ATOM   5342  CB  ASN   356       7.660 -14.183  13.679 -0.204100
ATOM   5343  HB2 ASN   356       8.046 -15.188  13.513  0.079700
ATOM   5344  HB3 ASN   356       8.360 -13.727  14.380  0.079700
ATOM   5345  CG  ASN   356       6.343 -14.157  14.411  0.713000
ATOM   5346  OD1 ASN   356       5.853 -13.091  14.772 -0.593100
ATOM   5347  ND2 ASN   356       5.754 -15.313  14.637 -0.919100
ATOM   5348 1HD2 ASN   356       4.862 -15.346  15.109  0.419600
ATOM   5349 2HD2 ASN   356       6.217 -16.163  14.349  0.419600
ATOM   5350  C   ASN   356       9.055 -12.790  12.133  0.597300
ATOM   5351  O   ASN   356       9.426 -11.731  12.636 -0.567900
ATOM   5352  N   GLU   357       9.836 -13.515  11.333 -0.516300
ATOM   5353  H   GLU   357       9.476 -14.365  10.924  0.293600
ATOM   5354  CA  GLU   357      11.193 -13.082  10.995  0.039700
ATOM   5355  HA  GLU   357      11.696 -12.732  11.897  0.110500
ATOM   5356  CB  GLU   357      12.023 -14.215  10.369  0.056000
ATOM   5357  HB2 GLU   357      11.473 -14.670   9.546 -0.017300
ATOM   5358  HB3 GLU   357      12.924 -13.769   9.949 -0.017300
ATOM   5359  CG  GLU   357      12.475 -15.289  11.363  0.013600
ATOM   5360  HG2 GLU   357      13.528 -15.494  11.169 -0.042500
ATOM   5361  HG3 GLU   357      12.410 -14.911  12.384 -0.042500
ATOM   5362  CD  GLU   357      11.695 -16.601  11.239  0.805400
ATOM   5363  OE1 GLU   357      10.465 -16.616  11.494 -0.818800
ATOM   5364  OE2 GLU   357      12.336 -17.626  10.895 -0.818800
ATOM   5365  C   GLU   357      11.135 -11.917  10.026  0.536600
ATOM   5366  O   GLU   357      12.024 -11.064  10.031 -0.581900
ATOM   5367  N   GLY   358      10.082 -11.885   9.207 -0.415700
ATOM   5368  H   GLY   358       9.407 -12.634   9.264  0.271900
ATOM   5369  CA  GLY   358       9.880 -10.815   8.245 -0.025200
ATOM   5370  HA2 GLY   358      10.745 -10.741   7.586  0.069800
ATOM   5371  HA3 GLY   358       8.987 -11.024   7.656  0.069800
ATOM   5372  C   GLY   358       9.691  -9.500   8.967  0.597300
ATOM   5373  O   GLY   358      10.230  -8.465   8.563 -0.567900
ATOM   5374  N   PHE   359       8.942  -9.552  10.063 -0.415700
ATOM   5375  H   PHE   359       8.507 -10.428  10.314  0.271900
ATOM   5376  CA  PHE   359       8.700  -8.379  10.885 -0.002400
ATOM   5377  HA  PHE   359       8.441  -7.542  10.238  0.097800
ATOM   5378  CB  PHE   359       7.538  -8.614  11.843 -0.034300
ATOM   5379  HB2 PHE   359       7.554  -9.649  12.185  0.029500
ATOM   5380  HB3 PHE   359       7.666  -7.976  12.717  0.029500
ATOM   5381  CG  PHE   359       6.206  -8.297  11.237  0.011800
ATOM   5382  CD1 PHE   359       5.691  -7.000  11.307 -0.125600
ATOM   5383  HD1 PHE   359       6.254  -6.223  11.803  0.133000
ATOM   5384  CE1 PHE   359       4.451  -6.698  10.730 -0.170400
ATOM   5385  HE1 PHE   359       4.069  -5.688  10.761  0.143000
ATOM   5386  CZ  PHE   359       3.720  -7.695  10.075 -0.107200
ATOM   5387  HZ  PHE   359       2.797  -7.431   9.581  0.129700
ATOM   5388  CE2 PHE   359       4.232  -8.994  10.002 -0.170400
ATOM   5389  HE2 PHE   359       3.678  -9.755   9.473  0.143000
ATOM   5390  CD2 PHE   359       5.471  -9.287  10.587 -0.125600
ATOM   5391  HD2 PHE   359       5.854 -10.295  10.540  0.133000
ATOM   5392  C   PHE   359       9.962  -7.975  11.636  0.597300
ATOM   5393  O   PHE   359      10.205  -6.788  11.819 -0.567900
ATOM   5394  N   ASP   360      10.789  -8.944  12.033 -0.516300
ATOM   5395  H   ASP   360      10.514  -9.910  11.926  0.293600
ATOM   5396  CA  ASP   360      12.045  -8.630  12.710  0.038100
ATOM   5397  HA  ASP   360      11.855  -7.929  13.522  0.088000
ATOM   5398  CB  ASP   360      12.704  -9.887  13.303 -0.030300
ATOM   5399  HB2 ASP   360      12.746 -10.666  12.541 -0.012200
ATOM   5400  HB3 ASP   360      13.727  -9.646  13.592 -0.012200
ATOM   5401  CG  ASP   360      11.981 -10.423  14.537  0.799400
ATOM   5402  OD1 ASP   360      11.820  -9.674  15.532 -0.801400
ATOM   5403  OD2 ASP   360      11.600 -11.609  14.533 -0.801400
ATOM   5404  C   ASP   360      13.003  -7.953  11.729  0.536600
ATOM   5405  O   ASP   360      13.825  -7.125  12.126 -0.581900
ATOM   5406  N   LEU   361      12.912  -8.315  10.448 -0.415700
ATOM   5407  H   LEU   361      12.283  -9.063  10.194  0.271900
ATOM   5408  CA  LEU   361      13.757  -7.710   9.425 -0.051800
ATOM   5409  HA  LEU   361      14.800  -7.723   9.742  0.092200
ATOM   5410  CB  LEU   361      13.610  -8.443   8.083 -0.110200
ATOM   5411  HB2 LEU   361      12.551  -8.613   7.888  0.045700
ATOM   5412  HB3 LEU   361      13.961  -7.761   7.308  0.045700
ATOM   5413  CG  LEU   361      14.349  -9.762   7.854  0.353100
ATOM   5414  HG  LEU   361      14.097 -10.476   8.639 -0.036100
ATOM   5415  CD1 LEU   361      13.953 -10.339   6.521 -0.412100
ATOM   5416 1HD1 LEU   361      14.141  -9.609   5.733  0.100000
ATOM   5417 2HD1 LEU   361      14.517 -11.251   6.328  0.100000
ATOM   5418 3HD1 LEU   361      12.889 -10.579   6.531  0.100000
ATOM   5419  CD2 LEU   361      15.835  -9.518   7.876 -0.412100
ATOM   5420 1HD2 LEU   361      16.153  -9.176   8.861  0.100000
ATOM   5421 2HD2 LEU   361      16.355 -10.453   7.666  0.100000
ATOM   5422 3HD2 LEU   361      16.124  -8.782   7.125  0.100000
ATOM   5423  C   LEU   361      13.345  -6.254   9.236  0.597300
ATOM   5424  O   LEU   361      14.165  -5.404   8.874 -0.567900
ATOM   5425  N   LEU   362      12.051  -5.982   9.415 -0.415700
ATOM   5426  H   LEU   362      11.430  -6.736   9.671  0.271900
ATOM   5427  CA  LEU   362      11.517  -4.635   9.277 -0.051800
ATOM   5428  HA  LEU   362      11.896  -4.184   8.359  0.092200
ATOM   5429  CB  LEU   362       9.983  -4.675   9.217 -0.110200
ATOM   5430  HB2 LEU   362       9.681  -5.365   8.429  0.045700
ATOM   5431  HB3 LEU   362       9.615  -5.107  10.147  0.045700
ATOM   5432  CG  LEU   362       9.217  -3.363   9.014  0.353100
ATOM   5433  HG  LEU   362       9.398  -2.715   9.872 -0.036100
ATOM   5434  CD1 LEU   362       9.674  -2.640   7.747 -0.412100
ATOM   5435 1HD1 LEU   362      10.702  -2.298   7.866  0.100000
ATOM   5436 2HD1 LEU   362       9.597  -3.304   6.887  0.100000
ATOM   5437 3HD1 LEU   362       9.041  -1.768   7.580  0.100000
ATOM   5438  CD2 LEU   362       7.725  -3.669   8.948 -0.412100
ATOM   5439 1HD2 LEU   362       7.175  -2.728   8.942  0.100000
ATOM   5440 2HD2 LEU   362       7.524  -4.197   8.016  0.100000
ATOM   5441 3HD2 LEU   362       7.410  -4.268   9.802  0.100000
ATOM   5442  C   LEU   362      11.986  -3.786  10.446  0.597300
ATOM   5443  O   LEU   362      12.457  -2.667  10.261 -0.567900
ATOM   5444  N   ARG   363      11.902  -4.353  11.648 -0.347900
ATOM   5445  H   ARG   363      11.482  -5.270  11.708  0.274700
ATOM   5446  CA  ARG   363      12.305  -3.679  12.886 -0.263700
ATOM   5447  HA  ARG   363      11.879  -2.676  12.887  0.156000
ATOM   5448  CB  ARG   363      11.753  -4.450  14.087 -0.000700
ATOM   5449  HB2 ARG   363      12.243  -5.423  14.123  0.032700
ATOM   5450  HB3 ARG   363      11.998  -3.913  15.003  0.032700
ATOM   5451  CG  ARG   363      10.248  -4.667  14.019  0.039000
ATOM   5452  HG2 ARG   363       9.795  -3.687  14.171  0.028500
ATOM   5453  HG3 ARG   363       9.864  -4.980  13.048  0.028500
ATOM   5454  CD  ARG   363       9.756  -5.552  15.148  0.048600
ATOM   5455  HD2 ARG   363      10.266  -6.512  15.058  0.068700
ATOM   5456  HD3 ARG   363      10.025  -5.103  16.104  0.068700
ATOM   5457  NE  ARG   363       8.300  -5.710  15.075 -0.529500
ATOM   5458  HE  ARG   363       7.733  -4.896  14.885  0.345600
ATOM   5459  CZ  ARG   363       7.648  -6.847  15.249  0.807600
ATOM   5460  NH1 ARG   363       8.286  -7.964  15.512 -0.862700
ATOM   5461 1HH1 ARG   363       9.266  -7.955  15.756  0.447800
ATOM   5462 2HH1 ARG   363       7.761  -8.826  15.502  0.447800
ATOM   5463  NH2 ARG   363       6.341  -6.851  15.163 -0.862700
ATOM   5464 1HH2 ARG   363       5.888  -5.977  14.936  0.447800
ATOM   5465 2HH2 ARG   363       5.795  -7.685  15.329  0.447800
ATOM   5466  C   ARG   363      13.818  -3.483  13.053  0.734100
ATOM   5467  O   ARG   363      14.263  -2.558  13.740 -0.589400
ATOM   5468  N   SER   364      14.617  -4.362  12.466 -0.415700
ATOM   5469  H   SER   364      14.223  -5.167  12.000  0.271900
ATOM   5470  CA  SER   364      16.070  -4.254  12.558 -0.024900
ATOM   5471  HA  SER   364      16.368  -3.949  13.562  0.084300
ATOM   5472  CB  SER   364      16.700  -5.607  12.262  0.211700
ATOM   5473  HB2 SER   364      17.785  -5.508  12.295  0.035200
ATOM   5474  HB3 SER   364      16.394  -6.329  13.019  0.035200
ATOM   5475  OG  SER   364      16.306  -6.059  10.978 -0.654600
ATOM   5476  HG  SER   364      16.213  -7.012  11.042  0.427500
ATOM   5477  C   SER   364      16.594  -3.228  11.565  0.597300
ATOM   5478  O   SER   364      17.740  -2.779  11.658 -0.567900
ATOM   5479  N   GLY   365      15.749  -2.886  10.595 -0.415700
ATOM   5480  H   GLY   365      14.835  -3.314  10.566  0.271900
ATOM   5481  CA  GLY   365      16.105  -1.933   9.561 -0.025200
ATOM   5482  HA2 GLY   365      15.191  -1.479   9.177  0.069800
ATOM   5483  HA3 GLY   365      16.735  -1.146   9.975  0.069800
ATOM   5484  C   GLY   365      16.836  -2.584   8.402  0.597300
ATOM   5485  O   GLY   365      17.371  -1.883   7.546 -0.567900
ATOM   5486  N   GLU   366      16.812  -3.917   8.343 -0.516300
ATOM   5487  H   GLU   366      16.344  -4.431   9.075  0.293600
ATOM   5488  CA  GLU   366      17.499  -4.671   7.299  0.039700
ATOM   5489  HA  GLU   366      18.451  -4.199   7.057  0.110500
ATOM   5490  CB  GLU   366      17.753  -6.103   7.749  0.056000
ATOM   5491  HB2 GLU   366      16.840  -6.504   8.189 -0.017300
ATOM   5492  HB3 GLU   366      17.982  -6.709   6.873 -0.017300
ATOM   5493  CG  GLU   366      18.888  -6.284   8.713  0.013600
ATOM   5494  HG2 GLU   366      19.815  -5.956   8.242 -0.042500
ATOM   5495  HG3 GLU   366      18.722  -5.672   9.599 -0.042500
ATOM   5496  CD  GLU   366      19.006  -7.751   9.094  0.805400
ATOM   5497  OE1 GLU   366      19.252  -8.586   8.188 -0.818800
ATOM   5498  OE2 GLU   366      18.832  -8.077  10.293 -0.818800
ATOM   5499  C   GLU   366      16.715  -4.780   6.017  0.536600
ATOM   5500  O   GLU   366      17.276  -5.103   4.970 -0.581900
ATOM   5501  N   SER   367      15.405  -4.631   6.097 -0.415700
ATOM   5502  H   SER   367      14.994  -4.345   6.974  0.271900
ATOM   5503  CA  SER   367      14.597  -4.767   4.897 -0.024900
ATOM   5504  HA  SER   367      15.195  -5.094   4.047  0.084300
ATOM   5505  CB  SER   367      13.536  -5.829   5.110  0.211700
ATOM   5506  HB2 SER   367      12.933  -5.956   4.211  0.035200
ATOM   5507  HB3 SER   367      14.019  -6.780   5.334  0.035200
ATOM   5508  OG  SER   367      12.697  -5.455   6.185 -0.654600
ATOM   5509  HG  SER   367      13.242  -5.365   6.970  0.427500
ATOM   5510  C   SER   367      13.921  -3.490   4.476  0.597300
ATOM   5511  O   SER   367      13.944  -2.478   5.184 -0.567900
ATOM   5512  N   ILE   368      13.375  -3.564   3.267 -0.415700
ATOM   5513  H   ILE   368      13.535  -4.409   2.737  0.271900
ATOM   5514  CA  ILE   368      12.540  -2.539   2.680 -0.059700
ATOM   5515  HA  ILE   368      12.460  -1.659   3.318  0.086900
ATOM   5516  CB  ILE   368      12.983  -2.160   1.248  0.130300
ATOM   5517  HB  ILE   368      12.986  -3.040   0.605  0.018700
ATOM   5518  CG2 ILE   368      12.040  -1.100   0.668 -0.320400
ATOM   5519 1HG2 ILE   368      11.974  -0.233   1.327  0.088200
ATOM   5520 2HG2 ILE   368      12.398  -0.796  -0.316  0.088200
ATOM   5521 3HG2 ILE   368      11.042  -1.516   0.535  0.088200
ATOM   5522  CG1 ILE   368      14.417  -1.631   1.225 -0.043000
ATOM   5523 2HG1 ILE   368      15.087  -2.349   1.698  0.023600
ATOM   5524 3HG1 ILE   368      14.735  -1.505   0.190  0.023600
ATOM   5525  CD1 ILE   368      14.587  -0.309   1.945 -0.066000
ATOM   5526 1HD1 ILE   368      15.645  -0.047   1.937  0.018600
ATOM   5527 2HD1 ILE   368      14.043   0.497   1.452  0.018600
ATOM   5528 3HD1 ILE   368      14.264  -0.385   2.983  0.018600
ATOM   5529  C   ILE   368      11.212  -3.289   2.675  0.597300
ATOM   5530  O   ILE   368      10.451  -3.224   3.639 -0.567900
ATOM   5531  N   ARG   369      10.971  -4.085   1.635 -0.347900
ATOM   5532  H   ARG   369      11.552  -4.029   0.811  0.274700
ATOM   5533  CA  ARG   369       9.767  -4.893   1.567 -0.263700
ATOM   5534  HA  ARG   369       9.176  -4.758   2.473  0.156000
ATOM   5535  CB  ARG   369       8.911  -4.501   0.356 -0.000700
ATOM   5536  HB2 ARG   369       9.510  -4.338  -0.540  0.032700
ATOM   5537  HB3 ARG   369       8.259  -5.344   0.129  0.032700
ATOM   5538  CG  ARG   369       7.994  -3.289   0.586  0.039000
ATOM   5539  HG2 ARG   369       8.606  -2.422   0.834  0.028500
ATOM   5540  HG3 ARG   369       7.455  -3.039  -0.327  0.028500
ATOM   5541  CD  ARG   369       7.042  -3.558   1.753  0.048600
ATOM   5542  HD2 ARG   369       6.692  -4.588   1.689  0.068700
ATOM   5543  HD3 ARG   369       7.563  -3.458   2.705  0.068700
ATOM   5544  NE  ARG   369       5.842  -2.718   1.734 -0.529500
ATOM   5545  HE  ARG   369       5.021  -3.108   1.294  0.345600
ATOM   5546  CZ  ARG   369       5.692  -1.584   2.400  0.807600
ATOM   5547  NH1 ARG   369       6.634  -1.112   3.143 -0.862700
ATOM   5548 1HH1 ARG   369       7.490  -1.627   3.290  0.447800
ATOM   5549 2HH1 ARG   369       6.461  -0.327   3.756  0.447800
ATOM   5550  NH2 ARG   369       4.566  -0.920   2.317 -0.862700
ATOM   5551 1HH2 ARG   369       3.826  -1.394   1.819  0.447800
ATOM   5552 2HH2 ARG   369       4.345  -0.291   3.075  0.447800
ATOM   5553  C   ARG   369      10.089  -6.385   1.533  0.734100
ATOM   5554  O   ARG   369      10.965  -6.836   0.782 -0.589400
ATOM   5555  N   THR   370       9.463  -7.124   2.441 -0.415700
ATOM   5556  H   THR   370       8.779  -6.689   3.044  0.271900
ATOM   5557  CA  THR   370       9.571  -8.576   2.482 -0.038900
ATOM   5558  HA  THR   370      10.420  -8.863   1.860  0.100700
ATOM   5559  CB  THR   370       9.791  -9.173   3.900  0.365400
ATOM   5560  HB  THR   370       9.031  -8.785   4.578  0.004300
ATOM   5561  CG2 THR   370       9.699 -10.696   3.868 -0.243800
ATOM   5562 1HG2 THR   370       9.991 -11.068   4.850  0.064200
ATOM   5563 2HG2 THR   370       8.676 -11.016   3.671  0.064200
ATOM   5564 3HG2 THR   370      10.366 -11.103   3.109  0.064200
ATOM   5565  OG1 THR   370      11.075  -8.834   4.412 -0.676100
ATOM   5566  HG1 THR   370      10.928  -8.073   4.978  0.410200
ATOM   5567  C   THR   370       8.225  -9.031   1.934  0.597300
ATOM   5568  O   THR   370       7.182  -8.515   2.350 -0.567900
ATOM   5569  N   ILE   371       8.243  -9.884   0.924 -0.415700
ATOM   5570  H   ILE   371       9.130 -10.254   0.614  0.271900
ATOM   5571  CA  ILE   371       7.018 -10.438   0.370 -0.059700
ATOM   5572  HA  ILE   371       6.148  -9.833   0.626  0.086900
ATOM   5573  CB  ILE   371       7.119 -10.591  -1.153  0.130300
ATOM   5574  HB  ILE   371       7.894 -11.319  -1.394  0.018700
ATOM   5575  CG2 ILE   371       5.792 -11.072  -1.729 -0.320400
ATOM   5576 1HG2 ILE   371       4.965 -10.452  -1.383  0.088200
ATOM   5577 2HG2 ILE   371       5.823 -11.050  -2.818  0.088200
ATOM   5578 3HG2 ILE   371       5.607 -12.102  -1.423  0.088200
ATOM   5579  CG1 ILE   371       7.520  -9.265  -1.800 -0.043000
ATOM   5580 2HG1 ILE   371       8.542  -9.018  -1.513  0.023600
ATOM   5581 3HG1 ILE   371       7.504  -9.371  -2.885  0.023600
ATOM   5582  CD1 ILE   371       6.613  -8.090  -1.416 -0.066000
ATOM   5583 1HD1 ILE   371       6.902  -7.220  -2.006  0.018600
ATOM   5584 2HD1 ILE   371       5.567  -8.312  -1.628  0.018600
ATOM   5585 3HD1 ILE   371       6.725  -7.830  -0.363  0.018600
ATOM   5586  C   ILE   371       6.890 -11.800   1.037  0.597300
ATOM   5587  O   ILE   371       7.903 -12.472   1.249 -0.567900
ATOM   5588  N   LEU   372       5.682 -12.173   1.442 -0.415700
ATOM   5589  H   LEU   372       4.908 -11.536   1.316  0.271900
ATOM   5590  CA  LEU   372       5.418 -13.460   2.074 -0.051800
ATOM   5591  HA  LEU   372       6.357 -13.957   2.318  0.092200
ATOM   5592  CB  LEU   372       4.601 -13.336   3.363 -0.110200
ATOM   5593  HB2 LEU   372       3.694 -12.795   3.096  0.045700
ATOM   5594  HB3 LEU   372       4.303 -14.342   3.659  0.045700
ATOM   5595  CG  LEU   372       5.187 -12.632   4.593  0.353100
ATOM   5596  HG  LEU   372       5.452 -11.612   4.314 -0.036100
ATOM   5597  CD1 LEU   372       4.098 -12.577   5.658 -0.412100
ATOM   5598 1HD1 LEU   372       4.059 -13.510   6.220  0.100000
ATOM   5599 2HD1 LEU   372       4.316 -11.724   6.301  0.100000
ATOM   5600 3HD1 LEU   372       3.121 -12.384   5.214  0.100000
ATOM   5601  CD2 LEU   372       6.422 -13.330   5.135 -0.412100
ATOM   5602 1HD2 LEU   372       7.204 -13.287   4.376  0.100000
ATOM   5603 2HD2 LEU   372       6.782 -12.822   6.030  0.100000
ATOM   5604 3HD2 LEU   372       6.201 -14.370   5.373  0.100000
ATOM   5605  C   LEU   372       4.625 -14.266   1.076  0.597300
ATOM   5606  O   LEU   372       3.639 -13.766   0.525 -0.567900
ATOM   5607  N   THR   373       5.072 -15.490   0.835 -0.415700
ATOM   5608  H   THR   373       5.928 -15.794   1.277  0.271900
ATOM   5609  CA  THR   373       4.441 -16.390  -0.119 -0.038900
ATOM   5610  HA  THR   373       3.716 -15.825  -0.705  0.100700
ATOM   5611  CB  THR   373       5.468 -16.925  -1.111  0.365400
ATOM   5612  HB  THR   373       5.000 -17.666  -1.759  0.004300
ATOM   5613  CG2 THR   373       5.977 -15.786  -1.968 -0.243800
ATOM   5614 1HG2 THR   373       5.145 -15.291  -2.469  0.064200
ATOM   5615 2HG2 THR   373       6.523 -15.064  -1.361  0.064200
ATOM   5616 3HG2 THR   373       6.648 -16.189  -2.726  0.064200
ATOM   5617  OG1 THR   373       6.564 -17.522  -0.420 -0.676100
ATOM   5618  HG1 THR   373       6.272 -18.361  -0.058  0.410200
ATOM   5619  C   THR   373       3.680 -17.533   0.532  0.597300
ATOM   5620  O   THR   373       4.089 -18.092   1.551 -0.567900
ATOM   5621  N   PHE   374       2.521 -17.823  -0.034 -0.382100
ATOM   5622  H   PHE   374       2.208 -17.271  -0.820  0.268100
ATOM   5623  CA  PHE   374       1.655 -18.879   0.465 -0.182500
ATOM   5624  HA  PHE   374       1.885 -19.100   1.507  0.109800
ATOM   5625  CB  PHE   374       0.195 -18.423   0.396 -0.095900
ATOM   5626  HB2 PHE   374      -0.007 -18.143  -0.638  0.044300
ATOM   5627  HB3 PHE   374      -0.459 -19.254   0.660  0.044300
ATOM   5628  CG  PHE   374      -0.129 -17.251   1.268  0.055200
ATOM   5629  CD1 PHE   374       0.155 -15.963   0.833 -0.130000
ATOM   5630  HD1 PHE   374       0.657 -15.809  -0.111  0.140800
ATOM   5631  CE1 PHE   374      -0.127 -14.869   1.614 -0.184700
ATOM   5632  HE1 PHE   374       0.103 -13.874   1.263  0.146100
ATOM   5633  CZ  PHE   374      -0.705 -15.057   2.854 -0.094400
ATOM   5634  HZ  PHE   374      -0.927 -14.205   3.479  0.128000
ATOM   5635  CE2 PHE   374      -0.997 -16.342   3.309 -0.184700
ATOM   5636  HE2 PHE   374      -1.404 -16.485   4.299  0.146100
ATOM   5637  CD2 PHE   374      -0.703 -17.436   2.515 -0.130000
ATOM   5638  HD2 PHE   374      -0.817 -18.439   2.898  0.140800
ATOM   5639  C   PHE   374       1.847 -20.185  -0.320  0.766000
ATOM   5640  O   PHE   374       1.371 -21.224   0.175 -0.802600
ATOM   5641  OXT PHE   374       2.373 -20.144  -1.457 -0.802600
ATOM   5642 ZN   ZN    375       0.352  -0.053   4.234  2.000000
ATOM   5643 ZN   ZN    376     -16.796   5.340  -1.044  2.000000
ATOM   5644  N5  NAD   377      13.703   8.850   9.075 -0.646706
ATOM   5645  C10 NAD   377      13.243   7.954   9.985  0.345172
ATOM   5646  C9  NAD   377      14.012  10.089   9.508  0.519653
ATOM   5647  H11 NAD   377      14.378  10.809   8.784  0.077811
ATOM   5648  N4  NAD   377      13.883  10.481  10.799 -0.745169
ATOM   5649  C8  NAD   377      13.446   9.606  11.728  0.738482
ATOM   5650  N3  NAD   377      13.328   9.939  13.030 -0.930137
ATOM   5651  H10 NAD   377      12.910   9.252  13.647  0.416182
ATOM   5652  H25 NAD   377      13.252  10.920  13.278  0.416182
ATOM   5653  C7  NAD   377      13.118   8.331  11.302  0.043358
ATOM   5654  N2  NAD   377      12.631   7.374  12.090 -0.618574
ATOM   5655  C6  NAD   377      12.447   6.351  11.237  0.278616
ATOM   5656  H9  NAD   377      12.061   5.378  11.500  0.148639
ATOM   5657  N1  NAD   377      12.822   6.672   9.960 -0.212738
ATOM   5658  C5  NAD   377      12.784   5.804   8.790  0.338766
ATOM   5659  C4  NAD   377      13.102   4.328   8.960  0.122707
ATOM   5660  C3  NAD   377      12.617   3.761   7.643  0.230231
ATOM   5661  O5  NAD   377      13.644   3.702   6.620 -0.715793
ATOM   5662  H5  NAD   377      14.101   4.561   6.565  0.463877
ATOM   5663  H4  NAD   377      12.277   2.737   7.819  0.081249
ATOM   5664  O6  NAD   377      14.505   4.102   8.948 -0.677103
ATOM   5665  H7  NAD   377      14.981   4.822   8.496  0.413068
ATOM   5666  H6  NAD   377      12.598   3.875   9.817  0.071543
ATOM   5667  H8  NAD   377      13.505   6.244   8.086  0.081407
ATOM   5668  O4  NAD   377      11.532   5.830   8.132 -0.555158
ATOM   5669  C2  NAD   377      11.405   4.641   7.347  0.307644
ATOM   5670  H3  NAD   377      11.405   4.916   6.289  0.104301
ATOM   5671  C1  NAD   377      10.094   3.968   7.688  0.027376
ATOM   5672  H1  NAD   377      10.129   3.530   8.688  0.061533
ATOM   5673  H2  NAD   377       9.267   4.679   7.613  0.061533
ATOM   5674  O3  NAD   377       9.970   2.985   6.654 -0.477756
ATOM   5675  P1  NAD   377       9.206   1.615   6.838  1.262095
ATOM   5676  O1  NAD   377       9.664   0.666   5.850 -0.682236
ATOM   5677  O2  NAD   377       9.389   1.215   8.293 -0.636473
ATOM   5678  H26 NAD   377      10.349   1.054   8.338  0.408254
ATOM   5679  O7  NAD   377       7.715   1.938   6.559 -0.480857
ATOM   5680  P2  NAD   377       6.855   2.056   5.258  1.137610
ATOM   5681  O8  NAD   377       6.082   0.823   4.961 -0.688472
ATOM   5682  O9  NAD   377       7.591   2.766   4.169 -0.688472
ATOM   5683  O10 NAD   377       5.692   2.979   5.852 -0.507617
ATOM   5684  C11 NAD   377       5.989   4.331   6.250  0.111677
ATOM   5685  H12 NAD   377       6.316   4.901   5.377  0.080705
ATOM   5686  H13 NAD   377       6.799   4.324   6.983  0.080705
ATOM   5687  C12 NAD   377       4.759   4.998   6.868  0.234762
ATOM   5688  C13 NAD   377       4.146   4.181   8.002  0.202509
ATOM   5689  O12 NAD   377       3.896   5.016   9.150 -0.670028
ATOM   5690  H16 NAD   377       4.752   5.340   9.483  0.424766
ATOM   5691  C14 NAD   377       2.940   3.494   7.362  0.285831
ATOM   5692  O13 NAD   377       1.985   3.192   8.381 -0.718166
ATOM   5693  H18 NAD   377       2.220   3.789   9.113  0.455704
ATOM   5694  H17 NAD   377       3.254   2.584   6.844  0.020371
ATOM   5695  H15 NAD   377       4.855   3.411   8.318  0.030821
ATOM   5696  H14 NAD   377       5.054   5.984   7.234  0.077298
ATOM   5697  O11 NAD   377       3.728   5.157   5.882 -0.526324
ATOM   5698  C15 NAD   377       2.515   4.569   6.368  0.347730
ATOM   5699  H19 NAD   377       2.022   5.373   6.935  0.065255
ATOM   5700  N6  NAD   377       1.635   4.230   5.251 -0.027127
ATOM   5701  C16 NAD   377       0.623   5.120   4.966  0.027899
ATOM   5702  H20 NAD   377       0.537   5.990   5.613  0.148839
ATOM   5703  C17 NAD   377      -0.260   4.899   3.915 -0.209575
ATOM   5704  C18 NAD   377      -1.351   5.885   3.548  0.801627
ATOM   5705  O14 NAD   377      -2.255   5.572   2.815 -0.563195
ATOM   5706  N7  NAD   377      -1.248   7.132   4.014 -0.946033
ATOM   5707  H21 NAD   377      -0.573   7.380   4.721  0.407659
ATOM   5708  H27 NAD   377      -1.934   7.824   3.752  0.407659
ATOM   5709  C19 NAD   377      -0.090   3.732   3.171  0.121545
ATOM   5710  H22 NAD   377      -0.740   3.540   2.321  0.142935
ATOM   5711  C20 NAD   377       0.947   2.839   3.455 -0.291868
ATOM   5712  H23 NAD   377       1.277   2.154   2.678  0.207171
ATOM   5713  C21 NAD   377       1.808   3.076   4.507  0.190507
ATOM   5714  H24 NAD   377       2.716   2.503   4.684  0.184311
ATOM   5715  O1  XOH   378      -0.757   1.053   5.365 -1.183505
ATOM   5716  H1  XOH   378      -1.712   1.123   5.380  0.183505
HETATM 5717  O   WAT   379       4.496  16.529   6.630 -0.834000
HETATM 5718  H1  WAT   379       4.971  17.134   7.200  0.417000
HETATM 5719  H2  WAT   379       4.618  16.885   5.749  0.417000
HETATM 5720  O   WAT   380      -6.299   0.292  -0.842 -0.834000
HETATM 5721  H1  WAT   380      -5.509   0.031  -0.369  0.417000
HETATM 5722  H2  WAT   380      -5.974   0.772  -1.604  0.417000
HETATM 5723  O   WAT   381       9.119   4.884   4.131 -0.834000
HETATM 5724  H1  WAT   381       8.821   5.489   4.811  0.417000
HETATM 5725  H2  WAT   381       8.560   4.114   4.233  0.417000
HETATM 5726  O   WAT   382     -13.830   4.065   9.500 -0.834000
HETATM 5727  H1  WAT   382     -13.508   4.876   9.107  0.417000
HETATM 5728  H2  WAT   382     -14.038   3.503   8.753  0.417000
HETATM 5729  O   WAT   383     -13.482  10.027   3.951 -0.834000
HETATM 5730  H1  WAT   383     -13.422   9.469   3.176  0.417000
HETATM 5731  H2  WAT   383     -13.614   9.417   4.677  0.417000
HETATM 5732  O   WAT   384      -9.064  -2.294  10.565 -0.834000
HETATM 5733  H1  WAT   384      -8.792  -2.253  11.482  0.417000
HETATM 5734  H2  WAT   384      -9.933  -1.893  10.555  0.417000
HETATM 5735  O   WAT   385       9.889  -6.587   6.360 -0.834000
HETATM 5736  H1  WAT   385      10.638  -5.995   6.422  0.417000
HETATM 5737  H2  WAT   385       9.928  -7.108   7.162  0.417000
HETATM 5738  O   WAT   386       5.018   0.719  14.239 -0.834000
HETATM 5739  H1  WAT   386       5.042  -0.071  13.697  0.417000
HETATM 5740  H2  WAT   386       4.353   1.271  13.828  0.417000
HETATM 5741  O   WAT   387      -3.436  -2.163  17.025 -0.834000
HETATM 5742  H1  WAT   387      -2.552  -2.517  17.122  0.417000
HETATM 5743  H2  WAT   387      -3.318  -1.361  16.515  0.417000
HETATM 5744  O   WAT   388       6.933 -16.272  11.816 -0.834000
HETATM 5745  H1  WAT   388       7.716 -16.747  12.095  0.417000
HETATM 5746  H2  WAT   388       6.475 -16.883  11.239  0.417000
HETATM 5747  O   WAT   389      -3.525  -5.018  -1.025 -0.834000
HETATM 5748  H1  WAT   389      -3.610  -4.810  -0.094  0.417000
HETATM 5749  H2  WAT   389      -4.397  -4.858  -1.386  0.417000
HETATM 5750  O   WAT   390       5.689  10.563  16.867 -0.834000
HETATM 5751  H1  WAT   390       5.616   9.709  17.294  0.417000
HETATM 5752  H2  WAT   390       6.521  10.917  17.182  0.417000
HETATM 5753  O   WAT   391      -0.842   8.523   0.742 -0.834000
HETATM 5754  H1  WAT   391      -1.106   8.851   1.601  0.417000
HETATM 5755  H2  WAT   391      -0.129   9.102   0.473  0.417000
HETATM 5756  O   WAT   392     -11.264  -2.150   2.445 -0.834000
HETATM 5757  H1  WAT   392     -10.633  -2.308   1.743  0.417000
HETATM 5758  H2  WAT   392     -10.834  -2.483   3.233  0.417000
HETATM 5759  O   WAT   393      -9.212  11.138   0.037 -0.834000
HETATM 5760  H1  WAT   393      -8.707  11.464   0.782  0.417000
HETATM 5761  H2  WAT   393      -8.593  10.598  -0.454  0.417000
HETATM 5762  O   WAT   394       8.803  -0.896   4.116 -0.834000
HETATM 5763  H1  WAT   394       9.346  -1.674   4.245  0.417000
HETATM 5764  H2  WAT   394       9.048  -0.311   4.833  0.417000
HETATM 5765  O   WAT   395     -14.049  -9.991 -13.770 -0.834000
HETATM 5766  H1  WAT   395     -15.002  -9.983 -13.675  0.417000
HETATM 5767  H2  WAT   395     -13.745 -10.581 -13.080  0.417000
HETATM 5768  O   WAT   396      15.208   1.645   9.032 -0.834000
HETATM 5769  H1  WAT   396      14.965   2.569   8.987  0.417000
HETATM 5770  H2  WAT   396      15.688   1.563   9.856  0.417000
HETATM 5771  O   WAT   397      -5.097   4.261  15.132 -0.834000
HETATM 5772  H1  WAT   397      -5.578   4.269  14.304  0.417000
HETATM 5773  H2  WAT   397      -4.429   4.938  15.027  0.417000
HETATM 5774  O   WAT   398     -10.839  -0.049   5.045 -0.834000
HETATM 5775  H1  WAT   398     -10.150  -0.167   4.391  0.417000
HETATM 5776  H2  WAT   398     -11.445  -0.773   4.888  0.417000
HETATM 5777  O   WAT   399     -12.014  -4.415  -9.920 -0.834000
HETATM 5778  H1  WAT   399     -12.619  -4.856 -10.518  0.417000
HETATM 5779  H2  WAT   399     -11.940  -3.526 -10.268  0.417000
HETATM 5780  O   WAT   400      -9.004   2.957   4.178 -0.834000
HETATM 5781  H1  WAT   400      -8.398   3.095   3.450  0.417000
HETATM 5782  H2  WAT   400      -9.141   2.010   4.200  0.417000
HETATM 5783  O   WAT   401       2.068  25.662  -0.567 -0.834000
HETATM 5784  H1  WAT   401       2.914  25.360  -0.234  0.417000
HETATM 5785  H2  WAT   401       2.250  25.944  -1.463  0.417000
HETATM 5786  O   WAT   402      13.083  30.498   1.561 -0.834000
HETATM 5787  H1  WAT   402      13.038  30.708   0.628  0.417000
HETATM 5788  H2  WAT   402      13.131  29.543   1.590  0.417000
HETATM 5789  O   WAT   403       5.849  24.286  14.449 -0.834000
HETATM 5790  H1  WAT   403       6.406  25.035  14.234  0.417000
HETATM 5791  H2  WAT   403       6.337  23.810  15.121  0.417000
HETATM 5792  O   WAT   404       3.512   5.949  13.519 -0.834000
HETATM 5793  H1  WAT   404       3.905   6.752  13.859  0.417000
HETATM 5794  H2  WAT   404       2.833   6.252  12.916  0.417000
HETATM 5795  O   WAT   405       6.510  30.400   7.963 -0.834000
HETATM 5796  H1  WAT   405       6.736  30.934   8.725  0.417000
HETATM 5797  H2  WAT   405       5.849  30.913   7.499  0.417000
HETATM 5798  O   WAT   406      -7.534 -11.202 -13.096 -0.834000
HETATM 5799  H1  WAT   406      -7.906 -11.445 -13.944  0.417000
HETATM 5800  H2  WAT   406      -7.117 -10.355 -13.251  0.417000
HETATM 5801  O   WAT   407       4.548  -8.873  15.478 -0.834000
HETATM 5802  H1  WAT   407       3.656  -9.214  15.418  0.417000
HETATM 5803  H2  WAT   407       5.088  -9.536  15.049  0.417000
HETATM 5804  O   WAT   408     -12.904  -1.670   5.004 -0.834000
HETATM 5805  H1  WAT   408     -13.413  -1.889   5.784  0.417000
HETATM 5806  H2  WAT   408     -13.411  -2.032   4.278  0.417000
HETATM 5807  O   WAT   409      -5.572   8.970  15.637 -0.834000
HETATM 5808  H1  WAT   409      -6.067   8.174  15.829  0.417000
HETATM 5809  H2  WAT   409      -6.118   9.446  15.011  0.417000
HETATM 5810  O   WAT   410       6.873 -10.286  14.637 -0.834000
HETATM 5811  H1  WAT   410       7.769 -10.585  14.788  0.417000
HETATM 5812  H2  WAT   410       6.371 -11.091  14.509  0.417000
HETATM 5813  O   WAT   411      -7.460   7.816  -8.202 -0.834000
HETATM 5814  H1  WAT   411      -6.980   7.097  -8.612  0.417000
HETATM 5815  H2  WAT   411      -7.907   8.251  -8.928  0.417000
HETATM 5816  O   WAT   412      11.201  28.292   3.945 -0.834000
HETATM 5817  H1  WAT   412      11.609  27.729   4.602  0.417000
HETATM 5818  H2  WAT   412      11.858  28.367   3.253  0.417000
HETATM 5819  O   WAT   413       7.432  -3.255 -14.198 -0.834000
HETATM 5820  H1  WAT   413       7.539  -2.328 -13.989  0.417000
HETATM 5821  H2  WAT   413       6.590  -3.303 -14.650  0.417000
HETATM 5822  O   WAT   414      10.098 -10.032  -6.467 -0.834000
HETATM 5823  H1  WAT   414      10.948 -10.320  -6.133  0.417000
HETATM 5824  H2  WAT   414       9.464 -10.385  -5.843  0.417000
HETATM 5825  O   WAT   415      12.720   0.407   8.991 -0.834000
HETATM 5826  H1  WAT   415      12.660  -0.223   9.710  0.417000
HETATM 5827  H2  WAT   415      13.575   0.821   9.106  0.417000
HETATM 5828  O   WAT   416       5.325  23.312  -4.370 -0.834000
HETATM 5829  H1  WAT   416       5.827  23.095  -3.584  0.417000
HETATM 5830  H2  WAT   416       5.143  22.466  -4.779  0.417000
HETATM 5831  O   WAT   417     -15.544   0.777   9.743 -0.834000
HETATM 5832  H1  WAT   417     -15.525   1.556  10.299  0.417000
HETATM 5833  H2  WAT   417     -14.871   0.204  10.110  0.417000
HETATM 5834  O   WAT   418      10.533 -15.353  14.292 -0.834000
HETATM 5835  H1  WAT   418      10.268 -15.608  13.409  0.417000
HETATM 5836  H2  WAT   418       9.723 -15.378  14.802  0.417000
HETATM 5837  O   WAT   419      -3.374 -18.736   0.055 -0.834000
HETATM 5838  H1  WAT   419      -2.906 -18.015  -0.367  0.417000
HETATM 5839  H2  WAT   419      -4.144 -18.325   0.447  0.417000
HETATM 5840  O   WAT   420      -7.209  -2.358  19.576 -0.834000
HETATM 5841  H1  WAT   420      -6.303  -2.094  19.735  0.417000
HETATM 5842  H2  WAT   420      -7.184  -2.801  18.727  0.417000
HETATM 5843  O   WAT   421     -14.300  19.653  -2.996 -0.834000
HETATM 5844  H1  WAT   421     -14.538  19.418  -2.099  0.417000
HETATM 5845  H2  WAT   421     -14.566  20.569  -3.082  0.417000
HETATM 5846  O   WAT   422      -8.264  10.713  -7.078 -0.834000
HETATM 5847  H1  WAT   422      -7.760  10.012  -6.664  0.417000
HETATM 5848  H2  WAT   422      -8.399  11.354  -6.380  0.417000
HETATM 5849  O   WAT   423      -2.287 -10.446  12.076 -0.834000
HETATM 5850  H1  WAT   423      -1.352 -10.499  11.878  0.417000
HETATM 5851  H2  WAT   423      -2.591 -11.353  12.042  0.417000
HETATM 5852  O   WAT   424      16.272  -0.954  -9.884 -0.834000
HETATM 5853  H1  WAT   424      16.849  -1.599  -9.476  0.417000
HETATM 5854  H2  WAT   424      16.809  -0.165  -9.958  0.417000
HETATM 5855  O   WAT   425      -1.113 -18.956  -2.691 -0.834000
HETATM 5856  H1  WAT   425      -0.904 -19.715  -2.146  0.417000
HETATM 5857  H2  WAT   425      -1.488 -18.319  -2.082  0.417000
HETATM 5858  O   WAT   426     -17.066  17.250  -5.659 -0.834000
HETATM 5859  H1  WAT   426     -16.963  17.721  -6.485  0.417000
HETATM 5860  H2  WAT   426     -18.003  17.061  -5.606  0.417000
HETATM 5861  O   WAT   427     -14.716   6.754  -9.861 -0.834000
HETATM 5862  H1  WAT   427     -15.212   6.542 -10.652  0.417000
HETATM 5863  H2  WAT   427     -13.840   6.406 -10.027  0.417000
HETATM 5864  O   WAT   428      -0.317   5.850  19.853 -0.834000
HETATM 5865  H1  WAT   428      -1.032   5.310  20.190  0.417000
HETATM 5866  H2  WAT   428      -0.565   6.746  20.081  0.417000
HETATM 5867  O   WAT   429      19.218  16.965  12.278 -0.834000
HETATM 5868  H1  WAT   429      20.088  16.659  12.021  0.417000
HETATM 5869  H2  WAT   429      19.341  17.321  13.159  0.417000
HETATM 5870  O   WAT   430     -15.283 -17.805  10.483 -0.834000
HETATM 5871  H1  WAT   430     -15.849 -18.446  10.051  0.417000
HETATM 5872  H2  WAT   430     -14.740 -17.453   9.778  0.417000
HETATM 5873  O   WAT   431     -18.201 -19.485   9.324 -0.834000
HETATM 5874  H1  WAT   431     -18.826 -19.992   8.807  0.417000
HETATM 5875  H2  WAT   431     -17.757 -20.135   9.869  0.417000
HETATM 5876  O   WAT   432      15.702  -5.597  -3.978 -0.834000
HETATM 5877  H1  WAT   432      15.194  -5.030  -4.558  0.417000
HETATM 5878  H2  WAT   432      15.060  -6.209  -3.618  0.417000
HETATM 5879  O   WAT   433      -8.551  -4.530  20.996 -0.834000
HETATM 5880  H1  WAT   433      -7.866  -4.831  21.594  0.417000
HETATM 5881  H2  WAT   433      -8.169  -3.769  20.558  0.417000
HETATM 5882  O   WAT   434      -6.072  12.019  -5.731 -0.834000
HETATM 5883  H1  WAT   434      -6.300  11.106  -5.553  0.417000
HETATM 5884  H2  WAT   434      -6.245  12.474  -4.906  0.417000
HETATM 5885  O   WAT   435     -11.570 -21.307  15.047 -0.834000
HETATM 5886  H1  WAT   435     -11.484 -20.771  14.258  0.417000
HETATM 5887  H2  WAT   435     -10.872 -21.958  14.971  0.417000
HETATM 5888  O   WAT   436       1.441 -11.299 -19.971 -0.834000
HETATM 5889  H1  WAT   436       2.213 -11.695 -19.566  0.417000
HETATM 5890  H2  WAT   436       1.482 -10.378 -19.715  0.417000
HETATM 5891  O   WAT   437     -13.992  -1.139  18.015 -0.834000
HETATM 5892  H1  WAT   437     -13.774  -0.816  17.141  0.417000
HETATM 5893  H2  WAT   437     -14.694  -1.772  17.868  0.417000
HETATM 5894  O   WAT   438      12.246  16.237  15.606 -0.834000
HETATM 5895  H1  WAT   438      11.806  16.821  16.224  0.417000
HETATM 5896  H2  WAT   438      11.895  15.369  15.807  0.417000
HETATM 5897  O   WAT   439      12.051   0.160   5.495 -0.834000
HETATM 5898  H1  WAT   439      12.180  -0.763   5.712  0.417000
HETATM 5899  H2  WAT   439      11.112   0.305   5.612  0.417000
HETATM 5900  O   WAT   440      15.167   6.083 -29.471 -0.834000
HETATM 5901  H1  WAT   440      15.376   5.294 -29.970  0.417000
HETATM 5902  H2  WAT   440      15.601   5.956 -28.628  0.417000
HETATM 5903  O   WAT   441      31.790   9.975  18.525 -0.834000
HETATM 5904  H1  WAT   441      31.765  10.652  19.201  0.417000
HETATM 5905  H2  WAT   441      32.212   9.228  18.949  0.417000
HETATM 5906  O   WAT   442     -24.791 -11.066  21.702 -0.834000
HETATM 5907  H1  WAT   442     -24.047 -11.440  21.229  0.417000
HETATM 5908  H2  WAT   442     -25.042 -11.743  22.330  0.417000
HETATM 5909  O   WAT   443     -28.076 -15.452 -10.404 -0.834000
HETATM 5910  H1  WAT   443     -27.740 -15.684  -9.539  0.417000
HETATM 5911  H2  WAT   443     -27.369 -14.950 -10.809  0.417000
HETATM 5912  O   WAT   444     -22.799 -16.383  35.127 -0.834000
HETATM 5913  H1  WAT   444     -22.503 -16.534  36.024  0.417000
HETATM 5914  H2  WAT   444     -22.219 -15.697  34.795  0.417000
HETATM 5915  O   WAT   445      29.984   2.875   6.483 -0.834000
HETATM 5916  H1  WAT   445      30.025   2.164   5.842  0.417000
HETATM 5917  H2  WAT   445      29.834   3.661   5.959  0.417000
HETATM 5918  O   WAT   446      30.926   9.041 -16.019 -0.834000
HETATM 5919  H1  WAT   446      31.583   9.379 -15.410  0.417000
HETATM 5920  H2  WAT   446      31.079   8.096 -16.035  0.417000
HETATM 5921  O   WAT   447      -7.903   3.620  15.674 -0.834000
HETATM 5922  H1  WAT   447      -7.708   2.684  15.628  0.417000
HETATM 5923  H2  WAT   447      -7.059   4.032  15.857  0.417000
HETATM 5924  O   WAT   448      36.143  -8.484   8.926 -0.834000
HETATM 5925  H1  WAT   448      36.184  -9.439   8.866  0.417000
HETATM 5926  H2  WAT   448      35.245  -8.300   9.203  0.417000
HETATM 5927  O   WAT   449      16.686 -30.947  -1.188 -0.834000
HETATM 5928  H1  WAT   449      15.917 -30.430  -0.951  0.417000
HETATM 5929  H2  WAT   449      16.351 -31.836  -1.304  0.417000
HETATM 5930  O   WAT   450     -15.438  -5.720  21.005 -0.834000
HETATM 5931  H1  WAT   450     -14.748  -5.058  21.052  0.417000
HETATM 5932  H2  WAT   450     -15.120  -6.437  21.553  0.417000
HETATM 5933  O   WAT   451      11.820  32.866 -19.135 -0.834000
HETATM 5934  H1  WAT   451      11.295  32.279 -19.679  0.417000
HETATM 5935  H2  WAT   451      12.574  32.340 -18.872  0.417000
HETATM 5936  O   WAT   452       2.325 -26.302  23.374 -0.834000
HETATM 5937  H1  WAT   452       1.476 -26.423  22.948  0.417000
HETATM 5938  H2  WAT   452       2.961 -26.362  22.661  0.417000
HETATM 5939  O   WAT   453     -22.909  14.180 -15.663 -0.834000
HETATM 5940  H1  WAT   453     -22.056  13.991 -16.055  0.417000
HETATM 5941  H2  WAT   453     -23.173  13.355 -15.256  0.417000
HETATM 5942  O   WAT   454      31.757  -1.832 -23.094 -0.834000
HETATM 5943  H1  WAT   454      32.241  -2.461 -23.629  0.417000
HETATM 5944  H2  WAT   454      32.320  -1.679 -22.336  0.417000
HETATM 5945  O   WAT   455      40.004  14.405  -3.244 -0.834000
HETATM 5946  H1  WAT   455      40.576  15.023  -2.790  0.417000
HETATM 5947  H2  WAT   455      40.322  13.543  -2.976  0.417000
HETATM 5948  O   WAT   456     -13.779  35.100   0.114 -0.834000
HETATM 5949  H1  WAT   456     -14.468  34.821  -0.490  0.417000
HETATM 5950  H2  WAT   456     -13.060  35.377  -0.454  0.417000
HETATM 5951  O   WAT   457      11.122  27.235 -16.329 -0.834000
HETATM 5952  H1  WAT   457      11.331  27.624 -15.479  0.417000
HETATM 5953  H2  WAT   457      11.957  27.220 -16.797  0.417000
HETATM 5954  O   WAT   458     -23.199 -27.329   8.576 -0.834000
HETATM 5955  H1  WAT   458     -23.487 -28.240   8.527  0.417000
HETATM 5956  H2  WAT   458     -22.331 -27.330   8.172  0.417000
HETATM 5957  O   WAT   459      -5.082  -0.204  25.985 -0.834000
HETATM 5958  H1  WAT   459      -5.611  -0.510  25.248  0.417000
HETATM 5959  H2  WAT   459      -4.206  -0.548  25.811  0.417000
HETATM 5960  O   WAT   460      20.622 -14.683  37.403 -0.834000
HETATM 5961  H1  WAT   460      20.356 -15.035  36.554  0.417000
HETATM 5962  H2  WAT   460      20.211 -13.820  37.445  0.417000
HETATM 5963  O   WAT   461     -40.694  12.624   8.689 -0.834000
HETATM 5964  H1  WAT   461     -41.203  11.987   8.188  0.417000
HETATM 5965  H2  WAT   461     -41.238  12.818   9.453  0.417000
HETATM 5966  O   WAT   462     -18.706  14.022 -23.765 -0.834000
HETATM 5967  H1  WAT   462     -18.008  14.029 -23.109  0.417000
HETATM 5968  H2  WAT   462     -19.221  13.242 -23.557  0.417000
HETATM 5969  O   WAT   463      -3.270   2.647  28.517 -0.834000
HETATM 5970  H1  WAT   463      -2.977   2.706  27.608  0.417000
HETATM 5971  H2  WAT   463      -3.688   1.788  28.579  0.417000
HETATM 5972  O   WAT   464      22.113  -8.109  17.983 -0.834000
HETATM 5973  H1  WAT   464      22.764  -7.901  17.313  0.417000
HETATM 5974  H2  WAT   464      21.352  -7.576  17.753  0.417000
HETATM 5975  O   WAT   465      -9.188  31.631 -18.495 -0.834000
HETATM 5976  H1  WAT   465      -8.940  30.930 -19.098  0.417000
HETATM 5977  H2  WAT   465     -10.141  31.572 -18.438  0.417000
HETATM 5978  O   WAT   466     -28.401  13.623  -7.358 -0.834000
HETATM 5979  H1  WAT   466     -28.770  12.783  -7.084  0.417000
HETATM 5980  H2  WAT   466     -28.358  13.565  -8.313  0.417000
HETATM 5981  O   WAT   467     -32.498  15.145 -25.519 -0.834000
HETATM 5982  H1  WAT   467     -32.136  14.879 -26.364  0.417000
HETATM 5983  H2  WAT   467     -32.916  15.989 -25.692  0.417000
HETATM 5984  O   WAT   468      14.002  31.378 -18.354 -0.834000
HETATM 5985  H1  WAT   468      14.774  31.839 -18.682  0.417000
HETATM 5986  H2  WAT   468      14.125  30.472 -18.638  0.417000
HETATM 5987  O   WAT   469      34.398 -19.817   3.949 -0.834000
HETATM 5988  H1  WAT   469      34.452 -20.284   3.115  0.417000
HETATM 5989  H2  WAT   469      33.465 -19.816   4.163  0.417000
HETATM 5990  O   WAT   470     -29.924 -27.916   5.614 -0.834000
HETATM 5991  H1  WAT   470     -30.229 -27.681   6.490  0.417000
HETATM 5992  H2  WAT   470     -29.294 -28.622   5.760  0.417000
HETATM 5993  O   WAT   471      13.158 -31.605   1.239 -0.834000
HETATM 5994  H1  WAT   471      12.447 -31.890   0.665  0.417000
HETATM 5995  H2  WAT   471      13.705 -32.382   1.347  0.417000
HETATM 5996  O   WAT   472      19.637  32.609   8.889 -0.834000
HETATM 5997  H1  WAT   472      20.286  31.936   8.686  0.417000
HETATM 5998  H2  WAT   472      19.054  32.196   9.525  0.417000
HETATM 5999  O   WAT   473      -6.756   8.286 -24.234 -0.834000
HETATM 6000  H1  WAT   473      -7.278   7.708 -23.676  0.417000
HETATM 6001  H2  WAT   473      -6.356   7.700 -24.877  0.417000
HETATM 6002  O   WAT   474      13.606 -32.744  14.471 -0.834000
HETATM 6003  H1  WAT   474      12.852 -32.867  15.048  0.417000
HETATM 6004  H2  WAT   474      13.337 -32.048  13.871  0.417000
HETATM 6005  O   WAT   475      -7.473  -9.811 -40.908 -0.834000
HETATM 6006  H1  WAT   475      -7.186  -9.347 -40.122  0.417000
HETATM 6007  H2  WAT   475      -6.963 -10.621 -40.908  0.417000
HETATM 6008  O   WAT   476      20.621 -19.679 -25.422 -0.834000
HETATM 6009  H1  WAT   476      21.094 -20.509 -25.478  0.417000
HETATM 6010  H2  WAT   476      20.216 -19.575 -26.283  0.417000
HETATM 6011  O   WAT   477      15.285  21.202 -18.048 -0.834000
HETATM 6012  H1  WAT   477      14.678  21.763 -18.529  0.417000
HETATM 6013  H2  WAT   477      14.723  20.655 -17.500  0.417000
HETATM 6014  O   WAT   478      23.614   3.919 -15.961 -0.834000
HETATM 6015  H1  WAT   478      23.582   3.064 -15.532  0.417000
HETATM 6016  H2  WAT   478      22.707   4.225 -15.953  0.417000
HETATM 6017  O   WAT   479      -5.198   6.985 -32.176 -0.834000
HETATM 6018  H1  WAT   479      -6.067   7.109 -31.794  0.417000
HETATM 6019  H2  WAT   479      -5.013   6.054 -32.051  0.417000
HETATM 6020  O   WAT   480     -17.486  23.010  13.989 -0.834000
HETATM 6021  H1  WAT   480     -18.132  23.579  14.406  0.417000
HETATM 6022  H2  WAT   480     -16.952  23.601  13.458  0.417000
HETATM 6023  O   WAT   481      16.309  -3.203 -15.949 -0.834000
HETATM 6024  H1  WAT   481      17.100  -2.774 -16.276  0.417000
HETATM 6025  H2  WAT   481      16.253  -2.936 -15.032  0.417000
HETATM 6026  O   WAT   482      -9.937 -24.989 -29.307 -0.834000
HETATM 6027  H1  WAT   482      -9.806 -24.143 -29.736  0.417000
HETATM 6028  H2  WAT   482     -10.557 -24.806 -28.601  0.417000
HETATM 6029  O   WAT   483      40.488 -13.169   2.472 -0.834000
HETATM 6030  H1  WAT   483      39.826 -13.344   1.802  0.417000
HETATM 6031  H2  WAT   483      41.322 -13.252   2.011  0.417000
HETATM 6032  O   WAT   484     -12.737   6.282  28.584 -0.834000
HETATM 6033  H1  WAT   484     -12.863   6.853  27.826  0.417000
HETATM 6034  H2  WAT   484     -13.489   5.689  28.563  0.417000
HETATM 6035  O   WAT   485     -13.577  -2.646 -39.931 -0.834000
HETATM 6036  H1  WAT   485     -13.792  -3.238 -40.652  0.417000
HETATM 6037  H2  WAT   485     -14.020  -1.827 -40.152  0.417000
HETATM 6038  O   WAT   486      25.773 -18.933  -5.121 -0.834000
HETATM 6039  H1  WAT   486      25.838 -19.382  -5.963  0.417000
HETATM 6040  H2  WAT   486      24.895 -19.144  -4.804  0.417000
HETATM 6041  O   WAT   487       4.514 -37.368   7.893 -0.834000
HETATM 6042  H1  WAT   487       4.618 -36.473   8.215  0.417000
HETATM 6043  H2  WAT   487       4.268 -37.874   8.667  0.417000
HETATM 6044  O   WAT   488     -33.489   5.273  -7.301 -0.834000
HETATM 6045  H1  WAT   488     -32.698   5.780  -7.485  0.417000
HETATM 6046  H2  WAT   488     -34.136   5.605  -7.923  0.417000
HETATM 6047  O   WAT   489     -28.326  -7.854  -4.154 -0.834000
HETATM 6048  H1  WAT   489     -28.486  -8.567  -3.536  0.417000
HETATM 6049  H2  WAT   489     -28.339  -8.275  -5.014  0.417000
HETATM 6050  O   WAT   490      26.685  -7.200 -17.466 -0.834000
HETATM 6051  H1  WAT   490      25.995  -7.183 -18.129  0.417000
HETATM 6052  H2  WAT   490      26.672  -8.096 -17.129  0.417000
HETATM 6053  O   WAT   491      27.245  -7.688  32.336 -0.834000
HETATM 6054  H1  WAT   491      28.124  -7.310  32.356  0.417000
HETATM 6055  H2  WAT   491      27.312  -8.415  31.717  0.417000
HETATM 6056  O   WAT   492     -21.203 -24.721   7.367 -0.834000
HETATM 6057  H1  WAT   492     -21.044 -24.193   8.149  0.417000
HETATM 6058  H2  WAT   492     -22.045 -24.410   7.035  0.417000
HETATM 6059  O   WAT   493      -0.392  11.972  29.272 -0.834000
HETATM 6060  H1  WAT   493      -0.596  11.533  28.446  0.417000
HETATM 6061  H2  WAT   493      -0.806  11.427  29.942  0.417000
HETATM 6062  O   WAT   494     -12.565 -37.838   2.821 -0.834000
HETATM 6063  H1  WAT   494     -12.240 -37.400   2.034  0.417000
HETATM 6064  H2  WAT   494     -11.781 -38.007   3.342  0.417000
HETATM 6065  O   WAT   495     -42.301   3.594  -4.588 -0.834000
HETATM 6066  H1  WAT   495     -41.590   4.205  -4.782  0.417000
HETATM 6067  H2  WAT   495     -41.998   3.111  -3.819  0.417000
HETATM 6068  O   WAT   496      -7.809  17.625  31.412 -0.834000
HETATM 6069  H1  WAT   496      -8.535  17.811  30.815  0.417000
HETATM 6070  H2  WAT   496      -7.270  16.990  30.941  0.417000
HETATM 6071  O   WAT   497      -7.252   5.100 -18.255 -0.834000
HETATM 6072  H1  WAT   497      -6.469   5.527 -18.601  0.417000
HETATM 6073  H2  WAT   497      -7.075   4.164 -18.346  0.417000
HETATM 6074  O   WAT   498      18.441 -34.528  18.807 -0.834000
HETATM 6075  H1  WAT   498      18.518 -35.420  18.468  0.417000
HETATM 6076  H2  WAT   498      18.232 -33.997  18.039  0.417000
HETATM 6077  O   WAT   499      25.800   3.827  13.727 -0.834000
HETATM 6078  H1  WAT   499      25.179   3.560  14.405  0.417000
HETATM 6079  H2  WAT   499      26.244   4.590  14.097  0.417000
HETATM 6080  O   WAT   500     -15.530  23.020  33.880 -0.834000
HETATM 6081  H1  WAT   500     -15.795  22.836  34.782  0.417000
HETATM 6082  H2  WAT   500     -15.639  22.186  33.424  0.417000
HETATM 6083  O   WAT   501      -8.434 -31.416 -29.631 -0.834000
HETATM 6084  H1  WAT   501      -7.533 -31.098 -29.577  0.417000
HETATM 6085  H2  WAT   501      -8.881 -30.778 -30.188  0.417000
HETATM 6086  O   WAT   502      20.381  -7.851  24.383 -0.834000
HETATM 6087  H1  WAT   502      20.716  -6.964  24.515  0.417000
HETATM 6088  H2  WAT   502      20.991  -8.411  24.863  0.417000
HETATM 6089  O   WAT   503       4.529  38.655  11.575 -0.834000
HETATM 6090  H1  WAT   503       5.196  38.696  10.889  0.417000
HETATM 6091  H2  WAT   503       4.830  37.958  12.159  0.417000
HETATM 6092  O   WAT   504     -34.548  -6.287  25.364 -0.834000
HETATM 6093  H1  WAT   504     -34.468  -6.367  26.314  0.417000
HETATM 6094  H2  WAT   504     -35.004  -5.455  25.231  0.417000
HETATM 6095  O   WAT   505      -4.245   0.195 -35.014 -0.834000
HETATM 6096  H1  WAT   505      -3.733   0.201 -35.823  0.417000
HETATM 6097  H2  WAT   505      -3.748  -0.369 -34.421  0.417000
HETATM 6098  O   WAT   506     -30.096 -23.653 -15.040 -0.834000
HETATM 6099  H1  WAT   506     -30.724 -22.973 -15.287  0.417000
HETATM 6100  H2  WAT   506     -30.636 -24.421 -14.855  0.417000
HETATM 6101  O   WAT   507      11.732  -6.038  32.369 -0.834000
HETATM 6102  H1  WAT   507      11.939  -5.917  31.442  0.417000
HETATM 6103  H2  WAT   507      12.326  -5.443  32.827  0.417000
HETATM 6104  O   WAT   508     -34.659  27.063  -7.758 -0.834000
HETATM 6105  H1  WAT   508     -35.042  27.648  -7.104  0.417000
HETATM 6106  H2  WAT   508     -33.905  27.546  -8.097  0.417000
HETATM 6107  O   WAT   509       4.170  31.888 -19.403 -0.834000
HETATM 6108  H1  WAT   509       3.863  31.130 -18.906  0.417000
HETATM 6109  H2  WAT   509       3.996  31.662 -20.317  0.417000
HETATM 6110  O   WAT   510      -6.686  25.079  14.634 -0.834000
HETATM 6111  H1  WAT   510      -6.636  24.161  14.901  0.417000
HETATM 6112  H2  WAT   510      -7.471  25.128  14.089  0.417000
HETATM 6113  O   WAT   511      26.784  17.556  -5.266 -0.834000
HETATM 6114  H1  WAT   511      25.951  17.908  -5.580  0.417000
HETATM 6115  H2  WAT   511      27.382  18.303  -5.283  0.417000
HETATM 6116  O   WAT   512      22.745  -8.277 -13.313 -0.834000
HETATM 6117  H1  WAT   512      22.951  -7.467 -12.848  0.417000
HETATM 6118  H2  WAT   512      23.239  -8.217 -14.131  0.417000
HETATM 6119  O   WAT   513      -3.208  33.166 -28.391 -0.834000
HETATM 6120  H1  WAT   513      -2.919  33.793 -27.729  0.417000
HETATM 6121  H2  WAT   513      -4.096  33.445 -28.615  0.417000
HETATM 6122  O   WAT   514      19.472  -0.922  17.753 -0.834000
HETATM 6123  H1  WAT   514      18.997  -0.124  17.520  0.417000
HETATM 6124  H2  WAT   514      20.091  -0.643  18.428  0.417000
HETATM 6125  O   WAT   515       3.163  -2.433  41.945 -0.834000
HETATM 6126  H1  WAT   515       2.385  -2.608  42.474  0.417000
HETATM 6127  H2  WAT   515       3.153  -1.486  41.809  0.417000
HETATM 6128  O   WAT   516      26.938  14.960   3.193 -0.834000
HETATM 6129  H1  WAT   516      26.070  14.914   2.792  0.417000
HETATM 6130  H2  WAT   516      27.437  14.266   2.762  0.417000
HETATM 6131  O   WAT   517     -17.899   3.888   7.814 -0.834000
HETATM 6132  H1  WAT   517     -17.642   4.362   7.024  0.417000
HETATM 6133  H2  WAT   517     -17.615   2.987   7.656  0.417000
HETATM 6134  O   WAT   518       2.039   1.391  24.393 -0.834000
HETATM 6135  H1  WAT   518       1.871   2.292  24.117  0.417000
HETATM 6136  H2  WAT   518       1.411   0.866  23.896  0.417000
HETATM 6137  O   WAT   519      -6.639  26.093  32.378 -0.834000
HETATM 6138  H1  WAT   519      -7.312  26.216  31.709  0.417000
HETATM 6139  H2  WAT   519      -6.843  25.243  32.769  0.417000
HETATM 6140  O   WAT   520     -30.080  -5.689  29.579 -0.834000
HETATM 6141  H1  WAT   520     -30.812  -6.303  29.523  0.417000
HETATM 6142  H2  WAT   520     -30.098  -5.376  30.484  0.417000
HETATM 6143  O   WAT   521     -15.876  -8.887 -22.897 -0.834000
HETATM 6144  H1  WAT   521     -14.958  -8.814 -22.636  0.417000
HETATM 6145  H2  WAT   521     -15.913  -9.687 -23.421  0.417000
HETATM 6146  O   WAT   522      32.698   1.296  28.656 -0.834000
HETATM 6147  H1  WAT   522      32.989   2.064  28.165  0.417000
HETATM 6148  H2  WAT   522      33.040   0.552  28.161  0.417000
HETATM 6149  O   WAT   523      24.410  -5.780 -25.384 -0.834000
HETATM 6150  H1  WAT   523      24.079  -5.578 -26.259  0.417000
HETATM 6151  H2  WAT   523      25.306  -6.081 -25.530  0.417000
HETATM 6152  O   WAT   524      33.301  -0.900 -11.236 -0.834000
HETATM 6153  H1  WAT   524      33.680  -1.778 -11.277  0.417000
[truncated: 2,265,775 more chars]
