# Supplementary material for: Benchmark Study for Calculations of pK a Values of Metal Ligands in Proteins
Source: J Chem Theory Comput. 2026 Jul 6;22(14):7420–35. doi: 10.1021/acs.jctc.6c00884 (PMC13421986; doi:10.1021/acs.jctc.6c00884)
Supplement: Supplementary file 1 [file ct6c00884_si_001.zip › coords/TLF-C59S/comqum_AH.pdb]

REMARK default_name
1M2D
ATOM      1  N   PHE     1      14.901  -1.031  -8.504  0.173700
ATOM      2  H1  PHE     1      14.796  -0.114  -8.914  0.192100
ATOM      3  H2  PHE     1      14.312  -1.681  -9.005  0.192100
ATOM      4  H3  PHE     1      15.855  -1.334  -8.644  0.192100
ATOM      5  CA  PHE     1      14.600  -0.993  -7.085  0.073300
ATOM      6  HA  PHE     1      14.688  -1.999  -6.675  0.104100
ATOM      7  CB  PHE     1      15.573  -0.068  -6.346  0.033000
ATOM      8  HB2 PHE     1      16.578  -0.491  -6.369  0.010400
ATOM      9  HB3 PHE     1      15.613   0.905  -6.834  0.010400
ATOM     10  CG  PHE     1      15.140   0.093  -4.904  0.003100
ATOM     11  CD1 PHE     1      15.223  -0.998  -4.048 -0.139200
ATOM     12  HD1 PHE     1      15.613  -1.940  -4.401  0.137400
ATOM     13  CE1 PHE     1      14.812  -0.887  -2.734 -0.160200
ATOM     14  HE1 PHE     1      14.873  -1.747  -2.084  0.143300
ATOM     15  CZ  PHE     1      14.378   0.332  -2.237 -0.120800
ATOM     16  HZ  PHE     1      14.101   0.439  -1.199  0.132900
ATOM     17  CE2 PHE     1      14.281   1.416  -3.111 -0.160300
ATOM     18  HE2 PHE     1      13.950   2.375  -2.741  0.143300
ATOM     19  CD2 PHE     1      14.623   1.295  -4.442 -0.139100
ATOM     20  HD2 PHE     1      14.566   2.163  -5.082  0.137400
ATOM     21  C   PHE     1      13.212  -0.446  -6.855  0.612300
ATOM     22  O   PHE     1      12.929   0.610  -7.417 -0.571300
ATOM     23  N   LYS     2      12.412  -1.132  -6.046 -0.347900
ATOM     24  H   LYS     2      12.769  -1.976  -5.623  0.274700
ATOM     25  CA  LYS     2      11.132  -0.647  -5.565 -0.240000
ATOM     26  HA  LYS     2      11.016   0.404  -5.832  0.142600
ATOM     27  CB  LYS     2       9.952  -1.426  -6.140 -0.009400
ATOM     28  HB2 LYS     2      10.033  -2.483  -5.885  0.036200
ATOM     29  HB3 LYS     2       9.038  -1.048  -5.681  0.036200
ATOM     30  CG  LYS     2       9.868  -1.164  -7.654  0.018700
ATOM     31  HG2 LYS     2       9.976  -0.092  -7.818  0.010300
ATOM     32  HG3 LYS     2      10.706  -1.687  -8.115  0.010300
ATOM     33  CD  LYS     2       8.542  -1.573  -8.237 -0.047900
ATOM     34  HD2 LYS     2       8.242  -2.527  -7.804  0.062100
ATOM     35  HD3 LYS     2       7.786  -0.828  -7.990  0.062100
ATOM     36  CE  LYS     2       8.607  -1.727  -9.746 -0.014300
ATOM     37  HE2 LYS     2       7.632  -2.044 -10.115  0.113500
ATOM     38  HE3 LYS     2       8.836  -0.760 -10.193  0.113500
ATOM     39  NZ  LYS     2       9.644  -2.723 -10.129 -0.385400
ATOM     40  HZ1 LYS     2       9.671  -2.823 -11.134  0.340000
ATOM     41  HZ2 LYS     2      10.570  -2.433  -9.851  0.340000
ATOM     42  HZ3 LYS     2       9.464  -3.641  -9.750  0.340000
ATOM     43  C   LYS     2      11.118  -0.726  -4.053  0.734100
ATOM     44  O   LYS     2      11.641  -1.672  -3.443 -0.589400
ATOM     45  N   HID     3      10.460   0.243  -3.450 -0.415700
ATOM     46  H   HID     3      10.056   0.976  -4.016  0.271900
ATOM     47  CA  HID     3      10.348   0.373  -1.997  0.018800
ATOM     48  HA  HID     3      10.841  -0.462  -1.499  0.088100
ATOM     49  CB  HID     3      11.006   1.676  -1.566 -0.046200
ATOM     50  HB2 HID     3      11.906   1.833  -2.161  0.040200
ATOM     51  HB3 HID     3      10.344   2.519  -1.764  0.040200
ATOM     52  CG  HID     3      11.395   1.684  -0.125 -0.026600
ATOM     53  ND1 HID     3      12.338   2.470   0.411 -0.381100
ATOM     54  HD1 HID     3      12.808   3.193  -0.115  0.364900
ATOM     55  CE1 HID     3      12.481   2.343   1.666  0.205700
ATOM     56  HE1 HID     3      13.157   2.891   2.306  0.139200
ATOM     57  NE2 HID     3      11.673   1.366   2.027 -0.572700
ATOM     58  CD2 HID     3      10.962   0.926   0.914  0.129200
ATOM     59  HD2 HID     3      10.209   0.152   0.900  0.114700
ATOM     60  C   HID     3       8.859   0.369  -1.682  0.597300
ATOM     61  O   HID     3       8.104   1.242  -2.129 -0.567900
ATOM     62  N   VAL     4       8.435  -0.657  -0.957 -0.415700
ATOM     63  H   VAL     4       9.109  -1.326  -0.614  0.271900
ATOM     64  CA  VAL     4       7.041  -0.878  -0.614 -0.087500
ATOM     65  HA  VAL     4       6.391  -0.258  -1.233  0.096900
ATOM     66  CB  VAL     4       6.647  -2.350  -0.811  0.298500
ATOM     67  HB  VAL     4       7.241  -2.956  -0.127 -0.029700
ATOM     68  CG1 VAL     4       5.184  -2.569  -0.469 -0.319200
ATOM     69 1HG1 VAL     4       4.991  -2.354   0.582  0.079100
ATOM     70 2HG1 VAL     4       4.556  -1.930  -1.090  0.079100
ATOM     71 3HG1 VAL     4       4.920  -3.611  -0.647  0.079100
ATOM     72  CG2 VAL     4       6.957  -2.795  -2.239 -0.319200
ATOM     73 1HG2 VAL     4       6.612  -3.819  -2.376  0.079100
ATOM     74 2HG2 VAL     4       6.460  -2.140  -2.955  0.079100
ATOM     75 3HG2 VAL     4       8.033  -2.780  -2.416  0.079100
ATOM     76  C   VAL     4       6.854  -0.498   0.851  0.597300
ATOM     77  O   VAL     4       7.562  -1.028   1.717 -0.567900
ATOM     78  N   PHE     5       5.941   0.409   1.125 -0.415700
ATOM     79  H   PHE     5       5.444   0.827   0.352  0.271900
ATOM     80  CA  PHE     5       5.609   0.868   2.460 -0.002400
ATOM     81  HA  PHE     5       6.341   0.498   3.178  0.097800
ATOM     82  CB  PHE     5       5.635   2.396   2.501 -0.034300
ATOM     83  HB2 PHE     5       4.995   2.794   1.714  0.029500
ATOM     84  HB3 PHE     5       5.221   2.730   3.453  0.029500
ATOM     85  CG  PHE     5       7.019   2.955   2.356  0.011800
ATOM     86  CD1 PHE     5       7.496   3.340   1.101 -0.125600
ATOM     87  HD1 PHE     5       6.869   3.225   0.229  0.133000
ATOM     88  CE1 PHE     5       8.789   3.833   0.955 -0.170400
ATOM     89  HE1 PHE     5       9.159   4.104  -0.023  0.143000
ATOM     90  CZ  PHE     5       9.608   3.995   2.069 -0.107200
ATOM     91  HZ  PHE     5      10.602   4.405   1.961  0.129700
ATOM     92  CE2 PHE     5       9.152   3.593   3.320 -0.170400
ATOM     93  HE2 PHE     5       9.795   3.688   4.183  0.143000
ATOM     94  CD2 PHE     5       7.879   3.048   3.454 -0.125600
ATOM     95  HD2 PHE     5       7.542   2.716   4.425  0.133000
ATOM     96  C   PHE     5       4.223   0.357   2.819  0.597300
ATOM     97  O   PHE     5       3.252   0.632   2.103 -0.567900
ATOM     98  N   VAL     6       4.124  -0.366   3.920 -0.415700
ATOM     99  H   VAL     6       4.954  -0.515   4.476  0.271900
ATOM    100  CA  VAL     6       2.857  -0.918   4.397 -0.087500
ATOM    101  HA  VAL     6       2.055  -0.694   3.694  0.096900
ATOM    102  CB  VAL     6       2.932  -2.441   4.572  0.298500
ATOM    103  HB  VAL     6       3.670  -2.687   5.336 -0.029700
ATOM    104  CG1 VAL     6       1.579  -2.984   5.007 -0.319200
ATOM    105 1HG1 VAL     6       0.800  -2.665   4.314  0.079100
ATOM    106 2HG1 VAL     6       1.600  -4.074   5.021  0.079100
ATOM    107 3HG1 VAL     6       1.330  -2.643   6.011  0.079100
ATOM    108  CG2 VAL     6       3.347  -3.095   3.269 -0.319200
ATOM    109 1HG2 VAL     6       4.364  -2.805   3.005  0.079100
ATOM    110 2HG2 VAL     6       3.328  -4.179   3.376  0.079100
ATOM    111 3HG2 VAL     6       2.669  -2.810   2.464  0.079100
ATOM    112  C   VAL     6       2.523  -0.269   5.735  0.597300
ATOM    113  O   VAL     6       3.279  -0.408   6.692 -0.567900
ATOM    114  N   CYM     7       1.386   0.433   5.797 -0.415700
ATOM    115  H   CYM     7       0.825   0.575   4.970  0.271900
ATOM    116  CA  CYM     7       0.950   0.996   7.069 -0.035100
ATOM    117  HA  CYM     7       1.768   1.552   7.526  0.050800
ATOM    118  CB  CYM     7      -0.209   1.943   6.854 -0.241300
ATOM    119  HB3 CYM     7      -0.995   1.400   6.329  0.112200
ATOM    120  HB2 CYM     7       0.138   2.759   6.219  0.112200
ATOM    121  SG  CYM     7      -0.806   2.607   8.432 -0.884400
ATOM    122  C   CYM     7       0.560  -0.146   8.006  0.597300
ATOM    123  O   CYM     7      -0.315  -0.940   7.664 -0.567900
ATOM    124  N   VAL     8       1.201  -0.206   9.171 -0.415700
ATOM    125  H   VAL     8       1.893   0.507   9.355  0.271900
ATOM    126  CA  VAL     8       0.921  -1.191  10.200 -0.087500
ATOM    127  HA  VAL     8       0.133  -1.856   9.848  0.096900
ATOM    128  CB  VAL     8       2.127  -2.089  10.523  0.298500
ATOM    129  HB  VAL     8       1.838  -2.810  11.287 -0.029700
ATOM    130  CG1 VAL     8       2.545  -2.872   9.281 -0.319200
ATOM    131 1HG1 VAL     8       2.927  -2.196   8.516  0.079100
ATOM    132 2HG1 VAL     8       3.329  -3.582   9.544  0.079100
ATOM    133 3HG1 VAL     8       1.694  -3.422   8.880  0.079100
ATOM    134  CG2 VAL     8       3.289  -1.272  11.075 -0.319200
ATOM    135 1HG2 VAL     8       2.989  -0.751  11.985  0.079100
ATOM    136 2HG2 VAL     8       4.099  -1.950  11.341  0.079100
ATOM    137 3HG2 VAL     8       3.652  -0.562  10.332  0.079100
ATOM    138  C   VAL     8       0.352  -0.539  11.465  0.597300
ATOM    139  O   VAL     8       0.290  -1.187  12.512 -0.567900
ATOM    140  N   GLN     9      -0.044   0.728  11.368 -0.415700
ATOM    141  H   GLN     9      -0.007   1.187  10.469  0.271900
ATOM    142  CA  GLN     9      -0.594   1.473  12.482 -0.003100
ATOM    143  HA  GLN     9       0.178   1.607  13.240  0.085000
ATOM    144  CB  GLN     9      -1.009   2.837  11.970 -0.003600
ATOM    145  HB2 GLN     9      -0.164   3.307  11.468  0.017100
ATOM    146  HB3 GLN     9      -1.773   2.670  11.211  0.017100
ATOM    147  CG  GLN     9      -1.596   3.804  12.997 -0.064500
ATOM    148  HG2 GLN     9      -2.182   4.552  12.462  0.035200
ATOM    149  HG3 GLN     9      -2.297   3.296  13.660  0.035200
ATOM    150  CD  GLN     9      -0.543   4.540  13.785  0.695100
ATOM    151  OE1 GLN     9       0.326   5.197  13.198 -0.608600
ATOM    152  NE2 GLN     9      -0.599   4.426  15.101 -0.940700
ATOM    153 1HE2 GLN     9       0.047   4.948  15.676  0.425100
ATOM    154 2HE2 GLN     9      -1.327   3.864  15.519  0.425100
ATOM    155  C   GLN     9      -1.810   0.796  13.066  0.597300
ATOM    156  O   GLN     9      -2.733   0.412  12.355 -0.567900
ATOM    157  N   ASP    10      -1.838   0.720  14.385 -0.516300
ATOM    158  H   ASP    10      -1.041   1.054  14.908  0.293600
ATOM    159  CA  ASP    10      -3.044   0.380  15.103  0.038100
ATOM    160  HA  ASP    10      -3.820   0.104  14.389  0.088000
ATOM    161  CB  ASP    10      -2.843  -0.778  16.060 -0.030300
ATOM    162  HB2 ASP    10      -2.164  -1.497  15.601 -0.012200
ATOM    163  HB3 ASP    10      -2.393  -0.420  16.987 -0.012200
ATOM    164  CG  ASP    10      -4.149  -1.505  16.358  0.799400
ATOM    165  OD1 ASP    10      -5.254  -1.172  15.852 -0.801400
ATOM    166  OD2 ASP    10      -3.982  -2.438  17.153 -0.801400
ATOM    167  C   ASP    10      -3.515   1.602  15.866  0.536600
ATOM    168  O   ASP    10      -2.753   2.524  16.103 -0.581900
ATOM    169  N   ARG    11      -4.787   1.593  16.241 -0.347900
ATOM    170  H   ARG    11      -5.297   0.727  16.144  0.274700
ATOM    171  CA  ARG    11      -5.434   2.694  16.963 -0.263700
ATOM    172  HA  ARG    11      -4.668   3.289  17.460  0.156000
ATOM    173  CB  ARG    11      -6.274   3.620  16.084 -0.000700
ATOM    174  HB2 ARG    11      -7.076   3.020  15.654  0.032700
ATOM    175  HB3 ARG    11      -6.748   4.385  16.700  0.032700
ATOM    176  CG  ARG    11      -5.555   4.293  14.937  0.039000
ATOM    177  HG2 ARG    11      -4.813   3.634  14.486  0.028500
ATOM    178  HG3 ARG    11      -6.308   4.505  14.178  0.028500
ATOM    179  CD  ARG    11      -4.925   5.594  15.273  0.048600
ATOM    180  HD2 ARG    11      -5.589   6.205  15.885  0.068700
ATOM    181  HD3 ARG    11      -4.031   5.315  15.830  0.068700
ATOM    182  NE  ARG    11      -4.532   6.343  14.087 -0.529500
ATOM    183  HE  ARG    11      -5.059   6.224  13.234  0.345600
ATOM    184  CZ  ARG    11      -3.571   7.237  14.077  0.807600
ATOM    185  NH1 ARG    11      -2.839   7.552  15.122 -0.862700
ATOM    186 1HH1 ARG    11      -2.906   7.014  15.974  0.447800
ATOM    187 2HH1 ARG    11      -2.156   8.287  15.009  0.447800
ATOM    188  NH2 ARG    11      -3.367   7.815  12.919 -0.862700
ATOM    189 1HH2 ARG    11      -3.862   7.543  12.081  0.447800
ATOM    190 2HH2 ARG    11      -2.671   8.547  12.893  0.447800
ATOM    191  C   ARG    11      -6.356   2.089  18.022  0.734100
ATOM    192  O   ARG    11      -6.861   0.984  17.816 -0.589400
ATOM    193  N   PRO    12      -6.641   2.812  19.092 -0.254800
ATOM    194  CD  PRO    12      -5.968   4.030  19.527  0.019200
ATOM    195  HD2 PRO    12      -6.347   4.886  18.968  0.039100
ATOM    196  HD3 PRO    12      -4.884   3.960  19.436  0.039100
ATOM    197  CG  PRO    12      -6.348   4.157  20.985  0.018900
ATOM    198  HG2 PRO    12      -6.404   5.201  21.295  0.021300
ATOM    199  HG3 PRO    12      -5.615   3.628  21.594  0.021300
ATOM    200  CB  PRO    12      -7.676   3.470  21.086 -0.007000
ATOM    201  HB2 PRO    12      -8.458   4.205  20.894  0.025300
ATOM    202  HB3 PRO    12      -7.811   3.037  22.077  0.025300
ATOM    203  CA  PRO    12      -7.688   2.398  20.012 -0.026600
ATOM    204  HA  PRO    12      -7.402   1.437  20.439  0.064100
ATOM    205  C   PRO    12      -9.053   2.334  19.332  0.589600
ATOM    206  O   PRO    12      -9.329   2.952  18.309 -0.574800
ATOM    207  N   PRO    13      -9.967   1.553  19.912 -0.254800
ATOM    208  CD  PRO    13      -9.803   0.797  21.147  0.019200
ATOM    209  HD2 PRO    13      -9.794   1.478  21.997  0.039100
ATOM    210  HD3 PRO    13      -8.898   0.188  21.135  0.039100
ATOM    211  CG  PRO    13     -10.996  -0.120  21.232  0.018900
ATOM    212  HG2 PRO    13     -11.444  -0.078  22.224  0.021300
ATOM    213  HG3 PRO    13     -10.682  -1.140  21.012  0.021300
ATOM    214  CB  PRO    13     -11.990   0.323  20.203 -0.007000
ATOM    215  HB2 PRO    13     -12.804   0.850  20.702  0.025300
ATOM    216  HB3 PRO    13     -12.391  -0.532  19.659  0.025300
ATOM    217  CA  PRO    13     -11.238   1.255  19.264 -0.026600
ATOM    218  HA  PRO    13     -11.043   0.734  18.327  0.064100
ATOM    219  C   PRO    13     -12.106   2.460  18.991  0.589600
ATOM    220  O   PRO    13     -12.922   2.437  18.072 -0.574800
ATOM    221  N   GLY    14     -11.996   3.523  19.763 -0.415700
ATOM    222  H   GLY    14     -11.401   3.528  20.579  0.271900
ATOM    223  CA  GLY    14     -12.872   4.643  19.479 -0.025200
ATOM    224  HA2 GLY    14     -13.881   4.307  19.240  0.069800
ATOM    225  HA3 GLY    14     -12.946   5.251  20.380  0.069800
ATOM    226  C   GLY    14     -12.382   5.546  18.370  0.597300
ATOM    227  O   GLY    14     -12.994   6.558  18.085 -0.567900
ATOM    228  N   HID    15     -11.250   5.262  17.732 -0.415700
ATOM    229  H   HID    15     -10.706   4.447  17.977  0.271900
ATOM    230  CA  HID    15     -10.749   6.203  16.723  0.018800
ATOM    231  HA  HID    15     -10.697   7.197  17.167  0.088100
ATOM    232  CB  HID    15      -9.332   5.795  16.345 -0.046200
ATOM    233  HB2 HID    15      -8.743   5.694  17.257  0.040200
ATOM    234  HB3 HID    15      -9.340   4.830  15.839  0.040200
ATOM    235  CG  HID    15      -8.664   6.804  15.464 -0.026600
ATOM    236  ND1 HID    15      -8.260   7.984  15.932 -0.381100
ATOM    237  HD1 HID    15      -8.248   8.226  16.913  0.364900
ATOM    238  CE1 HID    15      -7.706   8.751  15.007  0.205700
ATOM    239  HE1 HID    15      -7.255   9.721  15.158  0.139200
ATOM    240  NE2 HID    15      -7.743   8.064  13.874 -0.572700
ATOM    241  CD2 HID    15      -8.341   6.846  14.148  0.129200
ATOM    242  HD2 HID    15      -8.535   6.065  13.428  0.114700
ATOM    243  C   HID    15     -11.667   6.214  15.509  0.597300
ATOM    244  O   HID    15     -11.836   5.134  14.941 -0.567900
ATOM    245  N   PRO    16     -12.265   7.321  15.083 -0.254800
ATOM    246  CD  PRO    16     -12.184   8.668  15.658  0.019200
ATOM    247  HD2 PRO    16     -11.283   9.163  15.297  0.039100
ATOM    248  HD3 PRO    16     -12.191   8.649  16.748  0.039100
ATOM    249  CG  PRO    16     -13.400   9.401  15.168  0.018900
ATOM    250  HG2 PRO    16     -13.212  10.469  15.053  0.021300
ATOM    251  HG3 PRO    16     -14.241   9.225  15.840  0.021300
ATOM    252  CB  PRO    16     -13.660   8.725  13.836 -0.007000
ATOM    253  HB2 PRO    16     -13.018   9.171  13.076  0.025300
ATOM    254  HB3 PRO    16     -14.706   8.832  13.547  0.025300
ATOM    255  CA  PRO    16     -13.309   7.253  14.053 -0.026600
ATOM    256  HA  PRO    16     -14.172   6.737  14.473  0.064100
ATOM    257  C   PRO    16     -12.906   6.546  12.761  0.589600
ATOM    258  O   PRO    16     -13.677   5.754  12.196 -0.574800
ATOM    259  N   GLN    17     -11.688   6.860  12.313 -0.415700
ATOM    260  H   GLN    17     -11.172   7.571  12.812  0.271900
ATOM    261  CA  GLN    17     -11.149   6.385  11.047 -0.003100
ATOM    262  HA  GLN    17     -11.958   6.358  10.317  0.085000
ATOM    263  CB  GLN    17     -10.039   7.283  10.514 -0.003600
ATOM    264  HB2 GLN    17      -9.221   7.336  11.232  0.017100
ATOM    265  HB3 GLN    17      -9.635   6.810   9.619  0.017100
ATOM    266  CG  GLN    17     -10.456   8.660  10.083 -0.064500
ATOM    267  HG2 GLN    17      -9.638   9.083   9.501  0.035200
ATOM    268  HG3 GLN    17     -11.319   8.572   9.423  0.035200
ATOM    269  CD  GLN    17     -10.774   9.646  11.153  0.695100
ATOM    270  OE1 GLN    17     -11.461  10.635  10.870 -0.608600
ATOM    271  NE2 GLN    17     -10.300   9.439  12.327 -0.940700
ATOM    272 1HE2 GLN    17     -10.667  10.040  13.051  0.425100
ATOM    273 2HE2 GLN    17      -9.457   8.904  12.481  0.425100
ATOM    274  C   GLN    17     -10.587   4.972  11.137  0.597300
ATOM    275  O   GLN    17     -10.218   4.403  10.093 -0.567900
ATOM    276  N   GLY    18     -10.564   4.379  12.342 -0.415700
ATOM    277  H   GLY    18     -10.937   4.848  13.154  0.271900
ATOM    278  CA  GLY    18     -10.038   3.050  12.477 -0.025200
ATOM    279  HA2 GLY    18     -10.333   2.616  13.432  0.069800
ATOM    280  HA3 GLY    18     -10.516   2.424  11.723  0.069800
ATOM    281  C   GLY    18      -8.568   3.030  12.183  0.597300
ATOM    282  O   GLY    18      -7.904   4.052  12.362 -0.567900
ATOM    283  N   SER    19      -8.064   1.894  11.728 -0.415700
ATOM    284  H   SER    19      -8.647   1.086  11.564  0.271900
ATOM    285  CA  SER    19      -6.636   1.773  11.466 -0.024900
ATOM    286  HA  SER    19      -6.244   2.704  11.057  0.084300
ATOM    287  CB  SER    19      -5.856   1.434  12.725  0.211700
ATOM    288  HB2 SER    19      -4.794   1.592  12.535  0.035200
ATOM    289  HB3 SER    19      -6.169   2.103  13.527  0.035200
ATOM    290  OG  SER    19      -6.089   0.102  13.122 -0.654600
ATOM    291  HG  SER    19      -5.472  -0.149  13.813  0.427500
ATOM    292  C   SER    19      -6.379   0.687  10.449  0.597300
ATOM    293  O   SER    19      -7.193  -0.232  10.249 -0.567900
ATOM    294  N   CYM    20      -5.193   0.740   9.832 -0.415700
ATOM    295  H   CYM    20      -4.592   1.543   9.952  0.271900
ATOM    296  CA  CYM    20      -4.850  -0.302   8.884 -0.035100
ATOM    297  HA  CYM    20      -5.673  -0.434   8.182  0.050800
ATOM    298  CB  CYM    20      -3.625   0.127   8.081 -0.241300
ATOM    299  HB3 CYM    20      -3.293  -0.726   7.490  0.112200
ATOM    300  HB2 CYM    20      -2.820   0.359   8.779  0.112200
ATOM    301  SG  CYM    20      -3.940   1.491   6.939 -0.884400
ATOM    302  C   CYM    20      -4.652  -1.650   9.572  0.597300
ATOM    303  O   CYM    20      -5.041  -2.687   9.019 -0.567900
ATOM    304  N   ALA    21      -4.087  -1.665  10.782 -0.415700
ATOM    305  H   ALA    21      -3.744  -0.809  11.193  0.271900
ATOM    306  CA  ALA    21      -3.908  -2.941  11.486  0.033700
ATOM    307  HA  ALA    21      -3.335  -3.612  10.846  0.082300
ATOM    308  CB  ALA    21      -3.138  -2.742  12.770 -0.182500
ATOM    309  HB1 ALA    21      -2.983  -3.704  13.258  0.060300
ATOM    310  HB2 ALA    21      -2.170  -2.292  12.552  0.060300
ATOM    311  HB3 ALA    21      -3.697  -2.087  13.438  0.060300
ATOM    312  C   ALA    21      -5.249  -3.608  11.780  0.597300
ATOM    313  O   ALA    21      -5.398  -4.818  11.615 -0.567900
ATOM    314  N   GLN    22      -6.252  -2.831  12.170 -0.415700
ATOM    315  H   GLN    22      -6.116  -1.834  12.246  0.271900
ATOM    316  CA  GLN    22      -7.576  -3.385  12.411 -0.003100
ATOM    317  HA  GLN    22      -7.515  -4.185  13.148  0.085000
ATOM    318  CB  GLN    22      -8.474  -2.297  12.939 -0.003600
ATOM    319  HB2 GLN    22      -8.287  -1.487  12.234  0.017100
ATOM    320  HB3 GLN    22      -9.509  -2.640  12.955  0.017100
ATOM    321  CG  GLN    22      -8.047  -1.760  14.283 -0.064500
ATOM    322  HG2 GLN    22      -8.326  -2.483  15.050  0.035200
ATOM    323  HG3 GLN    22      -6.967  -1.633  14.355  0.035200
ATOM    324  CD  GLN    22      -8.860  -0.505  14.512  0.695100
ATOM    325  OE1 GLN    22     -10.056  -0.527  14.190 -0.608600
ATOM    326  NE2 GLN    22      -8.141   0.460  15.035 -0.940700
ATOM    327 1HE2 GLN    22      -8.268   1.383  14.645  0.425100
ATOM    328 2HE2 GLN    22      -7.216   0.183  15.332  0.425100
ATOM    329  C   GLN    22      -8.173  -3.969  11.149  0.597300
ATOM    330  O   GLN    22      -9.011  -4.848  11.251 -0.567900
ATOM    331  N   ARG    23      -7.758  -3.475   9.979 -0.347900
ATOM    332  H   ARG    23      -7.087  -2.721  10.010  0.274700
ATOM    333  CA  ARG    23      -8.258  -3.873   8.672 -0.263700
ATOM    334  HA  ARG    23      -9.236  -4.339   8.795  0.156000
ATOM    335  CB  ARG    23      -8.427  -2.636   7.770 -0.000700
ATOM    336  HB2 ARG    23      -7.471  -2.120   7.682  0.032700
ATOM    337  HB3 ARG    23      -8.725  -2.970   6.776  0.032700
ATOM    338  CG  ARG    23      -9.495  -1.647   8.228  0.039000
ATOM    339  HG2 ARG    23     -10.452  -2.167   8.281  0.028500
ATOM    340  HG3 ARG    23      -9.254  -1.267   9.221  0.028500
ATOM    341  CD  ARG    23      -9.619  -0.474   7.261  0.048600
ATOM    342  HD2 ARG    23      -8.691   0.098   7.277  0.068700
ATOM    343  HD3 ARG    23      -9.730  -0.883   6.257  0.068700
ATOM    344  NE  ARG    23     -10.761   0.402   7.503 -0.529500
ATOM    345  HE  ARG    23     -11.636   0.167   7.057  0.345600
ATOM    346  CZ  ARG    23     -10.790   1.457   8.306  0.807600
ATOM    347  NH1 ARG    23      -9.737   1.822   8.996 -0.862700
ATOM    348 1HH1 ARG    23      -8.863   1.336   8.858  0.447800
ATOM    349 2HH1 ARG    23      -9.766   2.720   9.458  0.447800
ATOM    350  NH2 ARG    23     -11.859   2.176   8.410 -0.862700
ATOM    351 1HH2 ARG    23     -12.735   1.791   8.086  0.447800
ATOM    352 2HH2 ARG    23     -11.855   2.963   9.043  0.447800
ATOM    353  C   ARG    23      -7.383  -4.934   8.012  0.734100
ATOM    354  O   ARG    23      -7.555  -5.208   6.837 -0.589400
ATOM    355  N   GLY    24      -6.465  -5.529   8.752 -0.415700
ATOM    356  H   GLY    24      -6.376  -5.234   9.714  0.271900
ATOM    357  CA  GLY    24      -5.677  -6.683   8.316 -0.025200
ATOM    358  HA2 GLY    24      -5.549  -7.372   9.151  0.069800
ATOM    359  HA3 GLY    24      -6.209  -7.214   7.527  0.069800
ATOM    360  C   GLY    24      -4.296  -6.344   7.804  0.597300
ATOM    361  O   GLY    24      -3.667  -7.214   7.191 -0.567900
ATOM    362  N   SER    25      -3.766  -5.132   8.069 -0.415700
ATOM    363  H   SER    25      -4.277  -4.432   8.588  0.271900
ATOM    364  CA  SER    25      -2.547  -4.759   7.373 -0.024900
ATOM    365  HA  SER    25      -2.651  -5.050   6.328  0.084300
ATOM    366  CB  SER    25      -2.331  -3.260   7.395  0.211700
ATOM    367  HB2 SER    25      -1.514  -3.041   6.708  0.035200
ATOM    368  HB3 SER    25      -3.239  -2.746   7.083  0.035200
ATOM    369  OG  SER    25      -1.958  -2.835   8.693 -0.654600
ATOM    370  HG  SER    25      -1.419  -2.055   8.545  0.427500
ATOM    371  C   SER    25      -1.308  -5.447   7.912  0.597300
ATOM    372  O   SER    25      -0.313  -5.504   7.187 -0.567900
ATOM    373  N   ARG    26      -1.295  -5.928   9.148 -0.347900
ATOM    374  H   ARG    26      -2.055  -5.717   9.779  0.274700
ATOM    375  CA  ARG    26      -0.072  -6.625   9.580 -0.263700
ATOM    376  HA  ARG    26       0.801  -6.051   9.266  0.156000
ATOM    377  CB  ARG    26      -0.013  -6.744  11.098 -0.000700
ATOM    378  HB2 ARG    26      -0.905  -7.238  11.483  0.032700
ATOM    379  HB3 ARG    26       0.874  -7.306  11.390  0.032700
ATOM    380  CG  ARG    26       0.088  -5.298  11.613  0.039000
ATOM    381  HG2 ARG    26       0.992  -4.849  11.200  0.028500
ATOM    382  HG3 ARG    26      -0.781  -4.713  11.314  0.028500
ATOM    383  CD  ARG    26       0.168  -5.293  13.085  0.048600
ATOM    384  HD2 ARG    26      -0.777  -5.693  13.454  0.068700
ATOM    385  HD3 ARG    26       1.047  -5.867  13.380  0.068700
ATOM    386  NE  ARG    26       0.294  -3.911  13.511 -0.529500
ATOM    387  HE  ARG    26       0.282  -3.129  12.872  0.345600
ATOM    388  CZ  ARG    26       0.399  -3.697  14.797  0.807600
ATOM    389  NH1 ARG    26       0.361  -4.690  15.654 -0.862700
ATOM    390 1HH1 ARG    26       0.190  -5.630  15.327  0.447800
ATOM    391 2HH1 ARG    26       0.465  -4.483  16.638  0.447800
ATOM    392  NH2 ARG    26       0.514  -2.477  15.221 -0.862700
ATOM    393 1HH2 ARG    26       0.486  -1.713  14.562  0.447800
ATOM    394 2HH2 ARG    26       0.603  -2.316  16.214  0.447800
ATOM    395  C   ARG    26       0.038  -7.946   8.856  0.734100
ATOM    396  O   ARG    26       1.148  -8.381   8.600 -0.589400
ATOM    397  N   GLU    27      -1.085  -8.580   8.503 -0.516300
ATOM    398  H   GLU    27      -1.980  -8.219   8.803  0.293600
ATOM    399  CA  GLU    27      -1.051  -9.783   7.676  0.039700
ATOM    400  HA  GLU    27      -0.296 -10.464   8.068  0.110500
ATOM    401  CB  GLU    27      -2.391 -10.506   7.687  0.056000
ATOM    402  HB2 GLU    27      -3.209  -9.842   7.408 -0.017300
ATOM    403  HB3 GLU    27      -2.357 -11.327   6.971 -0.017300
ATOM    404  CG  GLU    27      -2.581 -11.090   9.069  0.013600
ATOM    405  HG2 GLU    27      -3.289 -11.913   8.977 -0.042500
ATOM    406  HG3 GLU    27      -1.646 -11.519   9.429 -0.042500
ATOM    407  CD  GLU    27      -3.132 -10.125  10.062  0.805400
ATOM    408  OE1 GLU    27      -3.515  -8.969   9.792 -0.818800
ATOM    409  OE2 GLU    27      -3.171 -10.609  11.211 -0.818800
ATOM    410  C   GLU    27      -0.635  -9.471   6.235  0.536600
ATOM    411  O   GLU    27       0.032 -10.266   5.576 -0.581900
ATOM    412  N   VAL    28      -0.961  -8.299   5.736 -0.415700
ATOM    413  H   VAL    28      -1.557  -7.699   6.289  0.271900
ATOM    414  CA  VAL    28      -0.467  -7.801   4.444 -0.087500
ATOM    415  HA  VAL    28      -0.701  -8.532   3.670  0.096900
ATOM    416  CB  VAL    28      -1.128  -6.484   4.068  0.298500
ATOM    417  HB  VAL    28      -1.019  -5.758   4.875 -0.029700
ATOM    418  CG1 VAL    28      -0.504  -5.866   2.815 -0.319200
ATOM    419 1HG1 VAL    28      -0.503  -6.592   2.002  0.079100
ATOM    420 2HG1 VAL    28      -1.088  -4.996   2.513  0.079100
ATOM    421 3HG1 VAL    28       0.514  -5.532   3.016  0.079100
ATOM    422  CG2 VAL    28      -2.611  -6.723   3.838 -0.319200
ATOM    423 1HG2 VAL    28      -2.754  -7.377   2.977  0.079100
ATOM    424 2HG2 VAL    28      -3.086  -7.167   4.713  0.079100
ATOM    425 3HG2 VAL    28      -3.097  -5.769   3.637  0.079100
ATOM    426  C   VAL    28       1.051  -7.648   4.466  0.597300
ATOM    427  O   VAL    28       1.768  -8.120   3.592 -0.567900
ATOM    428  N   PHE    29       1.554  -6.973   5.504 -0.415700
ATOM    429  H   PHE    29       0.916  -6.560   6.169  0.271900
ATOM    430  CA  PHE    29       2.984  -6.750   5.672 -0.002400
ATOM    431  HA  PHE    29       3.370  -6.213   4.806  0.097800
ATOM    432  CB  PHE    29       3.275  -5.925   6.931 -0.034300
ATOM    433  HB2 PHE    29       2.846  -4.930   6.812  0.029500
ATOM    434  HB3 PHE    29       2.775  -6.391   7.780  0.029500
ATOM    435  CG  PHE    29       4.737  -5.774   7.252  0.011800
ATOM    436  CD1 PHE    29       5.543  -4.961   6.460 -0.125600
ATOM    437  HD1 PHE    29       5.119  -4.424   5.625  0.133000
ATOM    438  CE1 PHE    29       6.898  -4.846   6.726 -0.170400
ATOM    439  HE1 PHE    29       7.528  -4.223   6.108  0.143000
ATOM    440  CZ  PHE    29       7.468  -5.570   7.770 -0.107200
ATOM    441  HZ  PHE    29       8.530  -5.510   7.957  0.129700
ATOM    442  CE2 PHE    29       6.684  -6.352   8.569 -0.170400
ATOM    443  HE2 PHE    29       7.132  -6.918   9.372  0.143000
ATOM    444  CD2 PHE    29       5.316  -6.450   8.322 -0.125600
ATOM    445  HD2 PHE    29       4.712  -7.098   8.940  0.133000
ATOM    446  C   PHE    29       3.686  -8.106   5.725  0.597300
ATOM    447  O   PHE    29       4.682  -8.374   5.063 -0.567900
ATOM    448  N   GLN    30       3.198  -9.031   6.531 -0.415700
ATOM    449  H   GLN    30       2.413  -8.781   7.115  0.271900
ATOM    450  CA  GLN    30       3.746 -10.384   6.656 -0.003100
ATOM    451  HA  GLN    30       4.770 -10.340   7.025  0.085000
ATOM    452  CB  GLN    30       2.896 -11.170   7.632 -0.003600
ATOM    453  HB2 GLN    30       3.032 -10.641   8.575  0.017100
ATOM    454  HB3 GLN    30       1.856 -11.019   7.343  0.017100
ATOM    455  CG  GLN    30       3.046 -12.655   7.950 -0.064500
ATOM    456  HG2 GLN    30       2.671 -13.271   7.132  0.035200
ATOM    457  HG3 GLN    30       4.093 -12.890   8.140  0.035200
ATOM    458  CD  GLN    30       2.210 -12.861   9.209  0.695100
ATOM    459  OE1 GLN    30       0.986 -12.716   9.136 -0.608600
ATOM    460  NE2 GLN    30       2.825 -13.096  10.356 -0.940700
ATOM    461 1HE2 GLN    30       2.268 -13.202  11.192  0.425100
ATOM    462 2HE2 GLN    30       3.833 -13.124  10.408  0.425100
ATOM    463  C   GLN    30       3.760 -11.081   5.294  0.597300
ATOM    464  O   GLN    30       4.727 -11.728   4.937 -0.567900
ATOM    465  N   ALA    31       2.694 -10.973   4.520 -0.415700
ATOM    466  H   ALA    31       1.894 -10.444   4.835  0.271900
ATOM    467  CA  ALA    31       2.625 -11.627   3.213  0.033700
ATOM    468  HA  ALA    31       2.859 -12.683   3.349  0.082300
ATOM    469  CB  ALA    31       1.237 -11.520   2.628 -0.182500
ATOM    470  HB1 ALA    31       0.902 -10.483   2.639  0.060300
ATOM    471  HB2 ALA    31       1.216 -11.900   1.606  0.060300
ATOM    472  HB3 ALA    31       0.546 -12.109   3.232  0.060300
ATOM    473  C   ALA    31       3.653 -11.062   2.240  0.597300
ATOM    474  O   ALA    31       4.297 -11.839   1.525 -0.567900
ATOM    475  N   PHE    32       3.856  -9.753   2.260 -0.415700
ATOM    476  H   PHE    32       3.288  -9.161   2.849  0.271900
ATOM    477  CA  PHE    32       4.945  -9.178   1.461 -0.002400
ATOM    478  HA  PHE    32       4.821  -9.497   0.426  0.097800
ATOM    479  CB  PHE    32       4.988  -7.639   1.463 -0.034300
ATOM    480  HB2 PHE    32       4.804  -7.276   2.474  0.029500
ATOM    481  HB3 PHE    32       5.995  -7.327   1.187  0.029500
ATOM    482  CG  PHE    32       4.048  -6.957   0.492  0.011800
ATOM    483  CD1 PHE    32       2.913  -6.288   0.933 -0.125600
ATOM    484  HD1 PHE    32       2.683  -6.294   1.988  0.133000
ATOM    485  CE1 PHE    32       2.062  -5.598   0.079 -0.170400
ATOM    486  HE1 PHE    32       1.188  -5.090   0.458  0.143000
ATOM    487  CZ  PHE    32       2.360  -5.588  -1.269 -0.107200
ATOM    488  HZ  PHE    32       1.716  -5.071  -1.965  0.129700
ATOM    489  CE2 PHE    32       3.488  -6.262  -1.727 -0.170400
ATOM    490  HE2 PHE    32       3.697  -6.265  -2.787  0.143000
ATOM    491  CD2 PHE    32       4.338  -6.951  -0.872 -0.125600
ATOM    492  HD2 PHE    32       5.211  -7.459  -1.253  0.133000
ATOM    493  C   PHE    32       6.317  -9.678   1.902  0.597300
ATOM    494  O   PHE    32       7.105 -10.110   1.088 -0.567900
ATOM    495  N   MET    33       6.562  -9.659   3.201 -0.415700
ATOM    496  H   MET    33       5.875  -9.293   3.845  0.271900
ATOM    497  CA  MET    33       7.802 -10.236   3.715 -0.023700
ATOM    498  HA  MET    33       8.640  -9.712   3.255  0.088000
ATOM    499  CB  MET    33       7.899 -10.067   5.229  0.034200
ATOM    500  HB2 MET    33       7.021 -10.503   5.706  0.024100
ATOM    501  HB3 MET    33       8.787 -10.580   5.599  0.024100
ATOM    502  CG  MET    33       7.983  -8.597   5.593  0.001800
ATOM    503  HG2 MET    33       7.151  -8.056   5.142  0.044000
ATOM    504  HG3 MET    33       7.874  -8.499   6.673  0.044000
ATOM    505  SD  MET    33       9.527  -7.768   5.095 -0.273700
ATOM    506  CE  MET    33      10.619  -8.266   6.439 -0.053600
ATOM    507  HE1 MET    33      10.192  -7.958   7.394  0.068400
ATOM    508  HE2 MET    33      10.743  -9.349   6.421  0.068400
ATOM    509  HE3 MET    33      11.593  -7.795   6.313  0.068400
ATOM    510  C   MET    33       7.962 -11.720   3.356  0.597300
ATOM    511  O   MET    33       9.054 -12.136   2.962 -0.567900
ATOM    512  N   GLU    34       6.926 -12.556   3.465 -0.516300
ATOM    513  H   GLU    34       6.052 -12.237   3.857  0.293600
ATOM    514  CA  GLU    34       7.082 -13.962   3.071  0.039700
ATOM    515  HA  GLU    34       7.919 -14.406   3.610  0.110500
ATOM    516  CB  GLU    34       5.837 -14.768   3.406  0.056000
ATOM    517  HB2 GLU    34       4.980 -14.291   2.932 -0.017300
ATOM    518  HB3 GLU    34       5.962 -15.774   3.003 -0.017300
ATOM    519  CG  GLU    34       5.616 -14.862   4.907  0.013600
ATOM    520  HG2 GLU    34       6.422 -15.459   5.334 -0.042500
ATOM    521  HG3 GLU    34       5.652 -13.884   5.388 -0.042500
ATOM    522  CD  GLU    34       4.297 -15.534   5.209  0.805400
ATOM    523  OE1 GLU    34       4.032 -15.602   6.429 -0.818800
ATOM    524  OE2 GLU    34       3.595 -15.974   4.263 -0.818800
ATOM    525  C   GLU    34       7.390 -14.082   1.584  0.536600
ATOM    526  O   GLU    34       8.178 -14.929   1.150 -0.581900
ATOM    527  N   LYS    35       6.823 -13.235   0.737 -0.347900
ATOM    528  H   LYS    35       6.163 -12.544   1.066  0.274700
ATOM    529  CA  LYS    35       7.195 -13.334  -0.679 -0.240000
ATOM    530  HA  LYS    35       7.136 -14.372  -1.006  0.142600
ATOM    531  CB  LYS    35       6.266 -12.463  -1.514 -0.009400
ATOM    532  HB2 LYS    35       6.242 -11.456  -1.098  0.036200
ATOM    533  HB3 LYS    35       6.650 -12.394  -2.532  0.036200
ATOM    534  CG  LYS    35       4.838 -12.975  -1.576  0.018700
ATOM    535  HG2 LYS    35       4.514 -13.194  -0.559  0.010300
ATOM    536  HG3 LYS    35       4.178 -12.211  -1.987  0.010300
ATOM    537  CD  LYS    35       4.766 -14.261  -2.402 -0.047900
ATOM    538  HD2 LYS    35       5.691 -14.839  -2.392  0.062100
ATOM    539  HD3 LYS    35       3.973 -14.882  -1.985  0.062100
ATOM    540  CE  LYS    35       4.388 -13.915  -3.830 -0.014300
ATOM    541  HE2 LYS    35       3.558 -13.208  -3.820  0.113500
ATOM    542  HE3 LYS    35       5.235 -13.438  -4.324  0.113500
ATOM    543  NZ  LYS    35       3.977 -15.118  -4.601 -0.385400
ATOM    544  HZ1 LYS    35       3.810 -14.845  -5.559  0.340000
ATOM    545  HZ2 LYS    35       4.660 -15.861  -4.564  0.340000
ATOM    546  HZ3 LYS    35       3.084 -15.436  -4.252  0.340000
ATOM    547  C   LYS    35       8.618 -12.888  -0.977  0.734100
ATOM    548  O   LYS    35       9.375 -13.596  -1.642 -0.589400
ATOM    549  N   ILE    36       8.926 -11.675  -0.539 -0.415700
ATOM    550  H   ILE    36       8.247 -11.189   0.031  0.271900
ATOM    551  CA  ILE    36      10.107 -10.960  -0.963 -0.059700
ATOM    552  HA  ILE    36      10.099 -10.871  -2.049  0.086900
ATOM    553  CB  ILE    36      10.215  -9.549  -0.332  0.130300
ATOM    554  HB  ILE    36      10.198  -9.686   0.749  0.018700
ATOM    555  CG2 ILE    36      11.477  -8.766  -0.657 -0.320400
ATOM    556 1HG2 ILE    36      11.648  -8.733  -1.733  0.088200
ATOM    557 2HG2 ILE    36      11.412  -7.758  -0.248  0.088200
ATOM    558 3HG2 ILE    36      12.335  -9.252  -0.193  0.088200
ATOM    559  CG1 ILE    36       8.961  -8.747  -0.695 -0.043000
ATOM    560 2HG1 ILE    36       8.098  -9.399  -0.829  0.023600
ATOM    561 3HG1 ILE    36       8.717  -8.079   0.131  0.023600
ATOM    562  CD1 ILE    36       9.027  -8.063  -2.035 -0.066000
ATOM    563 1HD1 ILE    36       8.046  -7.676  -2.310  0.018600
ATOM    564 2HD1 ILE    36       9.747  -7.246  -1.970  0.018600
ATOM    565 3HD1 ILE    36       9.336  -8.787  -2.788  0.018600
ATOM    566  C   ILE    36      11.260 -11.844  -0.579  0.597300
ATOM    567  O   ILE    36      12.198 -11.845  -1.385 -0.567900
ATOM    568  N   GLN    37      11.215 -12.628   0.526 -0.415700
ATOM    569  H   GLN    37      10.464 -12.640   1.201  0.271900
ATOM    570  CA  GLN    37      12.414 -13.451   0.583 -0.003100
ATOM    571  HA  GLN    37      13.197 -12.795   0.203  0.085000
ATOM    572  CB  GLN    37      13.075 -13.956   1.847 -0.003600
ATOM    573  HB2 GLN    37      13.367 -13.118   2.479  0.017100
ATOM    574  HB3 GLN    37      12.412 -14.625   2.395  0.017100
ATOM    575  CG  GLN    37      14.345 -14.742   1.345 -0.064500
ATOM    576  HG2 GLN    37      14.916 -15.002   2.237  0.035200
ATOM    577  HG3 GLN    37      14.158 -15.702   0.863  0.035200
ATOM    578  CD  GLN    37      15.223 -13.809   0.512  0.695100
ATOM    579  OE1 GLN    37      14.959 -13.659  -0.660 -0.608600
ATOM    580  NE2 GLN    37      16.273 -13.193   0.981 -0.940700
ATOM    581 1HE2 GLN    37      16.725 -12.520   0.379  0.425100
ATOM    582 2HE2 GLN    37      16.421 -13.157   1.980  0.425100
ATOM    583  C   GLN    37      12.197 -14.722  -0.227  0.597300
ATOM    584  O   GLN    37      13.036 -14.920  -1.095 -0.567900
ATOM    585  N   THR    38      11.209 -15.594  -0.092 -0.415700
ATOM    586  H   THR    38      10.456 -15.383   0.548  0.271900
ATOM    587  CA  THR    38      11.222 -16.887  -0.800 -0.038900
ATOM    588  HA  THR    38      12.055 -17.477  -0.419  0.100700
ATOM    589  CB  THR    38       9.912 -17.603  -0.420  0.365400
ATOM    590  HB  THR    38       9.857 -18.555  -0.948  0.004300
ATOM    591  CG2 THR    38       9.803 -17.848   1.092 -0.243800
ATOM    592 1HG2 THR    38      10.658 -18.440   1.418  0.064200
ATOM    593 2HG2 THR    38       9.779 -16.916   1.655  0.064200
ATOM    594 3HG2 THR    38       8.889 -18.407   1.295  0.064200
ATOM    595  OG1 THR    38       8.813 -16.776  -0.828 -0.676100
ATOM    596  HG1 THR    38       8.695 -16.095  -0.162  0.410200
ATOM    597  C   THR    38      11.395 -16.801  -2.331  0.597300
ATOM    598  O   THR    38      11.371 -17.783  -3.067 -0.567900
ATOM    599  N   ASP    39      11.569 -15.635  -2.915 -0.516300
ATOM    600  H   ASP    39      11.607 -14.875  -2.251  0.293600
ATOM    601  CA  ASP    39      11.819 -15.160  -4.236  0.038100
ATOM    602  HA  ASP    39      11.767 -15.995  -4.934  0.088000
ATOM    603  CB  ASP    39      10.692 -14.211  -4.589 -0.030300
ATOM    604  HB2 ASP    39       9.735 -14.688  -4.375 -0.012200
ATOM    605  HB3 ASP    39      10.805 -13.332  -3.955 -0.012200
ATOM    606  CG  ASP    39      10.727 -13.962  -6.091  0.799400
ATOM    607  OD1 ASP    39      11.739 -13.841  -6.808 -0.801400
ATOM    608  OD2 ASP    39       9.600 -13.945  -6.586 -0.801400
ATOM    609  C   ASP    39      13.139 -14.401  -4.394  0.536600
ATOM    610  O   ASP    39      13.263 -13.208  -4.090 -0.581900
ATOM    611  N   PRO    40      14.154 -15.075  -4.931 -0.254800
ATOM    612  CD  PRO    40      14.176 -16.491  -5.316  0.019200
ATOM    613  HD2 PRO    40      13.670 -16.631  -6.271  0.039100
ATOM    614  HD3 PRO    40      13.733 -17.125  -4.547  0.039100
ATOM    615  CG  PRO    40      15.656 -16.795  -5.456  0.018900
ATOM    616  HG2 PRO    40      15.836 -17.571  -6.201  0.021300
ATOM    617  HG3 PRO    40      16.055 -17.103  -4.490  0.021300
ATOM    618  CB  PRO    40      16.285 -15.491  -5.850 -0.007000
ATOM    619  HB2 PRO    40      16.205 -15.385  -6.932  0.025300
ATOM    620  HB3 PRO    40      17.330 -15.448  -5.541  0.025300
ATOM    621  CA  PRO    40      15.454 -14.424  -5.151 -0.026600
ATOM    622  HA  PRO    40      15.897 -14.177  -4.186  0.064100
ATOM    623  C   PRO    40      15.333 -13.144  -5.968  0.589600
ATOM    624  O   PRO    40      15.906 -12.143  -5.579 -0.574800
ATOM    625  N   GLN    41      14.572 -13.104  -7.046 -0.415700
ATOM    626  H   GLN    41      13.997 -13.903  -7.271  0.271900
ATOM    627  CA  GLN    41      14.468 -11.913  -7.874 -0.003100
ATOM    628  HA  GLN    41      15.462 -11.617  -8.210  0.085000
ATOM    629  CB  GLN    41      13.598 -12.209  -9.081 -0.003600
ATOM    630  HB2 GLN    41      14.059 -13.046  -9.607  0.017100
ATOM    631  HB3 GLN    41      12.616 -12.531  -8.734  0.017100
ATOM    632  CG  GLN    41      13.372 -11.096 -10.078 -0.064500
ATOM    633  HG2 GLN    41      12.943 -10.226  -9.582  0.035200
ATOM    634  HG3 GLN    41      14.312 -10.808 -10.550  0.035200
ATOM    635  CD  GLN    41      12.411 -11.599 -11.142  0.695100
ATOM    636  OE1 GLN    41      12.530 -12.721 -11.627 -0.608600
ATOM    637  NE2 GLN    41      11.444 -10.794 -11.524 -0.940700
ATOM    638 1HE2 GLN    41      10.877 -11.112 -12.297  0.425100
ATOM    639 2HE2 GLN    41      11.434  -9.836 -11.205  0.425100
ATOM    640  C   GLN    41      13.861 -10.775  -7.082  0.597300
ATOM    641  O   GLN    41      14.268  -9.641  -7.237 -0.567900
ATOM    642  N   LEU    42      12.879 -11.052  -6.241 -0.415700
ATOM    643  H   LEU    42      12.577 -12.005  -6.100  0.271900
ATOM    644  CA  LEU    42      12.337  -9.940  -5.465 -0.051800
ATOM    645  HA  LEU    42      12.110  -9.106  -6.129  0.092200
ATOM    646  CB  LEU    42      11.078 -10.453  -4.791 -0.110200
ATOM    647  HB2 LEU    42      11.309 -11.434  -4.374  0.045700
ATOM    648  HB3 LEU    42      10.858  -9.815  -3.935  0.045700
ATOM    649  CG  LEU    42       9.867 -10.495  -5.710  0.353100
ATOM    650  HG  LEU    42      10.176 -10.882  -6.681 -0.036100
ATOM    651  CD1 LEU    42       8.844 -11.437  -5.098 -0.412100
ATOM    652 1HD1 LEU    42       8.215 -10.860  -4.421  0.100000
ATOM    653 2HD1 LEU    42       8.199 -11.865  -5.865  0.100000
ATOM    654 3HD1 LEU    42       9.249 -12.228  -4.466  0.100000
ATOM    655  CD2 LEU    42       9.407  -9.052  -5.864 -0.412100
ATOM    656 1HD2 LEU    42      10.171  -8.434  -6.336  0.100000
ATOM    657 2HD2 LEU    42       8.531  -9.029  -6.512  0.100000
ATOM    658 3HD2 LEU    42       9.123  -8.613  -4.908  0.100000
ATOM    659  C   LEU    42      13.319  -9.431  -4.429  0.597300
ATOM    660  O   LEU    42      13.452  -8.223  -4.181 -0.567900
ATOM    661  N   PHE    43      13.973 -10.385  -3.787 -0.415700
ATOM    662  H   PHE    43      13.757 -11.354  -3.971  0.271900
ATOM    663  CA  PHE    43      14.801 -10.083  -2.656 -0.002400
ATOM    664  HA  PHE    43      14.187  -9.655  -1.864  0.097800
ATOM    665  CB  PHE    43      15.435 -11.362  -2.159 -0.034300
ATOM    666  HB2 PHE    43      14.543 -11.883  -1.811  0.029500
ATOM    667  HB3 PHE    43      15.901 -11.938  -2.959  0.029500
ATOM    668  CG  PHE    43      16.405 -11.035  -1.039  0.011800
ATOM    669  CD1 PHE    43      15.971 -10.389   0.128 -0.125600
ATOM    670  HD1 PHE    43      14.931 -10.131   0.259  0.133000
ATOM    671  CE1 PHE    43      16.888 -10.162   1.160 -0.170400
ATOM    672  HE1 PHE    43      16.564  -9.696   2.079  0.143000
ATOM    673  CZ  PHE    43      18.221 -10.534   0.992 -0.107200
ATOM    674  HZ  PHE    43      18.930 -10.356   1.786  0.129700
ATOM    675  CE2 PHE    43      18.644 -11.149  -0.181 -0.170400
ATOM    676  HE2 PHE    43      19.676 -11.443  -0.298  0.143000
ATOM    677  CD2 PHE    43      17.738 -11.373  -1.194 -0.125600
ATOM    678  HD2 PHE    43      18.085 -11.879  -2.082  0.133000
ATOM    679  C   PHE    43      15.898  -9.118  -2.986  0.597300
ATOM    680  O   PHE    43      16.242  -8.318  -2.117 -0.567900
ATOM    681  N   MET    44      16.453  -9.174  -4.201 -0.415700
ATOM    682  H   MET    44      16.209  -9.917  -4.841  0.271900
ATOM    683  CA  MET    44      17.577  -8.284  -4.461 -0.023700
ATOM    684  HA  MET    44      18.030  -8.009  -3.509  0.088000
ATOM    685  CB  MET    44      18.701  -8.926  -5.283  0.034200
ATOM    686  HB2 MET    44      18.947  -9.968  -5.078  0.024100
ATOM    687  HB3 MET    44      18.493  -8.851  -6.350  0.024100
ATOM    688  CG  MET    44      20.052  -8.300  -4.950  0.001800
ATOM    689  HG2 MET    44      20.382  -7.776  -5.846  0.044000
ATOM    690  HG3 MET    44      19.937  -7.530  -4.187  0.044000
ATOM    691  SD  MET    44      21.424  -9.376  -4.443 -0.273700
ATOM    692  CE  MET    44      20.925  -9.631  -2.731 -0.053600
ATOM    693  HE1 MET    44      21.472  -8.946  -2.083  0.068400
ATOM    694  HE2 MET    44      19.875  -9.359  -2.631  0.068400
ATOM    695  HE3 MET    44      20.951 -10.699  -2.517  0.068400
ATOM    696  C   MET    44      17.140  -6.981  -5.116  0.597300
ATOM    697  O   MET    44      17.977  -6.166  -5.507 -0.567900
ATOM    698  N   THR    45      15.846  -6.715  -5.220 -0.415700
ATOM    699  H   THR    45      15.154  -7.387  -4.921  0.271900
ATOM    700  CA  THR    45      15.476  -5.424  -5.813 -0.038900
ATOM    701  HA  THR    45      16.307  -4.719  -5.829  0.100700
ATOM    702  CB  THR    45      15.010  -5.603  -7.245  0.365400
ATOM    703  HB  THR    45      15.827  -5.943  -7.882  0.004300
ATOM    704  CG2 THR    45      13.862  -6.583  -7.278 -0.243800
ATOM    705 1HG2 THR    45      13.788  -7.000  -8.283  0.064200
ATOM    706 2HG2 THR    45      13.977  -7.410  -6.577  0.064200
ATOM    707 3HG2 THR    45      12.920  -6.084  -7.053  0.064200
ATOM    708  OG1 THR    45      14.463  -4.371  -7.718 -0.676100
ATOM    709  HG1 THR    45      14.152  -3.940  -6.918  0.410200
ATOM    710  C   THR    45      14.377  -4.696  -5.075  0.597300
ATOM    711  O   THR    45      13.928  -3.659  -5.542 -0.567900
ATOM    712  N   THR    46      13.943  -5.236  -3.938 -0.415700
ATOM    713  H   THR    46      14.396  -6.064  -3.577  0.271900
ATOM    714  CA  THR    46      12.707  -4.788  -3.289 -0.038900
ATOM    715  HA  THR    46      12.430  -3.812  -3.688  0.100700
ATOM    716  CB  THR    46      11.533  -5.751  -3.501  0.365400
ATOM    717  HB  THR    46      11.650  -6.644  -2.886  0.004300
ATOM    718  CG2 THR    46      10.253  -5.008  -3.159 -0.243800
ATOM    719 1HG2 THR    46      10.199  -4.063  -3.700  0.064200
ATOM    720 2HG2 THR    46       9.400  -5.618  -3.457  0.064200
ATOM    721 3HG2 THR    46      10.193  -4.817  -2.088  0.064200
ATOM    722  OG1 THR    46      11.439  -6.122  -4.846 -0.676100
ATOM    723  HG1 THR    46      12.098  -6.814  -4.944  0.410200
ATOM    724  C   THR    46      12.956  -4.661  -1.809  0.597300
ATOM    725  O   THR    46      13.627  -5.482  -1.228 -0.567900
ATOM    726  N   VAL    47      12.472  -3.605  -1.193 -0.415700
ATOM    727  H   VAL    47      11.980  -2.913  -1.740  0.271900
ATOM    728  CA  VAL    47      12.494  -3.422   0.263 -0.087500
ATOM    729  HA  VAL    47      12.880  -4.313   0.759  0.096900
ATOM    730  CB  VAL    47      13.337  -2.231   0.694  0.298500
ATOM    731  HB  VAL    47      13.071  -1.358   0.098 -0.029700
ATOM    732  CG1 VAL    47      13.141  -1.917   2.167 -0.319200
ATOM    733 1HG1 VAL    47      13.313  -2.802   2.781  0.079100
ATOM    734 2HG1 VAL    47      13.848  -1.142   2.463  0.079100
ATOM    735 3HG1 VAL    47      12.141  -1.525   2.352  0.079100
ATOM    736  CG2 VAL    47      14.815  -2.564   0.485 -0.319200
ATOM    737 1HG2 VAL    47      14.989  -3.041  -0.480  0.079100
ATOM    738 2HG2 VAL    47      15.402  -1.648   0.548  0.079100
ATOM    739 3HG2 VAL    47      15.153  -3.258   1.254  0.079100
ATOM    740  C   VAL    47      11.059  -3.233   0.706  0.597300
ATOM    741  O   VAL    47      10.325  -2.510   0.043 -0.567900
ATOM    742  N   ILE    48      10.664  -3.847   1.800 -0.415700
ATOM    743  H   ILE    48      11.358  -4.411   2.268  0.271900
ATOM    744  CA  ILE    48       9.360  -3.782   2.417 -0.059700
ATOM    745  HA  ILE    48       8.710  -3.158   1.805  0.086900
ATOM    746  CB  ILE    48       8.658  -5.148   2.626  0.130300
ATOM    747  HB  ILE    48       9.138  -5.651   3.465  0.018700
ATOM    748  CG2 ILE    48       7.198  -4.889   3.000 -0.320400
ATOM    749 1HG2 ILE    48       6.679  -5.834   3.157  0.088200
ATOM    750 2HG2 ILE    48       7.142  -4.327   3.932  0.088200
ATOM    751 3HG2 ILE    48       6.684  -4.308   2.234  0.088200
ATOM    752  CG1 ILE    48       8.743  -6.102   1.453 -0.043000
ATOM    753 2HG1 ILE    48       9.784  -6.369   1.270  0.023600
ATOM    754 3HG1 ILE    48       8.200  -6.996   1.760  0.023600
ATOM    755  CD1 ILE    48       8.128  -5.518   0.180 -0.066000
ATOM    756 1HD1 ILE    48       8.705  -4.654  -0.149  0.018600
ATOM    757 2HD1 ILE    48       8.104  -6.224  -0.650  0.018600
ATOM    758 3HD1 ILE    48       7.090  -5.231   0.346  0.018600
ATOM    759  C   ILE    48       9.545  -3.127   3.774  0.597300
ATOM    760  O   ILE    48      10.276  -3.636   4.614 -0.567900
ATOM    761  N   THR    49       8.876  -2.011   4.008 -0.415700
ATOM    762  H   THR    49       8.309  -1.633   3.263  0.271900
ATOM    763  CA  THR    49       9.030  -1.209   5.218 -0.038900
ATOM    764  HA  THR    49       9.704  -1.715   5.909  0.100700
ATOM    765  CB  THR    49       9.659   0.158   4.900  0.365400
ATOM    766  HB  THR    49       9.005   0.692   4.211  0.004300
ATOM    767  CG2 THR    49       9.850   0.997   6.145 -0.243800
ATOM    768 1HG2 THR    49      10.396   1.904   5.885  0.064200
ATOM    769 2HG2 THR    49       8.886   1.285   6.564  0.064200
ATOM    770 3HG2 THR    49      10.431   0.439   6.879  0.064200
ATOM    771  OG1 THR    49      10.908  -0.038   4.252 -0.676100
ATOM    772  HG1 THR    49      10.994   0.579   3.522  0.410200
ATOM    773  C   THR    49       7.685  -1.008   5.881  0.597300
ATOM    774  O   THR    49       6.751  -0.538   5.235 -0.567900
ATOM    775  N   PRO    50       7.563  -1.306   7.187 -0.254800
ATOM    776  CD  PRO    50       8.582  -1.922   8.056  0.019200
ATOM    777  HD2 PRO    50       9.473  -1.301   8.150  0.039100
ATOM    778  HD3 PRO    50       8.843  -2.909   7.674  0.039100
ATOM    779  CG  PRO    50       7.902  -2.065   9.403  0.018900
ATOM    780  HG2 PRO    50       8.214  -1.246  10.050  0.021300
ATOM    781  HG3 PRO    50       8.152  -3.016   9.874  0.021300
ATOM    782  CB  PRO    50       6.412  -1.965   9.126 -0.007000
ATOM    783  HB2 PRO    50       5.877  -1.578   9.993  0.025300
ATOM    784  HB3 PRO    50       6.024  -2.943   8.842  0.025300
ATOM    785  CA  PRO    50       6.337  -1.009   7.919 -0.026600
ATOM    786  HA  PRO    50       5.459  -1.245   7.318  0.064100
ATOM    787  C   PRO    50       6.306   0.445   8.370  0.589600
ATOM    788  O   PRO    50       7.350   0.977   8.747 -0.574800
ATOM    789  N   THR    51       5.124   1.052   8.374 -0.415700
ATOM    790  H   THR    51       4.320   0.576   7.990  0.271900
ATOM    791  CA  THR    51       5.002   2.461   8.717 -0.038900
ATOM    792  HA  THR    51       5.922   2.803   9.191  0.100700
ATOM    793  CB  THR    51       4.757   3.371   7.484  0.365400
ATOM    794  HB  THR    51       4.951   4.410   7.751  0.004300
ATOM    795  CG2 THR    51       5.656   2.978   6.322 -0.243800
ATOM    796 1HG2 THR    51       5.356   2.018   5.904  0.064200
ATOM    797 2HG2 THR    51       5.565   3.742   5.550  0.064200
ATOM    798 3HG2 THR    51       6.692   2.935   6.659  0.064200
ATOM    799  OG1 THR    51       3.419   3.255   7.039 -0.676100
ATOM    800  HG1 THR    51       2.842   3.760   7.616  0.410200
ATOM    801  C   THR    51       3.879   2.730   9.683  0.597300
ATOM    802  O   THR    51       2.966   1.923   9.891 -0.567900
ATOM    803  N   GLY    52       3.912   3.936  10.242 -0.415700
ATOM    804  H   GLY    52       4.699   4.538  10.046  0.271900
ATOM    805  CA  GLY    52       2.734   4.513  10.878 -0.025200
ATOM    806  HA2 GLY    52       2.189   3.762  11.450  0.069800
ATOM    807  HA3 GLY    52       3.050   5.306  11.557  0.069800
ATOM    808  C   GLY    52       1.786   5.094   9.840  0.597300
ATOM    809  O   GLY    52       2.026   5.053   8.627 -0.567900
ATOM    810  N   CYM    53       0.706   5.695  10.325 -0.415700
ATOM    811  H   CYM    53       0.548   5.649  11.322  0.271900
ATOM    812  CA  CYM    53      -0.403   6.168   9.497 -0.035100
ATOM    813  HA  CYM    53      -0.904   5.304   9.060  0.050800
ATOM    814  CB  CYM    53      -1.376   6.912  10.382 -0.241300
ATOM    815  HB3 CYM    53      -0.855   7.746  10.852  0.112200
ATOM    816  HB2 CYM    53      -1.683   6.241  11.184  0.112200
ATOM    817  SG  CYM    53      -2.875   7.513   9.529 -0.884400
ATOM    818  C   CYM    53       0.100   7.072   8.399  0.597300
ATOM    819  O   CYM    53       0.875   8.006   8.627 -0.567900
ATOM    820  N   MET    54      -0.384   6.828   7.181 -0.415700
ATOM    821  H   MET    54      -1.015   6.050   7.051  0.271900
ATOM    822  CA  MET    54      -0.115   7.641   5.997 -0.023700
ATOM    823  HA  MET    54       0.640   8.388   6.241  0.088000
ATOM    824  CB  MET    54       0.444   6.774   4.855  0.034200
ATOM    825  HB2 MET    54      -0.194   5.905   4.693  0.024100
ATOM    826  HB3 MET    54       0.498   7.356   3.936  0.024100
ATOM    827  CG  MET    54       1.868   6.338   5.203  0.001800
ATOM    828  HG2 MET    54       2.451   7.226   5.445  0.044000
ATOM    829  HG3 MET    54       1.848   5.692   6.082  0.044000
ATOM    830  SD  MET    54       2.725   5.463   3.860 -0.273700
ATOM    831  CE  MET    54       1.965   3.846   3.970 -0.053600
ATOM    832  HE1 MET    54       2.412   3.179   3.233  0.068400
ATOM    833  HE2 MET    54       2.112   3.422   4.963  0.068400
ATOM    834  HE3 MET    54       0.896   3.925   3.773  0.068400
ATOM    835  C   MET    54      -1.334   8.443   5.563  0.597300
ATOM    836  O   MET    54      -1.425   8.910   4.438 -0.567900
ATOM    837  N   ASN    55      -2.271   8.656   6.492 -0.415700
ATOM    838  H   ASN    55      -2.135   8.261   7.411  0.271900
ATOM    839  CA  ASN    55      -3.319   9.636   6.334  0.014300
ATOM    840  HA  ASN    55      -3.887   9.634   7.264  0.104800
ATOM    841  CB  ASN    55      -2.764  11.057   6.102 -0.204100
ATOM    842  HB2 ASN    55      -2.351  11.159   5.099  0.079700
ATOM    843  HB3 ASN    55      -3.572  11.781   6.209  0.079700
ATOM    844  CG  ASN    55      -1.698  11.407   7.112  0.713000
ATOM    845  OD1 ASN    55      -0.572  11.799   6.798 -0.593100
ATOM    846  ND2 ASN    55      -2.016  11.264   8.362 -0.919100
ATOM    847 1HD2 ASN    55      -1.341  11.474   9.083  0.419600
ATOM    848 2HD2 ASN    55      -3.008  11.278   8.553  0.419600
ATOM    849  C   ASN    55      -4.344   9.280   5.261  0.597300
ATOM    850  O   ASN    55      -4.947  10.163   4.638 -0.567900
ATOM    851  N   ALA    56      -4.586   7.980   5.061 -0.415700
ATOM    852  H   ALA    56      -3.989   7.285   5.486  0.271900
ATOM    853  CA  ALA    56      -5.650   7.523   4.181  0.033700
ATOM    854  HA  ALA    56      -6.399   8.309   4.086  0.082300
ATOM    855  CB  ALA    56      -5.117   7.222   2.780 -0.182500
ATOM    856  HB1 ALA    56      -4.698   8.129   2.346  0.060300
ATOM    857  HB2 ALA    56      -4.335   6.464   2.831  0.060300
ATOM    858  HB3 ALA    56      -5.923   6.867   2.137  0.060300
ATOM    859  C   ALA    56      -6.378   6.330   4.797  0.597300
ATOM    860  O   ALA    56      -6.799   5.391   4.123 -0.567900
ATOM    861  N   SER    57      -6.537   6.376   6.124 -0.415700
ATOM    862  H   SER    57      -6.289   7.226   6.610  0.271900
ATOM    863  CA  SER    57      -6.907   5.211   6.918 -0.024900
ATOM    864  HA  SER    57      -6.143   4.446   6.777  0.084300
ATOM    865  CB  SER    57      -6.971   5.572   8.400  0.211700
ATOM    866  HB2 SER    57      -7.814   6.238   8.584  0.035200
ATOM    867  HB3 SER    57      -7.096   4.664   8.991  0.035200
ATOM    868  OG  SER    57      -5.772   6.225   8.759 -0.654600
ATOM    869  HG  SER    57      -5.971   7.164   8.782  0.427500
ATOM    870  C   SER    57      -8.239   4.593   6.540  0.597300
ATOM    871  O   SER    57      -8.375   3.372   6.541 -0.567900
ATOM    872  N   MET    58      -9.226   5.403   6.202 -0.415700
ATOM    873  H   MET    58      -9.084   6.403   6.211  0.271900
ATOM    874  CA  MET    58     -10.533   4.853   5.849 -0.023700
ATOM    875  HA  MET    58     -10.842   4.158   6.629  0.088000
ATOM    876  CB  MET    58     -11.584   5.943   5.776  0.034200
ATOM    877  HB2 MET    58     -11.256   6.668   5.031  0.024100
ATOM    878  HB3 MET    58     -12.528   5.532   5.420  0.024100
ATOM    879  CG  MET    58     -11.787   6.692   7.081  0.001800
ATOM    880  HG2 MET    58     -10.882   6.675   7.688  0.044000
ATOM    881  HG3 MET    58     -12.055   7.726   6.867  0.044000
ATOM    882  SD  MET    58     -13.083   5.951   7.933 -0.273700
ATOM    883  CE  MET    58     -14.633   6.221   7.186 -0.053600
ATOM    884  HE1 MET    58     -14.424   6.703   6.231  0.068400
ATOM    885  HE2 MET    58     -15.130   5.299   6.887  0.068400
ATOM    886  HE3 MET    58     -15.221   6.970   7.715  0.068400
ATOM    887  C   MET    58     -10.496   4.056   4.542  0.597300
ATOM    888  O   MET    58     -11.434   3.342   4.240 -0.567900
ATOM    889  N   MET    59      -9.423   4.183   3.763 -0.415700
ATOM    890  H   MET    59      -8.672   4.792   4.055  0.271900
ATOM    891  CA  MET    59      -9.234   3.421   2.533 -0.023700
ATOM    892  HA  MET    59     -10.162   2.920   2.256  0.088000
ATOM    893  CB  MET    59      -8.880   4.385   1.376  0.034200
ATOM    894  HB2 MET    59      -8.028   4.996   1.674  0.024100
ATOM    895  HB3 MET    59      -8.601   3.810   0.493  0.024100
ATOM    896  CG  MET    59     -10.103   5.270   1.005  0.001800
ATOM    897  HG2 MET    59     -10.938   4.622   0.737  0.044000
ATOM    898  HG3 MET    59     -10.396   5.873   1.864  0.044000
ATOM    899  SD  MET    59      -9.758   6.360  -0.379 -0.273700
ATOM    900  CE  MET    59      -8.514   7.379   0.353 -0.053600
ATOM    901  HE1 MET    59      -8.879   7.794   1.293  0.068400
ATOM    902  HE2 MET    59      -7.603   6.807   0.531  0.068400
ATOM    903  HE3 MET    59      -8.283   8.199  -0.327  0.068400
ATOM    904  C   MET    59      -8.210   2.294   2.713  0.597300
ATOM    905  O   MET    59      -7.725   1.739   1.729 -0.567900
ATOM    906  N   GLY    60      -7.866   1.953   3.947 -0.415700
ATOM    907  H   GLY    60      -8.290   2.445   4.721  0.271900
ATOM    908  CA  GLY    60      -6.855   0.994   4.219 -0.025200
ATOM    909  HA2 GLY    60      -6.048   1.187   3.513  0.069800
ATOM    910  HA3 GLY    60      -6.456   1.159   5.219  0.069800
ATOM    911  C   GLY    60      -7.262  -0.455   4.105  0.597300
ATOM    912  O   GLY    60      -8.452  -0.768   3.955 -0.567900
ATOM    913  N   PRO    61      -6.319  -1.387   4.213 -0.254800
ATOM    914  CD  PRO    61      -6.656  -2.814   4.366  0.019200
ATOM    915  HD2 PRO    61      -6.782  -3.279   3.389  0.039100
ATOM    916  HD3 PRO    61      -7.535  -2.969   4.992  0.039100
ATOM    917  CG  PRO    61      -5.419  -3.352   5.060  0.018900
ATOM    918  HG2 PRO    61      -5.287  -4.426   4.930  0.021300
ATOM    919  HG3 PRO    61      -5.458  -3.109   6.122  0.021300
ATOM    920  CB  PRO    61      -4.311  -2.580   4.398 -0.007000
ATOM    921  HB2 PRO    61      -4.152  -2.972   3.394  0.025300
ATOM    922  HB3 PRO    61      -3.389  -2.664   4.973  0.025300
ATOM    923  CA  PRO    61      -4.865  -1.185   4.345 -0.026600
ATOM    924  HA  PRO    61      -4.661  -0.685   5.292  0.064100
ATOM    925  C   PRO    61      -4.222  -0.427   3.194  0.589600
ATOM    926  O   PRO    61      -4.488  -0.703   2.028 -0.574800
ATOM    927  N   VAL    62      -3.422   0.561   3.561 -0.415700
ATOM    928  H   VAL    62      -3.293   0.704   4.553  0.271900
ATOM    929  CA  VAL    62      -2.691   1.443   2.648 -0.087500
ATOM    930  HA  VAL    62      -3.232   1.472   1.702  0.096900
ATOM    931  CB  VAL    62      -2.639   2.872   3.197  0.298500
ATOM    932  HB  VAL    62      -2.135   2.862   4.164 -0.029700
ATOM    933  CG1 VAL    62      -1.857   3.767   2.246 -0.319200
ATOM    934 1HG1 VAL    62      -2.299   3.736   1.251  0.079100
ATOM    935 2HG1 VAL    62      -1.887   4.790   2.620  0.079100
ATOM    936 3HG1 VAL    62      -0.812   3.461   2.197  0.079100
ATOM    937  CG2 VAL    62      -4.053   3.430   3.393 -0.319200
ATOM    938 1HG2 VAL    62      -4.588   2.852   4.147  0.079100
ATOM    939 2HG2 VAL    62      -3.980   4.448   3.775  0.079100
ATOM    940 3HG2 VAL    62      -4.609   3.425   2.456  0.079100
ATOM    941  C   VAL    62      -1.291   0.889   2.406  0.597300
ATOM    942  O   VAL    62      -0.542   0.624   3.361 -0.567900
ATOM    943  N   VAL    63      -0.939   0.744   1.131 -0.415700
ATOM    944  H   VAL    63      -1.607   1.014   0.424  0.271900
ATOM    945  CA  VAL    63       0.368   0.280   0.690 -0.087500
ATOM    946  HA  VAL    63       1.057   0.296   1.535  0.096900
ATOM    947  CB  VAL    63       0.298  -1.158   0.145  0.298500
ATOM    948  HB  VAL    63      -0.404  -1.203  -0.688 -0.029700
ATOM    949  CG1 VAL    63       1.662  -1.568  -0.385 -0.319200
ATOM    950 1HG1 VAL    63       1.934  -0.977  -1.260  0.079100
ATOM    951 2HG1 VAL    63       2.415  -1.440   0.393  0.079100
ATOM    952 3HG1 VAL    63       1.634  -2.616  -0.682  0.079100
ATOM    953  CG2 VAL    63      -0.223  -2.083   1.229 -0.319200
ATOM    954 1HG2 VAL    63      -1.256  -1.844   1.482  0.079100
ATOM    955 2HG2 VAL    63      -0.193  -3.112   0.870  0.079100
ATOM    956 3HG2 VAL    63       0.392  -1.997   2.125  0.079100
ATOM    957  C   VAL    63       0.857   1.246  -0.371  0.597300
ATOM    958  O   VAL    63       0.115   1.504  -1.316 -0.567900
ATOM    959  N   VAL    64       2.072   1.765  -0.247 -0.415700
ATOM    960  H   VAL    64       2.641   1.492   0.542  0.271900
ATOM    961  CA  VAL    64       2.603   2.736  -1.206 -0.087500
ATOM    962  HA  VAL    64       1.885   2.890  -2.011  0.096900
ATOM    963  CB  VAL    64       2.828   4.096  -0.529  0.298500
ATOM    964  HB  VAL    64       3.623   4.002   0.210 -0.029700
ATOM    965  CG1 VAL    64       3.280   5.115  -1.583 -0.319200
ATOM    966 1HG1 VAL    64       2.555   5.157  -2.396  0.079100
ATOM    967 2HG1 VAL    64       3.346   6.102  -1.125  0.079100
ATOM    968 3HG1 VAL    64       4.261   4.854  -1.980  0.079100
ATOM    969  CG2 VAL    64       1.565   4.523   0.207 -0.319200
ATOM    970 1HG2 VAL    64       0.712   4.502  -0.472  0.079100
ATOM    971 2HG2 VAL    64       1.367   3.873   1.059  0.079100
ATOM    972 3HG2 VAL    64       1.690   5.538   0.585  0.079100
ATOM    973  C   VAL    64       3.882   2.193  -1.805  0.597300
ATOM    974  O   VAL    64       4.747   1.704  -1.081 -0.567900
ATOM    975  N   VAL    65       4.008   2.290  -3.116 -0.415700
ATOM    976  H   VAL    65       3.256   2.718  -3.637  0.271900
ATOM    977  CA  VAL    65       5.172   1.817  -3.837 -0.087500
ATOM    978  HA  VAL    65       5.850   1.315  -3.146  0.096900
ATOM    979  CB  VAL    65       4.814   0.791  -4.929  0.298500
ATOM    980  HB  VAL    65       4.203   1.275  -5.691 -0.029700
ATOM    981  CG1 VAL    65       6.066   0.258  -5.606 -0.319200
ATOM    982 1HG1 VAL    65       5.789  -0.511  -6.327  0.079100
ATOM    983 2HG1 VAL    65       6.583   1.057  -6.138  0.079100
ATOM    984 3HG1 VAL    65       6.734  -0.177  -4.863  0.079100
ATOM    985  CG2 VAL    65       3.987  -0.344  -4.326 -0.319200
ATOM    986 1HG2 VAL    65       3.822  -1.119  -5.074  0.079100
ATOM    987 2HG2 VAL    65       4.505  -0.775  -3.469  0.079100
ATOM    988 3HG2 VAL    65       3.015   0.032  -4.006  0.079100
ATOM    989  C   VAL    65       5.908   3.000  -4.438  0.597300
ATOM    990  O   VAL    65       5.339   3.730  -5.263 -0.567900
ATOM    991  N   TYR    66       7.160   3.162  -4.032 -0.415700
ATOM    992  H   TYR    66       7.533   2.507  -3.360  0.271900
ATOM    993  CA  TYR    66       8.060   4.171  -4.563 -0.001400
ATOM    994  HA  TYR    66       7.499   4.793  -5.261  0.087600
ATOM    995  CB  TYR    66       8.563   5.093  -3.430 -0.015200
ATOM    996  HB2 TYR    66       8.869   4.474  -2.586  0.029500
ATOM    997  HB3 TYR    66       9.448   5.647  -3.740  0.029500
ATOM    998  CG  TYR    66       7.529   6.103  -2.980 -0.001100
ATOM    999  CD1 TYR    66       7.039   6.094  -1.685 -0.190600
ATOM   1000  HD1 TYR    66       7.399   5.355  -0.985  0.169900
ATOM   1001  CE1 TYR    66       6.094   7.025  -1.261 -0.234100
ATOM   1002  HE1 TYR    66       5.714   7.011  -0.250  0.165600
ATOM   1003  CZ  TYR    66       5.633   7.958  -2.169  0.322600
ATOM   1004  OH  TYR    66       4.700   8.862  -1.892 -0.557900
ATOM   1005  HH  TYR    66       4.183   9.073  -2.672  0.399200
ATOM   1006  CE2 TYR    66       6.107   7.990  -3.454 -0.234100
ATOM   1007  HE2 TYR    66       5.770   8.753  -4.140  0.165600
ATOM   1008  CD2 TYR    66       7.051   7.069  -3.859 -0.190600
ATOM   1009  HD2 TYR    66       7.436   7.125  -4.866  0.169900
ATOM   1010  C   TYR    66       9.190   3.523  -5.327  0.597300
ATOM   1011  O   TYR    66       9.502   2.354  -5.088 -0.567900
ATOM   1012  N   PRO    67       9.857   4.256  -6.219 -0.254800
ATOM   1013  CD  PRO    67      11.033   3.732  -6.921  0.019200
ATOM   1014  HD2 PRO    67      10.814   2.785  -7.414  0.039100
ATOM   1015  HD3 PRO    67      11.855   3.615  -6.215  0.039100
ATOM   1016  CG  PRO    67      11.334   4.808  -7.940  0.018900
ATOM   1017  HG2 PRO    67      10.754   4.622  -8.844  0.021300
ATOM   1018  HG3 PRO    67      12.395   4.853  -8.184  0.021300
ATOM   1019  CB  PRO    67      10.866   6.068  -7.285 -0.007000
ATOM   1020  HB2 PRO    67      10.706   6.870  -8.006  0.025300
ATOM   1021  HB3 PRO    67      11.608   6.380  -6.550  0.025300
ATOM   1022  CA  PRO    67       9.590   5.641  -6.579 -0.026600
ATOM   1023  HA  PRO    67       9.474   6.279  -5.702  0.064100
ATOM   1024  C   PRO    67       8.373   5.866  -7.476  0.589600
ATOM   1025  O   PRO    67       8.055   7.027  -7.756 -0.574800
ATOM   1026  N   ASP    68       7.670   4.804  -7.879 -0.516300
ATOM   1027  H   ASP    68       8.054   3.877  -7.762  0.293600
ATOM   1028  CA  ASP    68       6.509   4.939  -8.750  0.038100
ATOM   1029  HA  ASP    68       6.850   5.268  -9.732  0.088000
ATOM   1030  CB  ASP    68       5.793   3.569  -8.894 -0.030300
ATOM   1031  HB2 ASP    68       5.338   3.303  -7.940 -0.012200
ATOM   1032  HB3 ASP    68       4.989   3.692  -9.619 -0.012200
ATOM   1033  CG  ASP    68       6.678   2.410  -9.327  0.799400
ATOM   1034  OD1 ASP    68       7.904   2.378  -9.123 -0.801400
ATOM   1035  OD2 ASP    68       6.112   1.445  -9.883 -0.801400
ATOM   1036  C   ASP    68       5.468   5.918  -8.244  0.536600
ATOM   1037  O   ASP    68       4.808   6.614  -9.035 -0.581900
ATOM   1038  N   GLY    69       5.282   5.955  -6.928 -0.415700
ATOM   1039  H   GLY    69       5.756   5.287  -6.337  0.271900
ATOM   1040  CA  GLY    69       4.234   6.772  -6.356 -0.025200
ATOM   1041  HA2 GLY    69       4.446   6.893  -5.294  0.069800
ATOM   1042  HA3 GLY    69       4.208   7.768  -6.799  0.069800
ATOM   1043  C   GLY    69       2.828   6.237  -6.454  0.597300
ATOM   1044  O   GLY    69       1.853   6.992  -6.538 -0.567900
ATOM   1045  N   VAL    70       2.715   4.910  -6.468 -0.415700
ATOM   1046  H   VAL    70       3.543   4.356  -6.301  0.271900
ATOM   1047  CA  VAL    70       1.420   4.247  -6.529 -0.087500
ATOM   1048  HA  VAL    70       0.693   4.883  -7.034  0.096900
ATOM   1049  CB  VAL    70       1.520   2.933  -7.297  0.298500
ATOM   1050  HB  VAL    70       2.320   2.334  -6.861 -0.029700
ATOM   1051  CG1 VAL    70       0.234   2.144  -7.191 -0.319200
ATOM   1052 1HG1 VAL    70      -0.608   2.751  -7.523  0.079100
ATOM   1053 2HG1 VAL    70       0.297   1.252  -7.814  0.079100
ATOM   1054 3HG1 VAL    70       0.058   1.805  -6.170  0.079100
ATOM   1055  CG2 VAL    70       1.866   3.206  -8.756 -0.319200
ATOM   1056 1HG2 VAL    70       1.989   2.261  -9.285  0.079100
ATOM   1057 2HG2 VAL    70       1.067   3.778  -9.228  0.079100
ATOM   1058 3HG2 VAL    70       2.796   3.769  -8.835  0.079100
ATOM   1059  C   VAL    70       0.943   3.992  -5.114  0.597300
ATOM   1060  O   VAL    70       1.618   3.323  -4.325 -0.567900
ATOM   1061  N   TRP    71      -0.224   4.519  -4.781 -0.415700
ATOM   1062  H   TRP    71      -0.718   5.065  -5.473  0.271900
ATOM   1063  CA  TRP    71      -0.899   4.286  -3.507 -0.027500
ATOM   1064  HA  TRP    71      -0.201   3.883  -2.773  0.112300
ATOM   1065  CB  TRP    71      -1.493   5.580  -2.943 -0.005000
ATOM   1066  HB2 TRP    71      -2.144   6.029  -3.692  0.033900
ATOM   1067  HB3 TRP    71      -2.110   5.320  -2.083  0.033900
ATOM   1068  CG  TRP    71      -0.468   6.593  -2.512 -0.141500
ATOM   1069  CD1 TRP    71       0.509   7.174  -3.248 -0.163800
ATOM   1070  HD1 TRP    71       0.693   6.995  -4.297  0.206200
ATOM   1071  NE1 TRP    71       1.233   8.031  -2.458 -0.341800
ATOM   1072  HE1 TRP    71       2.044   8.545  -2.770  0.341200
ATOM   1073  CE2 TRP    71       0.742   8.031  -1.189  0.138000
ATOM   1074  CZ2 TRP    71       1.132   8.716  -0.053 -0.260100
ATOM   1075  HZ2 TRP    71       1.968   9.400  -0.082  0.157200
ATOM   1076  CH2 TRP    71       0.419   8.516   1.113 -0.113400
ATOM   1077  HH2 TRP    71       0.709   9.044   2.009  0.141700
ATOM   1078  CZ3 TRP    71      -0.667   7.631   1.159 -0.197200
ATOM   1079  HZ3 TRP    71      -1.202   7.479   2.085  0.144700
ATOM   1080  CE3 TRP    71      -1.044   6.930   0.010 -0.238700
ATOM   1081  HE3 TRP    71      -1.865   6.229   0.049  0.170000
ATOM   1082  CD2 TRP    71      -0.349   7.133  -1.182  0.124300
ATOM   1083  C   TRP    71      -2.001   3.283  -3.742  0.597300
ATOM   1084  O   TRP    71      -2.879   3.505  -4.576 -0.567900
ATOM   1085  N   TYR    72      -1.965   2.192  -2.995 -0.415700
ATOM   1086  H   TYR    72      -1.195   2.077  -2.351  0.271900
ATOM   1087  CA  TYR    72      -2.997   1.181  -2.952 -0.001400
ATOM   1088  HA  TYR    72      -3.646   1.284  -3.821  0.087600
ATOM   1089  CB  TYR    72      -2.350  -0.200  -2.967 -0.015200
ATOM   1090  HB2 TYR    72      -1.655  -0.264  -2.130  0.029500
ATOM   1091  HB3 TYR    72      -3.132  -0.936  -2.782  0.029500
ATOM   1092  CG  TYR    72      -1.655  -0.625  -4.226 -0.001100
ATOM   1093  CD1 TYR    72      -0.294  -0.939  -4.241 -0.190600
ATOM   1094  HD1 TYR    72       0.285  -0.817  -3.338  0.169900
ATOM   1095  CE1 TYR    72       0.330  -1.364  -5.406 -0.234100
ATOM   1096  HE1 TYR    72       1.385  -1.593  -5.411  0.165600
ATOM   1097  CZ  TYR    72      -0.420  -1.537  -6.551  0.322600
ATOM   1098  OH  TYR    72       0.175  -1.990  -7.661 -0.557900
ATOM   1099  HH  TYR    72       1.127  -1.871  -7.665  0.399200
ATOM   1100  CE2 TYR    72      -1.774  -1.241  -6.551 -0.234100
ATOM   1101  HE2 TYR    72      -2.339  -1.363  -7.463  0.165600
ATOM   1102  CD2 TYR    72      -2.395  -0.776  -5.398 -0.190600
ATOM   1103  HD2 TYR    72      -3.448  -0.538  -5.410  0.169900
ATOM   1104  C   TYR    72      -3.818   1.325  -1.688  0.597300
ATOM   1105  O   TYR    72      -3.278   1.631  -0.623 -0.567900
ATOM   1106  N   GLY    73      -5.102   1.008  -1.813 -0.415700
ATOM   1107  H   GLY    73      -5.446   0.731  -2.722  0.271900
ATOM   1108  CA  GLY    73      -5.995   0.884  -0.679 -0.025200
ATOM   1109  HA2 GLY    73      -5.450   1.009   0.257  0.069800
ATOM   1110  HA3 GLY    73      -6.750   1.669  -0.735  0.069800
ATOM   1111  C   GLY    73      -6.702  -0.445  -0.653  0.597300
ATOM   1112  O   GLY    73      -6.710  -1.196  -1.636 -0.567900
ATOM   1113  N   GLN    74      -7.280  -0.739   0.497 -0.415700
ATOM   1114  H   GLN    74      -7.275  -0.023   1.209  0.271900
ATOM   1115  CA  GLN    74      -8.085  -1.937   0.710 -0.003100
ATOM   1116  HA  GLN    74      -8.354  -1.960   1.766  0.085000
ATOM   1117  CB  GLN    74      -9.387  -1.924  -0.096 -0.003600
ATOM   1118  HB2 GLN    74      -9.158  -2.061  -1.152  0.017100
ATOM   1119  HB3 GLN    74     -10.016  -2.754   0.227  0.017100
ATOM   1120  CG  GLN    74     -10.159  -0.644   0.099 -0.064500
ATOM   1121  HG2 GLN    74     -10.453  -0.532   1.143  0.035200
ATOM   1122  HG3 GLN    74      -9.582   0.225  -0.218  0.035200
ATOM   1123  CD  GLN    74     -11.392  -0.762  -0.777  0.695100
ATOM   1124  OE1 GLN    74     -12.467  -1.031  -0.297 -0.608600
ATOM   1125  NE2 GLN    74     -11.219  -0.628  -2.084 -0.940700
ATOM   1126 1HE2 GLN    74     -12.032  -0.670  -2.681  0.425100
ATOM   1127 2HE2 GLN    74     -10.299  -0.462  -2.465  0.425100
ATOM   1128  C   GLN    74      -7.322  -3.216   0.440  0.597300
ATOM   1129  O   GLN    74      -7.899  -4.207   0.008 -0.567900
ATOM   1130  N   VAL    75      -6.007  -3.208   0.652 -0.415700
ATOM   1131  H   VAL    75      -5.550  -2.370   0.982  0.271900
ATOM   1132  CA  VAL    75      -5.219  -4.374   0.295 -0.087500
ATOM   1133  HA  VAL    75      -5.505  -4.699  -0.705  0.096900
ATOM   1134  CB  VAL    75      -3.731  -4.037   0.262  0.298500
ATOM   1135  HB  VAL    75      -3.403  -3.761   1.264 -0.029700
ATOM   1136  CG1 VAL    75      -2.903  -5.237  -0.179 -0.319200
ATOM   1137 1HG1 VAL    75      -3.237  -5.583  -1.158  0.079100
ATOM   1138 2HG1 VAL    75      -1.853  -4.952  -0.245  0.079100
ATOM   1139 3HG1 VAL    75      -2.978  -6.052   0.540  0.079100
ATOM   1140  CG2 VAL    75      -3.472  -2.845  -0.653 -0.319200
ATOM   1141 1HG2 VAL    75      -2.399  -2.684  -0.752  0.079100
ATOM   1142 2HG2 VAL    75      -3.898  -3.036  -1.638  0.079100
ATOM   1143 3HG2 VAL    75      -3.910  -1.935  -0.243  0.079100
ATOM   1144  C   VAL    75      -5.486  -5.514   1.270  0.597300
ATOM   1145  O   VAL    75      -5.415  -5.333   2.483 -0.567900
ATOM   1146  N   LYS    76      -5.770  -6.686   0.736 -0.347900
ATOM   1147  H   LYS    76      -5.860  -6.762  -0.267  0.274700
ATOM   1148  CA  LYS    76      -5.908  -7.916   1.511 -0.240000
ATOM   1149  HA  LYS    76      -6.087  -7.689   2.562  0.142600
ATOM   1150  CB  LYS    76      -7.057  -8.771   0.993 -0.009400
ATOM   1151  HB2 LYS    76      -6.875  -9.025  -0.051  0.036200
ATOM   1152  HB3 LYS    76      -7.073  -9.705   1.554  0.036200
ATOM   1153  CG  LYS    76      -8.430  -8.136   1.128  0.018700
ATOM   1154  HG2 LYS    76      -8.670  -8.015   2.185  0.010300
ATOM   1155  HG3 LYS    76      -8.439  -7.164   0.635  0.010300
ATOM   1156  CD  LYS    76      -9.475  -9.051   0.443 -0.047900
ATOM   1157  HD2 LYS    76      -9.290  -9.060  -0.631  0.062100
ATOM   1158  HD3 LYS    76      -9.364 -10.066   0.823  0.062100
ATOM   1159  CE  LYS    76     -10.882  -8.562   0.723 -0.014300
ATOM   1160  HE2 LYS    76     -11.053  -8.504   1.798  0.113500
ATOM   1161  HE3 LYS    76     -10.995  -7.567   0.293  0.113500
ATOM   1162  NZ  LYS    76     -11.829  -9.504   0.090 -0.385400
ATOM   1163  HZ1 LYS    76     -12.676  -9.012  -0.157  0.340000
ATOM   1164  HZ2 LYS    76     -11.457  -9.868  -0.776  0.340000
ATOM   1165  HZ3 LYS    76     -12.067 -10.262   0.713  0.340000
ATOM   1166  C   LYS    76      -4.656  -8.745   1.396  0.734100
ATOM   1167  O   LYS    76      -3.947  -8.648   0.393 -0.589400
ATOM   1168  N   PRO    77      -4.371  -9.609   2.364 -0.254800
ATOM   1169  CD  PRO    77      -4.993  -9.741   3.678  0.019200
ATOM   1170  HD2 PRO    77      -5.885 -10.363   3.607  0.039100
ATOM   1171  HD3 PRO    77      -5.192  -8.775   4.143  0.039100
ATOM   1172  CG  PRO    77      -3.921 -10.467   4.453  0.018900
ATOM   1173  HG2 PRO    77      -4.348 -11.020   5.290  0.021300
ATOM   1174  HG3 PRO    77      -3.180  -9.752   4.809  0.021300
ATOM   1175  CB  PRO    77      -3.295 -11.387   3.444 -0.007000
ATOM   1176  HB2 PRO    77      -3.950 -12.244   3.285  0.025300
ATOM   1177  HB3 PRO    77      -2.302 -11.713   3.751  0.025300
ATOM   1178  CA  PRO    77      -3.237 -10.522   2.190 -0.026600
ATOM   1179  HA  PRO    77      -2.313  -9.945   2.194  0.064100
ATOM   1180  C   PRO    77      -3.316 -11.324   0.886  0.589600
ATOM   1181  O   PRO    77      -2.296 -11.550   0.225 -0.574800
ATOM   1182  N   GLU    78      -4.522 -11.685   0.461 -0.516300
ATOM   1183  H   GLU    78      -5.315 -11.540   1.068  0.293600
ATOM   1184  CA  GLU    78      -4.748 -12.429  -0.776  0.039700
ATOM   1185  HA  GLU    78      -4.119 -13.320  -0.780  0.110500
ATOM   1186  CB  GLU    78      -6.220 -12.865  -0.885  0.056000
ATOM   1187  HB2 GLU    78      -6.875 -11.993  -0.859 -0.017300
ATOM   1188  HB3 GLU    78      -6.367 -13.355  -1.847 -0.017300
ATOM   1189  CG  GLU    78      -6.633 -13.851   0.190  0.013600
ATOM   1190  HG2 GLU    78      -7.494 -14.387  -0.210 -0.042500
ATOM   1191  HG3 GLU    78      -5.840 -14.585   0.326 -0.042500
ATOM   1192  CD  GLU    78      -7.056 -13.310   1.541  0.805400
ATOM   1193  OE1 GLU    78      -6.895 -12.130   1.885 -0.818800
ATOM   1194  OE2 GLU    78      -7.575 -14.136   2.329 -0.818800
ATOM   1195  C   GLU    78      -4.416 -11.635  -2.030  0.536600
ATOM   1196  O   GLU    78      -4.322 -12.220  -3.102 -0.581900
ATOM   1197  N   ASP    79      -4.243 -10.319  -1.928 -0.516300
ATOM   1198  H   ASP    79      -4.307  -9.885  -1.019  0.293600
ATOM   1199  CA  ASP    79      -3.868  -9.485  -3.053  0.038100
ATOM   1200  HA  ASP    79      -4.259  -9.893  -3.985  0.088000
ATOM   1201  CB  ASP    79      -4.432  -8.078  -2.859 -0.030300
ATOM   1202  HB2 ASP    79      -4.064  -7.649  -1.927 -0.012200
ATOM   1203  HB3 ASP    79      -4.101  -7.440  -3.678 -0.012200
ATOM   1204  CG  ASP    79      -5.933  -8.107  -2.866  0.799400
ATOM   1205  OD1 ASP    79      -6.523  -8.745  -3.776 -0.801400
ATOM   1206  OD2 ASP    79      -6.519  -7.426  -2.007 -0.801400
ATOM   1207  C   ASP    79      -2.362  -9.337  -3.197  0.536600
ATOM   1208  O   ASP    79      -1.913  -8.823  -4.229 -0.581900
ATOM   1209  N   VAL    80      -1.586  -9.721  -2.200 -0.415700
ATOM   1210  H   VAL    80      -2.002 -10.146  -1.383  0.271900
ATOM   1211  CA  VAL    80      -0.152  -9.458  -2.239 -0.087500
ATOM   1212  HA  VAL    80       0.001  -8.393  -2.413  0.096900
ATOM   1213  CB  VAL    80       0.480  -9.814  -0.896  0.298500
ATOM   1214  HB  VAL    80       0.179 -10.816  -0.591 -0.029700
ATOM   1215  CG1 VAL    80       2.005  -9.807  -1.006 -0.319200
ATOM   1216 1HG1 VAL    80       2.435  -9.930  -0.012  0.079100
ATOM   1217 2HG1 VAL    80       2.350 -10.634  -1.626  0.079100
ATOM   1218 3HG1 VAL    80       2.345  -8.863  -1.432  0.079100
ATOM   1219  CG2 VAL    80      -0.003  -8.807   0.157 -0.319200
ATOM   1220 1HG2 VAL    80       0.195  -7.791  -0.186  0.079100
ATOM   1221 2HG2 VAL    80      -1.074  -8.920   0.328  0.079100
ATOM   1222 3HG2 VAL    80       0.527  -8.960   1.097  0.079100
ATOM   1223  C   VAL    80       0.493 -10.183  -3.422  0.597300
ATOM   1224  O   VAL    80       1.344  -9.606  -4.099 -0.567900
ATOM   1225  N   ASP    81       0.081 -11.409  -3.729 -0.516300
ATOM   1226  H   ASP    81      -0.635 -11.860  -3.178  0.293600
ATOM   1227  CA  ASP    81       0.695 -12.081  -4.855  0.038100
ATOM   1228  HA  ASP    81       1.764 -12.154  -4.655  0.088000
ATOM   1229  CB  ASP    81       0.108 -13.451  -5.068 -0.030300
ATOM   1230  HB2 ASP    81      -0.980 -13.378  -5.061 -0.012200
ATOM   1231  HB3 ASP    81       0.413 -13.813  -6.050 -0.012200
ATOM   1232  CG  ASP    81       0.566 -14.437  -4.082  0.799400
ATOM   1233  OD1 ASP    81       1.574 -14.238  -3.367 -0.801400
ATOM   1234  OD2 ASP    81      -0.263 -15.369  -4.178 -0.801400
ATOM   1235  C   ASP    81       0.504 -11.319  -6.155  0.536600
ATOM   1236  O   ASP    81       1.437 -11.204  -6.934 -0.581900
ATOM   1237  N   GLU    82      -0.694 -10.793  -6.396 -0.516300
ATOM   1238  H   GLU    82      -1.439 -10.901  -5.722  0.293600
ATOM   1239  CA  GLU    82      -0.928 -10.071  -7.647  0.039700
ATOM   1240  HA  GLU    82      -0.616 -10.706  -8.476  0.110500
ATOM   1241  CB  GLU    82      -2.411  -9.746  -7.814  0.056000
ATOM   1242  HB2 GLU    82      -2.991 -10.659  -7.679 -0.017300
ATOM   1243  HB3 GLU    82      -2.716  -9.023  -7.057 -0.017300
ATOM   1244  CG  GLU    82      -2.704  -9.193  -9.191  0.013600
ATOM   1245  HG2 GLU    82      -2.089  -8.308  -9.355 -0.042500
ATOM   1246  HG3 GLU    82      -2.405  -9.937  -9.930 -0.042500
ATOM   1247  CD  GLU    82      -4.147  -8.802  -9.465  0.805400
ATOM   1248  OE1 GLU    82      -5.015  -9.017  -8.607 -0.818800
ATOM   1249  OE2 GLU    82      -4.417  -8.284 -10.570 -0.818800
ATOM   1250  C   GLU    82      -0.070  -8.826  -7.681  0.536600
ATOM   1251  O   GLU    82       0.497  -8.471  -8.725 -0.581900
ATOM   1252  N   ILE    83       0.035  -8.097  -6.563 -0.415700
ATOM   1253  H   ILE    83      -0.439  -8.393  -5.722  0.271900
ATOM   1254  CA  ILE    83       0.878  -6.901  -6.580 -0.059700
ATOM   1255  HA  ILE    83       0.569  -6.247  -7.395  0.086900
ATOM   1256  CB  ILE    83       0.729  -6.125  -5.253  0.130300
ATOM   1257  HB  ILE    83       0.906  -6.823  -4.434  0.018700
ATOM   1258  CG2 ILE    83       1.801  -5.034  -5.159 -0.320400
ATOM   1259 1HG2 ILE    83       1.740  -4.378  -6.028  0.088200
ATOM   1260 2HG2 ILE    83       1.659  -4.435  -4.259  0.088200
ATOM   1261 3HG2 ILE    83       2.798  -5.469  -5.091  0.088200
ATOM   1262  CG1 ILE    83      -0.687  -5.559  -5.080 -0.043000
ATOM   1263 2HG1 ILE    83      -0.848  -4.775  -5.820  0.023600
ATOM   1264 3HG1 ILE    83      -1.414  -6.348  -5.273  0.023600
ATOM   1265  CD1 ILE    83      -0.999  -5.001  -3.698 -0.066000
ATOM   1266 1HD1 ILE    83      -0.406  -4.110  -3.496  0.018600
ATOM   1267 2HD1 ILE    83      -2.053  -4.730  -3.649  0.018600
ATOM   1268 3HD1 ILE    83      -0.794  -5.757  -2.940  0.018600
ATOM   1269  C   ILE    83       2.333  -7.289  -6.846  0.597300
ATOM   1270  O   ILE    83       3.010  -6.622  -7.633 -0.567900
ATOM   1271  N   VAL    84       2.830  -8.340  -6.210 -0.415700
ATOM   1272  H   VAL    84       2.233  -8.863  -5.585  0.271900
ATOM   1273  CA  VAL    84       4.194  -8.792  -6.436 -0.087500
ATOM   1274  HA  VAL    84       4.885  -7.985  -6.195  0.096900
ATOM   1275  CB  VAL    84       4.481  -9.979  -5.505  0.298500
ATOM   1276  HB  VAL    84       3.652 -10.682  -5.579 -0.029700
ATOM   1277  CG1 VAL    84       5.758 -10.704  -5.910 -0.319200
ATOM   1278 1HG1 VAL    84       6.578  -9.989  -5.982  0.079100
ATOM   1279 2HG1 VAL    84       5.982 -11.459  -5.156  0.079100
ATOM   1280 3HG1 VAL    84       5.628 -11.217  -6.863  0.079100
ATOM   1281  CG2 VAL    84       4.528  -9.495  -4.059 -0.319200
ATOM   1282 1HG2 VAL    84       4.509 -10.359  -3.394  0.079100
ATOM   1283 2HG2 VAL    84       5.447  -8.936  -3.884  0.079100
ATOM   1284 3HG2 VAL    84       3.681  -8.853  -3.815  0.079100
ATOM   1285  C   VAL    84       4.407  -9.162  -7.905  0.597300
ATOM   1286  O   VAL    84       5.369  -8.727  -8.540 -0.567900
ATOM   1287  N   GLU    85       3.536  -9.999  -8.447 -0.516300
ATOM   1288  H   GLU    85       2.743 -10.310  -7.905  0.293600
ATOM   1289  CA  GLU    85       3.711 -10.492  -9.804  0.039700
ATOM   1290  HA  GLU    85       4.708 -10.919  -9.915  0.110500
ATOM   1291  CB  GLU    85       2.671 -11.585 -10.063  0.056000
ATOM   1292  HB2 GLU    85       1.670 -11.169  -9.951 -0.017300
ATOM   1293  HB3 GLU    85       2.772 -11.906 -11.100 -0.017300
ATOM   1294  CG  GLU    85       2.776 -12.814  -9.175  0.013600
ATOM   1295  HG2 GLU    85       2.251 -12.754  -8.222 -0.042500
ATOM   1296  HG3 GLU    85       2.110 -13.522  -9.667 -0.042500
ATOM   1297  CD  GLU    85       4.115 -13.520  -9.184  0.805400
ATOM   1298  OE1 GLU    85       4.535 -13.917 -10.290 -0.818800
ATOM   1299  OE2 GLU    85       4.818 -13.696  -8.173 -0.818800
ATOM   1300  C   GLU    85       3.579  -9.392 -10.831  0.536600
ATOM   1301  O   GLU    85       4.455  -9.166 -11.693 -0.581900
ATOM   1302  N   LYS    86       2.463  -8.687 -10.773 -0.347900
ATOM   1303  H   LYS    86       1.802  -8.860 -10.029  0.274700
ATOM   1304  CA  LYS    86       2.120  -7.757 -11.832 -0.240000
ATOM   1305  HA  LYS    86       2.399  -8.215 -12.781  0.142600
ATOM   1306  CB  LYS    86       0.615  -7.464 -11.842 -0.009400
ATOM   1307  HB2 LYS    86       0.316  -7.037 -10.885  0.036200
ATOM   1308  HB3 LYS    86       0.450  -6.707 -12.608  0.036200
ATOM   1309  CG  LYS    86      -0.290  -8.660 -12.165  0.018700
ATOM   1310  HG2 LYS    86      -0.146  -9.444 -11.422  0.010300
ATOM   1311  HG3 LYS    86      -1.332  -8.342 -12.119  0.010300
ATOM   1312  CD  LYS    86       0.015  -9.219 -13.568 -0.047900
ATOM   1313  HD2 LYS    86       0.069  -8.399 -14.284  0.062100
ATOM   1314  HD3 LYS    86       0.987  -9.712 -13.537  0.062100
ATOM   1315  CE  LYS    86      -1.031 -10.216 -13.988 -0.014300
ATOM   1316  HE2 LYS    86      -1.360 -10.761 -13.103  0.113500
ATOM   1317  HE3 LYS    86      -1.883  -9.678 -14.403  0.113500
ATOM   1318  NZ  LYS    86      -0.492 -11.179 -14.977 -0.385400
ATOM   1319  HZ1 LYS    86       0.247 -11.749 -14.592  0.340000
ATOM   1320  HZ2 LYS    86      -1.243 -11.800 -15.241  0.340000
ATOM   1321  HZ3 LYS    86      -0.153 -10.730 -15.816  0.340000
ATOM   1322  C   LYS    86       2.912  -6.466 -11.728  0.734100
ATOM   1323  O   LYS    86       3.374  -5.913 -12.729 -0.589400
ATOM   1324  N   HIE    87       3.064  -5.938 -10.515 -0.415700
ATOM   1325  H   HIE    87       2.687  -6.438  -9.723  0.271900
ATOM   1326  CA  HIE    87       3.692  -4.641 -10.290 -0.058100
ATOM   1327  HA  HIE    87       3.664  -4.061 -11.212  0.136000
ATOM   1328  CB  HIE    87       2.863  -3.855  -9.266 -0.007400
ATOM   1329  HB2 HIE    87       1.820  -3.839  -9.583  0.036700
ATOM   1330  HB3 HIE    87       2.906  -4.332  -8.286  0.036700
ATOM   1331  CG  HIE    87       3.320  -2.446  -9.083  0.186800
ATOM   1332  ND1 HIE    87       2.713  -1.632  -8.155 -0.543200
ATOM   1333  CE1 HIE    87       3.308  -0.447  -8.237  0.163500
ATOM   1334  HE1 HIE    87       3.069   0.407  -7.621  0.143500
ATOM   1335  NE2 HIE    87       4.278  -0.481  -9.151 -0.279500
ATOM   1336  HE2 HIE    87       4.908   0.272  -9.387  0.333900
ATOM   1337  CD2 HIE    87       4.272  -1.715  -9.704 -0.220700
ATOM   1338  HD2 HIE    87       4.925  -2.041 -10.500  0.186200
ATOM   1339  C   HIE    87       5.161  -4.777  -9.910  0.597300
ATOM   1340  O   HIE    87       6.022  -4.234 -10.625 -0.567900
ATOM   1341  N   LEU    88       5.472  -5.455  -8.815 -0.415700
ATOM   1342  H   LEU    88       4.750  -5.910  -8.275  0.271900
ATOM   1343  CA  LEU    88       6.866  -5.401  -8.349 -0.051800
ATOM   1344  HA  LEU    88       7.186  -4.359  -8.333  0.092200
ATOM   1345  CB  LEU    88       6.992  -5.968  -6.937 -0.110200
ATOM   1346  HB2 LEU    88       6.764  -7.034  -6.962  0.045700
ATOM   1347  HB3 LEU    88       8.028  -5.859  -6.614  0.045700
ATOM   1348  CG  LEU    88       6.090  -5.287  -5.921  0.353100
ATOM   1349  HG  LEU    88       5.052  -5.522  -6.156 -0.036100
ATOM   1350  CD1 LEU    88       6.386  -5.858  -4.535 -0.412100
ATOM   1351 1HD1 LEU    88       6.336  -6.947  -4.555  0.100000
ATOM   1352 2HD1 LEU    88       7.380  -5.547  -4.216  0.100000
ATOM   1353 3HD1 LEU    88       5.652  -5.484  -3.821  0.100000
ATOM   1354  CD2 LEU    88       6.234  -3.784  -5.902 -0.412100
ATOM   1355 1HD2 LEU    88       5.864  -3.354  -6.834  0.100000
ATOM   1356 2HD2 LEU    88       5.627  -3.374  -5.095  0.100000
ATOM   1357 3HD2 LEU    88       7.275  -3.505  -5.743  0.100000
ATOM   1358  C   LEU    88       7.777  -6.114  -9.327  0.597300
ATOM   1359  O   LEU    88       8.899  -5.642  -9.512 -0.567900
ATOM   1360  N   LYS    89       7.314  -7.200  -9.952 -0.347900
ATOM   1361  H   LYS    89       6.439  -7.603  -9.650  0.274700
ATOM   1362  CA  LYS    89       8.124  -7.886 -10.949 -0.240000
ATOM   1363  HA  LYS    89       9.184  -7.687 -10.791  0.142600
ATOM   1364  CB  LYS    89       7.900  -9.389 -10.884 -0.009400
ATOM   1365  HB2 LYS    89       6.832  -9.605 -10.916  0.036200
ATOM   1366  HB3 LYS    89       8.373  -9.847 -11.752  0.036200
ATOM   1367  CG  LYS    89       8.510  -9.979  -9.621  0.018700
ATOM   1368  HG2 LYS    89       9.593  -9.860  -9.639  0.010300
ATOM   1369  HG3 LYS    89       8.097  -9.502  -8.733  0.010300
ATOM   1370  CD  LYS    89       8.124 -11.432  -9.646 -0.047900
ATOM   1371  HD2 LYS    89       7.068 -11.555  -9.407  0.062100
ATOM   1372  HD3 LYS    89       8.325 -11.844 -10.635  0.062100
ATOM   1373  CE  LYS    89       8.982 -12.149  -8.647 -0.014300
ATOM   1374  HE2 LYS    89      10.036 -11.901  -8.772  0.113500
ATOM   1375  HE3 LYS    89       8.659 -11.895  -7.638  0.113500
ATOM   1376  NZ  LYS    89       8.751 -13.593  -8.923 -0.385400
ATOM   1377  HZ1 LYS    89       9.108 -14.155  -8.163  0.340000
ATOM   1378  HZ2 LYS    89       7.778 -13.834  -9.051  0.340000
ATOM   1379  HZ3 LYS    89       9.233 -13.884  -9.761  0.340000
ATOM   1380  C   LYS    89       7.781  -7.399 -12.350  0.734100
ATOM   1381  O   LYS    89       8.690  -7.165 -13.121 -0.589400
ATOM   1382  N   GLY    90       6.503  -7.263 -12.690 -0.415700
ATOM   1383  H   GLY    90       5.813  -7.563 -12.015  0.271900
ATOM   1384  CA  GLY    90       6.042  -6.965 -14.038 -0.025200
ATOM   1385  HA2 GLY    90       6.675  -7.487 -14.755  0.069800
ATOM   1386  HA3 GLY    90       5.031  -7.358 -14.146  0.069800
ATOM   1387  C   GLY    90       6.022  -5.498 -14.411  0.597300
ATOM   1388  O   GLY    90       5.869  -5.159 -15.569 -0.567900
ATOM   1389  N   GLY    91       6.120  -4.580 -13.467 -0.415700
ATOM   1390  H   GLY    91       6.227  -4.836 -12.495  0.271900
ATOM   1391  CA  GLY    91       6.030  -3.181 -13.822 -0.025200
ATOM   1392  HA2 GLY    91       6.470  -2.605 -13.007  0.069800
ATOM   1393  HA3 GLY    91       6.629  -2.982 -14.711  0.069800
ATOM   1394  C   GLY    91       4.640  -2.611 -14.061  0.597300
ATOM   1395  O   GLY    91       4.509  -1.465 -14.482 -0.567900
ATOM   1396  N   GLU    92       3.535  -3.281 -13.821 -0.516300
ATOM   1397  H   GLU    92       3.628  -4.221 -13.463  0.293600
ATOM   1398  CA  GLU    92       2.166  -2.801 -14.081  0.039700
ATOM   1399  HA  GLU    92       2.190  -1.814 -14.543  0.110500
ATOM   1400  CB  GLU    92       1.369  -3.689 -15.049  0.056000
ATOM   1401  HB2 GLU    92       1.335  -4.697 -14.634 -0.017300
ATOM   1402  HB3 GLU    92       0.344  -3.319 -15.075 -0.017300
ATOM   1403  CG  GLU    92       1.858  -3.782 -16.481  0.013600
ATOM   1404  HG2 GLU    92       1.749  -2.806 -16.955 -0.042500
ATOM   1405  HG3 GLU    92       2.918  -4.035 -16.470 -0.042500
ATOM   1406  CD  GLU    92       1.112  -4.843 -17.300  0.805400
ATOM   1407  OE1 GLU    92       1.169  -6.051 -16.974 -0.818800
ATOM   1408  OE2 GLU    92       0.452  -4.556 -18.317 -0.818800
ATOM   1409  C   GLU    92       1.407  -2.719 -12.758  0.536600
ATOM   1410  O   GLU    92       1.116  -3.758 -12.169 -0.581900
ATOM   1411  N   PRO    93       1.034  -1.521 -12.283 -0.254800
ATOM   1412  CD  PRO    93       1.398  -0.203 -12.766  0.019200
ATOM   1413  HD2 PRO    93       0.654   0.153 -13.479  0.039100
ATOM   1414  HD3 PRO    93       2.425  -0.138 -13.124  0.039100
ATOM   1415  CG  PRO    93       1.157   0.689 -11.589  0.018900
ATOM   1416  HG2 PRO    93       0.967   1.719 -11.891  0.021300
ATOM   1417  HG3 PRO    93       2.010   0.630 -10.914  0.021300
ATOM   1418  CB  PRO    93      -0.048   0.057 -10.940 -0.007000
ATOM   1419  HB2 PRO    93      -0.957   0.336 -11.474  0.025300
ATOM   1420  HB3 PRO    93      -0.138   0.347  -9.893  0.025300
ATOM   1421  CA  PRO    93       0.216  -1.439 -11.071 -0.026600
ATOM   1422  HA  PRO    93       0.796  -1.794 -10.218  0.064100
ATOM   1423  C   PRO    93      -1.076  -2.237 -11.214  0.589600
ATOM   1424  O   PRO    93      -1.652  -2.386 -12.280 -0.574800
ATOM   1425  N   VAL    94      -1.606  -2.755 -10.139 -0.415700
ATOM   1426  H   VAL    94      -1.086  -2.597  -9.288  0.271900
ATOM   1427  CA  VAL    94      -2.822  -3.487  -9.973 -0.087500
ATOM   1428  HA  VAL    94      -2.982  -4.106 -10.856  0.096900
ATOM   1429  CB  VAL    94      -2.785  -4.436  -8.780  0.298500
ATOM   1430  HB  VAL    94      -2.612  -3.871  -7.864 -0.029700
ATOM   1431  CG1 VAL    94      -4.140  -5.143  -8.676 -0.319200
ATOM   1432 1HG1 VAL    94      -4.394  -5.612  -9.627  0.079100
ATOM   1433 2HG1 VAL    94      -4.094  -5.910  -7.903  0.079100
ATOM   1434 3HG1 VAL    94      -4.915  -4.432  -8.388  0.079100
ATOM   1435  CG2 VAL    94      -1.637  -5.436  -8.951 -0.319200
ATOM   1436 1HG2 VAL    94      -0.676  -4.923  -8.917  0.079100
ATOM   1437 2HG2 VAL    94      -1.668  -6.163  -8.139  0.079100
ATOM   1438 3HG2 VAL    94      -1.734  -5.965  -9.898  0.079100
ATOM   1439  C   VAL    94      -3.927  -2.447  -9.879  0.597300
ATOM   1440  O   VAL    94      -4.248  -1.910  -8.814 -0.567900
ATOM   1441  N   GLU    95      -4.493  -2.132 -11.042 -0.516300
ATOM   1442  H   GLU    95      -4.188  -2.629 -11.867  0.293600
ATOM   1443  CA  GLU    95      -5.399  -1.003 -11.198  0.039700
ATOM   1444  HA  GLU    95      -4.841  -0.078 -11.056  0.110500
ATOM   1445  CB  GLU    95      -5.978  -1.018 -12.620  0.056000
ATOM   1446  HB2 GLU    95      -5.135  -1.098 -13.306 -0.017300
ATOM   1447  HB3 GLU    95      -6.613  -1.893 -12.754 -0.017300
ATOM   1448  CG  GLU    95      -6.747   0.215 -12.957  0.013600
ATOM   1449  HG2 GLU    95      -7.649   0.243 -12.345 -0.042500
ATOM   1450  HG3 GLU    95      -6.144   1.087 -12.703 -0.042500
ATOM   1451  CD  GLU    95      -7.145   0.266 -14.400  0.805400
ATOM   1452  OE1 GLU    95      -7.631   1.341 -14.609 -0.818800
ATOM   1453  OE2 GLU    95      -6.856  -0.568 -15.239 -0.818800
ATOM   1454  C   GLU    95      -6.539  -1.008 -10.211  0.536600
ATOM   1455  O   GLU    95      -6.902   0.052  -9.677 -0.581900
ATOM   1456  N   ARG    96      -7.127  -2.175  -9.943 -0.347900
ATOM   1457  H   ARG    96      -6.778  -3.012 -10.388  0.274700
ATOM   1458  CA  ARG    96      -8.328  -2.235  -9.127 -0.263700
ATOM   1459  HA  ARG    96      -9.067  -1.553  -9.545  0.156000
ATOM   1460  CB  ARG    96      -8.914  -3.623  -9.150 -0.000700
ATOM   1461  HB2 ARG    96      -9.885  -3.597  -8.654  0.032700
ATOM   1462  HB3 ARG    96      -9.078  -3.911 -10.188  0.032700
ATOM   1463  CG  ARG    96      -8.068  -4.666  -8.485  0.039000
ATOM   1464  HG2 ARG    96      -7.052  -4.683  -8.877  0.028500
ATOM   1465  HG3 ARG    96      -8.022  -4.432  -7.421  0.028500
ATOM   1466  CD  ARG    96      -8.719  -6.054  -8.602  0.048600
ATOM   1467  HD2 ARG    96      -9.671  -6.094  -8.071  0.068700
ATOM   1468  HD3 ARG    96      -8.908  -6.270  -9.654  0.068700
ATOM   1469  NE  ARG    96      -7.776  -7.032  -8.079 -0.529500
ATOM   1470  HE  ARG    96      -7.084  -7.391  -8.721  0.345600
ATOM   1471  CZ  ARG    96      -7.640  -7.365  -6.805  0.807600
ATOM   1472  NH1 ARG    96      -8.428  -6.912  -5.860 -0.862700
ATOM   1473 1HH1 ARG    96      -9.166  -6.277  -6.132  0.447800
ATOM   1474 2HH1 ARG    96      -8.257  -7.138  -4.891  0.447800
ATOM   1475  NH2 ARG    96      -6.691  -8.205  -6.461 -0.862700
ATOM   1476 1HH2 ARG    96      -6.038  -8.530  -7.160  0.447800
ATOM   1477 2HH2 ARG    96      -6.575  -8.462  -5.491  0.447800
ATOM   1478  C   ARG    96      -8.099  -1.780  -7.685  0.734100
ATOM   1479  O   ARG    96      -9.073  -1.451  -7.018 -0.589400
ATOM   1480  N   LEU    97      -6.866  -1.782  -7.201 -0.415700
ATOM   1481  H   LEU    97      -6.106  -2.030  -7.818  0.271900
ATOM   1482  CA  LEU    97      -6.558  -1.388  -5.822 -0.051800
ATOM   1483  HA  LEU    97      -7.471  -1.370  -5.227  0.092200
ATOM   1484  CB  LEU    97      -5.614  -2.418  -5.190 -0.110200
ATOM   1485  HB2 LEU    97      -4.727  -2.506  -5.817  0.045700
ATOM   1486  HB3 LEU    97      -5.298  -2.062  -4.209  0.045700
ATOM   1487  CG  LEU    97      -6.231  -3.806  -5.011  0.353100
ATOM   1488  HG  LEU    97      -6.514  -4.197  -5.989 -0.036100
ATOM   1489  CD1 LEU    97      -5.158  -4.740  -4.467 -0.412100
ATOM   1490 1HD1 LEU    97      -5.569  -5.748  -4.402  0.100000
ATOM   1491 2HD1 LEU    97      -4.296  -4.759  -5.135  0.100000
ATOM   1492 3HD1 LEU    97      -4.844  -4.418  -3.475  0.100000
ATOM   1493  CD2 LEU    97      -7.434  -3.807  -4.107 -0.412100
ATOM   1494 1HD2 LEU    97      -8.264  -3.266  -4.562  0.100000
ATOM   1495 2HD2 LEU    97      -7.756  -4.835  -3.940  0.100000
ATOM   1496 3HD2 LEU    97      -7.183  -3.357  -3.147  0.100000
ATOM   1497  C   LEU    97      -5.978  -0.005  -5.712  0.597300
ATOM   1498  O   LEU    97      -5.712   0.482  -4.612 -0.567900
ATOM   1499  N   VAL    98      -5.723   0.682  -6.820 -0.415700
ATOM   1500  H   VAL    98      -5.968   0.287  -7.716  0.271900
ATOM   1501  CA  VAL    98      -5.079   1.990  -6.767 -0.087500
ATOM   1502  HA  VAL    98      -4.210   1.928  -6.112  0.096900
ATOM   1503  CB  VAL    98      -4.575   2.406  -8.166  0.298500
ATOM   1504  HB  VAL    98      -5.416   2.373  -8.859 -0.029700
ATOM   1505  CG1 VAL    98      -4.032   3.824  -8.184 -0.319200
ATOM   1506 1HG1 VAL    98      -3.230   3.923  -7.452  0.079100
ATOM   1507 2HG1 VAL    98      -3.634   4.050  -9.173  0.079100
ATOM   1508 3HG1 VAL    98      -4.820   4.547  -7.972  0.079100
ATOM   1509  CG2 VAL    98      -3.520   1.434  -8.672 -0.319200
ATOM   1510 1HG2 VAL    98      -3.972   0.455  -8.831  0.079100
ATOM   1511 2HG2 VAL    98      -3.125   1.776  -9.628  0.079100
ATOM   1512 3HG2 VAL    98      -2.706   1.350  -7.951  0.079100
ATOM   1513  C   VAL    98      -6.015   3.034  -6.208  0.597300
ATOM   1514  O   VAL    98      -7.127   3.172  -6.671 -0.567900
ATOM   1515  N   ILE    99      -5.540   3.823  -5.252 -0.415700
ATOM   1516  H   ILE    99      -4.618   3.629  -4.888  0.271900
ATOM   1517  CA  ILE    99      -6.229   5.019  -4.808 -0.059700
ATOM   1518  HA  ILE    99      -7.214   5.052  -5.274  0.086900
ATOM   1519  CB  ILE    99      -6.496   4.957  -3.301  0.130300
ATOM   1520  HB  ILE    99      -7.055   5.854  -3.034  0.018700
ATOM   1521  CG2 ILE    99      -7.405   3.768  -2.998 -0.320400
ATOM   1522 1HG2 ILE    99      -8.258   3.774  -3.677  0.088200
ATOM   1523 2HG2 ILE    99      -6.866   2.828  -3.119  0.088200
ATOM   1524 3HG2 ILE    99      -7.788   3.836  -1.980  0.088200
ATOM   1525  CG1 ILE    99      -5.216   4.969  -2.477 -0.043000
ATOM   1526 2HG1 ILE    99      -4.603   4.109  -2.744  0.023600
ATOM   1527 3HG1 ILE    99      -4.657   5.876  -2.708  0.023600
ATOM   1528  CD1 ILE    99      -5.424   4.923  -0.962 -0.066000
ATOM   1529 1HD1 ILE    99      -5.878   3.978  -0.663  0.018600
ATOM   1530 2HD1 ILE    99      -4.459   5.009  -0.463  0.018600
ATOM   1531 3HD1 ILE    99      -6.061   5.753  -0.656  0.018600
ATOM   1532  C   ILE    99      -5.562   6.305  -5.276  0.597300
ATOM   1533  O   ILE    99      -6.265   7.309  -5.336 -0.567900
ATOM   1534  N   SER   100      -4.290   6.310  -5.626 -0.415700
ATOM   1535  H   SER   100      -3.752   5.459  -5.554  0.271900
ATOM   1536  CA  SER   100      -3.640   7.470  -6.202 -0.024900
ATOM   1537  HA  SER   100      -4.348   7.970  -6.864  0.084300
ATOM   1538  CB  SER   100      -3.146   8.479  -5.165  0.211700
ATOM   1539  HB2 SER   100      -3.978   8.821  -4.550  0.035200
ATOM   1540  HB3 SER   100      -2.389   8.023  -4.527  0.035200
ATOM   1541  OG  SER   100      -2.571   9.581  -5.849 -0.654600
ATOM   1542  HG  SER   100      -3.286  10.106  -6.216  0.427500
ATOM   1543  C   SER   100      -2.435   7.018  -6.991  0.597300
ATOM   1544  O   SER   100      -1.758   6.077  -6.599 -0.567900
ATOM   1545  N   LYS   101      -2.107   7.671  -8.079 -0.348100
ATOM   1546  H   LYS   101      -2.555   8.576  -8.119  0.276400
ATOM   1547  CA  LYS   101      -0.840   7.617  -8.748 -0.290300
ATOM   1548  HA  LYS   101      -0.167   6.967  -8.189  0.143800
ATOM   1549  CB  LYS   101      -0.824   7.172 -10.196 -0.053800
ATOM   1550  HB2 LYS   101      -0.786   8.086 -10.789  0.048200
ATOM   1551  HB3 LYS   101       0.144   6.695 -10.347  0.048200
ATOM   1552  CG  LYS   101      -1.817   6.321 -10.907  0.022700
ATOM   1553  HG2 LYS   101      -1.783   5.308 -10.505  0.013400
ATOM   1554  HG3 LYS   101      -2.804   6.735 -10.699  0.013400
ATOM   1555  CD  LYS   101      -1.613   6.278 -12.420 -0.039200
ATOM   1556  HD2 LYS   101      -1.330   7.265 -12.787  0.061100
ATOM   1557  HD3 LYS   101      -0.824   5.587 -12.716  0.061100
ATOM   1558  CE  LYS   101      -2.926   5.851 -13.053 -0.017600
ATOM   1559  HE2 LYS   101      -2.742   4.988 -13.693  0.112100
ATOM   1560  HE3 LYS   101      -3.618   5.538 -12.272  0.112100
ATOM   1561  NZ  LYS   101      -3.515   6.943 -13.856 -0.374100
ATOM   1562  HZ1 LYS   101      -4.429   6.706 -14.216  0.337400
ATOM   1563  HZ2 LYS   101      -3.606   7.782 -13.300  0.337400
ATOM   1564  HZ3 LYS   101      -2.921   7.143 -14.648  0.337400
ATOM   1565  C   LYS   101      -0.235   9.034  -8.648  0.848800
ATOM   1566  O   LYS   101      -0.904  10.023  -9.037 -0.825200
ATOM   1567  OXT LYS   101       0.868   9.194  -8.107 -0.825200
ATOM   1568 FE   FE3   102      -2.802   3.086   7.741  3.000000
ATOM   1569 FE   FE2   103      -3.784   5.412   8.428  2.000000
ATOM   1570  S   SU2   104      -3.608   3.639   9.528 -2.000000
ATOM   1571  S   SU2   105      -3.021   4.746   6.569 -2.000000
HETATM 1572  O   WAT   106      -9.408   1.288 -15.607 -0.834000
HETATM 1573  H1  WAT   106      -8.561   1.306 -15.161  0.417000
HETATM 1574  H2  WAT   106      -9.229   1.647 -16.476  0.417000
HETATM 1575  O   WAT   107      -4.300  -4.180 -12.771 -0.834000
HETATM 1576  H1  WAT   107      -4.478  -4.011 -13.696  0.417000
HETATM 1577  H2  WAT   107      -3.907  -5.053 -12.758  0.417000
HETATM 1578  O   WAT   108      -6.466  -4.502 -11.199 -0.834000
HETATM 1579  H1  WAT   108      -5.668  -4.434 -11.723  0.417000
HETATM 1580  H2  WAT   108      -6.475  -5.409 -10.893  0.417000
HETATM 1581  O   WAT   109      -6.513  -7.019 -10.436 -0.834000
HETATM 1582  H1  WAT   109      -5.692  -7.507 -10.485  0.417000
HETATM 1583  H2  WAT   109      -7.183  -7.649 -10.701  0.417000
HETATM 1584  O   WAT   110      -8.449  -0.132  -3.105 -0.834000
HETATM 1585  H1  WAT   110      -8.213   0.141  -3.991  0.417000
HETATM 1586  H2  WAT   110      -7.674  -0.593  -2.782  0.417000
HETATM 1587  O   WAT   111     -11.010  -4.221  -3.517 -0.834000
HETATM 1588  H1  WAT   111     -10.433  -4.390  -2.773  0.417000
HETATM 1589  H2  WAT   111     -10.862  -3.299  -3.729  0.417000
HETATM 1590  O   WAT   112      -1.953  -0.551 -13.740 -0.834000
HETATM 1591  H1  WAT   112      -1.813   0.232 -13.206  0.417000
HETATM 1592  H2  WAT   112      -1.849  -1.280 -13.128  0.417000
HETATM 1593  O   WAT   113      -9.504  -5.053  -1.576 -0.834000
HETATM 1594  H1  WAT   113      -9.146  -5.806  -2.046  0.417000
HETATM 1595  H2  WAT   113      -8.782  -4.750  -1.025  0.417000
HETATM 1596  O   WAT   114      -5.948   5.842  11.323 -0.834000
HETATM 1597  H1  WAT   114      -6.708   5.328  11.596  0.417000
HETATM 1598  H2  WAT   114      -5.358   5.203  10.923  0.417000
HETATM 1599  O   WAT   115      -8.763  -7.064  -2.842 -0.834000
HETATM 1600  H1  WAT   115      -7.867  -7.154  -2.517  0.417000
HETATM 1601  H2  WAT   115      -9.098  -7.960  -2.869  0.417000
HETATM 1602  O   WAT   116     -10.669   0.370   3.602 -0.834000
HETATM 1603  H1  WAT   116      -9.819  -0.037   3.769  0.417000
HETATM 1604  H2  WAT   116     -11.239   0.026   4.290  0.417000
HETATM 1605  O   WAT   117      -3.274  -6.339  10.722 -0.834000
HETATM 1606  H1  WAT   117      -3.408  -7.261  10.501  0.417000
HETATM 1607  H2  WAT   117      -4.099  -6.068  11.125  0.417000
HETATM 1608  O   WAT   118      -2.987 -11.836  -5.249 -0.834000
HETATM 1609  H1  WAT   118      -3.319 -12.042  -4.375  0.417000
HETATM 1610  H2  WAT   118      -3.769 -11.618  -5.757  0.417000
HETATM 1611  O   WAT   119     -10.370  -5.208  -5.931 -0.834000
HETATM 1612  H1  WAT   119     -10.511  -4.828  -5.063  0.417000
HETATM 1613  H2  WAT   119     -11.054  -4.820  -6.476  0.417000
HETATM 1614  O   WAT   120      -6.851  -6.303   4.293 -0.834000
HETATM 1615  H1  WAT   120      -6.300  -5.879   3.636  0.417000
HETATM 1616  H2  WAT   120      -6.891  -5.674   5.014  0.417000
HETATM 1617  O   WAT   121     -15.074   7.014  17.091 -0.834000
HETATM 1618  H1  WAT   121     -15.387   7.761  17.601  0.417000
HETATM 1619  H2  WAT   121     -14.206   6.827  17.447  0.417000
HETATM 1620  O   WAT   122     -13.039   3.327  10.206 -0.834000
HETATM 1621  H1  WAT   122     -13.698   3.193   9.525  0.417000
HETATM 1622  H2  WAT   122     -13.392   4.035  10.745  0.417000
HETATM 1623  O   WAT   123      -1.362  -5.028 -12.882 -0.834000
HETATM 1624  H1  WAT   123      -1.775  -4.166 -12.830  0.417000
HETATM 1625  H2  WAT   123      -0.443  -4.867 -12.666  0.417000
HETATM 1626  O   WAT   124       0.617   1.134  15.463 -0.834000
HETATM 1627  H1  WAT   124       1.441   0.759  15.152  0.417000
HETATM 1628  H2  WAT   124       0.882   1.856  16.032  0.417000
HETATM 1629  O   WAT   125     -11.630  -5.294  -0.144 -0.834000
HETATM 1630  H1  WAT   125     -11.214  -5.312   0.718  0.417000
HETATM 1631  H2  WAT   125     -10.906  -5.163  -0.756  0.417000
HETATM 1632  O   WAT   126      -6.870 -10.462  -8.741 -0.834000
HETATM 1633  H1  WAT   126      -7.342 -10.125  -9.503  0.417000
HETATM 1634  H2  WAT   126      -6.078  -9.927  -8.695  0.417000
HETATM 1635  O   WAT   127       1.944   7.019  12.974 -0.834000
HETATM 1636  H1  WAT   127       1.246   6.367  13.034  0.417000
HETATM 1637  H2  WAT   127       1.765   7.487  12.159  0.417000
HETATM 1638  O   WAT   128      -1.276 -12.829  -1.704 -0.834000
HETATM 1639  H1  WAT   128      -0.514 -13.290  -1.354  0.417000
HETATM 1640  H2  WAT   128      -1.638 -12.359  -0.953  0.417000
HETATM 1641  O   WAT   129      17.907 -11.693  -4.399 -0.834000
HETATM 1642  H1  WAT   129      17.052 -11.844  -4.804  0.417000
HETATM 1643  H2  WAT   129      18.517 -11.657  -5.136  0.417000
HETATM 1644  O   WAT   130      -0.979  10.996   2.975 -0.834000
HETATM 1645  H1  WAT   130      -0.981  10.184   3.482  0.417000
HETATM 1646  H2  WAT   130      -1.883  11.094   2.676  0.417000
HETATM 1647  O   WAT   131      -6.820   1.687   7.617 -0.834000
HETATM 1648  H1  WAT   131      -7.205   2.337   7.030  0.417000
HETATM 1649  H2  WAT   131      -5.909   1.616   7.332  0.417000
HETATM 1650  O   WAT   132      -4.762  -3.671 -15.303 -0.834000
HETATM 1651  H1  WAT   132      -5.685  -3.594 -15.546  0.417000
HETATM 1652  H2  WAT   132      -4.414  -2.785 -15.403  0.417000
HETATM 1653  O   WAT   133      -8.737   3.464  -8.249 -0.834000
HETATM 1654  H1  WAT   133      -9.516   3.505  -7.695  0.417000
HETATM 1655  H2  WAT   133      -8.014   3.331  -7.636  0.417000
HETATM 1656  O   WAT   134     -13.157   2.355   5.462 -0.834000
HETATM 1657  H1  WAT   134     -13.897   2.661   4.938  0.417000
HETATM 1658  H2  WAT   134     -12.388   2.729   5.032  0.417000
HETATM 1659  O   WAT   135      -6.616   8.964  11.449 -0.834000
HETATM 1660  H1  WAT   135      -6.834   8.436  12.217  0.417000
HETATM 1661  H2  WAT   135      -6.619   9.866  11.769  0.417000
HETATM 1662  O   WAT   136     -14.120  -9.197   0.723 -0.834000
HETATM 1663  H1  WAT   136     -15.006  -8.945   0.463  0.417000
HETATM 1664  H2  WAT   136     -13.976  -8.744   1.555  0.417000
HETATM 1665  O   WAT   137       6.692  -0.369 -11.446 -0.834000
HETATM 1666  H1  WAT   137       6.844   0.050 -12.293  0.417000
HETATM 1667  H2  WAT   137       6.525   0.357 -10.846  0.417000
HETATM 1668  O   WAT   138      -5.988  -8.144  11.335 -0.834000
HETATM 1669  H1  WAT   138      -5.950  -7.697  12.181  0.417000
HETATM 1670  H2  WAT   138      -5.105  -8.489  11.207  0.417000
HETATM 1671  O   WAT   139      -1.439  -1.280   5.055 -0.834000
HETATM 1672  H1  WAT   139      -1.063  -0.631   4.460  0.417000
HETATM 1673  H2  WAT   139      -0.995  -1.127   5.889  0.417000
HETATM 1674  O   WAT   140      12.287  -5.493   3.091 -0.834000
HETATM 1675  H1  WAT   140      13.222  -5.389   3.267  0.417000
HETATM 1676  H2  WAT   140      11.886  -5.559   3.957  0.417000
HETATM 1677  O   WAT   141      -8.783   8.004   6.293 -0.834000
HETATM 1678  H1  WAT   141      -8.596   8.745   6.868  0.417000
HETATM 1679  H2  WAT   141      -8.868   8.392   5.422  0.417000
HETATM 1680  O   WAT   142      -3.194  -6.722 -12.435 -0.834000
HETATM 1681  H1  WAT   142      -3.374  -7.242 -11.652  0.417000
HETATM 1682  H2  WAT   142      -2.330  -6.342 -12.277  0.417000
HETATM 1683  O   WAT   143      -2.918 -14.775  -3.002 -0.834000
HETATM 1684  H1  WAT   143      -2.093 -15.003  -3.429  0.417000
HETATM 1685  H2  WAT   143      -2.732 -13.958  -2.540  0.417000
HETATM 1686  O   WAT   144      -6.192   8.486   8.661 -0.834000
HETATM 1687  H1  WAT   144      -6.759   9.141   8.254  0.417000
HETATM 1688  H2  WAT   144      -6.259   8.660   9.600  0.417000
HETATM 1689  O   WAT   145       2.616  -7.055 -14.823 -0.834000
HETATM 1690  H1  WAT   145       2.828  -6.397 -14.162  0.417000
HETATM 1691  H2  WAT   145       2.101  -6.582 -15.476  0.417000
HETATM 1692  O   WAT   146       3.238 -13.052  -6.251 -0.834000
HETATM 1693  H1  WAT   146       3.882 -13.187  -6.947  0.417000
HETATM 1694  H2  WAT   146       2.622 -12.417  -6.616  0.417000
HETATM 1695  O   WAT   147      -3.794  -1.021 -15.424 -0.834000
HETATM 1696  H1  WAT   147      -3.092  -0.834 -14.801  0.417000
HETATM 1697  H2  WAT   147      -4.489  -0.405 -15.193  0.417000
HETATM 1698  O   WAT   148      14.205   3.061  -7.264 -0.834000
HETATM 1699  H1  WAT   148      13.770   2.243  -7.505  0.417000
HETATM 1700  H2  WAT   148      14.790   3.248  -7.998  0.417000
HETATM 1701  O   WAT   149     -10.318   2.349 -13.789 -0.834000
HETATM 1702  H1  WAT   149      -9.557   2.859 -13.511  0.417000
HETATM 1703  H2  WAT   149     -10.026   1.897 -14.581  0.417000
HETATM 1704  O   WAT   150       1.948   8.389  10.749 -0.834000
HETATM 1705  H1  WAT   150       1.517   8.256   9.905  0.417000
HETATM 1706  H2  WAT   150       2.017   9.339  10.836  0.417000
HETATM 1707  O   WAT   151       4.044   2.398 -11.647 -0.834000
HETATM 1708  H1  WAT   151       4.732   2.001 -11.114  0.417000
HETATM 1709  H2  WAT   151       4.088   1.933 -12.482  0.417000
HETATM 1710  O   WAT   152       6.952  -0.479 -16.497 -0.834000
HETATM 1711  H1  WAT   152       6.642  -1.274 -16.931  0.417000
HETATM 1712  H2  WAT   152       6.450   0.227 -16.905  0.417000
HETATM 1713  O   WAT   153      10.521  -4.507  -6.943 -0.834000
HETATM 1714  H1  WAT   153      10.093  -5.187  -7.463  0.417000
HETATM 1715  H2  WAT   153      10.805  -4.958  -6.148  0.417000
HETATM 1716  O   WAT   154       6.035   8.792  -7.850 -0.834000
HETATM 1717  H1  WAT   154       5.492   8.190  -8.359  0.417000
HETATM 1718  H2  WAT   154       6.854   8.316  -7.710  0.417000
HETATM 1719  O   WAT   155       0.686   3.946 -12.484 -0.834000
HETATM 1720  H1  WAT   155       0.712   4.460 -13.291  0.417000
HETATM 1721  H2  WAT   155       1.472   4.211 -12.006  0.417000
HETATM 1722  O   WAT   156      -0.781  -7.979 -16.532 -0.834000
HETATM 1723  H1  WAT   156      -0.052  -7.381 -16.692  0.417000
HETATM 1724  H2  WAT   156      -1.411  -7.460 -16.032  0.417000
HETATM 1725  O   WAT   157      -3.909   8.825  -9.054 -0.834000
HETATM 1726  H1  WAT   157      -4.508   9.447  -9.467  0.417000
HETATM 1727  H2  WAT   157      -3.167   8.772  -9.657  0.417000
HETATM 1728  O   WAT   158      -0.038  -7.383  14.843 -0.834000
HETATM 1729  H1  WAT   158      -0.732  -7.458  15.498  0.417000
HETATM 1730  H2  WAT   158      -0.192  -8.114  14.245  0.417000
HETATM 1731  O   WAT   159      -6.028  -2.889  17.975 -0.834000
HETATM 1732  H1  WAT   159      -5.169  -2.713  17.592  0.417000
HETATM 1733  H2  WAT   159      -6.000  -2.462  18.831  0.417000
HETATM 1734  O   WAT   160      -9.694   2.060  15.413 -0.834000
HETATM 1735  H1  WAT   160      -9.316   1.186  15.513  0.417000
HETATM 1736  H2  WAT   160      -9.736   2.407  16.304  0.417000
HETATM 1737  O   WAT   161       8.068 -16.186  -8.173 -0.834000
HETATM 1738  H1  WAT   161       8.448 -16.849  -7.597  0.417000
HETATM 1739  H2  WAT   161       7.170 -16.081  -7.857  0.417000
HETATM 1740  O   WAT   162       0.240  -1.061  17.205 -0.834000
HETATM 1741  H1  WAT   162      -0.134  -0.823  18.054  0.417000
HETATM 1742  H2  WAT   162       0.264  -0.239  16.716  0.417000
HETATM 1743  O   WAT   163      11.030   1.062  -9.744 -0.834000
HETATM 1744  H1  WAT   163      10.190   1.492  -9.584  0.417000
HETATM 1745  H2  WAT   163      11.539   1.229  -8.950  0.417000
HETATM 1746  O   WAT   164       2.833   9.189  -4.123 -0.834000
HETATM 1747  H1  WAT   164       1.995   9.251  -4.581  0.417000
HETATM 1748  H2  WAT   164       3.474   9.522  -4.751  0.417000
HETATM 1749  O   WAT   165     -10.203  -0.546  11.559 -0.834000
HETATM 1750  H1  WAT   165     -10.977  -0.012  11.380  0.417000
HETATM 1751  H2  WAT   165     -10.162  -0.594  12.514  0.417000
HETATM 1752  O   WAT   166       0.212   0.009 -15.563 -0.834000
HETATM 1753  H1  WAT   166      -0.560  -0.197 -15.037  0.417000
HETATM 1754  H2  WAT   166      -0.037  -0.225 -16.457  0.417000
HETATM 1755  O   WAT   167      -9.588  11.034  13.749 -0.834000
HETATM 1756  H1  WAT   167     -10.188  11.750  13.541  0.417000
HETATM 1757  H2  WAT   167      -9.377  11.159  14.674  0.417000
HETATM 1758  O   WAT   168      -3.258  10.402  16.382 -0.834000
HETATM 1759  H1  WAT   168      -3.869   9.777  16.772  0.417000
HETATM 1760  H2  WAT   168      -3.600  10.553  15.501  0.417000
HETATM 1761  O   WAT   169     -10.116  -9.132  -8.639 -0.834000
HETATM 1762  H1  WAT   169     -10.872  -8.562  -8.501  0.417000
HETATM 1763  H2  WAT   169      -9.894  -9.452  -7.764  0.417000
HETATM 1764  O   WAT   170       2.641   1.759  12.802 -0.834000
HETATM 1765  H1  WAT   170       2.721   1.577  11.866  0.417000
HETATM 1766  H2  WAT   170       2.740   0.904  13.222  0.417000
HETATM 1767  O   WAT   171      -3.968  10.463   9.512 -0.834000
HETATM 1768  H1  WAT   171      -4.906  10.630   9.605  0.417000
HETATM 1769  H2  WAT   171      -3.884   9.514   9.595  0.417000
HETATM 1770  O   WAT   172     -16.031   5.290   8.954 -0.834000
HETATM 1771  H1  WAT   172     -15.386   4.891   8.369  0.417000
HETATM 1772  H2  WAT   172     -16.156   4.642   9.648  0.417000
HETATM 1773  O   WAT   173      -4.375  11.079  -6.704 -0.834000
HETATM 1774  H1  WAT   173      -5.246  10.717  -6.543  0.417000
HETATM 1775  H2  WAT   173      -4.472  11.590  -7.507  0.417000
HETATM 1776  O   WAT   174      12.124  -1.838   5.401 -0.834000
HETATM 1777  H1  WAT   174      11.719  -1.098   4.949  0.417000
HETATM 1778  H2  WAT   174      11.639  -2.603   5.090  0.417000
HETATM 1779  O   WAT   175      -8.631  -8.758 -10.762 -0.834000
HETATM 1780  H1  WAT   175      -9.185  -8.858  -9.988  0.417000
HETATM 1781  H2  WAT   175      -8.862  -9.500 -11.320  0.417000
HETATM 1782  O   WAT   176       4.732  10.062  -5.761 -0.834000
HETATM 1783  H1  WAT   176       5.179  10.873  -5.519  0.417000
HETATM 1784  H2  WAT   176       5.274   9.689  -6.458  0.417000
HETATM 1785  O   WAT   177      10.718  -4.646   6.897 -0.834000
HETATM 1786  H1  WAT   177      11.555  -5.074   6.716  0.417000
HETATM 1787  H2  WAT   177      10.420  -4.333   6.043  0.417000
HETATM 1788  O   WAT   178      11.706 -11.188   4.442 -0.834000
HETATM 1789  H1  WAT   178      10.875 -11.180   3.968  0.417000
HETATM 1790  H2  WAT   178      11.544 -11.750   5.200  0.417000
HETATM 1791  O   WAT   179      -0.753  10.246  11.291 -0.834000
HETATM 1792  H1  WAT   179      -0.856   9.594  10.597  0.417000
HETATM 1793  H2  WAT   179       0.160  10.526  11.222  0.417000
HETATM 1794  O   WAT   180       7.982 -15.641  -3.528 -0.834000
HETATM 1795  H1  WAT   180       8.594 -15.110  -3.018  0.417000
HETATM 1796  H2  WAT   180       7.689 -15.060  -4.230  0.417000
HETATM 1797  O   WAT   181      11.810  -1.199 -10.340 -0.834000
HETATM 1798  H1  WAT   181      11.502  -0.313 -10.147  0.417000
HETATM 1799  H2  WAT   181      12.545  -1.071 -10.939  0.417000
HETATM 1800  O   WAT   182       0.663 -16.527  -2.582 -0.834000
HETATM 1801  H1  WAT   182       0.190 -16.111  -3.304  0.417000
HETATM 1802  H2  WAT   182       1.067 -15.799  -2.110  0.417000
HETATM 1803  O   WAT   183       6.089  -6.471 -17.376 -0.834000
HETATM 1804  H1  WAT   183       6.034  -5.859 -16.642  0.417000
HETATM 1805  H2  WAT   183       5.189  -6.551 -17.690  0.417000
HETATM 1806  O   WAT   184      22.679 -10.591  -1.133 -0.834000
HETATM 1807  H1  WAT   184      22.754 -11.536  -1.263  0.417000
HETATM 1808  H2  WAT   184      22.407 -10.495  -0.221  0.417000
HETATM 1809  O   WAT   185       6.342  -2.344 -17.722 -0.834000
HETATM 1810  H1  WAT   185       6.583  -2.041 -18.598  0.417000
HETATM 1811  H2  WAT   185       5.591  -2.920 -17.865  0.417000
HETATM 1812  O   WAT   186       2.819 -14.002   0.954 -0.834000
HETATM 1813  H1  WAT   186       3.398 -14.747   0.793  0.417000
HETATM 1814  H2  WAT   186       3.412 -13.261   1.078  0.417000
HETATM 1815  O   WAT   187      -2.919 -11.986 -14.193 -0.834000
HETATM 1816  H1  WAT   187      -3.159 -12.190 -13.289  0.417000
HETATM 1817  H2  WAT   187      -3.505 -12.525 -14.724  0.417000
HETATM 1818  O   WAT   188      -7.495  -8.696   5.348 -0.834000
HETATM 1819  H1  WAT   188      -6.843  -8.905   6.017  0.417000
HETATM 1820  H2  WAT   188      -7.233  -7.836   5.019  0.417000
HETATM 1821  O   WAT   189      14.446  -7.097   0.335 -0.834000
HETATM 1822  H1  WAT   189      14.054  -6.438  -0.237  0.417000
HETATM 1823  H2  WAT   189      15.079  -7.552  -0.222  0.417000
HETATM 1824  O   WAT   190     -11.366  -7.320   4.335 -0.834000
HETATM 1825  H1  WAT   190     -10.884  -6.520   4.542  0.417000
HETATM 1826  H2  WAT   190     -10.999  -7.980   4.924  0.417000
HETATM 1827  O   WAT   191      -0.176 -12.661   6.021 -0.834000
HETATM 1828  H1  WAT   191       0.093 -12.676   6.940  0.417000
HETATM 1829  H2  WAT   191      -0.066 -11.748   5.754  0.417000
HETATM 1830  O   WAT   192       5.922   3.069  12.667 -0.834000
HETATM 1831  H1  WAT   192       5.152   3.161  13.228  0.417000
HETATM 1832  H2  WAT   192       6.187   3.968  12.475  0.417000
HETATM 1833  O   WAT   193      12.057  -3.579  -8.988 -0.834000
HETATM 1834  H1  WAT   193      12.928  -3.935  -8.814  0.417000
HETATM 1835  H2  WAT   193      11.535  -3.840  -8.229  0.417000
HETATM 1836  O   WAT   194      -2.603   5.781  17.447 -0.834000
HETATM 1837  H1  WAT   194      -2.309   4.940  17.799  0.417000
HETATM 1838  H2  WAT   194      -2.968   6.242  18.202  0.417000
HETATM 1839  O   WAT   195       1.630  11.880   8.413 -0.834000
HETATM 1840  H1  WAT   195       2.343  11.528   7.880  0.417000
HETATM 1841  H2  WAT   195       0.854  11.799   7.860  0.417000
HETATM 1842  O   WAT   196       0.193  -9.758  12.886 -0.834000
HETATM 1843  H1  WAT   196       0.559 -10.371  13.524  0.417000
HETATM 1844  H2  WAT   196       0.660  -9.951  12.073  0.417000
HETATM 1845  O   WAT   197      -8.325 -10.846   3.754 -0.834000
HETATM 1846  H1  WAT   197      -7.880 -10.100   4.157  0.417000
HETATM 1847  H2  WAT   197      -7.699 -11.179   3.111  0.417000
HETATM 1848  O   WAT   198      -8.675   0.888  -5.534 -0.834000
HETATM 1849  H1  WAT   198      -8.612   1.741  -5.963  0.417000
HETATM 1850  H2  WAT   198      -9.063   0.315  -6.195  0.417000
HETATM 1851  O   WAT   199      15.332  -2.422 -10.712 -0.834000
HETATM 1852  H1  WAT   199      15.972  -2.117 -11.355  0.417000
HETATM 1853  H2  WAT   199      15.379  -3.377 -10.761  0.417000
HETATM 1854  O   WAT   200      13.911   4.998  -5.536 -0.834000
HETATM 1855  H1  WAT   200      13.978   4.289  -6.177  0.417000
HETATM 1856  H2  WAT   200      13.168   4.752  -4.985  0.417000
HETATM 1857  O   WAT   201      -3.879  -9.192 -15.261 -0.834000
HETATM 1858  H1  WAT   201      -4.014  -9.838 -15.954  0.417000
HETATM 1859  H2  WAT   201      -4.010  -9.681 -14.448  0.417000
HETATM 1860  O   WAT   202      10.705 -13.269  12.074 -0.834000
HETATM 1861  H1  WAT   202      11.177 -13.675  12.802  0.417000
HETATM 1862  H2  WAT   202       9.935 -12.871  12.480  0.417000
HETATM 1863  O   WAT   203       3.264  12.053 -13.267 -0.834000
HETATM 1864  H1  WAT   203       3.196  11.397 -12.573  0.417000
HETATM 1865  H2  WAT   203       4.104  12.484 -13.107  0.417000
HETATM 1866  O   WAT   204       8.637  20.469   6.213 -0.834000
HETATM 1867  H1  WAT   204       7.744  20.156   6.065  0.417000
HETATM 1868  H2  WAT   204       9.119  20.192   5.434  0.417000
HETATM 1869  O   WAT   205     -13.282  -6.571   8.255 -0.834000
HETATM 1870  H1  WAT   205     -13.060  -7.499   8.328  0.417000
HETATM 1871  H2  WAT   205     -13.166  -6.227   9.141  0.417000
HETATM 1872  O   WAT   206      23.350  16.482   5.210 -0.834000
HETATM 1873  H1  WAT   206      22.441  16.466   4.912  0.417000
HETATM 1874  H2  WAT   206      23.518  15.590   5.515  0.417000
HETATM 1875  O   WAT   207      10.610  15.980   6.245 -0.834000
HETATM 1876  H1  WAT   207      10.200  16.116   7.099  0.417000
HETATM 1877  H2  WAT   207      11.153  15.200   6.361  0.417000
HETATM 1878  O   WAT   208      13.381  10.677 -16.379 -0.834000
HETATM 1879  H1  WAT   208      13.628   9.774 -16.575  0.417000
HETATM 1880  H2  WAT   208      13.556  11.155 -17.190  0.417000
HETATM 1881  O   WAT   209      -8.110  -4.081 -13.341 -0.834000
HETATM 1882  H1  WAT   209      -8.776  -3.428 -13.123  0.417000
HETATM 1883  H2  WAT   209      -7.605  -4.186 -12.535  0.417000
HETATM 1884  O   WAT   210     -14.227   7.084  -9.489 -0.834000
HETATM 1885  H1  WAT   210     -14.748   6.286  -9.575  0.417000
HETATM 1886  H2  WAT   210     -13.376   6.781  -9.172  0.417000
HETATM 1887  O   WAT   211     -13.666  21.359   6.711 -0.834000
HETATM 1888  H1  WAT   211     -14.397  20.788   6.475  0.417000
HETATM 1889  H2  WAT   211     -14.022  21.939   7.384  0.417000
HETATM 1890  O   WAT   212      -7.634 -20.379  -1.662 -0.834000
HETATM 1891  H1  WAT   212      -6.942 -20.666  -1.067  0.417000
HETATM 1892  H2  WAT   212      -7.177 -19.877  -2.338  0.417000
HETATM 1893  O   WAT   213     -18.938  11.769  -6.880 -0.834000
HETATM 1894  H1  WAT   213     -19.396  10.933  -6.962  0.417000
HETATM 1895  H2  WAT   213     -19.518  12.402  -7.304  0.417000
HETATM 1896  O   WAT   214      23.932  -3.490 -16.584 -0.834000
HETATM 1897  H1  WAT   214      23.497  -2.957 -15.918  0.417000
HETATM 1898  H2  WAT   214      23.455  -3.301 -17.392  0.417000
HETATM 1899  O   WAT   215     -14.607 -23.113  -8.238 -0.834000
HETATM 1900  H1  WAT   215     -15.241 -23.664  -8.697  0.417000
HETATM 1901  H2  WAT   215     -13.937 -23.724  -7.932  0.417000
HETATM 1902  O   WAT   216       1.194  13.176  -6.420 -0.834000
HETATM 1903  H1  WAT   216       0.292  12.918  -6.613  0.417000
HETATM 1904  H2  WAT   216       1.719  12.413  -6.663  0.417000
HETATM 1905  O   WAT   217      23.223   8.530   1.913 -0.834000
HETATM 1906  H1  WAT   217      22.366   8.691   1.520  0.417000
HETATM 1907  H2  WAT   217      23.547   7.746   1.471  0.417000
HETATM 1908  O   WAT   218     -18.649  -1.299  -9.284 -0.834000
HETATM 1909  H1  WAT   218     -18.572  -0.945  -8.398  0.417000
HETATM 1910  H2  WAT   218     -19.552  -1.612  -9.339  0.417000
HETATM 1911  O   WAT   219     -26.372 -11.525   6.834 -0.834000
HETATM 1912  H1  WAT   219     -26.027 -10.968   6.137  0.417000
HETATM 1913  H2  WAT   219     -26.683 -10.911   7.500  0.417000
HETATM 1914  O   WAT   220      27.398  10.806  -0.126 -0.834000
HETATM 1915  H1  WAT   220      28.268  11.191  -0.227  0.417000
HETATM 1916  H2  WAT   220      27.562   9.870  -0.013  0.417000
HETATM 1917  O   WAT   221      -2.463 -14.724  10.381 -0.834000
HETATM 1918  H1  WAT   221      -3.393 -14.501  10.339  0.417000
HETATM 1919  H2  WAT   221      -2.450 -15.666  10.551  0.417000
HETATM 1920  O   WAT   222       6.731  10.227 -14.713 -0.834000
HETATM 1921  H1  WAT   222       6.282  10.020 -13.894  0.417000
HETATM 1922  H2  WAT   222       6.667   9.425 -15.231  0.417000
HETATM 1923  O   WAT   223       4.037 -24.105   7.561 -0.834000
HETATM 1924  H1  WAT   223       3.239 -24.213   8.078  0.417000
HETATM 1925  H2  WAT   223       3.898 -23.295   7.072  0.417000
HETATM 1926  O   WAT   224       8.436 -13.433  21.986 -0.834000
HETATM 1927  H1  WAT   224       9.387 -13.357  21.912  0.417000
HETATM 1928  H2  WAT   224       8.210 -14.172  21.421  0.417000
HETATM 1929  O   WAT   225       1.134   8.388  27.819 -0.834000
HETATM 1930  H1  WAT   225       1.241   9.069  27.155  0.417000
HETATM 1931  H2  WAT   225       1.221   7.567  27.335  0.417000
HETATM 1932  O   WAT   226     -20.396  20.987  -1.785 -0.834000
HETATM 1933  H1  WAT   226     -19.719  20.539  -1.278  0.417000
HETATM 1934  H2  WAT   226     -20.103  21.897  -1.825  0.417000
HETATM 1935  O   WAT   227      -8.637 -20.363 -17.644 -0.834000
HETATM 1936  H1  WAT   227      -9.278 -21.071 -17.578  0.417000
HETATM 1937  H2  WAT   227      -9.112 -19.583 -17.356  0.417000
HETATM 1938  O   WAT   228       9.424 -14.613  18.144 -0.834000
HETATM 1939  H1  WAT   228       8.813 -14.923  18.813  0.417000
HETATM 1940  H2  WAT   228      10.285 -14.685  18.555  0.417000
HETATM 1941  O   WAT   229      11.184  -4.164 -18.326 -0.834000
HETATM 1942  H1  WAT   229      11.820  -3.859 -17.679  0.417000
HETATM 1943  H2  WAT   229      10.349  -3.800 -18.031  0.417000
HETATM 1944  O   WAT   230      26.516  -2.439   9.138 -0.834000
HETATM 1945  H1  WAT   230      26.526  -2.630  10.076  0.417000
HETATM 1946  H2  WAT   230      26.179  -3.239   8.735  0.417000
HETATM 1947  O   WAT   231       2.162  16.398  23.742 -0.834000
HETATM 1948  H1  WAT   231       2.507  15.577  23.390  0.417000
HETATM 1949  H2  WAT   231       2.530  17.075  23.174  0.417000
HETATM 1950  O   WAT   232     -19.024  -7.115  -8.358 -0.834000
HETATM 1951  H1  WAT   232     -18.796  -7.370  -9.252  0.417000
HETATM 1952  H2  WAT   232     -19.524  -6.305  -8.459  0.417000
HETATM 1953  O   WAT   233      18.085   7.499 -12.718 -0.834000
HETATM 1954  H1  WAT   233      17.629   6.662 -12.639  0.417000
HETATM 1955  H2  WAT   233      17.408   8.116 -12.996  0.417000
HETATM 1956  O   WAT   234     -19.123  -3.695  -6.718 -0.834000
HETATM 1957  H1  WAT   234     -19.743  -3.029  -6.422  0.417000
HETATM 1958  H2  WAT   234     -19.515  -4.052  -7.515  0.417000
HETATM 1959  O   WAT   235      18.524   1.768  12.921 -0.834000
HETATM 1960  H1  WAT   235      19.379   1.818  13.349  0.417000
HETATM 1961  H2  WAT   235      18.696   1.321  12.093  0.417000
HETATM 1962  O   WAT   236     -18.102  11.156 -12.874 -0.834000
HETATM 1963  H1  WAT   236     -18.211  11.974 -13.359  0.417000
HETATM 1964  H2  WAT   236     -17.162  10.980 -12.908  0.417000
HETATM 1965  O   WAT   237       7.084  24.368  -3.299 -0.834000
HETATM 1966  H1  WAT   237       6.287  23.870  -3.482  0.417000
HETATM 1967  H2  WAT   237       7.718  24.051  -3.943  0.417000
HETATM 1968  O   WAT   238     -14.009  26.512  -5.245 -0.834000
HETATM 1969  H1  WAT   238     -13.994  25.704  -4.733  0.417000
HETATM 1970  H2  WAT   238     -13.121  26.593  -5.593  0.417000
HETATM 1971  O   WAT   239      -7.030  16.342  12.163 -0.834000
HETATM 1972  H1  WAT   239      -7.084  16.894  12.943  0.417000
HETATM 1973  H2  WAT   239      -7.356  16.897  11.454  0.417000
HETATM 1974  O   WAT   240      -2.358  -8.996  13.091 -0.834000
HETATM 1975  H1  WAT   240      -1.435  -9.241  13.015  0.417000
HETATM 1976  H2  WAT   240      -2.796  -9.498  12.404  0.417000
HETATM 1977  O   WAT   241       6.625 -21.565 -12.987 -0.834000
HETATM 1978  H1  WAT   241       7.118 -21.099 -12.312  0.417000
HETATM 1979  H2  WAT   241       5.893 -20.984 -13.193  0.417000
HETATM 1980  O   WAT   242      -1.524  19.253   2.811 -0.834000
HETATM 1981  H1  WAT   242      -1.803  20.167   2.869  0.417000
HETATM 1982  H2  WAT   242      -2.301  18.749   3.050  0.417000
HETATM 1983  O   WAT   243     -24.094  11.002   0.607 -0.834000
HETATM 1984  H1  WAT   243     -24.748  11.191   1.280  0.417000
HETATM 1985  H2  WAT   243     -24.148  11.744   0.005  0.417000
HETATM 1986  O   WAT   244     -22.934   9.489  10.004 -0.834000
HETATM 1987  H1  WAT   244     -23.119   8.563   9.850  0.417000
HETATM 1988  H2  WAT   244     -23.095   9.909   9.159  0.417000
HETATM 1989  O   WAT   245      22.788  13.068 -13.869 -0.834000
HETATM 1990  H1  WAT   245      22.023  13.447 -14.303  0.417000
HETATM 1991  H2  WAT   245      23.534  13.530 -14.253  0.417000
HETATM 1992  O   WAT   246     -14.706  -7.915  19.863 -0.834000
HETATM 1993  H1  WAT   246     -14.933  -8.283  19.009  0.417000
HETATM 1994  H2  WAT   246     -15.486  -8.056  20.399  0.417000
HETATM 1995  O   WAT   247     -22.800  -3.414 -11.966 -0.834000
HETATM 1996  H1  WAT   247     -22.131  -4.057 -11.730  0.417000
HETATM 1997  H2  WAT   247     -23.582  -3.937 -12.145  0.417000
HETATM 1998  O   WAT   248     -24.150   9.463   3.402 -0.834000
HETATM 1999  H1  WAT   248     -24.715  10.235   3.408  0.417000
HETATM 2000  H2  WAT   248     -24.331   9.027   4.234  0.417000
HETATM 2001  O   WAT   249      15.740  -7.112 -22.212 -0.834000
HETATM 2002  H1  WAT   249      15.629  -6.987 -21.269  0.417000
HETATM 2003  H2  WAT   249      16.679  -7.262 -22.324  0.417000
HETATM 2004  O   WAT   250       4.662  13.407   7.045 -0.834000
HETATM 2005  H1  WAT   250       5.340  13.348   7.717  0.417000
HETATM 2006  H2  WAT   250       4.291  12.525   7.001  0.417000
HETATM 2007  O   WAT   251     -20.702 -17.917   7.853 -0.834000
HETATM 2008  H1  WAT   251     -21.535 -17.489   8.051  0.417000
HETATM 2009  H2  WAT   251     -20.932 -18.617   7.241  0.417000
HETATM 2010  O   WAT   252      23.051   7.254  -2.789 -0.834000
HETATM 2011  H1  WAT   252      22.951   8.066  -2.291  0.417000
HETATM 2012  H2  WAT   252      23.704   6.753  -2.301  0.417000
HETATM 2013  O   WAT   253     -22.674  14.024   0.937 -0.834000
HETATM 2014  H1  WAT   253     -23.328  13.861   0.257  0.417000
HETATM 2015  H2  WAT   253     -21.842  13.775   0.534  0.417000
HETATM 2016  O   WAT   254       9.189  23.317   9.780 -0.834000
HETATM 2017  H1  WAT   254       9.267  22.421   9.452  0.417000
HETATM 2018  H2  WAT   254       9.724  23.329  10.574  0.417000
HETATM 2019  O   WAT   255     -21.227  -1.723  16.472 -0.834000
HETATM 2020  H1  WAT   255     -21.566  -0.979  16.969  0.417000
HETATM 2021  H2  WAT   255     -21.419  -2.484  17.020  0.417000
HETATM 2022  O   WAT   256      -6.850  16.153 -17.975 -0.834000
HETATM 2023  H1  WAT   256      -7.171  15.688 -18.748  0.417000
HETATM 2024  H2  WAT   256      -6.036  15.704 -17.746  0.417000
HETATM 2025  O   WAT   257       3.401 -28.271  -0.035 -0.834000
HETATM 2026  H1  WAT   257       2.731 -27.813  -0.543  0.417000
HETATM 2027  H2  WAT   257       2.954 -28.532   0.770  0.417000
HETATM 2028  O   WAT   258     -11.925  -3.771  22.450 -0.834000
HETATM 2029  H1  WAT   258     -12.814  -4.109  22.555  0.417000
HETATM 2030  H2  WAT   258     -11.775  -3.782  21.504  0.417000
HETATM 2031  O   WAT   259      -8.903  22.030  -0.801 -0.834000
HETATM 2032  H1  WAT   259      -8.858  21.841  -1.738  0.417000
HETATM 2033  H2  WAT   259      -8.625  21.218  -0.378  0.417000
HETATM 2034  O   WAT   260     -18.818  -8.822   4.400 -0.834000
HETATM 2035  H1  WAT   260     -18.068  -9.223   4.839  0.417000
HETATM 2036  H2  WAT   260     -19.535  -8.903   5.029  0.417000
HETATM 2037  O   WAT   261       4.136  -2.454 -22.092 -0.834000
HETATM 2038  H1  WAT   261       3.825  -2.040 -21.287  0.417000
HETATM 2039  H2  WAT   261       4.768  -3.109 -21.797  0.417000
HETATM 2040  O   WAT   262       7.385   6.200   2.660 -0.834000
HETATM 2041  H1  WAT   262       7.669   5.302   2.492  0.417000
HETATM 2042  H2  WAT   262       8.149   6.736   2.446  0.417000
HETATM 2043  O   WAT   263       2.745  21.325 -17.425 -0.834000
HETATM 2044  H1  WAT   263       3.016  22.004 -16.808  0.417000
HETATM 2045  H2  WAT   263       3.243  21.513 -18.221  0.417000
HETATM 2046  O   WAT   264      -0.625 -19.136   9.670 -0.834000
HETATM 2047  H1  WAT   264      -0.702 -18.874   8.753  0.417000
HETATM 2048  H2  WAT   264       0.294 -19.384   9.773  0.417000
HETATM 2049  O   WAT   265      21.509 -16.037  13.228 -0.834000
HETATM 2050  H1  WAT   265      21.452 -15.962  12.275  0.417000
HETATM 2051  H2  WAT   265      21.497 -15.132  13.541  0.417000
HETATM 2052  O   WAT   266       5.040   7.183  19.046 -0.834000
HETATM 2053  H1  WAT   266       4.147   7.463  19.247  0.417000
HETATM 2054  H2  WAT   266       5.135   7.343  18.107  0.417000
HETATM 2055  O   WAT   267       1.831  13.513  -3.780 -0.834000
HETATM 2056  H1  WAT   267       1.200  12.857  -3.484  0.417000
HETATM 2057  H2  WAT   267       1.689  13.571  -4.725  0.417000
HETATM 2058  O   WAT   268       2.339 -22.778 -16.632 -0.834000
HETATM 2059  H1  WAT   268       1.694 -22.724 -15.926  0.417000
HETATM 2060  H2  WAT   268       2.067 -22.104 -17.255  0.417000
HETATM 2061  O   WAT   269       7.460 -25.482 -14.259 -0.834000
HETATM 2062  H1  WAT   269       7.316 -24.708 -14.803  0.417000
HETATM 2063  H2  WAT   269       7.362 -25.165 -13.361  0.417000
HETATM 2064  O   WAT   270      -4.427  17.288  15.514 -0.834000
HETATM 2065  H1  WAT   270      -3.960  16.460  15.400  0.417000
HETATM 2066  H2  WAT   270      -5.278  17.036  15.872  0.417000
HETATM 2067  O   WAT   271       0.877 -20.777   7.179 -0.834000
HETATM 2068  H1  WAT   271       1.227 -20.530   8.036  0.417000
HETATM 2069  H2  WAT   271       0.303 -20.050   6.938  0.417000
HETATM 2070  O   WAT   272       5.999  14.574  24.051 -0.834000
HETATM 2071  H1  WAT   272       6.693  15.166  24.343  0.417000
HETATM 2072  H2  WAT   272       6.426  14.000  23.415  0.417000
HETATM 2073  O   WAT   273      -3.292  13.017  17.106 -0.834000
HETATM 2074  H1  WAT   273      -3.207  12.107  16.821  0.417000
HETATM 2075  H2  WAT   273      -2.720  13.082  17.871  0.417000
HETATM 2076  O   WAT   274     -24.692   4.487 -15.372 -0.834000
HETATM 2077  H1  WAT   274     -24.168   4.040 -16.037  0.417000
HETATM 2078  H2  WAT   274     -24.050   4.813 -14.741  0.417000
HETATM 2079  O   WAT   275       7.885 -24.132  -9.324 -0.834000
HETATM 2080  H1  WAT   275       7.096 -23.830  -8.874  0.417000
HETATM 2081  H2  WAT   275       8.603 -23.879  -8.744  0.417000
HETATM 2082  O   WAT   276       4.828  19.360  13.580 -0.834000
HETATM 2083  H1  WAT   276       5.412  19.858  14.151  0.417000
HETATM 2084  H2  WAT   276       3.949  19.656  13.819  0.417000
HETATM 2085  O   WAT   277      -5.554 -10.225  20.796 -0.834000
HETATM 2086  H1  WAT   277      -6.195 -10.354  21.495  0.417000
HETATM 2087  H2  WAT   277      -5.920  -9.520  20.262  0.417000
HETATM 2088  O   WAT   278     -17.786  24.100  -4.969 -0.834000
HETATM 2089  H1  WAT   278     -17.322  23.394  -5.420  0.417000
HETATM 2090  H2  WAT   278     -17.443  24.080  -4.076  0.417000
HETATM 2091  O   WAT   279       2.887  24.697 -10.030 -0.834000
HETATM 2092  H1  WAT   279       3.024  24.687  -9.083  0.417000
HETATM 2093  H2  WAT   279       2.073  25.187 -10.149  0.417000
HETATM 2094  O   WAT   280     -20.541  15.472   8.563 -0.834000
HETATM 2095  H1  WAT   280     -20.635  15.639   7.625  0.417000
HETATM 2096  H2  WAT   280     -20.721  14.536   8.658  0.417000
HETATM 2097  O   WAT   281      12.287  14.939  12.180 -0.834000
HETATM 2098  H1  WAT   281      12.895  14.332  11.759  0.417000
HETATM 2099  H2  WAT   281      12.581  14.979  13.090  0.417000
HETATM 2100  O   WAT   282      16.747 -11.908  15.160 -0.834000
HETATM 2101  H1  WAT   282      16.016 -11.867  14.544  0.417000
HETATM 2102  H2  WAT   282      17.468 -11.474  14.705  0.417000
HETATM 2103  O   WAT   283      15.615  24.224   2.381 -0.834000
HETATM 2104  H1  WAT   283      15.843  23.295   2.409  0.417000
HETATM 2105  H2  WAT   283      14.877  24.271   1.773  0.417000
HETATM 2106  O   WAT   284      22.645   9.355 -18.102 -0.834000
HETATM 2107  H1  WAT   284      22.135   9.687 -17.363  0.417000
HETATM 2108  H2  WAT   284      23.292   8.772 -17.704  0.417000
HETATM 2109  O   WAT   285      24.804 -16.409   3.229 -0.834000
HETATM 2110  H1  WAT   285      25.244 -16.541   4.069  0.417000
HETATM 2111  H2  WAT   285      25.509 -16.178   2.624  0.417000
HETATM 2112  O   WAT   286      -8.074  16.487 -11.054 -0.834000
HETATM 2113  H1  WAT   286      -7.802  17.317 -10.662  0.417000
HETATM 2114  H2  WAT   286      -8.310  16.712 -11.954  0.417000
HETATM 2115  O   WAT   287      -7.926   6.810  22.886 -0.834000
HETATM 2116  H1  WAT   287      -7.352   6.180  23.323  0.417000
HETATM 2117  H2  WAT   287      -8.354   7.280  23.602  0.417000
HETATM 2118  O   WAT   288      -1.373  16.849  -5.529 -0.834000
HETATM 2119  H1  WAT   288      -1.797  16.675  -6.369  0.417000
HETATM 2120  H2  WAT   288      -1.281  15.986  -5.125  0.417000
HETATM 2121  O   WAT   289      -5.198  23.172 -10.353 -0.834000
HETATM 2122  H1  WAT   289      -4.777  22.544 -10.940  0.417000
HETATM 2123  H2  WAT   289      -5.050  22.818  -9.476  0.417000
HETATM 2124  O   WAT   290     -18.434 -12.785 -18.256 -0.834000
HETATM 2125  H1  WAT   290     -17.558 -12.710 -18.634  0.417000
HETATM 2126  H2  WAT   290     -18.410 -13.600 -17.755  0.417000
HETATM 2127  O   WAT   291      12.691 -16.285  11.046 -0.834000
HETATM 2128  H1  WAT   291      13.201 -15.953  10.306  0.417000
HETATM 2129  H2  WAT   291      12.121 -16.953  10.663  0.417000
HETATM 2130  O   WAT   292       1.455  27.097   0.358 -0.834000
HETATM 2131  H1  WAT   292       1.725  27.501  -0.467  0.417000
HETATM 2132  H2  WAT   292       2.255  26.700   0.703  0.417000
HETATM 2133  O   WAT   293       8.809  17.206  15.168 -0.834000
HETATM 2134  H1  WAT   293       9.405  17.688  14.594  0.417000
HETATM 2135  H2  WAT   293       7.997  17.138  14.666  0.417000
HETATM 2136  O   WAT   294      13.986 -15.107 -14.469 -0.834000
HETATM 2137  H1  WAT   294      14.367 -15.975 -14.603  0.417000
HETATM 2138  H2  WAT   294      14.316 -14.830 -13.614  0.417000
HETATM 2139  O   WAT   295       8.395  -2.501  13.338 -0.834000
HETATM 2140  H1  WAT   295       8.198  -3.368  12.983  0.417000
HETATM 2141  H2  WAT   295       7.543  -2.068  13.399  0.417000
HETATM 2142  O   WAT   296     -18.226  -2.093   0.974 -0.834000
HETATM 2143  H1  WAT   296     -18.613  -2.600   0.259  0.417000
HETATM 2144  H2  WAT   296     -17.476  -2.614   1.258  0.417000
HETATM 2145  O   WAT   297      -8.284 -19.825  19.290 -0.834000
HETATM 2146  H1  WAT   297      -7.657 -20.130  19.946  0.417000
HETATM 2147  H2  WAT   297      -8.631 -19.009  19.652  0.417000
HETATM 2148  O   WAT   298       4.710  26.846   5.359 -0.834000
HETATM 2149  H1  WAT   298       5.652  26.895   5.527  0.417000
HETATM 2150  H2  WAT   298       4.474  27.726   5.064  0.417000
HETATM 2151  O   WAT   299       2.843 -26.823  13.414 -0.834000
HETATM 2152  H1  WAT   299       2.928 -27.585  13.988  0.417000
HETATM 2153  H2  WAT   299       1.899 -26.713  13.301  0.417000
HETATM 2154  O   WAT   300     -13.046  13.207  22.526 -0.834000
HETATM 2155  H1  WAT   300     -13.423  14.047  22.268  0.417000
HETATM 2156  H2  WAT   300     -12.776  13.335  23.436  0.417000
HETATM 2157  O   WAT   301      -3.448   1.498  20.050 -0.834000
HETATM 2158  H1  WAT   301      -3.962   1.528  20.857  0.417000
HETATM 2159  H2  WAT   301      -3.503   0.587  19.764  0.417000
HETATM 2160  O   WAT   302      -4.669 -13.445 -15.676 -0.834000
HETATM 2161  H1  WAT   302      -5.280 -13.637 -14.964  0.417000
HETATM 2162  H2  WAT   302      -4.474 -14.299 -16.062  0.417000
HETATM 2163  O   WAT   303      18.389 -12.060 -13.896 -0.834000
HETATM 2164  H1  WAT   303      18.702 -11.816 -14.767  0.417000
HETATM 2165  H2  WAT   303      18.592 -12.993 -13.822  0.417000
HETATM 2166  O   WAT   304       2.159  21.145   1.919 -0.834000
HETATM 2167  H1  WAT   304       2.251  20.348   1.396  0.417000
HETATM 2168  H2  WAT   304       3.036  21.304   2.268  0.417000
HETATM 2169  O   WAT   305       9.652   9.598   5.163 -0.834000
HETATM 2170  H1  WAT   305       9.211   9.710   4.322  0.417000
HETATM 2171  H2  WAT   305       8.944   9.592   5.807  0.417000
HETATM 2172  O   WAT   306     -13.193  -7.035  21.999 -0.834000
HETATM 2173  H1  WAT   306     -13.668  -7.436  21.271  0.417000
HETATM 2174  H2  WAT   306     -13.708  -6.260  22.222  0.417000
HETATM 2175  O   WAT   307      -1.915  -6.237  28.870 -0.834000
HETATM 2176  H1  WAT   307      -1.057  -6.419  29.253  0.417000
HETATM 2177  H2  WAT   307      -2.520  -6.274  29.610  0.417000
HETATM 2178  O   WAT   308      -2.057  12.857 -19.462 -0.834000
HETATM 2179  H1  WAT   308      -1.702  11.991 -19.259  0.417000
HETATM 2180  H2  WAT   308      -1.859  13.384 -18.688  0.417000
HETATM 2181  O   WAT   309     -13.870  16.108  -4.916 -0.834000
HETATM 2182  H1  WAT   309     -14.806  15.929  -5.002  0.417000
HETATM 2183  H2  WAT   309     -13.513  15.944  -5.789  0.417000
HETATM 2184  O   WAT   310     -18.263 -11.454  15.234 -0.834000
HETATM 2185  H1  WAT   310     -18.916 -11.695  15.891  0.417000
HETATM 2186  H2  WAT   310     -17.450 -11.849  15.548  0.417000
HETATM 2187  O   WAT   311     -13.439  -3.391 -12.102 -0.834000
HETATM 2188  H1  WAT   311     -13.244  -2.578 -11.637  0.417000
HETATM 2189  H2  WAT   311     -12.616  -3.880 -12.085  0.417000
HETATM 2190  O   WAT   312      20.971  -3.382   5.413 -0.834000
HETATM 2191  H1  WAT   312      20.504  -2.649   5.814  0.417000
HETATM 2192  H2  WAT   312      21.863  -3.059   5.289  0.417000
HETATM 2193  O   WAT   313      15.966  -6.748 -19.521 -0.834000
HETATM 2194  H1  WAT   313      16.695  -7.296 -19.230  0.417000
HETATM 2195  H2  WAT   313      16.196  -5.867 -19.225  0.417000
HETATM 2196  O   WAT   314      -1.140  25.858   8.339 -0.834000
HETATM 2197  H1  WAT   314      -0.778  25.876   9.225  0.417000
HETATM 2198  H2  WAT   314      -1.619  25.031   8.293  0.417000
HETATM 2199  O   WAT   315     -23.429   6.890   8.923 -0.834000
HETATM 2200  H1  WAT   315     -24.233   6.469   8.617  0.417000
HETATM 2201  H2  WAT   315     -22.830   6.831   8.179  0.417000
HETATM 2202  O   WAT   316      15.576   7.909   3.429 -0.834000
HETATM 2203  H1  WAT   316      16.229   7.246   3.202  0.417000
HETATM 2204  H2  WAT   316      15.093   7.528   4.162  0.417000
HETATM 2205  O   WAT   317      -9.742   7.708 -12.142 -0.834000
HETATM 2206  H1  WAT   317      -9.557   8.452 -12.714  0.417000
HETATM 2207  H2  WAT   317     -10.653   7.481 -12.331  0.417000
HETATM 2208  O   WAT   318       3.621   3.595  20.752 -0.834000
HETATM 2209  H1  WAT   318       2.738   3.629  20.385  0.417000
HETATM 2210  H2  WAT   318       4.192   3.855  20.029  0.417000
HETATM 2211  O   WAT   319       5.701 -25.950   6.352 -0.834000
HETATM 2212  H1  WAT   319       5.234 -26.344   5.615  0.417000
HETATM 2213  H2  WAT   319       5.084 -25.312   6.713  0.417000
HETATM 2214  O   WAT   320       6.980  -4.099  15.803 -0.834000
HETATM 2215  H1  WAT   320       6.404  -3.930  15.058  0.417000
HETATM 2216  H2  WAT   320       7.206  -3.230  16.133  0.417000
HETATM 2217  O   WAT   321      -7.844  10.589   1.679 -0.834000
HETATM 2218  H1  WAT   321      -6.969  10.509   1.300  0.417000
HETATM 2219  H2  WAT   321      -8.433  10.588   0.925  0.417000
HETATM 2220  O   WAT   322      -4.712  12.654  -9.014 -0.834000
HETATM 2221  H1  WAT   322      -5.272  13.348  -9.363  0.417000
HETATM 2222  H2  WAT   322      -3.836  13.038  -9.000  0.417000
HETATM 2223  O   WAT   323       0.343   3.447 -16.851 -0.834000
HETATM 2224  H1  WAT   323       0.153   2.950 -17.648  0.417000
HETATM 2225  H2  WAT   323       1.094   2.998 -16.463  0.417000
HETATM 2226  O   WAT   324      20.935  -2.818  17.239 -0.834000
HETATM 2227  H1  WAT   324      21.556  -3.453  17.598  0.417000
HETATM 2228  H2  WAT   324      20.498  -3.286  16.528  0.417000
HETATM 2229  O   WAT   325     -17.756   3.339  -4.409 -0.834000
HETATM 2230  H1  WAT   325     -18.152   3.579  -5.246  0.417000
HETATM 2231  H2  WAT   325     -17.504   2.422  -4.516  0.417000
HETATM 2232  O   WAT   326       3.362 -19.005  23.309 -0.834000
HETATM 2233  H1  WAT   326       2.598 -18.585  22.914  0.417000
HETATM 2234  H2  WAT   326       2.996 -19.679  23.882  0.417000
HETATM 2235  O   WAT   327       7.215 -23.125  11.239 -0.834000
HETATM 2236  H1  WAT   327       7.146 -23.434  12.142  0.417000
HETATM 2237  H2  WAT   327       6.714 -23.762  10.729  0.417000
HETATM 2238  O   WAT   328       2.099  -9.565 -27.793 -0.834000
HETATM 2239  H1  WAT   328       2.339  -9.570 -26.867  0.417000
HETATM 2240  H2  WAT   328       2.858  -9.182 -28.235  0.417000
HETATM 2241  O   WAT   329      14.940 -20.747   9.090 -0.834000
HETATM 2242  H1  WAT   329      15.194 -21.662   9.212  0.417000
HETATM 2243  H2  WAT   329      15.336 -20.288   9.830  0.417000
HETATM 2244  O   WAT   330     -12.556 -10.854  -5.408 -0.834000
HETATM 2245  H1  WAT   330     -13.113 -11.434  -4.889  0.417000
HETATM 2246  H2  WAT   330     -13.076 -10.659  -6.188  0.417000
HETATM 2247  O   WAT   331      10.367 -18.501 -14.682 -0.834000
HETATM 2248  H1  WAT   331      10.318 -18.508 -15.638  0.417000
HETATM 2249  H2  WAT   331      11.064 -19.123 -14.474  0.417000
HETATM 2250  O   WAT   332      19.469 -15.213  17.659 -0.834000
HETATM 2251  H1  WAT   332      19.917 -16.054  17.560  0.417000
HETATM 2252  H2  WAT   332      18.567 -15.390  17.394  0.417000
HETATM 2253  O   WAT   333      28.140   8.197   0.376 -0.834000
HETATM 2254  H1  WAT   333      28.695   8.549   1.073  0.417000
HETATM 2255  H2  WAT   333      27.589   7.548   0.814  0.417000
HETATM 2256  O   WAT   334      -7.776  10.741 -17.010 -0.834000
HETATM 2257  H1  WAT   334      -8.331  10.009 -17.278  0.417000
HETATM 2258  H2  WAT   334      -7.236  10.385 -16.303  0.417000
HETATM 2259  O   WAT   335      24.510   4.857 -12.157 -0.834000
HETATM 2260  H1  WAT   335      23.784   4.688 -12.758  0.417000
HETATM 2261  H2  WAT   335      24.162   4.635 -11.293  0.417000
HETATM 2262  O   WAT   336     -11.581  11.805  17.664 -0.834000
HETATM 2263  H1  WAT   336     -10.783  11.780  17.135  0.417000
HETATM 2264  H2  WAT   336     -11.638  12.710  17.970  0.417000
HETATM 2265  O   WAT   337      -2.337  -6.083 -15.293 -0.834000
HETATM 2266  H1  WAT   337      -2.027  -5.796 -14.434  0.417000
HETATM 2267  H2  WAT   337      -3.276  -6.224 -15.175  0.417000
HETATM 2268  O   WAT   338      -2.179  27.595  11.624 -0.834000
HETATM 2269  H1  WAT   338      -2.117  28.266  10.944  0.417000
HETATM 2270  H2  WAT   338      -1.511  26.952  11.388  0.417000
HETATM 2271  O   WAT   339      -4.713 -16.427   5.989 -0.834000
HETATM 2272  H1  WAT   339      -4.985 -15.877   6.724  0.417000
HETATM 2273  H2  WAT   339      -4.981 -15.937   5.212  0.417000
HETATM 2274  O   WAT   340      16.386 -12.038  19.296 -0.834000
HETATM 2275  H1  WAT   340      15.919 -11.291  19.669  0.417000
HETATM 2276  H2  WAT   340      16.667 -12.549  20.056  0.417000
HETATM 2277  O   WAT   341      -2.854  10.818 -24.819 -0.834000
HETATM 2278  H1  WAT   341      -3.523  10.133 -24.810  0.417000
HETATM 2279  H2  WAT   341      -3.330  11.614 -25.054  0.417000
HETATM 2280  O   WAT   342       7.294 -27.771   7.663 -0.834000
HETATM 2281  H1  WAT   342       7.745 -27.053   8.106  0.417000
HETATM 2282  H2  WAT   342       6.625 -27.342   7.131  0.417000
HETATM 2283  O   WAT   343       7.891 -11.378  20.280 -0.834000
HETATM 2284  H1  WAT   343       7.990 -12.067  20.937  0.417000
HETATM 2285  H2  WAT   343       7.109 -10.897  20.554  0.417000
HETATM 2286  O   WAT   344     -21.744   4.271  -2.400 -0.834000
HETATM 2287  H1  WAT   344     -22.567   3.959  -2.779  0.417000
HETATM 2288  H2  WAT   344     -21.996   4.642  -1.554  0.417000
HETATM 2289  O   WAT   345       0.015  16.189 -10.728 -0.834000
HETATM 2290  H1  WAT   345       0.754  15.594 -10.602  0.417000
HETATM 2291  H2  WAT   345       0.189  16.917 -10.132  0.417000
HETATM 2292  O   WAT   346      -8.752   9.197 -26.806 -0.834000
HETATM 2293  H1  WAT   346      -9.171  10.015 -26.537  0.417000
HETATM 2294  H2  WAT   346      -8.399   8.831 -25.995  0.417000
HETATM 2295  O   WAT   347     -19.900   3.287  17.828 -0.834000
HETATM 2296  H1  WAT   347     -19.060   3.366  17.376  0.417000
HETATM 2297  H2  WAT   347     -20.167   4.190  17.998  0.417000
HETATM 2298  O   WAT   348     -17.063   1.645   7.304 -0.834000
HETATM 2299  H1  WAT   348     -17.126   1.006   6.593  0.417000
HETATM 2300  H2  WAT   348     -17.780   2.258   7.140  0.417000
HETATM 2301  O   WAT   349      12.036   4.992  -3.528 -0.834000
HETATM 2302  H1  WAT   349      11.835   5.916  -3.679  0.417000
HETATM 2303  H2  WAT   349      12.139   4.922  -2.579  0.417000
HETATM 2304  O   WAT   350      21.643   9.191 -11.421 -0.834000
HETATM 2305  H1  WAT   350      22.051   9.467 -12.242  0.417000
HETATM 2306  H2  WAT   350      21.031   9.896 -11.210  0.417000
HETATM 2307  O   WAT   351      -7.602  16.763 -23.190 -0.834000
HETATM 2308  H1  WAT   351      -7.636  17.340 -22.428  0.417000
HETATM 2309  H2  WAT   351      -8.246  17.128 -23.796  0.417000
HETATM 2310  O   WAT   352      17.028  16.554  -1.631 -0.834000
HETATM 2311  H1  WAT   352      16.915  17.504  -1.591  0.417000
HETATM 2312  H2  WAT   352      17.566  16.410  -2.410  0.417000
HETATM 2313  O   WAT   353     -11.922   4.947 -15.607 -0.834000
HETATM 2314  H1  WAT   353     -12.343   4.308 -16.182  0.417000
HETATM 2315  H2  WAT   353     -12.125   4.643 -14.722  0.417000
HETATM 2316  O   WAT   354      23.541   3.941   2.439 -0.834000
HETATM 2317  H1  WAT   354      23.513   3.014   2.205  0.417000
HETATM 2318  H2  WAT   354      24.200   3.994   3.130  0.417000
HETATM 2319  O   WAT   355      -9.134 -14.933  21.027 -0.834000
HETATM 2320  H1  WAT   355      -9.566 -14.705  20.204  0.417000
HETATM 2321  H2  WAT   355      -9.739 -14.632  21.705  0.417000
HETATM 2322  O   WAT   356      -4.593  12.972 -15.251 -0.834000
HETATM 2323  H1  WAT   356      -4.276  12.069 -15.219  0.417000
HETATM 2324  H2  WAT   356      -3.925  13.477 -14.788  0.417000
HETATM 2325  O   WAT   357       2.091  -0.724  21.108 -0.834000
HETATM 2326  H1  WAT   357       2.414   0.031  21.601  0.417000
HETATM 2327  H2  WAT   357       2.402  -0.577  20.215  0.417000
HETATM 2328  O   WAT   358       8.049  27.201 -11.246 -0.834000
HETATM 2329  H1  WAT   358       7.128  27.455 -11.302  0.417000
HETATM 2330  H2  WAT   358       8.139  26.817 -10.374  0.417000
HETATM 2331  O   WAT   359      18.093  10.502  16.960 -0.834000
HETATM 2332  H1  WAT   359      18.421  10.904  17.765  0.417000
HETATM 2333  H2  WAT   359      18.798   9.919  16.680  0.417000
HETATM 2334  O   WAT   360      15.569  18.905  -6.307 -0.834000
HETATM 2335  H1  WAT   360      14.880  18.364  -6.694  0.417000
HETATM 2336  H2  WAT   360      15.221  19.162  -5.453  0.417000
HETATM 2337  O   WAT   361      23.654   5.473  11.815 -0.834000
HETATM 2338  H1  WAT   361      24.435   5.365  12.357  0.417000
HETATM 2339  H2  WAT   361      23.006   5.861  12.403  0.417000
HETATM 2340  O   WAT   362      -4.637   1.467 -17.663 -0.834000
HETATM 2341  H1  WAT   362      -5.295   2.001 -17.218  0.417000
HETATM 2342  H2  WAT   362      -5.043   0.604 -17.741  0.417000
HETATM 2343  O   WAT   363       2.880   4.069  14.154 -0.834000
HETATM 2344  H1  WAT   363       2.037   4.508  14.041  0.417000
HETATM 2345  H2  WAT   363       2.763   3.215  13.739  0.417000
HETATM 2346  O   WAT   364      -9.287 -17.171 -11.677 -0.834000
HETATM 2347  H1  WAT   364     -10.090 -16.657 -11.592  0.417000
HETATM 2348  H2  WAT   364      -9.321 -17.791 -10.949  0.417000
HETATM 2349  O   WAT   365       7.595  11.280  -1.375 -0.834000
HETATM 2350  H1  WAT   365       7.713  12.195  -1.118  0.417000
HETATM 2351  H2  WAT   365       6.866  10.972  -0.837  0.417000
HETATM 2352  O   WAT   366      -0.237  18.691   6.668 -0.834000
HETATM 2353  H1  WAT   366      -1.071  19.129   6.840  0.417000
HETATM 2354  H2  WAT   366      -0.254  17.917   7.232  0.417000
HETATM 2355  O   WAT   367     -13.293 -16.619  -5.028 -0.834000
HETATM 2356  H1  WAT   367     -14.079 -16.115  -4.818  0.417000
HETATM 2357  H2  WAT   367     -13.623 -17.417  -5.440  0.417000
HETATM 2358  O   WAT   368     -16.135  16.415   8.890 -0.834000
HETATM 2359  H1  WAT   368     -15.664  17.092   9.376  0.417000
HETATM 2360  H2  WAT   368     -15.581  15.638   8.964  0.417000
HETATM 2361  O   WAT   369      12.125 -12.598  16.841 -0.834000
HETATM 2362  H1  WAT   369      12.447 -13.446  17.146  0.417000
HETATM 2363  H2  WAT   369      12.493 -11.965  17.458  0.417000
HETATM 2364  O   WAT   370      -5.081  -6.974 -14.375 -0.834000
HETATM 2365  H1  WAT   370      -4.766  -7.751 -14.836  0.417000
HETATM 2366  H2  WAT   370      -4.550  -6.935 -13.580  0.417000
HETATM 2367  O   WAT   371     -10.934 -17.515   4.742 -0.834000
HETATM 2368  H1  WAT   371     -10.255 -17.958   4.234  0.417000
HETATM 2369  H2  WAT   371     -11.739 -17.662   4.245  0.417000
HETATM 2370  O   WAT   372      -3.741 -17.440  -3.369 -0.834000
HETATM 2371  H1  WAT   372      -3.393 -17.670  -4.231  0.417000
HETATM 2372  H2  WAT   372      -3.475 -16.530  -3.239  0.417000
HETATM 2373  O   WAT   373      -2.577  21.786   2.831 -0.834000
HETATM 2374  H1  WAT   373      -2.048  22.584   2.848  0.417000
HETATM 2375  H2  WAT   373      -3.343  21.996   3.365  0.417000
HETATM 2376  O   WAT   374       3.937   3.362 -23.633 -0.834000
HETATM 2377  H1  WAT   374       3.831   3.248 -24.578  0.417000
HETATM 2378  H2  WAT   374       3.081   3.137 -23.267  0.417000
HETATM 2379  O   WAT   375      25.951   8.235  -9.686 -0.834000
HETATM 2380  H1  WAT   375      26.402   9.053  -9.897  0.417000
HETATM 2381  H2  WAT   375      25.048   8.498  -9.511  0.417000
HETATM 2382  O   WAT   376     -12.606   0.191  -5.947 -0.834000
HETATM 2383  H1  WAT   376     -13.076   0.990  -6.186  0.417000
HETATM 2384  H2  WAT   376     -12.679  -0.369  -6.719  0.417000
HETATM 2385  O   WAT   377      12.495  -3.810 -12.013 -0.834000
HETATM 2386  H1  WAT   377      11.565  -3.759 -12.234  0.417000
HETATM 2387  H2  WAT   377      12.523  -3.679 -11.065  0.417000
HETATM 2388  O   WAT   378      11.242  24.799 -12.018 -0.834000
HETATM 2389  H1  WAT   378      10.624  24.203 -11.594  0.417000
HETATM 2390  H2  WAT   378      11.789  25.125 -11.303  0.417000
HETATM 2391  O   WAT   379       4.430  21.619 -12.637 -0.834000
HETATM 2392  H1  WAT   379       4.702  22.339 -13.206  0.417000
HETATM 2393  H2  WAT   379       5.194  21.044 -12.596  0.417000
HETATM 2394  O   WAT   380     -22.837   2.624   5.327 -0.834000
HETATM 2395  H1  WAT   380     -22.246   2.456   4.593  0.417000
HETATM 2396  H2  WAT   380     -22.410   2.210   6.077  0.417000
HETATM 2397  O   WAT   381     -12.125 -22.656   9.481 -0.834000
HETATM 2398  H1  WAT   381     -11.337 -23.189   9.373  0.417000
HETATM 2399  H2  WAT   381     -12.500 -22.949  10.312  0.417000
HETATM 2400  O   WAT   382      17.845  -0.863 -16.144 -0.834000
HETATM 2401  H1  WAT   382      17.081  -1.263 -15.729  0.417000
HETATM 2402  H2  WAT   382      17.681   0.079 -16.091  0.417000
HETATM 2403  O   WAT   383     -27.219  -2.604   1.208 -0.834000
HETATM 2404  H1  WAT   383     -27.539  -3.489   1.032  0.417000
HETATM 2405  H2  WAT   383     -26.273  -2.706   1.307  0.417000
HETATM 2406  O   WAT   384       4.061  15.827  20.404 -0.834000
HETATM 2407  H1  WAT   384       3.985  15.149  21.076  0.417000
HETATM 2408  H2  WAT   384       4.235  15.345  19.596  0.417000
HETATM 2409  O   WAT   385      -2.838   1.051  24.459 -0.834000
HETATM 2410  H1  WAT   385      -2.825   0.147  24.143  0.417000
HETATM 2411  H2  WAT   385      -2.040   1.133  24.982  0.417000
HETATM 2412  O   WAT   386       5.529  13.532 -12.780 -0.834000
HETATM 2413  H1  WAT   386       5.621  13.914 -13.653  0.417000
HETATM 2414  H2  WAT   386       5.125  14.225 -12.258  0.417000
HETATM 2415  O   WAT   387      -6.932 -22.972  -5.360 -0.834000
HETATM 2416  H1  WAT   387      -7.702 -22.405  -5.391  0.417000
HETATM 2417  H2  WAT   387      -6.746 -23.175  -6.277  0.417000
HETATM 2418  O   WAT   388      24.851  -7.849 -15.593 -0.834000
HETATM 2419  H1  WAT   388      25.182  -8.500 -16.213  0.417000
HETATM 2420  H2  WAT   388      24.347  -8.358 -14.959  0.417000
HETATM 2421  O   WAT   389       5.278   1.197 -22.563 -0.834000
HETATM 2422  H1  WAT   389       4.964   2.050 -22.862  0.417000
HETATM 2423  H2  WAT   389       5.637   1.366 -21.692  0.417000
HETATM 2424  O   WAT   390      15.318  15.194  -7.199 -0.834000
HETATM 2425  H1  WAT   390      15.285  14.779  -8.060  0.417000
HETATM 2426  H2  WAT   390      14.650  15.879  -7.238  0.417000
HETATM 2427  O   WAT   391     -14.332  16.223   5.114 -0.834000
HETATM 2428  H1  WAT   391     -15.228  16.296   5.442  0.417000
HETATM 2429  H2  WAT   391     -14.069  17.125   4.930  0.417000
HETATM 2430  O   WAT   392      16.527 -18.974 -12.511 -0.834000
HETATM 2431  H1  WAT   392      16.648 -18.424 -11.736  0.417000
HETATM 2432  H2  WAT   392      17.405 -19.294 -12.717  0.417000
HETATM 2433  O   WAT   393       8.281 -22.823  -5.265 -0.834000
HETATM 2434  H1  WAT   393       8.786 -22.918  -6.073  0.417000
HETATM 2435  H2  WAT   393       8.134 -23.720  -4.967  0.417000
HETATM 2436  O   WAT   394       3.788   4.543  23.316 -0.834000
HETATM 2437  H1  WAT   394       4.654   4.884  23.540  0.417000
HETATM 2438  H2  WAT   394       3.861   4.292  22.395  0.417000
HETATM 2439  O   WAT   395       5.134  -3.959  19.960 -0.834000
HETATM 2440  H1  WAT   395       4.649  -4.596  19.434  0.417000
HETATM 2441  H2  WAT   395       4.531  -3.721  20.664  0.417000
HETATM 2442  O   WAT   396     -21.059  -1.382 -12.790 -0.834000
HETATM 2443  H1  WAT   396     -20.242  -1.806 -13.051  0.417000
HETATM 2444  H2  WAT   396     -21.633  -2.105 -12.536  0.417000
HETATM 2445  O   WAT   397      -3.756  20.858 -20.783 -0.834000
HETATM 2446  H1  WAT   397      -4.578  20.621 -21.213  0.417000
HETATM 2447  H2  WAT   397      -3.108  20.855 -21.487  0.417000
HETATM 2448  O   WAT   398      21.731 -10.167  14.234 -0.834000
HETATM 2449  H1  WAT   398      22.381 -10.847  14.408  0.417000
HETATM 2450  H2  WAT   398      21.997  -9.792  13.394  0.417000
HETATM 2451  O   WAT   399      -4.230  22.941 -16.821 -0.834000
HETATM 2452  H1  WAT   399      -5.159  22.874 -16.602  0.417000
HETATM 2453  H2  WAT   399      -4.087  23.875 -16.972  0.417000
HETATM 2454  O   WAT   400       5.394 -21.166  10.772 -0.834000
HETATM 2455  H1  WAT   400       6.115 -21.788  10.866  0.417000
HETATM 2456  H2  WAT   400       5.416 -20.910   9.850  0.417000
HETATM 2457  O   WAT   401      -2.725 -22.122  -8.411 -0.834000
HETATM 2458  H1  WAT   401      -3.404 -22.609  -8.878  0.417000
HETATM 2459  H2  WAT   401      -1.986 -22.729  -8.361  0.417000
HETATM 2460  O   WAT   402     -12.016   9.551 -16.804 -0.834000
HETATM 2461  H1  WAT   402     -11.797   9.866 -15.927  0.417000
HETATM 2462  H2  WAT   402     -12.496   8.737 -16.652  0.417000
HETATM 2463  O   WAT   403     -14.169  12.579  12.997 -0.834000
HETATM 2464  H1  WAT   403     -14.783  13.178  13.422  0.417000
HETATM 2465  H2  WAT   403     -14.720  11.875  12.655  0.417000
HETATM 2466  O   WAT   404       0.559 -23.484   6.903 -0.834000
HETATM 2467  H1  WAT   404       0.890 -23.809   7.740  0.417000
HETATM 2468  H2  WAT   404       0.525 -22.533   7.012  0.417000
HETATM 2469  O   WAT   405      21.556   1.296 -11.279 -0.834000
HETATM 2470  H1  WAT   405      22.116   1.366 -10.506  0.417000
HETATM 2471  H2  WAT   405      21.246   2.189 -11.432  0.417000
HETATM 2472  O   WAT   406      19.972  -4.510  15.261 -0.834000
HETATM 2473  H1  WAT   406      20.586  -4.745  14.565  0.417000
HETATM 2474  H2  WAT   406      19.608  -5.347  15.552  0.417000
HETATM 2475  O   WAT   407     -15.784 -24.410   0.450 -0.834000
HETATM 2476  H1  WAT   407     -16.048 -25.329   0.497  0.417000
HETATM 2477  H2  WAT   407     -15.127 -24.384  -0.245  0.417000
HETATM 2478  O   WAT   408      14.586  12.833  15.585 -0.834000
HETATM 2479  H1  WAT   408      14.162  13.663  15.368  0.417000
HETATM 2480  H2  WAT   408      14.278  12.224  14.914  0.417000
HETATM 2481  O   WAT   409     -21.047  -4.019   0.593 -0.834000
HETATM 2482  H1  WAT   409     -20.301  -3.963  -0.004  0.417000
HETATM 2483  H2  WAT   409     -21.615  -3.293   0.335  0.417000
HETATM 2484  O   WAT   410      17.169   5.782   2.949 -0.834000
HETATM 2485  H1  WAT   410      17.215   5.441   3.842  0.417000
HETATM 2486  H2  WAT   410      16.656   5.131   2.470  0.417000
HETATM 2487  O   WAT   411     -28.453  -7.956  -3.475 -0.834000
HETATM 2488  H1  WAT   411     -29.249  -7.570  -3.841  0.417000
HETATM 2489  H2  WAT   411     -27.929  -8.195  -4.240  0.417000
HETATM 2490  O   WAT   412      14.573  12.584  -0.832 -0.834000
HETATM 2491  H1  WAT   412      14.682  13.492  -1.116  0.417000
HETATM 2492  H2  WAT   412      13.701  12.339  -1.143  0.417000
HETATM 2493  O   WAT   413      -7.590   9.554  26.117 -0.834000
HETATM 2494  H1  WAT   413      -8.256   9.050  25.649  0.417000
HETATM 2495  H2  WAT   413      -6.809   9.002  26.089  0.417000
HETATM 2496  O   WAT   414      17.553  15.690 -19.709 -0.834000
HETATM 2497  H1  WAT   414      17.548  16.646 -19.657  0.417000
HETATM 2498  H2  WAT   414      17.240  15.403 -18.851  0.417000
HETATM 2499  O   WAT   415     -28.431 -10.771   2.438 -0.834000
HETATM 2500  H1  WAT   415     -27.670 -10.190   2.442  0.417000
HETATM 2501  H2  WAT   415     -29.156 -10.218   2.731  0.417000
HETATM 2502  O   WAT   416     -11.679  -1.723  24.237 -0.834000
HETATM 2503  H1  WAT   416     -11.744  -2.429  23.594  0.417000
HETATM 2504  H2  WAT   416     -12.459  -1.189  24.086  0.417000
HETATM 2505  O   WAT   417     -11.600  -7.405 -16.945 -0.834000
HETATM 2506  H1  WAT   417     -11.767  -7.613 -16.026  0.417000
HETATM 2507  H2  WAT   417     -10.649  -7.464 -17.035  0.417000
HETATM 2508  O   WAT   418     -12.524  -2.757 -16.274 -0.834000
HETATM 2509  H1  WAT   418     -12.750  -2.208 -17.025  0.417000
HETATM 2510  H2  WAT   418     -11.746  -2.344 -15.901  0.417000
HETATM 2511  O   WAT   419      -2.901  21.776  -6.129 -0.834000
HETATM 2512  H1  WAT   419      -2.872  22.365  -5.374  0.417000
HETATM 2513  H2  WAT   419      -2.717  20.910  -5.764  0.417000
HETATM 2514  O   WAT   420       9.710  -4.288  19.003 -0.834000
HETATM 2515  H1  WAT   420       9.593  -5.051  18.437  0.417000
HETATM 2516  H2  WAT   420       8.979  -4.332  19.619  0.417000
HETATM 2517  O   WAT   421       6.558   0.720  11.500 -0.834000
HETATM 2518  H1  WAT   421       6.973   0.917  10.661  0.417000
HETATM 2519  H2  WAT   421       6.304   1.575  11.849  0.417000
HETATM 2520  O   WAT   422      -6.631 -13.929  -9.963 -0.834000
HETATM 2521  H1  WAT   422      -6.567 -14.662 -10.576  0.417000
HETATM 2522  H2  WAT   422      -7.427 -13.466 -10.225  0.417000
HETATM 2523  O   WAT   423      -3.679  11.256   2.527 -0.834000
HETATM 2524  H1  WAT   423      -4.195  11.042   1.749  0.417000
HETATM 2525  H2  WAT   423      -4.134  10.816   3.245  0.417000
HETATM 2526  O   WAT   424     -17.469  -1.822   9.790 -0.834000
HETATM 2527  H1  WAT   424     -16.971  -2.248   9.092  0.417000
HETATM 2528  H2  WAT   424     -17.003  -2.055  10.593  0.417000
HETATM 2529  O   WAT   425      -2.381   6.843 -20.424 -0.834000
HETATM 2530  H1  WAT   425      -3.142   7.330 -20.108  0.417000
HETATM 2531  H2  WAT   425      -2.127   6.291 -19.685  0.417000
HETATM 2532  O   WAT   426      19.520 -11.216 -16.277 -0.834000
HETATM 2533  H1  WAT   426      20.438 -11.214 -16.004  0.417000
HETATM 2534  H2  WAT   426      19.253 -10.298 -16.224  0.417000
HETATM 2535  O   WAT   427     -11.307 -10.720 -18.775 -0.834000
HETATM 2536  H1  WAT   427     -11.177 -11.009 -17.872  0.417000
HETATM 2537  H2  WAT   427     -10.498 -10.258 -18.997  0.417000
HETATM 2538  O   WAT   428     -29.484  -2.590   6.544 -0.834000
HETATM 2539  H1  WAT   428     -30.026  -2.698   5.763  0.417000
HETATM 2540  H2  WAT   428     -28.781  -3.231   6.438  0.417000
HETATM 2541  O   WAT   429      12.543   1.981 -11.911 -0.834000
HETATM 2542  H1  WAT   429      11.860   1.597 -11.361  0.417000
HETATM 2543  H2  WAT   429      12.253   2.881 -12.060  0.417000
HETATM 2544  O   WAT   430       8.497  12.602   1.786 -0.834000
HETATM 2545  H1  WAT   430       7.969  13.061   1.132  0.417000
HETATM 2546  H2  WAT   430       9.391  12.646   1.446  0.417000
HETATM 2547  O   WAT   431      -1.849  19.577 -12.142 -0.834000
HETATM 2548  H1  WAT   431      -1.105  19.576 -12.745  0.417000
HETATM 2549  H2  WAT   431      -1.451  19.591 -11.271  0.417000
HETATM 2550  O   WAT   432       6.654 -16.918 -12.149 -0.834000
HETATM 2551  H1  WAT   432       7.367 -17.237 -11.596  0.417000
HETATM 2552  H2  WAT   432       6.866 -17.242 -13.024  0.417000
HETATM 2553  O   WAT   433      -4.007 -27.104  -1.667 -0.834000
HETATM 2554  H1  WAT   433      -4.462 -26.308  -1.942  0.417000
HETATM 2555  H2  WAT   433      -3.562 -27.411  -2.457  0.417000
HETATM 2556  O   WAT   434      -7.555   3.403  26.175 -0.834000
HETATM 2557  H1  WAT   434      -7.183   2.522  26.221  0.417000
HETATM 2558  H2  WAT   434      -7.321   3.805  27.012  0.417000
HETATM 2559  O   WAT   435       8.052  -1.603  26.808 -0.834000
HETATM 2560  H1  WAT   435       8.374  -0.745  26.532  0.417000
HETATM 2561  H2  WAT   435       8.838  -2.077  27.080  0.417000
HETATM 2562  O   WAT   436     -18.004  -8.232  17.923 -0.834000
HETATM 2563  H1  WAT   436     -18.115  -8.961  18.534  0.417000
HETATM 2564  H2  WAT   436     -18.178  -7.451  18.448  0.417000
HETATM 2565  O   WAT   437     -11.181  21.234 -10.300 -0.834000
HETATM 2566  H1  WAT   437     -11.463  22.067  -9.921  0.417000
HETATM 2567  H2  WAT   437     -11.973  20.698 -10.315  0.417000
HETATM 2568  O   WAT   438      -9.005  10.358  -7.466 -0.834000
HETATM 2569  H1  WAT   438      -9.150   9.759  -8.198  0.417000
HETATM 2570  H2  WAT   438      -9.632  10.077  -6.799  0.417000
HETATM 2571  O   WAT   439       4.688  23.846   8.862 -0.834000
HETATM 2572  H1  WAT   439       4.520  23.023   8.403  0.417000
HETATM 2573  H2  WAT   439       4.179  24.498   8.381  0.417000
HETATM 2574  O   WAT   440      -1.641  20.489 -15.980 -0.834000
HETATM 2575  H1  WAT   440      -2.362  20.267 -16.570  0.417000
HETATM 2576  H2  WAT   440      -1.001  20.929 -16.539  0.417000
HETATM 2577  O   WAT   441      -1.657  24.302  -9.574 -0.834000
HETATM 2578  H1  WAT   441      -1.851  24.078 -10.484  0.417000
HETATM 2579  H2  WAT   441      -1.418  23.469  -9.168  0.417000
HETATM 2580  O   WAT   442     -18.491   7.270   0.001 -0.834000
HETATM 2581  H1  WAT   442     -18.001   6.554   0.406  0.417000
HETATM 2582  H2  WAT   442     -18.008   8.059   0.245  0.417000
HETATM 2583  O   WAT   443     -10.810 -14.164   8.174 -0.834000
HETATM 2584  H1  WAT   443     -10.047 -13.785   8.609  0.417000
HETATM 2585  H2  WAT   443     -10.444 -14.690   7.463  0.417000
HETATM 2586  O   WAT   444     -24.331   4.445  17.823 -0.834000
HETATM 2587  H1  WAT   444     -25.152   4.108  17.463  0.417000
HETATM 2588  H2  WAT   444     -23.666   3.825  17.523  0.417000
HETATM 2589  O   WAT   445      22.149 -10.396   1.554 -0.834000
HETATM 2590  H1  WAT   445      23.062 -10.395   1.842  0.417000
HETATM 2591  H2  WAT   445      21.785 -11.204   1.916  0.417000
HETATM 2592  O   WAT   446      16.523  17.592 -12.880 -0.834000
HETATM 2593  H1  WAT   446      16.526  17.021 -12.111  0.417000
HETATM 2594  H2  WAT   446      16.097  18.395 -12.580  0.417000
HETATM 2595  O   WAT   447       5.654 -10.049  21.313 -0.834000
HETATM 2596  H1  WAT   447       6.298  -9.571  21.836  0.417000
HETATM 2597  H2  WAT   447       4.912  -9.449  21.239  0.417000
HETATM 2598  O   WAT   448     -23.954 -10.716  -8.802 -0.834000
HETATM 2599  H1  WAT   448     -24.300 -11.406  -9.368  0.417000
HETATM 2600  H2  WAT   448     -24.622 -10.031  -8.824  0.417000
HETATM 2601  O   WAT   449       5.252   5.542 -22.680 -0.834000
HETATM 2602  H1  WAT   449       6.001   5.609 -23.271  0.417000
HETATM 2603  H2  WAT   449       4.798   4.746 -22.958  0.417000
HETATM 2604  O   WAT   450      20.863   6.273  -4.113 -0.834000
HETATM 2605  H1  WAT   450      20.316   7.058  -4.146  0.417000
HETATM 2606  H2  WAT   450      21.624   6.533  -3.594  0.417000
HETATM 2607  O   WAT   451     -12.677 -10.260 -22.499 -0.834000
HETATM 2608  H1  WAT   451     -12.504 -11.094 -22.062  0.417000
HETATM 2609  H2  WAT   451     -11.890  -9.739 -22.339  0.417000
HETATM 2610  O   WAT   452      -0.971  10.441 -26.755 -0.834000
HETATM 2611  H1  WAT   452      -1.622  10.683 -26.097  0.417000
HETATM 2612  H2  WAT   452      -0.620   9.604 -26.449  0.417000
HETATM 2613  O   WAT   453      12.181 -12.501  23.791 -0.834000
HETATM 2614  H1  WAT   453      12.423 -13.374  24.101  0.417000
HETATM 2615  H2  WAT   453      11.778 -12.654  22.936  0.417000
HETATM 2616  O   WAT   454      18.845  15.645   5.923 -0.834000
HETATM 2617  H1  WAT   454      19.123  14.732   5.848  0.417000
HETATM 2618  H2  WAT   454      18.454  15.705   6.795  0.417000
HETATM 2619  O   WAT   455      -5.428  17.618   7.639 -0.834000
HETATM 2620  H1  WAT   455      -5.613  18.359   8.216  0.417000
HETATM 2621  H2  WAT   455      -5.826  17.860   6.803  0.417000
HETATM 2622  O   WAT   456      21.195 -21.328  -0.477 -0.834000
HETATM 2623  H1  WAT   456      21.413 -20.452  -0.794  0.417000
HETATM 2624  H2  WAT   456      20.662 -21.174   0.304  0.417000
HETATM 2625  O   WAT   457      -7.519 -21.043  10.149 -0.834000
HETATM 2626  H1  WAT   457      -7.314 -20.389   9.481  0.417000
HETATM 2627  H2  WAT   457      -7.841 -20.534  10.893  0.417000
HETATM 2628  O   WAT   458     -25.330   0.564   8.125 -0.834000
HETATM 2629  H1  WAT   458     -24.801   1.042   8.764  0.417000
HETATM 2630  H2  WAT   458     -26.126   1.088   8.034  0.417000
HETATM 2631  O   WAT   459      16.514  -7.158   4.832 -0.834000
HETATM 2632  H1  WAT   459      17.296  -7.614   4.519  0.417000
HETATM 2633  H2  WAT   459      15.960  -7.852   5.190  0.417000
HETATM 2634  O   WAT   460       2.053 -21.146  -4.743 -0.834000
HETATM 2635  H1  WAT   460       2.255 -20.226  -4.572  0.417000
HETATM 2636  H2  WAT   460       2.835 -21.620  -4.461  0.417000
HETATM 2637  O   WAT   461     -20.175   8.560 -20.485 -0.834000
HETATM 2638  H1  WAT   461     -19.772   8.789 -21.323  0.417000
HETATM 2639  H2  WAT   461     -19.489   8.090 -20.011  0.417000
HETATM 2640  O   WAT   462      -7.537  -9.217  25.223 -0.834000
HETATM 2641  H1  WAT   462      -6.917  -8.710  25.748  0.417000
HETATM 2642  H2  WAT   462      -8.294  -8.640  25.124  0.417000
HETATM 2643  O   WAT   463     -14.660 -13.868 -14.575 -0.834000
HETATM 2644  H1  WAT   463     -14.002 -13.656 -15.237  0.417000
HETATM 2645  H2  WAT   463     -14.645 -14.823 -14.520  0.417000
HETATM 2646  O   WAT   464       4.069   2.215  17.443 -0.834000
HETATM 2647  H1  WAT   464       4.508   2.975  17.824  0.417000
HETATM 2648  H2  WAT   464       3.176   2.515  17.271  0.417000
HETATM 2649  O   WAT   465      -1.871  26.339 -12.906 -0.834000
HETATM 2650  H1  WAT   465      -1.956  25.432 -12.611  0.417000
HETATM 2651  H2  WAT   465      -0.929  26.464 -13.026  0.417000
HETATM 2652  O   WAT   466       7.129  13.011  22.145 -0.834000
HETATM 2653  H1  WAT   466       6.718  12.996  21.280  0.417000
HETATM 2654  H2  WAT   466       7.026  12.118  22.474  0.417000
HETATM 2655  O   WAT   467       9.011 -20.010   4.161 -0.834000
HETATM 2656  H1  WAT   467       8.710 -20.814   4.586  0.417000
HETATM 2657  H2  WAT   467       8.272 -19.735   3.619  0.417000
HETATM 2658  O   WAT   468     -21.783  10.905 -10.452 -0.834000
HETATM 2659  H1  WAT   468     -22.039  10.631  -9.571  0.417000
HETATM 2660  H2  WAT   468     -22.520  11.431 -10.763  0.417000
HETATM 2661  O   WAT   469     -20.108   9.046 -16.710 -0.834000
HETATM 2662  H1  WAT   469     -19.272   9.257 -17.125  0.417000
HETATM 2663  H2  WAT   469     -19.943   9.147 -15.773  0.417000
HETATM 2664  O   WAT   470      25.016  -0.429  -9.392 -0.834000
HETATM 2665  H1  WAT   470      24.992  -1.273  -8.941  0.417000
HETATM 2666  H2  WAT   470      25.189  -0.651 -10.306  0.417000
HETATM 2667  O   WAT   471     -24.057   7.635 -17.512 -0.834000
HETATM 2668  H1  WAT   471     -24.072   8.516 -17.138  0.417000
HETATM 2669  H2  WAT   471     -23.182   7.304 -17.310  0.417000
HETATM 2670  O   WAT   472      -6.808  16.753  16.771 -0.834000
HETATM 2671  H1  WAT   472      -7.726  16.859  17.024  0.417000
HETATM 2672  H2  WAT   472      -6.429  16.213  17.464  0.417000
HETATM 2673  O   WAT   473      15.143   4.394 -14.310 -0.834000
HETATM 2674  H1  WAT   473      14.294   4.825 -14.206  0.417000
HETATM 2675  H2  WAT   473      14.997   3.500 -14.001  0.417000
HETATM 2676  O   WAT   474     -16.717  -1.172 -20.316 -0.834000
HETATM 2677  H1  WAT   474     -16.995  -0.275 -20.133  0.417000
HETATM 2678  H2  WAT   474     -17.027  -1.342 -21.205  0.417000
HETATM 2679  O   WAT   475     -11.070 -16.168 -20.096 -0.834000
HETATM 2680  H1  WAT   475     -11.834 -15.750 -20.493  0.417000
HETATM 2681  H2  WAT   475     -11.206 -17.104 -20.241  0.417000
HETATM 2682  O   WAT   476      -6.144   7.775  20.930 -0.834000
HETATM 2683  H1  WAT   476      -6.694   8.010  20.183  0.417000
HETATM 2684  H2  WAT   476      -6.761   7.458  21.591  0.417000
HETATM 2685  O   WAT   477      -3.192  22.705  12.769 -0.834000
HETATM 2686  H1  WAT   477      -3.234  23.661  12.760  0.417000
HETATM 2687  H2  WAT   477      -2.654  22.481  12.010  0.417000
HETATM 2688  O   WAT   478       0.496   5.409 -14.960 -0.834000
HETATM 2689  H1  WAT   478       0.384   4.777 -15.670  0.417000
HETATM 2690  H2  WAT   478      -0.083   6.135 -15.193  0.417000
HETATM 2691  O   WAT   479       9.637  26.080   0.234 -0.834000
HETATM 2692  H1  WAT   479      10.518  26.181   0.595  0.417000
HETATM 2693  H2  WAT   479       9.054  26.238   0.976  0.417000
HETATM 2694  O   WAT   480     -19.494 -20.553  -9.994 -0.834000
HETATM 2695  H1  WAT   480     -19.061 -20.213  -9.211  0.417000
HETATM 2696  H2  WAT   480     -19.157 -20.013 -10.708  0.417000
HETATM 2697  O   WAT   481      14.897  20.983  -1.748 -0.834000
HETATM 2698  H1  WAT   481      14.926  21.926  -1.909  0.417000
HETATM 2699  H2  WAT   481      14.335  20.889  -0.978  0.417000
HETATM 2700  O   WAT   482      -7.506  -9.581   9.676 -0.834000
HETATM 2701  H1  WAT   482      -7.644 -10.364  10.209  0.417000
HETATM 2702  H2  WAT   482      -7.037  -8.979  10.254  0.417000
HETATM 2703  O   WAT   483     -14.672 -19.506 -18.470 -0.834000
HETATM 2704  H1  WAT   483     -13.890 -19.403 -17.927  0.417000
HETATM 2705  H2  WAT   483     -14.688 -20.437 -18.692  0.417000
HETATM 2706  O   WAT   484       5.902 -10.088 -22.610 -0.834000
HETATM 2707  H1  WAT   484       6.118 -10.491 -23.450  0.417000
HETATM 2708  H2  WAT   484       6.488  -9.334 -22.549  0.417000
HETATM 2709  O   WAT   485      -1.309 -18.761 -20.818 -0.834000
HETATM 2710  H1  WAT   485      -0.411 -18.579 -21.097  0.417000
HETATM 2711  H2  WAT   485      -1.586 -17.963 -20.368  0.417000
HETATM 2712  O   WAT   486     -20.228   8.886   6.574 -0.834000
HETATM 2713  H1  WAT   486     -20.468   9.779   6.822  0.417000
HETATM 2714  H2  WAT   486     -19.347   8.768   6.929  0.417000
HETATM 2715  O   WAT   487      13.081  19.398   7.583 -0.834000
HETATM 2716  H1  WAT   487      12.344  19.173   8.152  0.417000
HETATM 2717  H2  WAT   487      13.013  18.786   6.850  0.417000
HETATM 2718  O   WAT   488      -9.657  15.094   0.510 -0.834000
HETATM 2719  H1  WAT   488      -9.392  14.456   1.173  0.417000
HETATM 2720  H2  WAT   488     -10.142  14.580  -0.136  0.417000
HETATM 2721  O   WAT   489      24.551  -9.062  -2.337 -0.834000
HETATM 2722  H1  WAT   489      24.397  -8.240  -1.871  0.417000
HETATM 2723  H2  WAT   489      23.852  -9.642  -2.036  0.417000
HETATM 2724  O   WAT   490      -8.975  18.207  -2.014 -0.834000
HETATM 2725  H1  WAT   490      -9.343  18.457  -2.861  0.417000
HETATM 2726  H2  WAT   490      -8.314  17.548  -2.225  0.417000
HETATM 2727  O   WAT   491       9.772 -20.530  15.629 -0.834000
HETATM 2728  H1  WAT   491       9.955 -19.881  14.950  0.417000
HETATM 2729  H2  WAT   491       8.900 -20.861  15.415  0.417000
HETATM 2730  O   WAT   492       0.661   2.338  23.317 -0.834000
HETATM 2731  H1  WAT   492       0.006   2.153  22.644  0.417000
HETATM 2732  H2  WAT   492       1.479   1.999  22.954  0.417000
HETATM 2733  O   WAT   493     -19.082   0.361  -2.441 -0.834000
HETATM 2734  H1  WAT   493     -19.394   1.264  -2.372  0.417000
HETATM 2735  H2  WAT   493     -18.556   0.229  -1.652  0.417000
HETATM 2736  O   WAT   494       4.704 -22.225  -1.141 -0.834000
HETATM 2737  H1  WAT   494       5.440 -22.600  -0.659  0.417000
HETATM 2738  H2  WAT   494       4.738 -21.290  -0.942  0.417000
HETATM 2739  O   WAT   495     -11.069 -20.406 -10.937 -0.834000
HETATM 2740  H1  WAT   495     -10.596 -19.776 -10.393  0.417000
HETATM 2741  H2  WAT   495     -11.864 -20.602 -10.442  0.417000
HETATM 2742  O   WAT   496      18.944  19.079   0.431 -0.834000
HETATM 2743  H1  WAT   496      19.582  18.369   0.361  0.417000
HETATM 2744  H2  WAT   496      19.371  19.827   0.013  0.417000
HETATM 2745  O   WAT   497      11.260   2.365 -20.389 -0.834000
HETATM 2746  H1  WAT   497      11.101   1.834 -21.169  0.417000
HETATM 2747  H2  WAT   497      11.766   1.796 -19.810  0.417000
HETATM 2748  O   WAT   498       2.173  24.968  15.530 -0.834000
HETATM 2749  H1  WAT   498       2.393  25.888  15.675  0.417000
HETATM 2750  H2  WAT   498       2.511  24.516  16.303  0.417000
HETATM 2751  O   WAT   499      -9.961   7.833  19.692 -0.834000
HETATM 2752  H1  WAT   499     -10.233   7.300  20.439  0.417000
HETATM 2753  H2  WAT   499     -10.564   8.577  19.697  0.417000
HETATM 2754  O   WAT   500      -3.986   3.596  24.604 -0.834000
HETATM 2755  H1  WAT   500      -3.594   2.723  24.580  0.417000
HETATM 2756  H2  WAT   500      -4.061   3.800  25.536  0.417000
HETATM 2757  O   WAT   501       4.744  14.789  17.958 -0.834000
HETATM 2758  H1  WAT   501       4.940  15.581  17.456  0.417000
HETATM 2759  H2  WAT   501       4.232  14.246  17.358  0.417000
HETATM 2760  O   WAT   502      16.240  14.113 -21.528 -0.834000
HETATM 2761  H1  WAT   502      15.331  14.334 -21.329  0.417000
HETATM 2762  H2  WAT   502      16.756  14.689 -20.965  0.417000
HETATM 2763  O   WAT   503      11.051 -22.919  16.011 -0.834000
HETATM 2764  H1  WAT   503      10.340 -23.500  16.282  0.417000
HETATM 2765  H2  WAT   503      10.638 -22.060  15.926  0.417000
HETATM 2766  O   WAT   504       9.838  -5.611  10.840 -0.834000
HETATM 2767  H1  WAT   504       9.559  -6.525  10.781  0.417000
HETATM 2768  H2  WAT   504       9.205  -5.205  11.433  0.417000
HETATM 2769  O   WAT   505       8.474   1.926 -26.753 -0.834000
HETATM 2770  H1  WAT   505       9.085   1.208 -26.922  0.417000
HETATM 2771  H2  WAT   505       8.883   2.689 -27.161  0.417000
HETATM 2772  O   WAT   506       6.167  19.088   2.996 -0.834000
HETATM 2773  H1  WAT   506       7.028  18.699   2.839  0.417000
HETATM 2774  H2  WAT   506       5.992  18.914   3.921  0.417000
HETATM 2775  O   WAT   507     -10.574 -12.190  24.939 -0.834000
HETATM 2776  H1  WAT   507     -11.416 -11.907  25.296  0.417000
HETATM 2777  H2  WAT   507     -10.405 -11.585  24.217  0.417000
HETATM 2778  O   WAT   508      19.878  13.119   5.609 -0.834000
HETATM 2779  H1  WAT   508      20.544  12.881   4.965  0.417000
HETATM 2780  H2  WAT   508      19.274  12.376   5.614  0.417000
HETATM 2781  O   WAT   509      -5.674  -0.838 -23.041 -0.834000
HETATM 2782  H1  WAT   509      -5.894  -1.749 -22.846  0.417000
HETATM 2783  H2  WAT   509      -5.363  -0.484 -22.207  0.417000
HETATM 2784  O   WAT   510      25.606 -10.218 -10.236 -0.834000
HETATM 2785  H1  WAT   510      26.563 -10.194 -10.268  0.417000
HETATM 2786  H2  WAT   510      25.347  -9.303 -10.129  0.417000
HETATM 2787  O   WAT   511      -3.492 -12.500 -11.535 -0.834000
HETATM 2788  H1  WAT   511      -3.766 -12.449 -10.619  0.417000
HETATM 2789  H2  WAT   511      -3.194 -13.403 -11.645  0.417000
HETATM 2790  O   WAT   512      12.768   6.625 -21.558 -0.834000
HETATM 2791  H1  WAT   512      12.208   6.322 -22.273  0.417000
HETATM 2792  H2  WAT   512      12.920   5.845 -21.025  0.417000
HETATM 2793  O   WAT   513       5.548   9.777 -12.217 -0.834000
HETATM 2794  H1  WAT   513       4.645   9.937 -11.942  0.417000
HETATM 2795  H2  WAT   513       6.055  10.467 -11.789  0.417000
HETATM 2796  O   WAT   514       8.031  18.407  11.399 -0.834000
HETATM 2797  H1  WAT   514       7.738  19.304  11.242  0.417000
HETATM 2798  H2  WAT   514       7.808  17.938  10.594  0.417000
HETATM 2799  O   WAT   515       5.259  23.902 -14.022 -0.834000
HETATM 2800  H1  WAT   515       5.344  24.365 -13.189  0.417000
HETATM 2801  H2  WAT   515       6.159  23.804 -14.334  0.417000
HETATM 2802  O   WAT   516      17.446   0.197  -9.399 -0.834000
HETATM 2803  H1  WAT   516      18.264  -0.271  -9.568  0.417000
HETATM 2804  H2  WAT   516      17.197   0.557 -10.251  0.417000
HETATM 2805  O   WAT   517      23.472   4.181  -9.710 -0.834000
HETATM 2806  H1  WAT   517      23.322   3.242  -9.602  0.417000
HETATM 2807  H2  WAT   517      22.594   4.559  -9.757  0.417000
HETATM 2808  O   WAT   518      -4.353 -15.971 -16.791 -0.834000
HETATM 2809  H1  WAT   518      -4.647 -15.538 -17.593  0.417000
HETATM 2810  H2  WAT   518      -3.766 -16.663 -17.094  0.417000
HETATM 2811  O   WAT   519     -25.307  -1.149  -6.435 -0.834000
HETATM 2812  H1  WAT   519     -25.062  -1.488  -5.575  0.417000
HETATM 2813  H2  WAT   519     -26.264  -1.131  -6.422  0.417000
HETATM 2814  O   WAT   520     -15.256   0.078 -11.629 -0.834000
HETATM 2815  H1  WAT   520     -15.136   0.629 -12.403  0.417000
HETATM 2816  H2  WAT   520     -15.821   0.594 -11.053  0.417000
HETATM 2817  O   WAT   521      24.439   9.839  14.687 -0.834000
HETATM 2818  H1  WAT   521      24.230  10.046  13.776  0.417000
HETATM 2819  H2  WAT   521      25.336   9.506  14.657  0.417000
HETATM 2820  O   WAT   522      23.502   1.249   1.998 -0.834000
HETATM 2821  H1  WAT   522      22.570   1.047   1.919  0.417000
HETATM 2822  H2  WAT   522      23.813   0.674   2.697  0.417000
HETATM 2823  O   WAT   523      17.520 -12.447   8.040 -0.834000
HETATM 2824  H1  WAT   523      17.585 -11.550   7.712  0.417000
HETATM 2825  H2  WAT   523      18.002 -12.436   8.867  0.417000
HETATM 2826  O   WAT   524       7.225  17.656  17.455 -0.834000
HETATM 2827  H1  WAT   524       7.931  17.515  16.824  0.417000
HETATM 2828  H2  WAT   524       6.430  17.406  16.985  0.417000
HETATM 2829  O   WAT   525      -2.447  -9.919 -20.925 -0.834000
HETATM 2830  H1  WAT   525      -1.575 -10.045 -21.300  0.417000
HETATM 2831  H2  WAT   525      -2.325  -9.241 -20.260  0.417000
HETATM 2832  O   WAT   526     -11.721   3.995  27.328 -0.834000
HETATM 2833  H1  WAT   526     -12.510   3.929  26.791  0.417000
HETATM 2834  H2  WAT   526     -11.992   4.507  28.090  0.417000
HETATM 2835  O   WAT   527      11.784   0.734 -16.640 -0.834000
HETATM 2836  H1  WAT   527      11.031   0.144 -16.602  0.417000
HETATM 2837  H2  WAT   527      12.050   0.725 -17.559  0.417000
HETATM 2838  O   WAT   528     -12.921   4.243  -6.366 -0.834000
HETATM 2839  H1  WAT   528     -13.542   4.837  -5.947  0.417000
HETATM 2840  H2  WAT   528     -13.417   3.435  -6.502  0.417000
HETATM 2841  O   WAT   529      11.901  17.633  -1.429 -0.834000
HETATM 2842  H1  WAT   529      12.467  17.356  -2.149  0.417000
HETATM 2843  H2  WAT   529      12.343  17.314  -0.642  0.417000
HETATM 2844  O   WAT   530       7.759  -8.057 -22.683 -0.834000
HETATM 2845  H1  WAT   530       8.406  -7.951 -23.380  0.417000
HETATM 2846  H2  WAT   530       8.275  -8.068 -21.876  0.417000
HETATM 2847  O   WAT   531     -10.492  -3.320 -20.478 -0.834000
HETATM 2848  H1  WAT   531     -10.213  -2.875 -19.677  0.417000
HETATM 2849  H2  WAT   531      -9.712  -3.790 -20.775  0.417000
HETATM 2850  O   WAT   532      15.604   4.200  15.570 -0.834000
HETATM 2851  H1  WAT   532      14.685   3.983  15.409  0.417000
HETATM 2852  H2  WAT   532      16.027   4.097  14.717  0.417000
HETATM 2853  O   WAT   533     -13.830  16.907  -9.613 -0.834000
HETATM 2854  H1  WAT   533     -14.775  17.029  -9.713  0.417000
HETATM 2855  H2  WAT   533     -13.454  17.756  -9.843  0.417000
HETATM 2856  O   WAT   534       2.222   0.796 -27.610 -0.834000
HETATM 2857  H1  WAT   534       1.803  -0.049 -27.447  0.417000
HETATM 2858  H2  WAT   534       1.739   1.164 -28.350  0.417000
HETATM 2859  O   WAT   535     -18.261 -16.381   3.998 -0.834000
HETATM 2860  H1  WAT   535     -18.781 -17.139   3.732  0.417000
HETATM 2861  H2  WAT   535     -18.474 -16.255   4.922  0.417000
HETATM 2862  O   WAT   536     -17.837   3.244 -17.820 -0.834000
HETATM 2863  H1  WAT   536     -18.132   2.924 -16.968  0.417000
HETATM 2864  H2  WAT   536     -17.031   3.724 -17.629  0.417000
HETATM 2865  O   WAT   537       2.612   8.097  -9.761 -0.834000
HETATM 2866  H1  WAT   537       3.234   7.530  -9.304  0.417000
HETATM 2867  H2  WAT   537       2.016   8.400  -9.075  0.417000
HETATM 2868  O   WAT   538      -1.169 -27.248  -6.050 -0.834000
HETATM 2869  H1  WAT   538      -0.355 -26.750  -6.118  0.417000
HETATM 2870  H2  WAT   538      -1.150 -27.843  -6.799  0.417000
HETATM 2871  O   WAT   539      10.945   0.466 -22.349 -0.834000
HETATM 2872  H1  WAT   539      10.598  -0.335 -21.957  0.417000
HETATM 2873  H2  WAT   539      10.327   0.677 -23.049  0.417000
HETATM 2874  O   WAT   540     -14.270 -16.715 -17.196 -0.834000
HETATM 2875  H1  WAT   540     -13.654 -17.448 -17.176  0.417000
HETATM 2876  H2  WAT   540     -14.483 -16.557 -16.276  0.417000
HETATM 2877  O   WAT   541     -12.689   8.625 -23.776 -0.834000
HETATM 2878  H1  WAT   541     -12.857   9.434 -24.259  0.417000
HETATM 2879  H2  WAT   541     -12.843   8.856 -22.860  0.417000
HETATM 2880  O   WAT   542      17.176   1.785 -16.151 -0.834000
HETATM 2881  H1  WAT   542      17.236   2.355 -16.918  0.417000
HETATM 2882  H2  WAT   542      16.242   1.757 -15.946  0.417000
HETATM 2883  O   WAT   543     -12.035 -17.366 -13.552 -0.834000
HETATM 2884  H1  WAT   543     -11.688 -16.758 -14.205  0.417000
HETATM 2885  H2  WAT   543     -11.928 -16.908 -12.718  0.417000
HETATM 2886  O   WAT   544       8.113   8.226 -24.722 -0.834000
HETATM 2887  H1  WAT   544       8.966   8.331 -24.299  0.417000
HETATM 2888  H2  WAT   544       8.080   8.929 -25.371  0.417000
HETATM 2889  O   WAT   545       9.231 -14.827  15.393 -0.834000
HETATM 2890  H1  WAT   545       9.242 -14.826  16.351  0.417000
HETATM 2891  H2  WAT   545       8.760 -15.627  15.160  0.417000
HETATM 2892  O   WAT   546     -14.398  16.166  -1.255 -0.834000
HETATM 2893  H1  WAT   546     -13.870  15.524  -1.729  0.417000
HETATM 2894  H2  WAT   546     -13.878  16.969  -1.279  0.417000
HETATM 2895  O   WAT   547     -25.521  -7.048  -7.602 -0.834000
HETATM 2896  H1  WAT   547     -25.636  -6.311  -8.201  0.417000
HETATM 2897  H2  WAT   547     -25.610  -7.823  -8.156  0.417000
HETATM 2898  O   WAT   548      -7.812  -3.711  24.613 -0.834000
HETATM 2899  H1  WAT   548      -7.149  -4.188  25.113  0.417000
HETATM 2900  H2  WAT   548      -7.904  -2.877  25.074  0.417000
HETATM 2901  O   WAT   549     -16.485  19.828  -3.682 -0.834000
HETATM 2902  H1  WAT   549     -16.469  18.948  -3.306  0.417000
HETATM 2903  H2  WAT   549     -17.405  19.981  -3.897  0.417000
HETATM 2904  O   WAT   550      10.420   3.665  22.171 -0.834000
HETATM 2905  H1  WAT   550       9.558   3.931  21.849  0.417000
HETATM 2906  H2  WAT   550      10.921   4.479  22.215  0.417000
HETATM 2907  O   WAT   551     -18.380  -0.350 -15.394 -0.834000
HETATM 2908  H1  WAT   551     -18.614  -0.962 -14.697  0.417000
HETATM 2909  H2  WAT   551     -17.511  -0.632 -15.679  0.417000
HETATM 2910  O   WAT   552      25.162  -7.476  -9.968 -0.834000
HETATM 2911  H1  WAT   552      25.818  -7.024  -9.438  0.417000
HETATM 2912  H2  WAT   552      25.066  -6.930 -10.748  0.417000
HETATM 2913  O   WAT   553     -17.038  10.301   4.142 -0.834000
HETATM 2914  H1  WAT   553     -16.331   9.675   4.299  0.417000
HETATM 2915  H2  WAT   553     -16.754  10.794   3.372  0.417000
HETATM 2916  O   WAT   554     -15.656   6.592 -15.421 -0.834000
HETATM 2917  H1  WAT   554     -16.128   7.425 -15.411  0.417000
HETATM 2918  H2  WAT   554     -15.821   6.213 -14.558  0.417000
HETATM 2919  O   WAT   555      -9.943 -22.807 -11.522 -0.834000
HETATM 2920  H1  WAT   555     -10.356 -21.957 -11.371  0.417000
HETATM 2921  H2  WAT   555     -10.591 -23.302 -12.024  0.417000
HETATM 2922  O   WAT   556       7.460  12.728 -24.833 -0.834000
HETATM 2923  H1  WAT   556       6.838  13.418 -24.605  0.417000
HETATM 2924  H2  WAT   556       8.268  13.194 -25.046  0.417000
HETATM 2925  O   WAT   557     -19.786 -13.541  -7.308 -0.834000
HETATM 2926  H1  WAT   557     -19.671 -13.646  -6.364  0.417000
HETATM 2927  H2  WAT   557     -19.516 -12.640  -7.484  0.417000
HETATM 2928  O   WAT   558     -11.918 -22.227 -14.961 -0.834000
HETATM 2929  H1  WAT   558     -11.966 -22.897 -14.278  0.417000
HETATM 2930  H2  WAT   558     -11.733 -21.416 -14.488  0.417000
HETATM 2931  O   WAT   559      -6.314  22.020  18.443 -0.834000
HETATM 2932  H1  WAT   559      -5.651  22.548  17.999  0.417000
HETATM 2933  H2  WAT   559      -6.464  22.472  19.273  0.417000
HETATM 2934  O   WAT   560      20.304 -19.124  11.873 -0.834000
HETATM 2935  H1  WAT   560      20.286 -18.807  12.776  0.417000
HETATM 2936  H2  WAT   560      19.606 -18.637  11.435  0.417000
HETATM 2937  O   WAT   561     -24.763   6.424 -10.024 -0.834000
HETATM 2938  H1  WAT   561     -23.891   6.058 -10.173  0.417000
HETATM 2939  H2  WAT   561     -24.619   7.145  -9.412  0.417000
HETATM 2940  O   WAT   562      -1.274  -4.041 -21.498 -0.834000
HETATM 2941  H1  WAT   562      -0.882  -4.024 -22.371  0.417000
HETATM 2942  H2  WAT   562      -0.943  -4.848 -21.103  0.417000
HETATM 2943  O   WAT   563      -7.946  15.217   6.095 -0.834000
HETATM 2944  H1  WAT   563      -7.646  15.311   6.999  0.417000
HETATM 2945  H2  WAT   563      -8.390  16.044   5.903  0.417000
HETATM 2946  O   WAT   564       9.910   3.877 -28.041 -0.834000
HETATM 2947  H1  WAT   564      10.490   4.186 -27.346  0.417000
HETATM 2948  H2  WAT   564       9.443   4.661 -28.331  0.417000
HETATM 2949  O   WAT   565       7.481  22.776  18.910 -0.834000
HETATM 2950  H1  WAT   565       6.801  22.983  19.551  0.417000
HETATM 2951  H2  WAT   565       7.457  21.822  18.834  0.417000
HETATM 2952  O   WAT   566      -2.383 -17.393  10.784 -0.834000
HETATM 2953  H1  WAT   566      -1.683 -17.945  10.437  0.417000
HETATM 2954  H2  WAT   566      -3.171 -17.931  10.713  0.417000
HETATM 2955  O   WAT   567       6.482  -6.426  17.100 -0.834000
HETATM 2956  H1  WAT   567       6.628  -5.601  16.637  0.417000
HETATM 2957  H2  WAT   567       7.341  -6.659  17.452  0.417000
HETATM 2958  O   WAT   568      23.783 -12.989  -4.032 -0.834000
HETATM 2959  H1  WAT   568      23.361 -12.971  -3.173  0.417000
HETATM 2960  H2  WAT   568      24.718 -13.057  -3.839  0.417000
HETATM 2961  O   WAT   569       9.944   2.955  15.896 -0.834000
HETATM 2962  H1  WAT   569      10.390   3.799  15.827  0.417000
HETATM 2963  H2  WAT   569       9.513   2.843  15.048  0.417000
HETATM 2964  O   WAT   570      -0.668  16.281  24.100 -0.834000
HETATM 2965  H1  WAT   570       0.279  16.281  24.240  0.417000
HETATM 2966  H2  WAT   570      -0.788  15.815  23.273  0.417000
HETATM 2967  O   WAT   571      11.662   4.667 -26.037 -0.834000
HETATM 2968  H1  WAT   571      12.210   3.944 -25.732  0.417000
HETATM 2969  H2  WAT   571      12.275   5.274 -26.451  0.417000
HETATM 2970  O   WAT   572       1.103 -17.735 -21.515 -0.834000
HETATM 2971  H1  WAT   572       1.923 -17.812 -22.004  0.417000
HETATM 2972  H2  WAT   572       0.612 -17.054 -21.977  0.417000
HETATM 2973  O   WAT   573     -10.326  11.859  24.479 -0.834000
HETATM 2974  H1  WAT   573      -9.536  12.033  24.990  0.417000
HETATM 2975  H2  WAT   573     -10.938  12.548  24.741  0.417000
HETATM 2976  O   WAT   574     -20.564  17.723  -4.659 -0.834000
HETATM 2977  H1  WAT   574     -21.265  17.603  -5.300  0.417000
HETATM 2978  H2  WAT   574     -20.347  16.836  -4.372  0.417000
HETATM 2979  O   WAT   575       0.162 -11.081 -26.301 -0.834000
HETATM 2980  H1  WAT   575      -0.293 -10.284 -26.027  0.417000
HETATM 2981  H2  WAT   575       0.773 -10.787 -26.976  0.417000
HETATM 2982  O   WAT   576      -0.004  17.643  11.748 -0.834000
HETATM 2983  H1  WAT   576       0.346  17.597  12.637  0.417000
HETATM 2984  H2  WAT   576       0.647  18.147  11.260  0.417000
HETATM 2985  O   WAT   577      -0.765   1.584  21.074 -0.834000
HETATM 2986  H1  WAT   577      -1.696   1.762  20.937  0.417000
HETATM 2987  H2  WAT   577      -0.612   0.750  20.631  0.417000
HETATM 2988  O   WAT   578      -9.112   7.444 -22.289 -0.834000
HETATM 2989  H1  WAT   578      -8.906   6.634 -21.823  0.417000
HETATM 2990  H2  WAT   578      -9.113   8.118 -21.610  0.417000
HETATM 2991  O   WAT   579      -9.547  -8.122  19.577 -0.834000
HETATM 2992  H1  WAT   579      -9.912  -8.979  19.798  0.417000
HETATM 2993  H2  WAT   579      -9.840  -7.547  20.284  0.417000
HETATM 2994  O   WAT   580       1.972 -18.214  12.165 -0.834000
HETATM 2995  H1  WAT   580       1.512 -17.388  12.016  0.417000
HETATM 2996  H2  WAT   580       2.668 -18.223  11.508  0.417000
HETATM 2997  O   WAT   581      15.087  -9.638  20.270 -0.834000
HETATM 2998  H1  WAT   581      15.361  -9.072  19.548  0.417000
HETATM 2999  H2  WAT   581      14.634  -9.052  20.876  0.417000
HETATM 3000  O   WAT   582     -16.606   4.991  18.226 -0.834000
HETATM 3001  H1  WAT   582     -16.911   4.455  17.494  0.417000
HETATM 3002  H2  WAT   582     -16.127   5.710  17.812  0.417000
HETATM 3003  O   WAT   583      18.139  13.813  -3.650 -0.834000
HETATM 3004  H1  WAT   583      18.291  14.751  -3.771  0.417000
HETATM 3005  H2  WAT   583      17.307  13.647  -4.092  0.417000
HETATM 3006  O   WAT   584       3.497   7.329   8.099 -0.834000
HETATM 3007  H1  WAT   584       3.249   6.405   8.122  0.417000
HETATM 3008  H2  WAT   584       2.673   7.801   8.218  0.417000
HETATM 3009  O   WAT   585       3.075  10.374 -11.152 -0.834000
HETATM 3010  H1  WAT   585       2.493  10.972 -10.684  0.417000
HETATM 3011  H2  WAT   585       2.950   9.529 -10.719  0.417000
HETATM 3012  O   WAT   586     -23.304   2.193  14.586 -0.834000
HETATM 3013  H1  WAT   586     -22.951   2.222  15.475  0.417000
HETATM 3014  H2  WAT   586     -22.987   2.997  14.175  0.417000
HETATM 3015  O   WAT   587      25.491 -13.336   5.615 -0.834000
HETATM 3016  H1  WAT   587      25.005 -14.060   6.010  0.417000
HETATM 3017  H2  WAT   587      24.853 -12.899   5.051  0.417000
HETATM 3018  O   WAT   588      -9.247 -17.684  20.657 -0.834000
HETATM 3019  H1  WAT   588      -9.081 -17.858  21.584  0.417000
HETATM 3020  H2  WAT   588      -9.160 -16.735  20.572  0.417000
HETATM 3021  O   WAT   589     -18.163 -19.842  -7.732 -0.834000
HETATM 3022  H1  WAT   589     -18.829 -20.177  -7.132  0.417000
HETATM 3023  H2  WAT   589     -17.355 -20.278  -7.463  0.417000
HETATM 3024  O   WAT   590     -23.883   1.737  10.177 -0.834000
HETATM 3025  H1  WAT   590     -23.035   2.137   9.988  0.417000
HETATM 3026  H2  WAT   590     -23.724   1.189  10.946  0.417000
HETATM 3027  O   WAT   591       2.289 -26.305   3.091 -0.834000
HETATM 3028  H1  WAT   591       2.223 -25.894   2.229  0.417000
HETATM 3029  H2  WAT   591       2.098 -25.599   3.709  0.417000
HETATM 3030  O   WAT   592       5.513 -13.684 -15.919 -0.834000
HETATM 3031  H1  WAT   592       5.884 -12.842 -16.184  0.417000
HETATM 3032  H2  WAT   592       6.260 -14.180 -15.584  0.417000
HETATM 3033  O   WAT   593      11.736   7.917   5.841 -0.834000
HETATM 3034  H1  WAT   593      10.979   8.458   5.618  0.417000
HETATM 3035  H2  WAT   593      11.427   7.351   6.549  0.417000
HETATM 3036  O   WAT   594      -4.434   4.219  27.259 -0.834000
HETATM 3037  H1  WAT   594      -5.284   4.400  27.660  0.417000
HETATM 3038  H2  WAT   594      -4.023   3.584  27.846  0.417000
HETATM 3039  O   WAT   595     -15.362  16.140   1.335 -0.834000
HETATM 3040  H1  WAT   595     -14.771  15.569   1.826  0.417000
HETATM 3041  H2  WAT   595     -15.055  16.082   0.430  0.417000
HETATM 3042  O   WAT   596      -2.736 -16.162 -14.451 -0.834000
HETATM 3043  H1  WAT   596      -3.381 -16.141 -15.158  0.417000
HETATM 3044  H2  WAT   596      -1.975 -15.704 -14.807  0.417000
HETATM 3045  O   WAT   597     -18.935 -10.211 -10.160 -0.834000
HETATM 3046  H1  WAT   597     -19.879 -10.286 -10.301  0.417000
HETATM 3047  H2  WAT   597     -18.711  -9.342 -10.492  0.417000
HETATM 3048  O   WAT   598       3.501  27.895   9.152 -0.834000
HETATM 3049  H1  WAT   598       3.390  27.149   8.563  0.417000
HETATM 3050  H2  WAT   598       3.460  27.516  10.030  0.417000
HETATM 3051  O   WAT   599     -10.818  27.145  -2.330 -0.834000
HETATM 3052  H1  WAT   599     -10.586  27.544  -3.169  0.417000
HETATM 3053  H2  WAT   599     -10.100  26.539  -2.147  0.417000
HETATM 3054  O   WAT   600     -12.840  -5.345  10.720 -0.834000
HETATM 3055  H1  WAT   600     -13.591  -5.353  11.312  0.417000
HETATM 3056  H2  WAT   600     -12.481  -4.461  10.800  0.417000
HETATM 3057  O   WAT   601      -9.004  15.612  20.512 -0.834000
HETATM 3058  H1  WAT   601      -8.607  15.841  21.352  0.417000
HETATM 3059  H2  WAT   601      -9.939  15.770  20.638  0.417000
HETATM 3060  O   WAT   602      20.578   8.101 -19.546 -0.834000
HETATM 3061  H1  WAT   602      20.577   7.301 -19.021  0.417000
HETATM 3062  H2  WAT   602      21.280   8.633 -19.170  0.417000
HETATM 3063  O   WAT   603     -19.809   3.438 -22.348 -0.834000
HETATM 3064  H1  WAT   603     -20.186   4.216 -22.759  0.417000
HETATM 3065  H2  WAT   603     -20.233   3.391 -21.492  0.417000
HETATM 3066  O   WAT   604      17.068 -11.449 -10.293 -0.834000
HETATM 3067  H1  WAT   604      16.756 -10.633  -9.901  0.417000
HETATM 3068  H2  WAT   604      16.592 -11.515 -11.121  0.417000
HETATM 3069  O   WAT   605      18.974  10.908   0.091 -0.834000
HETATM 3070  H1  WAT   605      18.106  10.635  -0.207  0.417000
HETATM 3071  H2  WAT   605      19.121  11.749  -0.341  0.417000
HETATM 3072  O   WAT   606      11.397   5.159 -16.313 -0.834000
HETATM 3073  H1  WAT   606      11.138   4.314 -15.946  0.417000
HETATM 3074  H2  WAT   606      10.590   5.514 -16.688  0.417000
HETATM 3075  O   WAT   607     -13.994  22.600  -9.161 -0.834000
HETATM 3076  H1  WAT   607     -13.567  22.221  -8.394  0.417000
HETATM 3077  H2  WAT   607     -13.344  23.200  -9.526  0.417000
HETATM 3078  O   WAT   608       1.779   8.196 -27.391 -0.834000
HETATM 3079  H1  WAT   608       1.298   8.038 -28.203  0.417000
HETATM 3080  H2  WAT   608       1.112   8.152 -26.705  0.417000
HETATM 3081  O   WAT   609      -9.671  -3.652  18.126 -0.834000
HETATM 3082  H1  WAT   609      -9.341  -4.165  17.389  0.417000
HETATM 3083  H2  WAT   609      -9.313  -2.776  17.987  0.417000
HETATM 3084  O   WAT   610       0.305 -22.506 -14.774 -0.834000
HETATM 3085  H1  WAT   610      -0.318 -22.182 -15.425  0.417000
HETATM 3086  H2  WAT   610      -0.243 -22.844 -14.066  0.417000
HETATM 3087  O   WAT   611      -2.043 -11.966  20.854 -0.834000
HETATM 3088  H1  WAT   611      -2.218 -11.749  19.938  0.417000
HETATM 3089  H2  WAT   611      -1.283 -12.548  20.821  0.417000
HETATM 3090  O   WAT   612      -3.542 -21.567  12.882 -0.834000
HETATM 3091  H1  WAT   612      -2.726 -21.415  12.406  0.417000
HETATM 3092  H2  WAT   612      -4.187 -21.750  12.199  0.417000
HETATM 3093  O   WAT   613      14.539   0.002  13.129 -0.834000
HETATM 3094  H1  WAT   613      13.935  -0.736  13.211  0.417000
HETATM 3095  H2  WAT   613      14.502   0.239  12.202  0.417000
HETATM 3096  O   WAT   614     -16.171 -12.301   3.304 -0.834000
HETATM 3097  H1  WAT   614     -15.698 -13.083   3.587  0.417000
HETATM 3098  H2  WAT   614     -15.613 -11.572   3.576  0.417000
HETATM 3099  O   WAT   615      -5.435  23.058  -3.836 -0.834000
HETATM 3100  H1  WAT   615      -4.482  23.092  -3.754  0.417000
HETATM 3101  H2  WAT   615      -5.678  22.212  -3.461  0.417000
HETATM 3102  O   WAT   616     -12.483 -18.957  12.757 -0.834000
HETATM 3103  H1  WAT   616     -11.943 -18.189  12.944  0.417000
HETATM 3104  H2  WAT   616     -12.610 -18.935  11.809  0.417000
HETATM 3105  O   WAT   617     -11.213  18.779 -16.686 -0.834000
HETATM 3106  H1  WAT   617     -11.642  18.710 -17.538  0.417000
HETATM 3107  H2  WAT   617     -11.083  17.873 -16.408  0.417000
HETATM 3108  O   WAT   618      -6.204   7.427  28.478 -0.834000
HETATM 3109  H1  WAT   618      -5.999   7.401  27.543  0.417000
HETATM 3110  H2  WAT   618      -6.090   8.345  28.722  0.417000
HETATM 3111  O   WAT   619     -12.820  13.167  10.707 -0.834000
HETATM 3112  H1  WAT   619     -13.314  12.988  11.507  0.417000
HETATM 3113  H2  WAT   619     -12.216  12.429  10.628  0.417000
HETATM 3114  O   WAT   620       7.605 -13.135   8.874 -0.834000
HETATM 3115  H1  WAT   620       7.051 -13.814   8.488  0.417000
HETATM 3116  H2  WAT   620       8.396 -13.599   9.149  0.417000
HETATM 3117  O   WAT   621     -14.461  12.054  20.443 -0.834000
HETATM 3118  H1  WAT   621     -14.484  11.115  20.628  0.417000
HETATM 3119  H2  WAT   621     -14.012  12.435  21.198  0.417000
HETATM 3120  O   WAT   622       1.888  10.159  20.897 -0.834000
HETATM 3121  H1  WAT   622       1.826   9.867  21.807  0.417000
HETATM 3122  H2  WAT   622       2.226   9.398  20.424  0.417000
HETATM 3123  O   WAT   623     -11.926  21.498  10.925 -0.834000
HETATM 3124  H1  WAT   623     -11.326  21.367  11.660  0.417000
HETATM 3125  H2  WAT   623     -12.127  20.614  10.619  0.417000
HETATM 3126  O   WAT   624      -0.073 -22.346  13.046 -0.834000
HETATM 3127  H1  WAT   624       0.746 -21.850  13.060  0.417000
HETATM 3128  H2  WAT   624      -0.567 -21.971  12.317  0.417000
HETATM 3129  O   WAT   625      20.764   2.465  -2.150 -0.834000
HETATM 3130  H1  WAT   625      19.964   2.146  -2.568  0.417000
HETATM 3131  H2  WAT   625      20.507   2.645  -1.246  0.417000
HETATM 3132  O   WAT   626      18.509  10.707   5.538 -0.834000
HETATM 3133  H1  WAT   626      17.578  10.598   5.346  0.417000
HETATM 3134  H2  WAT   626      18.928   9.949   5.131  0.417000
HETATM 3135  O   WAT   627      23.700  10.458  12.102 -0.834000
HETATM 3136  H1  WAT   627      23.631  10.919  11.265  0.417000
HETATM 3137  H2  WAT   627      22.958   9.854  12.103  0.417000
HETATM 3138  O   WAT   628       1.485  15.890  -2.445 -0.834000
HETATM 3139  H1  WAT   628       1.161  15.583  -1.598  0.417000
HETATM 3140  H2  WAT   628       1.605  15.092  -2.959  0.417000
HETATM 3141  O   WAT   629       5.477  10.502   0.199 -0.834000
HETATM 3142  H1  WAT   629       5.127   9.803  -0.353  0.417000
HETATM 3143  H2  WAT   629       5.536  10.113   1.071  0.417000
HETATM 3144  O   WAT   630     -11.824  14.620  15.771 -0.834000
HETATM 3145  H1  WAT   630     -12.505  15.248  15.528  0.417000
HETATM 3146  H2  WAT   630     -11.915  14.522  16.719  0.417000
HETATM 3147  O   WAT   631     -25.848   1.379  15.004 -0.834000
HETATM 3148  H1  WAT   631     -25.880   0.636  14.400  0.417000
HETATM 3149  H2  WAT   631     -24.980   1.758  14.872  0.417000
HETATM 3150  O   WAT   632      23.712   7.523  -5.468 -0.834000
HETATM 3151  H1  WAT   632      23.925   8.456  -5.478  0.417000
HETATM 3152  H2  WAT   632      23.401   7.358  -4.578  0.417000
HETATM 3153  O   WAT   633     -15.024  -2.834 -23.057 -0.834000
HETATM 3154  H1  WAT   633     -15.884  -2.416 -23.099  0.417000
HETATM 3155  H2  WAT   633     -14.830  -3.074 -23.963  0.417000
HETATM 3156  O   WAT   634      24.603  -5.910 -12.194 -0.834000
HETATM 3157  H1  WAT   634      24.415  -4.985 -12.355  0.417000
HETATM 3158  H2  WAT   634      23.834  -6.372 -12.527  0.417000
HETATM 3159  O   WAT   635     -12.879   7.996  22.906 -0.834000
HETATM 3160  H1  WAT   635     -12.192   7.409  22.592  0.417000
HETATM 3161  H2  WAT   635     -12.462   8.500  23.605  0.417000
HETATM 3162  O   WAT   636      14.514 -26.960  -2.384 -0.834000
HETATM 3163  H1  WAT   636      14.903 -26.664  -3.207  0.417000
HETATM 3164  H2  WAT   636      13.666 -26.517  -2.348  0.417000
HETATM 3165  O   WAT   637      -5.615  17.703  23.275 -0.834000
HETATM 3166  H1  WAT   637      -5.553  18.615  23.559  0.417000
HETATM 3167  H2  WAT   637      -4.866  17.272  23.685  0.417000
HETATM 3168  O   WAT   638       3.289  25.752   7.405 -0.834000
HETATM 3169  H1  WAT   638       2.392  25.743   7.069  0.417000
HETATM 3170  H2  WAT   638       3.811  26.105   6.685  0.417000
HETATM 3171  O   WAT   639      -7.249 -25.229  -3.836 -0.834000
HETATM 3172  H1  WAT   639      -6.603 -25.112  -3.139  0.417000
HETATM 3173  H2  WAT   639      -7.145 -24.456  -4.391  0.417000
HETATM 3174  O   WAT   640      13.606   1.206 -22.646 -0.834000
HETATM 3175  H1  WAT   640      14.095   0.395 -22.505  0.417000
HETATM 3176  H2  WAT   640      12.688   0.949 -22.567  0.417000
HETATM 3177  O   WAT   641      16.982  11.619 -14.907 -0.834000
HETATM 3178  H1  WAT   641      16.107  11.815 -14.571  0.417000
HETATM 3179  H2  WAT   641      16.872  10.806 -15.401  0.417000
HETATM 3180  O   WAT   642       0.377  22.152 -12.605 -0.834000
HETATM 3181  H1  WAT   642       1.057  22.057 -11.938  0.417000
HETATM 3182  H2  WAT   642       0.360  21.305 -13.052  0.417000
HETATM 3183  O   WAT   643      15.754 -11.724 -17.976 -0.834000
HETATM 3184  H1  WAT   643      15.230 -12.103 -17.270  0.417000
HETATM 3185  H2  WAT   643      16.584 -12.198 -17.940  0.417000
HETATM 3186  O   WAT   644      11.199  19.469  15.406 -0.834000
HETATM 3187  H1  WAT   644      12.036  19.926  15.329  0.417000
HETATM 3188  H2  WAT   644      11.035  19.119  14.530  0.417000
HETATM 3189  O   WAT   645       1.264 -19.872  18.550 -0.834000
HETATM 3190  H1  WAT   645       0.664 -19.769  17.812  0.417000
HETATM 3191  H2  WAT   645       1.775 -19.063  18.559  0.417000
HETATM 3192  O   WAT   646     -12.815  25.113   0.540 -0.834000
HETATM 3193  H1  WAT   646     -13.055  25.432  -0.330  0.417000
HETATM 3194  H2  WAT   646     -12.276  24.341   0.371  0.417000
HETATM 3195  O   WAT   647      -6.979  22.300   8.933 -0.834000
HETATM 3196  H1  WAT   647      -6.301  22.884   8.593  0.417000
HETATM 3197  H2  WAT   647      -7.734  22.455   8.366  0.417000
HETATM 3198  O   WAT   648      26.838   7.712  -2.130 -0.834000
HETATM 3199  H1  WAT   648      27.323   7.950  -1.340  0.417000
HETATM 3200  H2  WAT   648      26.648   8.548  -2.555  0.417000
HETATM 3201  O   WAT   649      17.428  -1.030   2.265 -0.834000
HETATM 3202  H1  WAT   649      16.986  -1.743   2.726  0.417000
HETATM 3203  H2  WAT   649      18.166  -0.801   2.829  0.417000
HETATM 3204  O   WAT   650      10.921  17.297  21.592 -0.834000
HETATM 3205  H1  WAT   650      11.607  16.877  21.073  0.417000
HETATM 3206  H2  WAT   650      11.265  17.299  22.485  0.417000
HETATM 3207  O   WAT   651     -18.521  11.484  -4.248 -0.834000
HETATM 3208  H1  WAT   651     -18.036  12.237  -3.912  0.417000
HETATM 3209  H2  WAT   651     -18.601  11.650  -5.187  0.417000
HETATM 3210  O   WAT   652     -13.262 -18.267   3.455 -0.834000
HETATM 3211  H1  WAT   652     -14.021 -17.705   3.606  0.417000
HETATM 3212  H2  WAT   652     -13.599 -19.157   3.558  0.417000
HETATM 3213  O   WAT   653      20.647   4.485  15.039 -0.834000
HETATM 3214  H1  WAT   653      21.411   4.459  15.614  0.417000
HETATM 3215  H2  WAT   653      20.568   3.592  14.705  0.417000
HETATM 3216  O   WAT   654      -9.167   1.426 -10.045 -0.834000
HETATM 3217  H1  WAT   654      -8.337   0.972  -9.904  0.417000
HETATM 3218  H2  WAT   654      -9.119   2.194  -9.476  0.417000
HETATM 3219  O   WAT   655      17.066  -2.734  -7.569 -0.834000
HETATM 3220  H1  WAT   655      17.617  -2.722  -6.786  0.417000
HETATM 3221  H2  WAT   655      17.438  -3.429  -8.112  0.417000
HETATM 3222  O   WAT   656      15.788  13.465  -5.085 -0.834000
HETATM 3223  H1  WAT   656      15.733  14.067  -5.827  0.417000
HETATM 3224  H2  WAT   656      14.880  13.344  -4.807  0.417000
HETATM 3225  O   WAT   657      -1.585  -7.479 -27.695 -0.834000
HETATM 3226  H1  WAT   657      -1.350  -7.905 -26.870  0.417000
HETATM 3227  H2  WAT   657      -0.842  -6.909 -27.890  0.417000
HETATM 3228  O   WAT   658       9.474   4.357   9.168 -0.834000
HETATM 3229  H1  WAT   658       9.689   4.489  10.091  0.417000
HETATM 3230  H2  WAT   658       9.656   3.430   9.010  0.417000
HETATM 3231  O   WAT   659     -11.040   5.430 -19.873 -0.834000
HETATM 3232  H1  WAT   659     -11.156   4.577 -19.454  0.417000
HETATM 3233  H2  WAT   659     -10.138   5.420 -20.193  0.417000
HETATM 3234  O   WAT   660     -10.967 -16.675  13.012 -0.834000
HETATM 3235  H1  WAT   660     -10.555 -16.109  12.359  0.417000
HETATM 3236  H2  WAT   660     -10.240 -17.156  13.406  0.417000
HETATM 3237  O   WAT   661       6.688  28.300  -7.391 -0.834000
HETATM 3238  H1  WAT   661       6.971  28.400  -6.482  0.417000
HETATM 3239  H2  WAT   661       6.881  29.145  -7.796  0.417000
HETATM 3240  O   WAT   662     -22.454  -5.599   4.799 -0.834000
HETATM 3241  H1  WAT   662     -22.680  -4.688   4.991  0.417000
HETATM 3242  H2  WAT   662     -22.433  -5.644   3.843  0.417000
HETATM 3243  O   WAT   663      19.464   6.551   6.504 -0.834000
HETATM 3244  H1  WAT   663      19.338   6.900   7.386  0.417000
HETATM 3245  H2  WAT   663      20.391   6.314   6.470  0.417000
HETATM 3246  O   WAT   664     -16.855 -10.167   5.741 -0.834000
HETATM 3247  H1  WAT   664     -16.047 -10.220   5.230  0.417000
HETATM 3248  H2  WAT   664     -16.561 -10.145   6.651  0.417000
HETATM 3249  O   WAT   665     -17.605  17.586  16.293 -0.834000
HETATM 3250  H1  WAT   665     -17.442  17.681  15.355  0.417000
HETATM 3251  H2  WAT   665     -17.253  16.723  16.511  0.417000
HETATM 3252  O   WAT   666      -9.996 -10.273  -6.132 -0.834000
HETATM 3253  H1  WAT   666     -10.887 -10.448  -5.831  0.417000
HETATM 3254  H2  WAT   666      -9.476 -10.227  -5.330  0.417000
HETATM 3255  O   WAT   667      24.582  -0.971  16.891 -0.834000
HETATM 3256  H1  WAT   667      24.014  -1.256  16.175  0.417000
HETATM 3257  H2  WAT   667      24.602  -1.715  17.492  0.417000
HETATM 3258  O   WAT   668       5.930  17.519 -18.822 -0.834000
HETATM 3259  H1  WAT   668       6.004  18.172 -19.518  0.417000
HETATM 3260  H2  WAT   668       4.989  17.430 -18.675  0.417000
HETATM 3261  O   WAT   669       1.649 -18.275 -18.874 -0.834000
HETATM 3262  H1  WAT   669       1.393 -18.128 -19.785  0.417000
HETATM 3263  H2  WAT   669       2.347 -17.640 -18.715  0.417000
HETATM 3264  O   WAT   670     -17.034  -4.427 -14.608 -0.834000
HETATM 3265  H1  WAT   670     -16.205  -3.990 -14.415  0.417000
HETATM 3266  H2  WAT   670     -16.884  -4.867 -15.445  0.417000
HETATM 3267  O   WAT   671      18.971  11.983  19.114 -0.834000
HETATM 3268  H1  WAT   671      19.179  12.865  18.806  0.417000
HETATM 3269  H2  WAT   671      19.659  11.783  19.749  0.417000
HETATM 3270  O   WAT   672       7.398  28.462  -4.745 -0.834000
HETATM 3271  H1  WAT   672       7.047  29.349  -4.673  0.417000
HETATM 3272  H2  WAT   672       7.152  28.039  -3.922  0.417000
HETATM 3273  O   WAT   673      -5.079 -11.986  12.313 -0.834000
HETATM 3274  H1  WAT   673      -4.818 -12.091  13.228  0.417000
HETATM 3275  H2  WAT   673      -4.402 -11.425  11.933  0.417000
HETATM 3276  O   WAT   674       3.874 -25.385  -3.565 -0.834000
HETATM 3277  H1  WAT   674       4.722 -25.597  -3.175  0.417000
HETATM 3278  H2  WAT   674       3.571 -26.210  -3.942  0.417000
HETATM 3279  O   WAT   675     -11.460 -11.237  16.402 -0.834000
HETATM 3280  H1  WAT   675     -10.898 -11.506  17.128  0.417000
HETATM 3281  H2  WAT   675     -12.330 -11.153  16.790  0.417000
HETATM 3282  O   WAT   676     -26.966  14.101  -3.306 -0.834000
HETATM 3283  H1  WAT   676     -27.164  13.533  -2.561  0.417000
HETATM 3284  H2  WAT   676     -26.010  14.133  -3.335  0.417000
HETATM 3285  O   WAT   677       6.869   5.137   9.429 -0.834000
HETATM 3286  H1  WAT   677       7.733   4.782   9.220  0.417000
HETATM 3287  H2  WAT   677       6.897   5.294  10.373  0.417000
HETATM 3288  O   WAT   678      24.024 -15.493   6.474 -0.834000
HETATM 3289  H1  WAT   678      24.661 -16.134   6.157  0.417000
HETATM 3290  H2  WAT   678      23.248 -15.639   5.933  0.417000
HETATM 3291  O   WAT   679       1.095  12.221 -26.939 -0.834000
HETATM 3292  H1  WAT   679       0.380  11.585 -26.941  0.417000
HETATM 3293  H2  WAT   679       0.677  13.050 -26.709  0.417000
HETATM 3294  O   WAT   680      19.727 -20.788   1.945 -0.834000
HETATM 3295  H1  WAT   680      20.363 -20.469   2.585  0.417000
HETATM 3296  H2  WAT   680      18.898 -20.391   2.213  0.417000
HETATM 3297  O   WAT   681      -2.784  -1.603  23.555 -0.834000
HETATM 3298  H1  WAT   681      -3.168  -2.361  23.115  0.417000
HETATM 3299  H2  WAT   681      -1.857  -1.633  23.320  0.417000
HETATM 3300  O   WAT   682      -7.919  28.324   4.289 -0.834000
HETATM 3301  H1  WAT   682      -8.701  27.928   3.903  0.417000
HETATM 3302  H2  WAT   682      -7.585  27.657   4.889  0.417000
HETATM 3303  O   WAT   683      11.056  23.670  -8.431 -0.834000
HETATM 3304  H1  WAT   683      11.595  22.955  -8.091  0.417000
HETATM 3305  H2  WAT   683      11.683  24.272  -8.833  0.417000
HETATM 3306  O   WAT   684      19.004   7.602   8.989 -0.834000
HETATM 3307  H1  WAT   684      18.321   8.273   8.971  0.417000
HETATM 3308  H2  WAT   684      18.680   6.947   9.607  0.417000
HETATM 3309  O   WAT   685     -12.835  15.695  -7.401 -0.834000
HETATM 3310  H1  WAT   685     -11.933  16.004  -7.487  0.417000
HETATM 3311  H2  WAT   685     -13.289  16.064  -8.158  0.417000
HETATM 3312  O   WAT   686      -5.121 -18.013 -11.159 -0.834000
HETATM 3313  H1  WAT   686      -5.348 -18.626 -10.460  0.417000
HETATM 3314  H2  WAT   686      -4.250 -17.694 -10.923  0.417000
HETATM 3315  O   WAT   687     -20.758  12.824   9.377 -0.834000
HETATM 3316  H1  WAT   687     -21.370  12.977  10.097  0.417000
HETATM 3317  H2  WAT   687     -19.914  12.682   9.806  0.417000
HETATM 3318  O   WAT   688      -1.072 -15.644   0.481 -0.834000
HETATM 3319  H1  WAT   688      -0.409 -16.189   0.905  0.417000
HETATM 3320  H2  WAT   688      -0.572 -15.049  -0.077  0.417000
HETATM 3321  O   WAT   689      17.877  -4.713  -9.319 -0.834000
HETATM 3322  H1  WAT   689      17.030  -4.772  -9.761  0.417000
HETATM 3323  H2  WAT   689      18.517  -4.917 -10.001  0.417000
HETATM 3324  O   WAT   690     -17.208   5.067   1.075 -0.834000
HETATM 3325  H1  WAT   690     -17.645   4.248   0.844  0.417000
HETATM 3326  H2  WAT   690     -17.176   5.060   2.032  0.417000
HETATM 3327  O   WAT   691     -11.079  23.725   9.349 -0.834000
HETATM 3328  H1  WAT   691     -10.904  24.390  10.015  0.417000
HETATM 3329  H2  WAT   691     -11.365  22.959   9.846  0.417000
HETATM 3330  O   WAT   692       1.001  24.132 -14.386 -0.834000
HETATM 3331  H1  WAT   692       0.766  23.454 -13.752  0.417000
HETATM 3332  H2  WAT   692       0.989  24.946 -13.882  0.417000
HETATM 3333  O   WAT   693     -11.431 -10.586 -13.774 -0.834000
HETATM 3334  H1  WAT   693     -12.116 -11.138 -13.397  0.417000
HETATM 3335  H2  WAT   693     -10.678 -10.709 -13.196  0.417000
HETATM 3336  O   WAT   694      -0.862  13.586 -11.346 -0.834000
HETATM 3337  H1  WAT   694      -0.834  14.520 -11.141  0.417000
HETATM 3338  H2  WAT   694      -0.178  13.465 -12.005  0.417000
HETATM 3339  O   WAT   695       8.511  10.516  12.207 -0.834000
HETATM 3340  H1  WAT   695       9.301  10.434  11.672  0.417000
HETATM 3341  H2  WAT   695       8.715  10.036  13.010  0.417000
HETATM 3342  O   WAT   696      -8.002  -7.711  15.513 -0.834000
HETATM 3343  H1  WAT   696      -8.833  -8.140  15.305  0.417000
HETATM 3344  H2  WAT   696      -7.512  -8.367  16.009  0.417000
HETATM 3345  O   WAT   697      13.010  13.328  -4.860 -0.834000
HETATM 3346  H1  WAT   697      12.768  14.233  -5.056  0.417000
HETATM 3347  H2  WAT   697      12.274  12.988  -4.351  0.417000
HETATM 3348  O   WAT   698      18.795 -23.388   2.114 -0.834000
HETATM 3349  H1  WAT   698      18.860 -23.524   3.060  0.417000
HETATM 3350  H2  WAT   698      19.165 -22.517   1.971  0.417000
HETATM 3351  O   WAT   699       6.198  20.806  15.480 -0.834000
HETATM 3352  H1  WAT   699       5.948  21.707  15.687  0.417000
HETATM 3353  H2  WAT   699       7.153  20.804  15.535  0.417000
HETATM 3354  O   WAT   700      10.774  10.294  10.617 -0.834000
HETATM 3355  H1  WAT   700      10.702  11.084  10.082  0.417000
HETATM 3356  H2  WAT   700      11.710  10.097  10.629  0.417000
HETATM 3357  O   WAT   701       4.555 -25.069 -11.050 -0.834000
HETATM 3358  H1  WAT   701       5.367 -24.739 -11.435  0.417000
HETATM 3359  H2  WAT   701       3.953 -24.326 -11.088  0.417000
HETATM 3360  O   WAT   702      19.927  -0.817 -10.190 -0.834000
HETATM 3361  H1  WAT   702      20.464  -0.088 -10.501  0.417000
HETATM 3362  H2  WAT   702      19.861  -1.405 -10.943  0.417000
HETATM 3363  O   WAT   703     -15.425   7.966  10.937 -0.834000
HETATM 3364  H1  WAT   703     -16.276   7.749  11.317  0.417000
HETATM 3365  H2  WAT   703     -14.972   7.126  10.868  0.417000
HETATM 3366  O   WAT   704      -8.006  -1.457  26.170 -0.834000
HETATM 3367  H1  WAT   704      -7.484  -0.692  26.410  0.417000
HETATM 3368  H2  WAT   704      -8.323  -1.802  27.004  0.417000
HETATM 3369  O   WAT   705      19.434   9.825  13.349 -0.834000
HETATM 3370  H1  WAT   705      18.627   9.322  13.241  0.417000
HETATM 3371  H2  WAT   705      19.156  10.739  13.296  0.417000
HETATM 3372  O   WAT   706      20.694  -8.365 -19.436 -0.834000
HETATM 3373  H1  WAT   706      21.002  -9.261 -19.303  0.417000
HETATM 3374  H2  WAT   706      20.829  -8.202 -20.370  0.417000
HETATM 3375  O   WAT   707      25.723  -5.346  12.979 -0.834000
HETATM 3376  H1  WAT   707      26.630  -5.539  13.217  0.417000
HETATM 3377  H2  WAT   707      25.331  -6.204  12.816  0.417000
HETATM 3378  O   WAT   708      15.787   3.569  -9.428 -0.834000
HETATM 3379  H1  WAT   708      16.663   3.887  -9.209  0.417000
HETATM 3380  H2  WAT   708      15.380   4.295  -9.900  0.417000
HETATM 3381  O   WAT   709     -27.211  -9.800   8.837 -0.834000
HETATM 3382  H1  WAT   709     -26.615  -9.322   9.414  0.417000
HETATM 3383  H2  WAT   709     -27.838  -9.140   8.541  0.417000
HETATM 3384  O   WAT   710       2.647   2.966  25.249 -0.834000
HETATM 3385  H1  WAT   710       1.889   2.727  24.716  0.417000
HETATM 3386  H2  WAT   710       3.187   3.504  24.670  0.417000
HETATM 3387  O   WAT   711      25.120  -2.752  -5.594 -0.834000
HETATM 3388  H1  WAT   711      24.290  -2.520  -5.177  0.417000
HETATM 3389  H2  WAT   711      25.743  -2.104  -5.263  0.417000
HETATM 3390  O   WAT   712       5.943 -19.901  13.149 -0.834000
HETATM 3391  H1  WAT   712       5.677 -20.325  12.334  0.417000
HETATM 3392  H2  WAT   712       6.277 -19.046  12.877  0.417000
HETATM 3393  O   WAT   713       6.960 -14.601 -10.784 -0.834000
HETATM 3394  H1  WAT   713       6.860 -15.432 -11.249  0.417000
HETATM 3395  H2  WAT   713       6.075 -14.382 -10.493  0.417000
HETATM 3396  O   WAT   714     -13.609  14.598   3.006 -0.834000
HETATM 3397  H1  WAT   714     -13.848  15.180   3.728  0.417000
HETATM 3398  H2  WAT   714     -12.694  14.373   3.172  0.417000
HETATM 3399  O   WAT   715      -1.298 -24.132   0.580 -0.834000
HETATM 3400  H1  WAT   715      -1.017 -23.951  -0.317  0.417000
HETATM 3401  H2  WAT   715      -1.497 -25.068   0.585  0.417000
HETATM 3402  O   WAT   716      21.356 -10.846  -7.847 -0.834000
HETATM 3403  H1  WAT   716      20.616 -11.230  -7.377  0.417000
HETATM 3404  H2  WAT   716      22.101 -10.964  -7.257  0.417000
HETATM 3405  O   WAT   717     -20.246  -6.885 -15.164 -0.834000
HETATM 3406  H1  WAT   717     -19.684  -7.216 -15.865  0.417000
HETATM 3407  H2  WAT   717     -20.721  -7.656 -14.854  0.417000
HETATM 3408  O   WAT   718      19.549   1.716 -21.386 -0.834000
HETATM 3409  H1  WAT   718      19.893   2.574 -21.635  0.417000
HETATM 3410  H2  WAT   718      19.622   1.189 -22.182  0.417000
HETATM 3411  O   WAT   719      20.849   0.612   1.856 -0.834000
HETATM 3412  H1  WAT   719      20.386   0.306   2.636  0.417000
HETATM 3413  H2  WAT   719      20.836  -0.137   1.260  0.417000
HETATM 3414  O   WAT   720      20.336 -20.385  -5.059 -0.834000
HETATM 3415  H1  WAT   720      20.392 -21.061  -4.383  0.417000
HETATM 3416  H2  WAT   720      20.215 -19.570  -4.572  0.417000
HETATM 3417  O   WAT   721       5.376  -8.095  15.176 -0.834000
HETATM 3418  H1  WAT   721       4.508  -7.712  15.046  0.417000
HETATM 3419  H2  WAT   721       5.734  -7.626  15.929  0.417000
HETATM 3420  O   WAT   722       1.329  -5.022  21.550 -0.834000
HETATM 3421  H1  WAT   722       1.647  -5.740  21.002  0.417000
HETATM 3422  H2  WAT   722       0.772  -5.446  22.202  0.417000
HETATM 3423  O   WAT   723     -14.525 -16.597 -14.463 -0.834000
HETATM 3424  H1  WAT   723     -15.176 -16.793 -13.790  0.417000
HETATM 3425  H2  WAT   723     -13.718 -17.001 -14.141  0.417000
HETATM 3426  O   WAT   724      -6.295  25.766  -7.664 -0.834000
HETATM 3427  H1  WAT   724      -6.507  25.104  -7.005  0.417000
HETATM 3428  H2  WAT   724      -5.351  25.678  -7.797  0.417000
HETATM 3429  O   WAT   725      11.144  14.476 -20.966 -0.834000
HETATM 3430  H1  WAT   725      10.678  13.656 -20.804  0.417000
HETATM 3431  H2  WAT   725      10.655  15.132 -20.469  0.417000
HETATM 3432  O   WAT   726      14.837   6.013  19.420 -0.834000
HETATM 3433  H1  WAT   726      15.323   5.734  20.196  0.417000
HETATM 3434  H2  WAT   726      15.497   6.068  18.730  0.417000
HETATM 3435  O   WAT   727      18.155   1.975  -7.462 -0.834000
HETATM 3436  H1  WAT   727      18.296   2.774  -7.968  0.417000
HETATM 3437  H2  WAT   727      17.855   1.333  -8.105  0.417000
HETATM 3438  O   WAT   728      18.587  13.317   9.621 -0.834000
HETATM 3439  H1  WAT   728      18.702  12.572   9.031  0.417000
HETATM 3440  H2  WAT   728      19.455  13.461   9.997  0.417000
HETATM 3441  O   WAT   729      -7.080 -15.880 -15.673 -0.834000
HETATM 3442  H1  WAT   729      -6.268 -16.324 -15.918  0.417000
HETATM 3443  H2  WAT   729      -7.614 -16.563 -15.267  0.417000
HETATM 3444  O   WAT   730      -4.084 -22.094  16.990 -0.834000
HETATM 3445  H1  WAT   730      -3.550 -22.113  17.784  0.417000
HETATM 3446  H2  WAT   730      -3.609 -22.646  16.369  0.417000
HETATM 3447  O   WAT   731     -18.296  -7.669 -10.965 -0.834000
HETATM 3448  H1  WAT   731     -18.599  -7.117 -11.686  0.417000
HETATM 3449  H2  WAT   731     -17.342  -7.593 -10.989  0.417000
HETATM 3450  O   WAT   732      -5.836 -18.420   1.447 -0.834000
HETATM 3451  H1  WAT   732      -6.558 -17.829   1.663  0.417000
HETATM 3452  H2  WAT   732      -5.434 -18.034   0.669  0.417000
HETATM 3453  O   WAT   733      10.093 -16.339 -21.102 -0.834000
HETATM 3454  H1  WAT   733      10.421 -15.665 -21.697  0.417000
HETATM 3455  H2  WAT   733      10.233 -17.162 -21.571  0.417000
HETATM 3456  O   WAT   734       3.450  -8.446  21.450 -0.834000
HETATM 3457  H1  WAT   734       3.023  -7.870  20.816  0.417000
HETATM 3458  H2  WAT   734       2.756  -9.036  21.743  0.417000
HETATM 3459  O   WAT   735       1.107 -25.160  -3.424 -0.834000
HETATM 3460  H1  WAT   735       0.902 -25.330  -4.343  0.417000
HETATM 3461  H2  WAT   735       2.055 -25.030  -3.409  0.417000
HETATM 3462  O   WAT   736     -17.972  -5.256 -22.079 -0.834000
HETATM 3463  H1  WAT   736     -17.140  -5.135 -21.622  0.417000
HETATM 3464  H2  WAT   736     -18.637  -5.028 -21.431  0.417000
HETATM 3465  O   WAT   737      20.989  16.548   8.825 -0.834000
HETATM 3466  H1  WAT   737      21.099  15.752   8.305  0.417000
HETATM 3467  H2  WAT   737      21.849  16.699   9.217  0.417000
HETATM 3468  O   WAT   738     -17.551   9.485 -17.623 -0.834000
HETATM 3469  H1  WAT   738     -17.049  10.254 -17.892  0.417000
HETATM 3470  H2  WAT   738     -17.217   9.272 -16.752  0.417000
HETATM 3471  O   WAT   739     -21.696   8.394   2.739 -0.834000
HETATM 3472  H1  WAT   739     -22.513   8.839   2.961  0.417000
HETATM 3473  H2  WAT   739     -21.016   8.915   3.165  0.417000
HETATM 3474  O   WAT   740      14.971   9.995  -9.847 -0.834000
HETATM 3475  H1  WAT   740      15.717   9.395  -9.841  0.417000
HETATM 3476  H2  WAT   740      14.756  10.118  -8.922  0.417000
HETATM 3477  O   WAT   741       8.791  18.717 -20.932 -0.834000
HETATM 3478  H1  WAT   741       9.164  19.597 -20.873  0.417000
HETATM 3479  H2  WAT   741       7.844  18.857 -20.917  0.417000
HETATM 3480  O   WAT   742     -21.156 -11.847   5.276 -0.834000
HETATM 3481  H1  WAT   742     -21.950 -11.652   4.779  0.417000
HETATM 3482  H2  WAT   742     -21.044 -12.794   5.187  0.417000
HETATM 3483  O   WAT   743      -9.891 -24.223   9.125 -0.834000
HETATM 3484  H1  WAT   743      -9.413 -24.075   8.310  0.417000
HETATM 3485  H2  WAT   743      -9.227 -24.145   9.810  0.417000
HETATM 3486  O   WAT   744       9.736   9.278  -5.336 -0.834000
HETATM 3487  H1  WAT   744       9.202   9.888  -4.827  0.417000
HETATM 3488  H2  WAT   744       9.912   9.740  -6.156  0.417000
HETATM 3489  O   WAT   745     -19.767   7.113  -8.387 -0.834000
HETATM 3490  H1  WAT   745     -19.763   6.564  -9.172  0.417000
HETATM 3491  H2  WAT   745     -20.166   6.563  -7.713  0.417000
HETATM 3492  O   WAT   746     -12.879  -1.056 -10.840 -0.834000
HETATM 3493  H1  WAT   746     -12.180  -0.507 -11.195  0.417000
HETATM 3494  H2  WAT   746     -13.687  -0.612 -11.097  0.417000
HETATM 3495  O   WAT   747      -6.640  -3.849 -24.951 -0.834000
HETATM 3496  H1  WAT   747      -6.607  -3.642 -24.017  0.417000
HETATM 3497  H2  WAT   747      -5.749  -4.127 -25.166  0.417000
HETATM 3498  O   WAT   748     -18.989  18.323   6.572 -0.834000
HETATM 3499  H1  WAT   748     -18.885  19.143   6.090  0.417000
HETATM 3500  H2  WAT   748     -19.130  18.594   7.479  0.417000
HETATM 3501  O   WAT   749       5.191  -3.571  13.708 -0.834000
HETATM 3502  H1  WAT   749       5.195  -3.938  12.824  0.417000
HETATM 3503  H2  WAT   749       5.379  -2.641  13.582  0.417000
HETATM 3504  O   WAT   750     -19.696   5.437 -10.568 -0.834000
HETATM 3505  H1  WAT   750     -19.513   5.847 -11.413  0.417000
HETATM 3506  H2  WAT   750     -19.055   4.729 -10.502  0.417000
HETATM 3507  O   WAT   751      26.302   6.878 -12.026 -0.834000
HETATM 3508  H1  WAT   751      25.695   6.140 -12.078  0.417000
HETATM 3509  H2  WAT   751      26.091   7.304 -11.195  0.417000
HETATM 3510  O   WAT   752      12.373 -24.090   5.097 -0.834000
HETATM 3511  H1  WAT   752      12.534 -23.174   4.871  0.417000
HETATM 3512  H2  WAT   752      11.541 -24.299   4.673  0.417000
HETATM 3513  O   WAT   753       9.635  -0.905 -16.437 -0.834000
HETATM 3514  H1  WAT   753       9.554  -1.814 -16.725  0.417000
HETATM 3515  H2  WAT   753       8.741  -0.564 -16.464  0.417000
HETATM 3516  O   WAT   754      13.423 -13.095 -20.896 -0.834000
HETATM 3517  H1  WAT   754      14.197 -12.672 -21.268  0.417000
HETATM 3518  H2  WAT   754      12.686 -12.696 -21.358  0.417000
HETATM 3519  O   WAT   755     -11.099 -19.955 -13.616 -0.834000
HETATM 3520  H1  WAT   755     -11.443 -19.066 -13.698  0.417000
HETATM 3521  H2  WAT   755     -11.072 -20.115 -12.673  0.417000
HETATM 3522  O   WAT   756      -8.404  13.864  -2.399 -0.834000
HETATM 3523  H1  WAT   756      -8.597  13.856  -3.337  0.417000
HETATM 3524  H2  WAT   756      -9.255  13.744  -1.978  0.417000
HETATM 3525  O   WAT   757      -2.175  -7.908 -19.067 -0.834000
HETATM 3526  H1  WAT   757      -1.846  -7.964 -18.170  0.417000
HETATM 3527  H2  WAT   757      -1.579  -7.299 -19.504  0.417000
HETATM 3528  O   WAT   758     -20.296  -3.199  20.010 -0.834000
HETATM 3529  H1  WAT   758     -19.586  -2.723  19.581  0.417000
HETATM 3530  H2  WAT   758     -20.858  -3.489  19.292  0.417000
HETATM 3531  O   WAT   759      -5.340  10.554   0.475 -0.834000
HETATM 3532  H1  WAT   759      -5.666  11.185  -0.166  0.417000
HETATM 3533  H2  WAT   759      -4.798   9.952  -0.036  0.417000
HETATM 3534  O   WAT   760      -7.428  11.229   5.095 -0.834000
HETATM 3535  H1  WAT   760      -7.935  10.583   4.602  0.417000
HETATM 3536  H2  WAT   760      -6.517  11.042   4.868  0.417000
HETATM 3537  O   WAT   761       5.786 -21.765  -5.759 -0.834000
HETATM 3538  H1  WAT   761       6.661 -22.058  -5.501  0.417000
HETATM 3539  H2  WAT   761       5.216 -22.057  -5.048  0.417000
HETATM 3540  O   WAT   762     -21.757  -8.124 -11.935 -0.834000
HETATM 3541  H1  WAT   762     -21.444  -8.504 -12.756  0.417000
HETATM 3542  H2  WAT   762     -21.714  -8.845 -11.306  0.417000
HETATM 3543  O   WAT   763      -3.276  18.080  17.893 -0.834000
HETATM 3544  H1  WAT   763      -3.658  17.890  17.036  0.417000
HETATM 3545  H2  WAT   763      -3.919  18.644  18.322  0.417000
HETATM 3546  O   WAT   764       8.906   7.869 -10.220 -0.834000
HETATM 3547  H1  WAT   764       8.118   7.700 -10.736  0.417000
HETATM 3548  H2  WAT   764       8.654   7.658  -9.321  0.417000
HETATM 3549  O   WAT   765      -5.521  21.337  12.986 -0.834000
HETATM 3550  H1  WAT   765      -4.770  21.928  12.948  0.417000
HETATM 3551  H2  WAT   765      -5.137  20.468  13.106  0.417000
HETATM 3552  O   WAT   766       7.813 -22.191   5.346 -0.834000
HETATM 3553  H1  WAT   766       7.947 -23.128   5.488  0.417000
HETATM 3554  H2  WAT   766       6.952 -22.132   4.932  0.417000
HETATM 3555  O   WAT   767      14.525  -2.656 -18.486 -0.834000
HETATM 3556  H1  WAT   767      14.079  -2.964 -17.697  0.417000
HETATM 3557  H2  WAT   767      13.817  -2.474 -19.105  0.417000
HETATM 3558  O   WAT   768     -13.050 -23.594  11.868 -0.834000
HETATM 3559  H1  WAT   768     -12.642 -24.369  12.255  0.417000
HETATM 3560  H2  WAT   768     -12.908 -22.901  12.513  0.417000
HETATM 3561  O   WAT   769     -15.689  -7.432  -2.039 -0.834000
HETATM 3562  H1  WAT   769     -14.759  -7.362  -1.825  0.417000
HETATM 3563  H2  WAT   769     -16.080  -7.857  -1.275  0.417000
HETATM 3564  O   WAT   770      -0.313  25.678  10.948 -0.834000
HETATM 3565  H1  WAT   770       0.290  26.232  11.444  0.417000
HETATM 3566  H2  WAT   770      -0.301  24.839  11.409  0.417000
HETATM 3567  O   WAT   771       1.459 -22.864  -6.992 -0.834000
HETATM 3568  H1  WAT   771       1.920 -22.377  -7.675  0.417000
HETATM 3569  H2  WAT   771       1.527 -22.309  -6.215  0.417000
HETATM 3570  O   WAT   772      14.092  11.298 -19.034 -0.834000
HETATM 3571  H1  WAT   772      13.423  11.197 -19.711  0.417000
HETATM 3572  H2  WAT   772      14.806  10.725 -19.315  0.417000
HETATM 3573  O   WAT   773     -10.958  20.752   6.690 -0.834000
HETATM 3574  H1  WAT   773     -10.950  20.245   5.879  0.417000
HETATM 3575  H2  WAT   773     -11.873  21.011   6.802  0.417000
HETATM 3576  O   WAT   774      -1.141  11.883  -7.202 -0.834000
HETATM 3577  H1  WAT   774      -1.501  11.433  -6.438  0.417000
HETATM 3578  H2  WAT   774      -1.052  11.198  -7.864  0.417000
HETATM 3579  O   WAT   775      -9.681  12.749 -23.844 -0.834000
HETATM 3580  H1  WAT   775      -9.708  12.309 -24.694  0.417000
HETATM 3581  H2  WAT   775      -8.889  13.287 -23.879  0.417000
HETATM 3582  O   WAT   776     -13.183  -2.684   8.530 -0.834000
HETATM 3583  H1  WAT   776     -12.700  -3.327   8.010  0.417000
HETATM 3584  H2  WAT   776     -12.768  -2.711   9.391  0.417000
HETATM 3585  O   WAT   777     -26.557  -6.418   2.247 -0.834000
HETATM 3586  H1  WAT   777     -27.307  -5.983   1.842  0.417000
HETATM 3587  H2  WAT   777     -25.799  -6.085   1.767  0.417000
HETATM 3588  O   WAT   778     -14.553  -4.652  22.310 -0.834000
HETATM 3589  H1  WAT   778     -15.287  -4.298  22.813  0.417000
HETATM 3590  H2  WAT   778     -14.605  -4.206  21.465  0.417000
HETATM 3591  O   WAT   779      14.782  -4.306  23.874 -0.834000
HETATM 3592  H1  WAT   779      13.890  -3.986  23.740  0.417000
HETATM 3593  H2  WAT   779      15.199  -3.634  24.413  0.417000
HETATM 3594  O   WAT   780     -14.012  -1.592 -20.917 -0.834000
HETATM 3595  H1  WAT   780     -14.233  -2.081 -21.709  0.417000
HETATM 3596  H2  WAT   780     -14.858  -1.342 -20.546  0.417000
HETATM 3597  O   WAT   781     -18.543  13.356 -14.432 -0.834000
HETATM 3598  H1  WAT   781     -18.466  14.275 -14.178  0.417000
HETATM 3599  H2  WAT   781     -18.003  13.278 -15.218  0.417000
HETATM 3600  O   WAT   782      -3.649  16.218 -19.215 -0.834000
HETATM 3601  H1  WAT   782      -3.856  15.456 -18.674  0.417000
HETATM 3602  H2  WAT   782      -4.061  16.032 -20.059  0.417000
HETATM 3603  O   WAT   783       8.422 -18.540  -6.636 -0.834000
HETATM 3604  H1  WAT   783       7.484 -18.717  -6.553  0.417000
HETATM 3605  H2  WAT   783       8.727 -18.441  -5.734  0.417000
HETATM 3606  O   WAT   784       7.719 -17.758 -14.489 -0.834000
HETATM 3607  H1  WAT   784       7.351 -17.955 -15.351  0.417000
HETATM 3608  H2  WAT   784       8.600 -18.132 -14.514  0.417000
HETATM 3609  O   WAT   785      -3.779  26.786  -3.087 -0.834000
HETATM 3610  H1  WAT   785      -3.278  26.226  -2.493  0.417000
HETATM 3611  H2  WAT   785      -3.798  27.639  -2.653  0.417000
HETATM 3612  O   WAT   786       9.489 -20.977  -3.548 -0.834000
HETATM 3613  H1  WAT   786       9.034 -21.582  -4.133  0.417000
HETATM 3614  H2  WAT   786       9.110 -20.120  -3.747  0.417000
HETATM 3615  O   WAT   787       6.915  25.977  12.327 -0.834000
HETATM 3616  H1  WAT   787       6.969  25.769  11.394  0.417000
HETATM 3617  H2  WAT   787       6.590  25.175  12.733  0.417000
HETATM 3618  O   WAT   788     -21.179  -1.353   6.959 -0.834000
HETATM 3619  H1  WAT   788     -21.280  -0.407   7.060  0.417000
HETATM 3620  H2  WAT   788     -20.867  -1.654   7.812  0.417000
HETATM 3621  O   WAT   789     -13.689 -15.368  -9.238 -0.834000
HETATM 3622  H1  WAT   789     -12.975 -15.071  -8.673  0.417000
HETATM 3623  H2  WAT   789     -14.380 -14.719  -9.111  0.417000
HETATM 3624  O   WAT   790     -14.506 -19.570  -3.037 -0.834000
HETATM 3625  H1  WAT   790     -15.097 -20.063  -2.468  0.417000
HETATM 3626  H2  WAT   790     -13.630 -19.779  -2.712  0.417000
HETATM 3627  O   WAT   791      17.575  21.092 -10.299 -0.834000
HETATM 3628  H1  WAT   791      18.482  20.803 -10.205  0.417000
HETATM 3629  H2  WAT   791      17.210  21.027  -9.416  0.417000
HETATM 3630  O   WAT   792      21.594 -14.008 -14.166 -0.834000
HETATM 3631  H1  WAT   792      20.674 -14.209 -13.996  0.417000
HETATM 3632  H2  WAT   792      21.906 -14.742 -14.694  0.417000
HETATM 3633  O   WAT   793     -10.232  19.463   1.897 -0.834000
HETATM 3634  H1  WAT   793     -10.600  18.796   1.317  0.417000
HETATM 3635  H2  WAT   793      -9.352  19.620   1.552  0.417000
HETATM 3636  O   WAT   794     -20.958 -14.569   5.221 -0.834000
HETATM 3637  H1  WAT   794     -20.223 -14.999   5.658  0.417000
HETATM 3638  H2  WAT   794     -21.310 -15.235   4.630  0.417000
HETATM 3639  O   WAT   795       9.512  12.526 -11.558 -0.834000
HETATM 3640  H1  WAT   795       9.856  11.823 -11.008  0.417000
HETATM 3641  H2  WAT   795       9.440  12.135 -12.429  0.417000
HETATM 3642  O   WAT   796       2.575   0.088  28.491 -0.834000
HETATM 3643  H1  WAT   796       2.605   1.007  28.225  0.417000
HETATM 3644  H2  WAT   796       2.638   0.114  29.446  0.417000
HETATM 3645  O   WAT   797      -6.633  -9.284 -17.546 -0.834000
HETATM 3646  H1  WAT   797      -6.130  -8.555 -17.907  0.417000
HETATM 3647  H2  WAT   797      -5.981  -9.963 -17.372  0.417000
HETATM 3648  O   WAT   798      -4.900 -17.444  -0.917 -0.834000
HETATM 3649  H1  WAT   798      -4.413 -17.537  -1.736  0.417000
HETATM 3650  H2  WAT   798      -5.719 -17.019  -1.173  0.417000
HETATM 3651  O   WAT   799     -15.072   3.311   3.743 -0.834000
HETATM 3652  H1  WAT   799     -15.880   3.809   3.867  0.417000
HETATM 3653  H2  WAT   799     -15.315   2.605   3.144  0.417000
HETATM 3654  O   WAT   800      12.843   4.213   7.154 -0.834000
HETATM 3655  H1  WAT   800      12.296   4.971   7.359  0.417000
HETATM 3656  H2  WAT   800      12.897   4.208   6.198  0.417000
HETATM 3657  O   WAT   801     -17.464   9.821   0.268 -0.834000
HETATM 3658  H1  WAT   801     -16.777   9.864  -0.397  0.417000
HETATM 3659  H2  WAT   801     -17.174  10.424   0.952  0.417000
HETATM 3660  O   WAT   802     -24.918 -14.020   3.328 -0.834000
HETATM 3661  H1  WAT   802     -25.792 -13.632   3.296  0.417000
HETATM 3662  H2  WAT   802     -25.002 -14.749   3.943  0.417000
HETATM 3663  O   WAT   803       7.721  -7.478  13.759 -0.834000
HETATM 3664  H1  WAT   803       6.898  -7.753  14.162  0.417000
HETATM 3665  H2  WAT   803       8.393  -7.723  14.395  0.417000
HETATM 3666  O   WAT   804      19.025  16.061 -10.188 -0.834000
HETATM 3667  H1  WAT   804      19.190  15.775  -9.290  0.417000
HETATM 3668  H2  WAT   804      18.075  16.164 -10.236  0.417000
HETATM 3669  O   WAT   805     -12.687 -21.574  13.654 -0.834000
HETATM 3670  H1  WAT   805     -12.549 -20.686  13.326  0.417000
HETATM 3671  H2  WAT   805     -11.987 -21.705  14.293  0.417000
HETATM 3672  O   WAT   806     -13.438   3.239 -17.062 -0.834000
HETATM 3673  H1  WAT   806     -14.223   3.761 -17.225  0.417000
HETATM 3674  H2  WAT   806     -13.768   2.420 -16.691  0.417000
HETATM 3675  O   WAT   807       4.745 -19.578  -0.496 -0.834000
HETATM 3676  H1  WAT   807       3.853 -19.342  -0.240  0.417000
HETATM 3677  H2  WAT   807       5.122 -18.764  -0.828  0.417000
HETATM 3678  O   WAT   808      16.835   2.171  16.964 -0.834000
HETATM 3679  H1  WAT   808      16.811   1.561  16.227  0.417000
HETATM 3680  H2  WAT   808      16.370   2.946  16.648  0.417000
HETATM 3681  O   WAT   809     -11.272 -23.675  -1.807 -0.834000
HETATM 3682  H1  WAT   809     -10.810 -24.341  -2.316  0.417000
HETATM 3683  H2  WAT   809     -10.874 -22.848  -2.078  0.417000
HETATM 3684  O   WAT   810      19.418  18.545   7.807 -0.834000
HETATM 3685  H1  WAT   810      20.051  19.007   7.257  0.417000
HETATM 3686  H2  WAT   810      19.894  17.777   8.124  0.417000
HETATM 3687  O   WAT   811      19.234 -12.309  10.189 -0.834000
HETATM 3688  H1  WAT   811      19.154 -12.579  11.104  0.417000
HETATM 3689  H2  WAT   811      20.085 -12.650   9.912  0.417000
HETATM 3690  O   WAT   812       4.432 -20.002 -13.538 -0.834000
HETATM 3691  H1  WAT   812       4.255 -19.351 -14.217  0.417000
HETATM 3692  H2  WAT   812       3.624 -20.512 -13.480  0.417000
HETATM 3693  O   WAT   813     -15.639  -7.144 -11.182 -0.834000
HETATM 3694  H1  WAT   813     -15.278  -7.324 -12.050  0.417000
HETATM 3695  H2  WAT   813     -15.648  -6.189 -11.120  0.417000
HETATM 3696  O   WAT   814      21.871 -18.917  -1.640 -0.834000
HETATM 3697  H1  WAT   814      22.709 -18.932  -2.102  0.417000
HETATM 3698  H2  WAT   814      21.247 -18.586  -2.287  0.417000
HETATM 3699  O   WAT   815     -17.701 -17.041 -15.161 -0.834000
HETATM 3700  H1  WAT   815     -17.195 -17.744 -15.569  0.417000
HETATM 3701  H2  WAT   815     -17.263 -16.885 -14.325  0.417000
HETATM 3702  O   WAT   816       2.142 -11.613 -15.959 -0.834000
HETATM 3703  H1  WAT   816       2.665 -10.811 -15.984  0.417000
HETATM 3704  H2  WAT   816       2.613 -12.186 -15.354  0.417000
HETATM 3705  O   WAT   817      15.641 -13.611  17.103 -0.834000
HETATM 3706  H1  WAT   817      15.774 -13.084  17.891  0.417000
HETATM 3707  H2  WAT   817      15.936 -13.049  16.387  0.417000
HETATM 3708  O   WAT   818     -19.810 -10.609 -17.215 -0.834000
HETATM 3709  H1  WAT   818     -19.365 -11.309 -17.693  0.417000
HETATM 3710  H2  WAT   818     -19.813 -10.905 -16.305  0.417000
HETATM 3711  O   WAT   819      -3.309 -28.081   6.355 -0.834000
HETATM 3712  H1  WAT   819      -3.563 -28.935   6.003  0.417000
HETATM 3713  H2  WAT   819      -3.092 -27.559   5.582  0.417000
HETATM 3714  O   WAT   820      13.737 -22.516   0.262 -0.834000
HETATM 3715  H1  WAT   820      14.475 -21.918   0.384  0.417000
HETATM 3716  H2  WAT   820      13.642 -22.586  -0.688  0.417000
HETATM 3717  O   WAT   821     -16.004  -0.679  21.837 -0.834000
HETATM 3718  H1  WAT   821     -16.741  -0.068  21.830  0.417000
HETATM 3719  H2  WAT   821     -15.710  -0.709  20.926  0.417000
HETATM 3720  O   WAT   822      -5.462 -15.126 -25.926 -0.834000
HETATM 3721  H1  WAT   822      -5.020 -14.288 -25.789  0.417000
HETATM 3722  H2  WAT   822      -5.288 -15.622 -25.125  0.417000
HETATM 3723  O   WAT   823       4.430 -17.934   2.650 -0.834000
HETATM 3724  H1  WAT   823       3.913 -18.675   2.967  0.417000
HETATM 3725  H2  WAT   823       4.160 -17.200   3.201  0.417000
HETATM 3726  O   WAT   824      -8.580 -23.914 -15.334 -0.834000
HETATM 3727  H1  WAT   824      -8.856 -23.026 -15.108  0.417000
HETATM 3728  H2  WAT   824      -9.397 -24.404 -15.421  0.417000
HETATM 3729  O   WAT   825     -11.505  -7.664  -3.808 -0.834000
HETATM 3730  H1  WAT   825     -12.151  -7.589  -4.510  0.417000
HETATM 3731  H2  WAT   825     -10.874  -6.967  -3.988  0.417000
HETATM 3732  O   WAT   826      -5.017  -7.415 -18.722 -0.834000
HETATM 3733  H1  WAT   826      -4.789  -6.487 -18.668  0.417000
HETATM 3734  H2  WAT   826      -4.189  -7.854 -18.918  0.417000
HETATM 3735  O   WAT   827       5.149   1.226  26.987 -0.834000
HETATM 3736  H1  WAT   827       5.265   0.412  27.476  0.417000
HETATM 3737  H2  WAT   827       4.398   1.651  27.402  0.417000
HETATM 3738  O   WAT   828      -4.325  -4.814 -18.701 -0.834000
HETATM 3739  H1  WAT   828      -5.015  -4.212 -18.422  0.417000
HETATM 3740  H2  WAT   828      -3.579  -4.599 -18.142  0.417000
HETATM 3741  O   WAT   829      -2.489  -2.839 -27.993 -0.834000
HETATM 3742  H1  WAT   829      -3.008  -2.332 -28.617  0.417000
HETATM 3743  H2  WAT   829      -2.876  -3.714 -28.016  0.417000
HETATM 3744  O   WAT   830      -3.679 -23.960   6.948 -0.834000
HETATM 3745  H1  WAT   830      -3.955 -24.864   7.095  0.417000
HETATM 3746  H2  WAT   830      -2.982 -24.025   6.296  0.417000
HETATM 3747  O   WAT   831      13.794  -7.739 -18.212 -0.834000
HETATM 3748  H1  WAT   831      13.992  -7.333 -17.368  0.417000
HETATM 3749  H2  WAT   831      14.454  -7.385 -18.808  0.417000
HETATM 3750  O   WAT   832      -1.082  19.534  -9.554 -0.834000
HETATM 3751  H1  WAT   832      -0.296  19.068  -9.269  0.417000
HETATM 3752  H2  WAT   832      -1.038  20.377  -9.103  0.417000
HETATM 3753  O   WAT   833      17.033  16.613  12.359 -0.834000
HETATM 3754  H1  WAT   833      17.200  16.189  13.201  0.417000
HETATM 3755  H2  WAT   833      17.894  16.675  11.947  0.417000
HETATM 3756  O   WAT   834     -25.604  -8.628  10.841 -0.834000
HETATM 3757  H1  WAT   834     -24.657  -8.547  10.957  0.417000
HETATM 3758  H2  WAT   834     -25.889  -9.172  11.574  0.417000
HETATM 3759  O   WAT   835       6.427  28.671   2.779 -0.834000
HETATM 3760  H1  WAT   835       7.041  29.349   3.061  0.417000
HETATM 3761  H2  WAT   835       5.650  28.811   3.320  0.417000
HETATM 3762  O   WAT   836     -20.552   6.706  11.927 -0.834000
HETATM 3763  H1  WAT   836     -20.213   5.833  12.127  0.417000
HETATM 3764  H2  WAT   836     -21.493   6.576  11.809  0.417000
HETATM 3765  O   WAT   837       0.589 -24.562 -10.913 -0.834000
HETATM 3766  H1  WAT   837       1.420 -24.090 -10.964  0.417000
HETATM 3767  H2  WAT   837       0.001 -24.077 -11.492  0.417000
HETATM 3768  O   WAT   838      17.291  17.108   4.262 -0.834000
HETATM 3769  H1  WAT   838      16.777  16.449   3.795  0.417000
HETATM 3770  H2  WAT   838      17.885  16.600   4.815  0.417000
HETATM 3771  O   WAT   839     -10.935 -10.062  -2.586 -0.834000
HETATM 3772  H1  WAT   839     -10.092 -10.297  -2.973  0.417000
HETATM 3773  H2  WAT   839     -11.237  -9.315  -3.103  0.417000
HETATM 3774  O   WAT   840       1.317   8.604 -14.526 -0.834000
HETATM 3775  H1  WAT   840       1.431   8.128 -13.704  0.417000
HETATM 3776  H2  WAT   840       2.160   8.520 -14.971  0.417000
HETATM 3777  O   WAT   841      21.472  16.724  -6.343 -0.834000
HETATM 3778  H1  WAT   841      21.268  17.631  -6.115  0.417000
HETATM 3779  H2  WAT   841      22.213  16.789  -6.944  0.417000
HETATM 3780  O   WAT   842     -13.135  -6.129  18.486 -0.834000
HETATM 3781  H1  WAT   842     -13.593  -6.765  19.035  0.417000
HETATM 3782  H2  WAT   842     -12.433  -6.632  18.073  0.417000
HETATM 3783  O   WAT   843     -16.847   9.390  -3.823 -0.834000
HETATM 3784  H1  WAT   843     -17.443  10.111  -4.028  0.417000
HETATM 3785  H2  WAT   843     -17.418   8.690  -3.505  0.417000
HETATM 3786  O   WAT   844     -12.721  18.451  -4.089 -0.834000
HETATM 3787  H1  WAT   844     -12.849  18.449  -3.140  0.417000
HETATM 3788  H2  WAT   844     -13.108  17.627  -4.385  0.417000
HETATM 3789  O   WAT   845      28.062  -0.559   7.905 -0.834000
HETATM 3790  H1  WAT   845      27.568  -1.261   8.329  0.417000
HETATM 3791  H2  WAT   845      27.397   0.074   7.637  0.417000
HETATM 3792  O   WAT   846      26.811  -0.833  -4.619 -0.834000
HETATM 3793  H1  WAT   846      26.889  -1.164  -3.724  0.417000
HETATM 3794  H2  WAT   846      26.663   0.107  -4.514  0.417000
HETATM 3795  O   WAT   847       7.575  10.742  19.317 -0.834000
HETATM 3796  H1  WAT   847       6.921  11.433  19.424  0.417000
HETATM 3797  H2  WAT   847       8.389  11.210  19.128  0.417000
HETATM 3798  O   WAT   848     -17.868  -6.527   8.357 -0.834000
HETATM 3799  H1  WAT   848     -18.563  -5.876   8.258  0.417000
HETATM 3800  H2  WAT   848     -17.156  -6.204   7.805  0.417000
HETATM 3801  O   WAT   849      10.251 -14.158 -11.255 -0.834000
HETATM 3802  H1  WAT   849      10.319 -14.957 -11.778  0.417000
HETATM 3803  H2  WAT   849      11.064 -13.685 -11.433  0.417000
HETATM 3804  O   WAT   850       7.391  24.274   5.610 -0.834000
HETATM 3805  H1  WAT   850       8.132  24.176   6.209  0.417000
HETATM 3806  H2  WAT   850       7.205  25.213   5.613  0.417000
HETATM 3807  O   WAT   851      10.360 -25.768  -0.217 -0.834000
HETATM 3808  H1  WAT   851       9.682 -26.442  -0.255  0.417000
HETATM 3809  H2  WAT   851       9.982 -25.079   0.330  0.417000
HETATM 3810  O   WAT   852     -21.263   1.402   7.295 -0.834000
HETATM 3811  H1  WAT   852     -20.459   1.857   7.045  0.417000
HETATM 3812  H2  WAT   852     -21.469   1.739   8.167  0.417000
HETATM 3813  O   WAT   853      -1.426  17.777 -19.973 -0.834000
HETATM 3814  H1  WAT   853      -2.159  17.262 -19.638  0.417000
HETATM 3815  H2  WAT   853      -1.439  17.627 -20.918  0.417000
HETATM 3816  O   WAT   854     -16.464 -11.775  -6.776 -0.834000
HETATM 3817  H1  WAT   854     -17.329 -11.465  -7.043  0.417000
HETATM 3818  H2  WAT   854     -16.504 -11.804  -5.820  0.417000
HETATM 3819  O   WAT   855      21.508  -5.174 -20.604 -0.834000
HETATM 3820  H1  WAT   855      21.460  -4.818 -21.491  0.417000
HETATM 3821  H2  WAT   855      20.595  -5.264 -20.332  0.417000
HETATM 3822  O   WAT   856     -16.563   5.480  -3.237 -0.834000
HETATM 3823  H1  WAT   856     -16.110   5.238  -2.429  0.417000
HETATM 3824  H2  WAT   856     -16.939   4.659  -3.555  0.417000
HETATM 3825  O   WAT   857      21.728  -1.701  21.716 -0.834000
HETATM 3826  H1  WAT   857      22.626  -1.370  21.735  0.417000
HETATM 3827  H2  WAT   857      21.429  -1.531  20.823  0.417000
HETATM 3828  O   WAT   858      -5.716 -28.256   0.148 -0.834000
HETATM 3829  H1  WAT   858      -5.127 -28.846   0.619  0.417000
HETATM 3830  H2  WAT   858      -5.158 -27.827  -0.500  0.417000
HETATM 3831  O   WAT   859       4.705  21.393   2.824 -0.834000
HETATM 3832  H1  WAT   859       5.222  20.589   2.873  0.417000
HETATM 3833  H2  WAT   859       4.864  21.831   3.660  0.417000
HETATM 3834  O   WAT   860       2.964  -4.687  25.730 -0.834000
HETATM 3835  H1  WAT   860       3.348  -4.170  26.438  0.417000
HETATM 3836  H2  WAT   860       2.223  -4.164  25.425  0.417000
HETATM 3837  O   WAT   861     -24.420  -1.241 -11.120 -0.834000
HETATM 3838  H1  WAT   861     -23.821  -1.933 -11.401  0.417000
HETATM 3839  H2  WAT   861     -24.136  -0.466 -11.605  0.417000
HETATM 3840  O   WAT   862       5.363  13.629   4.371 -0.834000
HETATM 3841  H1  WAT   862       5.132  13.766   5.289  0.417000
HETATM 3842  H2  WAT   862       4.979  14.376   3.913  0.417000
HETATM 3843  O   WAT   863      -0.390   2.036 -19.018 -0.834000
HETATM 3844  H1  WAT   863      -0.433   1.114 -18.767  0.417000
HETATM 3845  H2  WAT   863      -1.301   2.285 -19.172  0.417000
HETATM 3846  O   WAT   864      -9.796  -8.718  27.691 -0.834000
HETATM 3847  H1  WAT   864     -10.074  -7.930  28.157  0.417000
HETATM 3848  H2  WAT   864      -9.810  -8.467  26.767  0.417000
HETATM 3849  O   WAT   865      -3.918 -10.744  26.826 -0.834000
HETATM 3850  H1  WAT   865      -3.703  -9.823  26.978  0.417000
HETATM 3851  H2  WAT   865      -3.111 -11.125  26.481  0.417000
HETATM 3852  O   WAT   866     -14.672  13.140 -22.014 -0.834000
HETATM 3853  H1  WAT   866     -13.788  12.889 -22.283  0.417000
HETATM 3854  H2  WAT   866     -14.589  14.055 -21.744  0.417000
HETATM 3855  O   WAT   867       5.189  12.137  14.518 -0.834000
HETATM 3856  H1  WAT   867       5.264  11.394  15.117  0.417000
HETATM 3857  H2  WAT   867       6.094  12.379  14.323  0.417000
HETATM 3858  O   WAT   868     -25.359  -4.811  15.175 -0.834000
HETATM 3859  H1  WAT   868     -25.850  -5.624  15.295  0.417000
HETATM 3860  H2  WAT   868     -25.044  -4.852  14.272  0.417000
HETATM 3861  O   WAT   869      13.305 -17.932   2.854 -0.834000
HETATM 3862  H1  WAT   869      13.607 -18.085   1.958  0.417000
HETATM 3863  H2  WAT   869      12.757 -18.690   3.055  0.417000
HETATM 3864  O   WAT   870     -16.591   5.844 -12.937 -0.834000
HETATM 3865  H1  WAT   870     -16.638   4.891 -13.002  0.417000
HETATM 3866  H2  WAT   870     -17.505   6.128 -12.904  0.417000
HETATM 3867  O   WAT   871      13.753 -10.975   7.534 -0.834000
HETATM 3868  H1  WAT   871      14.191 -11.129   8.371  0.417000
HETATM 3869  H2  WAT   871      12.825 -10.912   7.757  0.417000
HETATM 3870  O   WAT   872     -19.990  -2.081  -3.290 -0.834000
HETATM 3871  H1  WAT   872     -20.198  -1.951  -4.216  0.417000
HETATM 3872  H2  WAT   872     -19.723  -1.216  -2.981  0.417000
HETATM 3873  O   WAT   873      13.903  -7.686  21.709 -0.834000
HETATM 3874  H1  WAT   873      13.370  -7.851  22.487  0.417000
HETATM 3875  H2  WAT   873      13.323  -7.206  21.118  0.417000
HETATM 3876  O   WAT   874      14.343  21.641   4.626 -0.834000
HETATM 3877  H1  WAT   874      13.740  20.942   4.374  0.417000
HETATM 3878  H2  WAT   874      15.021  21.628   3.951  0.417000
HETATM 3879  O   WAT   875      19.546   2.314 -14.863 -0.834000
HETATM 3880  H1  WAT   875      18.735   2.109 -15.329  0.417000
HETATM 3881  H2  WAT   875      19.257   2.639 -14.011  0.417000
HETATM 3882  O   WAT   876       3.412  26.717  11.573 -0.834000
HETATM 3883  H1  WAT   876       2.571  26.831  12.016  0.417000
HETATM 3884  H2  WAT   876       3.575  25.775  11.609  0.417000
HETATM 3885  O   WAT   877      10.569  12.824  -3.623 -0.834000
HETATM 3886  H1  WAT   877      10.202  13.709  -3.618  0.417000
HETATM 3887  H2  WAT   877       9.834  12.262  -3.869  0.417000
HETATM 3888  O   WAT   878      -9.943   5.816  -4.386 -0.834000
HETATM 3889  H1  WAT   878     -10.588   5.564  -3.725  0.417000
HETATM 3890  H2  WAT   878      -9.461   6.541  -3.987  0.417000
HETATM 3891  O   WAT   879       2.396 -18.435  -3.962 -0.834000
HETATM 3892  H1  WAT   879       1.819 -17.984  -3.345  0.417000
HETATM 3893  H2  WAT   879       2.308 -17.941  -4.777  0.417000
HETATM 3894  O   WAT   880      18.740  22.615   3.733 -0.834000
HETATM 3895  H1  WAT   880      19.316  23.330   3.464  0.417000
HETATM 3896  H2  WAT   880      18.364  22.910   4.563  0.417000
HETATM 3897  O   WAT   881      19.521  -5.578 -11.334 -0.834000
HETATM 3898  H1  WAT   881      19.764  -6.503 -11.373  0.417000
HETATM 3899  H2  WAT   881      20.357  -5.111 -11.339  0.417000
HETATM 3900  O   WAT   882      -1.176  14.397  -4.393 -0.834000
HETATM 3901  H1  WAT   882      -1.637  14.585  -3.576  0.417000
HETATM 3902  H2  WAT   882      -0.860  13.499  -4.288  0.417000
HETATM 3903  O   WAT   883       1.366 -26.902  -1.304 -0.834000
HETATM 3904  H1  WAT   883       1.274 -26.326  -2.063  0.417000
HETATM 3905  H2  WAT   883       0.664 -27.545  -1.405  0.417000
HETATM 3906  O   WAT   884      -2.024  -4.324 -17.348 -0.834000
HETATM 3907  H1  WAT   884      -2.082  -4.934 -16.612  0.417000
HETATM 3908  H2  WAT   884      -1.155  -4.477 -17.717  0.417000
HETATM 3909  O   WAT   885      -4.647 -19.898   3.400 -0.834000
HETATM 3910  H1  WAT   885      -3.755 -19.963   3.059  0.417000
HETATM 3911  H2  WAT   885      -5.096 -19.317   2.785  0.417000
HETATM 3912  O   WAT   886       5.989 -15.372  24.563 -0.834000
HETATM 3913  H1  WAT   886       5.692 -15.438  25.471  0.417000
HETATM 3914  H2  WAT   886       6.561 -16.129  24.443  0.417000
HETATM 3915  O   WAT   887       9.807  27.505  -5.620 -0.834000
HETATM 3916  H1  WAT   887       9.656  26.646  -6.014  0.417000
HETATM 3917  H2  WAT   887       8.943  27.787  -5.321  0.417000
HETATM 3918  O   WAT   888     -11.305  12.763   7.609 -0.834000
HETATM 3919  H1  WAT   888     -11.882  13.510   7.454  0.417000
HETATM 3920  H2  WAT   888     -10.692  12.777   6.874  0.417000
HETATM 3921  O   WAT   889      -3.688  -5.710  24.655 -0.834000
HETATM 3922  H1  WAT   889      -2.860  -5.305  24.912  0.417000
HETATM 3923  H2  WAT   889      -3.465  -6.626  24.488  0.417000
HETATM 3924  O   WAT   890       8.393  22.063  12.939 -0.834000
HETATM 3925  H1  WAT   890       8.580  21.618  13.766  0.417000
HETATM 3926  H2  WAT   890       9.232  22.442  12.676  0.417000
HETATM 3927  O   WAT   891      28.364  -1.433  -6.828 -0.834000
HETATM 3928  H1  WAT   891      27.852  -1.269  -6.036  0.417000
HETATM 3929  H2  WAT   891      28.111  -0.729  -7.426  0.417000
HETATM 3930  O   WAT   892      17.618 -16.397 -15.388 -0.834000
HETATM 3931  H1  WAT   892      18.055 -17.248 -15.435  0.417000
HETATM 3932  H2  WAT   892      16.715 -16.604 -15.147  0.417000
HETATM 3933  O   WAT   893      -6.449 -19.085   8.482 -0.834000
HETATM 3934  H1  WAT   893      -6.985 -18.295   8.411  0.417000
HETATM 3935  H2  WAT   893      -6.051 -19.183   7.616  0.417000
HETATM 3936  O   WAT   894      -1.433  22.049  10.636 -0.834000
HETATM 3937  H1  WAT   894      -0.760  21.582  10.141  0.417000
HETATM 3938  H2  WAT   894      -0.947  22.534  11.303  0.417000
HETATM 3939  O   WAT   895      11.125  16.892 -13.025 -0.834000
HETATM 3940  H1  WAT   895      10.202  16.699 -13.191  0.417000
HETATM 3941  H2  WAT   895      11.424  16.170 -12.472  0.417000
HETATM 3942  O   WAT   896       7.422   3.922  29.344 -0.834000
HETATM 3943  H1  WAT   896       7.945   3.380  29.935  0.417000
HETATM 3944  H2  WAT   896       7.485   3.482  28.497  0.417000
HETATM 3945  O   WAT   897       4.469  13.652  -3.112 -0.834000
HETATM 3946  H1  WAT   897       4.501  13.391  -2.192  0.417000
HETATM 3947  H2  WAT   897       3.543  13.588  -3.347  0.417000
HETATM 3948  O   WAT   898       6.554  12.931   8.928 -0.834000
HETATM 3949  H1  WAT   898       6.490  12.204   9.548  0.417000
HETATM 3950  H2  WAT   898       7.306  12.711   8.378  0.417000
HETATM 3951  O   WAT   899      13.245 -15.039  17.491 -0.834000
HETATM 3952  H1  WAT   899      14.115 -14.716  17.259  0.417000
HETATM 3953  H2  WAT   899      13.157 -15.860  17.008  0.417000
HETATM 3954  O   WAT   900      -2.970 -14.708   2.347 -0.834000
HETATM 3955  H1  WAT   900      -2.448 -14.974   1.590  0.417000
HETATM 3956  H2  WAT   900      -2.332 -14.605   3.054  0.417000
HETATM 3957  O   WAT   901      -6.826 -11.381 -13.652 -0.834000
HETATM 3958  H1  WAT   901      -6.590 -12.303 -13.553  0.417000
HETATM 3959  H2  WAT   901      -6.079 -10.902 -13.292  0.417000
HETATM 3960  O   WAT   902       2.931   8.831 -18.439 -0.834000
HETATM 3961  H1  WAT   902       2.125   9.212 -18.090  0.417000
HETATM 3962  H2  WAT   902       2.638   8.251 -19.141  0.417000
HETATM 3963  O   WAT   903      14.201  19.498  -3.995 -0.834000
HETATM 3964  H1  WAT   903      13.464  20.024  -4.307  0.417000
HETATM 3965  H2  WAT   903      14.516  19.964  -3.221  0.417000
HETATM 3966  O   WAT   904       5.603  -6.404 -23.219 -0.834000
HETATM 3967  H1  WAT   904       5.909  -5.914 -23.982  0.417000
HETATM 3968  H2  WAT   904       6.304  -7.031 -23.041  0.417000
HETATM 3969  O   WAT   905       3.270  -3.077  21.882 -0.834000
HETATM 3970  H1  WAT   905       2.825  -2.287  21.577  0.417000
HETATM 3971  H2  WAT   905       2.585  -3.746  21.898  0.417000
HETATM 3972  O   WAT   906     -20.345  17.407  -9.889 -0.834000
HETATM 3973  H1  WAT   906     -20.148  18.087 -10.534  0.417000
HETATM 3974  H2  WAT   906     -21.292  17.464  -9.763  0.417000
HETATM 3975  O   WAT   907       2.867 -27.909   9.408 -0.834000
HETATM 3976  H1  WAT   907       2.038 -27.442   9.514  0.417000
HETATM 3977  H2  WAT   907       2.960 -28.018   8.462  0.417000
HETATM 3978  O   WAT   908      -1.083  12.634  22.676 -0.834000
HETATM 3979  H1  WAT   908      -1.036  13.496  22.263  0.417000
HETATM 3980  H2  WAT   908      -1.014  12.016  21.949  0.417000
HETATM 3981  O   WAT   909     -15.986  -3.720   1.323 -0.834000
HETATM 3982  H1  WAT   909     -15.276  -3.655   0.685  0.417000
HETATM 3983  H2  WAT   909     -15.561  -3.590   2.171  0.417000
HETATM 3984  O   WAT   910     -16.179  24.810   0.209 -0.834000
HETATM 3985  H1  WAT   910     -15.806  24.839   1.090  0.417000
HETATM 3986  H2  WAT   910     -16.024  25.686  -0.145  0.417000
HETATM 3987  O   WAT   911      -8.771 -16.559  -4.280 -0.834000
HETATM 3988  H1  WAT   911      -9.610 -16.948  -4.030  0.417000
HETATM 3989  H2  WAT   911      -8.923 -15.615  -4.237  0.417000
HETATM 3990  O   WAT   912     -17.339  -1.342 -22.977 -0.834000
HETATM 3991  H1  WAT   912     -17.006  -0.480 -23.227  0.417000
HETATM 3992  H2  WAT   912     -18.088  -1.487 -23.556  0.417000
HETATM 3993  O   WAT   913       6.256   8.877  20.859 -0.834000
HETATM 3994  H1  WAT   913       6.744   9.489  20.309  0.417000
HETATM 3995  H2  WAT   913       5.823   8.290  20.239  0.417000
HETATM 3996  O   WAT   914      16.146   0.921  19.336 -0.834000
HETATM 3997  H1  WAT   914      16.473   1.373  18.558  0.417000
HETATM 3998  H2  WAT   914      15.233   0.721  19.131  0.417000
HETATM 3999  O   WAT   915     -22.435   5.131 -10.799 -0.834000
HETATM 4000  H1  WAT   915     -22.562   4.183 -10.779  0.417000
HETATM 4001  H2  WAT   915     -21.505   5.253 -10.607  0.417000
HETATM 4002  O   WAT   916      20.600 -14.488  -1.319 -0.834000
HETATM 4003  H1  WAT   916      20.174 -15.091  -0.710  0.417000
HETATM 4004  H2  WAT   916      19.953 -14.352  -2.012  0.417000
HETATM 4005  O   WAT   917     -27.724   9.883  -1.274 -0.834000
HETATM 4006  H1  WAT   917     -27.695  10.011  -2.223  0.417000
HETATM 4007  H2  WAT   917     -27.152   9.132  -1.116  0.417000
HETATM 4008  O   WAT   918     -15.510   3.396  22.560 -0.834000
HETATM 4009  H1  WAT   918     -15.925   3.321  21.701  0.417000
HETATM 4010  H2  WAT   918     -16.199   3.741  23.128  0.417000
HETATM 4011  O   WAT   919      14.971  -6.013   8.187 -0.834000
HETATM 4012  H1  WAT   919      14.794  -6.000   9.127  0.417000
HETATM 4013  H2  WAT   919      15.701  -6.623   8.089  0.417000
HETATM 4014  O   WAT   920       2.458  22.139 -10.874 -0.834000
HETATM 4015  H1  WAT   920       3.157  21.882 -11.475  0.417000
HETATM 4016  H2  WAT   920       2.656  23.048 -10.649  0.417000
HETATM 4017  O   WAT   921      12.333  19.222  -8.632 -0.834000
HETATM 4018  H1  WAT   921      12.409  20.099  -8.257  0.417000
HETATM 4019  H2  WAT   921      11.521  19.249  -9.140  0.417000
HETATM 4020  O   WAT   922      19.003   5.291  19.256 -0.834000
HETATM 4021  H1  WAT   922      19.163   5.715  18.413  0.417000
HETATM 4022  H2  WAT   922      18.623   5.980  19.802  0.417000
HETATM 4023  O   WAT   923      -1.965  29.683   1.328 -0.834000
HETATM 4024  H1  WAT   923      -2.783  29.188   1.302  0.417000
HETATM 4025  H2  WAT   923      -2.158  30.435   1.888  0.417000
HETATM 4026  O   WAT   924      -0.087  -1.765  22.622 -0.834000
HETATM 4027  H1  WAT   924      -0.307  -2.320  21.874  0.417000
HETATM 4028  H2  WAT   924       0.585  -1.170  22.289  0.417000
HETATM 4029  O   WAT   925      -5.944 -22.459   6.584 -0.834000
HETATM 4030  H1  WAT   925      -5.790 -21.599   6.974  0.417000
HETATM 4031  H2  WAT   925      -5.140 -22.949   6.758  0.417000
HETATM 4032  O   WAT   926      11.644   6.066  21.968 -0.834000
HETATM 4033  H1  WAT   926      11.021   6.774  21.808  0.417000
HETATM 4034  H2  WAT   926      12.189   6.384  22.688  0.417000
HETATM 4035  O   WAT   927      -1.972 -16.824  13.525 -0.834000
HETATM 4036  H1  WAT   927      -1.804 -16.769  12.585  0.417000
HETATM 4037  H2  WAT   927      -2.855 -17.188  13.590  0.417000
HETATM 4038  O   WAT   928       7.252 -20.513   0.199 -0.834000
HETATM 4039  H1  WAT   928       7.073 -21.440   0.357  0.417000
HETATM 4040  H2  WAT   928       6.429 -20.165  -0.143  0.417000
HETATM 4041  O   WAT   929      15.825  -2.052 -14.739 -0.834000
HETATM 4042  H1  WAT   929      14.902  -1.912 -14.527  0.417000
HETATM 4043  H2  WAT   929      16.284  -1.919 -13.910  0.417000
HETATM 4044  O   WAT   930       1.069  22.167  -6.475 -0.834000
HETATM 4045  H1  WAT   930       1.163  23.018  -6.047  0.417000
HETATM 4046  H2  WAT   930       1.250  21.530  -5.784  0.417000
HETATM 4047  O   WAT   931      -7.083  28.279  -8.448 -0.834000
HETATM 4048  H1  WAT   931      -6.833  27.428  -8.088  0.417000
HETATM 4049  H2  WAT   931      -6.921  28.898  -7.736  0.417000
HETATM 4050  O   WAT   932       1.265  22.936   0.013 -0.834000
HETATM 4051  H1  WAT   932       2.086  23.235  -0.377  0.417000
HETATM 4052  H2  WAT   932       1.536  22.363   0.730  0.417000
HETATM 4053  O   WAT   933      24.433  17.588   2.949 -0.834000
HETATM 4054  H1  WAT   933      24.238  17.185   3.795  0.417000
HETATM 4055  H2  WAT   933      23.643  18.081   2.731  0.417000
HETATM 4056  O   WAT   934      10.424  18.734  -4.713 -0.834000
HETATM 4057  H1  WAT   934       9.843  18.402  -5.397  0.417000
HETATM 4058  H2  WAT   934      10.035  18.420  -3.896  0.417000
HETATM 4059  O   WAT   935      -1.290 -12.915 -17.300 -0.834000
HETATM 4060  H1  WAT   935      -1.605 -13.285 -18.125  0.417000
HETATM 4061  H2  WAT   935      -0.963 -12.047 -17.536  0.417000
HETATM 4062  O   WAT   936      14.987  23.133  -7.196 -0.834000
HETATM 4063  H1  WAT   936      15.071  23.743  -7.929  0.417000
HETATM 4064  H2  WAT   936      15.094  23.679  -6.417  0.417000
HETATM 4065  O   WAT   937     -24.047   5.585   2.088 -0.834000
HETATM 4066  H1  WAT   937     -24.616   6.353   2.044  0.417000
HETATM 4067  H2  WAT   937     -24.626   4.846   1.900  0.417000
HETATM 4068  O   WAT   938      -9.067  14.184  -5.007 -0.834000
HETATM 4069  H1  WAT   938      -9.000  15.123  -5.181  0.417000
HETATM 4070  H2  WAT   938      -8.796  13.770  -5.826  0.417000
HETATM 4071  O   WAT   939      22.137   2.097 -15.685 -0.834000
HETATM 4072  H1  WAT   939      22.424   1.422 -15.070  0.417000
HETATM 4073  H2  WAT   939      21.195   2.175 -15.532  0.417000
HETATM 4074  O   WAT   940      26.753  -0.442   2.946 -0.834000
HETATM 4075  H1  WAT   940      25.890  -0.388   3.358  0.417000
HETATM 4076  H2  WAT   940      27.143   0.420   3.094  0.417000
HETATM 4077  O   WAT   941       9.035 -26.131  11.362 -0.834000
HETATM 4078  H1  WAT   941       8.290 -26.729  11.424  0.417000
HETATM 4079  H2  WAT   941       9.190 -25.847  12.263  0.417000
HETATM 4080  O   WAT   942     -10.942 -14.011  22.828 -0.834000
HETATM 4081  H1  WAT   942     -11.881 -13.835  22.789  0.417000
HETATM 4082  H2  WAT   942     -10.632 -13.496  23.573  0.417000
HETATM 4083  O   WAT   943      10.942 -10.273  24.797 -0.834000
HETATM 4084  H1  WAT   943      11.333 -11.097  24.507  0.417000
HETATM 4085  H2  WAT   943       9.999 -10.413  24.712  0.417000
HETATM 4086  O   WAT   944     -25.381  -5.849  -1.727 -0.834000
HETATM 4087  H1  WAT   944     -24.861  -6.642  -1.858  0.417000
HETATM 4088  H2  WAT   944     -25.108  -5.522  -0.870  0.417000
HETATM 4089  O   WAT   945      -4.467 -18.047  13.205 -0.834000
HETATM 4090  H1  WAT   945      -4.527 -18.465  12.346  0.417000
HETATM 4091  H2  WAT   945      -4.491 -18.774  13.827  0.417000
HETATM 4092  O   WAT   946     -26.629   4.370   4.015 -0.834000
HETATM 4093  H1  WAT   946     -26.280   4.076   3.174  0.417000
HETATM 4094  H2  WAT   946     -25.859   4.654   4.508  0.417000
HETATM 4095  O   WAT   947     -14.456 -17.402  18.280 -0.834000
HETATM 4096  H1  WAT   947     -15.062 -16.969  17.679  0.417000
HETATM 4097  H2  WAT   947     -15.012 -17.976  18.808  0.417000
HETATM 4098  O   WAT   948      10.709  -5.872  23.970 -0.834000
HETATM 4099  H1  WAT   948      10.387  -5.946  24.868  0.417000
HETATM 4100  H2  WAT   948      11.293  -6.623  23.861  0.417000
HETATM 4101  O   WAT   949       1.955 -20.067   9.539 -0.834000
HETATM 4102  H1  WAT   949       2.594 -19.384   9.743  0.417000
HETATM 4103  H2  WAT   949       2.271 -20.838  10.010  0.417000
HETATM 4104  O   WAT   950       3.045  -7.442  25.487 -0.834000
HETATM 4105  H1  WAT   950       2.957  -6.515  25.707  0.417000
HETATM 4106  H2  WAT   950       3.761  -7.472  24.852  0.417000
HETATM 4107  O   WAT   951       5.788  22.934   0.855 -0.834000
HETATM 4108  H1  WAT   951       5.296  22.369   1.452  0.417000
HETATM 4109  H2  WAT   951       6.367  23.439   1.427  0.417000
HETATM 4110  O   WAT   952     -15.662 -16.932   3.354 -0.834000
HETATM 4111  H1  WAT   952     -16.550 -16.758   3.664  0.417000
HETATM 4112  H2  WAT   952     -15.772 -17.584   2.663  0.417000
HETATM 4113  O   WAT   953     -12.698 -18.415   6.762 -0.834000
HETATM 4114  H1  WAT   953     -12.199 -19.021   7.310  0.417000
HETATM 4115  H2  WAT   953     -12.055 -18.062   6.148  0.417000
HETATM 4116  O   WAT   954      14.654  15.229  -1.580 -0.834000
HETATM 4117  H1  WAT   954      14.214  15.670  -2.307  0.417000
HETATM 4118  H2  WAT   954      15.532  15.609  -1.566  0.417000
HETATM 4119  O   WAT   955       1.994   2.764 -20.070 -0.834000
HETATM 4120  H1  WAT   955       1.121   2.535 -19.750  0.417000
HETATM 4121  H2  WAT   955       1.920   2.709 -21.023  0.417000
HETATM 4122  O   WAT   956     -18.306  -1.866  18.623 -0.834000
HETATM 4123  H1  WAT   956     -17.851  -1.840  17.781  0.417000
HETATM 4124  H2  WAT   956     -18.627  -0.974  18.749  0.417000
HETATM 4125  O   WAT   957      12.281  12.078  19.207 -0.834000
HETATM 4126  H1  WAT   957      11.402  12.158  18.838  0.417000
HETATM 4127  H2  WAT   957      12.226  12.516  20.056  0.417000
HETATM 4128  O   WAT   958       2.526  17.512  -6.556 -0.834000
HETATM 4129  H1  WAT   958       3.424  17.690  -6.275  0.417000
HETATM 4130  H2  WAT   958       1.997  17.656  -5.772  0.417000
HETATM 4131  O   WAT   959      13.811  15.045 -20.679 -0.834000
HETATM 4132  H1  WAT   959      13.962  14.787 -19.770  0.417000
HETATM 4133  H2  WAT   959      12.892  14.832 -20.839  0.417000
HETATM 4134  O   WAT   960     -25.402 -14.274   0.568 -0.834000
HETATM 4135  H1  WAT   960     -25.068 -14.202   1.462  0.417000
HETATM 4136  H2  WAT   960     -26.325 -14.504   0.675  0.417000
HETATM 4137  O   WAT   961      27.429  -6.881  -4.609 -0.834000
HETATM 4138  H1  WAT   961      28.176  -6.321  -4.815  0.417000
HETATM 4139  H2  WAT   961      26.684  -6.452  -5.029  0.417000
HETATM 4140  O   WAT   962      -2.072 -19.387 -23.387 -0.834000
HETATM 4141  H1  WAT   962      -1.891 -19.245 -22.458  0.417000
HETATM 4142  H2  WAT   962      -2.723 -20.089 -23.399  0.417000
HETATM 4143  O   WAT   963     -20.017  -0.858 -17.557 -0.834000
HETATM 4144  H1  WAT   963     -19.997  -0.204 -18.256  0.417000
HETATM 4145  H2  WAT   963     -19.441  -0.504 -16.880  0.417000
HETATM 4146  O   WAT   964     -16.502 -15.523  -6.905 -0.834000
HETATM 4147  H1  WAT   964     -16.588 -16.300  -7.458  0.417000
HETATM 4148  H2  WAT   964     -16.266 -14.822  -7.513  0.417000
HETATM 4149  O   WAT   965      -5.662 -20.872   0.123 -0.834000
HETATM 4150  H1  WAT   965      -5.707 -20.074   0.648  0.417000
HETATM 4151  H2  WAT   965      -4.793 -21.230   0.304  0.417000
HETATM 4152  O   WAT   966     -16.990   8.900 -15.070 -0.834000
HETATM 4153  H1  WAT   966     -16.448   9.420 -14.477  0.417000
HETATM 4154  H2  WAT   966     -17.847   8.868 -14.645  0.417000
HETATM 4155  O   WAT   967      23.584 -12.086   4.128 -0.834000
HETATM 4156  H1  WAT   967      22.854 -12.397   3.593  0.417000
HETATM 4157  H2  WAT   967      24.072 -11.500   3.549  0.417000
HETATM 4158  O   WAT   968      21.915   9.592   5.348 -0.834000
HETATM 4159  H1  WAT   968      22.597   8.945   5.166  0.417000
HETATM 4160  H2  WAT   968      21.102   9.166   5.073  0.417000
HETATM 4161  O   WAT   969     -17.113   3.177 -13.360 -0.834000
HETATM 4162  H1  WAT   969     -16.334   2.647 -13.527  0.417000
HETATM 4163  H2  WAT   969     -17.711   2.955 -14.074  0.417000
HETATM 4164  O   WAT   970      -9.231  12.913  19.855 -0.834000
HETATM 4165  H1  WAT   970      -9.786  12.552  20.546  0.417000
HETATM 4166  H2  WAT   970      -9.143  13.840  20.079  0.417000
HETATM 4167  O   WAT   971     -22.379 -14.096   7.500 -0.834000
HETATM 4168  H1  WAT   971     -22.552 -14.993   7.787  0.417000
HETATM 4169  H2  WAT   971     -21.971 -14.194   6.640  0.417000
HETATM 4170  O   WAT   972       0.845  13.790  16.518 -0.834000
HETATM 4171  H1  WAT   972       0.846  13.659  17.466  0.417000
HETATM 4172  H2  WAT   972       1.770  13.773  16.273  0.417000
HETATM 4173  O   WAT   973      -4.699  25.889   1.676 -0.834000
HETATM 4174  H1  WAT   973      -4.519  25.270   0.968  0.417000
HETATM 4175  H2  WAT   973      -5.309  25.425   2.250  0.417000
HETATM 4176  O   WAT   974      23.703  -6.117 -17.326 -0.834000
HETATM 4177  H1  WAT   974      24.121  -6.691 -16.685  0.417000
HETATM 4178  H2  WAT   974      23.875  -5.232 -17.004  0.417000
HETATM 4179  O   WAT   975     -16.167  11.747  15.767 -0.834000
HETATM 4180  H1  WAT   975     -15.874  12.492  15.242  0.417000
HETATM 4181  H2  WAT   975     -15.487  11.641  16.433  0.417000
HETATM 4182  O   WAT   976      21.586   8.387   9.406 -0.834000
HETATM 4183  H1  WAT   976      20.695   8.075   9.246  0.417000
HETATM 4184  H2  WAT   976      21.628   8.514  10.354  0.417000
HETATM 4185  O   WAT   977      -0.897  10.428 -18.887 -0.834000
HETATM 4186  H1  WAT   977      -0.205  10.338 -18.232  0.417000
HETATM 4187  H2  WAT   977      -0.610   9.879 -19.616  0.417000
HETATM 4188  O   WAT   978      -7.407  24.132   0.047 -0.834000
HETATM 4189  H1  WAT   978      -7.777  24.825  -0.499  0.417000
HETATM 4190  H2  WAT   978      -7.919  23.354  -0.173  0.417000
HETATM 4191  O   WAT   979       8.307 -17.496 -19.324 -0.834000
HETATM 4192  H1  WAT   979       7.631 -17.908 -19.862  0.417000
HETATM 4193  H2  WAT   979       8.824 -16.980 -19.942  0.417000
HETATM 4194  O   WAT   980       1.288  11.753  -9.579 -0.834000
HETATM 4195  H1  WAT   980       1.805  11.628  -8.783  0.417000
HETATM 4196  H2  WAT   980       0.519  11.196  -9.454  0.417000
HETATM 4197  O   WAT   981      23.531 -14.650  -8.223 -0.834000
HETATM 4198  H1  WAT   981      24.045 -13.845  -8.284  0.417000
HETATM 4199  H2  WAT   981      23.384 -14.770  -7.284  0.417000
HETATM 4200  O   WAT   982      10.904 -11.951 -22.026 -0.834000
HETATM 4201  H1  WAT   982      10.496 -11.755 -22.869  0.417000
HETATM 4202  H2  WAT   982      10.208 -11.809 -21.384  0.417000
HETATM 4203  O   WAT   983      -0.465 -18.341   7.065 -0.834000
HETATM 4204  H1  WAT   983       0.221 -17.683   7.181  0.417000
HETATM 4205  H2  WAT   983      -1.125 -17.906   6.526  0.417000
HETATM 4206  O   WAT   984      23.605   7.646   4.448 -0.834000
HETATM 4207  H1  WAT   984      24.540   7.454   4.523  0.417000
HETATM 4208  H2  WAT   984      23.486   7.901   3.534  0.417000
HETATM 4209  O   WAT   985       0.838  10.092  16.252 -0.834000
HETATM 4210  H1  WAT   985       0.509  10.819  15.723  0.417000
HETATM 4211  H2  WAT   985       1.648  10.424  16.639  0.417000
HETATM 4212  O   WAT   986     -20.989  -9.704  19.813 -0.834000
HETATM 4213  H1  WAT   986     -21.105  -8.871  19.357  0.417000
HETATM 4214  H2  WAT   986     -20.050  -9.881  19.754  0.417000
HETATM 4215  O   WAT   987      16.422  10.499  -0.860 -0.834000
HETATM 4216  H1  WAT   987      15.952   9.885  -0.296  0.417000
HETATM 4217  H2  WAT   987      15.846  11.261  -0.916  0.417000
HETATM 4218  O   WAT   988      -8.272  22.115  16.540 -0.834000
HETATM 4219  H1  WAT   988      -7.617  22.008  17.230  0.417000
HETATM 4220  H2  WAT   988      -9.027  21.614  16.847  0.417000
HETATM 4221  O   WAT   989       6.052  -1.094 -28.631 -0.834000
HETATM 4222  H1  WAT   989       5.826  -0.352 -29.192  0.417000
HETATM 4223  H2  WAT   989       5.508  -0.980 -27.853  0.417000
HETATM 4224  O   WAT   990     -23.525   3.054 -17.416 -0.834000
HETATM 4225  H1  WAT   990     -24.104   2.292 -17.437  0.417000
HETATM 4226  H2  WAT   990     -23.560   3.407 -18.305  0.417000
HETATM 4227  O   WAT   991     -12.835  -1.121 -18.497 -0.834000
HETATM 4228  H1  WAT   991     -13.280  -0.277 -18.428  0.417000
HETATM 4229  H2  WAT   991     -13.139  -1.485 -19.329  0.417000
HETATM 4230  O   WAT   992      -0.032  -3.765 -23.960 -0.834000
HETATM 4231  H1  WAT   992      -0.162  -3.905 -24.898  0.417000
HETATM 4232  H2  WAT   992       0.919  -3.742 -23.851  0.417000
HETATM 4233  O   WAT   993      14.177  18.930  19.066 -0.834000
HETATM 4234  H1  WAT   993      13.299  19.061  18.708  0.417000
HETATM 4235  H2  WAT   993      14.428  18.055  18.769  0.417000
HETATM 4236  O   WAT   994      12.964  -3.470 -16.309 -0.834000
HETATM 4237  H1  WAT   994      13.074  -2.767 -15.669  0.417000
HETATM 4238  H2  WAT   994      12.920  -4.269 -15.783  0.417000
HETATM 4239  O   WAT   995      15.548  19.949 -11.908 -0.834000
HETATM 4240  H1  WAT   995      16.228  20.493 -11.509  0.417000
HETATM 4241  H2  WAT   995      15.090  20.540 -12.505  0.417000
HETATM 4242  O   WAT   996      -7.675 -13.835 -17.356 -0.834000
HETATM 4243  H1  WAT   996      -7.795 -13.055 -16.814  0.417000
HETATM 4244  H2  WAT   996      -7.514 -14.539 -16.728  0.417000
HETATM 4245  O   WAT   997      -5.361 -14.412 -18.874 -0.834000
HETATM 4246  H1  WAT   997      -6.162 -14.124 -18.437  0.417000
HETATM 4247  H2  WAT   997      -4.983 -13.610 -19.234  0.417000
HETATM 4248  O   WAT   998      12.391   5.337  -0.670 -0.834000
HETATM 4249  H1  WAT   998      12.975   6.071  -0.863  0.417000
HETATM 4250  H2  WAT   998      11.525   5.735  -0.587  0.417000
HETATM 4251  O   WAT   999     -11.019  22.004   2.605 -0.834000
HETATM 4252  H1  WAT   999     -11.820  21.902   3.118  0.417000
HETATM 4253  H2  WAT   999     -10.725  21.108   2.440  0.417000
HETATM 4254  O   WAT  1000      18.568  -8.692 -15.977 -0.834000
HETATM 4255  H1  WAT  1000      17.712  -8.684 -15.549  0.417000
HETATM 4256  H2  WAT  1000      19.078  -8.034 -15.504  0.417000
HETATM 4257  O   WAT  1001      25.157 -14.710  -0.360 -0.834000
HETATM 4258  H1  WAT  1001      25.469 -15.153  -1.149  0.417000
HETATM 4259  H2  WAT  1001      25.603 -15.160   0.358  0.417000
HETATM 4260  O   WAT  1002      -1.427   2.708 -25.304 -0.834000
HETATM 4261  H1  WAT  1002      -1.094   1.859 -25.598  0.417000
HETATM 4262  H2  WAT  1002      -1.300   3.287 -26.055  0.417000
HETATM 4263  O   WAT  1003      21.616   6.572 -10.413 -0.834000
HETATM 4264  H1  WAT  1003      21.701   7.399 -10.887  0.417000
HETATM 4265  H2  WAT  1003      21.916   6.772  -9.526  0.417000
HETATM 4266  O   WAT  1004      12.731  17.541   5.565 -0.834000
HETATM 4267  H1  WAT  1004      13.247  16.863   5.129  0.417000
HETATM 4268  H2  WAT  1004      11.920  17.101   5.817  0.417000
HETATM 4269  O   WAT  1005       0.012  24.438 -16.911 -0.834000
HETATM 4270  H1  WAT  1005       0.604  25.157 -17.130  0.417000
HETATM 4271  H2  WAT  1005       0.219  24.226 -16.001  0.417000
HETATM 4272  O   WAT  1006       1.394  -8.538 -23.925 -0.834000
HETATM 4273  H1  WAT  1006       1.840  -7.729 -23.677  0.417000
HETATM 4274  H2  WAT  1006       2.065  -9.056 -24.370  0.417000
HETATM 4275  O   WAT  1007       8.743  -8.625 -19.914 -0.834000
HETATM 4276  H1  WAT  1007       8.752  -9.550 -20.162  0.417000
HETATM 4277  H2  WAT  1007       9.627  -8.455 -19.589  0.417000
HETATM 4278  O   WAT  1008      -6.328  12.101 -18.901 -0.834000
HETATM 4279  H1  WAT  1008      -6.832  11.700 -18.194  0.417000
HETATM 4280  H2  WAT  1008      -6.171  11.387 -19.519  0.417000
HETATM 4281  O   WAT  1009     -13.628  24.150  -3.927 -0.834000
HETATM 4282  H1  WAT  1009     -12.945  23.864  -4.534  0.417000
HETATM 4283  H2  WAT  1009     -14.043  23.338  -3.634  0.417000
HETATM 4284  O   WAT  1010      17.727 -23.978  -0.339 -0.834000
HETATM 4285  H1  WAT  1010      18.022 -23.752   0.543  0.417000
HETATM 4286  H2  WAT  1010      17.052 -24.643  -0.202  0.417000
HETATM 4287  O   WAT  1011     -12.001  -2.710  11.001 -0.834000
HETATM 4288  H1  WAT  1011     -11.241  -2.131  11.064  0.417000
HETATM 4289  H2  WAT  1011     -12.520  -2.510  11.780  0.417000
HETATM 4290  O   WAT  1012      -7.625  11.248  18.533 -0.834000
HETATM 4291  H1  WAT  1012      -8.217  11.791  19.054  0.417000
HETATM 4292  H2  WAT  1012      -6.781  11.695  18.585  0.417000
HETATM 4293  O   WAT  1013      -0.587  15.225   3.947 -0.834000
HETATM 4294  H1  WAT  1013      -0.155  16.079   3.913  0.417000
HETATM 4295  H2  WAT  1013      -1.455  15.410   4.304  0.417000
HETATM 4296  O   WAT  1014     -26.711   3.587  -2.314 -0.834000
HETATM 4297  H1  WAT  1014     -27.054   3.300  -1.468  0.417000
HETATM 4298  H2  WAT  1014     -26.850   2.839  -2.895  0.417000
HETATM 4299  O   WAT  1015      14.065  13.154  11.135 -0.834000
HETATM 4300  H1  WAT  1015      14.997  12.936  11.151  0.417000
HETATM 4301  H2  WAT  1015      13.829  13.124  10.207  0.417000
HETATM 4302  O   WAT  1016      -7.887   3.558 -13.129 -0.834000
HETATM 4303  H1  WAT  1016      -7.660   2.722 -13.538  0.417000
HETATM 4304  H2  WAT  1016      -7.312   3.615 -12.366  0.417000
HETATM 4305  O   WAT  1017      -2.106   3.270 -15.499 -0.834000
HETATM 4306  H1  WAT  1017      -1.317   3.279 -16.041  0.417000
HETATM 4307  H2  WAT  1017      -1.818   2.907 -14.662  0.417000
HETATM 4308  O   WAT  1018     -12.528 -24.816  -7.518 -0.834000
HETATM 4309  H1  WAT  1018     -12.427 -25.407  -8.264  0.417000
HETATM 4310  H2  WAT  1018     -12.251 -25.334  -6.762  0.417000
HETATM 4311  O   WAT  1019     -18.286  -9.382  -4.290 -0.834000
HETATM 4312  H1  WAT  1019     -18.795  -9.293  -3.484  0.417000
HETATM 4313  H2  WAT  1019     -18.897  -9.145  -4.987  0.417000
HETATM 4314  O   WAT  1020      13.520  24.332   0.604 -0.834000
HETATM 4315  H1  WAT  1020      12.941  23.633   0.907  0.417000
HETATM 4316  H2  WAT  1020      13.855  24.018  -0.236  0.417000
HETATM 4317  O   WAT  1021      14.292  -9.541  16.762 -0.834000
HETATM 4318  H1  WAT  1021      13.788 -10.038  17.406  0.417000
HETATM 4319  H2  WAT  1021      14.756  -8.882  17.278  0.417000
HETATM 4320  O   WAT  1022     -18.513 -17.865  -3.193 -0.834000
HETATM 4321  H1  WAT  1022     -18.678 -17.367  -3.994  0.417000
HETATM 4322  H2  WAT  1022     -17.586 -17.718  -3.006  0.417000
HETATM 4323  O   WAT  1023       5.563   6.302 -20.084 -0.834000
HETATM 4324  H1  WAT  1023       4.801   5.889 -19.677  0.417000
HETATM 4325  H2  WAT  1023       5.472   6.107 -21.016  0.417000
HETATM 4326  O   WAT  1024     -10.751  12.507 -18.917 -0.834000
HETATM 4327  H1  WAT  1024     -10.991  11.750 -19.451  0.417000
HETATM 4328  H2  WAT  1024     -10.278  13.083 -19.517  0.417000
HETATM 4329  O   WAT  1025     -14.523   2.049  -6.803 -0.834000
HETATM 4330  H1  WAT  1025     -15.163   2.745  -6.954  0.417000
HETATM 4331  H2  WAT  1025     -14.951   1.256  -7.124  0.417000
HETATM 4332  O   WAT  1026      21.340   9.967 -15.750 -0.834000
HETATM 4333  H1  WAT  1026      20.741   9.293 -15.430  0.417000
HETATM 4334  H2  WAT  1026      21.941  10.119 -15.021  0.417000
HETATM 4335  O   WAT  1027      26.713   5.026   6.362 -0.834000
HETATM 4336  H1  WAT  1027      26.370   4.562   7.126  0.417000
HETATM 4337  H2  WAT  1027      27.527   5.425   6.671  0.417000
HETATM 4338  O   WAT  1028      18.021  -7.393  -8.514 -0.834000
HETATM 4339  H1  WAT  1028      18.071  -6.444  -8.627  0.417000
HETATM 4340  H2  WAT  1028      18.934  -7.680  -8.498  0.417000
HETATM 4341  O   WAT  1029     -14.580  24.865   2.572 -0.834000
HETATM 4342  H1  WAT  1029     -14.043  24.973   3.357  0.417000
HETATM 4343  H2  WAT  1029     -13.956  24.905   1.848  0.417000
HETATM 4344  O   WAT  1030      -3.006  11.638  11.768 -0.834000
HETATM 4345  H1  WAT  1030      -2.179  11.166  11.669  0.417000
HETATM 4346  H2  WAT  1030      -3.515  11.395  10.995  0.417000
HETATM 4347  O   WAT  1031      13.594  20.814  15.407 -0.834000
HETATM 4348  H1  WAT  1031      14.064  21.234  16.127  0.417000
HETATM 4349  H2  WAT  1031      14.265  20.316  14.941  0.417000
HETATM 4350  O   WAT  1032      27.938  -6.978  -1.929 -0.834000
HETATM 4351  H1  WAT  1032      28.634  -6.323  -1.874  0.417000
HETATM 4352  H2  WAT  1032      27.652  -6.947  -2.842  0.417000
HETATM 4353  O   WAT  1033       1.553   6.107  26.321 -0.834000
HETATM 4354  H1  WAT  1033       1.268   5.827  25.451  0.417000
HETATM 4355  H2  WAT  1033       2.504   6.186  26.248  0.417000
HETATM 4356  O   WAT  1034       5.903  15.116  10.352 -0.834000
HETATM 4357  H1  WAT  1034       6.496  15.025  11.098  0.417000
HETATM 4358  H2  WAT  1034       6.095  14.358   9.799  0.417000
HETATM 4359  O   WAT  1035       8.924  21.023  15.444 -0.834000
HETATM 4360  H1  WAT  1035       9.293  21.766  15.921  0.417000
HETATM 4361  H2  WAT  1035       9.610  20.356  15.470  0.417000
HETATM 4362  O   WAT  1036      -0.005 -15.175   9.146 -0.834000
HETATM 4363  H1  WAT  1036      -0.936 -15.127   9.362  0.417000
HETATM 4364  H2  WAT  1036       0.288 -14.264   9.143  0.417000
HETATM 4365  O   WAT  1037     -10.105   6.910  -6.853 -0.834000
HETATM 4366  H1  WAT  1037     -10.078   6.389  -6.050  0.417000
HETATM 4367  H2  WAT  1037     -10.284   7.801  -6.555  0.417000
HETATM 4368  O   WAT  1038     -11.618 -26.211  -5.307 -0.834000
HETATM 4369  H1  WAT  1038     -11.380 -27.137  -5.250  0.417000
HETATM 4370  H2  WAT  1038     -11.035 -25.775  -4.686  0.417000
HETATM 4371  O   WAT  1039     -26.049  10.120   9.046 -0.834000
HETATM 4372  H1  WAT  1039     -25.263  10.033   8.506  0.417000
HETATM 4373  H2  WAT  1039     -26.756  10.266   8.418  0.417000
HETATM 4374  O   WAT  1040     -20.154  -2.243   9.331 -0.834000
HETATM 4375  H1  WAT  1040     -20.641  -2.028  10.126  0.417000
HETATM 4376  H2  WAT  1040     -19.241  -2.058   9.552  0.417000
HETATM 4377  O   WAT  1041     -11.255 -15.525 -15.349 -0.834000
HETATM 4378  H1  WAT  1041     -11.802 -14.769 -15.562  0.417000
HETATM 4379  H2  WAT  1041     -10.703 -15.647 -16.121  0.417000
HETATM 4380  O   WAT  1042       7.681 -15.048 -15.022 -0.834000
HETATM 4381  H1  WAT  1042       8.382 -14.974 -15.669  0.417000
HETATM 4382  H2  WAT  1042       7.665 -15.977 -14.792  0.417000
HETATM 4383  O   WAT  1043     -15.277  -7.259 -22.781 -0.834000
HETATM 4384  H1  WAT  1043     -15.254  -7.958 -22.126  0.417000
HETATM 4385  H2  WAT  1043     -15.423  -6.461 -22.274  0.417000
HETATM 4386  O   WAT  1044      11.993 -24.534  -6.339 -0.834000
HETATM 4387  H1  WAT  1044      12.543 -25.314  -6.409  0.417000
HETATM 4388  H2  WAT  1044      12.589 -23.804  -6.505  0.417000
HETATM 4389  O   WAT  1045     -10.152  -1.672 -18.244 -0.834000
HETATM 4390  H1  WAT  1045     -11.073  -1.435 -18.352  0.417000
HETATM 4391  H2  WAT  1045     -10.023  -1.707 -17.297  0.417000
HETATM 4392  O   WAT  1046      26.118   9.208  11.674 -0.834000
HETATM 4393  H1  WAT  1046      25.278   9.644  11.814  0.417000
HETATM 4394  H2  WAT  1046      26.372   8.891  12.541  0.417000
HETATM 4395  O   WAT  1047      -9.134  11.800  16.318 -0.834000
HETATM 4396  H1  WAT  1047      -8.976  12.733  16.175  0.417000
HETATM 4397  H2  WAT  1047      -8.545  11.565  17.035  0.417000
HETATM 4398  O   WAT  1048      15.038  -1.094 -22.103 -0.834000
HETATM 4399  H1  WAT  1048      14.510  -1.885 -22.211  0.417000
HETATM 4400  H2  WAT  1048      15.723  -1.346 -21.483  0.417000
HETATM 4401  O   WAT  1049       4.034 -16.192 -11.606 -0.834000
HETATM 4402  H1  WAT  1049       4.118 -15.383 -11.102  0.417000
HETATM 4403  H2  WAT  1049       4.918 -16.364 -11.931  0.417000
HETATM 4404  O   WAT  1050      -8.141 -19.841   5.368 -0.834000
HETATM 4405  H1  WAT  1050      -7.260 -19.507   5.533  0.417000
HETATM 4406  H2  WAT  1050      -8.401 -19.435   4.541  0.417000
HETATM 4407  O   WAT  1051      -1.973  13.681  13.201 -0.834000
HETATM 4408  H1  WAT  1051      -2.467  13.024  12.710  0.417000
HETATM 4409  H2  WAT  1051      -1.525  14.196  12.529  0.417000
HETATM 4410  O   WAT  1052      -0.250  16.439   8.198 -0.834000
HETATM 4411  H1  WAT  1052       0.122  15.655   8.602  0.417000
HETATM 4412  H2  WAT  1052      -1.176  16.230   8.078  0.417000
HETATM 4413  O   WAT  1053       0.808  21.787   4.324 -0.834000
HETATM 4414  H1  WAT  1053       0.956  22.728   4.229  0.417000
HETATM 4415  H2  WAT  1053       1.128  21.411   3.504  0.417000
HETATM 4416  O   WAT  1054      -3.916   3.011 -12.043 -0.834000
HETATM 4417  H1  WAT  1054      -4.201   2.539 -12.826  0.417000
HETATM 4418  H2  WAT  1054      -4.730   3.269 -11.610  0.417000
HETATM 4419  O   WAT  1055       3.434 -13.254 -14.211 -0.834000
HETATM 4420  H1  WAT  1055       4.048 -13.584 -14.867  0.417000
HETATM 4421  H2  WAT  1055       3.986 -13.005 -13.469  0.417000
HETATM 4422  O   WAT  1056       1.488   2.617 -22.717 -0.834000
HETATM 4423  H1  WAT  1056       1.168   1.777 -23.048  0.417000
HETATM 4424  H2  WAT  1056       0.774   3.230 -22.891  0.417000
HETATM 4425  O   WAT  1057       7.304  -8.654  22.912 -0.834000
HETATM 4426  H1  WAT  1057       7.767  -9.167  23.575  0.417000
HETATM 4427  H2  WAT  1057       7.935  -7.987  22.641  0.417000
HETATM 4428  O   WAT  1058       3.084   4.901 -11.429 -0.834000
HETATM 4429  H1  WAT  1058       3.437   4.021 -11.562  0.417000
HETATM 4430  H2  WAT  1058       3.576   5.246 -10.683  0.417000
HETATM 4431  O   WAT  1059     -23.083 -16.643   8.364 -0.834000
HETATM 4432  H1  WAT  1059     -23.831 -17.102   7.981  0.417000
HETATM 4433  H2  WAT  1059     -23.449 -16.167   9.109  0.417000
HETATM 4434  O   WAT  1060      -0.961   4.492 -27.294 -0.834000
HETATM 4435  H1  WAT  1060      -0.026   4.688 -27.354  0.417000
HETATM 4436  H2  WAT  1060      -1.234   4.347 -28.199  0.417000
HETATM 4437  O   WAT  1061      17.040   9.530   8.816 -0.834000
HETATM 4438  H1  WAT  1061      17.756  10.151   8.679  0.417000
HETATM 4439  H2  WAT  1061      16.246  10.057   8.725  0.417000
HETATM 4440  O   WAT  1062       3.376  27.425  -4.527 -0.834000
HETATM 4441  H1  WAT  1062       3.681  27.372  -5.433  0.417000
HETATM 4442  H2  WAT  1062       3.520  26.547  -4.174  0.417000
HETATM 4443  O   WAT  1063      29.797   3.361  -6.769 -0.834000
HETATM 4444  H1  WAT  1063      29.856   4.185  -6.285  0.417000
HETATM 4445  H2  WAT  1063      28.861   3.160  -6.787  0.417000
HETATM 4446  O   WAT  1064       5.022 -22.371 -16.961 -0.834000
HETATM 4447  H1  WAT  1064       5.133 -22.841 -17.788  0.417000
HETATM 4448  H2  WAT  1064       4.104 -22.511 -16.728  0.417000
HETATM 4449  O   WAT  1065      14.035  21.308 -13.805 -0.834000
HETATM 4450  H1  WAT  1065      13.840  22.244 -13.758  0.417000
HETATM 4451  H2  WAT  1065      13.240  20.915 -14.165  0.417000
HETATM 4452  O   WAT  1066      15.552  20.836 -16.121 -0.834000
HETATM 4453  H1  WAT  1066      15.098  20.691 -15.290  0.417000
HETATM 4454  H2  WAT  1066      16.126  20.075 -16.215  0.417000
HETATM 4455  O   WAT  1067      -0.165 -30.090   2.994 -0.834000
HETATM 4456  H1  WAT  1067      -0.364 -30.861   2.463  0.417000
HETATM 4457  H2  WAT  1067      -0.864 -29.470   2.787  0.417000
HETATM 4458  O   WAT  1068       2.070 -18.974   0.149 -0.834000
HETATM 4459  H1  WAT  1068       1.777 -18.253   0.707  0.417000
HETATM 4460  H2  WAT  1068       1.406 -19.030  -0.537  0.417000
HETATM 4461  O   WAT  1069     -17.130   7.100   5.208 -0.834000
HETATM 4462  H1  WAT  1069     -17.421   7.544   6.005  0.417000
HETATM 4463  H2  WAT  1069     -16.364   7.597   4.923  0.417000
HETATM 4464  O   WAT  1070      10.270 -19.593   7.974 -0.834000
HETATM 4465  H1  WAT  1070       9.511 -20.176   8.005  0.417000
HETATM 4466  H2  WAT  1070      10.065 -18.970   7.277  0.417000
HETATM 4467  O   WAT  1071     -21.644  -1.708  11.602 -0.834000
HETATM 4468  H1  WAT  1071     -22.169  -0.945  11.845  0.417000
HETATM 4469  H2  WAT  1071     -21.192  -1.955  12.408  0.417000
HETATM 4470  O   WAT  1072       7.488  -6.545 -29.022 -0.834000
HETATM 4471  H1  WAT  1072       7.084  -5.686 -29.140  0.417000
HETATM 4472  H2  WAT  1072       7.580  -6.638 -28.074  0.417000
HETATM 4473  O   WAT  1073       3.263 -13.470 -24.452 -0.834000
HETATM 4474  H1  WAT  1073       3.594 -12.999 -25.216  0.417000
HETATM 4475  H2  WAT  1073       4.049 -13.720 -23.966  0.417000
HETATM 4476  O   WAT  1074      -4.138  12.399  21.129 -0.834000
HETATM 4477  H1  WAT  1074      -4.700  12.523  20.364  0.417000
HETATM 4478  H2  WAT  1074      -4.199  11.463  21.322  0.417000
HETATM 4479  O   WAT  1075      -5.189 -24.059   0.671 -0.834000
HETATM 4480  H1  WAT  1075      -4.513 -23.382   0.679  0.417000
HETATM 4481  H2  WAT  1075      -5.083 -24.513   1.507  0.417000
HETATM 4482  O   WAT  1076      -5.685 -13.428 -23.129 -0.834000
HETATM 4483  H1  WAT  1076      -5.858 -12.661 -22.584  0.417000
HETATM 4484  H2  WAT  1076      -5.158 -13.093 -23.854  0.417000
HETATM 4485  O   WAT  1077      -6.451 -14.103  14.886 -0.834000
HETATM 4486  H1  WAT  1077      -5.682 -13.535  14.924  0.417000
HETATM 4487  H2  WAT  1077      -6.303 -14.655  14.117  0.417000
HETATM 4488  O   WAT  1078      14.095  13.892 -18.204 -0.834000
HETATM 4489  H1  WAT  1078      13.263  13.917 -17.730  0.417000
HETATM 4490  H2  WAT  1078      14.179  12.983 -18.493  0.417000
HETATM 4491  O   WAT  1079      19.667 -16.709   8.539 -0.834000
HETATM 4492  H1  WAT  1079      19.265 -15.979   8.068  0.417000
HETATM 4493  H2  WAT  1079      19.529 -17.466   7.969  0.417000
HETATM 4494  O   WAT  1080      -5.487 -11.649  -6.545 -0.834000
HETATM 4495  H1  WAT  1080      -6.034 -11.091  -7.098  0.417000
HETATM 4496  H2  WAT  1080      -6.075 -11.951  -5.853  0.417000
HETATM 4497  O   WAT  1081      19.770  12.694  -8.398 -0.834000
HETATM 4498  H1  WAT  1081      20.504  12.538  -7.804  0.417000
HETATM 4499  H2  WAT  1081      19.507  13.598  -8.222  0.417000
HETATM 4500  O   WAT  1082      12.157 -24.179  13.877 -0.834000
HETATM 4501  H1  WAT  1082      11.828 -23.686  14.629  0.417000
HETATM 4502  H2  WAT  1082      12.361 -23.510  13.223  0.417000
HETATM 4503  O   WAT  1083      16.500   6.202  17.221 -0.834000
HETATM 4504  H1  WAT  1083      16.136   5.523  16.652  0.417000
HETATM 4505  H2  WAT  1083      17.445   6.157  17.073  0.417000
HETATM 4506  O   WAT  1084       2.333   5.075 -29.836 -0.834000
HETATM 4507  H1  WAT  1084       2.985   5.742 -30.053  0.417000
HETATM 4508  H2  WAT  1084       2.214   5.155 -28.890  0.417000
HETATM 4509  O   WAT  1085       9.491  24.681   7.441 -0.834000
HETATM 4510  H1  WAT  1085       9.861  25.551   7.589  0.417000
HETATM 4511  H2  WAT  1085       9.406  24.305   8.317  0.417000
HETATM 4512  O   WAT  1086      -0.842  12.188  25.339 -0.834000
HETATM 4513  H1  WAT  1086      -0.795  12.377  24.401  0.417000
HETATM 4514  H2  WAT  1086      -1.725  11.844  25.470  0.417000
HETATM 4515  O   WAT  1087       5.452   9.560 -27.451 -0.834000
HETATM 4516  H1  WAT  1087       5.248   8.625 -27.461  0.417000
HETATM 4517  H2  WAT  1087       4.671   9.971 -27.081  0.417000
HETATM 4518  O   WAT  1088     -10.145 -13.422   1.592 -0.834000
HETATM 4519  H1  WAT  1088      -9.295 -13.680   1.949  0.417000
HETATM 4520  H2  WAT  1088     -10.331 -12.577   2.002  0.417000
HETATM 4521  O   WAT  1089      -7.823 -17.052  10.959 -0.834000
HETATM 4522  H1  WAT  1089      -8.466 -16.370  11.151  0.417000
HETATM 4523  H2  WAT  1089      -7.744 -17.045  10.005  0.417000
HETATM 4524  O   WAT  1090       8.465   8.277 -21.271 -0.834000
HETATM 4525  H1  WAT  1090       9.226   8.369 -21.843  0.417000
HETATM 4526  H2  WAT  1090       7.729   8.590 -21.797  0.417000
HETATM 4527  O   WAT  1091       5.090  25.138 -11.588 -0.834000
HETATM 4528  H1  WAT  1091       4.299  24.935 -11.089  0.417000
HETATM 4529  H2  WAT  1091       5.194  26.085 -11.498  0.417000
HETATM 4530  O   WAT  1092      -9.358  -0.200  24.234 -0.834000
HETATM 4531  H1  WAT  1092      -8.926  -0.643  24.965  0.417000
HETATM 4532  H2  WAT  1092     -10.201  -0.644  24.148  0.417000
HETATM 4533  O   WAT  1093      10.422  12.568   9.100 -0.834000
HETATM 4534  H1  WAT  1093      10.128  13.303   9.638  0.417000
HETATM 4535  H2  WAT  1093       9.787  12.525   8.385  0.417000
HETATM 4536  O   WAT  1094      -0.758  16.394 -13.418 -0.834000
HETATM 4537  H1  WAT  1094      -0.701  16.500 -12.468  0.417000
HETATM 4538  H2  WAT  1094       0.153  16.343 -13.708  0.417000
HETATM 4539  O   WAT  1095     -20.067   9.520  15.918 -0.834000
HETATM 4540  H1  WAT  1095     -19.198   9.409  15.534  0.417000
HETATM 4541  H2  WAT  1095     -20.242  10.458  15.848  0.417000
HETATM 4542  O   WAT  1096     -17.522 -20.107   4.161 -0.834000
HETATM 4543  H1  WAT  1096     -17.939 -20.799   4.676  0.417000
HETATM 4544  H2  WAT  1096     -18.246 -19.546   3.884  0.417000
HETATM 4545  O   WAT  1097     -16.673  -3.021  23.168 -0.834000
HETATM 4546  H1  WAT  1097     -17.611  -3.078  22.987  0.417000
HETATM 4547  H2  WAT  1097     -16.395  -2.212  22.739  0.417000
HETATM 4548  O   WAT  1098      -3.422  11.339  25.734 -0.834000
HETATM 4549  H1  WAT  1098      -3.292  10.665  26.401  0.417000
HETATM 4550  H2  WAT  1098      -4.004  11.976  26.148  0.417000
HETATM 4551  O   WAT  1099      -9.258  22.826   7.427 -0.834000
HETATM 4552  H1  WAT  1099      -9.762  22.082   7.098  0.417000
HETATM 4553  H2  WAT  1099      -9.838  23.247   8.061  0.417000
HETATM 4554  O   WAT  1100      15.521  -3.323   8.268 -0.834000
HETATM 4555  H1  WAT  1100      14.660  -2.912   8.192  0.417000
HETATM 4556  H2  WAT  1100      15.353  -4.257   8.143  0.417000
HETATM 4557  O   WAT  1101      -3.780  -7.827  15.002 -0.834000
HETATM 4558  H1  WAT  1101      -3.272  -8.197  14.280  0.417000
HETATM 4559  H2  WAT  1101      -4.558  -7.459  14.584  0.417000
HETATM 4560  O   WAT  1102      -4.578 -19.113  10.625 -0.834000
HETATM 4561  H1  WAT  1102      -4.487 -20.066  10.633  0.417000
HETATM 4562  H2  WAT  1102      -5.197 -18.938   9.916  0.417000
HETATM 4563  O   WAT  1103       8.238 -25.449   8.797 -0.834000
HETATM 4564  H1  WAT  1103       7.367 -25.120   9.018  0.417000
HETATM 4565  H2  WAT  1103       8.668 -25.574   9.643  0.417000
HETATM 4566  O   WAT  1104      -2.179 -13.621 -19.836 -0.834000
HETATM 4567  H1  WAT  1104      -1.599 -13.517 -20.590  0.417000
HETATM 4568  H2  WAT  1104      -2.896 -13.009 -20.000  0.417000
HETATM 4569  O   WAT  1105      -2.916 -16.063  21.344 -0.834000
HETATM 4570  H1  WAT  1105      -2.937 -15.292  21.912  0.417000
HETATM 4571  H2  WAT  1105      -3.557 -15.874  20.659  0.417000
HETATM 4572  O   WAT  1106       5.299  -4.856  11.250 -0.834000
HETATM 4573  H1  WAT  1106       4.672  -5.537  11.496  0.417000
HETATM 4574  H2  WAT  1106       5.386  -4.944  10.300  0.417000
HETATM 4575  O   WAT  1107      16.707  14.610  18.596 -0.834000
HETATM 4576  H1  WAT  1107      17.592  14.386  18.308  0.417000
HETATM 4577  H2  WAT  1107      16.219  13.789  18.530  0.417000
HETATM 4578  O   WAT  1108      -2.600   6.048 -23.068 -0.834000
HETATM 4579  H1  WAT  1108      -2.422   6.343 -22.175  0.417000
HETATM 4580  H2  WAT  1108      -3.538   6.199 -23.188  0.417000
HETATM 4581  O   WAT  1109       3.592 -18.104 -15.319 -0.834000
HETATM 4582  H1  WAT  1109       2.680 -17.813 -15.320  0.417000
HETATM 4583  H2  WAT  1109       4.053 -17.448 -15.841  0.417000
HETATM 4584  O   WAT  1110       0.136 -13.702  20.806 -0.834000
HETATM 4585  H1  WAT  1110       0.664 -14.087  21.505  0.417000
HETATM 4586  H2  WAT  1110       0.671 -12.983  20.470  0.417000
HETATM 4587  O   WAT  1111       6.748   0.001  20.903 -0.834000
HETATM 4588  H1  WAT  1111       6.335  -0.448  20.166  0.417000
HETATM 4589  H2  WAT  1111       7.040  -0.704  21.480  0.417000
HETATM 4590  O   WAT  1112       8.486   4.768  25.594 -0.834000
HETATM 4591  H1  WAT  1112       9.410   4.537  25.495  0.417000
HETATM 4592  H2  WAT  1112       8.110   4.041  26.089  0.417000
HETATM 4593  O   WAT  1113      -4.663  15.992  -3.436 -0.834000
HETATM 4594  H1  WAT  1113      -3.912  15.703  -2.917  0.417000
HETATM 4595  H2  WAT  1113      -4.556  15.551  -4.278  0.417000
HETATM 4596  O   WAT  1114       1.421  13.831 -17.372 -0.834000
HETATM 4597  H1  WAT  1114       0.469  13.868 -17.286  0.417000
HETATM 4598  H2  WAT  1114       1.685  13.101 -16.812  0.417000
HETATM 4599  O   WAT  1115       0.700  13.612  19.219 -0.834000
HETATM 4600  H1  WAT  1115      -0.224  13.417  19.372  0.417000
HETATM 4601  H2  WAT  1115       0.834  14.471  19.618  0.417000
HETATM 4602  O   WAT  1116      -6.683  23.382  -6.220 -0.834000
HETATM 4603  H1  WAT  1116      -6.235  23.289  -5.379  0.417000
HETATM 4604  H2  WAT  1116      -6.130  22.907  -6.839  0.417000
HETATM 4605  O   WAT  1117     -16.155 -13.815  18.587 -0.834000
HETATM 4606  H1  WAT  1117     -16.724 -14.579  18.492  0.417000
HETATM 4607  H2  WAT  1117     -16.162 -13.403  17.723  0.417000
HETATM 4608  O   WAT  1118     -21.218  -9.315 -14.318 -0.834000
HETATM 4609  H1  WAT  1118     -22.007  -9.768 -14.617  0.417000
HETATM 4610  H2  WAT  1118     -20.525  -9.972 -14.381  0.417000
HETATM 4611  O   WAT  1119     -22.252 -10.108  -2.610 -0.834000
HETATM 4612  H1  WAT  1119     -22.287 -11.024  -2.334  0.417000
HETATM 4613  H2  WAT  1119     -21.347  -9.843  -2.448  0.417000
HETATM 4614  O   WAT  1120       6.484  16.533  -0.673 -0.834000
HETATM 4615  H1  WAT  1120       5.786  16.756  -0.058  0.417000
HETATM 4616  H2  WAT  1120       7.130  17.231  -0.566  0.417000
HETATM 4617  O   WAT  1121      21.113   4.137 -11.666 -0.834000
HETATM 4618  H1  WAT  1121      21.223   5.012 -11.293  0.417000
HETATM 4619  H2  WAT  1121      21.562   4.178 -12.510  0.417000
HETATM 4620  O   WAT  1122      -9.909 -21.432  -2.801 -0.834000
HETATM 4621  H1  WAT  1122      -9.124 -21.105  -2.363  0.417000
HETATM 4622  H2  WAT  1122      -9.660 -21.497  -3.723  0.417000
HETATM 4623  O   WAT  1123       4.186 -14.657  22.586 -0.834000
HETATM 4624  H1  WAT  1123       4.287 -13.707  22.645  0.417000
HETATM 4625  H2  WAT  1123       4.805 -15.005  23.228  0.417000
HETATM 4626  O   WAT  1124      -6.131 -27.131 -12.593 -0.834000
HETATM 4627  H1  WAT  1124      -6.161 -26.259 -12.986  0.417000
HETATM 4628  H2  WAT  1124      -5.288 -27.161 -12.140  0.417000
HETATM 4629  O   WAT  1125       4.803 -19.104  17.364 -0.834000
HETATM 4630  H1  WAT  1125       5.098 -19.637  18.102  0.417000
HETATM 4631  H2  WAT  1125       4.057 -18.613  17.707  0.417000
HETATM 4632  O   WAT  1126      10.290 -16.472 -12.787 -0.834000
HETATM 4633  H1  WAT  1126       9.806 -16.836 -12.045  0.417000
HETATM 4634  H2  WAT  1126      10.340 -17.191 -13.416  0.417000
HETATM 4635  O   WAT  1127     -13.462 -19.364  16.657 -0.834000
HETATM 4636  H1  WAT  1127     -13.746 -18.649  17.226  0.417000
HETATM 4637  H2  WAT  1127     -13.953 -19.234  15.845  0.417000
HETATM 4638  O   WAT  1128      19.523   6.934   2.173 -0.834000
HETATM 4639  H1  WAT  1128      18.637   6.604   2.321  0.417000
HETATM 4640  H2  WAT  1128      20.065   6.147   2.114  0.417000
HETATM 4641  O   WAT  1129     -17.360   4.815   3.806 -0.834000
HETATM 4642  H1  WAT  1129     -17.270   5.624   4.310  0.417000
HETATM 4643  H2  WAT  1129     -18.242   4.503   4.011  0.417000
HETATM 4644  O   WAT  1130      13.634  11.559  13.335 -0.834000
HETATM 4645  H1  WAT  1130      13.630  12.188  12.613  0.417000
HETATM 4646  H2  WAT  1130      14.217  10.859  13.039  0.417000
HETATM 4647  O   WAT  1131       0.522  20.880   9.266 -0.834000
HETATM 4648  H1  WAT  1131       0.927  20.956   8.402  0.417000
HETATM 4649  H2  WAT  1131       1.049  20.222   9.720  0.417000
HETATM 4650  O   WAT  1132       5.602  10.124  16.306 -0.834000
HETATM 4651  H1  WAT  1132       5.265   9.230  16.247  0.417000
HETATM 4652  H2  WAT  1132       6.531  10.017  16.509  0.417000
HETATM 4653  O   WAT  1133       2.972 -27.143  -7.281 -0.834000
HETATM 4654  H1  WAT  1133       2.965 -28.031  -7.636  0.417000
HETATM 4655  H2  WAT  1133       3.699 -26.711  -7.731  0.417000
HETATM 4656  O   WAT  1134       7.767  27.340   8.543 -0.834000
HETATM 4657  H1  WAT  1134       8.721  27.375   8.615  0.417000
HETATM 4658  H2  WAT  1134       7.520  26.547   9.018  0.417000
HETATM 4659  O   WAT  1135       5.746  14.674 -23.908 -0.834000
HETATM 4660  H1  WAT  1135       5.841  15.475 -24.424  0.417000
HETATM 4661  H2  WAT  1135       4.813  14.466 -23.956  0.417000
HETATM 4662  O   WAT  1136       6.833  11.879 -11.090 -0.834000
HETATM 4663  H1  WAT  1136       7.757  12.111 -11.180  0.417000
HETATM 4664  H2  WAT  1136       6.373  12.506 -11.648  0.417000
HETATM 4665  O   WAT  1137       3.084  10.373 -26.421 -0.834000
HETATM 4666  H1  WAT  1137       2.501  11.125 -26.529  0.417000
HETATM 4667  H2  WAT  1137       2.601   9.639 -26.800  0.417000
HETATM 4668  O   WAT  1138      18.247 -17.376  -1.771 -0.834000
HETATM 4669  H1  WAT  1138      17.663 -16.638  -1.946  0.417000
HETATM 4670  H2  WAT  1138      18.714 -17.127  -0.973  0.417000
HETATM 4671  O   WAT  1139      14.910  12.440  18.335 -0.834000
HETATM 4672  H1  WAT  1139      14.805  12.488  17.385  0.417000
HETATM 4673  H2  WAT  1139      14.024  12.293  18.667  0.417000
HETATM 4674  O   WAT  1140      -4.672 -11.141 -17.193 -0.834000
HETATM 4675  H1  WAT  1140      -4.616 -11.956 -16.693  0.417000
HETATM 4676  H2  WAT  1140      -4.370 -11.377 -18.070  0.417000
HETATM 4677  O   WAT  1141       3.657  14.350  22.658 -0.834000
HETATM 4678  H1  WAT  1141       4.466  14.444  23.161  0.417000
HETATM 4679  H2  WAT  1141       3.409  13.432  22.771  0.417000
HETATM 4680  O   WAT  1142      25.319  -7.412   4.651 -0.834000
HETATM 4681  H1  WAT  1142      25.752  -7.750   3.868  0.417000
HETATM 4682  H2  WAT  1142      24.410  -7.277   4.382  0.417000
HETATM 4683  O   WAT  1143      -9.606  13.658 -21.182 -0.834000
HETATM 4684  H1  WAT  1143      -9.664  13.232 -22.038  0.417000
HETATM 4685  H2  WAT  1143     -10.099  14.472 -21.286  0.417000
HETATM 4686  O   WAT  1144      11.436   6.860 -10.734 -0.834000
HETATM 4687  H1  WAT  1144      10.540   7.156 -10.578  0.417000
HETATM 4688  H2  WAT  1144      11.945   7.667 -10.811  0.417000
HETATM 4689  O   WAT  1145      -0.760 -23.630  -2.067 -0.834000
HETATM 4690  H1  WAT  1145      -0.309 -22.793  -2.179  0.417000
HETATM 4691  H2  WAT  1145      -0.222 -24.259  -2.549  0.417000
HETATM 4692  O   WAT  1146      14.778   3.147  11.189 -0.834000
HETATM 4693  H1  WAT  1146      14.807   2.313  10.720  0.417000
HETATM 4694  H2  WAT  1146      13.891   3.190  11.546  0.417000
HETATM 4695  O   WAT  1147      21.746  -5.230  13.280 -0.834000
HETATM 4696  H1  WAT  1147      21.865  -4.323  12.996  0.417000
HETATM 4697  H2  WAT  1147      21.752  -5.738  12.469  0.417000
HETATM 4698  O   WAT  1148     -13.289  25.991  -1.971 -0.834000
HETATM 4699  H1  WAT  1148     -12.456  26.414  -2.179  0.417000
HETATM 4700  H2  WAT  1148     -13.401  25.332  -2.657  0.417000
HETATM 4701  O   WAT  1149      -9.301  16.521  17.812 -0.834000
HETATM 4702  H1  WAT  1149     -10.036  17.134  17.830  0.417000
HETATM 4703  H2  WAT  1149      -9.220  16.218  18.717  0.417000
HETATM 4704  O   WAT  1150      -0.277  13.881  27.409 -0.834000
HETATM 4705  H1  WAT  1150      -1.146  14.069  27.762  0.417000
HETATM 4706  H2  WAT  1150      -0.445  13.357  26.625  0.417000
HETATM 4707  O   WAT  1151      -2.840  24.376   5.102 -0.834000
HETATM 4708  H1  WAT  1151      -2.376  24.556   4.284  0.417000
HETATM 4709  H2  WAT  1151      -2.315  23.699   5.530  0.417000
HETATM 4710  O   WAT  1152      15.253 -17.858  18.043 -0.834000
HETATM 4711  H1  WAT  1152      15.190 -18.459  17.300  0.417000
HETATM 4712  H2  WAT  1152      14.413 -17.946  18.493  0.417000
HETATM 4713  O   WAT  1153       2.688  17.446 -21.452 -0.834000
HETATM 4714  H1  WAT  1153       3.227  17.423 -22.243  0.417000
HETATM 4715  H2  WAT  1153       2.301  18.321 -21.451  0.417000
HETATM 4716  O   WAT  1154       8.990  14.785  19.800 -0.834000
HETATM 4717  H1  WAT  1154       8.204  15.326  19.881  0.417000
HETATM 4718  H2  WAT  1154       9.242  14.593  20.704  0.417000
HETATM 4719  O   WAT  1155       6.214   5.565  24.181 -0.834000
HETATM 4720  H1  WAT  1155       6.620   6.172  23.562  0.417000
HETATM 4721  H2  WAT  1155       6.950   5.185  24.661  0.417000
HETATM 4722  O   WAT  1156      -6.226 -26.200   5.272 -0.834000
HETATM 4723  H1  WAT  1156      -6.299 -27.119   5.016  0.417000
HETATM 4724  H2  WAT  1156      -5.860 -26.226   6.156  0.417000
HETATM 4725  O   WAT  1157      -4.675   8.740 -24.817 -0.834000
HETATM 4726  H1  WAT  1157      -4.798   8.012 -24.207  0.417000
HETATM 4727  H2  WAT  1157      -4.849   8.362 -25.679  0.417000
HETATM 4728  O   WAT  1158      21.885  10.605   7.892 -0.834000
HETATM 4729  H1  WAT  1158      21.848   9.787   8.388  0.417000
HETATM 4730  H2  WAT  1158      22.008  10.328   6.984  0.417000
HETATM 4731  O   WAT  1159     -20.052 -16.483  11.865 -0.834000
HETATM 4732  H1  WAT  1159     -19.333 -16.051  11.406  0.417000
HETATM 4733  H2  WAT  1159     -20.497 -15.777  12.334  0.417000
HETATM 4734  O   WAT  1160     -18.340 -22.289   5.737 -0.834000
HETATM 4735  H1  WAT  1160     -17.836 -22.085   6.525  0.417000
HETATM 4736  H2  WAT  1160     -17.829 -22.966   5.294  0.417000
HETATM 4737  O   WAT  1161     -16.580  -2.629  -6.755 -0.834000
HETATM 4738  H1  WAT  1161     -17.476  -2.963  -6.720  0.417000
HETATM 4739  H2  WAT  1161     -16.097  -3.289  -7.252  0.417000
HETATM 4740  O   WAT  1162      19.173  11.142   8.121 -0.834000
HETATM 4741  H1  WAT  1162      18.942  11.001   7.202  0.417000
HETATM 4742  H2  WAT  1162      20.125  11.044   8.145  0.417000
HETATM 4743  O   WAT  1163      -4.955 -12.458  19.138 -0.834000
HETATM 4744  H1  WAT  1163      -5.176 -11.784  19.780  0.417000
HETATM 4745  H2  WAT  1163      -4.108 -12.185  18.785  0.417000
HETATM 4746  O   WAT  1164      19.610   8.414   4.508 -0.834000
HETATM 4747  H1  WAT  1164      19.447   7.723   5.150  0.417000
HETATM 4748  H2  WAT  1164      19.591   7.964   3.663  0.417000
HETATM 4749  O   WAT  1165       4.809 -17.971   7.525 -0.834000
HETATM 4750  H1  WAT  1165       5.746 -17.779   7.495  0.417000
HETATM 4751  H2  WAT  1165       4.398 -17.221   7.094  0.417000
HETATM 4752  O   WAT  1166     -23.821  -1.185 -18.774 -0.834000
HETATM 4753  H1  WAT  1166     -23.373  -1.527 -18.000  0.417000
HETATM 4754  H2  WAT  1166     -23.124  -1.059 -19.418  0.417000
HETATM 4755  O   WAT  1167     -17.106  12.230  -8.910 -0.834000
HETATM 4756  H1  WAT  1167     -17.667  11.690  -9.466  0.417000
HETATM 4757  H2  WAT  1167     -17.493  12.158  -8.037  0.417000
HETATM 4758  O   WAT  1168      -1.622 -28.449   8.500 -0.834000
HETATM 4759  H1  WAT  1168      -0.773 -28.454   8.056  0.417000
HETATM 4760  H2  WAT  1168      -2.263 -28.398   7.791  0.417000
HETATM 4761  O   WAT  1169      25.910   5.984  -5.975 -0.834000
HETATM 4762  H1  WAT  1169      25.177   6.576  -5.806  0.417000
HETATM 4763  H2  WAT  1169      25.506   5.208  -6.364  0.417000
HETATM 4764  O   WAT  1170       3.049 -20.275   3.948 -0.834000
HETATM 4765  H1  WAT  1170       2.561 -19.549   4.337  0.417000
HETATM 4766  H2  WAT  1170       2.459 -20.629   3.282  0.417000
HETATM 4767  O   WAT  1171      -6.304  17.029   2.905 -0.834000
HETATM 4768  H1  WAT  1171      -6.569  17.033   1.985  0.417000
HETATM 4769  H2  WAT  1171      -6.522  16.149   3.212  0.417000
HETATM 4770  O   WAT  1172       8.913  23.814  -1.259 -0.834000
HETATM 4771  H1  WAT  1172       8.241  24.128  -1.864  0.417000
HETATM 4772  H2  WAT  1172       9.171  24.591  -0.763  0.417000
HETATM 4773  O   WAT  1173      -2.841   9.142 -17.484 -0.834000
HETATM 4774  H1  WAT  1173      -2.220   9.680 -17.974  0.417000
HETATM 4775  H2  WAT  1173      -3.480   8.857 -18.137  0.417000
HETATM 4776  O   WAT  1174      15.560 -25.853  -4.660 -0.834000
HETATM 4777  H1  WAT  1174      15.614 -24.944  -4.363  0.417000
HETATM 4778  H2  WAT  1174      16.263 -25.937  -5.304  0.417000
HETATM 4779  O   WAT  1175     -12.477   1.834   2.185 -0.834000
HETATM 4780  H1  WAT  1175     -11.883   1.129   2.442  0.417000
HETATM 4781  H2  WAT  1175     -12.294   2.539   2.805  0.417000
HETATM 4782  O   WAT  1176     -15.892 -12.504  16.183 -0.834000
HETATM 4783  H1  WAT  1176     -15.501 -13.172  15.620  0.417000
HETATM 4784  H2  WAT  1176     -15.146 -12.001  16.510  0.417000
HETATM 4785  O   WAT  1177      10.817  23.174  12.009 -0.834000
HETATM 4786  H1  WAT  1177      11.156  22.957  12.878  0.417000
HETATM 4787  H2  WAT  1177      11.558  23.031  11.421  0.417000
HETATM 4788  O   WAT  1178     -23.744  -7.816 -15.808 -0.834000
HETATM 4789  H1  WAT  1178     -23.158  -8.241 -16.435  0.417000
HETATM 4790  H2  WAT  1178     -23.782  -6.904 -16.096  0.417000
HETATM 4791  O   WAT  1179     -24.977   8.721  14.102 -0.834000
HETATM 4792  H1  WAT  1179     -25.190   8.718  13.168  0.417000
HETATM 4793  H2  WAT  1179     -24.026   8.617  14.131  0.417000
HETATM 4794  O   WAT  1180      14.138  -3.966  14.431 -0.834000
HETATM 4795  H1  WAT  1180      14.738  -4.224  13.731  0.417000
HETATM 4796  H2  WAT  1180      13.576  -4.731  14.558  0.417000
HETATM 4797  O   WAT  1181     -11.511  26.379  -6.369 -0.834000
HETATM 4798  H1  WAT  1181     -11.485  25.434  -6.221  0.417000
HETATM 4799  H2  WAT  1181     -11.532  26.473  -7.322  0.417000
HETATM 4800  O   WAT  1182      -4.365  -1.731 -29.781 -0.834000
HETATM 4801  H1  WAT  1182      -4.589  -0.932 -30.258  0.417000
HETATM 4802  H2  WAT  1182      -5.022  -1.787 -29.087  0.417000
HETATM 4803  O   WAT  1183      -0.181 -16.018 -23.239 -0.834000
HETATM 4804  H1  WAT  1183      -0.970 -16.310 -23.696  0.417000
HETATM 4805  H2  WAT  1183       0.476 -15.928 -23.929  0.417000
HETATM 4806  O   WAT  1184      21.297  13.479  10.228 -0.834000
HETATM 4807  H1  WAT  1184      22.008  12.842  10.300  0.417000
HETATM 4808  H2  WAT  1184      21.369  13.817   9.335  0.417000
HETATM 4809  O   WAT  1185      16.657   5.252 -12.256 -0.834000
HETATM 4810  H1  WAT  1185      15.947   5.463 -11.650  0.417000
HETATM 4811  H2  WAT  1185      16.212   4.973 -13.057  0.417000
HETATM 4812  O   WAT  1186     -20.450 -12.092  16.913 -0.834000
HETATM 4813  H1  WAT  1186     -21.019 -12.727  16.478  0.417000
HETATM 4814  H2  WAT  1186     -20.911 -11.258  16.825  0.417000
HETATM 4815  O   WAT  1187      14.030   8.268 -17.493 -0.834000
HETATM 4816  H1  WAT  1187      13.493   8.480 -18.257  0.417000
HETATM 4817  H2  WAT  1187      14.012   7.313 -17.445  0.417000
HETATM 4818  O   WAT  1188      12.691 -17.563  13.437 -0.834000
HETATM 4819  H1  WAT  1188      13.597 -17.871  13.435  0.417000
HETATM 4820  H2  WAT  1188      12.603 -17.071  12.621  0.417000
HETATM 4821  O   WAT  1189     -27.315   8.151   6.173 -0.834000
HETATM 4822  H1  WAT  1189     -27.529   9.000   6.561  0.417000
HETATM 4823  H2  WAT  1189     -27.680   7.510   6.783  0.417000
HETATM 4824  O   WAT  1190       3.485  -0.425 -23.849 -0.834000
HETATM 4825  H1  WAT  1190       4.043   0.251 -23.463  0.417000
HETATM 4826  H2  WAT  1190       3.653  -1.204 -23.319  0.417000
HETATM 4827  O   WAT  1191     -14.894 -25.118   6.457 -0.834000
HETATM 4828  H1  WAT  1191     -14.342 -24.360   6.648  0.417000
HETATM 4829  H2  WAT  1191     -15.564 -25.105   7.140  0.417000
HETATM 4830  O   WAT  1192      -7.568 -20.230  16.651 -0.834000
HETATM 4831  H1  WAT  1192      -6.963 -19.510  16.470  0.417000
HETATM 4832  H2  WAT  1192      -7.895 -20.052  17.533  0.417000
HETATM 4833  O   WAT  1193      -9.101 -12.856 -10.379 -0.834000
HETATM 4834  H1  WAT  1193      -9.151 -12.656  -9.444  0.417000
HETATM 4835  H2  WAT  1193      -9.988 -13.129 -10.613  0.417000
HETATM 4836  O   WAT  1194      -4.237 -10.107  16.412 -0.834000
HETATM 4837  H1  WAT  1194      -5.158  -9.961  16.627  0.417000
HETATM 4838  H2  WAT  1194      -3.973  -9.316  15.942  0.417000
HETATM 4839  O   WAT  1195       0.683   0.217 -23.768 -0.834000
HETATM 4840  H1  WAT  1195       0.294   0.173 -24.641  0.417000
HETATM 4841  H2  WAT  1195       1.571  -0.123 -23.884  0.417000
HETATM 4842  O   WAT  1196      19.015  22.998  -2.279 -0.834000
HETATM 4843  H1  WAT  1196      18.436  23.483  -1.692  0.417000
HETATM 4844  H2  WAT  1196      18.698  23.209  -3.157  0.417000
HETATM 4845  O   WAT  1197      23.624 -11.823  10.496 -0.834000
HETATM 4846  H1  WAT  1197      24.280 -12.513  10.597  0.417000
HETATM 4847  H2  WAT  1197      22.862 -12.269  10.126  0.417000
HETATM 4848  O   WAT  1198      -0.353  28.155   5.094 -0.834000
HETATM 4849  H1  WAT  1198      -0.023  28.973   5.466  0.417000
HETATM 4850  H2  WAT  1198      -0.185  28.234   4.156  0.417000
HETATM 4851  O   WAT  1199     -21.935   5.939   3.971 -0.834000
HETATM 4852  H1  WAT  1199     -22.730   5.632   3.534  0.417000
HETATM 4853  H2  WAT  1199     -21.739   6.776   3.550  0.417000
HETATM 4854  O   WAT  1200     -18.329 -12.932  -2.215 -0.834000
HETATM 4855  H1  WAT  1200     -18.621 -12.273  -1.585  0.417000
HETATM 4856  H2  WAT  1200     -18.012 -13.655  -1.674  0.417000
HETATM 4857  O   WAT  1201      27.454   0.544  -8.496 -0.834000
HETATM 4858  H1  WAT  1201      26.574   0.322  -8.799  0.417000
HETATM 4859  H2  WAT  1201      27.333   1.332  -7.967  0.417000
HETATM 4860  O   WAT  1202     -14.004  -0.300  23.772 -0.834000
HETATM 4861  H1  WAT  1202     -14.410  -0.408  24.632  0.417000
HETATM 4862  H2  WAT  1202     -14.716  -0.457  23.151  0.417000
HETATM 4863  O   WAT  1203      18.053  -2.953  -2.459 -0.834000
HETATM 4864  H1  WAT  1203      17.375  -3.604  -2.279  0.417000
HETATM 4865  H2  WAT  1203      17.960  -2.310  -1.757  0.417000
HETATM 4866  O   WAT  1204      14.114 -18.708   0.376 -0.834000
HETATM 4867  H1  WAT  1204      14.779 -19.381   0.522  0.417000
HETATM 4868  H2  WAT  1204      13.403 -19.167  -0.072  0.417000
HETATM 4869  O   WAT  1205      -0.602 -14.784 -15.439 -0.834000
HETATM 4870  H1  WAT  1205      -0.126 -14.248 -14.805  0.417000
HETATM 4871  H2  WAT  1205      -0.811 -14.182 -16.153  0.417000
HETATM 4872  O   WAT  1206      24.036 -15.885   9.156 -0.834000
HETATM 4873  H1  WAT  1206      24.262 -16.815   9.162  0.417000
HETATM 4874  H2  WAT  1206      24.000 -15.653   8.228  0.417000
HETATM 4875  O   WAT  1207      15.756 -23.270  -3.895 -0.834000
HETATM 4876  H1  WAT  1207      16.555 -23.028  -3.427  0.417000
HETATM 4877  H2  WAT  1207      15.602 -22.544  -4.499  0.417000
HETATM 4878  O   WAT  1208       2.568  11.006  -7.283 -0.834000
HETATM 4879  H1  WAT  1208       3.309  10.641  -6.800  0.417000
HETATM 4880  H2  WAT  1208       2.017  10.250  -7.484  0.417000
HETATM 4881  O   WAT  1209      14.758  16.446  18.106 -0.834000
HETATM 4882  H1  WAT  1209      15.434  15.786  18.261  0.417000
HETATM 4883  H2  WAT  1209      14.847  16.667  17.180  0.417000
HETATM 4884  O   WAT  1210     -10.316 -18.826  -5.960 -0.834000
HETATM 4885  H1  WAT  1210     -10.113 -18.058  -6.494  0.417000
HETATM 4886  H2  WAT  1210     -10.576 -18.466  -5.112  0.417000
HETATM 4887  O   WAT  1211     -20.970  10.851  -3.222 -0.834000
HETATM 4888  H1  WAT  1211     -20.726  10.726  -2.304  0.417000
HETATM 4889  H2  WAT  1211     -20.140  11.012  -3.670  0.417000
HETATM 4890  O   WAT  1212     -13.319 -20.975  -9.494 -0.834000
HETATM 4891  H1  WAT  1212     -13.817 -21.747  -9.225  0.417000
HETATM 4892  H2  WAT  1212     -13.009 -20.592  -8.674  0.417000
HETATM 4893  O   WAT  1213      10.988   6.289   7.941 -0.834000
HETATM 4894  H1  WAT  1213      10.912   6.898   8.676  0.417000
HETATM 4895  H2  WAT  1213      10.421   5.555   8.178  0.417000
HETATM 4896  O   WAT  1214      -6.386   9.868 -20.602 -0.834000
HETATM 4897  H1  WAT  1214      -7.320   9.677 -20.515  0.417000
HETATM 4898  H2  WAT  1214      -6.269  10.078 -21.529  0.417000
HETATM 4899  O   WAT  1215     -15.173 -17.344 -10.409 -0.834000
HETATM 4900  H1  WAT  1215     -14.575 -16.709 -10.013  0.417000
HETATM 4901  H2  WAT  1215     -15.851 -17.479  -9.748  0.417000
HETATM 4902  O   WAT  1216     -22.888  15.910   2.876 -0.834000
HETATM 4903  H1  WAT  1216     -21.959  16.120   2.977  0.417000
HETATM 4904  H2  WAT  1216     -22.912  15.259   2.175  0.417000
HETATM 4905  O   WAT  1217      -9.985  -5.207  23.892 -0.834000
HETATM 4906  H1  WAT  1217     -10.644  -4.608  23.543  0.417000
HETATM 4907  H2  WAT  1217      -9.260  -4.640  24.153  0.417000
HETATM 4908  O   WAT  1218     -26.654  -6.628   4.970 -0.834000
HETATM 4909  H1  WAT  1218     -25.793  -6.941   5.249  0.417000
HETATM 4910  H2  WAT  1218     -26.576  -6.523   4.022  0.417000
HETATM 4911  O   WAT  1219      14.450   5.643 -10.644 -0.834000
HETATM 4912  H1  WAT  1219      14.517   6.169  -9.847  0.417000
HETATM 4913  H2  WAT  1219      13.554   5.785 -10.950  0.417000
HETATM 4914  O   WAT  1220      -0.188  19.273 -23.615 -0.834000
HETATM 4915  H1  WAT  1220      -0.713  18.529 -23.319  0.417000
HETATM 4916  H2  WAT  1220       0.354  18.919 -24.320  0.417000
HETATM 4917  O   WAT  1221      -5.705 -16.506 -20.665 -0.834000
HETATM 4918  H1  WAT  1221      -5.358 -17.259 -20.186  0.417000
HETATM 4919  H2  WAT  1221      -5.564 -15.763 -20.078  0.417000
HETATM 4920  O   WAT  1222     -20.437  -4.853  -8.866 -0.834000
HETATM 4921  H1  WAT  1222     -21.299  -4.627  -8.515  0.417000
HETATM 4922  H2  WAT  1222     -20.589  -4.998  -9.800  0.417000
HETATM 4923  O   WAT  1223       5.929 -15.139   8.191 -0.834000
HETATM 4924  H1  WAT  1223       6.505 -15.853   7.918  0.417000
HETATM 4925  H2  WAT  1223       5.197 -15.173   7.575  0.417000
HETATM 4926  O   WAT  1224       3.073  -1.610 -19.657 -0.834000
HETATM 4927  H1  WAT  1224       2.156  -1.868 -19.749  0.417000
HETATM 4928  H2  WAT  1224       3.488  -2.352 -19.217  0.417000
HETATM 4929  O   WAT  1225      -6.249  25.714  -3.543 -0.834000
HETATM 4930  H1  WAT  1225      -5.410  26.146  -3.386  0.417000
HETATM 4931  H2  WAT  1225      -6.026  24.788  -3.645  0.417000
HETATM 4932  O   WAT  1226       2.768  -6.550 -29.379 -0.834000
HETATM 4933  H1  WAT  1226       3.386  -7.129 -28.934  0.417000
HETATM 4934  H2  WAT  1226       2.704  -6.904 -30.267  0.417000
HETATM 4935  O   WAT  1227       3.562  -4.494  15.652 -0.834000
HETATM 4936  H1  WAT  1227       4.143  -4.258  14.928  0.417000
HETATM 4937  H2  WAT  1227       3.358  -3.661  16.076  0.417000
HETATM 4938  O   WAT  1228      14.252 -18.408  -9.432 -0.834000
HETATM 4939  H1  WAT  1228      14.713 -17.582  -9.580  0.417000
HETATM 4940  H2  WAT  1228      13.460 -18.157  -8.956  0.417000
HETATM 4941  O   WAT  1229      -5.526 -14.764  -3.977 -0.834000
HETATM 4942  H1  WAT  1229      -5.414 -15.147  -4.847  0.417000
HETATM 4943  H2  WAT  1229      -4.638 -14.543  -3.697  0.417000
HETATM 4944  O   WAT  1230     -11.914 -27.510  -0.003 -0.834000
HETATM 4945  H1  WAT  1230     -12.687 -27.499  -0.567  0.417000
HETATM 4946  H2  WAT  1230     -11.782 -26.594   0.241  0.417000
HETATM 4947  O   WAT  1231      18.197  -6.270  22.294 -0.834000
HETATM 4948  H1  WAT  1231      17.373  -5.909  21.968  0.417000
HETATM 4949  H2  WAT  1231      18.621  -6.637  21.518  0.417000
HETATM 4950  O   WAT  1232      12.437  23.586   4.569 -0.834000
HETATM 4951  H1  WAT  1232      13.212  23.035   4.678  0.417000
HETATM 4952  H2  WAT  1232      11.787  23.206   5.160  0.417000
HETATM 4953  O   WAT  1233       6.321  -5.002  28.890 -0.834000
HETATM 4954  H1  WAT  1233       6.965  -4.791  29.566  0.417000
HETATM 4955  H2  WAT  1233       5.809  -5.720  29.263  0.417000
HETATM 4956  O   WAT  1234       3.776  25.947   1.170 -0.834000
HETATM 4957  H1  WAT  1234       3.902  25.580   2.045  0.417000
HETATM 4958  H2  WAT  1234       4.593  26.412   0.987  0.417000
HETATM 4959  O   WAT  1235      10.034  19.253 -10.183 -0.834000
HETATM 4960  H1  WAT  1235       9.109  19.498 -10.151  0.417000
HETATM 4961  H2  WAT  1235      10.307  19.463 -11.076  0.417000
HETATM 4962  O   WAT  1236       3.250  23.436 -15.775 -0.834000
HETATM 4963  H1  WAT  1236       2.458  23.666 -15.288  0.417000
HETATM 4964  H2  WAT  1236       3.959  23.533 -15.139  0.417000
HETATM 4965  O   WAT  1237      25.536  -4.172   1.035 -0.834000
HETATM 4966  H1  WAT  1237      25.896  -5.035   0.829  0.417000
HETATM 4967  H2  WAT  1237      25.320  -3.793   0.184  0.417000
HETATM 4968  O   WAT  1238       4.150 -22.668  -3.772 -0.834000
HETATM 4969  H1  WAT  1238       4.018 -23.616  -3.797  0.417000
HETATM 4970  H2  WAT  1238       4.372 -22.480  -2.860  0.417000
HETATM 4971  O   WAT  1239      22.911  -6.879  -8.499 -0.834000
HETATM 4972  H1  WAT  1239      22.869  -5.936  -8.655  0.417000
HETATM 4973  H2  WAT  1239      23.659  -7.175  -9.017  0.417000
HETATM 4974  O   WAT  1240     -24.238  14.475  -3.434 -0.834000
HETATM 4975  H1  WAT  1240     -24.360  15.224  -4.018  0.417000
HETATM 4976  H2  WAT  1240     -23.457  14.035  -3.770  0.417000
HETATM 4977  O   WAT  1241      13.641   5.567 -17.774 -0.834000
HETATM 4978  H1  WAT  1241      13.469   5.149 -18.619  0.417000
HETATM 4979  H2  WAT  1241      12.853   5.394 -17.258  0.417000
HETATM 4980  O   WAT  1242      -3.041 -23.430  14.832 -0.834000
HETATM 4981  H1  WAT  1242      -3.323 -22.767  14.203  0.417000
HETATM 4982  H2  WAT  1242      -2.385 -23.943  14.361  0.417000
HETATM 4983  O   WAT  1243      -7.624  24.275  -9.596 -0.834000
HETATM 4984  H1  WAT  1243      -6.846  23.840  -9.946  0.417000
HETATM 4985  H2  WAT  1243      -7.278  24.941  -9.001  0.417000
HETATM 4986  O   WAT  1244      10.624  22.488   6.296 -0.834000
HETATM 4987  H1  WAT  1244       9.923  21.838   6.244  0.417000
HETATM 4988  H2  WAT  1244      10.199  23.269   6.651  0.417000
HETATM 4989  O   WAT  1245     -20.899   9.400  11.887 -0.834000
HETATM 4990  H1  WAT  1245     -21.539   9.543  11.189  0.417000
HETATM 4991  H2  WAT  1245     -20.675   8.472  11.820  0.417000
HETATM 4992  O   WAT  1246      12.969 -10.868  18.795 -0.834000
HETATM 4993  H1  WAT  1246      12.112 -10.745  19.204  0.417000
HETATM 4994  H2  WAT  1246      13.595 -10.585  19.461  0.417000
HETATM 4995  O   WAT  1247     -27.042  -0.665 -12.001 -0.834000
HETATM 4996  H1  WAT  1247     -26.232  -0.873 -11.537  0.417000
HETATM 4997  H2  WAT  1247     -26.755  -0.211 -12.794  0.417000
HETATM 4998  O   WAT  1248     -22.816  -2.966   5.472 -0.834000
HETATM 4999  H1  WAT  1248     -22.247  -2.449   6.043  0.417000
HETATM 5000  H2  WAT  1248     -22.839  -2.477   4.650  0.417000
HETATM 5001  O   WAT  1249     -23.217   5.860 -13.308 -0.834000
HETATM 5002  H1  WAT  1249     -22.411   5.683 -13.793  0.417000
HETATM 5003  H2  WAT  1249     -22.997   5.664 -12.398  0.417000
HETATM 5004  O   WAT  1250       6.358  13.840 -21.318 -0.834000
HETATM 5005  H1  WAT  1250       6.879  13.081 -21.580  0.417000
HETATM 5006  H2  WAT  1250       6.154  14.285 -22.140  0.417000
HETATM 5007  O   WAT  1251     -19.520   0.051  13.513 -0.834000
HETATM 5008  H1  WAT  1251     -19.208   0.344  14.369  0.417000
HETATM 5009  H2  WAT  1251     -19.786  -0.858  13.653  0.417000
HETATM 5010  O   WAT  1252     -18.861   3.915  -6.842 -0.834000
HETATM 5011  H1  WAT  1252     -19.532   4.570  -6.652  0.417000
HETATM 5012  H2  WAT  1252     -19.282   3.311  -7.453  0.417000
HETATM 5013  O   WAT  1253      21.633   1.950  17.625 -0.834000
HETATM 5014  H1  WAT  1253      20.767   2.233  17.919  0.417000
HETATM 5015  H2  WAT  1253      22.008   2.725  17.206  0.417000
HETATM 5016  O   WAT  1254      21.956  -4.797  -4.719 -0.834000
HETATM 5017  H1  WAT  1254      21.222  -4.659  -5.319  0.417000
HETATM 5018  H2  WAT  1254      22.403  -5.570  -5.063  0.417000
HETATM 5019  O   WAT  1255     -18.485  17.332  -0.956 -0.834000
HETATM 5020  H1  WAT  1255     -17.825  17.283  -1.648  0.417000
HETATM 5021  H2  WAT  1255     -18.589  18.269  -0.792  0.417000
HETATM 5022  O   WAT  1256       3.915  24.860   3.707 -0.834000
HETATM 5023  H1  WAT  1256       4.314  24.078   4.087  0.417000
HETATM 5024  H2  WAT  1256       4.195  25.575   4.278  0.417000
HETATM 5025  O   WAT  1257     -23.836   8.564 -13.908 -0.834000
HETATM 5026  H1  WAT  1257     -23.638   7.645 -13.729  0.417000
HETATM 5027  H2  WAT  1257     -23.059   9.038 -13.612  0.417000
HETATM 5028  O   WAT  1258     -16.689  -8.404   0.332 -0.834000
HETATM 5029  H1  WAT  1258     -17.055  -7.561   0.600  0.417000
HETATM 5030  H2  WAT  1258     -17.126  -9.044   0.893  0.417000
HETATM 5031  O   WAT  1259      14.758  -6.447 -15.991 -0.834000
HETATM 5032  H1  WAT  1259      14.108  -6.121 -15.369  0.417000
HETATM 5033  H2  WAT  1259      15.419  -5.755 -16.031  0.417000
HETATM 5034  O   WAT  1260      -8.727  -7.501 -16.823 -0.834000
HETATM 5035  H1  WAT  1260      -8.500  -7.090 -15.989  0.417000
HETATM 5036  H2  WAT  1260      -8.102  -8.221 -16.913  0.417000
HETATM 5037  O   WAT  1261     -19.873  14.809 -10.594 -0.834000
HETATM 5038  H1  WAT  1261     -19.987  15.716 -10.310  0.417000
HETATM 5039  H2  WAT  1261     -20.468  14.714 -11.337  0.417000
HETATM 5040  O   WAT  1262      19.557  16.726  11.230 -0.834000
HETATM 5041  H1  WAT  1262      20.158  17.413  11.517  0.417000
HETATM 5042  H2  WAT  1262      19.780  16.580  10.311  0.417000
HETATM 5043  O   WAT  1263      24.412  11.770  -9.365 -0.834000
HETATM 5044  H1  WAT  1263      24.035  10.892  -9.296  0.417000
HETATM 5045  H2  WAT  1263      23.824  12.237  -9.959  0.417000
HETATM 5046  O   WAT  1264      18.887 -18.756   6.894 -0.834000
HETATM 5047  H1  WAT  1264      19.298 -19.594   7.105  0.417000
HETATM 5048  H2  WAT  1264      17.947 -18.937   6.922  0.417000
HETATM 5049  O   WAT  1265      -9.019  16.872  -5.623 -0.834000
HETATM 5050  H1  WAT  1265      -9.420  17.609  -5.161  0.417000
HETATM 5051  H2  WAT  1265      -9.524  16.792  -6.432  0.417000
HETATM 5052  O   WAT  1266     -12.690 -13.414 -16.358 -0.834000
HETATM 5053  H1  WAT  1266     -13.002 -13.599 -17.244  0.417000
HETATM 5054  H2  WAT  1266     -12.049 -12.712 -16.471  0.417000
HETATM 5055  O   WAT  1267       1.083 -14.770 -19.851 -0.834000
HETATM 5056  H1  WAT  1267       0.662 -14.332 -20.590  0.417000
HETATM 5057  H2  WAT  1267       1.369 -14.056 -19.281  0.417000
HETATM 5058  O   WAT  1268      26.830  -3.236   3.283 -0.834000
HETATM 5059  H1  WAT  1268      26.379  -3.524   2.490  0.417000
HETATM 5060  H2  WAT  1268      26.837  -2.281   3.221  0.417000
HETATM 5061  O   WAT  1269       1.035  13.560 -13.332 -0.834000
HETATM 5062  H1  WAT  1269       1.836  13.043 -13.251  0.417000
HETATM 5063  H2  WAT  1269       1.340  14.447 -13.522  0.417000
HETATM 5064  O   WAT  1270     -12.230  18.736  10.180 -0.834000
HETATM 5065  H1  WAT  1270     -11.454  18.882   9.639  0.417000
HETATM 5066  H2  WAT  1270     -12.210  17.801  10.382  0.417000
HETATM 5067  O   WAT  1271      22.308  -7.275 -13.066 -0.834000
HETATM 5068  H1  WAT  1271      22.708  -8.083 -13.386  0.417000
HETATM 5069  H2  WAT  1271      21.674  -7.565 -12.410  0.417000
HETATM 5070  O   WAT  1272     -25.989   7.751  -0.828 -0.834000
HETATM 5071  H1  WAT  1272     -25.095   8.048  -0.999  0.417000
HETATM 5072  H2  WAT  1272     -26.024   7.634   0.121  0.417000
HETATM 5073  O   WAT  1273      20.851   1.783  14.336 -0.834000
HETATM 5074  H1  WAT  1273      20.645   1.102  14.977  0.417000
HETATM 5075  H2  WAT  1273      21.724   1.555  14.017  0.417000
HETATM 5076  O   WAT  1274      -3.507  25.418  12.676 -0.834000
HETATM 5077  H1  WAT  1274      -3.045  26.207  12.393  0.417000
HETATM 5078  H2  WAT  1274      -4.219  25.319  12.045  0.417000
HETATM 5079  O   WAT  1275      -5.454  25.298 -12.152 -0.834000
HETATM 5080  H1  WAT  1275      -5.261  24.643 -11.481  0.417000
HETATM 5081  H2  WAT  1275      -5.731  26.071 -11.659  0.417000
HETATM 5082  O   WAT  1276       2.561   8.267  19.056 -0.834000
HETATM 5083  H1  WAT  1276       2.612   8.936  18.373  0.417000
HETATM 5084  H2  WAT  1276       1.690   7.884  18.951  0.417000
HETATM 5085  O   WAT  1277       5.549  -5.204  24.933 -0.834000
HETATM 5086  H1  WAT  1277       4.660  -4.960  25.190  0.417000
HETATM 5087  H2  WAT  1277       5.430  -5.911  24.299  0.417000
HETATM 5088  O   WAT  1278       3.030 -27.778  -4.637 -0.834000
HETATM 5089  H1  WAT  1278       3.017 -27.497  -5.552  0.417000
HETATM 5090  H2  WAT  1278       2.354 -28.454  -4.585  0.417000
HETATM 5091  O   WAT  1279     -24.480  -2.659   1.446 -0.834000
HETATM 5092  H1  WAT  1279     -23.930  -2.418   0.700  0.417000
HETATM 5093  H2  WAT  1279     -24.014  -2.314   2.208  0.417000
HETATM 5094  O   WAT  1280       0.982  17.495  14.279 -0.834000
HETATM 5095  H1  WAT  1280       0.804  18.388  14.575  0.417000
HETATM 5096  H2  WAT  1280       0.469  16.941  14.867  0.417000
HETATM 5097  O   WAT  1281      17.793  -1.127  20.190 -0.834000
HETATM 5098  H1  WAT  1281      17.166  -1.847  20.256  0.417000
HETATM 5099  H2  WAT  1281      17.273  -0.383  19.886  0.417000
HETATM 5100  O   WAT  1282       5.336 -11.243  27.267 -0.834000
HETATM 5101  H1  WAT  1282       4.511 -10.898  26.927  0.417000
HETATM 5102  H2  WAT  1282       5.948 -10.511  27.201  0.417000
HETATM 5103  O   WAT  1283       3.262  12.059  27.013 -0.834000
HETATM 5104  H1  WAT  1283       3.280  12.142  27.966  0.417000
HETATM 5105  H2  WAT  1283       3.598  12.896  26.693  0.417000
HETATM 5106  O   WAT  1284      -5.851 -19.274  -3.546 -0.834000
HETATM 5107  H1  WAT  1284      -5.409 -20.078  -3.821  0.417000
HETATM 5108  H2  WAT  1284      -5.141 -18.651  -3.392  0.417000
HETATM 5109  O   WAT  1285       7.336  -0.606 -23.001 -0.834000
HETATM 5110  H1  WAT  1285       6.525  -0.100 -22.947  0.417000
HETATM 5111  H2  WAT  1285       7.977   0.005 -23.362  0.417000
HETATM 5112  O   WAT  1286     -14.246 -12.696  -4.047 -0.834000
HETATM 5113  H1  WAT  1286     -15.008 -12.118  -3.999  0.417000
HETATM 5114  H2  WAT  1286     -14.616 -13.573  -4.147  0.417000
HETATM 5115  O   WAT  1287     -17.761 -18.124  14.950 -0.834000
HETATM 5116  H1  WAT  1287     -18.696 -18.103  14.748  0.417000
HETATM 5117  H2  WAT  1287     -17.331 -17.947  14.113  0.417000
HETATM 5118  O   WAT  1288     -19.077 -11.249  -0.146 -0.834000
HETATM 5119  H1  WAT  1288     -18.537 -10.867   0.546  0.417000
HETATM 5120  H2  WAT  1288     -19.685 -11.826   0.317  0.417000
HETATM 5121  O   WAT  1289      17.504  -3.679  10.103 -0.834000
HETATM 5122  H1  WAT  1289      17.993  -4.289   9.550  0.417000
HETATM 5123  H2  WAT  1289      16.776  -3.388   9.554  0.417000
HETATM 5124  O   WAT  1290       2.891 -22.235  10.967 -0.834000
HETATM 5125  H1  WAT  1290       2.597 -21.898  11.813  0.417000
HETATM 5126  H2  WAT  1290       3.813 -21.982  10.916  0.417000
HETATM 5127  O   WAT  1291      -0.939  12.569 -14.859 -0.834000
HETATM 5128  H1  WAT  1291      -0.975  11.626 -14.703  0.417000
HETATM 5129  H2  WAT  1291      -0.182  12.867 -14.355  0.417000
HETATM 5130  O   WAT  1292       9.109   3.322 -11.240 -0.834000
HETATM 5131  H1  WAT  1292       8.712   2.958 -10.449  0.417000
HETATM 5132  H2  WAT  1292       8.434   3.893 -11.606  0.417000
HETATM 5133  O   WAT  1293      18.274 -12.830 -18.046 -0.834000
HETATM 5134  H1  WAT  1293      18.682 -12.604 -18.882  0.417000
HETATM 5135  H2  WAT  1293      18.740 -12.298 -17.401  0.417000
HETATM 5136  O   WAT  1294     -10.757   0.318 -11.914 -0.834000
HETATM 5137  H1  WAT  1294     -10.715   0.965 -12.618  0.417000
HETATM 5138  H2  WAT  1294     -10.238   0.701 -11.206  0.417000
HETATM 5139  O   WAT  1295      23.304   1.418  -2.005 -0.834000
HETATM 5140  H1  WAT  1295      23.781   2.037  -2.558  0.417000
HETATM 5141  H2  WAT  1295      22.403   1.741  -2.005  0.417000
HETATM 5142  O   WAT  1296      -4.836  -0.123 -20.521 -0.834000
HETATM 5143  H1  WAT  1296      -5.243  -0.351 -19.685  0.417000
HETATM 5144  H2  WAT  1296      -4.032  -0.642 -20.546  0.417000
HETATM 5145  O   WAT  1297      11.831  -7.948  13.826 -0.834000
HETATM 5146  H1  WAT  1297      11.918  -7.615  12.932  0.417000
HETATM 5147  H2  WAT  1297      12.585  -8.527  13.939  0.417000
HETATM 5148  O   WAT  1298      -6.811  22.886 -16.106 -0.834000
HETATM 5149  H1  WAT  1298      -7.519  23.013 -16.738  0.417000
HETATM 5150  H2  WAT  1298      -7.007  23.503 -15.400  0.417000
HETATM 5151  O   WAT  1299     -21.098  -7.146  18.770 -0.834000
HETATM 5152  H1  WAT  1299     -20.264  -6.743  19.010  0.417000
HETATM 5153  H2  WAT  1299     -21.295  -6.791  17.903  0.417000
HETATM 5154  O   WAT  1300      10.825   0.699  11.537 -0.834000
HETATM 5155  H1  WAT  1300      10.335   0.452  12.321  0.417000
HETATM 5156  H2  WAT  1300      11.289  -0.099  11.283  0.417000
HETATM 5157  O   WAT  1301      20.383  -8.208 -11.339 -0.834000
HETATM 5158  H1  WAT  1301      20.463  -8.243 -10.386  0.417000
HETATM 5159  H2  WAT  1301      20.014  -9.058 -11.580  0.417000
HETATM 5160  O   WAT  1302       6.422   9.224 -22.849 -0.834000
HETATM 5161  H1  WAT  1302       6.869   8.814 -23.589  0.417000
HETATM 5162  H2  WAT  1302       5.520   9.342 -23.150  0.417000
HETATM 5163  O   WAT  1303       9.471  -0.044  13.756 -0.834000
HETATM 5164  H1  WAT  1303      10.071  -0.206  14.484  0.417000
HETATM 5165  H2  WAT  1303       9.090  -0.901  13.565  0.417000
HETATM 5166  O   WAT  1304     -10.003 -18.317 -16.484 -0.834000
HETATM 5167  H1  WAT  1304      -9.976 -17.473 -16.935  0.417000
HETATM 5168  H2  WAT  1304      -9.569 -18.155 -15.646  0.417000
HETATM 5169  O   WAT  1305       4.417 -26.579  11.180 -0.834000
HETATM 5170  H1  WAT  1305       3.889 -27.046  10.533  0.417000
HETATM 5171  H2  WAT  1305       3.865 -26.548  11.962  0.417000
HETATM 5172  O   WAT  1306     -16.411 -10.241 -15.424 -0.834000
HETATM 5173  H1  WAT  1306     -16.460  -9.286 -15.391  0.417000
HETATM 5174  H2  WAT  1306     -16.229 -10.440 -16.343  0.417000
HETATM 5175  O   WAT  1307     -18.598 -24.196  -2.108 -0.834000
HETATM 5176  H1  WAT  1307     -17.774 -23.738  -2.272  0.417000
HETATM 5177  H2  WAT  1307     -18.540 -24.991  -2.640  0.417000
HETATM 5178  O   WAT  1308      -9.851  -7.024 -12.695 -0.834000
HETATM 5179  H1  WAT  1308      -9.460  -7.545 -11.993  0.417000
HETATM 5180  H2  WAT  1308      -9.145  -6.911 -13.331  0.417000
HETATM 5181  O   WAT  1309       7.703  -4.321  20.878 -0.834000
HETATM 5182  H1  WAT  1309       7.742  -3.533  21.420  0.417000
HETATM 5183  H2  WAT  1309       6.818  -4.317  20.513  0.417000
HETATM 5184  O   WAT  1310      12.385 -20.357 -14.218 -0.834000
HETATM 5185  H1  WAT  1310      11.897 -21.177 -14.148  0.417000
HETATM 5186  H2  WAT  1310      13.106 -20.453 -13.595  0.417000
HETATM 5187  O   WAT  1311      17.217 -19.910   2.907 -0.834000
HETATM 5188  H1  WAT  1311      16.875 -20.449   3.620  0.417000
HETATM 5189  H2  WAT  1311      16.913 -19.025   3.109  0.417000
HETATM 5190  O   WAT  1312     -22.043  13.132  -4.409 -0.834000
HETATM 5191  H1  WAT  1312     -22.514  12.831  -5.186  0.417000
HETATM 5192  H2  WAT  1312     -21.757  12.327  -3.976  0.417000
HETATM 5193  O   WAT  1313     -18.663  13.861  19.613 -0.834000
HETATM 5194  H1  WAT  1313     -18.530  13.535  18.723  0.417000
HETATM 5195  H2  WAT  1313     -18.990  13.104  20.100  0.417000
HETATM 5196  O   WAT  1314     -22.777  -3.978  -7.894 -0.834000
HETATM 5197  H1  WAT  1314     -23.059  -4.517  -7.155  0.417000
HETATM 5198  H2  WAT  1314     -23.579  -3.560  -8.206  0.417000
HETATM 5199  O   WAT  1315      -4.992 -21.881  10.616 -0.834000
HETATM 5200  H1  WAT  1315      -5.900 -21.640  10.435  0.417000
HETATM 5201  H2  WAT  1315      -4.896 -22.755  10.239  0.417000
HETATM 5202  O   WAT  1316       5.900  -8.860 -26.019 -0.834000
HETATM 5203  H1  WAT  1316       6.554  -8.166 -26.094  0.417000
HETATM 5204  H2  WAT  1316       6.378  -9.600 -25.643  0.417000
HETATM 5205  O   WAT  1317      17.928   8.726 -18.548 -0.834000
HETATM 5206  H1  WAT  1317      18.749   8.729 -19.039  0.417000
HETATM 5207  H2  WAT  1317      17.270   9.017 -19.179  0.417000
HETATM 5208  O   WAT  1318     -20.280   2.067  -8.340 -0.834000
HETATM 5209  H1  WAT  1318     -21.198   2.231  -8.125  0.417000
HETATM 5210  H2  WAT  1318     -20.305   1.659  -9.205  0.417000
HETATM 5211  O   WAT  1319     -12.455  -9.241   8.728 -0.834000
HETATM 5212  H1  WAT  1319     -12.461 -10.130   8.371  0.417000
HETATM 5213  H2  WAT  1319     -11.528  -9.004   8.763  0.417000
HETATM 5214  O   WAT  1320     -23.894   9.901   7.369 -0.834000
HETATM 5215  H1  WAT  1320     -24.037   9.130   6.819  0.417000
HETATM 5216  H2  WAT  1320     -23.556  10.565   6.768  0.417000
HETATM 5217  O   WAT  1321     -15.378  -5.970   4.265 -0.834000
HETATM 5218  H1  WAT  1321     -16.308  -6.042   4.052  0.417000
HETATM 5219  H2  WAT  1321     -15.143  -5.077   4.014  0.417000
HETATM 5220  O   WAT  1322      23.285  -6.912  -5.791 -0.834000
HETATM 5221  H1  WAT  1322      23.632  -7.758  -5.509  0.417000
HETATM 5222  H2  WAT  1322      23.081  -7.033  -6.719  0.417000
HETATM 5223  O   WAT  1323     -17.770  13.831   2.851 -0.834000
HETATM 5224  H1  WAT  1323     -18.573  13.311   2.862  0.417000
HETATM 5225  H2  WAT  1323     -18.000  14.617   2.356  0.417000
HETATM 5226  O   WAT  1324      20.463   5.834 -18.004 -0.834000
HETATM 5227  H1  WAT  1324      19.704   6.057 -17.465  0.417000
HETATM 5228  H2  WAT  1324      21.170   5.688 -17.375  0.417000
HETATM 5229  O   WAT  1325     -15.470  10.142  -1.549 -0.834000
HETATM 5230  H1  WAT  1325     -15.806   9.854  -2.398  0.417000
HETATM 5231  H2  WAT  1325     -15.266  11.069  -1.674  0.417000
HETATM 5232  O   WAT  1326     -20.348 -18.083  14.099 -0.834000
HETATM 5233  H1  WAT  1326     -20.292 -17.686  13.230  0.417000
HETATM 5234  H2  WAT  1326     -20.606 -18.990  13.932  0.417000
HETATM 5235  O   WAT  1327      16.073   5.222 -16.696 -0.834000
HETATM 5236  H1  WAT  1327      15.227   5.383 -17.113  0.417000
HETATM 5237  H2  WAT  1327      15.852   4.931 -15.811  0.417000
HETATM 5238  O   WAT  1328      -3.020  24.931  15.336 -0.834000
HETATM 5239  H1  WAT  1328      -2.093  24.691  15.355  0.417000
HETATM 5240  H2  WAT  1328      -3.208  25.087  14.410  0.417000
HETATM 5241  O   WAT  1329     -16.024  -1.477 -16.166 -0.834000
HETATM 5242  H1  WAT  1329     -15.570  -2.048 -15.547  0.417000
HETATM 5243  H2  WAT  1329     -16.239  -2.047 -16.904  0.417000
HETATM 5244  O   WAT  1330      -1.499 -24.134   5.208 -0.834000
HETATM 5245  H1  WAT  1330      -0.817 -23.987   5.864  0.417000
HETATM 5246  H2  WAT  1330      -1.180 -23.685   4.425  0.417000
HETATM 5247  O   WAT  1331     -28.097  -5.752  -1.784 -0.834000
HETATM 5248  H1  WAT  1331     -27.142  -5.774  -1.735  0.417000
HETATM 5249  H2  WAT  1331     -28.327  -6.512  -2.318  0.417000
HETATM 5250  O   WAT  1332      -5.021  21.943  -7.858 -0.834000
HETATM 5251  H1  WAT  1332      -4.232  21.913  -7.317  0.417000
HETATM 5252  H2  WAT  1332      -5.226  21.025  -8.034  0.417000
HETATM 5253  O   WAT  1333       1.047 -25.536  -6.178 -0.834000
HETATM 5254  H1  WAT  1333       1.720 -26.037  -6.638  0.417000
HETATM 5255  H2  WAT  1333       1.175 -24.635  -6.474  0.417000
HETATM 5256  O   WAT  1334       2.098 -22.685  -0.438 -0.834000
HETATM 5257  H1  WAT  1334       3.004 -22.565  -0.723  0.417000
HETATM 5258  H2  WAT  1334       1.576 -22.245  -1.109  0.417000
HETATM 5259  O   WAT  1335     -15.358  -5.277  17.058 -0.834000
HETATM 5260  H1  WAT  1335     -15.971  -4.944  17.713  0.417000
HETATM 5261  H2  WAT  1335     -14.624  -5.618  17.569  0.417000
HETATM 5262  O   WAT  1336     -10.360  24.457   3.640 -0.834000
HETATM 5263  H1  WAT  1336     -10.516  23.634   3.178  0.417000
HETATM 5264  H2  WAT  1336      -9.583  24.291   4.172  0.417000
HETATM 5265  O   WAT  1337      12.681  19.627   3.862 -0.834000
HETATM 5266  H1  WAT  1337      12.700  18.915   4.501  0.417000
HETATM 5267  H2  WAT  1337      13.172  19.290   3.113  0.417000
HETATM 5268  O   WAT  1338       9.468   9.524  26.038 -0.834000
HETATM 5269  H1  WAT  1338       8.869   8.808  26.252  0.417000
HETATM 5270  H2  WAT  1338       9.170  10.255  26.579  0.417000
HETATM 5271  O   WAT  1339     -17.262  -4.336 -24.603 -0.834000
HETATM 5272  H1  WAT  1339     -17.564  -4.641 -23.748  0.417000
HETATM 5273  H2  WAT  1339     -17.977  -4.552 -25.201  0.417000
HETATM 5274  O   WAT  1340       5.277   8.508   9.941 -0.834000
HETATM 5275  H1  WAT  1340       4.620   8.158   9.340  0.417000
HETATM 5276  H2  WAT  1340       6.115   8.267   9.547  0.417000
HETATM 5277  O   WAT  1341       3.039   1.477  22.361 -0.834000
HETATM 5278  H1  WAT  1341       3.365   2.168  21.784  0.417000
HETATM 5279  H2  WAT  1341       3.726   1.369  23.018  0.417000
HETATM 5280  O   WAT  1342     -22.749   0.691  -0.720 -0.834000
HETATM 5281  H1  WAT  1342     -23.443   0.806  -0.070  0.417000
HETATM 5282  H2  WAT  1342     -22.068   1.308  -0.454  0.417000
HETATM 5283  O   WAT  1343      -3.354  -7.978  27.174 -0.834000
HETATM 5284  H1  WAT  1343      -2.823  -7.439  27.760  0.417000
HETATM 5285  H2  WAT  1343      -2.943  -7.874  26.315  0.417000
HETATM 5286  O   WAT  1344       7.743  -5.006  12.474 -0.834000
HETATM 5287  H1  WAT  1344       7.744  -5.802  13.004  0.417000
HETATM 5288  H2  WAT  1344       6.887  -5.005  12.045  0.417000
HETATM 5289  O   WAT  1345       2.097 -16.826  -6.108 -0.834000
HETATM 5290  H1  WAT  1345       1.140 -16.800  -6.075  0.417000
HETATM 5291  H2  WAT  1345       2.303 -16.860  -7.042  0.417000
HETATM 5292  O   WAT  1346      -5.898   4.906 -21.102 -0.834000
HETATM 5293  H1  WAT  1346      -5.448   4.065 -21.180  0.417000
HETATM 5294  H2  WAT  1346      -5.687   5.209 -20.219  0.417000
HETATM 5295  O   WAT  1347     -25.618  11.812   2.835 -0.834000
HETATM 5296  H1  WAT  1347     -26.364  12.226   2.401  0.417000
HETATM 5297  H2  WAT  1347     -25.393  12.411   3.547  0.417000
HETATM 5298  O   WAT  1348     -11.468 -17.706  -0.952 -0.834000
HETATM 5299  H1  WAT  1348     -12.042 -17.383  -0.257  0.417000
HETATM 5300  H2  WAT  1348     -10.632 -17.268  -0.796  0.417000
HETATM 5301  O   WAT  1349      17.671   1.562   5.126 -0.834000
HETATM 5302  H1  WAT  1349      17.695   1.749   6.065  0.417000
HETATM 5303  H2  WAT  1349      16.742   1.602   4.897  0.417000
HETATM 5304  O   WAT  1350      12.108  -1.586  10.898 -0.834000
HETATM 5305  H1  WAT  1350      11.765  -2.346  10.428  0.417000
HETATM 5306  H2  WAT  1350      12.256  -1.902  11.789  0.417000
HETATM 5307  O   WAT  1351     -25.740   7.747   1.918 -0.834000
HETATM 5308  H1  WAT  1351     -25.138   8.394   2.288  0.417000
HETATM 5309  H2  WAT  1351     -26.555   7.875   2.403  0.417000
HETATM 5310  O   WAT  1352     -21.422  -1.679  -8.941 -0.834000
HETATM 5311  H1  WAT  1352     -21.751  -2.567  -8.799  0.417000
HETATM 5312  H2  WAT  1352     -21.894  -1.144  -8.302  0.417000
HETATM 5313  O   WAT  1353       3.916   9.602 -23.905 -0.834000
HETATM 5314  H1  WAT  1353       3.528  10.325 -23.412  0.417000
HETATM 5315  H2  WAT  1353       3.708   9.797 -24.819  0.417000
HETATM 5316  O   WAT  1354     -14.819   0.147  -0.791 -0.834000
HETATM 5317  H1  WAT  1354     -14.031  -0.305  -0.490  0.417000
HETATM 5318  H2  WAT  1354     -14.680   0.272  -1.730  0.417000
HETATM 5319  O   WAT  1355     -17.705   1.590  24.468 -0.834000
HETATM 5320  H1  WAT  1355     -17.692   1.263  23.568  0.417000
HETATM 5321  H2  WAT  1355     -17.769   2.541  24.376  0.417000
HETATM 5322  O   WAT  1356      13.400  16.463   0.575 -0.834000
HETATM 5323  H1  WAT  1356      12.845  15.883   1.097  0.417000
HETATM 5324  H2  WAT  1356      13.860  15.877  -0.026  0.417000
HETATM 5325  O   WAT  1357       1.667  13.443 -20.033 -0.834000
HETATM 5326  H1  WAT  1357       2.570  13.129 -20.077  0.417000
HETATM 5327  H2  WAT  1357       1.530  13.650 -19.109  0.417000
HETATM 5328  O   WAT  1358       8.723 -26.599 -10.329 -0.834000
HETATM 5329  H1  WAT  1358       8.240 -25.800 -10.121  0.417000
HETATM 5330  H2  WAT  1358       8.192 -27.033 -10.997  0.417000
HETATM 5331  O   WAT  1359      19.811   2.683   0.414 -0.834000
HETATM 5332  H1  WAT  1359      20.171   1.961   0.929  0.417000
HETATM 5333  H2  WAT  1359      20.025   3.468   0.919  0.417000
HETATM 5334  O   WAT  1360       9.804  27.309   4.701 -0.834000
HETATM 5335  H1  WAT  1360      10.641  26.914   4.459  0.417000
HETATM 5336  H2  WAT  1360      10.042  28.065   5.237  0.417000
HETATM 5337  O   WAT  1361     -23.076 -11.300 -14.977 -0.834000
HETATM 5338  H1  WAT  1361     -23.024 -11.798 -15.793  0.417000
HETATM 5339  H2  WAT  1361     -22.644 -11.856 -14.329  0.417000
HETATM 5340  O   WAT  1362       1.639  20.693   6.709 -0.834000
HETATM 5341  H1  WAT  1362       1.440  21.124   5.877  0.417000
HETATM 5342  H2  WAT  1362       1.112  19.894   6.696  0.417000
HETATM 5343  O   WAT  1363       0.792 -26.323  10.579 -0.834000
HETATM 5344  H1  WAT  1363       0.596 -26.695  11.439  0.417000
HETATM 5345  H2  WAT  1363      -0.066 -26.143  10.195  0.417000
HETATM 5346  O   WAT  1364     -11.967 -24.111 -12.892 -0.834000
HETATM 5347  H1  WAT  1364     -11.861 -24.972 -13.297  0.417000
HETATM 5348  H2  WAT  1364     -12.699 -24.222 -12.285  0.417000
HETATM 5349  O   WAT  1365     -16.023  20.891  -9.914 -0.834000
HETATM 5350  H1  WAT  1365     -15.693  20.264 -10.558  0.417000
HETATM 5351  H2  WAT  1365     -15.273  21.454  -9.722  0.417000
HETATM 5352  O   WAT  1366     -23.658 -12.039  -6.386 -0.834000
HETATM 5353  H1  WAT  1366     -23.730 -11.278  -5.809  0.417000
HETATM 5354  H2  WAT  1366     -23.634 -11.669  -7.268  0.417000
HETATM 5355  O   WAT  1367       4.646 -30.307  -1.348 -0.834000
HETATM 5356  H1  WAT  1367       4.951 -29.808  -2.106  0.417000
HETATM 5357  H2  WAT  1367       4.285 -29.647  -0.756  0.417000
HETATM 5358  O   WAT  1368      19.170   0.262  -5.491 -0.834000
HETATM 5359  H1  WAT  1368      18.862   0.830  -6.197  0.417000
HETATM 5360  H2  WAT  1368      20.084   0.081  -5.710  0.417000
HETATM 5361  O   WAT  1369      13.239   8.001  18.362 -0.834000
HETATM 5362  H1  WAT  1369      12.921   8.538  19.089  0.417000
HETATM 5363  H2  WAT  1369      13.841   7.379  18.770  0.417000
HETATM 5364  O   WAT  1370     -15.465 -21.543  13.966 -0.834000
HETATM 5365  H1  WAT  1370     -15.451 -20.609  14.177  0.417000
HETATM 5366  H2  WAT  1370     -14.544 -21.775  13.847  0.417000
HETATM 5367  O   WAT  1371     -10.611  -6.945  10.880 -0.834000
HETATM 5368  H1  WAT  1371      -9.954  -6.283  11.094  0.417000
HETATM 5369  H2  WAT  1371     -11.432  -6.458  10.819  0.417000
HETATM 5370  O   WAT  1372      -6.985  11.346  12.974 -0.834000
HETATM 5371  H1  WAT  1372      -7.889  11.067  13.123  0.417000
HETATM 5372  H2  WAT  1372      -7.012  12.299  13.056  0.417000
HETATM 5373  O   WAT  1373      18.352  -2.360  -5.111 -0.834000
HETATM 5374  H1  WAT  1373      18.255  -2.548  -4.178  0.417000
HETATM 5375  H2  WAT  1373      18.590  -1.434  -5.146  0.417000
HETATM 5376  O   WAT  1374      11.616  18.733  17.993 -0.834000
HETATM 5377  H1  WAT  1374      11.447  18.994  17.088  0.417000
HETATM 5378  H2  WAT  1374      11.368  17.809  18.027  0.417000
HETATM 5379  O   WAT  1375      25.147  12.186  -6.781 -0.834000
HETATM 5380  H1  WAT  1375      24.938  12.030  -7.702  0.417000
HETATM 5381  H2  WAT  1375      24.674  12.988  -6.560  0.417000
HETATM 5382  O   WAT  1376     -12.594 -12.121  -1.913 -0.834000
HETATM 5383  H1  WAT  1376     -13.212 -12.355  -2.606  0.417000
HETATM 5384  H2  WAT  1376     -12.048 -11.437  -2.300  0.417000
HETATM 5385  O   WAT  1377      11.220 -22.045   1.310 -0.834000
HETATM 5386  H1  WAT  1377      12.099 -22.225   0.977  0.417000
HETATM 5387  H2  WAT  1377      10.728 -21.756   0.542  0.417000
HETATM 5388  O   WAT  1378     -21.780  -9.766  16.143 -0.834000
HETATM 5389  H1  WAT  1378     -22.043  -9.995  15.251  0.417000
HETATM 5390  H2  WAT  1378     -21.096  -9.107  16.029  0.417000
HETATM 5391  O   WAT  1379     -18.451  22.026   2.967 -0.834000
HETATM 5392  H1  WAT  1379     -18.964  22.390   2.246  0.417000
HETATM 5393  H2  WAT  1379     -17.856  22.733   3.219  0.417000
HETATM 5394  O   WAT  1380      -4.095 -20.382  -6.850 -0.834000
HETATM 5395  H1  WAT  1380      -4.310 -20.794  -6.014  0.417000
HETATM 5396  H2  WAT  1380      -3.565 -21.034  -7.309  0.417000
HETATM 5397  O   WAT  1381       5.370 -10.282 -13.916 -0.834000
HETATM 5398  H1  WAT  1381       5.390 -11.158 -13.530  0.417000
HETATM 5399  H2  WAT  1381       5.109  -9.709 -13.195  0.417000
HETATM 5400  O   WAT  1382      -3.610  10.341 -15.172 -0.834000
HETATM 5401  H1  WAT  1382      -2.807  10.236 -14.660  0.417000
HETATM 5402  H2  WAT  1382      -3.394   9.982 -16.032  0.417000
HETATM 5403  O   WAT  1383       9.017  13.883 -14.829 -0.834000
HETATM 5404  H1  WAT  1383       8.931  13.782 -15.777  0.417000
HETATM 5405  H2  WAT  1383       9.081  12.988 -14.498  0.417000
HETATM 5406  O   WAT  1384     -19.222   3.193   6.828 -0.834000
HETATM 5407  H1  WAT  1384     -19.522   3.870   7.434  0.417000
HETATM 5408  H2  WAT  1384     -19.391   3.556   5.959  0.417000
HETATM 5409  O   WAT  1385     -18.960 -10.925  -7.518 -0.834000
HETATM 5410  H1  WAT  1385     -18.932 -10.637  -8.430  0.417000
HETATM 5411  H2  WAT  1385     -19.381 -10.203  -7.051  0.417000
HETATM 5412  O   WAT  1386     -22.043  -8.919 -17.797 -0.834000
HETATM 5413  H1  WAT  1386     -21.409  -9.602 -17.576  0.417000
HETATM 5414  H2  WAT  1386     -21.530  -8.258 -18.263  0.417000
HETATM 5415  O   WAT  1387      22.911   0.451 -13.633 -0.834000
HETATM 5416  H1  WAT  1387      23.841   0.633 -13.498  0.417000
HETATM 5417  H2  WAT  1387      22.496   0.695 -12.805  0.417000
HETATM 5418  O   WAT  1388       7.129  13.843  -0.272 -0.834000
HETATM 5419  H1  WAT  1388       6.210  13.584  -0.341  0.417000
HETATM 5420  H2  WAT  1388       7.124  14.787  -0.429  0.417000
HETATM 5421  O   WAT  1389      -9.087   2.393 -18.162 -0.834000
HETATM 5422  H1  WAT  1389      -9.984   2.553 -18.456  0.417000
HETATM 5423  H2  WAT  1389      -8.794   1.644 -18.682  0.417000
HETATM 5424  O   WAT  1390      16.982  18.673   6.564 -0.834000
HETATM 5425  H1  WAT  1390      17.028  18.169   5.751  0.417000
HETATM 5426  H2  WAT  1390      17.845  18.563   6.963  0.417000
HETATM 5427  O   WAT  1391       0.783 -13.315 -13.574 -0.834000
HETATM 5428  H1  WAT  1391       0.623 -13.684 -12.706  0.417000
HETATM 5429  H2  WAT  1391       1.728 -13.397 -13.699  0.417000
HETATM 5430  O   WAT  1392     -25.856  -5.081  -9.477 -0.834000
HETATM 5431  H1  WAT  1392     -25.547  -4.210  -9.230  0.417000
HETATM 5432  H2  WAT  1392     -26.780  -4.956  -9.693  0.417000
HETATM 5433  O   WAT  1393     -27.516  -4.508   6.466 -0.834000
HETATM 5434  H1  WAT  1393     -26.707  -3.998   6.517  0.417000
HETATM 5435  H2  WAT  1393     -27.292  -5.258   5.916  0.417000
HETATM 5436  O   WAT  1394       8.310  10.057   2.808 -0.834000
HETATM 5437  H1  WAT  1394       7.374   9.859   2.770  0.417000
HETATM 5438  H2  WAT  1394       8.388  10.925   2.411  0.417000
HETATM 5439  O   WAT  1395      16.276 -19.579   6.975 -0.834000
HETATM 5440  H1  WAT  1395      16.203 -20.180   6.234  0.417000
HETATM 5441  H2  WAT  1395      15.824 -20.025   7.691  0.417000
HETATM 5442  O   WAT  1396      -7.263 -12.690  -4.590 -0.834000
HETATM 5443  H1  WAT  1396      -6.546 -13.233  -4.263  0.417000
HETATM 5444  H2  WAT  1396      -8.053 -13.197  -4.403  0.417000
HETATM 5445  O   WAT  1397      10.381   8.379 -23.231 -0.834000
HETATM 5446  H1  WAT  1397      11.122   8.974 -23.346  0.417000
HETATM 5447  H2  WAT  1397      10.754   7.506 -23.354  0.417000
HETATM 5448  O   WAT  1398     -14.886  -8.627  14.614 -0.834000
HETATM 5449  H1  WAT  1398     -14.192  -7.986  14.457  0.417000
HETATM 5450  H2  WAT  1398     -14.778  -9.273  13.916  0.417000
HETATM 5451  O   WAT  1399      18.703 -14.151  -3.339 -0.834000
HETATM 5452  H1  WAT  1399      18.453 -13.270  -3.617  0.417000
HETATM 5453  H2  WAT  1399      17.915 -14.505  -2.929  0.417000
HETATM 5454  O   WAT  1400       5.263 -28.793  -3.490 -0.834000
HETATM 5455  H1  WAT  1400       5.748 -29.174  -4.221  0.417000
HETATM 5456  H2  WAT  1400       4.453 -28.468  -3.883  0.417000
HETATM 5457  O   WAT  1401      -8.642   5.024 -21.153 -0.834000
HETATM 5458  H1  WAT  1401      -8.956   4.330 -21.732  0.417000
HETATM 5459  H2  WAT  1401      -7.692   4.914 -21.140  0.417000
HETATM 5460  O   WAT  1402     -19.710  -9.288  -1.952 -0.834000
HETATM 5461  H1  WAT  1402     -19.451  -9.953  -1.315  0.417000
HETATM 5462  H2  WAT  1402     -19.709  -8.469  -1.458  0.417000
HETATM 5463  O   WAT  1403     -10.858 -11.072   2.813 -0.834000
HETATM 5464  H1  WAT  1403      -9.984 -10.890   3.159  0.417000
HETATM 5465  H2  WAT  1403     -11.432 -11.033   3.577  0.417000
HETATM 5466  O   WAT  1404       5.547   1.660 -17.584 -0.834000
HETATM 5467  H1  WAT  1404       4.698   1.297 -17.837  0.417000
HETATM 5468  H2  WAT  1404       5.353   2.560 -17.323  0.417000
HETATM 5469  O   WAT  1405     -13.232   2.337 -21.191 -0.834000
HETATM 5470  H1  WAT  1405     -13.140   3.258 -21.435  0.417000
HETATM 5471  H2  WAT  1405     -13.360   1.880 -22.022  0.417000
HETATM 5472  O   WAT  1406      -0.276   1.086  25.620 -0.834000
HETATM 5473  H1  WAT  1406       0.397   0.414  25.727  0.417000
HETATM 5474  H2  WAT  1406       0.010   1.592  24.859  0.417000
HETATM 5475  O   WAT  1407       7.449 -17.313   7.647 -0.834000
HETATM 5476  H1  WAT  1407       8.131 -17.515   7.006  0.417000
HETATM 5477  H2  WAT  1407       7.904 -17.317   8.489  0.417000
HETATM 5478  O   WAT  1408       7.812 -17.953  20.845 -0.834000
HETATM 5479  H1  WAT  1408       8.126 -18.709  20.349  0.417000
HETATM 5480  H2  WAT  1408       6.906 -18.170  21.064  0.417000
HETATM 5481  O   WAT  1409      -6.514 -23.586  -7.998 -0.834000
HETATM 5482  H1  WAT  1409      -5.873 -23.463  -8.698  0.417000
HETATM 5483  H2  WAT  1409      -7.358 -23.617  -8.448  0.417000
HETATM 5484  O   WAT  1410       8.361   6.347  17.358 -0.834000
HETATM 5485  H1  WAT  1410       9.292   6.458  17.553  0.417000
HETATM 5486  H2  WAT  1410       8.119   5.536  17.803  0.417000
HETATM 5487  O   WAT  1411     -11.714 -23.245   5.358 -0.834000
HETATM 5488  H1  WAT  1411     -11.056 -22.608   5.637  0.417000
HETATM 5489  H2  WAT  1411     -12.459 -23.090   5.939  0.417000
HETATM 5490  O   WAT  1412      -9.891 -25.581  -3.216 -0.834000
HETATM 5491  H1  WAT  1412      -9.890 -26.416  -2.749  0.417000
HETATM 5492  H2  WAT  1412      -8.972 -25.429  -3.438  0.417000
HETATM 5493  O   WAT  1413     -10.242  20.668  12.997 -0.834000
HETATM 5494  H1  WAT  1413      -9.362  20.827  13.339  0.417000
HETATM 5495  H2  WAT  1413     -10.258  19.731  12.804  0.417000
HETATM 5496  O   WAT  1414     -18.502  10.700  12.357 -0.834000
HETATM 5497  H1  WAT  1414     -19.350  10.281  12.207  0.417000
HETATM 5498  H2  WAT  1414     -18.524  11.486  11.811  0.417000
HETATM 5499  O   WAT  1415     -22.371 -13.721  -4.660 -0.834000
HETATM 5500  H1  WAT  1415     -22.621 -14.566  -5.034  0.417000
HETATM 5501  H2  WAT  1415     -22.763 -13.074  -5.246  0.417000
HETATM 5502  O   WAT  1416     -18.245  -9.983  19.978 -0.834000
HETATM 5503  H1  WAT  1416     -17.720  -9.477  20.598  0.417000
HETATM 5504  H2  WAT  1416     -18.021 -10.895  20.164  0.417000
HETATM 5505  O   WAT  1417      23.167 -13.344 -12.014 -0.834000
HETATM 5506  H1  WAT  1417      22.594 -12.920 -11.375  0.417000
HETATM 5507  H2  WAT  1417      22.589 -13.568 -12.743  0.417000
HETATM 5508  O   WAT  1418      23.425  15.381 -10.486 -0.834000
HETATM 5509  H1  WAT  1418      23.134  14.474 -10.584  0.417000
HETATM 5510  H2  WAT  1418      22.965  15.856 -11.177  0.417000
HETATM 5511  O   WAT  1419       0.927  13.578   5.450 -0.834000
HETATM 5512  H1  WAT  1419       0.347  12.993   5.938  0.417000
HETATM 5513  H2  WAT  1419       0.334  14.155   4.968  0.417000
HETATM 5514  O   WAT  1420      24.825  -0.362   9.382 -0.834000
HETATM 5515  H1  WAT  1420      25.114   0.311   8.766  0.417000
HETATM 5516  H2  WAT  1420      25.422  -1.096   9.234  0.417000
HETATM 5517  O   WAT  1421     -19.506   9.125 -13.931 -0.834000
HETATM 5518  H1  WAT  1421     -20.415   9.314 -13.698  0.417000
HETATM 5519  H2  WAT  1421     -19.000   9.818 -13.506  0.417000
HETATM 5520  O   WAT  1422      15.988   9.632 -20.284 -0.834000
HETATM 5521  H1  WAT  1422      16.445  10.303 -20.791  0.417000
HETATM 5522  H2  WAT  1422      15.695   8.996 -20.937  0.417000
HETATM 5523  O   WAT  1423       7.008  23.975  -9.973 -0.834000
HETATM 5524  H1  WAT  1423       7.238  24.769  -9.491  0.417000
HETATM 5525  H2  WAT  1423       6.352  24.262 -10.609  0.417000
HETATM 5526  O   WAT  1424       7.730  22.918 -14.966 -0.834000
HETATM 5527  H1  WAT  1424       8.270  22.606 -14.240  0.417000
HETATM 5528  H2  WAT  1424       7.245  22.144 -15.252  0.417000
HETATM 5529  O   WAT  1425       3.667  18.885  -9.814 -0.834000
HETATM 5530  H1  WAT  1425       4.403  18.495  -9.342  0.417000
HETATM 5531  H2  WAT  1425       3.466  19.684  -9.325  0.417000
HETATM 5532  O   WAT  1426     -18.243  19.417   2.380 -0.834000
HETATM 5533  H1  WAT  1426     -19.106  19.141   2.689  0.417000
HETATM 5534  H2  WAT  1426     -18.194  20.346   2.602  0.417000
HETATM 5535  O   WAT  1427      11.338 -15.624 -18.781 -0.834000
HETATM 5536  H1  WAT  1427      10.765 -15.843 -19.515  0.417000
HETATM 5537  H2  WAT  1427      12.217 -15.845 -19.089  0.417000
HETATM 5538  O   WAT  1428       5.501 -20.934  -9.713 -0.834000
HETATM 5539  H1  WAT  1428       5.114 -20.229 -10.231  0.417000
HETATM 5540  H2  WAT  1428       6.411 -20.976 -10.006  0.417000
HETATM 5541  O   WAT  1429       7.110 -15.589 -25.054 -0.834000
HETATM 5542  H1  WAT  1429       6.428 -15.993 -25.589  0.417000
HETATM 5543  H2  WAT  1429       6.631 -15.082 -24.398  0.417000
HETATM 5544  O   WAT  1430      -1.772 -19.789  -9.584 -0.834000
HETATM 5545  H1  WAT  1430      -2.065 -20.473  -8.982  0.417000
HETATM 5546  H2  WAT  1430      -1.966 -20.137 -10.454  0.417000
HETATM 5547  O   WAT  1431      -6.068   8.588  -2.159 -0.834000
HETATM 5548  H1  WAT  1431      -5.220   8.518  -1.720  0.417000
HETATM 5549  H2  WAT  1431      -6.031   9.426  -2.620  0.417000
HETATM 5550  O   WAT  1432      13.120   3.412  14.730 -0.834000
HETATM 5551  H1  WAT  1432      12.873   3.259  13.818  0.417000
HETATM 5552  H2  WAT  1432      12.480   4.049  15.047  0.417000
HETATM 5553  O   WAT  1433     -15.594  -5.679   7.030 -0.834000
HETATM 5554  H1  WAT  1433     -14.809  -6.042   7.440  0.417000
HETATM 5555  H2  WAT  1433     -15.477  -5.848   6.095  0.417000
HETATM 5556  O   WAT  1434       3.062  17.405   4.830 -0.834000
HETATM 5557  H1  WAT  1434       2.185  17.643   4.530  0.417000
HETATM 5558  H2  WAT  1434       2.915  16.704   5.465  0.417000
HETATM 5559  O   WAT  1435       4.896 -16.526 -21.577 -0.834000
HETATM 5560  H1  WAT  1435       5.432 -17.243 -21.239  0.417000
HETATM 5561  H2  WAT  1435       4.320 -16.939 -22.221  0.417000
HETATM 5562  O   WAT  1436      -5.595 -19.840  -9.180 -0.834000
HETATM 5563  H1  WAT  1436      -6.456 -19.857  -8.763  0.417000
HETATM 5564  H2  WAT  1436      -4.977 -19.967  -8.460  0.417000
HETATM 5565  O   WAT  1437      -7.720 -16.413  15.845 -0.834000
HETATM 5566  H1  WAT  1437      -6.997 -16.999  16.070  0.417000
HETATM 5567  H2  WAT  1437      -7.294 -15.596  15.587  0.417000
HETATM 5568  O   WAT  1438       8.764  -8.138  11.273 -0.834000
HETATM 5569  H1  WAT  1438       8.034  -8.607  10.868  0.417000
HETATM 5570  H2  WAT  1438       8.465  -7.951  12.163  0.417000
HETATM 5571  O   WAT  1439      13.527 -24.138   7.564 -0.834000
HETATM 5572  H1  WAT  1439      13.117 -24.021   6.707  0.417000
HETATM 5573  H2  WAT  1439      12.904 -23.755   8.182  0.417000
HETATM 5574  O   WAT  1440      -5.623   6.419  -9.798 -0.834000
HETATM 5575  H1  WAT  1440      -6.428   6.489  -9.285  0.417000
HETATM 5576  H2  WAT  1440      -5.094   7.165  -9.515  0.417000
HETATM 5577  O   WAT  1441      27.325  -0.526   0.264 -0.834000
HETATM 5578  H1  WAT  1441      27.178  -0.650   1.201  0.417000
HETATM 5579  H2  WAT  1441      26.706   0.160   0.013  0.417000
HETATM 5580  O   WAT  1442      12.235  -6.897  11.333 -0.834000
HETATM 5581  H1  WAT  1442      11.557  -6.259  11.108  0.417000
HETATM 5582  H2  WAT  1442      13.057  -6.462  11.108  0.417000
HETATM 5583  O   WAT  1443       5.072 -20.641  19.690 -0.834000
HETATM 5584  H1  WAT  1443       4.308 -21.148  19.417  0.417000
HETATM 5585  H2  WAT  1443       5.543 -21.221  20.289  0.417000
HETATM 5586  O   WAT  1444       6.240 -26.432  -2.558 -0.834000
HETATM 5587  H1  WAT  1444       6.311 -26.502  -1.606  0.417000
HETATM 5588  H2  WAT  1444       6.013 -27.316  -2.848  0.417000
HETATM 5589  O   WAT  1445       2.552  20.591  14.576 -0.834000
HETATM 5590  H1  WAT  1445       1.641  20.400  14.801  0.417000
HETATM 5591  H2  WAT  1445       2.525  21.465  14.188  0.417000
HETATM 5592  O   WAT  1446     -10.578  25.734  11.307 -0.834000
HETATM 5593  H1  WAT  1446      -9.870  25.467  11.894  0.417000
HETATM 5594  H2  WAT  1446     -10.360  26.633  11.063  0.417000
HETATM 5595  O   WAT  1447      16.089  15.104   2.817 -0.834000
HETATM 5596  H1  WAT  1447      16.565  15.198   1.991  0.417000
HETATM 5597  H2  WAT  1447      16.232  14.193   3.074  0.417000
HETATM 5598  O   WAT  1448      18.104   5.711  10.710 -0.834000
HETATM 5599  H1  WAT  1448      18.558   4.953  10.342  0.417000
HETATM 5600  H2  WAT  1448      18.368   5.725  11.630  0.417000
HETATM 5601  O   WAT  1449      22.485  -4.958  -2.048 -0.834000
HETATM 5602  H1  WAT  1449      21.606  -4.865  -1.679  0.417000
HETATM 5603  H2  WAT  1449      22.347  -4.972  -2.995  0.417000
HETATM 5604  O   WAT  1450       7.982   1.096  16.622 -0.834000
HETATM 5605  H1  WAT  1450       8.102   1.122  17.571  0.417000
HETATM 5606  H2  WAT  1450       8.649   1.692  16.279  0.417000
HETATM 5607  O   WAT  1451     -22.143  -5.873   9.475 -0.834000
HETATM 5608  H1  WAT  1451     -21.794  -6.175  10.314  0.417000
HETATM 5609  H2  WAT  1451     -22.673  -5.108   9.698  0.417000
HETATM 5610  O   WAT  1452      -6.445 -20.661  21.191 -0.834000
HETATM 5611  H1  WAT  1452      -6.289 -20.489  22.120  0.417000
HETATM 5612  H2  WAT  1452      -5.630 -20.405  20.759  0.417000
HETATM 5613  O   WAT  1453      13.614   0.376  25.059 -0.834000
HETATM 5614  H1  WAT  1453      14.508   0.314  25.396  0.417000
HETATM 5615  H2  WAT  1453      13.683   0.964  24.306  0.417000
HETATM 5616  O   WAT  1454      -3.032 -18.028  -5.955 -0.834000
HETATM 5617  H1  WAT  1454      -3.386 -18.854  -6.284  0.417000
HETATM 5618  H2  WAT  1454      -3.232 -17.391  -6.641  0.417000
HETATM 5619  O   WAT  1455      -2.628 -15.101 -11.888 -0.834000
HETATM 5620  H1  WAT  1455      -2.746 -15.483 -12.758  0.417000
HETATM 5621  H2  WAT  1455      -2.704 -15.843 -11.288  0.417000
HETATM 5622  O   WAT  1456       4.370 -18.885 -11.065 -0.834000
HETATM 5623  H1  WAT  1456       4.415 -19.270 -11.941  0.417000
HETATM 5624  H2  WAT  1456       4.131 -17.971 -11.218  0.417000
HETATM 5625  O   WAT  1457      -3.017  16.161   7.601 -0.834000
HETATM 5626  H1  WAT  1457      -2.980  15.900   6.680  0.417000
HETATM 5627  H2  WAT  1457      -3.794  16.718   7.661  0.417000
HETATM 5628  O   WAT  1458      13.774 -10.264 -19.256 -0.834000
HETATM 5629  H1  WAT  1458      13.830  -9.433 -18.784  0.417000
HETATM 5630  H2  WAT  1458      14.401 -10.834 -18.813  0.417000
HETATM 5631  O   WAT  1459     -14.360 -10.488 -24.719 -0.834000
HETATM 5632  H1  WAT  1459     -13.877 -10.880 -25.447  0.417000
HETATM 5633  H2  WAT  1459     -13.711 -10.398 -24.022  0.417000
HETATM 5634  O   WAT  1460     -18.075  -6.208   3.824 -0.834000
HETATM 5635  H1  WAT  1460     -18.332  -7.099   4.060  0.417000
HETATM 5636  H2  WAT  1460     -18.659  -5.647   4.336  0.417000
HETATM 5637  O   WAT  1461      -0.155 -18.791 -16.841 -0.834000
HETATM 5638  H1  WAT  1461       0.447 -18.641 -17.571  0.417000
HETATM 5639  H2  WAT  1461       0.217 -18.288 -16.117  0.417000
HETATM 5640  O   WAT  1462      28.214   3.377  -2.773 -0.834000
HETATM 5641  H1  WAT  1462      28.152   4.231  -3.199  0.417000
HETATM 5642  H2  WAT  1462      27.710   3.475  -1.965  0.417000
HETATM 5643  O   WAT  1463     -10.461 -13.769  -1.116 -0.834000
HETATM 5644  H1  WAT  1463     -10.338 -13.621  -0.178  0.417000
HETATM 5645  H2  WAT  1463     -11.264 -13.294  -1.330  0.417000
HETATM 5646  O   WAT  1464      23.432  18.639  -1.403 -0.834000
HETATM 5647  H1  WAT  1464      23.358  18.829  -2.338  0.417000
HETATM 5648  H2  WAT  1464      24.233  18.122  -1.325  0.417000
HETATM 5649  O   WAT  1465     -22.188   0.162 -14.728 -0.834000
HETATM 5650  H1  WAT  1465     -22.426  -0.482 -15.395  0.417000
HETATM 5651  H2  WAT  1465     -21.717  -0.343 -14.065  0.417000
HETATM 5652  O   WAT  1466     -10.341  16.659  -7.969 -0.834000
HETATM 5653  H1  WAT  1466     -10.235  17.447  -8.503  0.417000
HETATM 5654  H2  WAT  1466     -10.036  15.946  -8.531  0.417000
HETATM 5655  O   WAT  1467     -22.686  -2.060  -0.481 -0.834000
HETATM 5656  H1  WAT  1467     -22.597  -1.122  -0.649  0.417000
HETATM 5657  H2  WAT  1467     -22.631  -2.465  -1.346  0.417000
HETATM 5658  O   WAT  1468      -8.103 -12.340 -19.586 -0.834000
HETATM 5659  H1  WAT  1468      -7.954 -12.831 -18.778  0.417000
HETATM 5660  H2  WAT  1468      -8.706 -12.887 -20.090  0.417000
HETATM 5661  O   WAT  1469      -7.843 -19.834  -7.675 -0.834000
HETATM 5662  H1  WAT  1469      -8.152 -20.574  -7.153  0.417000
HETATM 5663  H2  WAT  1469      -7.565 -19.184  -7.029  0.417000
HETATM 5664  O   WAT  1470       1.510 -15.181  22.718 -0.834000
HETATM 5665  H1  WAT  1470       2.459 -15.053  22.690  0.417000
HETATM 5666  H2  WAT  1470       1.392 -16.121  22.580  0.417000
HETATM 5667  O   WAT  1471      -6.970  20.161 -15.997 -0.834000
HETATM 5668  H1  WAT  1471      -7.827  20.079 -15.578  0.417000
HETATM 5669  H2  WAT  1471      -6.807  21.104 -16.026  0.417000
HETATM 5670  O   WAT  1472      13.420   9.561  10.397 -0.834000
HETATM 5671  H1  WAT  1472      14.095   9.683  11.065  0.417000
HETATM 5672  H2  WAT  1472      13.816   9.895   9.593  0.417000
HETATM 5673  O   WAT  1473     -24.417  -2.237  -4.009 -0.834000
HETATM 5674  H1  WAT  1473     -25.007  -2.987  -4.084  0.417000
HETATM 5675  H2  WAT  1473     -23.609  -2.604  -3.648  0.417000
HETATM 5676  O   WAT  1474      -4.725  -2.680  27.377 -0.834000
HETATM 5677  H1  WAT  1474      -3.831  -2.988  27.522  0.417000
HETATM 5678  H2  WAT  1474      -4.989  -2.304  28.217  0.417000
HETATM 5679  O   WAT  1475      -6.301   2.984 -16.140 -0.834000
HETATM 5680  H1  WAT  1475      -6.870   2.423 -15.613  0.417000
HETATM 5681  H2  WAT  1475      -6.902   3.568 -16.602  0.417000
HETATM 5682  O   WAT  1476       6.157 -18.811 -20.584 -0.834000
HETATM 5683  H1  WAT  1476       6.119 -19.334 -19.783  0.417000
HETATM 5684  H2  WAT  1476       5.664 -19.321 -21.226  0.417000
HETATM 5685  O   WAT  1477     -12.640  21.497  -7.055 -0.834000
HETATM 5686  H1  WAT  1477     -13.275  21.042  -6.503  0.417000
HETATM 5687  H2  WAT  1477     -11.853  20.954  -7.013  0.417000
HETATM 5688  O   WAT  1478       2.285  28.125  -2.107 -0.834000
HETATM 5689  H1  WAT  1478       1.380  28.279  -2.376  0.417000
HETATM 5690  H2  WAT  1478       2.727  27.837  -2.905  0.417000
HETATM 5691  O   WAT  1479      17.277   3.462 -18.351 -0.834000
HETATM 5692  H1  WAT  1479      16.845   4.111 -17.796  0.417000
HETATM 5693  H2  WAT  1479      17.850   3.976 -18.919  0.417000
HETATM 5694  O   WAT  1480       4.292  18.761 -14.719 -0.834000
HETATM 5695  H1  WAT  1480       3.463  18.827 -15.192  0.417000
HETATM 5696  H2  WAT  1480       4.783  19.539 -14.986  0.417000
HETATM 5697  O   WAT  1481      -5.048  19.673  19.330 -0.834000
HETATM 5698  H1  WAT  1481      -5.629  20.333  18.953  0.417000
HETATM 5699  H2  WAT  1481      -4.340  20.178  19.731  0.417000
HETATM 5700  O   WAT  1482     -15.732  -5.208 -17.049 -0.834000
HETATM 5701  H1  WAT  1482     -16.099  -4.496 -17.573  0.417000
HETATM 5702  H2  WAT  1482     -14.805  -5.227 -17.287  0.417000
HETATM 5703  O   WAT  1483       1.922  -0.639  25.851 -0.834000
HETATM 5704  H1  WAT  1483       2.247  -0.424  26.725  0.417000
HETATM 5705  H2  WAT  1483       2.709  -0.849  25.348  0.417000
HETATM 5706  O   WAT  1484      23.468   4.450   9.346 -0.834000
HETATM 5707  H1  WAT  1484      23.479   4.683  10.274  0.417000
HETATM 5708  H2  WAT  1484      23.468   5.290   8.887  0.417000
HETATM 5709  O   WAT  1485      12.682   9.253 -11.130 -0.834000
HETATM 5710  H1  WAT  1485      13.494   9.523 -10.702  0.417000
HETATM 5711  H2  WAT  1485      12.934   9.083 -12.038  0.417000
HETATM 5712  O   WAT  1486     -23.782  -8.078  -1.610 -0.834000
HETATM 5713  H1  WAT  1486     -23.232  -8.780  -1.960  0.417000
HETATM 5714  H2  WAT  1486     -24.397  -8.524  -1.028  0.417000
HETATM 5715  O   WAT  1487     -13.919   9.328  20.718 -0.834000
HETATM 5716  H1  WAT  1487     -13.729   8.821  21.508  0.417000
HETATM 5717  H2  WAT  1487     -13.062   9.481  20.320  0.417000
HETATM 5718  O   WAT  1488       9.978  19.990   3.889 -0.834000
HETATM 5719  H1  WAT  1488      10.933  19.929   3.881  0.417000
HETATM 5720  H2  WAT  1488       9.779  20.718   3.300  0.417000
HETATM 5721  O   WAT  1489      -8.450  24.669  15.588 -0.834000
HETATM 5722  H1  WAT  1489      -9.217  24.990  16.062  0.417000
HETATM 5723  H2  WAT  1489      -8.342  23.767  15.889  0.417000
HETATM 5724  O   WAT  1490      -7.591   8.562  18.709 -0.834000
HETATM 5725  H1  WAT  1490      -7.636   9.518  18.705  0.417000
HETATM 5726  H2  WAT  1490      -8.431   8.284  19.072  0.417000
HETATM 5727  O   WAT  1491       2.170 -28.897   2.311 -0.834000
HETATM 5728  H1  WAT  1491       2.102 -28.015   2.676  0.417000
HETATM 5729  H2  WAT  1491       1.352 -29.325   2.566  0.417000
HETATM 5730  O   WAT  1492      19.193   6.260  16.705 -0.834000
HETATM 5731  H1  WAT  1492      19.691   5.685  16.124  0.417000
HETATM 5732  H2  WAT  1492      19.430   7.145  16.427  0.417000
HETATM 5733  O   WAT  1493      13.303  15.127  14.759 -0.834000
HETATM 5734  H1  WAT  1493      12.471  15.313  15.195  0.417000
HETATM 5735  H2  WAT  1493      13.872  15.854  15.009  0.417000
HETATM 5736  O   WAT  1494      19.446   3.560   4.475 -0.834000
HETATM 5737  H1  WAT  1494      18.978   2.728   4.552  0.417000
HETATM 5738  H2  WAT  1494      18.843   4.208   4.839  0.417000
HETATM 5739  O   WAT  1495       1.702 -20.998 -18.597 -0.834000
HETATM 5740  H1  WAT  1495       1.813 -20.048 -18.589  0.417000
HETATM 5741  H2  WAT  1495       0.800 -21.131 -18.891  0.417000
HETATM 5742  O   WAT  1496     -19.839  -4.851   5.421 -0.834000
HETATM 5743  H1  WAT  1496     -19.816  -4.834   6.378  0.417000
HETATM 5744  H2  WAT  1496     -20.714  -5.176   5.208  0.417000
HETATM 5745  O   WAT  1497      21.853   3.709  -4.334 -0.834000
HETATM 5746  H1  WAT  1497      21.434   3.283  -3.587  0.417000
HETATM 5747  H2  WAT  1497      21.472   4.587  -4.354  0.417000
HETATM 5748  O   WAT  1498      12.824  11.915  -7.220 -0.834000
HETATM 5749  H1  WAT  1498      13.503  11.240  -7.198  0.417000
HETATM 5750  H2  WAT  1498      12.945  12.403  -6.406  0.417000
HETATM 5751  O   WAT  1499     -21.491  17.505  10.119 -0.834000
HETATM 5752  H1  WAT  1499     -21.235  16.766   9.568  0.417000
HETATM 5753  H2  WAT  1499     -21.885  17.102  10.893  0.417000
HETATM 5754  O   WAT  1500      22.969 -15.091  -5.548 -0.834000
HETATM 5755  H1  WAT  1500      22.067 -15.313  -5.315  0.417000
HETATM 5756  H2  WAT  1500      23.174 -14.327  -5.009  0.417000
HETATM 5757  O   WAT  1501      11.812  -3.596  20.669 -0.834000
HETATM 5758  H1  WAT  1501      11.052  -3.711  20.098  0.417000
HETATM 5759  H2  WAT  1501      12.379  -2.989  20.193  0.417000
HETATM 5760  O   WAT  1502     -11.842 -11.662  -8.756 -0.834000
HETATM 5761  H1  WAT  1502     -12.662 -11.335  -8.386  0.417000
HETATM 5762  H2  WAT  1502     -11.256 -10.904  -8.747  0.417000
HETATM 5763  O   WAT  1503       8.031 -21.153   7.857 -0.834000
HETATM 5764  H1  WAT  1503       7.116 -20.920   8.012  0.417000
HETATM 5765  H2  WAT  1503       8.036 -21.536   6.980  0.417000
HETATM 5766  O   WAT  1504     -15.889 -12.863 -19.404 -0.834000
HETATM 5767  H1  WAT  1504     -15.178 -13.407 -19.065  0.417000
HETATM 5768  H2  WAT  1504     -16.000 -13.151 -20.310  0.417000
HETATM 5769  O   WAT  1505     -27.374 -12.506  -2.680 -0.834000
HETATM 5770  H1  WAT  1505     -27.115 -11.998  -3.449  0.417000
HETATM 5771  H2  WAT  1505     -26.649 -12.397  -2.065  0.417000
HETATM 5772  O   WAT  1506     -17.676  16.007 -17.113 -0.834000
HETATM 5773  H1  WAT  1506     -18.047  15.910 -17.990  0.417000
HETATM 5774  H2  WAT  1506     -17.371  15.129 -16.884  0.417000
HETATM 5775  O   WAT  1507      11.871  20.091 -19.228 -0.834000
HETATM 5776  H1  WAT  1507      12.689  20.458 -18.892  0.417000
HETATM 5777  H2  WAT  1507      11.422  19.756 -18.452  0.417000
HETATM 5778  O   WAT  1508     -18.745  -7.680  12.171 -0.834000
HETATM 5779  H1  WAT  1508     -18.003  -7.369  11.653  0.417000
HETATM 5780  H2  WAT  1508     -18.350  -8.218  12.857  0.417000
HETATM 5781  O   WAT  1509       8.061   9.113  17.081 -0.834000
HETATM 5782  H1  WAT  1509       8.090   8.171  17.245  0.417000
HETATM 5783  H2  WAT  1509       8.001   9.506  17.952  0.417000
HETATM 5784  O   WAT  1510       6.319   5.313 -26.970 -0.834000
HETATM 5785  H1  WAT  1510       6.069   4.421 -27.211  0.417000
HETATM 5786  H2  WAT  1510       5.543   5.840 -27.165  0.417000
HETATM 5787  O   WAT  1511      -5.013 -26.468   7.758 -0.834000
HETATM 5788  H1  WAT  1511      -4.371 -27.088   7.412  0.417000
HETATM 5789  H2  WAT  1511      -5.720 -27.017   8.095  0.417000
HETATM 5790  O   WAT  1512      23.237   1.851 -18.271 -0.834000
HETATM 5791  H1  WAT  1512      22.456   1.463 -18.666  0.417000
HETATM 5792  H2  WAT  1512      22.984   2.031 -17.366  0.417000
HETATM 5793  O   WAT  1513     -15.652  -4.448 -10.956 -0.834000
HETATM 5794  H1  WAT  1513     -14.849  -4.150 -11.382  0.417000
HETATM 5795  H2  WAT  1513     -16.281  -3.743 -11.111  0.417000
HETATM 5796  O   WAT  1514       7.937   4.003  18.796 -0.834000
HETATM 5797  H1  WAT  1514       8.000   4.217  19.727  0.417000
HETATM 5798  H2  WAT  1514       8.239   3.097  18.738  0.417000
HETATM 5799  O   WAT  1515      -6.424 -14.104 -13.702 -0.834000
HETATM 5800  H1  WAT  1515      -6.811 -14.678 -14.364  0.417000
HETATM 5801  H2  WAT  1515      -6.446 -14.620 -12.896  0.417000
HETATM 5802  O   WAT  1516      -4.786   4.406 -29.486 -0.834000
HETATM 5803  H1  WAT  1516      -4.708   3.868 -28.698  0.417000
HETATM 5804  H2  WAT  1516      -5.550   4.959 -29.325  0.417000
HETATM 5805  O   WAT  1517      11.769  15.750  -5.429 -0.834000
HETATM 5806  H1  WAT  1517      11.047  15.744  -4.800  0.417000
HETATM 5807  H2  WAT  1517      11.376  15.446  -6.247  0.417000
HETATM 5808  O   WAT  1518      17.212   1.369 -20.056 -0.834000
HETATM 5809  H1  WAT  1518      17.197   2.042 -19.376  0.417000
HETATM 5810  H2  WAT  1518      18.030   1.523 -20.528  0.417000
HETATM 5811  O   WAT  1519      27.381  -6.718   8.203 -0.834000
HETATM 5812  H1  WAT  1519      28.281  -6.445   8.021  0.417000
HETATM 5813  H2  WAT  1519      27.210  -7.416   7.570  0.417000
HETATM 5814  O   WAT  1520      -3.329  20.133   9.824 -0.834000
HETATM 5815  H1  WAT  1520      -3.146  19.378  10.383  0.417000
HETATM 5816  H2  WAT  1520      -2.745  20.819  10.148  0.417000
HETATM 5817  O   WAT  1521      15.454  24.956  -5.194 -0.834000
HETATM 5818  H1  WAT  1521      15.764  25.741  -5.647  0.417000
HETATM 5819  H2  WAT  1521      14.892  25.290  -4.495  0.417000
HETATM 5820  O   WAT  1522      17.254   9.604  -3.314 -0.834000
HETATM 5821  H1  WAT  1522      16.693   8.828  -3.324  0.417000
HETATM 5822  H2  WAT  1522      17.081  10.014  -2.467  0.417000
HETATM 5823  O   WAT  1523      -0.009 -10.160 -22.214 -0.834000
HETATM 5824  H1  WAT  1523       0.417  -9.451 -22.696  0.417000
HETATM 5825  H2  WAT  1523       0.197 -10.949 -22.716  0.417000
HETATM 5826  O   WAT  1524       8.816 -12.471  13.984 -0.834000
HETATM 5827  H1  WAT  1524       9.223 -11.858  14.596  0.417000
HETATM 5828  H2  WAT  1524       8.825 -13.311  14.443  0.417000
HETATM 5829  O   WAT  1525      11.763  -2.275 -24.316 -0.834000
HETATM 5830  H1  WAT  1525      11.985  -1.409 -24.659  0.417000
HETATM 5831  H2  WAT  1525      11.133  -2.627 -24.946  0.417000
HETATM 5832  O   WAT  1526     -16.762 -21.709   7.913 -0.834000
HETATM 5833  H1  WAT  1526     -16.061 -21.202   7.503  0.417000
HETATM 5834  H2  WAT  1526     -17.009 -21.196   8.683  0.417000
HETATM 5835  O   WAT  1527      -6.411  27.391  10.393 -0.834000
HETATM 5836  H1  WAT  1527      -6.751  27.599  11.263  0.417000
HETATM 5837  H2  WAT  1527      -6.015  26.526  10.491  0.417000
HETATM 5838  O   WAT  1528     -19.343   3.117  -2.191 -0.834000
HETATM 5839  H1  WAT  1528     -18.842   3.327  -2.979  0.417000
HETATM 5840  H2  WAT  1528     -20.184   3.557  -2.319  0.417000
HETATM 5841  O   WAT  1529       7.765  -1.662  16.828 -0.834000
HETATM 5842  H1  WAT  1529       7.756  -0.749  16.540  0.417000
HETATM 5843  H2  WAT  1529       8.644  -1.793  17.184  0.417000
HETATM 5844  O   WAT  1530       3.431  13.845  15.713 -0.834000
HETATM 5845  H1  WAT  1530       4.005  13.206  15.292  0.417000
HETATM 5846  H2  WAT  1530       3.401  14.580  15.101  0.417000
HETATM 5847  O   WAT  1531      20.772   8.923   0.722 -0.834000
HETATM 5848  H1  WAT  1531      20.121   9.596   0.522  0.417000
HETATM 5849  H2  WAT  1531      20.275   8.231   1.159  0.417000
HETATM 5850  O   WAT  1532     -24.864  -5.308 -12.090 -0.834000
HETATM 5851  H1  WAT  1532     -25.159  -5.354 -11.180  0.417000
HETATM 5852  H2  WAT  1532     -24.703  -6.219 -12.335  0.417000
HETATM 5853  O   WAT  1533     -19.514  -3.463 -18.025 -0.834000
HETATM 5854  H1  WAT  1533     -19.696  -2.531 -17.905  0.417000
HETATM 5855  H2  WAT  1533     -20.042  -3.899 -17.356  0.417000
HETATM 5856  O   WAT  1534       8.559  16.095 -13.414 -0.834000
HETATM 5857  H1  WAT  1534       8.718  15.317 -13.949  0.417000
HETATM 5858  H2  WAT  1534       7.827  16.537 -13.846  0.417000
HETATM 5859  O   WAT  1535      -2.049 -28.210   2.425 -0.834000
HETATM 5860  H1  WAT  1535      -2.283 -27.595   3.120  0.417000
HETATM 5861  H2  WAT  1535      -1.935 -27.662   1.649  0.417000
HETATM 5862  O   WAT  1536     -16.645 -24.143   4.554 -0.834000
HETATM 5863  H1  WAT  1536     -16.026 -24.575   5.143  0.417000
HETATM 5864  H2  WAT  1536     -16.094 -23.734   3.886  0.417000
HETATM 5865  O   WAT  1537      24.828  11.343   5.343 -0.834000
HETATM 5866  H1  WAT  1537      25.743  11.506   5.115  0.417000
HETATM 5867  H2  WAT  1537      24.869  10.861   6.169  0.417000
HETATM 5868  O   WAT  1538     -15.236  16.952  19.824 -0.834000
HETATM 5869  H1  WAT  1538     -14.827  17.297  19.030  0.417000
HETATM 5870  H2  WAT  1538     -16.009  17.501  19.952  0.417000
HETATM 5871  O   WAT  1539       2.413  17.282   8.270 -0.834000
HETATM 5872  H1  WAT  1539       2.714  16.561   7.716  0.417000
HETATM 5873  H2  WAT  1539       1.461  17.180   8.300  0.417000
HETATM 5874  O   WAT  1540     -15.097  -0.678  19.086 -0.834000
HETATM 5875  H1  WAT  1540     -14.763  -1.002  18.249  0.417000
HETATM 5876  H2  WAT  1540     -15.407   0.207  18.893  0.417000
HETATM 5877  O   WAT  1541     -17.750 -10.284   2.088 -0.834000
HETATM 5878  H1  WAT  1541     -17.249 -11.007   2.466  0.417000
HETATM 5879  H2  WAT  1541     -18.205  -9.892   2.833  0.417000
HETATM 5880  O   WAT  1542       3.066  14.084 -24.004 -0.834000
HETATM 5881  H1  WAT  1542       2.476  14.515 -23.385  0.417000
HETATM 5882  H2  WAT  1542       3.015  13.156 -23.777  0.417000
HETATM 5883  O   WAT  1543      12.248 -17.040  21.376 -0.834000
HETATM 5884  H1  WAT  1543      12.504 -17.713  20.746  0.417000
HETATM 5885  H2  WAT  1543      13.016 -16.932  21.937  0.417000
HETATM 5886  O   WAT  1544      -7.125  16.222   0.388 -0.834000
HETATM 5887  H1  WAT  1544      -7.049  16.380  -0.553  0.417000
HETATM 5888  H2  WAT  1544      -8.014  15.885   0.503  0.417000
HETATM 5889  O   WAT  1545     -28.209   2.446   5.116 -0.834000
HETATM 5890  H1  WAT  1545     -27.919   2.371   6.025  0.417000
HETATM 5891  H2  WAT  1545     -27.681   3.157   4.753  0.417000
HETATM 5892  O   WAT  1546       9.979  -0.904  23.135 -0.834000
HETATM 5893  H1  WAT  1546      10.526  -1.174  23.873  0.417000
HETATM 5894  H2  WAT  1546       9.776   0.014  23.311  0.417000
HETATM 5895  O   WAT  1547       0.479  17.601 -17.940 -0.834000
HETATM 5896  H1  WAT  1547      -0.078  17.672 -18.715  0.417000
HETATM 5897  H2  WAT  1547      -0.078  17.187 -17.281  0.417000
HETATM 5898  O   WAT  1548       1.917   7.241 -12.287 -0.834000
HETATM 5899  H1  WAT  1548       2.055   7.647 -11.431  0.417000
HETATM 5900  H2  WAT  1548       2.314   6.374 -12.208  0.417000
HETATM 5901  O   WAT  1549     -18.334 -15.335 -17.223 -0.834000
HETATM 5902  H1  WAT  1549     -17.784 -15.752 -17.886  0.417000
HETATM 5903  H2  WAT  1549     -18.154 -15.824 -16.420  0.417000
HETATM 5904  O   WAT  1550     -12.053 -10.743   5.310 -0.834000
HETATM 5905  H1  WAT  1550     -12.184 -11.245   6.115  0.417000
HETATM 5906  H2  WAT  1550     -11.381 -10.101   5.536  0.417000
HETATM 5907  O   WAT  1551      17.926 -15.248  12.179 -0.834000
HETATM 5908  H1  WAT  1551      17.738 -15.712  12.995  0.417000
HETATM 5909  H2  WAT  1551      18.456 -14.498  12.447  0.417000
HETATM 5910  O   WAT  1552      22.875  -4.375   8.988 -0.834000
HETATM 5911  H1  WAT  1552      23.791  -4.456   8.724  0.417000
HETATM 5912  H2  WAT  1552      22.784  -3.463   9.262  0.417000
HETATM 5913  O   WAT  1553       1.625  20.434  -4.439 -0.834000
HETATM 5914  H1  WAT  1553       1.414  19.500  -4.423  0.417000
HETATM 5915  H2  WAT  1553       2.521  20.483  -4.105  0.417000
HETATM 5916  O   WAT  1554      14.374   1.326  -9.985 -0.834000
HETATM 5917  H1  WAT  1554      14.986   2.055  -9.883  0.417000
HETATM 5918  H2  WAT  1554      13.825   1.576 -10.728  0.417000
HETATM 5919  O   WAT  1555       0.869 -14.140  -0.850 -0.834000
HETATM 5920  H1  WAT  1555       1.283 -14.015  -1.704  0.417000
HETATM 5921  H2  WAT  1555       1.585 -14.045  -0.221  0.417000
HETATM 5922  O   WAT  1556      -0.329  20.382 -19.934 -0.834000
HETATM 5923  H1  WAT  1556      -0.332  20.740 -19.047  0.417000
HETATM 5924  H2  WAT  1556      -0.824  19.565 -19.866  0.417000
HETATM 5925  O   WAT  1557       0.028   7.277  18.900 -0.834000
HETATM 5926  H1  WAT  1557      -0.590   7.991  18.743  0.417000
HETATM 5927  H2  WAT  1557      -0.433   6.688  19.497  0.417000
HETATM 5928  O   WAT  1558      23.706  14.381  -6.251 -0.834000
HETATM 5929  H1  WAT  1558      23.639  15.086  -6.895  0.417000
HETATM 5930  H2  WAT  1558      23.964  14.821  -5.441  0.417000
HETATM 5931  O   WAT  1559      -3.242 -24.818 -11.925 -0.834000
HETATM 5932  H1  WAT  1559      -3.450 -24.876 -12.857  0.417000
HETATM 5933  H2  WAT  1559      -3.337 -25.713 -11.601  0.417000
HETATM 5934  O   WAT  1560      15.554   4.046   1.574 -0.834000
HETATM 5935  H1  WAT  1560      15.773   3.137   1.776  0.417000
HETATM 5936  H2  WAT  1560      15.564   4.089   0.618  0.417000
HETATM 5937  O   WAT  1561      11.093   9.739 -15.236 -0.834000
HETATM 5938  H1  WAT  1561      10.729   9.311 -16.011  0.417000
HETATM 5939  H2  WAT  1561      11.842  10.235 -15.565  0.417000
HETATM 5940  O   WAT  1562      -4.105 -17.635  18.420 -0.834000
HETATM 5941  H1  WAT  1562      -3.198 -17.478  18.158  0.417000
HETATM 5942  H2  WAT  1562      -4.397 -16.799  18.784  0.417000
HETATM 5943  O   WAT  1563     -13.737  -0.019   8.327 -0.834000
HETATM 5944  H1  WAT  1563     -14.186   0.093   9.165  0.417000
HETATM 5945  H2  WAT  1563     -13.556  -0.957   8.276  0.417000
HETATM 5946  O   WAT  1564      -7.273  14.399 -20.035 -0.834000
HETATM 5947  H1  WAT  1564      -6.970  13.578 -19.649  0.417000
HETATM 5948  H2  WAT  1564      -8.098  14.172 -20.464  0.417000
HETATM 5949  O   WAT  1565      -3.690  17.938 -17.028 -0.834000
HETATM 5950  H1  WAT  1565      -3.760  17.355 -17.783  0.417000
HETATM 5951  H2  WAT  1565      -3.703  18.819 -17.402  0.417000
HETATM 5952  O   WAT  1566     -10.836  11.844  21.766 -0.834000
HETATM 5953  H1  WAT  1566     -10.467  11.697  22.637  0.417000
HETATM 5954  H2  WAT  1566     -11.656  12.311  21.929  0.417000
HETATM 5955  O   WAT  1567     -15.326  -4.593  -8.223 -0.834000
HETATM 5956  H1  WAT  1567     -15.475  -4.596  -9.168  0.417000
HETATM 5957  H2  WAT  1567     -15.745  -5.395  -7.912  0.417000
HETATM 5958  O   WAT  1568      22.984  10.386 -13.550 -0.834000
HETATM 5959  H1  WAT  1568      23.897  10.284 -13.282  0.417000
HETATM 5960  H2  WAT  1568      22.870  11.330 -13.657  0.417000
HETATM 5961  O   WAT  1569      -8.370   8.036  -3.736 -0.834000
HETATM 5962  H1  WAT  1569      -7.931   8.261  -2.915  0.417000
HETATM 5963  H2  WAT  1569      -7.659   7.786  -4.327  0.417000
HETATM 5964  O   WAT  1570       9.733 -21.130  -0.793 -0.834000
HETATM 5965  H1  WAT  1570       9.591 -21.197  -1.737  0.417000
HETATM 5966  H2  WAT  1570       8.886 -20.857  -0.442  0.417000
HETATM 5967  O   WAT  1571      -2.647  14.451 -13.953 -0.834000
HETATM 5968  H1  WAT  1571      -2.052  13.738 -14.183  0.417000
HETATM 5969  H2  WAT  1571      -2.072  15.187 -13.747  0.417000
HETATM 5970  O   WAT  1572     -25.870   3.608  10.109 -0.834000
HETATM 5971  H1  WAT  1572     -25.154   2.977  10.186  0.417000
HETATM 5972  H2  WAT  1572     -26.660   3.093  10.271  0.417000
HETATM 5973  O   WAT  1573      26.010 -12.172   0.422 -0.834000
HETATM 5974  H1  WAT  1573      26.100 -11.702  -0.406  0.417000
HETATM 5975  H2  WAT  1573      25.621 -13.013   0.180  0.417000
HETATM 5976  O   WAT  1574      11.448   4.483 -11.943 -0.834000
HETATM 5977  H1  WAT  1574      10.602   4.084 -11.738  0.417000
HETATM 5978  H2  WAT  1574      11.434   5.322 -11.483  0.417000
HETATM 5979  O   WAT  1575       1.463 -14.999   3.100 -0.834000
HETATM 5980  H1  WAT  1575       1.836 -14.540   2.347  0.417000
HETATM 5981  H2  WAT  1575       2.224 -15.287   3.605  0.417000
HETATM 5982  O   WAT  1576      -0.037   8.255 -25.371 -0.834000
HETATM 5983  H1  WAT  1576       0.331   7.427 -25.063  0.417000
HETATM 5984  H2  WAT  1576      -0.263   8.729 -24.571  0.417000
HETATM 5985  O   WAT  1577     -18.191   9.316  19.854 -0.834000
HETATM 5986  H1  WAT  1577     -18.005   8.836  20.661  0.417000
HETATM 5987  H2  WAT  1577     -17.372   9.281  19.360  0.417000
HETATM 5988  O   WAT  1578     -15.400 -16.592  -0.165 -0.834000
HETATM 5989  H1  WAT  1578     -15.693 -17.350   0.339  0.417000
HETATM 5990  H2  WAT  1578     -14.501 -16.441   0.128  0.417000
HETATM 5991  O   WAT  1579      25.993   1.260   7.507 -0.834000
HETATM 5992  H1  WAT  1579      26.113   2.116   7.916  0.417000
HETATM 5993  H2  WAT  1579      25.321   1.404   6.840  0.417000
HETATM 5994  O   WAT  1580      19.245   3.623   9.444 -0.834000
HETATM 5995  H1  WAT  1580      20.122   3.282   9.271  0.417000
HETATM 5996  H2  WAT  1580      18.678   3.146   8.840  0.417000
HETATM 5997  O   WAT  1581     -20.409 -12.932   1.571 -0.834000
HETATM 5998  H1  WAT  1581     -19.611 -13.379   1.853  0.417000
HETATM 5999  H2  WAT  1581     -21.111 -13.554   1.761  0.417000
HETATM 6000  O   WAT  1582      -3.595  25.493  -7.960 -0.834000
HETATM 6001  H1  WAT  1582      -3.172  25.513  -7.102  0.417000
HETATM 6002  H2  WAT  1582      -2.960  25.059  -8.530  0.417000
HETATM 6003  O   WAT  1583      -5.510 -19.052   5.884 -0.834000
HETATM 6004  H1  WAT  1583      -5.111 -19.387   5.080  0.417000
HETATM 6005  H2  WAT  1583      -5.210 -18.145   5.940  0.417000
HETATM 6006  O   WAT  1584      17.956 -15.516 -18.003 -0.834000
HETATM 6007  H1  WAT  1584      17.803 -15.780 -17.096  0.417000
HETATM 6008  H2  WAT  1584      18.006 -14.561 -17.969  0.417000
HETATM 6009  O   WAT  1585     -12.658  -0.018  14.822 -0.834000
HETATM 6010  H1  WAT  1585     -12.797   0.929  14.811  0.417000
HETATM 6011  H2  WAT  1585     -11.724  -0.124  14.641  0.417000
HETATM 6012  O   WAT  1586      -8.724  17.594 -13.498 -0.834000
HETATM 6013  H1  WAT  1586      -8.545  16.985 -14.214  0.417000
HETATM 6014  H2  WAT  1586      -8.753  18.454 -13.916  0.417000
HETATM 6015  O   WAT  1587      22.543  -3.274 -18.902 -0.834000
HETATM 6016  H1  WAT  1587      22.755  -2.501 -19.426  0.417000
HETATM 6017  H2  WAT  1587      22.317  -3.945 -19.546  0.417000
HETATM 6018  O   WAT  1588      -1.553 -12.804  14.723 -0.834000
HETATM 6019  H1  WAT  1588      -1.621 -12.752  13.770  0.417000
HETATM 6020  H2  WAT  1588      -0.774 -12.290  14.936  0.417000
HETATM 6021  O   WAT  1589     -11.559   9.414  24.873 -0.834000
HETATM 6022  H1  WAT  1589     -11.141  10.226  24.584  0.417000
HETATM 6023  H2  WAT  1589     -11.825   9.590  25.775  0.417000
HETATM 6024  O   WAT  1590      17.488   2.284   7.767 -0.834000
HETATM 6025  H1  WAT  1590      16.772   2.920   7.737  0.417000
HETATM 6026  H2  WAT  1590      17.170   1.593   8.348  0.417000
HETATM 6027  O   WAT  1591      -5.103  15.281 -21.444 -0.834000
HETATM 6028  H1  WAT  1591      -4.957  14.475 -21.939  0.417000
HETATM 6029  H2  WAT  1591      -5.916  15.124 -20.963  0.417000
HETATM 6030  O   WAT  1592      26.284   7.088   4.522 -0.834000
HETATM 6031  H1  WAT  1592      26.909   7.783   4.730  0.417000
HETATM 6032  H2  WAT  1592      26.422   6.431   5.204  0.417000
HETATM 6033  O   WAT  1593      -2.986  15.014  15.337 -0.834000
HETATM 6034  H1  WAT  1593      -3.172  14.313  15.961  0.417000
HETATM 6035  H2  WAT  1593      -2.715  14.560  14.539  0.417000
HETATM 6036  O   WAT  1594     -16.708  13.548 -16.450 -0.834000
HETATM 6037  H1  WAT  1594     -15.898  13.596 -15.942  0.417000
HETATM 6038  H2  WAT  1594     -16.540  12.870 -17.105  0.417000
HETATM 6039  O   WAT  1595      10.424  22.251  -2.953 -0.834000
HETATM 6040  H1  WAT  1595      10.751  21.532  -2.412  0.417000
HETATM 6041  H2  WAT  1595      10.014  22.852  -2.330  0.417000
HETATM 6042  O   WAT  1596      -0.520 -19.436  16.525 -0.834000
HETATM 6043  H1  WAT  1596      -0.204 -19.011  15.728  0.417000
HETATM 6044  H2  WAT  1596      -1.034 -18.760  16.968  0.417000
HETATM 6045  O   WAT  1597       9.788 -11.780 -24.541 -0.834000
HETATM 6046  H1  WAT  1597      10.348 -11.363 -25.196  0.417000
HETATM 6047  H2  WAT  1597       9.727 -12.692 -24.824  0.417000
HETATM 6048  O   WAT  1598       4.163  21.515   7.405 -0.834000
HETATM 6049  H1  WAT  1598       4.528  20.676   7.687  0.417000
HETATM 6050  H2  WAT  1598       3.258  21.314   7.166  0.417000
HETATM 6051  O   WAT  1599     -21.216   2.665   0.614 -0.834000
HETATM 6052  H1  WAT  1599     -20.267   2.737   0.513  0.417000
HETATM 6053  H2  WAT  1599     -21.545   3.541   0.413  0.417000
HETATM 6054  O   WAT  1600       9.311  16.865  -9.046 -0.834000
HETATM 6055  H1  WAT  1600       8.963  16.317  -9.749  0.417000
HETATM 6056  H2  WAT  1600       9.638  17.647  -9.491  0.417000
HETATM 6057  O   WAT  1601     -15.518  22.377   8.529 -0.834000
HETATM 6058  H1  WAT  1601     -15.178  22.610   9.393  0.417000
HETATM 6059  H2  WAT  1601     -16.022  21.578   8.677  0.417000
HETATM 6060  O   WAT  1602       4.318  -0.615 -26.502 -0.834000
HETATM 6061  H1  WAT  1602       4.114  -0.490 -25.576  0.417000
HETATM 6062  H2  WAT  1602       3.685  -0.065 -26.963  0.417000
HETATM 6063  O   WAT  1603     -11.426  10.674 -20.833 -0.834000
HETATM 6064  H1  WAT  1603     -11.627  11.297 -21.531  0.417000
HETATM 6065  H2  WAT  1603     -12.175  10.079 -20.820  0.417000
HETATM 6066  O   WAT  1604      -1.640   5.209 -18.262 -0.834000
HETATM 6067  H1  WAT  1604      -2.169   4.466 -18.552  0.417000
HETATM 6068  H2  WAT  1604      -0.787   4.828 -18.052  0.417000
HETATM 6069  O   WAT  1605     -10.109  19.121  -4.448 -0.834000
HETATM 6070  H1  WAT  1605     -11.033  18.935  -4.279  0.417000
HETATM 6071  H2  WAT  1605     -10.106  19.574  -5.291  0.417000
HETATM 6072  O   WAT  1606      -8.963 -20.602   0.907 -0.834000
HETATM 6073  H1  WAT  1606      -8.648 -20.385   0.030  0.417000
HETATM 6074  H2  WAT  1606      -8.493 -21.403   1.140  0.417000
HETATM 6075  O   WAT  1607      12.650   2.002   8.763 -0.834000
HETATM 6076  H1  WAT  1607      12.761   2.757   8.185  0.417000
HETATM 6077  H2  WAT  1607      11.701   1.887   8.827  0.417000
HETATM 6078  O   WAT  1608      14.816   1.817 -13.396 -0.834000
HETATM 6079  H1  WAT  1608      13.972   1.757 -12.948  0.417000
HETATM 6080  H2  WAT  1608      14.661   1.419 -14.253  0.417000
HETATM 6081  O   WAT  1609      -5.232  17.254  20.614 -0.834000
HETATM 6082  H1  WAT  1609      -5.384  17.431  21.542  0.417000
HETATM 6083  H2  WAT  1609      -5.245  18.117  20.200  0.417000
HETATM 6084  O   WAT  1610       8.913 -20.047  19.387 -0.834000
HETATM 6085  H1  WAT  1610       9.572 -19.657  18.813  0.417000
HETATM 6086  H2  WAT  1610       8.422 -20.641  18.819  0.417000
HETATM 6087  O   WAT  1611      11.742  14.943   2.147 -0.834000
HETATM 6088  H1  WAT  1611      11.486  14.134   1.704  0.417000
HETATM 6089  H2  WAT  1611      10.953  15.223   2.610  0.417000
HETATM 6090  O   WAT  1612      10.808  19.611 -12.821 -0.834000
HETATM 6091  H1  WAT  1612      11.199  19.953 -13.625  0.417000
HETATM 6092  H2  WAT  1612      10.990  18.671 -12.848  0.417000
HETATM 6093  O   WAT  1613     -16.268  22.226  12.738 -0.834000
HETATM 6094  H1  WAT  1613     -15.690  21.917  13.435  0.417000
HETATM 6095  H2  WAT  1613     -15.676  22.476  12.029  0.417000
HETATM 6096  O   WAT  1614      23.429  11.801   9.805 -0.834000
HETATM 6097  H1  WAT  1614      22.993  11.408   9.049  0.417000
HETATM 6098  H2  WAT  1614      24.171  12.278   9.432  0.417000
HETATM 6099  O   WAT  1615      23.607  -2.862   4.869 -0.834000
HETATM 6100  H1  WAT  1615      24.298  -3.385   5.276  0.417000
HETATM 6101  H2  WAT  1615      23.444  -3.292   4.029  0.417000
HETATM 6102  O   WAT  1616     -25.650   5.431   8.077 -0.834000
HETATM 6103  H1  WAT  1616     -26.538   5.782   8.004  0.417000
HETATM 6104  H2  WAT  1616     -25.714   4.759   8.755  0.417000
HETATM 6105  O   WAT  1617     -14.546 -10.285   4.239 -0.834000
HETATM 6106  H1  WAT  1617     -13.713 -10.550   4.630  0.417000
HETATM 6107  H2  WAT  1617     -14.356  -9.449   3.814  0.417000
HETATM 6108  O   WAT  1618     -13.001  -7.258  -1.518 -0.834000
HETATM 6109  H1  WAT  1618     -12.626  -6.515  -1.046  0.417000
HETATM 6110  H2  WAT  1618     -12.471  -7.330  -2.312  0.417000
HETATM 6111  O   WAT  1619      -4.559   2.527 -21.289 -0.834000
HETATM 6112  H1  WAT  1619      -4.775   1.643 -20.991  0.417000
HETATM 6113  H2  WAT  1619      -4.190   2.401 -22.164  0.417000
HETATM 6114  O   WAT  1620      15.939  10.279   4.744 -0.834000
HETATM 6115  H1  WAT  1620      15.121  10.284   5.243  0.417000
HETATM 6116  H2  WAT  1620      15.892   9.482   4.216  0.417000
HETATM 6117  O   WAT  1621     -19.263   6.475 -13.087 -0.834000
HETATM 6118  H1  WAT  1621     -19.366   7.390 -13.348  0.417000
HETATM 6119  H2  WAT  1621     -19.828   5.989 -13.688  0.417000
HETATM 6120  O   WAT  1622     -24.573   1.068   1.242 -0.834000
HETATM 6121  H1  WAT  1622     -24.385   0.951   2.173  0.417000
HETATM 6122  H2  WAT  1622     -25.428   0.658   1.117  0.417000
HETATM 6123  O   WAT  1623     -12.376  25.285   7.389 -0.834000
HETATM 6124  H1  WAT  1623     -11.859  26.069   7.576  0.417000
HETATM 6125  H2  WAT  1623     -12.044  24.627   8.000  0.417000
HETATM 6126  O   WAT  1624     -13.954 -26.017  -3.873 -0.834000
HETATM 6127  H1  WAT  1624     -14.704 -26.224  -4.431  0.417000
HETATM 6128  H2  WAT  1624     -13.202 -26.042  -4.464  0.417000
HETATM 6129  O   WAT  1625     -11.350  22.870   0.060 -0.834000
HETATM 6130  H1  WAT  1625     -10.504  22.697  -0.353  0.417000
HETATM 6131  H2  WAT  1625     -11.226  22.617   0.975  0.417000
HETATM 6132  O   WAT  1626     -13.179  10.223   5.742 -0.834000
HETATM 6133  H1  WAT  1626     -13.049  10.284   6.688  0.417000
HETATM 6134  H2  WAT  1626     -13.565  11.064   5.498  0.417000
HETATM 6135  O   WAT  1627      12.351   4.878  19.592 -0.834000
HETATM 6136  H1  WAT  1627      13.255   5.170  19.472  0.417000
HETATM 6137  H2  WAT  1627      12.107   5.204  20.458  0.417000
HETATM 6138  O   WAT  1628     -10.645 -22.158 -17.388 -0.834000
HETATM 6139  H1  WAT  1628     -10.734 -23.060 -17.696  0.417000
HETATM 6140  H2  WAT  1628     -11.070 -22.154 -16.530  0.417000
HETATM 6141  O   WAT  1629      -5.260   6.480 -23.271 -0.834000
HETATM 6142  H1  WAT  1629      -5.500   6.062 -22.444  0.417000
HETATM 6143  H2  WAT  1629      -5.864   6.107 -23.912  0.417000
HETATM 6144  O   WAT  1630      -9.873  -5.270   5.407 -0.834000
HETATM 6145  H1  WAT  1630      -9.675  -4.641   4.713  0.417000
HETATM 6146  H2  WAT  1630      -9.033  -5.420   5.841  0.417000
HETATM 6147  O   WAT  1631      -3.933 -29.908   1.435 -0.834000
HETATM 6148  H1  WAT  1631      -3.461 -30.509   0.858  0.417000
HETATM 6149  H2  WAT  1631      -3.250 -29.353   1.812  0.417000
HETATM 6150  O   WAT  1632       3.113  17.254 -18.749 -0.834000
HETATM 6151  H1  WAT  1632       3.070  17.236 -19.705  0.417000
HETATM 6152  H2  WAT  1632       2.213  17.424 -18.472  0.417000
HETATM 6153  O   WAT  1633      21.802 -15.770   4.917 -0.834000
[truncated: 390,525 more chars]
