# Supplementary material for: Benchmark Study for Calculations of pK a Values of Metal Ligands in Proteins
Source: J Chem Theory Comput. 2026 Jul 6;22(14):7420–35. doi: 10.1021/acs.jctc.6c00884 (PMC13421986; doi:10.1021/acs.jctc.6c00884)
Supplement: Supplementary file 1 [file ct6c00884_si_001.zip › coords/ADH-apo/comqum_A-.pdb]

REMARK default_name
ATOM      1 N    SER     1      10.852  33.865   3.405  0.184900
ATOM      2 H1   SER     1      10.820  33.804   2.397  0.189800
ATOM      3 H2   SER     1      10.252  34.644   3.638  0.189800
ATOM      4 H3   SER     1      10.439  33.051   3.836  0.189800
ATOM      5 CA   SER     1      12.217  34.138   3.891  0.056700
ATOM      6 HA   SER     1      12.569  35.045   3.400  0.078200
ATOM      7 CB   SER     1      12.189  34.403   5.405  0.259600
ATOM      8 HB2  SER     1      12.898  35.207   5.602  0.027300
ATOM      9 HB3  SER     1      11.204  34.747   5.721  0.027300
ATOM     10 OG   SER     1      12.593  33.289   6.190 -0.671400
ATOM     11 HG   SER     1      12.961  33.597   7.022  0.423900
ATOM     12 C    SER     1      13.145  33.007   3.492  0.616300
ATOM     13 O    SER     1      14.326  32.954   3.805 -0.572200
ATOM     14 N    THR     2      12.603  32.085   2.783 -0.415700
ATOM     15 H    THR     2      11.605  31.933   2.822  0.271900
ATOM     16 CA   THR     2      13.357  31.020   2.186 -0.038900
ATOM     17 HA   THR     2      14.420  31.252   2.123  0.100700
ATOM     18 CB   THR     2      13.165  29.769   3.026  0.365400
ATOM     19 HB   THR     2      14.034  29.123   2.897  0.004300
ATOM     20 CG2  THR     2      12.960  30.071   4.521 -0.243800
ATOM     21 1HG2 THR     2      12.016  30.578   4.720  0.064200
ATOM     22 2HG2 THR     2      12.940  29.122   5.058  0.064200
ATOM     23 3HG2 THR     2      13.798  30.647   4.911  0.064200
ATOM     24 OG1  THR     2      12.026  29.075   2.600 -0.676100
ATOM     25 HG1  THR     2      11.896  29.045   1.649  0.410200
ATOM     26 C    THR     2      12.808  30.904   0.789  0.597300
ATOM     27 O    THR     2      13.336  30.172  -0.045 -0.567900
ATOM     28 N    ALA     3      11.745  31.684   0.598 -0.415700
ATOM     29 H    ALA     3      11.377  32.207   1.381  0.271900
ATOM     30 CA   ALA     3      10.917  31.770  -0.581  0.033700
ATOM     31 HA   ALA     3      10.147  31.001  -0.524  0.082300
ATOM     32 CB   ALA     3      10.243  33.143  -0.644 -0.182500
ATOM     33 HB1  ALA     3       9.653  33.214  -1.558  0.060300
ATOM     34 HB2  ALA     3       9.563  33.235   0.202  0.060300
ATOM     35 HB3  ALA     3      10.984  33.942  -0.628  0.060300
ATOM     36 C    ALA     3      11.670  31.580  -1.908  0.597300
ATOM     37 O    ALA     3      11.131  31.011  -2.863 -0.567900
ATOM     38 N    GLY     4      12.911  32.042  -2.034 -0.415700
ATOM     39 H    GLY     4      13.303  32.613  -1.299  0.271900
ATOM     40 CA   GLY     4      13.590  31.975  -3.346 -0.025200
ATOM     41 HA2  GLY     4      13.034  31.375  -4.066  0.069800
ATOM     42 HA3  GLY     4      13.644  32.987  -3.747  0.069800
ATOM     43 C    GLY     4      15.011  31.408  -3.333  0.597300
ATOM     44 O    GLY     4      15.804  31.651  -4.252 -0.567900
ATOM     45 N    LYS     5      15.370  30.644  -2.316 -0.347900
ATOM     46 H    LYS     5      14.701  30.431  -1.590  0.274700
ATOM     47 CA   LYS     5      16.725  30.077  -2.245 -0.240000
ATOM     48 HA   LYS     5      17.110  29.879  -3.246  0.142600
ATOM     49 CB   LYS     5      17.686  31.047  -1.554 -0.009400
ATOM     50 HB2  LYS     5      18.598  30.553  -1.220  0.036200
ATOM     51 HB3  LYS     5      18.000  31.781  -2.296  0.036200
ATOM     52 CG   LYS     5      17.052  31.772  -0.364  0.018700
ATOM     53 HG2  LYS     5      16.076  31.373  -0.089  0.010300
ATOM     54 HG3  LYS     5      17.697  31.604   0.499  0.010300
ATOM     55 CD   LYS     5      16.965  33.281  -0.595 -0.047900
ATOM     56 HD2  LYS     5      17.969  33.702  -0.642  0.062100
ATOM     57 HD3  LYS     5      16.473  33.450  -1.553  0.062100
ATOM     58 CE   LYS     5      16.145  33.994   0.480 -0.014300
ATOM     59 HE2  LYS     5      16.095  35.052   0.221  0.113500
ATOM     60 HE3  LYS     5      15.127  33.606   0.472  0.113500
ATOM     61 NZ   LYS     5      16.721  33.855   1.831 -0.385400
ATOM     62 HZ1  LYS     5      16.681  32.911   2.185  0.340000
ATOM     63 HZ2  LYS     5      17.686  34.150   1.870  0.340000
ATOM     64 HZ3  LYS     5      16.209  34.428   2.486  0.340000
ATOM     65 C    LYS     5      16.760  28.758  -1.503  0.734100
ATOM     66 O    LYS     5      15.766  28.331  -0.901 -0.589400
ATOM     67 N    VAL     6      17.939  28.159  -1.597 -0.415700
ATOM     68 H    VAL     6      18.653  28.623  -2.140  0.271900
ATOM     69 CA   VAL     6      18.281  26.886  -0.970 -0.087500
ATOM     70 HA   VAL     6      17.805  26.071  -1.516  0.096900
ATOM     71 CB   VAL     6      19.805  26.697  -1.006  0.298500
ATOM     72 HB   VAL     6      20.279  27.542  -0.505 -0.029700
ATOM     73 CG1  VAL     6      20.263  25.422  -0.310 -0.319200
ATOM     74 1HG1 VAL     6      19.698  24.569  -0.683  0.079100
ATOM     75 2HG1 VAL     6      21.326  25.276  -0.501  0.079100
ATOM     76 3HG1 VAL     6      20.121  25.537   0.765  0.079100
ATOM     77 CG2  VAL     6      20.362  26.622  -2.430 -0.319200
ATOM     78 1HG2 VAL     6      20.144  27.542  -2.972  0.079100
ATOM     79 2HG2 VAL     6      21.447  26.524  -2.396  0.079100
ATOM     80 3HG2 VAL     6      19.938  25.772  -2.964  0.079100
ATOM     81 C    VAL     6      17.812  26.858   0.485  0.597300
ATOM     82 O    VAL     6      17.904  27.864   1.197 -0.567900
ATOM     83 N    ILE     7      17.519  25.641   0.974 -0.415700
ATOM     84 H    ILE     7      17.547  24.851   0.345  0.271900
ATOM     85 CA   ILE     7      17.130  25.387   2.354 -0.059700
ATOM     86 HA   ILE     7      17.264  26.301   2.933  0.086900
ATOM     87 CB   ILE     7      15.663  24.914   2.599  0.130300
ATOM     88 HB   ILE     7      15.506  23.993   2.036  0.018700
ATOM     89 CG2  ILE     7      15.378  24.580   4.099 -0.320400
ATOM     90 1HG2 ILE     7      15.296  25.482   4.705  0.088200
ATOM     91 2HG2 ILE     7      14.411  24.082   4.176  0.088200
ATOM     92 3HG2 ILE     7      16.014  23.811   4.536  0.088200
ATOM     93 CG1  ILE     7      14.620  25.947   2.125 -0.043000
ATOM     94 2HG1 ILE     7      14.953  26.946   2.405  0.023600
ATOM     95 3HG1 ILE     7      14.579  25.899   1.037  0.023600
ATOM     96 CD1  ILE     7      13.205  25.734   2.723 -0.066000
ATOM     97 1HD1 ILE     7      13.167  25.970   3.787  0.018600
ATOM     98 2HD1 ILE     7      12.499  26.386   2.208  0.018600
ATOM     99 3HD1 ILE     7      12.921  24.701   2.525  0.018600
ATOM    100 C    ILE     7      18.118  24.370   2.901  0.597300
ATOM    101 O    ILE     7      18.736  23.612   2.161 -0.567900
ATOM    102 N    LYS     8      18.255  24.386   4.202 -0.347900
ATOM    103 H    LYS     8      17.729  25.059   4.741  0.274700
ATOM    104 CA   LYS     8      19.135  23.463   4.901 -0.240000
ATOM    105 HA   LYS     8      19.460  22.673   4.225  0.142600
ATOM    106 CB   LYS     8      20.385  24.141   5.431 -0.009400
ATOM    107 HB2  LYS     8      20.119  24.803   6.255  0.036200
ATOM    108 HB3  LYS     8      21.030  23.361   5.835  0.036200
ATOM    109 CG   LYS     8      21.168  24.975   4.406  0.018700
ATOM    110 HG2  LYS     8      20.924  24.635   3.399  0.010300
ATOM    111 HG3  LYS     8      20.869  26.020   4.493  0.010300
ATOM    112 CD   LYS     8      22.689  24.862   4.602 -0.047900
ATOM    113 HD2  LYS     8      22.932  25.071   5.643  0.062100
ATOM    114 HD3  LYS     8      22.974  23.830   4.398  0.062100
ATOM    115 CE   LYS     8      23.524  25.812   3.724 -0.014300
ATOM    116 HE2  LYS     8      22.913  26.134   2.881  0.113500
ATOM    117 HE3  LYS     8      23.785  26.700   4.300  0.113500
ATOM    118 NZ   LYS     8      24.752  25.166   3.208 -0.385400
ATOM    119 HZ1  LYS     8      24.555  24.336   2.667  0.340000
ATOM    120 HZ2  LYS     8      25.255  25.798   2.602  0.340000
ATOM    121 HZ3  LYS     8      25.378  24.906   3.956  0.340000
ATOM    122 C    LYS     8      18.261  22.846   5.956  0.734100
ATOM    123 O    LYS     8      17.669  23.551   6.769 -0.589400
ATOM    124 N    CYS     9      18.124  21.549   5.846 -0.415700
ATOM    125 H    CYS     9      18.663  21.054   5.150  0.271900
ATOM    126 CA   CYS     9      17.277  20.750   6.733  0.021300
ATOM    127 HA   CYS     9      17.252  21.186   7.732  0.112400
ATOM    128 CB   CYS     9      15.845  20.620   6.176 -0.123100
ATOM    129 HB2  CYS     9      15.249  19.966   6.812  0.111200
ATOM    130 HB3  CYS     9      15.380  21.605   6.146  0.111200
ATOM    131 SG   CYS     9      15.880  19.906   4.500 -0.311900
ATOM    132 HG   CYS     9      16.416  18.720   4.803  0.193300
ATOM    133 C    CYS     9      17.932  19.380   6.799  0.597300
ATOM    134 O    CYS     9      18.940  19.086   6.155 -0.567900
ATOM    135 N    LYS    10      17.297  18.584   7.610 -0.347900
ATOM    136 H    LYS    10      16.493  18.954   8.096  0.274700
ATOM    137 CA   LYS    10      17.651  17.196   7.847 -0.240000
ATOM    138 HA   LYS    10      18.666  17.091   7.464  0.142600
ATOM    139 CB   LYS    10      17.569  16.911   9.342 -0.009400
ATOM    140 HB2  LYS    10      16.544  17.051   9.687  0.036200
ATOM    141 HB3  LYS    10      17.841  15.866   9.492  0.036200
ATOM    142 CG   LYS    10      18.522  17.802  10.155  0.018700
ATOM    143 HG2  LYS    10      19.512  17.765   9.699  0.010300
ATOM    144 HG3  LYS    10      18.192  18.840  10.182  0.010300
ATOM    145 CD   LYS    10      18.630  17.231  11.573 -0.047900
ATOM    146 HD2  LYS    10      18.878  16.170  11.544  0.062100
ATOM    147 HD3  LYS    10      19.440  17.758  12.076  0.062100
ATOM    148 CE   LYS    10      17.334  17.449  12.371 -0.014300
ATOM    149 HE2  LYS    10      17.067  18.505  12.323  0.113500
ATOM    150 HE3  LYS    10      16.531  16.860  11.927  0.113500
ATOM    151 NZ   LYS    10      17.563  17.042  13.794 -0.385400
ATOM    152 HZ1  LYS    10      17.730  16.047  13.829  0.340000
ATOM    153 HZ2  LYS    10      18.379  17.485  14.192  0.340000
ATOM    154 HZ3  LYS    10      16.753  17.213  14.372  0.340000
ATOM    155 C    LYS    10      16.691  16.324   7.063  0.734100
ATOM    156 O    LYS    10      15.513  16.618   7.000 -0.589400
ATOM    157 N    ALA    11      17.205  15.284   6.498 -0.415700
ATOM    158 H    ALA    11      18.193  15.161   6.670  0.271900
ATOM    159 CA   ALA    11      16.614  14.234   5.697  0.033700
ATOM    160 HA   ALA    11      15.535  14.178   5.841  0.082300
ATOM    161 CB   ALA    11      16.992  14.471   4.234 -0.182500
ATOM    162 HB1  ALA    11      16.627  13.600   3.690  0.060300
ATOM    163 HB2  ALA    11      16.526  15.381   3.858  0.060300
ATOM    164 HB3  ALA    11      18.074  14.538   4.125  0.060300
ATOM    165 C    ALA    11      17.230  12.893   6.075  0.597300
ATOM    166 O    ALA    11      18.372  12.920   6.540 -0.567900
ATOM    167 N    ALA    12      16.522  11.778   5.869 -0.415700
ATOM    168 H    ALA    12      15.634  11.866   5.395  0.271900
ATOM    169 CA   ALA    12      17.019  10.420   6.117  0.033700
ATOM    170 HA   ALA    12      17.820  10.421   6.856  0.082300
ATOM    171 CB   ALA    12      15.914   9.462   6.558 -0.182500
ATOM    172 HB1  ALA    12      15.638   9.667   7.592  0.060300
ATOM    173 HB2  ALA    12      15.041   9.615   5.923  0.060300
ATOM    174 HB3  ALA    12      16.203   8.418   6.437  0.060300
ATOM    175 C    ALA    12      17.563   9.947   4.769  0.597300
ATOM    176 O    ALA    12      16.724   9.660   3.886 -0.567900
ATOM    177 N    VAL    13      18.864   9.910   4.597 -0.415700
ATOM    178 H    VAL    13      19.432  10.186   5.386  0.271900
ATOM    179 CA   VAL    13      19.579   9.482   3.416 -0.087500
ATOM    180 HA   VAL    13      18.918   9.575   2.554  0.096900
ATOM    181 CB   VAL    13      20.808  10.382   3.151  0.298500
ATOM    182 HB   VAL    13      21.458  10.324   4.024 -0.029700
ATOM    183 CG1  VAL    13      21.606   9.861   1.948 -0.319200
ATOM    184 1HG1 VAL    13      20.959   9.776   1.075  0.079100
ATOM    185 2HG1 VAL    13      22.421  10.546   1.717  0.079100
ATOM    186 3HG1 VAL    13      22.051   8.891   2.173  0.079100
ATOM    187 CG2  VAL    13      20.514  11.858   2.894 -0.319200
ATOM    188 1HG2 VAL    13      19.985  12.282   3.748  0.079100
ATOM    189 2HG2 VAL    13      21.446  12.407   2.758  0.079100
ATOM    190 3HG2 VAL    13      19.894  11.966   2.004  0.079100
ATOM    191 C    VAL    13      19.974   7.994   3.538  0.597300
ATOM    192 O    VAL    13      20.328   7.529   4.607 -0.567900
ATOM    193 N    LEU    14      19.842   7.242   2.440 -0.415700
ATOM    194 H    LEU    14      19.450   7.672   1.614  0.271900
ATOM    195 CA   LEU    14      20.218   5.824   2.331 -0.051800
ATOM    196 HA   LEU    14      20.541   5.434   3.296  0.092200
ATOM    197 CB   LEU    14      19.136   4.937   1.733 -0.110200
ATOM    198 HB2  LEU    14      18.212   5.485   1.916  0.045700
ATOM    199 HB3  LEU    14      19.186   4.948   0.644  0.045700
ATOM    200 CG   LEU    14      18.779   3.524   2.182  0.353100
ATOM    201 HG   LEU    14      17.767   3.534   2.585 -0.036100
ATOM    202 CD1  LEU    14      18.765   2.592   0.969 -0.412100
ATOM    203 1HD1 LEU    14      19.756   2.575   0.516  0.100000
ATOM    204 2HD1 LEU    14      18.519   1.579   1.290  0.100000
ATOM    205 3HD1 LEU    14      18.033   2.935   0.238  0.100000
ATOM    206 CD2  LEU    14      19.678   2.922   3.239 -0.412100
ATOM    207 1HD2 LEU    14      19.437   3.362   4.206  0.100000
ATOM    208 2HD2 LEU    14      19.526   1.844   3.286  0.100000
ATOM    209 3HD2 LEU    14      20.723   3.134   3.015  0.100000
ATOM    210 C    LEU    14      21.387   5.872   1.350  0.597300
ATOM    211 O    LEU    14      21.150   6.086   0.148 -0.567900
ATOM    212 N    TRP    15      22.582   5.723   1.868 -0.415700
ATOM    213 H    TRP    15      22.665   5.572   2.863  0.271900
ATOM    214 CA   TRP    15      23.782   5.809   1.075 -0.027500
ATOM    215 HA   TRP    15      23.647   6.636   0.378  0.112300
ATOM    216 CB   TRP    15      24.979   6.171   1.980 -0.005000
ATOM    217 HB2  TRP    15      25.078   5.422   2.765  0.033900
ATOM    218 HB3  TRP    15      25.884   6.118   1.376  0.033900
ATOM    219 CG   TRP    15      24.940   7.520   2.612 -0.141500
ATOM    220 CD1  TRP    15      24.588   7.837   3.891 -0.163800
ATOM    221 HD1  TRP    15      24.277   7.125   4.642  0.206200
ATOM    222 NE1  TRP    15      24.682   9.195   4.064 -0.341800
ATOM    223 HE1  TRP    15      24.520   9.669   4.941  0.341200
ATOM    224 CE2  TRP    15      25.098   9.791   2.907  0.138000
ATOM    225 CZ2  TRP    15      25.357  11.116   2.615 -0.260100
ATOM    226 HZ2  TRP    15      25.230  11.879   3.370  0.157200
ATOM    227 CH2  TRP    15      25.775  11.439   1.335 -0.113400
ATOM    228 HH2  TRP    15      26.001  12.462   1.073  0.141700
ATOM    229 CZ3  TRP    15      25.930  10.438   0.382 -0.197200
ATOM    230 HZ3  TRP    15      26.260  10.701  -0.612  0.144700
ATOM    231 CE3  TRP    15      25.688   9.095   0.678 -0.238700
ATOM    232 HE3  TRP    15      25.831   8.329  -0.069  0.170000
ATOM    233 CD2  TRP    15      25.262   8.766   1.958  0.124300
ATOM    234 C    TRP    15      24.060   4.521   0.315  0.597300
ATOM    235 O    TRP    15      24.506   4.550  -0.821 -0.567900
ATOM    236 N    GLU    16      23.817   3.438   1.008 -0.516300
ATOM    237 H    GLU    16      23.375   3.583   1.904  0.293600
ATOM    238 CA   GLU    16      24.028   2.050   0.671  0.039700
ATOM    239 HA   GLU    16      24.359   1.927  -0.360  0.110500
ATOM    240 CB   GLU    16      25.081   1.546   1.676  0.056000
ATOM    241 HB2  GLU    16      25.508   2.412   2.182 -0.017300
ATOM    242 HB3  GLU    16      24.616   0.976   2.480 -0.017300
ATOM    243 CG   GLU    16      26.255   0.753   1.199  0.013600
ATOM    244 HG2  GLU    16      26.028  -0.308   1.296 -0.042500
ATOM    245 HG3  GLU    16      26.389   0.956   0.136 -0.042500
ATOM    246 CD   GLU    16      27.547   1.064   1.936  0.805400
ATOM    247 OE1  GLU    16      27.813   0.687   3.086 -0.818800
ATOM    248 OE2  GLU    16      28.327   1.749   1.232 -0.818800
ATOM    249 C    GLU    16      22.817   1.173   0.968  0.536600
ATOM    250 O    GLU    16      22.022   1.531   1.840 -0.581900
ATOM    251 N    GLU    17      22.731   0.025   0.297 -0.516300
ATOM    252 H    GLU    17      23.473  -0.227  -0.340  0.293600
ATOM    253 CA   GLU    17      21.661  -0.948   0.505  0.039700
ATOM    254 HA   GLU    17      20.706  -0.428   0.585  0.110500
ATOM    255 CB   GLU    17      21.542  -2.064  -0.546  0.056000
ATOM    256 HB2  GLU    17      22.407  -2.715  -0.419 -0.017300
ATOM    257 HB3  GLU    17      20.656  -2.661  -0.333 -0.017300
ATOM    258 CG   GLU    17      21.521  -1.689  -2.000  0.013600
ATOM    259 HG2  GLU    17      20.564  -1.201  -2.186 -0.042500
ATOM    260 HG3  GLU    17      22.282  -0.925  -2.156 -0.042500
ATOM    261 CD   GLU    17      21.725  -2.711  -3.073  0.805400
ATOM    262 OE1  GLU    17      21.867  -2.365  -4.264 -0.818800
ATOM    263 OE2  GLU    17      21.747  -3.914  -2.763 -0.818800
ATOM    264 C    GLU    17      21.967  -1.669   1.801  0.536600
ATOM    265 O    GLU    17      23.138  -1.834   2.116 -0.581900
ATOM    266 N    LYS    18      20.926  -2.078   2.480 -0.347900
ATOM    267 H    LYS    18      20.021  -1.939   2.056  0.274700
ATOM    268 CA   LYS    18      20.956  -2.811   3.734 -0.240000
ATOM    269 HA   LYS    18      19.922  -2.963   4.042  0.142600
ATOM    270 CB   LYS    18      21.591  -4.186   3.511 -0.009400
ATOM    271 HB2  LYS    18      22.669  -4.144   3.671  0.036200
ATOM    272 HB3  LYS    18      21.159  -4.880   4.232  0.036200
ATOM    273 CG   LYS    18      21.342  -4.649   2.076  0.018700
ATOM    274 HG2  LYS    18      20.351  -4.340   1.745  0.010300
ATOM    275 HG3  LYS    18      22.107  -4.275   1.395  0.010300
ATOM    276 CD   LYS    18      21.333  -6.149   2.014 -0.047900
ATOM    277 HD2  LYS    18      22.360  -6.496   2.127  0.062100
ATOM    278 HD3  LYS    18      20.727  -6.566   2.819  0.062100
ATOM    279 CE   LYS    18      20.731  -6.596   0.686 -0.014300
ATOM    280 HE2  LYS    18      19.654  -6.734   0.777  0.113500
ATOM    281 HE3  LYS    18      20.946  -5.853  -0.082  0.113500
ATOM    282 NZ   LYS    18      21.428  -7.873   0.368 -0.385400
ATOM    283 HZ1  LYS    18      21.095  -8.249  -0.508  0.340000
ATOM    284 HZ2  LYS    18      22.425  -7.753   0.265  0.340000
ATOM    285 HZ3  LYS    18      21.236  -8.587   1.056  0.340000
ATOM    286 C    LYS    18      21.654  -2.124   4.892  0.734100
ATOM    287 O    LYS    18      22.177  -2.755   5.818 -0.589400
ATOM    288 N    LYS    19      21.633  -0.820   4.856 -0.347900
ATOM    289 H    LYS    19      21.152  -0.403   4.072  0.274700
ATOM    290 CA   LYS    19      22.198   0.105   5.813 -0.240000
ATOM    291 HA   LYS    19      22.680  -0.461   6.610  0.142600
ATOM    292 CB   LYS    19      23.217   0.987   5.101 -0.009400
ATOM    293 HB2  LYS    19      23.031   1.002   4.027  0.036200
ATOM    294 HB3  LYS    19      23.129   2.011   5.464  0.036200
ATOM    295 CG   LYS    19      24.675   0.528   5.389  0.018700
ATOM    296 HG2  LYS    19      25.339   1.249   4.912  0.010300
ATOM    297 HG3  LYS    19      24.849   0.591   6.464  0.010300
ATOM    298 CD   LYS    19      25.093  -0.893   4.905 -0.047900
ATOM    299 HD2  LYS    19      24.515  -1.634   5.458  0.062100
ATOM    300 HD3  LYS    19      24.839  -0.981   3.849  0.062100
ATOM    301 CE   LYS    19      26.598  -1.235   5.072 -0.014300
ATOM    302 HE2  LYS    19      27.194  -0.552   4.466  0.113500
ATOM    303 HE3  LYS    19      26.869  -1.039   6.110  0.113500
ATOM    304 NZ   LYS    19      26.979  -2.637   4.745 -0.385400
ATOM    305 HZ1  LYS    19      26.665  -2.887   3.818  0.340000
ATOM    306 HZ2  LYS    19      27.978  -2.779   4.760  0.340000
ATOM    307 HZ3  LYS    19      26.569  -3.286   5.401  0.340000
ATOM    308 C    LYS    19      21.059   0.953   6.338  0.734100
ATOM    309 O    LYS    19      20.134   1.284   5.569 -0.589400
ATOM    310 N    PRO    20      21.129   1.305   7.624 -0.254800
ATOM    311 CD   PRO    20      22.142   0.936   8.606  0.019200
ATOM    312 HD2  PRO    20      22.967   1.648   8.583  0.039100
ATOM    313 HD3  PRO    20      22.503  -0.089   8.513  0.039100
ATOM    314 CG   PRO    20      21.367   1.042   9.939  0.018900
ATOM    315 HG2  PRO    20      22.033   1.187  10.790  0.021300
ATOM    316 HG3  PRO    20      20.766   0.144  10.083  0.021300
ATOM    317 CB   PRO    20      20.471   2.218   9.728 -0.007000
ATOM    318 HB2  PRO    20      21.043   3.126   9.917  0.025300
ATOM    319 HB3  PRO    20      19.600   2.199  10.383  0.025300
ATOM    320 CA   PRO    20      20.101   2.136   8.248 -0.026600
ATOM    321 HA   PRO    20      19.126   1.664   8.124  0.064100
ATOM    322 C    PRO    20      20.118   3.494   7.585  0.589600
ATOM    323 O    PRO    20      21.073   3.819   6.860 -0.574800
ATOM    324 N    PHE    21      19.053   4.240   7.858 -0.415700
ATOM    325 H    PHE    21      18.303   3.888   8.436  0.271900
ATOM    326 CA   PHE    21      18.981   5.605   7.312 -0.002400
ATOM    327 HA   PHE    21      19.373   5.587   6.296  0.097800
ATOM    328 CB   PHE    21      17.590   6.202   7.240 -0.034300
ATOM    329 HB2  PHE    21      17.184   6.295   8.248  0.029500
ATOM    330 HB3  PHE    21      17.744   7.205   6.840  0.029500
ATOM    331 CG   PHE    21      16.613   5.457   6.368  0.011800
ATOM    332 CD1  PHE    21      15.843   4.433   6.927 -0.125600
ATOM    333 HD1  PHE    21      15.894   4.206   7.982  0.133000
ATOM    334 CE1  PHE    21      14.952   3.722   6.131 -0.170400
ATOM    335 HE1  PHE    21      14.363   2.924   6.559  0.143000
ATOM    336 CZ   PHE    21      14.830   4.020   4.777 -0.107200
ATOM    337 HZ   PHE    21      14.156   3.446   4.158  0.129700
ATOM    338 CE2  PHE    21      15.590   5.065   4.210 -0.170400
ATOM    339 HE2  PHE    21      15.543   5.231   3.144  0.143000
ATOM    340 CD2  PHE    21      16.484   5.771   5.020 -0.125600
ATOM    341 HD2  PHE    21      17.110   6.534   4.583  0.133000
ATOM    342 C    PHE    21      19.928   6.440   8.177  0.597300
ATOM    343 O    PHE    21      20.113   6.220   9.395 -0.567900
ATOM    344 N    SER    22      20.500   7.398   7.486 -0.415700
ATOM    345 H    SER    22      20.323   7.468   6.494  0.271900
ATOM    346 CA   SER    22      21.450   8.339   8.085 -0.024900
ATOM    347 HA   SER    22      21.764   8.005   9.073  0.084300
ATOM    348 CB   SER    22      22.664   8.321   7.169  0.211700
ATOM    349 HB2  SER    22      22.767   7.327   6.734  0.035200
ATOM    350 HB3  SER    22      22.526   9.021   6.345  0.035200
ATOM    351 OG   SER    22      23.877   8.596   7.836 -0.654600
ATOM    352 HG   SER    22      24.127   9.501   7.638  0.427500
ATOM    353 C    SER    22      20.781   9.700   8.196  0.597300
ATOM    354 O    SER    22      20.458  10.299   7.150 -0.567900
ATOM    355 N    ILE    23      20.539  10.166   9.436 -0.415700
ATOM    356 H    ILE    23      20.870   9.665  10.249  0.271900
ATOM    357 CA   ILE    23      19.946  11.516   9.599 -0.059700
ATOM    358 HA   ILE    23      19.130  11.628   8.885  0.086900
ATOM    359 CB   ILE    23      19.390  11.829  11.013  0.130300
ATOM    360 HB   ILE    23      20.210  11.780  11.728  0.018700
ATOM    361 CG2  ILE    23      18.717  13.224  11.133 -0.320400
ATOM    362 1HG2 ILE    23      18.232  13.324  12.104  0.088200
ATOM    363 2HG2 ILE    23      19.493  13.986  11.068  0.088200
ATOM    364 3HG2 ILE    23      18.007  13.406  10.326  0.088200
ATOM    365 CG1  ILE    23      18.303  10.809  11.452 -0.043000
ATOM    366 2HG1 ILE    23      18.621   9.791  11.223  0.023600
ATOM    367 3HG1 ILE    23      18.164  10.893  12.530  0.023600
ATOM    368 CD1  ILE    23      16.943  11.089  10.791 -0.066000
ATOM    369 1HD1 ILE    23      17.052  11.191   9.711  0.018600
ATOM    370 2HD1 ILE    23      16.279  10.248  10.989  0.018600
ATOM    371 3HD1 ILE    23      16.462  11.974  11.206  0.018600
ATOM    372 C    ILE    23      21.087  12.427   9.154  0.597300
ATOM    373 O    ILE    23      22.168  12.386   9.773 -0.567900
ATOM    374 N    GLU    24      20.883  13.176   8.082 -0.516300
ATOM    375 H    GLU    24      19.996  13.121   7.602  0.293600
ATOM    376 CA   GLU    24      21.890  14.032   7.520  0.039700
ATOM    377 HA   GLU    24      22.648  13.792   8.267  0.110500
ATOM    378 CB   GLU    24      22.393  13.632   6.139  0.056000
ATOM    379 HB2  GLU    24      21.516  13.665   5.492 -0.017300
ATOM    380 HB3  GLU    24      23.064  14.373   5.704 -0.017300
ATOM    381 CG   GLU    24      23.017  12.318   5.861  0.013600
ATOM    382 HG2  GLU    24      22.322  11.538   6.171 -0.042500
ATOM    383 HG3  GLU    24      23.103  12.221   4.779 -0.042500
ATOM    384 CD   GLU    24      24.356  11.994   6.446  0.805400
ATOM    385 OE1  GLU    24      24.652  11.040   7.175 -0.818800
ATOM    386 OE2  GLU    24      25.234  12.768   6.079 -0.818800
ATOM    387 C    GLU    24      21.416  15.460   7.311  0.536600
ATOM    388 O    GLU    24      20.218  15.695   7.371 -0.581900
ATOM    389 N    GLU    25      22.348  16.354   7.017 -0.516300
ATOM    390 H    GLU    25      23.274  16.028   6.779  0.293600
ATOM    391 CA   GLU    25      22.075  17.726   6.703  0.039700
ATOM    392 HA   GLU    25      21.018  17.928   6.879  0.110500
ATOM    393 CB   GLU    25      22.880  18.777   7.448  0.056000
ATOM    394 HB2  GLU    25      23.520  18.264   8.165 -0.017300
ATOM    395 HB3  GLU    25      23.535  19.317   6.764 -0.017300
ATOM    396 CG   GLU    25      22.020  19.803   8.226  0.013600
ATOM    397 HG2  GLU    25      21.609  20.528   7.523 -0.042500
ATOM    398 HG3  GLU    25      21.183  19.280   8.688 -0.042500
ATOM    399 CD   GLU    25      22.803  20.507   9.326  0.805400
ATOM    400 OE1  GLU    25      22.659  20.206  10.536 -0.818800
ATOM    401 OE2  GLU    25      23.604  21.377   8.894 -0.818800
ATOM    402 C    GLU    25      22.342  17.800   5.207  0.536600
ATOM    403 O    GLU    25      23.406  17.458   4.693 -0.581900
ATOM    404 N    VAL    26      21.304  18.234   4.541 -0.415700
ATOM    405 H    VAL    26      20.496  18.523   5.075  0.271900
ATOM    406 CA   VAL    26      21.178  18.369   3.117 -0.087500
ATOM    407 HA   VAL    26      22.159  18.294   2.648  0.096900
ATOM    408 CB   VAL    26      20.272  17.217   2.538  0.298500
ATOM    409 HB   VAL    26      20.410  17.194   1.457 -0.029700
ATOM    410 CG1  VAL    26      20.649  15.830   3.067 -0.319200
ATOM    411 1HG1 VAL    26      20.412  15.748   4.128  0.079100
ATOM    412 2HG1 VAL    26      20.092  15.066   2.526  0.079100
ATOM    413 3HG1 VAL    26      21.716  15.658   2.919  0.079100
ATOM    414 CG2  VAL    26      18.803  17.513   2.774 -0.319200
ATOM    415 1HG2 VAL    26      18.608  17.659   3.836  0.079100
ATOM    416 2HG2 VAL    26      18.481  18.391   2.214  0.079100
ATOM    417 3HG2 VAL    26      18.208  16.670   2.423  0.079100
ATOM    418 C    VAL    26      20.576  19.735   2.825  0.597300
ATOM    419 O    VAL    26      19.850  20.296   3.639 -0.567900
ATOM    420 N    GLU    27      20.879  20.195   1.632 -0.516300
ATOM    421 H    GLU    27      21.428  19.596   1.032  0.293600
ATOM    422 CA   GLU    27      20.398  21.430   1.068  0.039700
ATOM    423 HA   GLU    27      19.981  21.967   1.920  0.110500
ATOM    424 CB   GLU    27      21.477  22.261   0.383  0.056000
ATOM    425 HB2  GLU    27      22.219  21.573  -0.023 -0.017300
ATOM    426 HB3  GLU    27      21.060  22.801  -0.467 -0.017300
ATOM    427 CG   GLU    27      22.194  23.281   1.297  0.013600
ATOM    428 HG2  GLU    27      21.625  24.203   1.418 -0.042500
ATOM    429 HG3  GLU    27      22.265  22.843   2.293 -0.042500
ATOM    430 CD   GLU    27      23.584  23.583   0.782  0.805400
ATOM    431 OE1  GLU    27      23.885  24.306  -0.177 -0.818800
ATOM    432 OE2  GLU    27      24.429  22.988   1.476 -0.818800
ATOM    433 C    GLU    27      19.376  21.074   0.003  0.536600
ATOM    434 O    GLU    27      19.645  20.174  -0.810 -0.581900
ATOM    435 N    VAL    28      18.289  21.808   0.025 -0.415700
ATOM    436 H    VAL    28      18.221  22.496   0.761  0.271900
ATOM    437 CA   VAL    28      17.160  21.648  -0.877 -0.087500
ATOM    438 HA   VAL    28      17.280  20.737  -1.462  0.096900
ATOM    439 CB   VAL    28      15.877  21.496  -0.006  0.298500
ATOM    440 HB   VAL    28      15.677  22.432   0.514 -0.029700
ATOM    441 CG1  VAL    28      14.658  21.182  -0.862 -0.319200
ATOM    442 1HG1 VAL    28      14.813  20.242  -1.392  0.079100
ATOM    443 2HG1 VAL    28      13.776  21.086  -0.229  0.079100
ATOM    444 3HG1 VAL    28      14.478  21.975  -1.589  0.079100
ATOM    445 CG2  VAL    28      16.075  20.450   1.078 -0.319200
ATOM    446 1HG2 VAL    28      16.754  20.816   1.849  0.079100
ATOM    447 2HG2 VAL    28      15.123  20.200   1.546  0.079100
ATOM    448 3HG2 VAL    28      16.486  19.540   0.640  0.079100
ATOM    449 C    VAL    28      17.023  22.823  -1.815  0.597300
ATOM    450 O    VAL    28      16.434  23.811  -1.358 -0.567900
ATOM    451 N    ALA    29      17.482  22.755  -3.056 -0.415700
ATOM    452 H    ALA    29      17.854  21.876  -3.386  0.271900
ATOM    453 CA   ALA    29      17.346  23.849  -4.016  0.033700
ATOM    454 HA   ALA    29      17.953  24.676  -3.645  0.082300
ATOM    455 CB   ALA    29      17.924  23.410  -5.360 -0.182500
ATOM    456 HB1  ALA    29      18.974  23.146  -5.237  0.060300
ATOM    457 HB2  ALA    29      17.386  22.535  -5.724  0.060300
ATOM    458 HB3  ALA    29      17.854  24.195  -6.114  0.060300
ATOM    459 C    ALA    29      15.902  24.330  -4.184  0.597300
ATOM    460 O    ALA    29      14.925  23.609  -3.914 -0.567900
ATOM    461 N    PRO    30      15.760  25.605  -4.605 -0.254800
ATOM    462 CD   PRO    30      16.845  26.555  -4.923  0.019200
ATOM    463 HD2  PRO    30      17.514  26.187  -5.701  0.039100
ATOM    464 HD3  PRO    30      17.404  26.799  -4.020  0.039100
ATOM    465 CG   PRO    30      16.119  27.796  -5.426  0.018900
ATOM    466 HG2  PRO    30      16.128  27.777  -6.516  0.021300
ATOM    467 HG3  PRO    30      16.595  28.717  -5.088  0.021300
ATOM    468 CB   PRO    30      14.694  27.716  -4.952 -0.007000
ATOM    469 HB2  PRO    30      14.004  28.196  -5.646  0.025300
ATOM    470 HB3  PRO    30      14.616  28.178  -3.968  0.025300
ATOM    471 CA   PRO    30      14.450  26.212  -4.820 -0.026600
ATOM    472 HA   PRO    30      13.821  26.010  -3.953  0.064100
ATOM    473 C    PRO    30      13.799  25.594  -6.056  0.589600
ATOM    474 O    PRO    30      14.452  25.158  -6.952 -0.574800
ATOM    475 N    PRO    31      12.483  25.519  -6.074 -0.254800
ATOM    476 CD   PRO    31      11.615  25.966  -5.008  0.019200
ATOM    477 HD2  PRO    31      12.039  26.724  -4.348  0.039100
ATOM    478 HD3  PRO    31      11.470  25.103  -4.358  0.039100
ATOM    479 CG   PRO    31      10.306  26.212  -5.713  0.018900
ATOM    480 HG2  PRO    31      10.276  27.118  -6.318  0.021300
ATOM    481 HG3  PRO    31       9.457  26.168  -5.031  0.021300
ATOM    482 CB   PRO    31      10.244  25.070  -6.734 -0.007000
ATOM    483 HB2  PRO    31       9.570  25.290  -7.562  0.025300
ATOM    484 HB3  PRO    31       9.927  24.155  -6.234  0.025300
ATOM    485 CA   PRO    31      11.729  24.931  -7.167 -0.026600
ATOM    486 HA   PRO    31      11.976  23.874  -7.267  0.064100
ATOM    487 C    PRO    31      11.841  25.587  -8.516  0.589600
ATOM    488 O    PRO    31      11.526  26.789  -8.594 -0.574800
ATOM    489 N    LYS    32      12.180  24.856  -9.558 -0.347900
ATOM    490 H    LYS    32      12.294  23.862  -9.423  0.274700
ATOM    491 CA   LYS    32      12.216  25.396 -10.933 -0.240000
ATOM    492 HA   LYS    32      12.648  26.397 -10.934  0.142600
ATOM    493 CB   LYS    32      13.063  24.482 -11.829 -0.009400
ATOM    494 HB2  LYS    32      12.613  23.490 -11.853  0.036200
ATOM    495 HB3  LYS    32      13.125  24.883 -12.841  0.036200
ATOM    496 CG   LYS    32      14.488  24.444 -11.225  0.018700
ATOM    497 HG2  LYS    32      14.992  25.397 -11.388  0.010300
ATOM    498 HG3  LYS    32      14.464  24.254 -10.152  0.010300
ATOM    499 CD   LYS    32      15.279  23.311 -11.835 -0.047900
ATOM    500 HD2  LYS    32      15.780  22.809 -11.007  0.062100
ATOM    501 HD3  LYS    32      14.598  22.666 -12.390  0.062100
ATOM    502 CE   LYS    32      16.369  23.704 -12.782 -0.014300
ATOM    503 HE2  LYS    32      15.918  24.205 -13.638  0.113500
ATOM    504 HE3  LYS    32      17.043  24.404 -12.288  0.113500
ATOM    505 NZ   LYS    32      17.135  22.508 -13.252 -0.385400
ATOM    506 HZ1  LYS    32      17.670  22.081 -12.510  0.340000
ATOM    507 HZ2  LYS    32      16.524  21.815 -13.659  0.340000
ATOM    508 HZ3  LYS    32      17.801  22.791 -13.957  0.340000
ATOM    509 C    LYS    32      10.797  25.520 -11.452  0.734100
ATOM    510 O    LYS    32       9.823  25.363 -10.684 -0.589400
ATOM    511 N    ALA    33      10.616  25.786 -12.751 -0.415700
ATOM    512 H    ALA    33      11.401  25.868 -13.380  0.271900
ATOM    513 CA   ALA    33       9.230  25.905 -13.258  0.033700
ATOM    514 HA   ALA    33       8.748  26.702 -12.691  0.082300
ATOM    515 CB   ALA    33       9.173  26.282 -14.741 -0.182500
ATOM    516 HB1  ALA    33       8.139  26.454 -15.038  0.060300
ATOM    517 HB2  ALA    33       9.751  27.190 -14.908  0.060300
ATOM    518 HB3  ALA    33       9.589  25.476 -15.345  0.060300
ATOM    519 C    ALA    33       8.451  24.605 -13.028  0.597300
ATOM    520 O    ALA    33       8.958  23.498 -13.266 -0.567900
ATOM    521 N    HIP    34       7.205  24.761 -12.594 -0.347900
ATOM    522 H    HIP    34       6.880  25.702 -12.426  0.274700
ATOM    523 CA   HIP    34       6.288  23.641 -12.343 -0.135400
ATOM    524 HA   HIP    34       5.338  24.055 -12.004  0.121200
ATOM    525 CB   HIP    34       6.032  22.852 -13.672 -0.041400
ATOM    526 HB2  HIP    34       6.939  22.375 -14.045  0.081000
ATOM    527 HB3  HIP    34       5.295  22.069 -13.497  0.081000
ATOM    528 CG   HIP    34       5.474  23.806 -14.690 -0.001200
ATOM    529 ND1  HIP    34       4.318  24.506 -14.482 -0.151300
ATOM    530 HD1  HIP    34       3.675  24.352 -13.719  0.386600
ATOM    531 CE1  HIP    34       4.066  25.294 -15.528 -0.017000
ATOM    532 HE1  HIP    34       3.184  25.899 -15.679  0.268100
ATOM    533 NE2  HIP    34       5.046  25.103 -16.413 -0.171800
ATOM    534 HE2  HIP    34       5.108  25.565 -17.309  0.391100
ATOM    535 CD2  HIP    34       5.935  24.166 -15.907 -0.114100
ATOM    536 HD2  HIP    34       6.828  23.794 -16.387  0.231700
ATOM    537 C    HIP    34       6.711  22.662 -11.261  0.734100
ATOM    538 O    HIP    34       6.299  21.483 -11.234 -0.589400
ATOM    539 N    GLU    35       7.550  23.129 -10.361 -0.516300
ATOM    540 H    GLU    35       7.863  24.087 -10.424  0.293600
ATOM    541 CA   GLU    35       8.019  22.350  -9.211  0.039700
ATOM    542 HA   GLU    35       7.608  21.340  -9.228  0.110500
ATOM    543 CB   GLU    35       9.500  22.248  -9.221  0.056000
ATOM    544 HB2  GLU    35       9.910  23.258  -9.216 -0.017300
ATOM    545 HB3  GLU    35       9.763  21.745  -8.291 -0.017300
ATOM    546 CG   GLU    35      10.033  21.421 -10.452  0.013600
ATOM    547 HG2  GLU    35       9.659  20.399 -10.404 -0.042500
ATOM    548 HG3  GLU    35       9.730  21.885 -11.391 -0.042500
ATOM    549 CD   GLU    35      11.526  21.449 -10.322  0.805400
ATOM    550 OE1  GLU    35      11.955  21.892  -9.247 -0.818800
ATOM    551 OE2  GLU    35      12.201  21.056 -11.279 -0.818800
ATOM    552 C    GLU    35       7.379  23.082  -8.067  0.536600
ATOM    553 O    GLU    35       6.951  24.239  -8.292 -0.581900
ATOM    554 N    VAL    36       7.269  22.460  -6.919 -0.415700
ATOM    555 H    VAL    36       7.562  21.494  -6.879  0.271900
ATOM    556 CA   VAL    36       6.611  22.993  -5.734 -0.087500
ATOM    557 HA   VAL    36       6.518  24.078  -5.778  0.096900
ATOM    558 CB   VAL    36       5.208  22.338  -5.631  0.298500
ATOM    559 HB   VAL    36       5.322  21.260  -5.745 -0.029700
ATOM    560 CG1  VAL    36       4.568  22.566  -4.272 -0.319200
ATOM    561 1HG1 VAL    36       5.182  22.152  -3.472  0.079100
ATOM    562 2HG1 VAL    36       4.423  23.633  -4.100  0.079100
ATOM    563 3HG1 VAL    36       3.605  22.057  -4.238  0.079100
ATOM    564 CG2  VAL    36       4.262  22.815  -6.747 -0.319200
ATOM    565 1HG2 VAL    36       3.289  22.338  -6.635  0.079100
ATOM    566 2HG2 VAL    36       4.151  23.898  -6.704  0.079100
ATOM    567 3HG2 VAL    36       4.663  22.534  -7.721  0.079100
ATOM    568 C    VAL    36       7.449  22.600  -4.552  0.597300
ATOM    569 O    VAL    36       7.855  21.431  -4.585 -0.567900
ATOM    570 N    ARG    37       7.692  23.471  -3.572 -0.347900
ATOM    571 H    ARG    37       7.289  24.397  -3.593  0.274700
ATOM    572 CA   ARG    37       8.493  23.023  -2.405 -0.263700
ATOM    573 HA   ARG    37       8.871  22.018  -2.594  0.156000
ATOM    574 CB   ARG    37       9.711  23.865  -2.180 -0.000700
ATOM    575 HB2  ARG    37      10.296  23.873  -3.100  0.032700
ATOM    576 HB3  ARG    37       9.316  24.870  -2.030  0.032700
ATOM    577 CG   ARG    37      10.631  23.438  -1.032  0.039000
ATOM    578 HG2  ARG    37      10.027  23.124  -0.180  0.028500
ATOM    579 HG3  ARG    37      11.279  22.613  -1.327  0.028500
ATOM    580 CD   ARG    37      11.427  24.653  -0.615  0.048600
ATOM    581 HD2  ARG    37      10.891  25.481  -1.080  0.068700
ATOM    582 HD3  ARG    37      11.465  24.751   0.470  0.068700
ATOM    583 NE   ARG    37      12.755  24.725  -1.193 -0.529500
ATOM    584 HE   ARG    37      13.179  23.904  -1.601  0.345600
ATOM    585 CZ   ARG    37      13.426  25.889  -1.258  0.807600
ATOM    586 NH1  ARG    37      12.934  27.002  -0.822 -0.862700
ATOM    587 1HH1 ARG    37      12.037  26.995  -0.359  0.447800
ATOM    588 2HH1 ARG    37      13.466  27.861  -0.833  0.447800
ATOM    589 NH2  ARG    37      14.634  25.861  -1.771 -0.862700
ATOM    590 1HH2 ARG    37      15.085  24.969  -1.917  0.447800
ATOM    591 2HH2 ARG    37      15.177  26.705  -1.652  0.447800
ATOM    592 C    ARG    37       7.540  22.908  -1.244  0.734100
ATOM    593 O    ARG    37       6.697  23.772  -1.017 -0.589400
ATOM    594 N    ILE    38       7.647  21.780  -0.547 -0.415700
ATOM    595 H    ILE    38       8.362  21.113  -0.801  0.271900
ATOM    596 CA   ILE    38       6.754  21.450   0.550 -0.059700
ATOM    597 HA   ILE    38       6.030  22.247   0.714  0.086900
ATOM    598 CB   ILE    38       5.970  20.141   0.146  0.130300
ATOM    599 HB   ILE    38       6.724  19.360   0.041  0.018700
ATOM    600 CG2  ILE    38       4.975  19.653   1.211 -0.320400
ATOM    601 1HG2 ILE    38       5.482  19.464   2.157  0.088200
ATOM    602 2HG2 ILE    38       4.207  20.412   1.361  0.088200
ATOM    603 3HG2 ILE    38       4.503  18.720   0.903  0.088200
ATOM    604 CG1  ILE    38       5.285  20.292  -1.254 -0.043000
ATOM    605 2HG1 ILE    38       4.381  20.896  -1.178  0.023600
ATOM    606 3HG1 ILE    38       5.958  20.754  -1.976  0.023600
ATOM    607 CD1  ILE    38       4.958  18.863  -1.845 -0.066000
ATOM    608 1HD1 ILE    38       5.861  18.254  -1.885  0.018600
ATOM    609 2HD1 ILE    38       4.198  18.356  -1.251  0.018600
ATOM    610 3HD1 ILE    38       4.571  18.988  -2.857  0.018600
ATOM    611 C    ILE    38       7.502  21.201   1.843  0.597300
ATOM    612 O    ILE    38       8.553  20.568   1.819 -0.567900
ATOM    613 N    LYS    39       6.891  21.668   2.943 -0.347900
ATOM    614 H    LYS    39       6.018  22.168   2.847  0.274700
ATOM    615 CA   LYS    39       7.405  21.421   4.282 -0.240000
ATOM    616 HA   LYS    39       8.452  21.119   4.238  0.142600
ATOM    617 CB   LYS    39       7.276  22.573   5.250 -0.009400
ATOM    618 HB2  LYS    39       7.782  23.449   4.843  0.036200
ATOM    619 HB3  LYS    39       6.223  22.830   5.371  0.036200
ATOM    620 CG   LYS    39       7.961  22.179   6.620  0.018700
ATOM    621 HG2  LYS    39       7.796  21.135   6.884  0.010300
ATOM    622 HG3  LYS    39       9.031  22.389   6.597  0.010300
ATOM    623 CD   LYS    39       7.247  23.057   7.660 -0.047900
ATOM    624 HD2  LYS    39       7.519  24.090   7.445  0.062100
ATOM    625 HD3  LYS    39       6.169  22.983   7.520  0.062100
ATOM    626 CE   LYS    39       7.501  22.820   9.103 -0.014300
ATOM    627 HE2  LYS    39       8.575  22.734   9.266  0.113500
ATOM    628 HE3  LYS    39       7.141  23.685   9.661  0.113500
ATOM    629 NZ   LYS    39       6.801  21.596   9.598 -0.385400
ATOM    630 HZ1  LYS    39       7.121  20.762   9.127  0.340000
ATOM    631 HZ2  LYS    39       6.973  21.435  10.580  0.340000
ATOM    632 HZ3  LYS    39       5.800  21.678   9.492  0.340000
ATOM    633 C    LYS    39       6.551  20.281   4.852  0.734100
ATOM    634 O    LYS    39       5.354  20.478   5.066 -0.589400
ATOM    635 N    MET    40       7.195  19.149   5.069 -0.415700
ATOM    636 H    MET    40       8.187  19.131   4.878  0.271900
ATOM    637 CA   MET    40       6.572  17.939   5.591 -0.023700
ATOM    638 HA   MET    40       5.707  17.708   4.969  0.088000
ATOM    639 CB   MET    40       7.570  16.751   5.547  0.034200
ATOM    640 HB2  MET    40       8.466  16.988   6.121  0.024100
ATOM    641 HB3  MET    40       7.111  15.852   5.959  0.024100
ATOM    642 CG   MET    40       7.943  16.524   4.088  0.001800
ATOM    643 HG2  MET    40       8.272  17.438   3.594  0.044000
ATOM    644 HG3  MET    40       8.726  15.770   4.019  0.044000
ATOM    645 SD   MET    40       6.414  15.801   3.289 -0.273700
ATOM    646 CE   MET    40       6.716  16.491   1.668 -0.053600
ATOM    647 HE1  MET    40       5.841  16.346   1.035  0.068400
ATOM    648 HE2  MET    40       6.941  17.555   1.752  0.068400
ATOM    649 HE3  MET    40       7.565  15.947   1.255  0.068400
ATOM    650 C    MET    40       6.069  18.093   7.004  0.597300
ATOM    651 O    MET    40       6.784  18.655   7.845 -0.567900
ATOM    652 N    VAL    41       4.880  17.541   7.265 -0.415700
ATOM    653 H    VAL    41       4.354  17.122   6.511  0.271900
ATOM    654 CA   VAL    41       4.291  17.594   8.613 -0.087500
ATOM    655 HA   VAL    41       4.909  18.190   9.284  0.096900
ATOM    656 CB   VAL    41       2.907  18.255   8.566  0.298500
ATOM    657 HB   VAL    41       2.309  17.725   7.824 -0.029700
ATOM    658 CG1  VAL    41       2.169  18.087   9.901 -0.319200
ATOM    659 1HG1 VAL    41       2.764  18.505  10.713  0.079100
ATOM    660 2HG1 VAL    41       1.216  18.614   9.868  0.079100
ATOM    661 3HG1 VAL    41       1.946  17.039  10.100  0.079100
ATOM    662 CG2  VAL    41       2.950  19.695   8.142 -0.319200
ATOM    663 1HG2 VAL    41       3.856  20.181   8.505  0.079100
ATOM    664 2HG2 VAL    41       2.973  19.760   7.054  0.079100
ATOM    665 3HG2 VAL    41       2.071  20.230   8.500  0.079100
ATOM    666 C    VAL    41       4.249  16.180   9.205  0.597300
ATOM    667 O    VAL    41       4.277  15.975  10.435 -0.567900
ATOM    668 N    ALA    42       4.186  15.207   8.299 -0.415700
ATOM    669 H    ALA    42       4.088  15.439   7.321  0.271900
ATOM    670 CA   ALA    42       4.152  13.799   8.652  0.033700
ATOM    671 HA   ALA    42       5.054  13.634   9.243  0.082300
ATOM    672 CB   ALA    42       2.928  13.433   9.480 -0.182500
ATOM    673 HB1  ALA    42       2.026  13.637   8.902  0.060300
ATOM    674 HB2  ALA    42       2.955  12.370   9.721  0.060300
ATOM    675 HB3  ALA    42       2.885  13.992  10.415  0.060300
ATOM    676 C    ALA    42       4.223  12.944   7.387  0.597300
ATOM    677 O    ALA    42       3.771  13.289   6.296 -0.567900
ATOM    678 N    THR    43       4.831  11.797   7.608 -0.415700
ATOM    679 H    THR    43       5.152  11.602   8.546  0.271900
ATOM    680 CA   THR    43       5.086  10.786   6.604 -0.038900
ATOM    681 HA   THR    43       4.343  10.901   5.816  0.100700
ATOM    682 CB   THR    43       6.490  11.048   5.978  0.365400
ATOM    683 HB   THR    43       6.537  12.095   5.677  0.004300
ATOM    684 CG2  THR    43       7.641  10.766   6.939 -0.243800
ATOM    685 1HG2 THR    43       7.798   9.690   7.011  0.064200
ATOM    686 2HG2 THR    43       8.550  11.231   6.556  0.064200
ATOM    687 3HG2 THR    43       7.421  11.149   7.935  0.064200
ATOM    688 OG1  THR    43       6.522  10.237   4.778 -0.676100
ATOM    689 HG1  THR    43       5.642   9.902   4.591  0.410200
ATOM    690 C    THR    43       4.926   9.399   7.194  0.597300
ATOM    691 O    THR    43       5.454   9.122   8.282 -0.567900
ATOM    692 N    GLY    44       4.171   8.530   6.478 -0.415700
ATOM    693 H    GLY    44       3.768   8.789   5.588  0.271900
ATOM    694 CA   GLY    44       4.004   7.146   6.940 -0.025200
ATOM    695 HA2  GLY    44       4.032   7.096   8.028  0.069800
ATOM    696 HA3  GLY    44       3.060   6.728   6.592  0.069800
ATOM    697 C    GLY    44       5.188   6.371   6.356  0.597300
ATOM    698 O    GLY    44       5.851   6.756   5.392 -0.567900
ATOM    699 N    ILE    45       5.507   5.269   6.966 -0.415700
ATOM    700 H    ILE    45       4.969   5.080   7.800  0.271900
ATOM    701 CA   ILE    45       6.484   4.279   6.645 -0.059700
ATOM    702 HA   ILE    45       7.188   4.677   5.915  0.086900
ATOM    703 CB   ILE    45       7.265   3.758   7.876  0.130300
ATOM    704 HB   ILE    45       6.553   3.309   8.569  0.018700
ATOM    705 CG2  ILE    45       8.213   2.626   7.408 -0.320400
ATOM    706 1HG2 ILE    45       7.655   1.860   6.869  0.088200
ATOM    707 2HG2 ILE    45       8.963   3.036   6.732  0.088200
ATOM    708 3HG2 ILE    45       8.697   2.133   8.251  0.088200
ATOM    709 CG1  ILE    45       7.990   4.859   8.654 -0.043000
ATOM    710 2HG1 ILE    45       8.396   5.576   7.940  0.023600
ATOM    711 3HG1 ILE    45       7.269   5.376   9.286  0.023600
ATOM    712 CD1  ILE    45       9.150   4.355   9.510 -0.066000
ATOM    713 1HD1 ILE    45       9.947   3.976   8.870  0.018600
ATOM    714 2HD1 ILE    45       9.547   5.175  10.109  0.018600
ATOM    715 3HD1 ILE    45       8.789   3.564  10.167  0.018600
ATOM    716 C    ILE    45       5.676   3.096   6.014  0.597300
ATOM    717 O    ILE    45       4.914   2.425   6.624 -0.567900
ATOM    718 N    CYM    46       5.896   2.920   4.739 -0.415700
ATOM    719 H    CYM    46       6.575   3.510   4.279  0.271900
ATOM    720 CA   CYM    46       5.282   1.901   3.919 -0.035100
ATOM    721 HA   CYM    46       4.531   1.371   4.505  0.050800
ATOM    722 CB   CYM    46       4.523   2.544   2.756 -0.241300
ATOM    723 HB3  CYM    46       5.177   3.323   2.365  0.112200
ATOM    724 HB2  CYM    46       3.653   3.061   3.160  0.112200
ATOM    725 SG   CYM    46       4.022   1.476   1.335 -0.884400
ATOM    726 C    CYM    46       6.347   0.884   3.529  0.597300
ATOM    727 O    CYM    46       7.529   1.169   3.310 -0.567900
ATOM    728 N    ARG    47       5.837  -0.338   3.468 -0.347900
ATOM    729 H    ARG    47       4.845  -0.415   3.640  0.274700
ATOM    730 CA   ARG    47       6.561  -1.534   3.066 -0.263700
ATOM    731 HA   ARG    47       7.134  -1.947   3.896  0.156000
ATOM    732 CB   ARG    47       5.502  -2.544   2.541 -0.000700
ATOM    733 HB2  ARG    47       4.777  -2.718   3.336  0.032700
ATOM    734 HB3  ARG    47       4.950  -2.097   1.715  0.032700
ATOM    735 CG   ARG    47       6.223  -3.802   2.019  0.039000
ATOM    736 HG2  ARG    47       5.686  -4.191   1.154  0.028500
ATOM    737 HG3  ARG    47       7.268  -3.703   1.725  0.028500
ATOM    738 CD   ARG    47       6.102  -4.797   3.159  0.048600
ATOM    739 HD2  ARG    47       6.662  -5.702   2.921  0.068700
ATOM    740 HD3  ARG    47       6.489  -4.368   4.083  0.068700
ATOM    741 NE   ARG    47       4.665  -5.110   3.253 -0.529500
ATOM    742 HE   ARG    47       4.177  -5.295   2.389  0.345600
ATOM    743 CZ   ARG    47       3.992  -5.375   4.365  0.807600
ATOM    744 NH1  ARG    47       4.478  -5.270   5.573 -0.862700
ATOM    745 1HH1 ARG    47       5.463  -5.087   5.699  0.447800
ATOM    746 2HH1 ARG    47       3.961  -5.587   6.381  0.447800
ATOM    747 NH2  ARG    47       2.764  -5.849   4.187 -0.862700
ATOM    748 1HH2 ARG    47       2.333  -5.794   3.275  0.447800
ATOM    749 2HH2 ARG    47       2.282  -6.243   4.983  0.447800
ATOM    750 C    ARG    47       7.479  -1.298   1.888  0.734100
ATOM    751 O    ARG    47       8.610  -1.773   1.908 -0.589400
ATOM    752 N    SER    48       6.984  -0.631   0.837 -0.415700
ATOM    753 H    SER    48       6.053  -0.246   0.909  0.271900
ATOM    754 CA   SER    48       7.779  -0.363  -0.352 -0.024900
ATOM    755 HA   SER    48       8.169  -1.317  -0.709  0.084300
ATOM    756 CB   SER    48       7.043   0.274  -1.510  0.211700
ATOM    757 HB2  SER    48       6.836   1.311  -1.249  0.035200
ATOM    758 HB3  SER    48       7.693   0.283  -2.385  0.035200
ATOM    759 OG   SER    48       5.834  -0.331  -1.851 -0.654600
ATOM    760 HG   SER    48       6.096  -1.140  -2.298  0.427500
ATOM    761 C    SER    48       9.001   0.493  -0.053  0.597300
ATOM    762 O    SER    48       9.931   0.431  -0.899 -0.567900
ATOM    763 N    ASP    49       9.039   1.250   1.052 -0.516300
ATOM    764 H    ASP    49       8.280   1.292   1.718  0.293600
ATOM    765 CA   ASP    49      10.291   2.021   1.309  0.038100
ATOM    766 HA   ASP    49      10.644   2.468   0.379  0.088000
ATOM    767 CB   ASP    49      10.083   3.152   2.317 -0.030300
ATOM    768 HB2  ASP    49       9.741   2.730   3.261 -0.012200
ATOM    769 HB3  ASP    49      11.034   3.655   2.492 -0.012200
ATOM    770 CG   ASP    49       9.092   4.145   1.815  0.799400
ATOM    771 OD1  ASP    49       8.092   4.385   2.503 -0.801400
ATOM    772 OD2  ASP    49       9.346   4.629   0.693 -0.801400
ATOM    773 C    ASP    49      11.389   1.068   1.803  0.536600
ATOM    774 O    ASP    49      12.572   1.304   1.572 -0.581900
ATOM    775 N    ASP    50      10.974   0.030   2.502 -0.516300
ATOM    776 H    ASP    50       9.984  -0.085   2.667  0.293600
ATOM    777 CA   ASP    50      11.924  -0.969   3.017  0.038100
ATOM    778 HA   ASP    50      12.774  -0.436   3.443  0.088000
ATOM    779 CB   ASP    50      11.264  -1.701   4.186 -0.030300
ATOM    780 HB2  ASP    50      10.892  -0.971   4.905 -0.012200
ATOM    781 HB3  ASP    50      10.395  -2.242   3.813 -0.012200
ATOM    782 CG   ASP    50      12.171  -2.663   4.934  0.799400
ATOM    783 OD1  ASP    50      13.306  -2.389   5.356 -0.801400
ATOM    784 OD2  ASP    50      11.705  -3.827   5.108 -0.801400
ATOM    785 C    ASP    50      12.502  -1.804   1.871  0.536600
ATOM    786 O    ASP    50      13.669  -2.252   1.956 -0.581900
ATOM    787 N    HID    51      11.745  -2.002   0.775 -0.415700
ATOM    788 H    HID    51      10.816  -1.607   0.759  0.271900
ATOM    789 CA   HID    51      12.228  -2.760  -0.385  0.018800
ATOM    790 HA   HID    51      12.587  -3.727  -0.032  0.088100
ATOM    791 CB   HID    51      11.227  -3.013  -1.527 -0.046200
ATOM    792 HB2  HID    51      10.872  -2.039  -1.863  0.040200
ATOM    793 HB3  HID    51      11.766  -3.435  -2.375  0.040200
ATOM    794 CG   HID    51      10.032  -3.805  -1.147 -0.026600
ATOM    795 ND1  HID    51       8.742  -3.470  -1.487 -0.381100
ATOM    796 HD1  HID    51       8.441  -2.710  -2.082  0.364900
ATOM    797 CE1  HID    51       7.916  -4.359  -0.950  0.205700
ATOM    798 HE1  HID    51       6.841  -4.343  -1.052  0.139200
ATOM    799 NE2  HID    51       8.632  -5.272  -0.308 -0.572700
ATOM    800 CD2  HID    51       9.956  -4.948  -0.412  0.129200
ATOM    801 HD2  HID    51      10.789  -5.507  -0.012  0.114700
ATOM    802 C    HID    51      13.432  -2.035  -0.957  0.597300
ATOM    803 O    HID    51      14.401  -2.693  -1.335 -0.567900
ATOM    804 N    VAL    52      13.380  -0.705  -1.016 -0.415700
ATOM    805 H    VAL    52      12.551  -0.246  -0.664  0.271900
ATOM    806 CA   VAL    52      14.495   0.154  -1.480 -0.087500
ATOM    807 HA   VAL    52      14.678  -0.021  -2.540  0.096900
ATOM    808 CB   VAL    52      14.113   1.635  -1.272  0.298500
ATOM    809 HB   VAL    52      13.845   1.792  -0.228 -0.029700
ATOM    810 CG1  VAL    52      15.232   2.652  -1.523 -0.319200
ATOM    811 1HG1 VAL    52      14.860   3.667  -1.378  0.079100
ATOM    812 2HG1 VAL    52      16.053   2.485  -0.826  0.079100
ATOM    813 3HG1 VAL    52      15.606   2.553  -2.542  0.079100
ATOM    814 CG2  VAL    52      12.933   2.039  -2.133 -0.319200
ATOM    815 1HG2 VAL    52      13.203   1.965  -3.186  0.079100
ATOM    816 2HG2 VAL    52      12.072   1.403  -1.929  0.079100
ATOM    817 3HG2 VAL    52      12.654   3.065  -1.893  0.079100
ATOM    818 C    VAL    52      15.750  -0.221  -0.680  0.597300
ATOM    819 O    VAL    52      16.872  -0.400  -1.180 -0.567900
ATOM    820 N    VAL    53      15.515  -0.405   0.619 -0.415700
ATOM    821 H    VAL    53      14.585  -0.265   0.987  0.271900
ATOM    822 CA   VAL    53      16.586  -0.770   1.532 -0.087500
ATOM    823 HA   VAL    53      17.403  -0.071   1.354  0.096900
ATOM    824 CB   VAL    53      16.209  -0.637   3.015  0.298500
ATOM    825 HB   VAL    53      15.478  -1.402   3.277 -0.029700
ATOM    826 CG1  VAL    53      17.480  -0.951   3.847 -0.319200
ATOM    827 1HG1 VAL    53      18.321  -0.343   3.513  0.079100
ATOM    828 2HG1 VAL    53      17.291  -0.721   4.896  0.079100
ATOM    829 3HG1 VAL    53      17.732  -2.010   3.795  0.079100
ATOM    830 CG2  VAL    53      15.602   0.702   3.406 -0.319200
ATOM    831 1HG2 VAL    53      16.313   1.505   3.213  0.079100
ATOM    832 2HG2 VAL    53      14.691   0.888   2.836  0.079100
ATOM    833 3HG2 VAL    53      15.353   0.698   4.467  0.079100
ATOM    834 C    VAL    53      17.176  -2.142   1.250  0.597300
ATOM    835 O    VAL    53      18.403  -2.279   1.310 -0.567900
ATOM    836 N    SER    54      16.305  -3.131   0.951 -0.415700
ATOM    837 H    SER    54      15.309  -2.979   1.010  0.271900
ATOM    838 CA   SER    54      16.842  -4.463   0.657 -0.024900
ATOM    839 HA   SER    54      17.583  -4.711   1.417  0.084300
ATOM    840 CB   SER    54      15.769  -5.532   0.700  0.211700
ATOM    841 HB2  SER    54      15.319  -5.635  -0.288  0.035200
ATOM    842 HB3  SER    54      16.227  -6.483   0.969  0.035200
ATOM    843 OG   SER    54      14.751  -5.203   1.604 -0.654600
ATOM    844 HG   SER    54      14.387  -6.052   1.865  0.427500
ATOM    845 C    SER    54      17.529  -4.533  -0.698  0.597300
ATOM    846 O    SER    54      18.394  -5.407  -0.906 -0.567900
ATOM    847 N    GLY    55      17.169  -3.670  -1.632 -0.415700
ATOM    848 H    GLY    55      16.516  -2.931  -1.415  0.271900
ATOM    849 CA   GLY    55      17.809  -3.742  -2.966 -0.025200
ATOM    850 HA2  GLY    55      17.971  -2.732  -3.342  0.069800
ATOM    851 HA3  GLY    55      18.771  -4.255  -2.950  0.069800
ATOM    852 C    GLY    55      16.872  -4.457  -3.914  0.597300
ATOM    853 O    GLY    55      17.177  -4.637  -5.092 -0.567900
ATOM    854 N    THR    56      15.723  -4.819  -3.349 -0.415700
ATOM    855 H    THR    56      15.582  -4.543  -2.388  0.271900
ATOM    856 CA   THR    56      14.617  -5.524  -4.016 -0.038900
ATOM    857 HA   THR    56      15.018  -6.369  -4.576  0.100700
ATOM    858 CB   THR    56      13.711  -6.061  -2.869  0.365400
ATOM    859 HB   THR    56      13.925  -5.490  -1.966  0.004300
ATOM    860 CG2  THR    56      12.225  -6.000  -3.036 -0.243800
ATOM    861 1HG2 THR    56      11.922  -6.813  -3.696  0.064200
ATOM    862 2HG2 THR    56      11.695  -6.096  -2.089  0.064200
ATOM    863 3HG2 THR    56      12.055  -5.002  -3.439  0.064200
ATOM    864 OG1  THR    56      14.218  -7.413  -2.690 -0.676100
ATOM    865 HG1  THR    56      15.133  -7.349  -2.404  0.410200
ATOM    866 C    THR    56      13.963  -4.627  -5.034  0.597300
ATOM    867 O    THR    56      13.668  -4.988  -6.149 -0.567900
ATOM    868 N    LEU    57      13.715  -3.396  -4.630 -0.415700
ATOM    869 H    LEU    57      14.042  -3.116  -3.717  0.271900
ATOM    870 CA   LEU    57      13.160  -2.362  -5.497 -0.051800
ATOM    871 HA   LEU    57      12.788  -2.797  -6.424  0.092200
ATOM    872 CB   LEU    57      11.993  -1.693  -4.795 -0.110200
ATOM    873 HB2  LEU    57      11.331  -2.464  -4.402  0.045700
ATOM    874 HB3  LEU    57      12.400  -1.188  -3.919  0.045700
ATOM    875 CG   LEU    57      11.138  -0.685  -5.532  0.353100
ATOM    876 HG   LEU    57      10.657  -1.167  -6.384 -0.036100
ATOM    877 CD1  LEU    57      10.063  -0.121  -4.600 -0.412100
ATOM    878 1HD1 LEU    57       9.435   0.584  -5.145  0.100000
ATOM    879 2HD1 LEU    57       9.430  -0.929  -4.233  0.100000
ATOM    880 3HD1 LEU    57      10.521   0.393  -3.754  0.100000
ATOM    881 CD2  LEU    57      11.991   0.480  -6.027 -0.412100
ATOM    882 1HD2 LEU    57      12.618   0.156  -6.858  0.100000
ATOM    883 2HD2 LEU    57      11.343   1.271  -6.405  0.100000
ATOM    884 3HD2 LEU    57      12.611   0.876  -5.222  0.100000
ATOM    885 C    LEU    57      14.419  -1.525  -5.787  0.597300
ATOM    886 O    LEU    57      14.981  -0.874  -4.882 -0.567900
ATOM    887 N    VAL    58      14.867  -1.647  -7.030 -0.415700
ATOM    888 H    VAL    58      14.314  -2.212  -7.659  0.271900
ATOM    889 CA   VAL    58      16.059  -1.020  -7.563 -0.087500
ATOM    890 HA   VAL    58      16.744  -0.906  -6.723  0.096900
ATOM    891 CB   VAL    58      16.768  -1.983  -8.533  0.298500
ATOM    892 HB   VAL    58      16.058  -2.270  -9.310 -0.029700
ATOM    893 CG1  VAL    58      17.990  -1.376  -9.232 -0.319200
ATOM    894 1HG1 VAL    58      17.682  -0.571  -9.900  0.079100
ATOM    895 2HG1 VAL    58      18.680  -0.986  -8.484  0.079100
ATOM    896 3HG1 VAL    58      18.487  -2.142  -9.828  0.079100
ATOM    897 CG2  VAL    58      17.136  -3.237  -7.735 -0.319200
ATOM    898 1HG2 VAL    58      16.244  -3.762  -7.393  0.079100
ATOM    899 2HG2 VAL    58      17.702  -3.912  -8.377  0.079100
ATOM    900 3HG2 VAL    58      17.759  -2.960  -6.884  0.079100
ATOM    901 C    VAL    58      15.839   0.378  -8.152  0.597300
ATOM    902 O    VAL    58      15.218   0.620  -9.202 -0.567900
ATOM    903 N    THR    59      16.450   1.300  -7.425 -0.415700
ATOM    904 H    THR    59      16.967   0.990  -6.614  0.271900
ATOM    905 CA   THR    59      16.425   2.727  -7.668 -0.038900
ATOM    906 HA   THR    59      16.224   2.838  -8.733  0.100700
ATOM    907 CB   THR    59      15.183   3.297  -6.913  0.365400
ATOM    908 HB   THR    59      14.355   2.605  -7.059  0.004300
ATOM    909 CG2  THR    59      15.396   3.426  -5.404 -0.243800
ATOM    910 1HG2 THR    59      16.156   4.181  -5.198  0.064200
ATOM    911 2HG2 THR    59      14.464   3.723  -4.923  0.064200
ATOM    912 3HG2 THR    59      15.714   2.468  -4.993  0.064200
ATOM    913 OG1  THR    59      14.803   4.512  -7.555 -0.676100
ATOM    914 HG1  THR    59      14.078   4.914  -7.071  0.410200
ATOM    915 C    THR    59      17.778   3.344  -7.313  0.597300
ATOM    916 O    THR    59      18.502   2.921  -6.394 -0.567900
ATOM    917 N    PRO    60      18.187   4.351  -8.088 -0.254800
ATOM    918 CD   PRO    60      17.437   4.910  -9.224  0.019200
ATOM    919 HD2  PRO    60      16.658   5.584  -8.870  0.039100
ATOM    920 HD3  PRO    60      17.040   4.159  -9.908  0.039100
ATOM    921 CG   PRO    60      18.496   5.702  -9.964  0.018900
ATOM    922 HG2  PRO    60      18.066   6.539 -10.514  0.021300
ATOM    923 HG3  PRO    60      19.013   5.034 -10.654  0.021300
ATOM    924 CB   PRO    60      19.477   6.137  -8.885 -0.007000
ATOM    925 HB2  PRO    60      19.078   7.038  -8.418  0.025300
ATOM    926 HB3  PRO    60      20.470   6.328  -9.291  0.025300
ATOM    927 CA   PRO    60      19.486   5.000  -7.867 -0.026600
ATOM    928 HA   PRO    60      20.256   4.285  -8.158  0.064100
ATOM    929 C    PRO    60      19.736   5.452  -6.428  0.589600
ATOM    930 O    PRO    60      18.935   6.172  -5.833 -0.574800
ATOM    931 N    LEU    61      20.880   5.060  -5.857 -0.415700
ATOM    932 H    LEU    61      21.494   4.509  -6.441  0.271900
ATOM    933 CA   LEU    61      21.399   5.387  -4.535 -0.051800
ATOM    934 HA   LEU    61      20.602   5.906  -4.003  0.092200
ATOM    935 CB   LEU    61      21.854   4.218  -3.666 -0.110200
ATOM    936 HB2  LEU    61      22.688   3.745  -4.182  0.045700
ATOM    937 HB3  LEU    61      22.293   4.618  -2.752  0.045700
ATOM    938 CG   LEU    61      20.933   3.088  -3.255  0.353100
ATOM    939 HG   LEU    61      20.915   2.338  -4.046 -0.036100
ATOM    940 CD1  LEU    61      21.431   2.436  -1.966 -0.412100
ATOM    941 1HD1 LEU    61      22.451   2.079  -2.110  0.100000
ATOM    942 2HD1 LEU    61      21.419   3.154  -1.145  0.100000
ATOM    943 3HD1 LEU    61      20.796   1.588  -1.710  0.100000
ATOM    944 CD2  LEU    61      19.512   3.560  -3.016 -0.412100
ATOM    945 1HD2 LEU    61      18.893   2.716  -2.712  0.100000
ATOM    946 2HD2 LEU    61      19.503   4.315  -2.230  0.100000
ATOM    947 3HD2 LEU    61      19.088   3.977  -3.929  0.100000
ATOM    948 C    LEU    61      22.643   6.304  -4.689  0.597300
ATOM    949 O    LEU    61      23.421   6.162  -5.635 -0.567900
ATOM    950 N    PRO    62      22.864   7.201  -3.726 -0.254800
ATOM    951 CD   PRO    62      24.011   8.094  -3.731  0.019200
ATOM    952 HD2  PRO    62      24.098   8.629  -4.676  0.039100
ATOM    953 HD3  PRO    62      24.914   7.518  -3.528  0.039100
ATOM    954 CG   PRO    62      23.740   9.062  -2.582  0.018900
ATOM    955 HG2  PRO    62      23.124   9.891  -2.931  0.021300
ATOM    956 HG3  PRO    62      24.670   9.429  -2.147  0.021300
ATOM    957 CB   PRO    62      22.956   8.200  -1.609 -0.007000
ATOM    958 HB2  PRO    62      22.436   8.767  -0.837  0.025300
ATOM    959 HB3  PRO    62      23.728   7.534  -1.223  0.025300
ATOM    960 CA   PRO    62      22.043   7.392  -2.529 -0.026600
ATOM    961 HA   PRO    62      21.807   6.440  -2.054  0.064100
ATOM    962 C    PRO    62      20.766   8.095  -2.903  0.589600
ATOM    963 O    PRO    62      20.737   8.790  -3.915 -0.574800
ATOM    964 N    VAL    63      19.745   7.913  -2.102 -0.415700
ATOM    965 H    VAL    63      19.894   7.335  -1.288  0.271900
ATOM    966 CA   VAL    63      18.424   8.437  -2.278 -0.087500
ATOM    967 HA   VAL    63      18.440   9.277  -2.971  0.096900
ATOM    968 CB   VAL    63      17.579   7.253  -2.861  0.298500
ATOM    969 HB   VAL    63      18.179   6.754  -3.621 -0.029700
ATOM    970 CG1  VAL    63      17.343   6.229  -1.715 -0.319200
ATOM    971 1HG1 VAL    63      16.565   6.562  -1.029  0.079100
ATOM    972 2HG1 VAL    63      17.003   5.295  -2.161  0.079100
ATOM    973 3HG1 VAL    63      18.262   6.015  -1.170  0.079100
ATOM    974 CG2  VAL    63      16.308   7.708  -3.526 -0.319200
ATOM    975 1HG2 VAL    63      15.875   6.863  -4.060  0.079100
ATOM    976 2HG2 VAL    63      15.573   8.066  -2.806  0.079100
ATOM    977 3HG2 VAL    63      16.530   8.483  -4.259  0.079100
ATOM    978 C    VAL    63      17.759   8.827  -0.960  0.597300
ATOM    979 O    VAL    63      18.140   8.389   0.139 -0.567900
ATOM    980 N    ILE    64      16.703   9.602  -1.138 -0.415700
ATOM    981 H    ILE    64      16.491   9.929  -2.070  0.271900
ATOM    982 CA   ILE    64      15.823   9.998  -0.042 -0.059700
ATOM    983 HA   ILE    64      16.194   9.598   0.902  0.086900
ATOM    984 CB   ILE    64      15.697  11.540   0.125  0.130300
ATOM    985 HB   ILE    64      15.271  11.950  -0.790  0.018700
ATOM    986 CG2  ILE    64      14.770  11.887   1.252 -0.320400
ATOM    987 1HG2 ILE    64      15.256  11.701   2.210  0.088200
ATOM    988 2HG2 ILE    64      14.445  12.924   1.174  0.088200
ATOM    989 3HG2 ILE    64      13.860  11.288   1.212  0.088200
ATOM    990 CG1  ILE    64      17.132  12.184   0.318 -0.043000
ATOM    991 2HG1 ILE    64      17.752  11.595   0.993  0.023600
ATOM    992 3HG1 ILE    64      17.515  12.250  -0.701  0.023600
ATOM    993 CD1  ILE    64      16.964  13.661   0.824 -0.066000
ATOM    994 1HD1 ILE    64      16.360  13.751   1.727  0.018600
ATOM    995 2HD1 ILE    64      17.948  14.091   1.011  0.018600
ATOM    996 3HD1 ILE    64      16.476  14.239   0.040  0.018600
ATOM    997 C    ILE    64      14.470   9.329  -0.360  0.597300
ATOM    998 O    ILE    64      13.774   9.786  -1.259 -0.567900
ATOM    999 N    ALA    65      14.165   8.282   0.365 -0.415700
ATOM   1000 H    ALA    65      14.930   7.878   0.885  0.271900
ATOM   1001 CA   ALA    65      12.949   7.480   0.242  0.033700
ATOM   1002 HA   ALA    65      12.767   7.324  -0.821  0.082300
ATOM   1003 CB   ALA    65      13.167   6.094   0.851 -0.182500
ATOM   1004 HB1  ALA    65      12.353   5.428   0.563  0.060300
ATOM   1005 HB2  ALA    65      14.101   5.669   0.484  0.060300
ATOM   1006 HB3  ALA    65      13.198   6.162   1.938  0.060300
ATOM   1007 C    ALA    65      11.737   8.222   0.766  0.597300
ATOM   1008 O    ALA    65      11.772   9.460   0.857 -0.567900
ATOM   1009 N    GLY    66      10.661   7.508   1.038 -0.415700
ATOM   1010 H    GLY    66      10.721   6.515   0.864  0.271900
ATOM   1011 CA   GLY    66       9.370   7.938   1.519 -0.025200
ATOM   1012 HA2  GLY    66       8.901   7.108   2.046  0.069800
ATOM   1013 HA3  GLY    66       9.495   8.766   2.217  0.069800
ATOM   1014 C    GLY    66       8.465   8.381   0.380  0.597300
ATOM   1015 O    GLY    66       8.956   8.975  -0.586 -0.567900
ATOM   1016 N    HID    67       7.139   8.153   0.516 -0.415700
ATOM   1017 H    HID    67       6.811   7.605   1.299  0.271900
ATOM   1018 CA   HID    67       6.227   8.564  -0.578  0.018800
ATOM   1019 HA   HID    67       6.532   9.547  -0.936  0.088100
ATOM   1020 CB   HID    67       6.375   7.559  -1.778 -0.046200
ATOM   1021 HB2  HID    67       5.714   7.870  -2.586  0.040200
ATOM   1022 HB3  HID    67       7.397   7.578  -2.158  0.040200
ATOM   1023 CG   HID    67       6.042   6.155  -1.358 -0.026600
ATOM   1024 ND1  HID    67       6.924   5.255  -0.838 -0.381100
ATOM   1025 HD1  HID    67       7.874   5.451  -0.553  0.364900
ATOM   1026 CE1  HID    67       6.342   4.125  -0.508  0.205700
ATOM   1027 HE1  HID    67       6.822   3.308   0.010  0.139200
ATOM   1028 NE2  HID    67       5.051   4.258  -0.769 -0.572700
ATOM   1029 CD2  HID    67       4.835   5.545  -1.286  0.129200
ATOM   1030 HD2  HID    67       3.888   5.983  -1.566  0.114700
ATOM   1031 C    HID    67       4.807   8.722  -0.098  0.597300
ATOM   1032 O    HID    67       3.850   9.175  -0.771 -0.567900
ATOM   1033 N    GLU    68       4.606   8.361   1.167 -0.516300
ATOM   1034 H    GLU    68       5.352   7.922   1.686  0.293600
ATOM   1035 CA   GLU    68       3.299   8.472   1.817  0.039700
ATOM   1036 HA   GLU    68       2.519   8.723   1.098  0.110500
ATOM   1037 CB   GLU    68       2.872   7.157   2.474  0.056000
ATOM   1038 HB2  GLU    68       2.875   6.379   1.711 -0.017300
ATOM   1039 HB3  GLU    68       3.625   6.878   3.211 -0.017300
ATOM   1040 CG   GLU    68       1.504   7.167   3.155  0.013600
ATOM   1041 HG2  GLU    68       1.445   8.011   3.842 -0.042500
ATOM   1042 HG3  GLU    68       0.722   7.272   2.404 -0.042500
ATOM   1043 CD   GLU    68       1.315   5.914   3.952  0.805400
ATOM   1044 OE1  GLU    68       1.584   5.848   5.155 -0.818800
ATOM   1045 OE2  GLU    68       0.874   4.907   3.351 -0.818800
ATOM   1046 C    GLU    68       3.337   9.571   2.861  0.536600
ATOM   1047 O    GLU    68       3.690   9.333   4.023 -0.581900
ATOM   1048 N    ALA    69       2.935  10.772   2.456 -0.415700
ATOM   1049 H    ALA    69       2.564  10.896   1.524  0.271900
ATOM   1050 CA   ALA    69       2.940  11.920   3.363  0.033700
ATOM   1051 HA   ALA    69       2.685  11.606   4.375  0.082300
ATOM   1052 CB   ALA    69       4.316  12.600   3.386 -0.182500
ATOM   1053 HB1  ALA    69       4.555  12.941   2.379  0.060300
ATOM   1054 HB2  ALA    69       4.385  13.471   4.038  0.060300
ATOM   1055 HB3  ALA    69       5.076  11.876   3.678  0.060300
ATOM   1056 C    ALA    69       1.995  13.015   2.929  0.597300
ATOM   1057 O    ALA    69       1.416  12.985   1.853 -0.567900
ATOM   1058 N    ALA    70       1.947  13.954   3.868 -0.415700
ATOM   1059 H    ALA    70       2.533  13.849   4.683  0.271900
ATOM   1060 CA   ALA    70       1.185  15.174   3.776  0.033700
ATOM   1061 HA   ALA    70       0.926  15.363   2.734  0.082300
ATOM   1062 CB   ALA    70      -0.079  15.041   4.604 -0.182500
ATOM   1063 HB1  ALA    70      -0.673  14.199   4.250  0.060300
ATOM   1064 HB2  ALA    70       0.163  14.909   5.659  0.060300
ATOM   1065 HB3  ALA    70      -0.642  15.961   4.449  0.060300
ATOM   1066 C    ALA    70       2.096  16.295   4.298  0.597300
ATOM   1067 O    ALA    70       2.922  16.052   5.187 -0.567900
ATOM   1068 N    GLY    71       1.882  17.487   3.773 -0.415700
ATOM   1069 H    GLY    71       1.122  17.567   3.112  0.271900
ATOM   1070 CA   GLY    71       2.614  18.690   4.088 -0.025200
ATOM   1071 HA2  GLY    71       2.880  18.682   5.145  0.069800
ATOM   1072 HA3  GLY    71       3.548  18.677   3.526  0.069800
ATOM   1073 C    GLY    71       1.909  19.999   3.802  0.597300
ATOM   1074 O    GLY    71       0.706  20.085   3.541 -0.567900
ATOM   1075 N    ILE    72       2.735  21.048   3.852 -0.415700
ATOM   1076 H    ILE    72       3.695  20.914   4.135  0.271900
ATOM   1077 CA   ILE    72       2.269  22.434   3.590 -0.059700
ATOM   1078 HA   ILE    72       1.285  22.400   3.122  0.086900
ATOM   1079 CB   ILE    72       2.153  23.240   4.911  0.130300
ATOM   1080 HB   ILE    72       2.845  22.853   5.658  0.018700
ATOM   1081 CG2  ILE    72       2.515  24.732   4.646 -0.320400
ATOM   1082 1HG2 ILE    72       1.874  25.157   3.875  0.088200
ATOM   1083 2HG2 ILE    72       2.382  25.309   5.561  0.088200
ATOM   1084 3HG2 ILE    72       3.566  24.839   4.375  0.088200
ATOM   1085 CG1  ILE    72       0.740  23.195   5.457 -0.043000
ATOM   1086 2HG1 ILE    72       0.648  24.044   6.133  0.023600
ATOM   1087 3HG1 ILE    72       0.032  23.396   4.653  0.023600
ATOM   1088 CD1  ILE    72       0.221  22.048   6.267 -0.066000
ATOM   1089 1HD1 ILE    72       1.032  21.641   6.870  0.018600
ATOM   1090 2HD1 ILE    72      -0.591  22.353   6.927  0.018600
ATOM   1091 3HD1 ILE    72      -0.072  21.317   5.513  0.018600
ATOM   1092 C    ILE    72       3.189  23.083   2.580  0.597300
ATOM   1093 O    ILE    72       4.408  22.941   2.725 -0.567900
ATOM   1094 N    VAL    73       2.665  23.759   1.571 -0.415700
ATOM   1095 H    VAL    73       1.659  23.808   1.485  0.271900
ATOM   1096 CA   VAL    73       3.519  24.387   0.552 -0.087500
ATOM   1097 HA   VAL    73       4.244  23.651   0.205  0.096900
ATOM   1098 CB   VAL    73       2.638  24.760  -0.644  0.298500
ATOM   1099 HB   VAL    73       1.852  25.433  -0.302 -0.029700
ATOM   1100 CG1  VAL    73       3.426  25.473  -1.719 -0.319200
ATOM   1101 1HG1 VAL    73       2.743  25.748  -2.523  0.079100
ATOM   1102 2HG1 VAL    73       3.920  26.374  -1.354  0.079100
ATOM   1103 3HG1 VAL    73       4.193  24.806  -2.114  0.079100
ATOM   1104 CG2  VAL    73       1.977  23.475  -1.166 -0.319200
ATOM   1105 1HG2 VAL    73       1.334  23.015  -0.415  0.079100
ATOM   1106 2HG2 VAL    73       1.357  23.718  -2.029  0.079100
ATOM   1107 3HG2 VAL    73       2.737  22.758  -1.475  0.079100
ATOM   1108 C    VAL    73       4.306  25.600   1.088  0.597300
ATOM   1109 O    VAL    73       3.727  26.483   1.748 -0.567900
ATOM   1110 N    GLU    74       5.604  25.631   0.787 -0.516300
ATOM   1111 H    GLU    74       5.994  24.893   0.219  0.293600
ATOM   1112 CA   GLU    74       6.465  26.731   1.187  0.039700
ATOM   1113 HA   GLU    74       5.928  27.299   1.947  0.110500
ATOM   1114 CB   GLU    74       7.806  26.470   1.807  0.056000
ATOM   1115 HB2  GLU    74       7.873  27.184   2.628 -0.017300
ATOM   1116 HB3  GLU    74       7.715  25.499   2.293 -0.017300
ATOM   1117 CG   GLU    74       9.148  26.499   1.196  0.013600
ATOM   1118 HG2  GLU    74       9.809  26.040   1.931 -0.042500
ATOM   1119 HG3  GLU    74       9.071  25.744   0.414 -0.042500
ATOM   1120 CD   GLU    74       9.958  27.590   0.627  0.805400
ATOM   1121 OE1  GLU    74      10.566  27.411  -0.433 -0.818800
ATOM   1122 OE2  GLU    74      10.066  28.667   1.219 -0.818800
ATOM   1123 C    GLU    74       6.620  27.676   0.027  0.536600
ATOM   1124 O    GLU    74       6.316  28.837   0.259 -0.581900
ATOM   1125 N    SER    75       7.023  27.192  -1.139 -0.415700
ATOM   1126 H    SER    75       7.170  26.199  -1.251  0.271900
ATOM   1127 CA   SER    75       7.154  28.030  -2.326 -0.024900
ATOM   1128 HA   SER    75       6.433  28.843  -2.241  0.084300
ATOM   1129 CB   SER    75       8.558  28.636  -2.463  0.211700
ATOM   1130 HB2  SER    75       8.527  29.460  -3.176  0.035200
ATOM   1131 HB3  SER    75       8.867  29.059  -1.507  0.035200
ATOM   1132 OG   SER    75       9.523  27.765  -2.935 -0.654600
ATOM   1133 HG   SER    75      10.005  27.524  -2.141  0.427500
ATOM   1134 C    SER    75       6.795  27.223  -3.552  0.597300
ATOM   1135 O    SER    75       6.867  26.001  -3.493 -0.567900
ATOM   1136 N    ILE    76       6.438  27.880  -4.641 -0.415700
ATOM   1137 H    ILE    76       6.447  28.890  -4.621  0.271900
ATOM   1138 CA   ILE    76       6.071  27.214  -5.907 -0.059700
ATOM   1139 HA   ILE    76       6.369  26.166  -5.875  0.086900
ATOM   1140 CB   ILE    76       4.521  27.269  -6.130  0.130300
ATOM   1141 HB   ILE    76       4.292  26.594  -6.955  0.018700
ATOM   1142 CG2  ILE    76       3.730  26.786  -4.894 -0.320400
ATOM   1143 1HG2 ILE    76       3.885  27.465  -4.055  0.088200
ATOM   1144 2HG2 ILE    76       2.666  26.758  -5.126  0.088200
ATOM   1145 3HG2 ILE    76       4.071  25.787  -4.622  0.088200
ATOM   1146 CG1  ILE    76       4.107  28.691  -6.560 -0.043000
ATOM   1147 2HG1 ILE    76       4.655  29.402  -5.941  0.023600
ATOM   1148 3HG1 ILE    76       4.427  28.848  -7.590  0.023600
ATOM   1149 CD1  ILE    76       2.638  29.127  -6.466 -0.066000
ATOM   1150 1HD1 ILE    76       2.046  28.544  -7.171  0.018600
ATOM   1151 2HD1 ILE    76       2.245  28.969  -5.462  0.018600
ATOM   1152 3HD1 ILE    76       2.550  30.183  -6.723  0.018600
ATOM   1153 C    ILE    76       6.907  27.884  -6.992  0.597300
ATOM   1154 O    ILE    76       7.115  29.097  -6.879 -0.567900
ATOM   1155 N    GLY    77       7.383  27.177  -7.995 -0.415700
ATOM   1156 H    GLY    77       7.162  26.194  -8.057  0.271900
ATOM   1157 CA   GLY    77       8.195  27.745  -9.045 -0.025200
ATOM   1158 HA2  GLY    77       8.898  28.441  -8.586  0.069800
ATOM   1159 HA3  GLY    77       8.726  26.912  -9.505  0.069800
ATOM   1160 C    GLY    77       7.358  28.442 -10.084  0.597300
ATOM   1161 O    GLY    77       6.170  28.657  -9.837 -0.567900
ATOM   1162 N    GLU    78       7.963  28.799 -11.214 -0.516300
ATOM   1163 H    GLU    78       8.942  28.582 -11.334  0.293600
ATOM   1164 CA   GLU    78       7.233  29.459 -12.283  0.039700
ATOM   1165 HA   GLU    78       6.736  30.337 -11.871  0.110500
ATOM   1166 CB   GLU    78       8.064  29.888 -13.488  0.056000
ATOM   1167 HB2  GLU    78       8.215  29.018 -14.126 -0.017300
ATOM   1168 HB3  GLU    78       7.487  30.616 -14.059 -0.017300
ATOM   1169 CG   GLU    78       9.446  30.460 -13.208  0.013600
ATOM   1170 HG2  GLU    78       9.310  31.398 -12.669 -0.042500
ATOM   1171 HG3  GLU    78       9.984  29.775 -12.552 -0.042500
ATOM   1172 CD   GLU    78      10.310  30.714 -14.414  0.805400
ATOM   1173 OE1  GLU    78      11.430  30.198 -14.586 -0.818800
ATOM   1174 OE2  GLU    78       9.806  31.523 -15.229 -0.818800
ATOM   1175 C    GLU    78       6.193  28.494 -12.834  0.536600
ATOM   1176 O    GLU    78       6.328  27.257 -12.767 -0.581900
ATOM   1177 N    GLY    79       5.160  29.118 -13.380 -0.415700
ATOM   1178 H    GLY    79       5.140  30.127 -13.343  0.271900
ATOM   1179 CA   GLY    79       4.064  28.448 -14.028 -0.025200
ATOM   1180 HA2  GLY    79       3.450  29.202 -14.520  0.069800
ATOM   1181 HA3  GLY    79       4.474  27.807 -14.808  0.069800
ATOM   1182 C    GLY    79       3.136  27.629 -13.188  0.597300
ATOM   1183 O    GLY    79       2.207  27.098 -13.796 -0.567900
ATOM   1184 N    VAL    80       3.309  27.502 -11.883 -0.415700
ATOM   1185 H    VAL    80       4.105  27.962 -11.466  0.271900
ATOM   1186 CA   VAL    80       2.417  26.736 -11.007 -0.087500
ATOM   1187 HA   VAL    80       2.190  25.794 -11.505  0.096900
ATOM   1188 CB   VAL    80       3.103  26.380  -9.685  0.298500
ATOM   1189 HB   VAL    80       3.458  27.307  -9.234 -0.029700
ATOM   1190 CG1  VAL    80       2.101  25.764  -8.702 -0.319200
ATOM   1191 1HG1 VAL    80       2.624  25.412  -7.812  0.079100
ATOM   1192 2HG1 VAL    80       1.358  26.497  -8.386  0.079100
ATOM   1193 3HG1 VAL    80       1.606  24.904  -9.155  0.079100
ATOM   1194 CG2  VAL    80       4.317  25.499  -9.897 -0.319200
ATOM   1195 1HG2 VAL    80       4.005  24.550 -10.332  0.079100
ATOM   1196 2HG2 VAL    80       5.049  25.996 -10.534  0.079100
ATOM   1197 3HG2 VAL    80       4.784  25.300  -8.932  0.079100
ATOM   1198 C    VAL    80       1.090  27.467 -10.808  0.597300
ATOM   1199 O    VAL    80       1.031  28.679 -10.573 -0.567900
ATOM   1200 N    THR    81       0.013  26.694 -10.885 -0.415700
ATOM   1201 H    THR    81       0.131  25.718 -11.117  0.271900
ATOM   1202 CA   THR    81      -1.364  27.192 -10.778 -0.038900
ATOM   1203 HA   THR    81      -1.374  28.233 -10.454  0.100700
ATOM   1204 CB   THR    81      -2.024  27.138 -12.201  0.365400
ATOM   1205 HB   THR    81      -3.089  27.347 -12.103  0.004300
ATOM   1206 CG2  THR    81      -1.440  28.115 -13.222 -0.243800
ATOM   1207 1HG2 THR    81      -1.985  28.045 -14.163  0.064200
ATOM   1208 2HG2 THR    81      -1.524  29.132 -12.838  0.064200
ATOM   1209 3HG2 THR    81      -0.390  27.886 -13.402  0.064200
ATOM   1210 OG1  THR    81      -1.855  25.766 -12.651 -0.676100
ATOM   1211 HG1  THR    81      -2.282  25.703 -13.509  0.410200
ATOM   1212 C    THR    81      -2.273  26.433  -9.833  0.597300
ATOM   1213 O    THR    81      -3.328  26.936  -9.414 -0.567900
ATOM   1214 N    THR    82      -1.889  25.223  -9.488 -0.415700
ATOM   1215 H    THR    82      -1.091  24.820  -9.957  0.271900
ATOM   1216 CA   THR    82      -2.714  24.353  -8.643 -0.038900
ATOM   1217 HA   THR    82      -3.758  24.612  -8.818  0.100700
ATOM   1218 CB   THR    82      -2.586  22.885  -9.150  0.365400
ATOM   1219 HB   THR    82      -3.168  22.220  -8.512  0.004300
ATOM   1220 CG2  THR    82      -3.137  22.800 -10.600 -0.243800
ATOM   1221 1HG2 THR    82      -4.193  22.532 -10.552  0.064200
ATOM   1222 2HG2 THR    82      -2.989  23.716 -11.172  0.064200
ATOM   1223 3HG2 THR    82      -2.626  21.997 -11.130  0.064200
ATOM   1224 OG1  THR    82      -1.220  22.460  -9.112 -0.676100
ATOM   1225 HG1  THR    82      -0.742  22.952  -9.784  0.410200
ATOM   1226 C    THR    82      -2.511  24.550  -7.173  0.597300
ATOM   1227 O    THR    82      -3.468  24.329  -6.433 -0.567900
ATOM   1228 N    VAL    83      -1.347  24.975  -6.712 -0.415700
ATOM   1229 H    VAL    83      -0.599  25.178  -7.359  0.271900
ATOM   1230 CA   VAL    83      -1.122  25.170  -5.263 -0.087500
ATOM   1231 HA   VAL    83      -2.057  25.073  -4.712  0.096900
ATOM   1232 CB   VAL    83      -0.233  24.073  -4.669  0.298500
ATOM   1233 HB   VAL    83      -0.043  24.353  -3.633 -0.029700
ATOM   1234 CG1  VAL    83      -0.894  22.685  -4.635 -0.319200
ATOM   1235 1HG1 VAL    83      -0.158  21.930  -4.356  0.079100
ATOM   1236 2HG1 VAL    83      -1.662  22.701  -3.862  0.079100
ATOM   1237 3HG1 VAL    83      -1.324  22.424  -5.602  0.079100
ATOM   1238 CG2  VAL    83       1.124  23.979  -5.353 -0.319200
ATOM   1239 1HG2 VAL    83       1.575  24.967  -5.442  0.079100
ATOM   1240 2HG2 VAL    83       1.781  23.343  -4.760  0.079100
ATOM   1241 3HG2 VAL    83       1.013  23.547  -6.347  0.079100
ATOM   1242 C    VAL    83      -0.604  26.587  -5.052  0.597300
ATOM   1243 O    VAL    83      -0.165  27.228  -6.005 -0.567900
ATOM   1244 N    ARG    84      -0.716  27.010  -3.806 -0.347900
ATOM   1245 H    ARG    84      -1.157  26.403  -3.129  0.274700
ATOM   1246 CA   ARG    84      -0.271  28.319  -3.349 -0.263700
ATOM   1247 HA   ARG    84       0.489  28.644  -4.060  0.156000
ATOM   1248 CB   ARG    84      -1.407  29.335  -3.331 -0.000700
ATOM   1249 HB2  ARG    84      -2.321  28.889  -2.938  0.032700
ATOM   1250 HB3  ARG    84      -1.115  30.152  -2.672  0.032700
ATOM   1251 CG   ARG    84      -1.635  29.862  -4.765  0.039000
ATOM   1252 HG2  ARG    84      -0.745  29.692  -5.370  0.028500
ATOM   1253 HG3  ARG    84      -2.450  29.308  -5.232  0.028500
ATOM   1254 CD   ARG    84      -1.936  31.328  -4.794  0.048600
ATOM   1255 HD2  ARG    84      -2.999  31.461  -4.994  0.068700
ATOM   1256 HD3  ARG    84      -1.736  31.783  -3.824  0.068700
ATOM   1257 NE   ARG    84      -1.165  32.038  -5.809 -0.529500
ATOM   1258 HE   ARG    84      -1.677  32.367  -6.615  0.345600
ATOM   1259 CZ   ARG    84       0.132  32.359  -5.821  0.807600
ATOM   1260 NH1  ARG    84       1.019  32.077  -4.880 -0.862700
ATOM   1261 1HH1 ARG    84       0.648  31.973  -3.946  0.447800
ATOM   1262 2HH1 ARG    84       1.993  32.313  -5.004  0.447800
ATOM   1263 NH2  ARG    84       0.591  33.046  -6.862 -0.862700
ATOM   1264 1HH2 ARG    84      -0.066  33.384  -7.551  0.447800
ATOM   1265 2HH2 ARG    84       1.583  33.199  -6.978  0.447800
ATOM   1266 C    ARG    84       0.408  28.085  -2.012  0.734100
ATOM   1267 O    ARG    84       0.009  27.154  -1.304 -0.589400
ATOM   1268 N    PRO    85       1.449  28.872  -1.736 -0.254800
ATOM   1269 CD   PRO    85       1.940  29.977  -2.569  0.019200
ATOM   1270 HD2  PRO    85       1.324  30.862  -2.407  0.039100
ATOM   1271 HD3  PRO    85       2.031  29.747  -3.630  0.039100
ATOM   1272 CG   PRO    85       3.347  30.214  -2.017  0.018900
ATOM   1273 HG2  PRO    85       3.703  31.223  -2.225  0.021300
ATOM   1274 HG3  PRO    85       4.040  29.466  -2.403  0.021300
ATOM   1275 CB   PRO    85       3.104  29.994  -0.519 -0.007000
ATOM   1276 HB2  PRO    85       2.582  30.857  -0.105  0.025300
ATOM   1277 HB3  PRO    85       4.033  29.824   0.026  0.025300
ATOM   1278 CA   PRO    85       2.204  28.765  -0.500 -0.026600
ATOM   1279 HA   PRO    85       2.805  27.856  -0.488  0.064100
ATOM   1280 C    PRO    85       1.184  28.734   0.614  0.589600
ATOM   1281 O    PRO    85       0.188  29.443   0.504 -0.574800
ATOM   1282 N    GLY    86       1.345  27.914   1.620 -0.415700
ATOM   1283 H    GLY    86       2.178  27.342   1.639  0.271900
ATOM   1284 CA   GLY    86       0.421  27.787   2.731 -0.025200
ATOM   1285 HA2  GLY    86       0.992  27.575   3.635  0.069800
ATOM   1286 HA3  GLY    86      -0.102  28.730   2.889  0.069800
ATOM   1287 C    GLY    86      -0.621  26.697   2.578  0.597300
ATOM   1288 O    GLY    86      -1.188  26.281   3.591 -0.567900
ATOM   1289 N    ASP    87      -0.863  26.248   1.350 -0.516300
ATOM   1290 H    ASP    87      -0.341  26.626   0.572  0.293600
ATOM   1291 CA   ASP    87      -1.838  25.197   1.047  0.038100
ATOM   1292 HA   ASP    87      -2.798  25.443   1.501  0.088000
ATOM   1293 CB   ASP    87      -2.039  24.997  -0.445 -0.030300
ATOM   1294 HB2  ASP    87      -1.055  24.911  -0.906 -0.012200
ATOM   1295 HB3  ASP    87      -2.486  24.011  -0.572 -0.012200
ATOM   1296 CG   ASP    87      -2.890  25.866  -1.300  0.799400
ATOM   1297 OD1  ASP    87      -3.815  26.593  -0.908 -0.801400
ATOM   1298 OD2  ASP    87      -2.658  25.827  -2.520 -0.801400
ATOM   1299 C    ASP    87      -1.395  23.817   1.567  0.536600
ATOM   1300 O    ASP    87      -0.219  23.452   1.464 -0.581900
ATOM   1301 N    LYS    88      -2.398  23.085   2.044 -0.347900
ATOM   1302 H    LYS    88      -3.348  23.421   1.979  0.274700
ATOM   1303 CA   LYS    88      -2.144  21.699   2.498 -0.240000
ATOM   1304 HA   LYS    88      -1.200  21.665   3.041  0.142600
ATOM   1305 CB   LYS    88      -3.233  21.135   3.374 -0.009400
ATOM   1306 HB2  LYS    88      -4.097  21.021   2.719  0.036200
ATOM   1307 HB3  LYS    88      -2.964  20.133   3.706  0.036200
ATOM   1308 CG   LYS    88      -3.771  21.974   4.521  0.018700
ATOM   1309 HG2  LYS    88      -3.847  23.023   4.233  0.010300
ATOM   1310 HG3  LYS    88      -4.765  21.594   4.755  0.010300
ATOM   1311 CD   LYS    88      -2.901  21.814   5.743 -0.047900
ATOM   1312 HD2  LYS    88      -2.095  21.124   5.492  0.062100
ATOM   1313 HD3  LYS    88      -2.486  22.787   6.006  0.062100
ATOM   1314 CE   LYS    88      -3.615  21.192   6.920 -0.014300
ATOM   1315 HE2  LYS    88      -4.568  20.780   6.591  0.113500
ATOM   1316 HE3  LYS    88      -3.025  20.360   7.304  0.113500
ATOM   1317 NZ   LYS    88      -3.836  22.117   8.027 -0.385400
ATOM   1318 HZ1  LYS    88      -4.436  21.712   8.732  0.340000
ATOM   1319 HZ2  LYS    88      -2.975  22.404   8.470  0.340000
ATOM   1320 HZ3  LYS    88      -4.297  22.960   7.716  0.340000
ATOM   1321 C    LYS    88      -2.004  20.860   1.227  0.734100
ATOM   1322 O    LYS    88      -2.632  21.116   0.175 -0.589400
ATOM   1323 N    VAL    89      -1.169  19.843   1.309 -0.415700
ATOM   1324 H    VAL    89      -0.639  19.703   2.157  0.271900
ATOM   1325 CA   VAL    89      -0.928  18.978   0.162 -0.087500
ATOM   1326 HA   VAL    89      -1.870  18.889  -0.381  0.096900
ATOM   1327 CB   VAL    89       0.162  19.522  -0.795  0.298500
ATOM   1328 HB   VAL    89       0.324  18.786  -1.581 -0.029700
ATOM   1329 CG1  VAL    89      -0.245  20.801  -1.519 -0.319200
ATOM   1330 1HG1 VAL    89      -0.385  21.623  -0.818  0.079100
ATOM   1331 2HG1 VAL    89       0.539  21.075  -2.224  0.079100
ATOM   1332 3HG1 VAL    89      -1.164  20.633  -2.080  0.079100
ATOM   1333 CG2  VAL    89       1.495  19.701  -0.075 -0.319200
ATOM   1334 1HG2 VAL    89       2.244  20.029  -0.797  0.079100
ATOM   1335 2HG2 VAL    89       1.404  20.460   0.703  0.079100
ATOM   1336 3HG2 VAL    89       1.826  18.763   0.369  0.079100
ATOM   1337 C    VAL    89      -0.541  17.589   0.620  0.597300
ATOM   1338 O    VAL    89      -0.256  17.298   1.784 -0.567900
ATOM   1339 N    ILE    90      -0.524  16.774  -0.404 -0.415700
ATOM   1340 H    ILE    90      -0.862  17.147  -1.279  0.271900
ATOM   1341 CA   ILE    90      -0.162  15.360  -0.415 -0.059700
ATOM   1342 HA   ILE    90       0.431  15.154   0.477  0.086900
ATOM   1343 CB   ILE    90      -1.384  14.419  -0.326  0.130300
ATOM   1344 HB   ILE    90      -1.985  14.566  -1.223  0.018700
ATOM   1345 CG2  ILE    90      -1.012  12.912  -0.269 -0.320400
ATOM   1346 1HG2 ILE    90      -0.615  12.630   0.706  0.088200
ATOM   1347 2HG2 ILE    90      -1.885  12.297  -0.488  0.088200
ATOM   1348 3HG2 ILE    90      -0.263  12.679  -1.026  0.088200
ATOM   1349 CG1  ILE    90      -2.264  14.809   0.876 -0.043000
ATOM   1350 2HG1 ILE    90      -1.631  15.166   1.688  0.023600
ATOM   1351 3HG1 ILE    90      -2.933  15.616   0.578  0.023600
ATOM   1352 CD1  ILE    90      -3.086  13.640   1.485 -0.066000
ATOM   1353 1HD1 ILE    90      -2.438  12.903   1.960  0.018600
ATOM   1354 2HD1 ILE    90      -3.750  14.029   2.257  0.018600
ATOM   1355 3HD1 ILE    90      -3.697  13.168   0.716  0.018600
ATOM   1356 C    ILE    90       0.576  15.149  -1.725  0.597300
ATOM   1357 O    ILE    90      -0.011  15.415  -2.765 -0.567900
ATOM   1358 N    PRO    91       1.836  14.754  -1.613 -0.254800
ATOM   1359 CD   PRO    91       2.525  14.434  -0.358  0.019200
ATOM   1360 HD2  PRO    91       2.196  13.423  -0.119  0.039100
ATOM   1361 HD3  PRO    91       2.391  15.161   0.443  0.039100
ATOM   1362 CG   PRO    91       3.969  14.317  -0.720  0.018900
ATOM   1363 HG2  PRO    91       4.358  13.370  -0.346  0.021300
ATOM   1364 HG3  PRO    91       4.527  15.142  -0.277  0.021300
ATOM   1365 CB   PRO    91       4.084  14.377  -2.207 -0.007000
ATOM   1366 HB2  PRO    91       4.604  13.488  -2.564  0.025300
ATOM   1367 HB3  PRO    91       4.632  15.275  -2.493  0.025300
ATOM   1368 CA   PRO    91       2.662  14.454  -2.774 -0.026600
ATOM   1369 HA   PRO    91       2.590  15.236  -3.529  0.064100
ATOM   1370 C    PRO    91       2.211  13.107  -3.358  0.589600
ATOM   1371 O    PRO    91       2.020  12.151  -2.598 -0.574800
ATOM   1372 N    LEU    92       2.114  12.976  -4.656 -0.415700
ATOM   1373 H    LEU    92       2.365  13.792  -5.195  0.271900
ATOM   1374 CA   LEU    92       1.685  11.821  -5.423 -0.051800
ATOM   1375 HA   LEU    92       1.060  11.187  -4.794  0.092200
ATOM   1376 CB   LEU    92       0.810  12.401  -6.575 -0.110200
ATOM   1377 HB2  LEU    92       1.430  12.945  -7.288  0.045700
ATOM   1378 HB3  LEU    92       0.333  11.575  -7.102  0.045700
ATOM   1379 CG   LEU    92      -0.261  13.336  -6.037  0.353100
ATOM   1380 HG   LEU    92       0.193  14.204  -5.558 -0.036100
ATOM   1381 CD1  LEU    92      -1.033  13.900  -7.195 -0.412100
ATOM   1382 1HD1 LEU    92      -0.358  14.381  -7.904  0.100000
ATOM   1383 2HD1 LEU    92      -1.577  13.104  -7.703  0.100000
ATOM   1384 3HD1 LEU    92      -1.741  14.646  -6.835  0.100000
ATOM   1385 CD2  LEU    92      -1.120  12.632  -5.000 -0.412100
ATOM   1386 1HD2 LEU    92      -1.490  11.686  -5.393  0.100000
ATOM   1387 2HD2 LEU    92      -0.566  12.464  -4.076  0.100000
ATOM   1388 3HD2 LEU    92      -1.961  13.280  -4.755  0.100000
ATOM   1389 C    LEU    92       2.721  10.937  -6.055  0.597300
ATOM   1390 O    LEU    92       3.279  11.347  -7.063 -0.567900
ATOM   1391 N    PHE    93       2.891   9.724  -5.536 -0.415700
ATOM   1392 H    PHE    93       2.359   9.479  -4.713  0.271900
ATOM   1393 CA   PHE    93       3.865   8.750  -6.057 -0.002400
ATOM   1394 HA   PHE    93       4.812   9.280  -6.154  0.097800
ATOM   1395 CB   PHE    93       4.129   7.622  -5.078 -0.034300
ATOM   1396 HB2  PHE    93       5.121   7.231  -5.304  0.029500
ATOM   1397 HB3  PHE    93       4.210   8.080  -4.093  0.029500
ATOM   1398 CG   PHE    93       3.216   6.443  -4.955  0.011800
ATOM   1399 CD1  PHE    93       2.254   6.355  -3.958 -0.125600
ATOM   1400 HD1  PHE    93       2.123   7.156  -3.245  0.133000
ATOM   1401 CE1  PHE    93       1.454   5.219  -3.889 -0.170400
ATOM   1402 HE1  PHE    93       0.702   5.156  -3.117  0.143000
ATOM   1403 CZ   PHE    93       1.619   4.160  -4.779 -0.107200
ATOM   1404 HZ   PHE    93       0.970   3.299  -4.708  0.129700
ATOM   1405 CE2  PHE    93       2.605   4.223  -5.771 -0.170400
ATOM   1406 HE2  PHE    93       2.716   3.418  -6.483  0.143000
ATOM   1407 CD2  PHE    93       3.395   5.351  -5.854 -0.125600
ATOM   1408 HD2  PHE    93       4.150   5.414  -6.624  0.133000
ATOM   1409 C    PHE    93       3.506   8.317  -7.473  0.597300
ATOM   1410 O    PHE    93       4.346   7.920  -8.257 -0.567900
ATOM   1411 N    THR    94       2.231   8.439  -7.796 -0.415700
ATOM   1412 H    THR    94       1.572   8.744  -7.094  0.271900
ATOM   1413 CA   THR    94       1.742   8.146  -9.140 -0.038900
ATOM   1414 HA   THR    94       2.619   7.859  -9.720  0.100700
ATOM   1415 CB   THR    94       1.014   6.791  -9.346  0.365400
ATOM   1416 HB   THR    94       1.693   6.149  -9.909  0.004300
ATOM   1417 CG2  THR    94       0.649   5.992  -8.118 -0.243800
ATOM   1418 1HG2 THR    94      -0.058   5.233  -8.454  0.064200
ATOM   1419 2HG2 THR    94       1.547   5.518  -7.722  0.064200
ATOM   1420 3HG2 THR    94       0.182   6.626  -7.365  0.064200
ATOM   1421 OG1  THR    94      -0.122   6.983 -10.206 -0.676100
ATOM   1422 HG1  THR    94      -0.749   7.556  -9.758  0.410200
ATOM   1423 C    THR    94       1.132   9.460  -9.630  0.597300
ATOM   1424 O    THR    94       0.096   9.983  -9.178 -0.567900
ATOM   1425 N    PRO    95       1.890  10.038 -10.565 -0.254800
ATOM   1426 CD   PRO    95       3.142   9.504 -11.131  0.019200
ATOM   1427 HD2  PRO    95       2.928   8.689 -11.823  0.039100
ATOM   1428 HD3  PRO    95       3.859   9.204 -10.367  0.039100
ATOM   1429 CG   PRO    95       3.774  10.666 -11.871  0.018900
ATOM   1430 HG2  PRO    95       4.199  10.308 -12.809  0.021300
ATOM   1431 HG3  PRO    95       4.518  11.157 -11.244  0.021300
ATOM   1432 CB   PRO    95       2.628  11.600 -12.148 -0.007000
ATOM   1433 HB2  PRO    95       2.288  11.426 -13.169  0.025300
ATOM   1434 HB3  PRO    95       2.948  12.638 -12.051  0.025300
ATOM   1435 CA   PRO    95       1.528  11.300 -11.162 -0.026600
ATOM   1436 HA   PRO    95       1.499  12.068 -10.389  0.064100
ATOM   1437 C    PRO    95       0.185  11.246 -11.897  0.589600
ATOM   1438 O    PRO    95      -0.478  10.216 -12.082 -0.574800
ATOM   1439 N    GLN    96      -0.124  12.450 -12.357 -0.415700
ATOM   1440 H    GLN    96       0.464  13.200 -12.022  0.271900
ATOM   1441 CA   GLN    96      -1.229  12.850 -13.183 -0.003100
ATOM   1442 HA   GLN    96      -1.570  11.988 -13.756  0.085000
ATOM   1443 CB   GLN    96      -2.334  13.445 -12.320 -0.003600
ATOM   1444 HB2  GLN    96      -1.912  13.673 -11.341  0.017100
ATOM   1445 HB3  GLN    96      -2.825  14.348 -12.681  0.017100
ATOM   1446 CG   GLN    96      -3.426  12.381 -12.177 -0.064500
ATOM   1447 HG2  GLN    96      -3.288  11.531 -12.846  0.035200
ATOM   1448 HG3  GLN    96      -3.452  11.980 -11.164  0.035200
ATOM   1449 CD   GLN    96      -4.772  12.951 -12.463  0.695100
ATOM   1450 OE1  GLN    96      -5.586  13.095 -11.571 -0.608600
ATOM   1451 NE2  GLN    96      -5.021  13.243 -13.685 -0.940700
ATOM   1452 1HE2 GLN    96      -5.991  13.416 -13.909  0.425100
ATOM   1453 2HE2 GLN    96      -4.369  13.010 -14.421  0.425100
ATOM   1454 C    GLN    96      -0.802  13.872 -14.210  0.597300
ATOM   1455 O    GLN    96      -1.232  15.014 -14.053 -0.567900
ATOM   1456 N    CYM    97      -0.003  13.575 -15.204 -0.415700
ATOM   1457 H    CYM    97       0.518  12.711 -15.161  0.271900
ATOM   1458 CA   CYM    97       0.415  14.608 -16.176 -0.035100
ATOM   1459 HA   CYM    97       0.927  15.378 -15.600  0.050800
ATOM   1460 CB   CYM    97       1.400  14.126 -17.216 -0.241300
ATOM   1461 HB3  CYM    97       2.169  13.576 -16.674  0.112200
ATOM   1462 HB2  CYM    97       1.879  14.999 -17.659  0.112200
ATOM   1463 SG   CYM    97       0.743  13.083 -18.560 -0.884400
ATOM   1464 C    CYM    97      -0.763  15.293 -16.839  0.597300
ATOM   1465 O    CYM    97      -0.696  16.478 -17.232 -0.567900
ATOM   1466 N    GLY    98      -1.830  14.533 -16.936 -0.415700
ATOM   1467 H    GLY    98      -1.746  13.588 -16.591  0.271900
ATOM   1468 CA   GLY    98      -3.092  14.877 -17.511 -0.025200
ATOM   1469 HA2  GLY    98      -3.867  14.232 -17.096  0.069800
ATOM   1470 HA3  GLY    98      -3.332  15.904 -17.236  0.069800
ATOM   1471 C    GLY    98      -3.135  14.780 -19.027  0.597300
ATOM   1472 O    GLY    98      -4.207  15.082 -19.567 -0.567900
ATOM   1473 N    LYS    99      -2.078  14.390 -19.714 -0.347900
ATOM   1474 H    LYS    99      -1.237  14.176 -19.198  0.274700
ATOM   1475 CA   LYS    99      -2.003  14.318 -21.162 -0.240000
ATOM   1476 HA   LYS    99      -2.993  14.470 -21.593  0.142600
ATOM   1477 CB   LYS    99      -1.032  15.431 -21.711 -0.009400
ATOM   1478 HB2  LYS    99       0.003  15.144 -21.527  0.036200
ATOM   1479 HB3  LYS    99      -1.158  15.592 -22.781  0.036200
ATOM   1480 CG   LYS    99      -1.284  16.742 -20.974  0.018700
ATOM   1481 HG2  LYS    99      -2.337  17.014 -21.049  0.010300
ATOM   1482 HG3  LYS    99      -1.022  16.626 -19.923  0.010300
ATOM   1483 CD   LYS    99      -0.429  17.879 -21.503 -0.047900
ATOM   1484 HD2  LYS    99       0.619  17.583 -21.561  0.062100
ATOM   1485 HD3  LYS    99      -0.791  18.138 -22.498  0.062100
ATOM   1486 CE   LYS    99      -0.583  19.076 -20.532 -0.014300
ATOM   1487 HE2  LYS    99      -1.584  19.079 -20.101  0.113500
ATOM   1488 HE3  LYS    99       0.150  18.991 -19.730  0.113500
ATOM   1489 NZ   LYS    99      -0.372  20.311 -21.347 -0.385400
ATOM   1490 HZ1  LYS    99      -1.138  20.478 -21.983  0.340000
ATOM   1491 HZ2  LYS    99      -0.332  21.110 -20.730  0.340000
ATOM   1492 HZ3  LYS    99       0.485  20.264 -21.879  0.340000
ATOM   1493 C    LYS    99      -1.437  13.066 -21.788  0.734100
ATOM   1494 O    LYS    99      -1.164  13.127 -23.004 -0.589400
ATOM   1495 N    CYM   100      -1.173  12.001 -21.080 -0.415700
ATOM   1496 H    CYM   100      -1.271  11.995 -20.075  0.271900
ATOM   1497 CA   CYM   100      -0.639  10.806 -21.738 -0.035100
ATOM   1498 HA   CYM   100      -0.141  11.058 -22.674  0.050800
ATOM   1499 CB   CYM   100       0.375  10.087 -20.881 -0.241300
ATOM   1500 HB3  CYM   100       1.280  10.686 -20.780  0.112200
ATOM   1501 HB2  CYM   100       0.628   9.076 -21.202  0.112200
ATOM   1502 SG   CYM   100      -0.254   9.603 -19.269 -0.884400
ATOM   1503 C    CYM   100      -1.861   9.967 -22.085  0.597300
ATOM   1504 O    CYM   100      -2.988  10.235 -21.673 -0.567900
ATOM   1505 N    ARG   101      -1.588   8.953 -22.845 -0.347900
ATOM   1506 H    ARG   101      -0.633   8.905 -23.170  0.274700
ATOM   1507 CA   ARG   101      -2.511   7.935 -23.318 -0.263700
ATOM   1508 HA   ARG   101      -3.176   8.320 -24.091  0.156000
ATOM   1509 CB   ARG   101      -1.647   6.774 -23.806 -0.000700
ATOM   1510 HB2  ARG   101      -0.601   7.079 -23.828  0.032700
ATOM   1511 HB3  ARG   101      -1.714   5.955 -23.090  0.032700
ATOM   1512 CG   ARG   101      -1.978   6.245 -25.193  0.039000
ATOM   1513 HG2  ARG   101      -2.876   5.628 -25.148  0.028500
ATOM   1514 HG3  ARG   101      -2.127   7.069 -25.891  0.028500
ATOM   1515 CD   ARG   101      -0.778   5.430 -25.631  0.048600
ATOM   1516 HD2  ARG   101      -1.018   4.933 -26.571  0.068700
ATOM   1517 HD3  ARG   101       0.034   6.132 -25.822  0.068700
ATOM   1518 NE   ARG   101      -0.489   4.409 -24.606 -0.529500
ATOM   1519 HE   ARG   101      -1.236   3.904 -24.151  0.345600
ATOM   1520 CZ   ARG   101       0.768   4.135 -24.277  0.807600
ATOM   1521 NH1  ARG   101       1.747   4.826 -24.848 -0.862700
ATOM   1522 1HH1 ARG   101       1.556   5.624 -25.437  0.447800
ATOM   1523 2HH1 ARG   101       2.696   4.623 -24.569  0.447800
ATOM   1524 NH2  ARG   101       1.055   3.180 -23.398 -0.862700
ATOM   1525 1HH2 ARG   101       0.324   2.730 -22.866  0.447800
ATOM   1526 2HH2 ARG   101       2.025   3.072 -23.139  0.447800
ATOM   1527 C    ARG   101      -3.318   7.445 -22.130  0.734100
ATOM   1528 O    ARG   101      -4.515   7.173 -22.248 -0.589400
ATOM   1529 N    VAL   102      -2.596   7.347 -21.003 -0.415700
ATOM   1530 H    VAL   102      -1.641   7.674 -21.011  0.271900
ATOM   1531 CA   VAL   102      -3.174   6.861 -19.751 -0.087500
ATOM   1532 HA   VAL   102      -3.867   6.057 -20.001  0.096900
ATOM   1533 CB   VAL   102      -2.074   6.229 -18.884  0.298500
ATOM   1534 HB   VAL   102      -1.310   6.981 -18.686 -0.029700
ATOM   1535 CG1  VAL   102      -2.593   5.777 -17.541 -0.319200
ATOM   1536 1HG1 VAL   102      -3.474   5.150 -17.677  0.079100
ATOM   1537 2HG1 VAL   102      -1.831   5.182 -17.039  0.079100
ATOM   1538 3HG1 VAL   102      -2.836   6.633 -16.911  0.079100
ATOM   1539 CG2  VAL   102      -1.393   5.081 -19.644 -0.319200
ATOM   1540 1HG2 VAL   102      -2.126   4.326 -19.929  0.079100
ATOM   1541 2HG2 VAL   102      -0.899   5.447 -20.544  0.079100
ATOM   1542 3HG2 VAL   102      -0.632   4.630 -19.007  0.079100
ATOM   1543 C    VAL   102      -3.996   7.874 -18.973  0.597300
ATOM   1544 O    VAL   102      -5.013   7.493 -18.366 -0.567900
ATOM   1545 N    CYM   103      -3.602   9.137 -18.949 -0.415700
ATOM   1546 H    CYM   103      -2.724   9.388 -19.381  0.271900
ATOM   1547 CA   CYM   103      -4.339  10.155 -18.197 -0.035100
ATOM   1548 HA   CYM   103      -4.548   9.771 -17.198  0.050800
ATOM   1549 CB   CYM   103      -3.452  11.399 -18.037 -0.241300
ATOM   1550 HB3  CYM   103      -4.102  12.229 -17.759  0.112200
ATOM   1551 HB2  CYM   103      -2.966  11.628 -18.986  0.112200
ATOM   1552 SG   CYM   103      -2.225  11.093 -16.690 -0.884400
ATOM   1553 C    CYM   103      -5.674  10.409 -18.854  0.597300
ATOM   1554 O    CYM   103      -6.680  10.632 -18.186 -0.567900
ATOM   1555 N    LYS   104      -5.694  10.339 -20.173 -0.347900
ATOM   1556 H    LYS   104      -4.817  10.178 -20.646  0.274700
ATOM   1557 CA   LYS   104      -6.906  10.562 -20.967 -0.240000
ATOM   1558 HA   LYS   104      -7.444  11.408 -20.538  0.142600
ATOM   1559 CB   LYS   104      -6.545  10.919 -22.400 -0.009400
ATOM   1560 HB2  LYS   104      -6.570  10.012 -23.004  0.036200
ATOM   1561 HB3  LYS   104      -7.327  11.563 -22.803  0.036200
ATOM   1562 CG   LYS   104      -5.179  11.522 -22.576  0.018700
ATOM   1563 HG2  LYS   104      -4.702  11.865 -21.658  0.010300
ATOM   1564 HG3  LYS   104      -4.597  10.797 -23.144  0.010300
ATOM   1565 CD   LYS   104      -5.216  12.755 -23.462 -0.047900
ATOM   1566 HD2  LYS   104      -4.190  13.083 -23.628  0.062100
ATOM   1567 HD3  LYS   104      -5.683  12.527 -24.420  0.062100
ATOM   1568 CE   LYS   104      -6.015  13.825 -22.707 -0.014300
ATOM   1569 HE2  LYS   104      -7.086  13.660 -22.828  0.113500
ATOM   1570 HE3  LYS   104      -5.768  13.770 -21.647  0.113500
ATOM   1571 NZ   LYS   104      -5.621  15.160 -23.226 -0.385400
ATOM   1572 HZ1  LYS   104      -5.867  15.904 -22.588  0.340000
ATOM   1573 HZ2  LYS   104      -4.630  15.222 -23.408  0.340000
ATOM   1574 HZ3  LYS   104      -6.078  15.330 -24.111  0.340000
ATOM   1575 C    LYS   104      -7.866   9.384 -20.955  0.734100
ATOM   1576 O    LYS   104      -9.065   9.612 -21.167 -0.589400
ATOM   1577 N    HIP   105      -7.366   8.177 -20.735 -0.347900
ATOM   1578 H    HIP   105      -6.369   8.106 -20.594  0.274700
ATOM   1579 CA   HIP   105      -8.157   6.952 -20.657 -0.135400
ATOM   1580 HA   HIP   105      -8.760   6.944 -21.565  0.121200
ATOM   1581 CB   HIP   105      -7.287   5.682 -20.663 -0.041400
ATOM   1582 HB2  HIP   105      -6.573   5.716 -21.486  0.081000
ATOM   1583 HB3  HIP   105      -6.704   5.628 -19.743  0.081000
ATOM   1584 CG   HIP   105      -8.117   4.442 -20.817 -0.001200
ATOM   1585 ND1  HIP   105      -8.738   3.778 -19.782 -0.151300
ATOM   1586 HD1  HIP   105      -8.263   3.647 -18.900  0.386600
ATOM   1587 CE1  HIP   105      -9.375   2.721 -20.282 -0.017000
ATOM   1588 HE1  HIP   105      -9.818   1.909 -19.724  0.268100
ATOM   1589 NE2  HIP   105      -9.182   2.678 -21.584 -0.171800
ATOM   1590 HE2  HIP   105      -9.506   1.955 -22.210  0.391100
ATOM   1591 CD2  HIP   105      -8.402   3.747 -21.958 -0.114100
ATOM   1592 HD2  HIP   105      -8.053   3.980 -22.953  0.231700
ATOM   1593 C    HIP   105      -9.010   7.041 -19.397  0.734100
ATOM   1594 O    HIP   105      -8.464   7.351 -18.329 -0.589400
ATOM   1595 N    PRO   106     -10.303   6.757 -19.505 -0.254800
ATOM   1596 CD   PRO   106     -10.927   6.407 -20.805  0.019200
ATOM   1597 HD2  PRO   106     -10.418   5.588 -21.313  0.039100
ATOM   1598 HD3  PRO   106     -10.964   7.291 -21.442  0.039100
ATOM   1599 CG   PRO   106     -12.320   5.979 -20.461  0.018900
ATOM   1600 HG2  PRO   106     -12.335   4.894 -20.358  0.021300
ATOM   1601 HG3  PRO   106     -13.033   6.282 -21.229  0.021300
ATOM   1602 CB   PRO   106     -12.642   6.598 -19.122 -0.007000
ATOM   1603 HB2  PRO   106     -13.289   5.947 -18.535  0.025300
ATOM   1604 HB3  PRO   106     -13.139   7.555 -19.283  0.025300
ATOM   1605 CA   PRO   106     -11.280   6.854 -18.441 -0.026600
ATOM   1606 HA   PRO   106     -11.279   7.881 -18.077  0.064100
ATOM   1607 C    PRO   106     -11.135   5.967 -17.223  0.589600
ATOM   1608 O    PRO   106     -11.804   6.170 -16.193 -0.574800
ATOM   1609 N    GLU   107     -10.256   5.010 -17.338 -0.516300
ATOM   1610 H    GLU   107      -9.880   4.894 -18.268  0.293600
ATOM   1611 CA   GLU   107      -9.955   4.004 -16.346  0.039700
ATOM   1612 HA   GLU   107     -10.582   4.148 -15.466  0.110500
ATOM   1613 CB   GLU   107     -10.239   2.626 -17.024  0.056000
ATOM   1614 HB2  GLU   107     -10.879   2.753 -17.897 -0.017300
ATOM   1615 HB3  GLU   107      -9.314   2.168 -17.375 -0.017300
ATOM   1616 CG   GLU   107     -10.920   1.659 -16.014  0.013600
ATOM   1617 HG2  GLU   107     -11.058   0.683 -16.480 -0.042500
ATOM   1618 HG3  GLU   107     -10.282   1.544 -15.138 -0.042500
ATOM   1619 CD   GLU   107     -12.255   2.256 -15.631  0.805400
ATOM   1620 OE1  GLU   107     -12.508   2.631 -14.465 -0.818800
ATOM   1621 OE2  GLU   107     -12.980   2.337 -16.646 -0.818800
ATOM   1622 C    GLU   107      -8.518   3.969 -15.888  0.536600
ATOM   1623 O    GLU   107      -8.235   3.813 -14.693 -0.581900
ATOM   1624 N    GLY   108      -7.623   4.105 -16.852 -0.415700
ATOM   1625 H    GLY   108      -7.922   4.584 -17.689  0.271900
ATOM   1626 CA   GLY   108      -6.169   4.089 -16.592 -0.025200
ATOM   1627 HA2  GLY   108      -5.880   3.110 -16.210  0.069800
ATOM   1628 HA3  GLY   108      -5.615   4.294 -17.508  0.069800
ATOM   1629 C    GLY   108      -5.842   5.169 -15.556  0.597300
ATOM   1630 O    GLY   108      -6.546   6.154 -15.490 -0.567900
ATOM   1631 N    ASN   109      -4.811   4.908 -14.773 -0.415700
ATOM   1632 H    ASN   109      -4.329   4.034 -14.932  0.271900
ATOM   1633 CA   ASN   109      -4.317   5.758 -13.709  0.014300
ATOM   1634 HA   ASN   109      -4.688   6.761 -13.923  0.104800
ATOM   1635 CB   ASN   109      -4.945   5.351 -12.379 -0.204100
ATOM   1636 HB2  ASN   109      -5.009   6.274 -11.802  0.079700
ATOM   1637 HB3  ASN   109      -5.967   5.005 -12.533  0.079700
ATOM   1638 CG   ASN   109      -4.204   4.333 -11.545  0.713000
ATOM   1639 OD1  ASN   109      -3.738   3.333 -12.065 -0.593100
ATOM   1640 ND2  ASN   109      -4.060   4.530 -10.237 -0.919100
ATOM   1641 1HD2 ASN   109      -3.498   3.864  -9.726  0.419600
ATOM   1642 2HD2 ASN   109      -4.385   5.393  -9.823  0.419600
ATOM   1643 C    ASN   109      -2.788   5.745 -13.578  0.597300
ATOM   1644 O    ASN   109      -2.228   6.614 -12.870 -0.567900
ATOM   1645 N    PHE   110      -2.132   4.785 -14.207 -0.415700
ATOM   1646 H    PHE   110      -2.627   4.061 -14.707  0.271900
ATOM   1647 CA   PHE   110      -0.666   4.668 -14.076 -0.002400
ATOM   1648 HA   PHE   110      -0.384   4.989 -13.073  0.097800
ATOM   1649 CB   PHE   110      -0.231   3.232 -14.194 -0.034300
ATOM   1650 HB2  PHE   110      -0.869   2.649 -13.529  0.029500
ATOM   1651 HB3  PHE   110      -0.469   2.891 -15.202  0.029500
ATOM   1652 CG   PHE   110       1.174   2.833 -13.861  0.011800
ATOM   1653 CD1  PHE   110       1.729   3.097 -12.610 -0.125600
ATOM   1654 HD1  PHE   110       1.150   3.625 -11.867  0.133000
ATOM   1655 CE1  PHE   110       3.026   2.665 -12.310 -0.170400
ATOM   1656 HE1  PHE   110       3.457   2.885 -11.345  0.143000
ATOM   1657 CZ   PHE   110       3.772   1.974 -13.272 -0.107200
ATOM   1658 HZ   PHE   110       4.780   1.656 -13.049  0.129700
ATOM   1659 CE2  PHE   110       3.216   1.705 -14.521 -0.170400
ATOM   1660 HE2  PHE   110       3.789   1.176 -15.269  0.143000
ATOM   1661 CD2  PHE   110       1.923   2.122 -14.798 -0.125600
ATOM   1662 HD2  PHE   110       1.496   1.891 -15.763  0.133000
ATOM   1663 C    PHE   110       0.022   5.610 -15.050  0.597300
ATOM   1664 O    PHE   110       0.579   5.167 -16.058 -0.567900
ATOM   1665 N    CYM   111      -0.070   6.890 -14.711 -0.415700
ATOM   1666 H    CYM   111      -0.575   7.135 -13.871  0.271900
ATOM   1667 CA   CYM   111       0.497   7.936 -15.539 -0.035100
ATOM   1668 HA   CYM   111      -0.178   8.066 -16.386  0.050800
ATOM   1669 CB   CYM   111       0.561   9.272 -14.767 -0.241300
ATOM   1670 HB3  CYM   111       1.252   9.166 -13.931  0.112200
ATOM   1671 HB2  CYM   111      -0.433   9.506 -14.385  0.112200
ATOM   1672 SG   CYM   111       1.141  10.541 -15.935 -0.884400
ATOM   1673 C    CYM   111       1.861   7.517 -16.065  0.597300
ATOM   1674 O    CYM   111       2.693   6.994 -15.300 -0.567900
ATOM   1675 N    LEU   112       2.050   7.742 -17.361 -0.415700
ATOM   1676 H    LEU   112       1.277   8.126 -17.886  0.271900
ATOM   1677 CA   LEU   112       3.262   7.443 -18.107 -0.051800
ATOM   1678 HA   LEU   112       3.528   6.398 -17.942  0.092200
ATOM   1679 CB   LEU   112       2.964   7.696 -19.610 -0.110200
ATOM   1680 HB2  LEU   112       2.576   8.708 -19.726  0.045700
ATOM   1681 HB3  LEU   112       3.921   7.660 -20.131  0.045700
ATOM   1682 CG   LEU   112       2.035   6.720 -20.315  0.353100
ATOM   1683 HG   LEU   112       1.034   6.811 -19.892 -0.036100
ATOM   1684 CD1  LEU   112       1.980   6.980 -21.802 -0.412100
ATOM   1685 1HD1 LEU   112       2.479   6.180 -22.349  0.100000
ATOM   1686 2HD1 LEU   112       0.924   6.903 -22.062  0.100000
ATOM   1687 3HD1 LEU   112       2.601   7.857 -21.985  0.100000
ATOM   1688 CD2  LEU   112       2.538   5.282 -20.119 -0.412100
ATOM   1689 1HD2 LEU   112       2.524   5.012 -19.063  0.100000
ATOM   1690 2HD2 LEU   112       1.878   4.591 -20.643  0.100000
ATOM   1691 3HD2 LEU   112       3.552   5.177 -20.505  0.100000
ATOM   1692 C    LEU   112       4.496   8.240 -17.674  0.597300
ATOM   1693 O    LEU   112       5.613   7.872 -18.029 -0.567900
ATOM   1694 N    LYS   113       4.322   9.319 -16.931 -0.347900
ATOM   1695 H    LYS   113       3.371   9.552 -16.684  0.274700
ATOM   1696 CA   LYS   113       5.388  10.181 -16.403 -0.240000
ATOM   1697 HA   LYS   113       6.287  10.092 -17.012  0.142600
ATOM   1698 CB   LYS   113       4.943  11.643 -16.354 -0.009400
ATOM   1699 HB2  LYS   113       4.013  11.680 -15.786  0.036200
ATOM   1700 HB3  LYS   113       5.665  12.241 -15.799  0.036200
ATOM   1701 CG   LYS   113       4.724  12.395 -17.630  0.018700
ATOM   1702 HG2  LYS   113       4.326  11.707 -18.376  0.010300
ATOM   1703 HG3  LYS   113       3.967  13.164 -17.475  0.010300
ATOM   1704 CD   LYS   113       5.975  13.070 -18.200 -0.047900
ATOM   1705 HD2  LYS   113       6.866  12.569 -17.822  0.062100
ATOM   1706 HD3  LYS   113       5.971  12.986 -19.287  0.062100
ATOM   1707 CE   LYS   113       5.965  14.571 -17.816 -0.014300
ATOM   1708 HE2  LYS   113       5.546  15.164 -18.629  0.113500
ATOM   1709 HE3  LYS   113       5.330  14.700 -16.939  0.113500
ATOM   1710 NZ   LYS   113       7.346  15.037 -17.472 -0.385400
ATOM   1711 HZ1  LYS   113       7.862  14.339 -16.955  0.340000
ATOM   1712 HZ2  LYS   113       7.892  15.255 -18.293  0.340000
ATOM   1713 HZ3  LYS   113       7.316  15.885 -16.923  0.340000
ATOM   1714 C    LYS   113       5.754   9.779 -14.975  0.734100
ATOM   1715 O    LYS   113       6.094  10.661 -14.141 -0.589400
ATOM   1716 N    ASN   114       5.633   8.498 -14.670 -0.415700
ATOM   1717 H    ASN   114       5.360   7.885 -15.425  0.271900
ATOM   1718 CA   ASN   114       5.924   7.873 -13.389  0.014300
ATOM   1719 HA   ASN   114       5.761   8.599 -12.593  0.104800
ATOM   1720 CB   ASN   114       5.092   6.626 -13.080 -0.204100
ATOM   1721 HB2  ASN   114       5.201   6.397 -12.020  0.079700
ATOM   1722 HB3  ASN   114       4.034   6.824 -13.252  0.079700
ATOM   1723 CG   ASN   114       5.546   5.394 -13.849  0.713000
ATOM   1724 OD1  ASN   114       6.539   4.737 -13.496 -0.593100
ATOM   1725 ND2  ASN   114       4.814   5.050 -14.905 -0.919100
ATOM   1726 1HD2 ASN   114       5.036   4.188 -15.383  0.419600
ATOM   1727 2HD2 ASN   114       3.971   5.566 -15.113  0.419600
ATOM   1728 C    ASN   114       7.400   7.485 -13.369  0.597300
ATOM   1729 O    ASN   114       7.919   7.300 -14.456 -0.567900
ATOM   1730 N    ASP   115       7.956   7.354 -12.165 -0.516300
ATOM   1731 H    ASP   115       7.413   7.536 -11.334  0.293600
ATOM   1732 CA   ASP   115       9.375   6.988 -12.022  0.038100
ATOM   1733 HA   ASP   115       9.832   6.930 -13.009  0.088000
ATOM   1734 CB   ASP   115      10.094   8.116 -11.250 -0.030300
ATOM   1735 HB2  ASP   115       9.883   9.062 -11.748 -0.012200
ATOM   1736 HB3  ASP   115       9.694   8.171 -10.237 -0.012200
ATOM   1737 CG   ASP   115      11.599   7.934 -11.198  0.799400
ATOM   1738 OD1  ASP   115      12.248   7.883 -10.125 -0.801400
ATOM   1739 OD2  ASP   115      12.118   7.777 -12.341 -0.801400
ATOM   1740 C    ASP   115       9.546   5.613 -11.401  0.536600
ATOM   1741 O    ASP   115      10.619   5.313 -10.903 -0.581900
ATOM   1742 N    LEU   116       8.525   4.768 -11.433 -0.415700
ATOM   1743 H    LEU   116       7.691   5.061 -11.923  0.271900
ATOM   1744 CA   LEU   116       8.541   3.414 -10.851 -0.051800
ATOM   1745 HA   LEU   116       9.272   3.396 -10.043  0.092200
ATOM   1746 CB   LEU   116       7.142   3.175 -10.296 -0.110200
ATOM   1747 HB2  LEU   116       6.698   4.150 -10.093  0.045700
ATOM   1748 HB3  LEU   116       6.550   2.797 -11.129  0.045700
ATOM   1749 CG   LEU   116       6.808   2.380  -9.060  0.353100
ATOM   1750 HG   LEU   116       6.582   3.072  -8.249 -0.036100
ATOM   1751 CD1  LEU   116       5.540   1.544  -9.339 -0.412100
ATOM   1752 1HD1 LEU   116       5.286   0.968  -8.450  0.100000
ATOM   1753 2HD1 LEU   116       4.707   2.207  -9.572  0.100000
ATOM   1754 3HD1 LEU   116       5.715   0.856 -10.166  0.100000
ATOM   1755 CD2  LEU   116       7.958   1.507  -8.596 -0.412100
ATOM   1756 1HD2 LEU   116       8.841   2.110  -8.383  0.100000
ATOM   1757 2HD2 LEU   116       7.670   1.003  -7.674  0.100000
ATOM   1758 3HD2 LEU   116       8.190   0.750  -9.345  0.100000
ATOM   1759 C    LEU   116       8.913   2.330 -11.858  0.597300
ATOM   1760 O    LEU   116       9.481   1.306 -11.462 -0.567900
ATOM   1761 N    SER   117       8.587   2.508 -13.134 -0.415700
ATOM   1762 H    SER   117       8.063   3.336 -13.379  0.271900
ATOM   1763 CA   SER   117       8.894   1.528 -14.176 -0.024900
ATOM   1764 HA   SER   117       8.600   0.544 -13.809  0.084300
ATOM   1765 CB   SER   117       8.130   1.797 -15.471  0.211700
ATOM   1766 HB2  SER   117       7.872   2.853 -15.541  0.035200
ATOM   1767 HB3  SER   117       8.729   1.516 -16.338  0.035200
ATOM   1768 OG   SER   117       6.955   0.992 -15.456 -0.654600
ATOM   1769 HG   SER   117       6.291   1.540 -15.881  0.427500
ATOM   1770 C    SER   117      10.367   1.409 -14.489  0.597300
ATOM   1771 O    SER   117      10.932   0.303 -14.413 -0.567900
ATOM   1772 N    MET   118      10.980   2.523 -14.831 -0.415700
ATOM   1773 H    MET   118      10.452   3.382 -14.871  0.271900
ATOM   1774 CA   MET   118      12.426   2.553 -15.157 -0.023700
ATOM   1775 HA   MET   118      12.912   1.614 -14.890  0.088000
ATOM   1776 CB   MET   118      12.549   2.776 -16.647  0.034200
ATOM   1777 HB2  MET   118      11.576   2.414 -16.981  0.024100
ATOM   1778 HB3  MET   118      12.661   3.814 -16.959  0.024100
ATOM   1779 CG   MET   118      13.555   1.863 -17.300  0.001800
ATOM   1780 HG2  MET   118      14.569   2.182 -17.062  0.044000
ATOM   1781 HG3  MET   118      13.400   0.839 -16.959  0.044000
ATOM   1782 SD   MET   118      13.268   1.932 -19.114 -0.273700
ATOM   1783 CE   MET   118      14.244   3.441 -19.466 -0.053600
ATOM   1784 HE1  MET   118      15.262   3.320 -19.097  0.068400
ATOM   1785 HE2  MET   118      14.273   3.614 -20.542  0.068400
ATOM   1786 HE3  MET   118      13.782   4.300 -18.980  0.068400
ATOM   1787 C    MET   118      13.019   3.670 -14.330  0.597300
ATOM   1788 O    MET   118      13.302   4.741 -14.890 -0.567900
ATOM   1789 N    PRO   119      13.152   3.440 -13.024 -0.254800
ATOM   1790 CD   PRO   119      12.780   2.215 -12.332  0.019200
ATOM   1791 HD2  PRO   119      13.514   1.436 -12.535  0.039100
ATOM   1792 HD3  PRO   119      11.775   1.867 -12.568  0.039100
ATOM   1793 CG   PRO   119      12.785   2.560 -10.859  0.018900
ATOM   1794 HG2  PRO   119      13.226   1.762 -10.262  0.021300
ATOM   1795 HG3  PRO   119      11.758   2.733 -10.537  0.021300
ATOM   1796 CB   PRO   119      13.559   3.852 -10.729 -0.007000
ATOM   1797 HB2  PRO   119      14.573   3.615 -10.404  0.025300
ATOM   1798 HB3  PRO   119      13.096   4.522 -10.006  0.025300
ATOM   1799 CA   PRO   119      13.619   4.475 -12.102 -0.026600
ATOM   1800 HA   PRO   119      12.827   5.224 -12.112  0.064100
ATOM   1801 C    PRO   119      14.927   5.201 -12.434  0.589600
ATOM   1802 O    PRO   119      16.011   4.683 -12.697 -0.574800
ATOM   1803 N    ARG   120      14.753   6.522 -12.434 -0.347900
ATOM   1804 H    ARG   120      13.813   6.842 -12.248  0.274700
ATOM   1805 CA   ARG   120      15.735   7.564 -12.673 -0.263700
ATOM   1806 HA   ARG   120      16.621   7.131 -13.137  0.156000
ATOM   1807 CB   ARG   120      15.196   8.676 -13.557 -0.000700
ATOM   1808 HB2  ARG   120      14.110   8.734 -13.486  0.032700
ATOM   1809 HB3  ARG   120      15.579   9.627 -13.184  0.032700
ATOM   1810 CG   ARG   120      15.610   8.549 -15.017  0.039000
ATOM   1811 HG2  ARG   120      16.671   8.307 -15.088  0.028500
ATOM   1812 HG3  ARG   120      15.027   7.779 -15.522  0.028500
ATOM   1813 CD   ARG   120      15.352   9.919 -15.624  0.048600
ATOM   1814 HD2  ARG   120      15.771  10.707 -14.998  0.068700
ATOM   1815 HD3  ARG   120      15.871   9.954 -16.582  0.068700
ATOM   1816 NE   ARG   120      13.925  10.147 -15.871 -0.529500
ATOM   1817 HE   ARG   120      13.288   9.365 -15.828  0.345600
ATOM   1818 CZ   ARG   120      13.453  11.296 -16.355  0.807600
ATOM   1819 NH1  ARG   120      14.211  12.367 -16.550 -0.862700
ATOM   1820 1HH1 ARG   120      15.206  12.287 -16.391  0.447800
ATOM   1821 2HH1 ARG   120      13.810  13.197 -16.964  0.447800
ATOM   1822 NH2  ARG   120      12.183  11.337 -16.742 -0.862700
ATOM   1823 1HH2 ARG   120      11.670  10.468 -16.772  0.447800
ATOM   1824 2HH2 ARG   120      11.831  12.132 -17.255  0.447800
ATOM   1825 C    ARG   120      16.209   8.246 -11.383  0.734100
ATOM   1826 O    ARG   120      17.381   8.584 -11.278 -0.589400
ATOM   1827 N    GLY   121      15.314   8.457 -10.461 -0.415700
ATOM   1828 H    GLY   121      14.375   8.128 -10.631  0.271900
ATOM   1829 CA   GLY   121      15.543   9.088  -9.169 -0.025200
ATOM   1830 HA2  GLY   121      14.634   9.009  -8.572  0.069800
ATOM   1831 HA3  GLY   121      16.356   8.582  -8.650  0.069800
ATOM   1832 C    GLY   121      15.892  10.559  -9.331  0.597300
ATOM   1833 O    GLY   121      16.754  11.077  -8.620 -0.567900
ATOM   1834 N    THR   122      15.216  11.199 -10.261 -0.415700
ATOM   1835 H    THR   122      14.495  10.689 -10.751  0.271900
ATOM   1836 CA   THR   122      15.386  12.581 -10.629 -0.038900
ATOM   1837 HA   THR   122      16.021  13.088  -9.902  0.100700
ATOM   1838 CB   THR   122      16.040  12.746 -12.046  0.365400
ATOM   1839 HB   THR   122      16.262  13.805 -12.178  0.004300
ATOM   1840 CG2  THR   122      17.329  11.987 -12.319 -0.243800
ATOM   1841 1HG2 THR   122      17.182  10.919 -12.158  0.064200
ATOM   1842 2HG2 THR   122      17.627  12.148 -13.355  0.064200
ATOM   1843 3HG2 THR   122      18.114  12.344 -11.653  0.064200
ATOM   1844 OG1  THR   122      15.017  12.383 -13.014 -0.676100
ATOM   1845 HG1  THR   122      14.359  13.080 -13.070  0.410200
ATOM   1846 C    THR   122      14.016  13.254 -10.608  0.597300
ATOM   1847 O    THR   122      13.016  12.663 -10.175 -0.567900
ATOM   1848 N    MET   123      14.019  14.487 -11.043 -0.415700
ATOM   1849 H    MET   123      14.907  14.926 -11.241  0.271900
ATOM   1850 CA   MET   123      12.838  15.337 -11.192 -0.023700
ATOM   1851 HA   MET   123      12.011  14.996 -10.570  0.088000
ATOM   1852 CB   MET   123      13.265  16.733 -10.749  0.034200
ATOM   1853 HB2  MET   123      14.198  17.026 -11.231  0.024100
ATOM   1854 HB3  MET   123      12.524  17.457 -11.088  0.024100
ATOM   1855 CG   MET   123      13.364  16.776  -9.227  0.001800
ATOM   1856 HG2  MET   123      13.589  15.794  -8.811  0.044000
ATOM   1857 HG3  MET   123      14.147  17.476  -8.938  0.044000
ATOM   1858 SD   MET   123      11.763  17.383  -8.648 -0.273700
ATOM   1859 CE   MET   123      11.414  16.351  -7.282 -0.053600
ATOM   1860 HE1  MET   123      11.961  16.806  -6.456  0.068400
ATOM   1861 HE2  MET   123      10.335  16.265  -7.153  0.068400
ATOM   1862 HE3  MET   123      11.781  15.350  -7.505  0.068400
ATOM   1863 C    MET   123      12.451  15.156 -12.653  0.597300
ATOM   1864 O    MET   123      13.230  14.454 -13.359 -0.567900
ATOM   1865 N    GLN   124      11.355  15.708 -13.146 -0.415700
ATOM   1866 H    GLN   124      10.773  16.293 -12.564  0.271900
ATOM   1867 CA   GLN   124      10.974  15.490 -14.567 -0.003100
ATOM   1868 HA   GLN   124      10.898  14.416 -14.733  0.085000
ATOM   1869 CB   GLN   124       9.630  16.139 -14.914 -0.003600
ATOM   1870 HB2  GLN   124       9.650  17.167 -14.551  0.017100
ATOM   1871 HB3  GLN   124       9.524  16.174 -15.998  0.017100
ATOM   1872 CG   GLN   124       8.401  15.447 -14.350 -0.064500
ATOM   1873 HG2  GLN   124       8.754  15.371 -13.321  0.035200
ATOM   1874 HG3  GLN   124       7.493  15.914 -13.970  0.035200
ATOM   1875 CD   GLN   124       8.242  13.992 -14.679  0.695100
ATOM   1876 OE1  GLN   124       8.661  13.454 -15.706 -0.608600
ATOM   1877 NE2  GLN   124       7.628  13.305 -13.721 -0.940700
ATOM   1878 1HE2 GLN   124       7.419  12.326 -13.854  0.425100
ATOM   1879 2HE2 GLN   124       7.353  13.750 -12.857  0.425100
ATOM   1880 C    GLN   124      12.031  15.985 -15.534  0.597300
ATOM   1881 O    GLN   124      12.100  15.545 -16.695 -0.567900
ATOM   1882 N    ASP   125      12.870  16.916 -15.044 -0.516300
ATOM   1883 H    ASP   125      12.706  17.297 -14.123  0.293600
ATOM   1884 CA   ASP   125      13.936  17.484 -15.870  0.038100
ATOM   1885 HA   ASP   125      13.563  17.498 -16.894  0.088000
ATOM   1886 CB   ASP   125      14.312  18.921 -15.520 -0.030300
ATOM   1887 HB2  ASP   125      14.954  19.312 -16.310 -0.012200
ATOM   1888 HB3  ASP   125      13.396  19.510 -15.538 -0.012200
ATOM   1889 CG   ASP   125      14.992  19.144 -14.204  0.799400
ATOM   1890 OD1  ASP   125      15.302  18.215 -13.436 -0.801400
ATOM   1891 OD2  ASP   125      15.192  20.331 -13.897 -0.801400
ATOM   1892 C    ASP   125      15.164  16.615 -15.851  0.536600
ATOM   1893 O    ASP   125      16.074  16.956 -16.605 -0.581900
ATOM   1894 N    GLY   126      15.186  15.587 -15.034 -0.415700
ATOM   1895 H    GLY   126      14.374  15.393 -14.465  0.271900
ATOM   1896 CA   GLY   126      16.345  14.701 -14.972 -0.025200
ATOM   1897 HA2  GLY   126      16.036  13.694 -14.692  0.069800
ATOM   1898 HA3  GLY   126      16.796  14.636 -15.962  0.069800
ATOM   1899 C    GLY   126      17.421  15.189 -14.023  0.597300
ATOM   1900 O    GLY   126      18.542  14.678 -14.069 -0.567900
ATOM   1901 N    THR   127      17.093  16.171 -13.175 -0.415700
ATOM   1902 H    THR   127      16.192  16.623 -13.245  0.271900
ATOM   1903 CA   THR   127      18.060  16.708 -12.213 -0.038900
ATOM   1904 HA   THR   127      18.985  16.136 -12.285  0.100700
ATOM   1905 CB   THR   127      18.475  18.190 -12.443  0.365400
ATOM   1906 HB   THR   127      19.233  18.424 -11.695  0.004300
ATOM   1907 CG2  THR   127      19.097  18.500 -13.799 -0.243800
ATOM   1908 1HG2 THR   127      18.365  18.328 -14.588  0.064200
ATOM   1909 2HG2 THR   127      19.418  19.541 -13.823  0.064200
ATOM   1910 3HG2 THR   127      19.961  17.852 -13.952  0.064200
ATOM   1911 OG1  THR   127      17.357  19.073 -12.193 -0.676100
ATOM   1912 HG1  THR   127      16.619  18.716 -12.692  0.410200
ATOM   1913 C    THR   127      17.552  16.494 -10.802  0.597300
ATOM   1914 O    THR   127      16.345  16.414 -10.563 -0.567900
ATOM   1915 N    SER   128      18.486  16.385  -9.868 -0.415700
ATOM   1916 H    SER   128      19.453  16.447 -10.152  0.271900
ATOM   1917 CA   SER   128      18.192  16.238  -8.444 -0.024900
ATOM   1918 HA   SER   128      17.221  15.761  -8.311  0.084300
ATOM   1919 CB   SER   128      19.255  15.406  -7.736  0.211700
ATOM   1920 HB2  SER   128      19.104  14.361  -8.005  0.035200
ATOM   1921 HB3  SER   128      20.270  15.677  -8.025  0.035200
ATOM   1922 OG   SER   128      18.932  15.586  -6.340 -0.654600
ATOM   1923 HG   SER   128      19.026  14.756  -5.868  0.427500
ATOM   1924 C    SER   128      18.163  17.610  -7.771  0.597300
ATOM   1925 O    SER   128      19.026  18.427  -8.107 -0.567900
ATOM   1926 N    ARG   129      17.265  17.863  -6.843 -0.347900
ATOM   1927 H    ARG   129      16.602  17.128  -6.641  0.274700
ATOM   1928 CA   ARG   129      17.165  19.103  -6.080 -0.263700
ATOM   1929 HA   ARG   129      17.689  19.915  -6.583  0.156000
ATOM   1930 CB   ARG   129      15.701  19.530  -5.869 -0.000700
ATOM   1931 HB2  ARG   129      15.218  18.753  -5.277  0.032700
ATOM   1932 HB3  ARG   129      15.675  20.440  -5.269  0.032700
ATOM   1933 CG   ARG   129      14.822  19.780  -7.062  0.039000
ATOM   1934 HG2  ARG   129      15.027  18.973  -7.766  0.028500
ATOM   1935 HG3  ARG   129      13.774  19.671  -6.782  0.028500
ATOM   1936 CD   ARG   129      14.962  21.068  -7.789  0.048600
ATOM   1937 HD2  ARG   129      14.390  21.834  -7.266  0.068700
ATOM   1938 HD3  ARG   129      16.007  21.377  -7.769  0.068700
ATOM   1939 NE   ARG   129      14.507  21.007  -9.187 -0.529500
ATOM   1940 HE   ARG   129      13.557  21.298  -9.369  0.345600
ATOM   1941 CZ   ARG   129      15.183  20.545 -10.223  0.807600
ATOM   1942 NH1  ARG   129      16.392  20.096 -10.105 -0.862700
ATOM   1943 1HH1 ARG   129      16.888  20.251  -9.239  0.447800
ATOM   1944 2HH1 ARG   129      16.935  19.950 -10.944  0.447800
ATOM   1945 NH2  ARG   129      14.693  20.513 -11.435 -0.862700
ATOM   1946 1HH2 ARG   129      13.725  20.771 -11.565  0.447800
ATOM   1947 2HH2 ARG   129      15.168  20.060 -12.202  0.447800
ATOM   1948 C    ARG   129      17.803  18.953  -4.690  0.734100
ATOM   1949 O    ARG   129      17.576  19.797  -3.809 -0.589400
ATOM   1950 N    PHE   130      18.533  17.874  -4.453 -0.415700
ATOM   1951 H    PHE   130      18.614  17.198  -5.199  0.271900
ATOM   1952 CA   PHE   130      19.189  17.562  -3.191 -0.002400
ATOM   1953 HA   PHE   130      19.044  18.393  -2.500  0.097800
ATOM   1954 CB   PHE   130      18.655  16.327  -2.477 -0.034300
ATOM   1955 HB2  PHE   130      18.876  15.487  -3.136  0.029500
ATOM   1956 HB3  PHE   130      19.211  16.176  -1.552  0.029500
ATOM   1957 CG   PHE   130      17.204  16.244  -2.151  0.011800
ATOM   1958 CD1  PHE   130      16.681  16.911  -1.041 -0.125600
ATOM   1959 HD1  PHE   130      17.328  17.502  -0.409  0.133000
ATOM   1960 CE1  PHE   130      15.310  16.820  -0.755 -0.170400
ATOM   1961 HE1  PHE   130      14.900  17.328   0.105  0.143000
ATOM   1962 CZ   PHE   130      14.479  16.036  -1.572 -0.107200
ATOM   1963 HZ   PHE   130      13.431  15.940  -1.330  0.129700
ATOM   1964 CE2  PHE   130      14.999  15.354  -2.673 -0.170400
ATOM   1965 HE2  PHE   130      14.360  14.714  -3.264  0.143000
ATOM   1966 CD2  PHE   130      16.363  15.443  -2.959 -0.125600
ATOM   1967 HD2  PHE   130      16.763  14.900  -3.803  0.133000
ATOM   1968 C    PHE   130      20.707  17.344  -3.349  0.597300
ATOM   1969 O    PHE   130      21.212  16.791  -4.320 -0.567900
ATOM   1970 N    THR   131      21.414  17.762  -2.313 -0.415700
ATOM   1971 H    THR   131      20.938  18.237  -1.560  0.271900
ATOM   1972 CA   THR   131      22.866  17.628  -2.188 -0.038900
ATOM   1973 HA   THR   131      23.131  16.721  -2.732  0.100700
ATOM   1974 CB   THR   131      23.652  18.799  -2.830  0.365400
ATOM   1975 HB   THR   131      24.701  18.705  -2.551  0.004300
ATOM   1976 CG2  THR   131      23.578  18.929  -4.366 -0.243800
ATOM   1977 1HG2 THR   131      24.213  19.757  -4.683  0.064200
ATOM   1978 2HG2 THR   131      23.928  18.010  -4.836  0.064200
ATOM   1979 3HG2 THR   131      22.554  19.133  -4.681  0.064200
ATOM   1980 OG1  THR   131      23.114  19.991  -2.224 -0.676100
ATOM   1981 HG1  THR   131      23.546  20.081  -1.371  0.410200
ATOM   1982 C    THR   131      23.171  17.423  -0.702  0.597300
ATOM   1983 O    THR   131      22.460  17.900   0.191 -0.567900
ATOM   1984 N    CYS   132      24.201  16.669  -0.412 -0.415700
ATOM   1985 H    CYS   132      24.691  16.204  -1.162  0.271900
ATOM   1986 CA   CYS   132      24.635  16.394   0.958  0.021300
ATOM   1987 HA   CYS   132      24.151  17.072   1.661  0.112400
ATOM   1988 CB   CYS   132      24.437  14.977   1.463 -0.123100
ATOM   1989 HB2  CYS   132      23.397  14.710   1.276  0.111200
ATOM   1990 HB3  CYS   132      25.044  14.265   0.905  0.111200
ATOM   1991 SG   CYS   132      24.711  14.828   3.252 -0.311900
ATOM   1992 HG   CYS   132      23.842  15.754   3.669  0.193300
ATOM   1993 C    CYS   132      26.122  16.663   0.962  0.597300
ATOM   1994 O    CYS   132      26.826  15.696   0.634 -0.567900
ATOM   1995 N    ARG   133      26.479  17.905   1.294 -0.347900
ATOM   1996 H    ARG   133      25.783  18.575   1.591  0.274700
ATOM   1997 CA   ARG   133      27.905  18.220   1.312 -0.263700
ATOM   1998 HA   ARG   133      28.085  19.210   1.730  0.156000
ATOM   1999 CB   ARG   133      28.645  17.127   2.142 -0.000700
ATOM   2000 HB2  ARG   133      28.103  16.193   2.292  0.032700
ATOM   2001 HB3  ARG   133      29.582  16.741   1.741  0.032700
ATOM   2002 CG   ARG   133      29.046  17.355   3.504  0.039000
ATOM   2003 HG2  ARG   133      30.130  17.267   3.574  0.028500
ATOM   2004 HG3  ARG   133      28.871  18.417   3.675  0.028500
ATOM   2005 CD   ARG   133      28.496  16.625   4.637  0.048600
ATOM   2006 HD2  ARG   133      27.551  16.172   4.335  0.068700
ATOM   2007 HD3  ARG   133      29.219  15.857   4.912  0.068700
ATOM   2008 NE   ARG   133      28.231  17.587   5.771 -0.529500
ATOM   2009 HE   ARG   133      28.090  18.577   5.632  0.345600
ATOM   2010 CZ   ARG   133      27.783  16.992   6.880  0.807600
ATOM   2011 NH1  ARG   133      27.711  15.653   6.823 -0.862700
ATOM   2012 1HH1 ARG   133      27.849  15.147   5.960  0.447800
ATOM   2013 2HH1 ARG   133      27.495  15.115   7.650  0.447800
ATOM   2014 NH2  ARG   133      27.405  17.656   7.951 -0.862700
ATOM   2015 1HH2 ARG   133      27.498  18.661   7.982  0.447800
ATOM   2016 2HH2 ARG   133      27.008  17.151   8.731  0.447800
ATOM   2017 C    ARG   133      28.488  18.191  -0.074  0.734100
ATOM   2018 O    ARG   133      29.526  17.537  -0.225 -0.589400
ATOM   2019 N    GLY   134      27.877  18.835  -1.068 -0.415700
ATOM   2020 H    GLY   134      27.067  19.410  -0.889  0.271900
ATOM   2021 CA   GLY   134      28.495  18.750  -2.422 -0.025200
ATOM   2022 HA2  GLY   134      28.180  19.612  -3.010  0.069800
ATOM   2023 HA3  GLY   134      29.582  18.766  -2.356  0.069800
ATOM   2024 C    GLY   134      28.066  17.494  -3.165  0.597300
ATOM   2025 O    GLY   134      28.145  17.465  -4.409 -0.567900
ATOM   2026 N    LYS   135      27.592  16.447  -2.488 -0.347900
ATOM   2027 H    LYS   135      27.592  16.460  -1.478  0.274700
ATOM   2028 CA   LYS   135      27.120  15.244  -3.179 -0.240000
ATOM   2029 HA   LYS   135      27.723  15.177  -4.084  0.142600
ATOM   2030 CB   LYS   135      27.397  13.971  -2.373 -0.009400
ATOM   2031 HB2  LYS   135      27.762  14.227  -1.378  0.036200
ATOM   2032 HB3  LYS   135      26.481  13.400  -2.222  0.036200
ATOM   2033 CG   LYS   135      28.446  13.096  -3.058  0.018700
ATOM   2034 HG2  LYS   135      28.488  13.339  -4.119  0.010300
ATOM   2035 HG3  LYS   135      29.426  13.271  -2.615  0.010300
ATOM   2036 CD   LYS   135      28.062  11.622  -2.986 -0.047900
ATOM   2037 HD2  LYS   135      28.269  11.245  -1.985  0.062100
ATOM   2038 HD3  LYS   135      26.995  11.498  -3.176  0.062100
ATOM   2039 CE   LYS   135      28.791  10.774  -4.023 -0.014300
ATOM   2040 HE2  LYS   135      28.718   9.726  -3.730  0.113500
ATOM   2041 HE3  LYS   135      28.295  10.889  -4.987  0.113500
ATOM   2042 NZ   LYS   135      30.231  11.187  -4.146 -0.385400
ATOM   2043 HZ1  LYS   135      30.674  11.258  -3.242  0.340000
ATOM   2044 HZ2  LYS   135      30.745  10.515  -4.699  0.340000
ATOM   2045 HZ3  LYS   135      30.316  12.083  -4.605  0.340000
ATOM   2046 C    LYS   135      25.636  15.225  -3.510  0.734100
ATOM   2047 O    LYS   135      24.812  15.294  -2.603 -0.589400
ATOM   2048 N    PRO   136      25.306  15.057  -4.787 -0.254800
ATOM   2049 CD   PRO   136      26.240  14.941  -5.902  0.019200
ATOM   2050 HD2  PRO   136      26.597  13.914  -5.970  0.039100
ATOM   2051 HD3  PRO   136      27.075  15.640  -5.864  0.039100
ATOM   2052 CG   PRO   136      25.374  15.279  -7.113  0.018900
ATOM   2053 HG2  PRO   136      25.715  14.665  -7.946  0.021300
ATOM   2054 HG3  PRO   136      25.325  16.293  -7.509  0.021300
ATOM   2055 CB   PRO   136      23.984  14.855  -6.746 -0.007000
ATOM   2056 HB2  PRO   136      23.838  13.826  -7.076  0.025300
ATOM   2057 HB3  PRO   136      23.233  15.493  -7.212  0.025300
ATOM   2058 CA   PRO   136      23.908  14.926  -5.239 -0.026600
ATOM   2059 HA   PRO   136      23.355  15.818  -4.944  0.064100
ATOM   2060 C    PRO   136      23.241  13.683  -4.648  0.589600
ATOM   2061 O    PRO   136      23.868  12.622  -4.539 -0.574800
ATOM   2062 N    ILE   137      22.001  13.816  -4.186 -0.415700
ATOM   2063 H    ILE   137      21.577  14.725  -4.302  0.271900
ATOM   2064 CA   ILE   137      21.158  12.792  -3.582 -0.059700
ATOM   2065 HA   ILE   137      21.708  11.851  -3.545  0.086900
ATOM   2066 CB   ILE   137      20.639  13.116  -2.153  0.130300
ATOM   2067 HB   ILE   137      20.005  14.001  -2.200  0.018700
ATOM   2068 CG2  ILE   137      19.727  11.963  -1.660 -0.320400
ATOM   2069 1HG2 ILE   137      20.230  11.008  -1.809  0.088200
ATOM   2070 2HG2 ILE   137      19.573  12.074  -0.587  0.088200
ATOM   2071 3HG2 ILE   137      18.795  11.952  -2.226  0.088200
ATOM   2072 CG1  ILE   137      21.746  13.465  -1.125 -0.043000
ATOM   2073 2HG1 ILE   137      22.106  14.471  -1.339  0.023600
ATOM   2074 3HG1 ILE   137      21.316  13.485  -0.124  0.023600
ATOM   2075 CD1  ILE   137      22.960  12.533  -1.122 -0.066000
ATOM   2076 1HD1 ILE   137      23.604  12.780  -0.279  0.018600
ATOM   2077 2HD1 ILE   137      22.633  11.500  -1.009  0.018600
ATOM   2078 3HD1 ILE   137      23.543  12.641  -2.037  0.018600
ATOM   2079 C    ILE   137      19.906  12.585  -4.452  0.597300
ATOM   2080 O    ILE   137      19.203  13.568  -4.716 -0.567900
ATOM   2081 N    HID   138      19.624  11.353  -4.853 -0.415700
ATOM   2082 H    HID   138      20.199  10.575  -4.565  0.271900
ATOM   2083 CA   HID   138      18.454  11.072  -5.700  0.018800
ATOM   2084 HA   HID   138      18.459  11.776  -6.532  0.088100
ATOM   2085 CB   HID   138      18.492   9.640  -6.293 -0.046200
ATOM   2086 HB2  HID   138      18.621   8.917  -5.487  0.040200
ATOM   2087 HB3  HID   138      17.549   9.399  -6.785  0.040200
ATOM   2088 CG   HID   138      19.586   9.469  -7.295 -0.026600
ATOM   2089 ND1  HID   138      20.756   8.793  -7.085 -0.381100
ATOM   2090 HD1  HID   138      21.005   8.337  -6.219  0.364900
ATOM   2091 CE1  HID   138      21.496   8.868  -8.181  0.205700
ATOM   2092 HE1  HID   138      22.480   8.444  -8.310  0.139200
ATOM   2093 NE2  HID   138      20.838   9.595  -9.084 -0.572700
ATOM   2094 CD2  HID   138      19.633   9.999  -8.558  0.129200
ATOM   2095 HD2  HID   138      18.910  10.626  -9.058  0.114700
ATOM   2096 C    HID   138      17.114  11.186  -5.014  0.597300
ATOM   2097 O    HID   138      17.028  11.000  -3.810 -0.567900
ATOM   2098 N    HID   139      16.092  11.436  -5.831 -0.415700
ATOM   2099 H    HID   139      16.281  11.444  -6.823  0.271900
ATOM   2100 CA   HID   139      14.694  11.497  -5.399  0.018800
ATOM   2101 HA   HID   139      14.713  11.893  -4.384  0.088100
ATOM   2102 CB   HID   139      13.775  12.374  -6.246 -0.046200
ATOM   2103 HB2  HID   139      13.813  12.041  -7.284  0.040200
ATOM   2104 HB3  HID   139      12.745  12.275  -5.905  0.040200
ATOM   2105 CG   HID   139      14.128  13.824  -6.197 -0.026600
ATOM   2106 ND1  HID   139      13.347  14.781  -5.652 -0.381100
ATOM   2107 HD1  HID   139      12.446  14.631  -5.223  0.364900
ATOM   2108 CE1  HID   139      13.994  15.955  -5.761  0.205700
ATOM   2109 HE1  HID   139      13.658  16.902  -5.363  0.139200
ATOM   2110 NE2  HID   139      15.148  15.760  -6.373 -0.572700
ATOM   2111 CD2  HID   139      15.270  14.422  -6.643  0.129200
ATOM   2112 HD2  HID   139      16.104  13.930  -7.119  0.114700
ATOM   2113 C    HID   139      14.092  10.085  -5.424  0.597300
ATOM   2114 O    HID   139      14.679   9.142  -5.977 -0.567900
ATOM   2115 N    PHE   140      12.933   9.932  -4.817 -0.415700
ATOM   2116 H    PHE   140      12.555  10.702  -4.283  0.271900
ATOM   2117 CA   PHE   140      12.264   8.637  -4.783 -0.002400
ATOM   2118 HA   PHE   140      12.743   7.948  -5.478  0.097800
ATOM   2119 CB   PHE   140      12.265   7.959  -3.418 -0.034300
ATOM   2120 HB2  PHE   140      13.300   7.845  -3.094  0.029500
ATOM   2121 HB3  PHE   140      11.771   8.598  -2.686  0.029500
ATOM   2122 CG   PHE   140      11.634   6.582  -3.415  0.011800
ATOM   2123 CD1  PHE   140      10.482   6.340  -2.661 -0.125600
ATOM   2124 HD1  PHE   140      10.041   7.140  -2.085  0.133000
ATOM   2125 CE1  PHE   140       9.908   5.081  -2.618 -0.170400
ATOM   2126 HE1  PHE   140       9.052   4.876  -1.993  0.143000
ATOM   2127 CZ   PHE   140      10.482   4.053  -3.380 -0.107200
ATOM   2128 HZ   PHE   140      10.046   3.066  -3.346  0.129700
ATOM   2129 CE2  PHE   140      11.621   4.276  -4.170 -0.170400
ATOM   2130 HE2  PHE   140      12.044   3.474  -4.756  0.143000
ATOM   2131 CD2  PHE   140      12.204   5.546  -4.176 -0.125600
ATOM   2132 HD2  PHE   140      13.090   5.736  -4.763  0.133000
ATOM   2133 C    PHE   140      10.837   8.820  -5.258  0.597300
ATOM   2134 O    PHE   140      10.053   9.271  -4.446 -0.567900
ATOM   2135 N    LEU   141      10.598   8.425  -6.504 -0.415700
ATOM   2136 H    LEU   141      11.393   8.133  -7.056  0.271900
ATOM   2137 CA   LEU   141       9.266   8.470  -7.118 -0.051800
ATOM   2138 HA   LEU   141       9.300   8.037  -8.118  0.092200
ATOM   2139 CB   LEU   141       8.336   7.648  -6.208 -0.110200
ATOM   2140 HB2  LEU   141       8.623   7.712  -5.158  0.045700
ATOM   2141 HB3  LEU   141       7.335   8.075  -6.147  0.045700
ATOM   2142 CG   LEU   141       8.012   6.206  -6.470  0.353100
ATOM   2143 HG   LEU   141       7.048   6.161  -6.976 -0.036100
ATOM   2144 CD1  LEU   141       8.996   5.451  -7.340 -0.412100
ATOM   2145 1HD1 LEU   141       8.650   4.426  -7.467  0.100000
ATOM   2146 2HD1 LEU   141       9.070   5.906  -8.328  0.100000
ATOM   2147 3HD1 LEU   141       9.966   5.427  -6.844  0.100000
ATOM   2148 CD2  LEU   141       7.863   5.514  -5.111 -0.412100
ATOM   2149 1HD2 LEU   141       7.523   4.488  -5.247  0.100000
ATOM   2150 2HD2 LEU   141       8.870   5.512  -4.693  0.100000
ATOM   2151 3HD2 LEU   141       7.175   6.052  -4.459  0.100000
ATOM   2152 C    LEU   141       8.719   9.868  -7.264  0.597300
ATOM   2153 O    LEU   141       7.483  10.024  -7.194 -0.567900
ATOM   2154 N    GLY   142       9.575  10.867  -7.416 -0.415700
ATOM   2155 H    GLY   142      10.561  10.673  -7.514  0.271900
ATOM   2156 CA   GLY   142       9.080  12.262  -7.495 -0.025200
ATOM   2157 HA2  GLY   142       9.898  12.925  -7.776  0.069800
ATOM   2158 HA3  GLY   142       8.290  12.326  -8.244  0.069800
ATOM   2159 C    GLY   142       8.531  12.708  -6.144  0.597300
ATOM   2160 O    GLY   142       7.797  13.695  -6.051 -0.567900
ATOM   2161 N    THR   143       8.882  11.991  -5.075 -0.415700
ATOM   2162 H    THR   143       9.456  11.170  -5.200  0.271900
ATOM   2163 CA   THR   143       8.395  12.317  -3.734 -0.038900
ATOM   2164 HA   THR   143       7.859  13.265  -3.788  0.100700
ATOM   2165 CB   THR   143       7.328  11.320  -3.171  0.365400
ATOM   2166 HB   THR   143       7.269  11.491  -2.096  0.004300
ATOM   2167 CG2  THR   143       5.912  11.499  -3.703 -0.243800
ATOM   2168 1HG2 THR   143       5.777  10.866  -4.579  0.064200
ATOM   2169 2HG2 THR   143       5.187  11.215  -2.940  0.064200
ATOM   2170 3HG2 THR   143       5.760  12.529  -4.025  0.064200
ATOM   2171 OG1  THR   143       7.725   9.956  -3.411 -0.676100
ATOM   2172 HG1  THR   143       8.649   9.868  -3.656  0.410200
ATOM   2173 C    THR   143       9.494  12.610  -2.719  0.597300
ATOM   2174 O    THR   143       9.580  13.797  -2.334 -0.567900
ATOM   2175 N    SER   144      10.287  11.638  -2.294 -0.415700
ATOM   2176 H    SER   144      10.150  10.694  -2.627  0.271900
ATOM   2177 CA   SER   144      11.352  11.870  -1.286 -0.024900
ATOM   2178 HA   SER   144      11.721  10.898  -0.959  0.084300
ATOM   2179 CB   SER   144      12.495  12.621  -1.953  0.211700
ATOM   2180 HB2  SER   144      12.144  13.497  -2.498  0.035200
ATOM   2181 HB3  SER   144      13.213  12.940  -1.197  0.035200
ATOM   2182 OG   SER   144      13.117  11.692  -2.832 -0.654600
ATOM   2183 HG   SER   144      13.417  10.964  -2.282  0.427500
ATOM   2184 C    SER   144      10.742  12.562  -0.074  0.597300
ATOM   2185 O    SER   144      10.917  13.763   0.212 -0.567900
ATOM   2186 N    THR   145       9.935  11.829   0.673 -0.415700
ATOM   2187 H    THR   145       9.787  10.858   0.440  0.271900
ATOM   2188 CA   THR   145       9.221  12.413   1.813 -0.038900
ATOM   2189 HA   THR   145       9.155  13.492   1.674  0.100700
ATOM   2190 CB   THR   145       7.724  11.958   1.811  0.365400
ATOM   2191 HB   THR   145       7.211  12.491   2.612  0.004300
ATOM   2192 CG2  THR   145       6.997  12.247   0.511 -0.243800
ATOM   2193 1HG2 THR   145       5.940  12.007   0.624  0.064200
ATOM   2194 2HG2 THR   145       7.133  13.287   0.212  0.064200
ATOM   2195 3HG2 THR   145       7.444  11.570  -0.217  0.064200
ATOM   2196 OG1  THR   145       7.694  10.560   2.113 -0.676100
ATOM   2197 HG1  THR   145       7.463  10.456   3.039  0.410200
ATOM   2198 C    THR   145       9.986  12.259   3.110  0.597300
ATOM   2199 O    THR   145       9.646  12.927   4.091 -0.567900
ATOM   2200 N    PHE   146      11.058  11.474   3.173 -0.415700
ATOM   2201 H    PHE   146      11.315  10.916   2.372  0.271900
ATOM   2202 CA   PHE   146      11.867  11.374   4.425 -0.002400
ATOM   2203 HA   PHE   146      11.219  11.543   5.285  0.097800
ATOM   2204 CB   PHE   146      12.471  10.006   4.614 -0.034300
ATOM   2205 HB2  PHE   146      13.171   9.828   3.797  0.029500
ATOM   2206 HB3  PHE   146      13.034  10.058   5.546  0.029500
ATOM   2207 CG   PHE   146      11.578   8.799   4.755  0.011800
ATOM   2208 CD1  PHE   146      12.157   7.525   4.579 -0.125600
ATOM   2209 HD1  PHE   146      13.204   7.432   4.330  0.133000
ATOM   2210 CE1  PHE   146      11.368   6.375   4.716 -0.170400
ATOM   2211 HE1  PHE   146      11.822   5.410   4.543  0.143000
ATOM   2212 CZ   PHE   146      10.011   6.496   5.027 -0.107200
ATOM   2213 HZ   PHE   146       9.398   5.609   5.097  0.129700
ATOM   2214 CE2  PHE   146       9.422   7.760   5.216 -0.170400
ATOM   2215 HE2  PHE   146       8.367   7.844   5.434  0.143000
ATOM   2216 CD2  PHE   146      10.222   8.912   5.085 -0.125600
ATOM   2217 HD2  PHE   146       9.762   9.882   5.207  0.133000
ATOM   2218 C    PHE   146      12.887  12.533   4.441  0.597300
ATOM   2219 O    PHE   146      14.108  12.388   4.449 -0.567900
ATOM   2220 N    SER   147      12.334  13.744   4.408 -0.415700
ATOM   2221 H    SER   147      11.325  13.790   4.391  0.271900
ATOM   2222 CA   SER   147      13.048  15.028   4.430 -0.024900
ATOM   2223 HA   SER   147      13.927  14.941   5.069  0.084300
ATOM   2224 CB   SER   147      13.504  15.430   3.052  0.211700
ATOM   2225 HB2  SER   147      14.039  14.593   2.602  0.035200
ATOM   2226 HB3  SER   147      12.632  15.650   2.436  0.035200
ATOM   2227 OG   SER   147      14.378  16.548   3.071 -0.654600
ATOM   2228 HG   SER   147      14.010  17.188   2.457  0.427500
ATOM   2229 C    SER   147      12.140  16.111   5.024  0.597300
ATOM   2230 O    SER   147      10.916  16.106   4.809 -0.567900
ATOM   2231 N    GLN   148      12.740  17.045   5.747 -0.415700
ATOM   2232 H    GLN   148      13.728  16.971   5.939  0.271900
ATOM   2233 CA   GLN   148      11.943  18.149   6.351 -0.003100
ATOM   2234 HA   GLN   148      11.087  17.657   6.812  0.085000
ATOM   2235 CB   GLN   148      12.682  18.877   7.459 -0.003600
ATOM   2236 HB2  GLN   148      13.220  19.714   7.014  0.017100
ATOM   2237 HB3  GLN   148      11.936  19.338   8.107  0.017100
ATOM   2238 CG   GLN   148      13.601  18.064   8.349 -0.064500
ATOM   2239 HG2  GLN   148      13.298  17.052   8.616  0.035200
ATOM   2240 HG3  GLN   148      14.424  18.203   7.649  0.035200
ATOM   2241 CD   GLN   148      14.210  18.941   9.445  0.695100
ATOM   2242 OE1  GLN   148      14.945  19.878   9.100 -0.608600
ATOM   2243 NE2  GLN   148      13.885  18.614  10.685 -0.940700
ATOM   2244 1HE2 GLN   148      14.292  19.144  11.442  0.425100
ATOM   2245 2HE2 GLN   148      13.218  17.880  10.876  0.425100
ATOM   2246 C    GLN   148      11.389  19.049   5.244  0.597300
ATOM   2247 O    GLN   148      10.370  19.718   5.401 -0.567900
ATOM   2248 N    TYR   149      11.992  19.073   4.088 -0.415700
ATOM   2249 H    TYR   149      12.807  18.483   3.998  0.271900
ATOM   2250 CA   TYR   149      11.608  19.792   2.884 -0.001400
ATOM   2251 HA   TYR   149      10.543  20.021   2.924  0.087600
ATOM   2252 CB   TYR   149      12.403  21.102   2.606 -0.015200
ATOM   2253 HB2  TYR   149      13.469  20.938   2.769  0.029500
ATOM   2254 HB3  TYR   149      12.247  21.425   1.577  0.029500
ATOM   2255 CG   TYR   149      11.915  22.186   3.527 -0.001100
ATOM   2256 CD1  TYR   149      11.064  23.216   3.132 -0.190600
ATOM   2257 HD1  TYR   149      10.712  23.275   2.113  0.169900
ATOM   2258 CE1  TYR   149      10.635  24.156   4.083 -0.234100
ATOM   2259 HE1  TYR   149       9.975  24.967   3.815  0.165600
ATOM   2260 CZ   TYR   149      11.071  24.026   5.409  0.322600
ATOM   2261 OH   TYR   149      10.744  24.904   6.385 -0.557900
ATOM   2262 HH   TYR   149       9.939  25.373   6.152  0.399200
ATOM   2263 CE2  TYR   149      11.911  23.000   5.798 -0.234100
ATOM   2264 HE2  TYR   149      12.234  22.927   6.826  0.165600
ATOM   2265 CD2  TYR   149      12.328  22.094   4.849 -0.190600
ATOM   2266 HD2  TYR   149      13.010  21.312   5.148  0.169900
ATOM   2267 C    TYR   149      11.892  18.901   1.684  0.597300
ATOM   2268 O    TYR   149      12.907  18.203   1.722 -0.567900
ATOM   2269 N    THR   150      11.026  19.002   0.688 -0.415700
ATOM   2270 H    THR   150      10.227  19.612   0.786  0.271900
ATOM   2271 CA   THR   150      11.161  18.228  -0.554 -0.038900
ATOM   2272 HA   THR   150      12.217  18.029  -0.740  0.100700
ATOM   2273 CB   THR   150      10.387  16.839  -0.598  0.365400
ATOM   2274 HB   THR   150      10.639  16.281   0.304  0.004300
ATOM   2275 CG2  THR   150       8.876  16.965  -0.704 -0.243800
ATOM   2276 1HG2 THR   150       8.603  17.416  -1.658  0.064200
ATOM   2277 2HG2 THR   150       8.433  15.970  -0.658  0.064200
ATOM   2278 3HG2 THR   150       8.520  17.610   0.099  0.064200
ATOM   2279 OG1  THR   150      10.880  16.131  -1.756 -0.676100
ATOM   2280 HG1  THR   150      10.488  15.255  -1.720  0.410200
ATOM   2281 C    THR   150      10.638  19.090  -1.671  0.597300
ATOM   2282 O    THR   150       9.847  19.995  -1.413 -0.567900
ATOM   2283 N    VAL   151      11.073  18.760  -2.884 -0.415700
ATOM   2284 H    VAL   151      11.572  17.887  -2.983  0.271900
ATOM   2285 CA   VAL   151      10.607  19.424  -4.095 -0.087500
ATOM   2286 HA   VAL   151       9.855  20.162  -3.817  0.096900
ATOM   2287 CB   VAL   151      11.695  20.189  -4.877  0.298500
ATOM   2288 HB   VAL   151      12.375  19.436  -5.276 -0.029700
ATOM   2289 CG1  VAL   151      11.134  21.044  -6.025 -0.319200
ATOM   2290 1HG1 VAL   151      10.422  21.777  -5.645  0.079100
ATOM   2291 2HG1 VAL   151      11.942  21.560  -6.543  0.079100
ATOM   2292 3HG1 VAL   151      10.639  20.393  -6.745  0.079100
ATOM   2293 CG2  VAL   151      12.519  21.150  -3.987 -0.319200
ATOM   2294 1HG2 VAL   151      11.864  21.904  -3.551  0.079100
ATOM   2295 2HG2 VAL   151      13.013  20.583  -3.198  0.079100
ATOM   2296 3HG2 VAL   151      13.284  21.643  -4.587  0.079100
ATOM   2297 C    VAL   151       9.914  18.349  -4.917  0.597300
ATOM   2298 O    VAL   151      10.400  17.204  -5.066 -0.567900
ATOM   2299 N    VAL   152       8.733  18.723  -5.418 -0.415700
ATOM   2300 H    VAL   152       8.377  19.658  -5.276  0.271900
ATOM   2301 CA   VAL   152       7.987  17.785  -6.292 -0.087500
ATOM   2302 HA   VAL   152       8.654  17.018  -6.687  0.096900
ATOM   2303 CB   VAL   152       6.886  17.027  -5.578  0.298500
ATOM   2304 HB   VAL   152       6.495  16.275  -6.263 -0.029700
ATOM   2305 CG1  VAL   152       7.271  16.304  -4.313 -0.319200
ATOM   2306 1HG1 VAL   152       8.168  15.709  -4.483  0.079100
ATOM   2307 2HG1 VAL   152       7.469  17.027  -3.521  0.079100
ATOM   2308 3HG1 VAL   152       6.463  15.637  -4.013  0.079100
ATOM   2309 CG2  VAL   152       5.721  17.981  -5.272 -0.319200
ATOM   2310 1HG2 VAL   152       5.258  18.338  -6.191  0.079100
ATOM   2311 2HG2 VAL   152       4.959  17.447  -4.704  0.079100
ATOM   2312 3HG2 VAL   152       6.075  18.834  -4.692  0.079100
ATOM   2313 C    VAL   152       7.474  18.555  -7.504  0.597300
ATOM   2314 O    VAL   152       7.212  19.754  -7.421 -0.567900
ATOM   2315 N    ASP   153       7.348  17.839  -8.622 -0.516300
ATOM   2316 H    ASP   153       7.551  16.850  -8.604  0.293600
ATOM   2317 CA   ASP   153       6.783  18.433  -9.860  0.038100
ATOM   2318 HA   ASP   153       7.239  19.409 -10.030  0.088000
ATOM   2319 CB   ASP   153       7.050  17.536 -11.077 -0.030300
ATOM   2320 HB2  ASP   153       7.509  16.598 -10.764 -0.012200
ATOM   2321 HB3  ASP   153       6.104  17.281 -11.555 -0.012200
ATOM   2322 CG   ASP   153       7.948  18.234 -12.080  0.799400
ATOM   2323 OD1  ASP   153       7.447  18.982 -12.968 -0.801400
ATOM   2324 OD2  ASP   153       9.187  18.004 -11.959 -0.801400
ATOM   2325 C    ASP   153       5.300  18.638  -9.564  0.536600
ATOM   2326 O    ASP   153       4.768  17.977  -8.687 -0.581900
ATOM   2327 N    GLU   154       4.628  19.529 -10.252 -0.516300
ATOM   2328 H    GLU   154       5.171  20.096 -10.888  0.293600
ATOM   2329 CA   GLU   154       3.233  19.908 -10.055  0.039700
ATOM   2330 HA   GLU   154       3.120  20.155  -9.000  0.110500
ATOM   2331 CB   GLU   154       2.890  21.166 -10.866  0.056000
ATOM   2332 HB2  GLU   154       3.697  21.893 -10.770 -0.017300
ATOM   2333 HB3  GLU   154       2.812  20.865 -11.911 -0.017300
ATOM   2334 CG   GLU   154       1.581  21.848 -10.389  0.013600
ATOM   2335 HG2  GLU   154       0.747  21.148 -10.349 -0.042500
ATOM   2336 HG3  GLU   154       1.744  22.239  -9.384 -0.042500
ATOM   2337 CD   GLU   154       1.100  22.926 -11.277  0.805400
ATOM   2338 OE1  GLU   154       1.666  22.976 -12.340 -0.818800
ATOM   2339 OE2  GLU   154       0.204  23.688 -10.861 -0.818800
ATOM   2340 C    GLU   154       2.193  18.844 -10.370  0.536600
ATOM   2341 O    GLU   154       1.039  18.944  -9.942 -0.581900
ATOM   2342 N    ILE   155       2.590  17.845 -11.115 -0.415700
ATOM   2343 H    ILE   155       3.542  17.884 -11.449  0.271900
ATOM   2344 CA   ILE   155       1.782  16.701 -11.528 -0.059700
ATOM   2345 HA   ILE   155       0.738  17.009 -11.585  0.086900
ATOM   2346 CB   ILE   155       2.195  16.195 -12.932  0.130300
ATOM   2347 HB   ILE   155       1.541  15.357 -13.174  0.018700
ATOM   2348 CG2  ILE   155       2.005  17.265 -14.034 -0.320400
ATOM   2349 1HG2 ILE   155       2.635  18.104 -13.740  0.088200
ATOM   2350 2HG2 ILE   155       2.336  16.899 -15.006  0.088200
ATOM   2351 3HG2 ILE   155       0.961  17.574 -14.090  0.088200
ATOM   2352 CG1  ILE   155       3.646  15.672 -12.938 -0.043000
ATOM   2353 2HG1 ILE   155       4.371  16.480 -12.830  0.023600
ATOM   2354 3HG1 ILE   155       3.784  15.052 -12.052  0.023600
ATOM   2355 CD1  ILE   155       4.005  14.746 -14.107 -0.066000
ATOM   2356 1HD1 ILE   155       4.997  14.324 -13.950  0.018600
ATOM   2357 2HD1 ILE   155       3.281  13.934 -14.181  0.018600
ATOM   2358 3HD1 ILE   155       4.011  15.308 -15.041  0.018600
ATOM   2359 C    ILE   155       1.877  15.636 -10.447  0.597300
ATOM   2360 O    ILE   155       1.134  14.666 -10.507 -0.567900
ATOM   2361 N    SER   156       2.776  15.821  -9.475 -0.415700
ATOM   2362 H    SER   156       3.373  16.634  -9.513  0.271900
ATOM   2363 CA   SER   156       2.998  14.906  -8.379 -0.024900
ATOM   2364 HA   SER   156       2.391  14.026  -8.592  0.084300
ATOM   2365 CB   SER   156       4.420  14.376  -8.208  0.211700
ATOM   2366 HB2  SER   156       5.049  15.209  -7.895  0.035200
ATOM   2367 HB3  SER   156       4.447  13.607  -7.436  0.035200
ATOM   2368 OG   SER   156       4.943  13.839  -9.404 -0.654600
ATOM   2369 HG   SER   156       4.801  12.889  -9.396  0.427500
ATOM   2370 C    SER   156       2.551  15.485  -7.053  0.597300
ATOM   2371 O    SER   156       3.059  15.032  -6.012 -0.567900
ATOM   2372 N    VAL   157       1.619  16.432  -7.117 -0.415700
ATOM   2373 H    VAL   157       1.275  16.755  -8.010  0.271900
ATOM   2374 CA   VAL   157       1.101  17.033  -5.887 -0.087500
ATOM   2375 HA   VAL   157       1.218  16.288  -5.100  0.096900
ATOM   2376 CB   VAL   157       1.901  18.291  -5.447  0.298500
ATOM   2377 HB   VAL   157       2.940  18.168  -5.752 -0.029700
ATOM   2378 CG1  VAL   157       1.387  19.610  -6.038 -0.319200
ATOM   2379 1HG1 VAL   157       0.387  19.846  -5.675  0.079100
ATOM   2380 2HG1 VAL   157       2.065  20.415  -5.755  0.079100
ATOM   2381 3HG1 VAL   157       1.364  19.535  -7.125  0.079100
ATOM   2382 CG2  VAL   157       1.856  18.339  -3.919 -0.319200
ATOM   2383 1HG2 VAL   157       0.821  18.418  -3.586  0.079100
ATOM   2384 2HG2 VAL   157       2.324  17.454  -3.488  0.079100
ATOM   2385 3HG2 VAL   157       2.396  19.220  -3.573  0.079100
ATOM   2386 C    VAL   157      -0.371  17.317  -5.958  0.597300
ATOM   2387 O    VAL   157      -0.873  17.700  -7.009 -0.567900
ATOM   2388 N    ALA   158      -1.049  17.142  -4.822 -0.415700
ATOM   2389 H    ALA   158      -0.587  16.743  -4.017  0.271900
ATOM   2390 CA   ALA   158      -2.491  17.405  -4.721  0.033700
ATOM   2391 HA   ALA   158      -2.852  17.872  -5.637  0.082300
ATOM   2392 CB   ALA   158      -3.309  16.143  -4.471 -0.182500
ATOM   2393 HB1  ALA   158      -3.231  15.478  -5.331  0.060300
ATOM   2394 HB2  ALA   158      -2.945  15.629  -3.582  0.060300
ATOM   2395 HB3  ALA   158      -4.359  16.403  -4.335  0.060300
ATOM   2396 C    ALA   158      -2.772  18.346  -3.559  0.597300
ATOM   2397 O    ALA   158      -2.283  18.139  -2.455 -0.567900
ATOM   2398 N    LYS   159      -3.616  19.315  -3.810 -0.347900
ATOM   2399 H    LYS   159      -4.007  19.367  -4.740  0.274700
ATOM   2400 CA   LYS   159      -4.056  20.296  -2.837 -0.240000
ATOM   2401 HA   LYS   159      -3.274  20.511  -2.109  0.142600
ATOM   2402 CB   LYS   159      -4.423  21.581  -3.618 -0.009400
ATOM   2403 HB2  LYS   159      -3.580  21.947  -4.205  0.036200
ATOM   2404 HB3  LYS   159      -5.213  21.325  -4.324  0.036200
ATOM   2405 CG   LYS   159      -4.937  22.667  -2.719  0.018700
ATOM   2406 HG2  LYS   159      -5.650  22.235  -2.018  0.010300
ATOM   2407 HG3  LYS   159      -4.107  23.068  -2.137  0.010300
ATOM   2408 CD   LYS   159      -5.645  23.802  -3.427 -0.047900
ATOM   2409 HD2  LYS   159      -4.886  24.388  -3.945  0.062100
ATOM   2410 HD3  LYS   159      -6.351  23.407  -4.157  0.062100
ATOM   2411 CE   LYS   159      -6.411  24.609  -2.371 -0.014300
ATOM   2412 HE2  LYS   159      -7.250  24.018  -2.001  0.113500
ATOM   2413 HE3  LYS   159      -5.748  24.846  -1.539  0.113500
ATOM   2414 NZ   LYS   159      -6.900  25.878  -3.004 -0.385400
ATOM   2415 HZ1  LYS   159      -7.495  26.395  -2.373  0.340000
ATOM   2416 HZ2  LYS   159      -6.147  26.502  -3.256  0.340000
ATOM   2417 HZ3  LYS   159      -7.464  25.683  -3.819  0.340000
ATOM   2418 C    LYS   159      -5.241  19.690  -2.121  0.734100
ATOM   2419 O    LYS   159      -6.148  19.255  -2.833 -0.589400
ATOM   2420 N    ILE   160      -5.299  19.654  -0.807 -0.415700
ATOM   2421 H    ILE   160      -4.543  20.091  -0.300  0.271900
ATOM   2422 CA   ILE   160      -6.397  19.079  -0.043 -0.059700
ATOM   2423 HA   ILE   160      -7.176  18.734  -0.723  0.086900
ATOM   2424 CB   ILE   160      -5.868  17.821   0.701  0.130300
ATOM   2425 HB   ILE   160      -6.630  17.510   1.416  0.018700
ATOM   2426 CG2  ILE   160      -5.682  16.651  -0.301 -0.320400
ATOM   2427 1HG2 ILE   160      -5.231  15.794   0.201  0.088200
ATOM   2428 2HG2 ILE   160      -6.657  16.350  -0.683  0.088200
ATOM   2429 3HG2 ILE   160      -5.035  16.947  -1.126  0.088200
ATOM   2430 CG1  ILE   160      -4.575  18.151   1.484 -0.043000
ATOM   2431 2HG1 ILE   160      -3.711  18.071   0.824  0.023600
ATOM   2432 3HG1 ILE   160      -4.634  19.175   1.855  0.023600
ATOM   2433 CD1  ILE   160      -4.365  17.233   2.704 -0.066000
ATOM   2434 1HD1 ILE   160      -5.122  17.446   3.458  0.018600
ATOM   2435 2HD1 ILE   160      -4.438  16.187   2.408  0.018600
ATOM   2436 3HD1 ILE   160      -3.376  17.413   3.127  0.018600
ATOM   2437 C    ILE   160      -7.079  20.116   0.848  0.597300
ATOM   2438 O    ILE   160      -6.771  21.314   0.814 -0.567900
ATOM   2439 N    ASP   161      -8.045  19.675   1.635 -0.516300
ATOM   2440 H    ASP   161      -8.383  18.733   1.494  0.293600
ATOM   2441 CA   ASP   161      -8.801  20.559   2.530  0.038100
ATOM   2442 HA   ASP   161      -9.185  21.371   1.912  0.088000
ATOM   2443 CB   ASP   161     -10.016  19.860   3.136 -0.030300
ATOM   2444 HB2  ASP   161     -10.657  19.493   2.334 -0.012200
ATOM   2445 HB3  ASP   161      -9.677  19.013   3.732 -0.012200
ATOM   2446 CG   ASP   161     -10.811  20.812   4.010  0.799400
ATOM   2447 OD1  ASP   161     -10.943  22.011   3.684 -0.801400
ATOM   2448 OD2  ASP   161     -11.319  20.349   5.049 -0.801400
ATOM   2449 C    ASP   161      -7.849  21.153   3.572  0.536600
ATOM   2450 O    ASP   161      -7.029  20.472   4.215 -0.581900
ATOM   2451 N    ALA   162      -8.011  22.452   3.735 -0.415700
ATOM   2452 H    ALA   162      -8.692  22.933   3.165  0.271900
ATOM   2453 CA   ALA   162      -7.183  23.265   4.629  0.033700
ATOM   2454 HA   ALA   162      -6.138  23.087   4.375  0.082300
ATOM   2455 CB   ALA   162      -7.458  24.729   4.346 -0.182500
ATOM   2456 HB1  ALA   162      -8.504  24.960   4.547  0.060300
ATOM   2457 HB2  ALA   162      -6.830  25.362   4.973  0.060300
ATOM   2458 HB3  ALA   162      -7.237  24.952   3.302  0.060300
ATOM   2459 C    ALA   162      -7.394  22.935   6.078  0.597300
ATOM   2460 O    ALA   162      -6.541  23.316   6.878 -0.567900
ATOM   2461 N    ALA   163      -8.484  22.250   6.418 -0.415700
ATOM   2462 H    ALA   163      -9.173  22.022   5.716  0.271900
ATOM   2463 CA   ALA   163      -8.759  21.896   7.815  0.033700
ATOM   2464 HA   ALA   163      -8.225  22.562   8.493  0.082300
ATOM   2465 CB   ALA   163     -10.253  22.052   8.096 -0.182500
ATOM   2466 HB1  ALA   163     -10.506  23.112   8.075  0.060300
ATOM   2467 HB2  ALA   163     -10.847  21.552   7.331  0.060300
ATOM   2468 HB3  ALA   163     -10.510  21.669   9.083  0.060300
ATOM   2469 C    ALA   163      -8.316  20.486   8.155  0.597300
ATOM   2470 O    ALA   163      -8.638  19.988   9.241 -0.567900
ATOM   2471 N    SER   164      -7.592  19.859   7.243 -0.415700
ATOM   2472 H    SER   164      -7.405  20.349   6.379  0.271900
ATOM   2473 CA   SER   164      -7.123  18.496   7.328 -0.024900
ATOM   2474 HA   SER   164      -8.007  17.864   7.411  0.084300
ATOM   2475 CB   SER   164      -6.447  18.075   6.013  0.211700
ATOM   2476 HB2  SER   164      -5.796  18.871   5.650  0.035200
ATOM   2477 HB3  SER   164      -5.812  17.212   6.211  0.035200
ATOM   2478 OG   SER   164      -7.312  17.660   5.018 -0.654600
ATOM   2479 HG   SER   164      -7.570  18.449   4.537  0.427500
ATOM   2480 C    SER   164      -6.057  18.178   8.331  0.597300
ATOM   2481 O    SER   164      -4.950  18.735   8.231 -0.567900
ATOM   2482 N    PRO   165      -6.342  17.201   9.186 -0.254800
ATOM   2483 CD   PRO   165      -7.630  16.513   9.295  0.019200
ATOM   2484 HD2  PRO   165      -7.697  15.742   8.528  0.039100
ATOM   2485 HD3  PRO   165      -8.479  17.195   9.248  0.039100
ATOM   2486 CG   PRO   165      -7.588  15.892  10.685  0.018900
ATOM   2487 HG2  PRO   165      -8.134  14.949  10.721  0.021300
ATOM   2488 HG3  PRO   165      -8.004  16.599  11.403  0.021300
ATOM   2489 CB   PRO   165      -6.117  15.695  10.988 -0.007000
ATOM   2490 HB2  PRO   165      -5.862  14.649  10.817  0.025300
ATOM   2491 HB3  PRO   165      -5.941  15.894  12.045  0.025300
ATOM   2492 CA   PRO   165      -5.363  16.708  10.147 -0.026600
ATOM   2493 HA   PRO   165      -4.942  17.521  10.738  0.064100
ATOM   2494 C    PRO   165      -4.295  16.009   9.332  0.589600
ATOM   2495 O    PRO   165      -4.571  14.858   8.955 -0.574800
ATOM   2496 N    LEU   166      -3.170  16.642   9.027 -0.415700
ATOM   2497 H    LEU   166      -3.079  17.617   9.274  0.271900
ATOM   2498 CA   LEU   166      -2.111  16.031   8.210 -0.051800
ATOM   2499 HA   LEU   166      -2.545  15.629   7.294  0.092200
ATOM   2500 CB   LEU   166      -1.086  17.126   7.821 -0.110200
ATOM   2501 HB2  LEU   166      -0.574  17.512   8.702  0.045700
ATOM   2502 HB3  LEU   166      -0.306  16.607   7.263  0.045700
ATOM   2503 CG   LEU   166      -1.555  18.264   6.934  0.353100
ATOM   2504 HG   LEU   166      -2.030  18.994   7.589 -0.036100
ATOM   2505 CD1  LEU   166      -0.381  18.901   6.207 -0.412100
ATOM   2506 1HD1 LEU   166       0.279  18.125   5.818  0.100000
ATOM   2507 2HD1 LEU   166      -0.763  19.446   5.343  0.100000
ATOM   2508 3HD1 LEU   166       0.185  19.512   6.909  0.100000
ATOM   2509 CD2  LEU   166      -2.531  17.755   5.891 -0.412100
ATOM   2510 1HD2 LEU   166      -2.172  16.856   5.390  0.100000
ATOM   2511 2HD2 LEU   166      -3.479  17.518   6.374  0.100000
ATOM   2512 3HD2 LEU   166      -2.741  18.529   5.152  0.100000
ATOM   2513 C    LEU   166      -1.359  14.853   8.825  0.597300
ATOM   2514 O    LEU   166      -0.511  14.217   8.173 -0.567900
ATOM   2515 N    GLU   167      -1.639  14.580  10.087 -0.516300
ATOM   2516 H    GLU   167      -2.285  15.184  10.575  0.293600
ATOM   2517 CA   GLU   167      -0.940  13.504  10.818  0.039700
ATOM   2518 HA   GLU   167       0.063  13.368  10.414  0.110500
ATOM   2519 CB   GLU   167      -0.825  13.955  12.272  0.056000
ATOM   2520 HB2  GLU   167      -1.584  13.462  12.880 -0.017300
ATOM   2521 HB3  GLU   167       0.149  13.632  12.640 -0.017300
ATOM   2522 CG   GLU   167      -0.931  15.507  12.434  0.013600
ATOM   2523 HG2  GLU   167      -0.298  15.757  13.285 -0.042500
ATOM   2524 HG3  GLU   167      -0.489  16.067  11.609 -0.042500
ATOM   2525 CD   GLU   167      -2.311  15.996  12.809  0.805400
ATOM   2526 OE1  GLU   167      -3.066  15.366  13.596 -0.818800
ATOM   2527 OE2  GLU   167      -2.622  17.100  12.281 -0.818800
ATOM   2528 C    GLU   167      -1.691  12.194  10.684  0.536600
ATOM   2529 O    GLU   167      -1.260  11.125  11.099 -0.581900
ATOM   2530 N    LYS   168      -2.876  12.317  10.098 -0.347900
ATOM   2531 H    LYS   168      -3.130  13.257   9.830  0.274700
ATOM   2532 CA   LYS   168      -3.850  11.276   9.833 -0.240000
ATOM   2533 HA   LYS   168      -3.457  10.326  10.195  0.142600
ATOM   2534 CB   LYS   168      -5.187  11.534  10.521 -0.009400
ATOM   2535 HB2  LYS   168      -5.459  12.582  10.397  0.036200
ATOM   2536 HB3  LYS   168      -5.970  10.920  10.075  0.036200
ATOM   2537 CG   LYS   168      -5.082  11.159  12.017  0.018700
ATOM   2538 HG2  LYS   168      -5.253  10.087  12.112  0.010300
ATOM   2539 HG3  LYS   168      -4.102  11.405  12.425  0.010300
ATOM   2540 CD   LYS   168      -6.146  11.927  12.802 -0.047900
ATOM   2541 HD2  LYS   168      -5.821  12.948  13.000  0.062100
ATOM   2542 HD3  LYS   168      -7.057  11.954  12.204  0.062100
ATOM   2543 CE   LYS   168      -6.447  11.187  14.110 -0.014300
ATOM   2544 HE2  LYS   168      -6.423  10.110  13.945  0.113500
ATOM   2545 HE3  LYS   168      -5.708  11.452  14.866  0.113500
ATOM   2546 NZ   LYS   168      -7.826  11.617  14.528 -0.385400
ATOM   2547 HZ1  LYS   168      -7.878  12.619  14.643  0.340000
ATOM   2548 HZ2  LYS   168      -8.523  11.313  13.863  0.340000
ATOM   2549 HZ3  LYS   168      -8.099  11.187  15.400  0.340000
ATOM   2550 C    LYS   168      -4.091  11.078   8.359  0.734100
ATOM   2551 O    LYS   168      -4.000   9.937   7.958 -0.589400
ATOM   2552 N    VAL   169      -4.358  12.131   7.596 -0.415700
ATOM   2553 H    VAL   169      -4.445  13.030   8.048  0.271900
ATOM   2554 CA   VAL   169      -4.619  12.055   6.154 -0.087500
ATOM   2555 HA   VAL   169      -5.321  11.234   6.006  0.096900
ATOM   2556 CB   VAL   169      -5.356  13.320   5.664  0.298500
ATOM   2557 HB   VAL   169      -5.699  13.104   4.653 -0.029700
ATOM   2558 CG1  VAL   169      -6.606  13.613   6.510 -0.319200
ATOM   2559 1HG1 VAL   169      -6.349  13.881   7.535  0.079100
ATOM   2560 2HG1 VAL   169      -7.163  14.436   6.064  0.079100
ATOM   2561 3HG1 VAL   169      -7.245  12.730   6.527  0.079100
ATOM   2562 CG2  VAL   169      -4.514  14.574   5.573 -0.319200
ATOM   2563 1HG2 VAL   169      -5.053  15.317   4.985  0.079100
ATOM   2564 2HG2 VAL   169      -4.349  14.987   6.568  0.079100
ATOM   2565 3HG2 VAL   169      -3.562  14.371   5.083  0.079100
ATOM   2566 C    VAL   169      -3.399  11.677   5.322  0.597300
ATOM   2567 O    VAL   169      -3.565  11.403   4.104 -0.567900
ATOM   2568 N    CYS   170      -2.193  11.632   5.916 -0.415700
ATOM   2569 H    CYS   170      -2.075  11.873   6.890  0.271900
ATOM   2570 CA   CYS   170      -1.014  11.237   5.127  0.021300
ATOM   2571 HA   CYS   170      -0.892  11.910   4.278  0.112400
ATOM   2572 CB   CYS   170       0.282  11.196   5.922 -0.123100
ATOM   2573 HB2  CYS   170       1.050  10.710   5.321  0.111200
ATOM   2574 HB3  CYS   170       0.596  12.224   6.100  0.111200
ATOM   2575 SG   CYS   170       0.199  10.383   7.489 -0.311900
ATOM   2576 HG   CYS   170       0.231   9.130   7.026  0.193300
ATOM   2577 C    CYS   170      -1.218   9.827   4.556  0.597300
ATOM   2578 O    CYS   170      -0.583   9.484   3.573 -0.567900
ATOM   2579 N    LEU   171      -2.071   9.062   5.227 -0.415700
ATOM   2580 H    LEU   171      -2.472   9.443   6.072  0.271900
ATOM   2581 CA   LEU   171      -2.439   7.707   4.855 -0.051800
ATOM   2582 HA   LEU   171      -1.538   7.094   4.845  0.092200
ATOM   2583 CB   LEU   171      -3.378   7.176   5.933 -0.110200
ATOM   2584 HB2  LEU   171      -3.701   8.007   6.560  0.045700
ATOM   2585 HB3  LEU   171      -4.281   6.845   5.421  0.045700
ATOM   2586 CG   LEU   171      -2.968   6.017   6.840  0.353100
ATOM   2587 HG   LEU   171      -3.071   5.085   6.285 -0.036100
ATOM   2588 CD1  LEU   171      -1.573   6.057   7.384 -0.412100
ATOM   2589 1HD1 LEU   171      -1.242   7.093   7.446  0.100000
ATOM   2590 2HD1 LEU   171      -1.552   5.648   8.395  0.100000
ATOM   2591 3HD1 LEU   171      -0.899   5.522   6.714  0.100000
ATOM   2592 CD2  LEU   171      -3.980   5.978   8.034 -0.412100
ATOM   2593 1HD2 LEU   171      -4.895   5.482   7.709  0.100000
ATOM   2594 2HD2 LEU   171      -3.597   5.363   8.848  0.100000
ATOM   2595 3HD2 LEU   171      -4.182   6.972   8.432  0.100000
ATOM   2596 C    LEU   171      -2.968   7.720   3.406  0.597300
ATOM   2597 O    LEU   171      -2.501   6.943   2.592 -0.567900
ATOM   2598 N    ILE   172      -3.824   8.663   3.045 -0.415700
ATOM   2599 H    ILE   172      -4.017   9.399   3.709  0.271900
ATOM   2600 CA   ILE   172      -4.374   8.793   1.694 -0.059700
ATOM   2601 HA   ILE   172      -4.977   7.907   1.497  0.086900
ATOM   2602 CB   ILE   172      -5.322  10.033   1.625  0.130300
ATOM   2603 HB   ILE   172      -4.682  10.915   1.639  0.018700
ATOM   2604 CG2  ILE   172      -6.176  10.111   0.334 -0.320400
ATOM   2605 1HG2 ILE   172      -6.756   9.196   0.214  0.088200
ATOM   2606 2HG2 ILE   172      -6.852  10.965   0.390  0.088200
ATOM   2607 3HG2 ILE   172      -5.540  10.246  -0.541  0.088200
ATOM   2608 CG1  ILE   172      -6.220  10.117   2.861 -0.043000
ATOM   2609 2HG1 ILE   172      -5.687   9.941   3.796  0.023600
ATOM   2610 3HG1 ILE   172      -6.465  11.178   2.921  0.023600
ATOM   2611 CD1  ILE   172      -7.561   9.444   2.984 -0.066000
ATOM   2612 1HD1 ILE   172      -8.100   9.859   3.836  0.018600
ATOM   2613 2HD1 ILE   172      -8.170   9.627   2.098  0.018600
ATOM   2614 3HD1 ILE   172      -7.423   8.372   3.125  0.018600
ATOM   2615 C    ILE   172      -3.275   8.828   0.622  0.597300
ATOM   2616 O    ILE   172      -3.554   8.751  -0.583 -0.567900
ATOM   2617 N    GLY   173      -2.013   8.940   1.020 -0.415700
ATOM   2618 H    GLY   173      -1.803   8.989   2.006  0.271900
ATOM   2619 CA   GLY   173      -0.890   9.001   0.107 -0.025200
ATOM   2620 HA2  GLY   173      -1.116   9.665  -0.727  0.069800
ATOM   2621 HA3  GLY   173      -0.061   9.431   0.669  0.069800
ATOM   2622 C    GLY   173      -0.405   7.675  -0.444  0.597300
ATOM   2623 O    GLY   173       0.347   7.646  -1.425 -0.567900
ATOM   2624 N    CYM   174      -0.808   6.567   0.158 -0.415700
ATOM   2625 H    CYM   174      -1.369   6.664   0.993  0.271900
ATOM   2626 CA   CYM   174      -0.414   5.228  -0.270 -0.035100
ATOM   2627 HA   CYM   174      -0.524   5.181  -1.354  0.050800
ATOM   2628 CB   CYM   174       1.059   4.921   0.074 -0.241300
ATOM   2629 HB3  CYM   174       1.227   4.842   1.148  0.112200
ATOM   2630 HB2  CYM   174       1.665   5.752  -0.285  0.112200
ATOM   2631 SG   CYM   174       1.574   3.362  -0.811 -0.884400
ATOM   2632 C    CYM   174      -1.334   4.163   0.306  0.597300
ATOM   2633 O    CYM   174      -2.331   3.784  -0.291 -0.567900
ATOM   2634 N    GLY   175      -1.004   3.694   1.474 -0.415700
ATOM   2635 H    GLY   175      -0.207   4.143   1.902  0.271900
ATOM   2636 CA   GLY   175      -1.611   2.665   2.268 -0.025200
ATOM   2637 HA2  GLY   175      -1.196   1.702   1.972  0.069800
ATOM   2638 HA3  GLY   175      -1.342   2.840   3.310  0.069800
ATOM   2639 C    GLY   175      -3.107   2.564   2.201  0.597300
ATOM   2640 O    GLY   175      -3.655   1.505   1.881 -0.567900
ATOM   2641 N    PHE   176      -3.781   3.691   2.479 -0.415700
ATOM   2642 H    PHE   176      -3.261   4.517   2.739  0.271900
ATOM   2643 CA   PHE   176      -5.253   3.711   2.515 -0.002400
ATOM   2644 HA   PHE   176      -5.591   2.813   3.031  0.097800
ATOM   2645 CB   PHE   176      -5.788   4.915   3.301 -0.034300
ATOM   2646 HB2  PHE   176      -5.464   4.827   4.338  0.029500
ATOM   2647 HB3  PHE   176      -5.367   5.834   2.893  0.029500
ATOM   2648 CG   PHE   176      -7.302   4.998   3.254  0.011800
ATOM   2649 CD1  PHE   176      -7.925   5.798   2.300 -0.125600
ATOM   2650 HD1  PHE   176      -7.334   6.351   1.586  0.133000
ATOM   2651 CE1  PHE   176      -9.316   5.906   2.251 -0.170400
ATOM   2652 HE1  PHE   176      -9.799   6.523   1.508  0.143000
ATOM   2653 CZ   PHE   176     -10.082   5.180   3.167 -0.107200
ATOM   2654 HZ   PHE   176     -11.160   5.247   3.136  0.129700
ATOM   2655 CE2  PHE   176      -9.449   4.371   4.135 -0.170400
ATOM   2656 HE2  PHE   176     -10.048   3.828   4.850  0.143000
ATOM   2657 CD2  PHE   176      -8.069   4.278   4.172 -0.125600
ATOM   2658 HD2  PHE   176      -7.587   3.663   4.917  0.133000
ATOM   2659 C    PHE   176      -5.916   3.706   1.149  0.597300
ATOM   2660 O    PHE   176      -6.916   3.003   0.956 -0.567900
ATOM   2661 N    SER   177      -5.421   4.533   0.253 -0.415700
ATOM   2662 H    SER   177      -4.634   5.114   0.505  0.271900
ATOM   2663 CA   SER   177      -5.971   4.654  -1.080 -0.024900
ATOM   2664 HA   SER   177      -7.048   4.804  -1.007  0.084300
ATOM   2665 CB   SER   177      -5.364   5.858  -1.801  0.211700
ATOM   2666 HB2  SER   177      -4.277   5.833  -1.718  0.035200
ATOM   2667 HB3  SER   177      -5.703   5.935  -2.834  0.035200
ATOM   2668 OG   SER   177      -5.925   6.884  -0.992 -0.654600
ATOM   2669 HG   SER   177      -5.345   7.646  -1.061  0.427500
ATOM   2670 C    SER   177      -5.755   3.392  -1.861  0.597300
ATOM   2671 O    SER   177      -6.611   3.053  -2.690 -0.567900
ATOM   2672 N    THR   178      -4.619   2.761  -1.623 -0.415700
ATOM   2673 H    THR   178      -3.975   3.166  -0.959  0.271900
ATOM   2674 CA   THR   178      -4.255   1.514  -2.285 -0.038900
ATOM   2675 HA   THR   178      -4.275   1.669  -3.363  0.100700
ATOM   2676 CB   THR   178      -2.815   1.073  -1.896  0.365400
ATOM   2677 HB   THR   178      -2.707   1.143  -0.814  0.004300
ATOM   2678 CG2  THR   178      -2.502  -0.390  -2.302 -0.243800
ATOM   2679 1HG2 THR   178      -2.592  -0.494  -3.384  0.064200
ATOM   2680 2HG2 THR   178      -1.486  -0.654  -2.011  0.064200
ATOM   2681 3HG2 THR   178      -3.193  -1.081  -1.820  0.064200
ATOM   2682 OG1  THR   178      -1.908   2.019  -2.513 -0.676100
ATOM   2683 HG1  THR   178      -1.913   2.789  -1.940  0.410200
ATOM   2684 C    THR   178      -5.284   0.438  -1.982  0.597300
ATOM   2685 O    THR   178      -5.744  -0.195  -2.951 -0.567900
ATOM   2686 N    GLY   179      -5.664   0.213  -0.717 -0.415700
ATOM   2687 H    GLY   179      -5.251   0.760   0.026  0.271900
ATOM   2688 CA   GLY   179      -6.635  -0.820  -0.374 -0.025200
ATOM   2689 HA2  GLY   179      -6.424  -1.729  -0.939  0.069800
ATOM   2690 HA3  GLY   179      -6.570  -1.051   0.689  0.069800
ATOM   2691 C    GLY   179      -8.050  -0.357  -0.703  0.597300
ATOM   2692 O    GLY   179      -8.813  -0.981  -1.456 -0.567900
ATOM   2693 N    TYR   180      -8.423   0.792  -0.183 -0.415700
ATOM   2694 H    TYR   180      -7.765   1.337   0.357  0.271900
ATOM   2695 CA   TYR   180      -9.728   1.373  -0.415 -0.001400
ATOM   2696 HA   TYR   180     -10.450   0.813   0.181  0.087600
ATOM   2697 CB   TYR   180      -9.802   2.828   0.011 -0.015200
ATOM   2698 HB2  TYR   180      -9.385   2.901   1.015  0.029500
ATOM   2699 HB3  TYR   180      -9.187   3.451  -0.638  0.029500
ATOM   2700 CG   TYR   180     -11.184   3.398   0.112 -0.001100
ATOM   2701 CD1  TYR   180     -11.650   4.334  -0.817 -0.190600
ATOM   2702 HD1  TYR   180     -10.980   4.667  -1.596  0.169900
ATOM   2703 CE1  TYR   180     -12.904   4.908  -0.685 -0.234100
ATOM   2704 HE1  TYR   180     -13.251   5.634  -1.405  0.165600
ATOM   2705 CZ   TYR   180     -13.701   4.563   0.404  0.322600
ATOM   2706 OH   TYR   180     -14.961   5.127   0.545 -0.557900
ATOM   2707 HH   TYR   180     -15.061   5.891  -0.028  0.399200
ATOM   2708 CE2  TYR   180     -13.267   3.655   1.357 -0.234100
ATOM   2709 HE2  TYR   180     -13.896   3.410   2.200  0.165600
ATOM   2710 CD2  TYR   180     -12.004   3.078   1.191 -0.190600
ATOM   2711 HD2  TYR   180     -11.640   2.387   1.937  0.169900
ATOM   2712 C    TYR   180     -10.193   1.309  -1.863  0.597300
ATOM   2713 O    TYR   180     -11.324   0.873  -2.108 -0.567900
ATOM   2714 N    GLY   181      -9.383   1.812  -2.760 -0.415700
ATOM   2715 H    GLY   181      -8.504   2.191  -2.436  0.271900
ATOM   2716 CA   GLY   181      -9.616   1.883  -4.188 -0.025200
ATOM   2717 HA2  GLY   181     -10.555   2.405  -4.375  0.069800
ATOM   2718 HA3  GLY   181      -8.813   2.467  -4.638  0.069800
ATOM   2719 C    GLY   181      -9.671   0.550  -4.887  0.597300
ATOM   2720 O    GLY   181     -10.292   0.409  -5.944 -0.567900
ATOM   2721 N    SER   182      -9.045  -0.444  -4.326 -0.415700
ATOM   2722 H    SER   182      -8.574  -0.260  -3.452  0.271900
ATOM   2723 CA   SER   182      -9.011  -1.798  -4.838 -0.024900
ATOM   2724 HA   SER   182      -8.658  -1.767  -5.869  0.084300
ATOM   2725 CB   SER   182      -8.023  -2.591  -4.002  0.211700
ATOM   2726 HB2  SER   182      -8.080  -2.448  -2.923  0.035200
ATOM   2727 HB3  SER   182      -8.148  -3.652  -4.221  0.035200
ATOM   2728 OG   SER   182      -6.799  -2.166  -4.540 -0.654600
ATOM   2729 HG   SER   182      -6.467  -1.433  -4.016  0.427500
ATOM   2730 C    SER   182     -10.400  -2.422  -4.853  0.597300
ATOM   2731 O    SER   182     -10.743  -3.195  -5.739 -0.567900
ATOM   2732 N    ALA   183     -11.186  -2.042  -3.870 -0.415700
ATOM   2733 H    ALA   183     -10.770  -1.410  -3.201  0.271900
ATOM   2734 CA   ALA   183     -12.546  -2.416  -3.591  0.033700
ATOM   2735 HA   ALA   183     -12.708  -3.464  -3.840  0.082300
ATOM   2736 CB   ALA   183     -12.837  -2.187  -2.117 -0.182500
ATOM   2737 HB1  ALA   183     -12.238  -2.871  -1.517  0.060300
ATOM   2738 HB2  ALA   183     -12.603  -1.169  -1.806  0.060300
ATOM   2739 HB3  ALA   183     -13.889  -2.395  -1.918  0.060300
ATOM   2740 C    ALA   183     -13.551  -1.570  -4.381  0.597300
ATOM   2741 O    ALA   183     -14.337  -2.023  -5.222 -0.567900
ATOM   2742 N    VAL   184     -13.486  -0.278  -4.070 -0.415700
ATOM   2743 H    VAL   184     -12.831   0.034  -3.367  0.271900
ATOM   2744 CA   VAL   184     -14.395   0.686  -4.652 -0.087500
ATOM   2745 HA   VAL   184     -15.391   0.244  -4.625  0.096900
ATOM   2746 CB   VAL   184     -14.462   1.935  -3.733  0.298500
ATOM   2747 HB   VAL   184     -13.450   2.327  -3.630 -0.029700
ATOM   2748 CG1  VAL   184     -15.291   3.015  -4.421 -0.319200
ATOM   2749 1HG1 VAL   184     -16.304   2.663  -4.619  0.079100
ATOM   2750 2HG1 VAL   184     -15.374   3.867  -3.747  0.079100
ATOM   2751 3HG1 VAL   184     -14.813   3.386  -5.327  0.079100
ATOM   2752 CG2  VAL   184     -14.949   1.576  -2.346 -0.319200
ATOM   2753 1HG2 VAL   184     -14.309   0.825  -1.882  0.079100
ATOM   2754 2HG2 VAL   184     -14.928   2.467  -1.719  0.079100
ATOM   2755 3HG2 VAL   184     -15.977   1.218  -2.396  0.079100
ATOM   2756 C    VAL   184     -14.140   1.016  -6.101  0.597300
ATOM   2757 O    VAL   184     -15.152   1.354  -6.786 -0.567900
ATOM   2758 N    LYS   185     -12.922   0.958  -6.590 -0.347900
ATOM   2759 H    LYS   185     -12.139   0.732  -5.994  0.274700
ATOM   2760 CA   LYS   185     -12.679   1.325  -7.989 -0.240000
ATOM   2761 HA   LYS   185     -13.617   1.579  -8.482  0.142600
ATOM   2762 CB   LYS   185     -11.853   2.641  -8.011 -0.009400
ATOM   2763 HB2  LYS   185     -12.544   3.480  -7.928  0.036200
ATOM   2764 HB3  LYS   185     -11.190   2.686  -7.147  0.036200
ATOM   2765 CG   LYS   185     -10.995   2.797  -9.250  0.018700
ATOM   2766 HG2  LYS   185      -9.985   2.471  -9.005  0.010300
ATOM   2767 HG3  LYS   185     -11.325   2.216 -10.111  0.010300
ATOM   2768 CD   LYS   185     -10.927   4.136  -9.897 -0.047900
ATOM   2769 HD2  LYS   185     -10.603   4.871  -9.160  0.062100
ATOM   2770 HD3  LYS   185     -10.148   4.073 -10.657  0.062100
ATOM   2771 CE   LYS   185     -12.214   4.620 -10.539 -0.014300
ATOM   2772 HE2  LYS   185     -12.952   3.818 -10.533  0.113500
ATOM   2773 HE3  LYS   185     -12.610   5.462  -9.971  0.113500
ATOM   2774 NZ   LYS   185     -11.914   5.044 -11.953 -0.385400
ATOM   2775 HZ1  LYS   185     -11.290   5.838 -11.963  0.340000
ATOM   2776 HZ2  LYS   185     -11.491   4.318 -12.514  0.340000
ATOM   2777 HZ3  LYS   185     -12.740   5.389 -12.420  0.340000
ATOM   2778 C    LYS   185     -12.131   0.249  -8.898  0.734100
ATOM   2779 O    LYS   185     -12.394   0.286 -10.125 -0.589400
ATOM   2780 N    VAL   186     -11.379  -0.694  -8.377 -0.415700
ATOM   2781 H    VAL   186     -11.066  -0.572  -7.425  0.271900
ATOM   2782 CA   VAL   186     -10.766  -1.759  -9.232 -0.087500
ATOM   2783 HA   VAL   186     -10.668  -1.367 -10.244  0.096900
ATOM   2784 CB   VAL   186      -9.331  -2.029  -8.773  0.298500
ATOM   2785 HB   VAL   186      -9.367  -2.369  -7.738 -0.029700
ATOM   2786 CG1  VAL   186      -8.669  -3.143  -9.568 -0.319200
ATOM   2787 1HG1 VAL   186      -9.216  -4.078  -9.449  0.079100
ATOM   2788 2HG1 VAL   186      -8.632  -2.872 -10.623  0.079100
ATOM   2789 3HG1 VAL   186      -7.648  -3.287  -9.213  0.079100
ATOM   2790 CG2  VAL   186      -8.503  -0.729  -8.818 -0.319200
ATOM   2791 1HG2 VAL   186      -8.468  -0.341  -9.835  0.079100
ATOM   2792 2HG2 VAL   186      -8.925   0.028  -8.157  0.079100
ATOM   2793 3HG2 VAL   186      -7.488  -0.935  -8.477  0.079100
ATOM   2794 C    VAL   186     -11.691  -2.970  -9.366  0.597300
ATOM   2795 O    VAL   186     -11.969  -3.330 -10.507 -0.567900
ATOM   2796 N    ALA   187     -12.149  -3.542  -8.271 -0.415700
ATOM   2797 H    ALA   187     -11.764  -3.237  -7.389  0.271900
ATOM   2798 CA   ALA   187     -13.103  -4.652  -8.245  0.033700
ATOM   2799 HA   ALA   187     -12.855  -5.378  -9.019  0.082300
ATOM   2800 CB   ALA   187     -13.096  -5.338  -6.889 -0.182500
ATOM   2801 HB1  ALA   187     -12.139  -5.829  -6.710  0.060300
ATOM   2802 HB2  ALA   187     -13.266  -4.602  -6.103  0.060300
ATOM   2803 HB3  ALA   187     -13.885  -6.089  -6.850  0.060300
ATOM   2804 C    ALA   187     -14.516  -4.107  -8.529  0.597300
ATOM   2805 O    ALA   187     -15.371  -4.686  -9.212 -0.567900
ATOM   2806 N    LYS   188     -14.746  -2.911  -8.000 -0.347900
ATOM   2807 H    LYS   188     -14.019  -2.505  -7.429  0.274700
ATOM   2808 CA   LYS   188     -16.006  -2.205  -8.083 -0.240000
ATOM   2809 HA   LYS   188     -15.935  -1.272  -7.524  0.142600
ATOM   2810 CB   LYS   188     -16.479  -1.887  -9.477 -0.009400
ATOM   2811 HB2  LYS   188     -16.694  -2.799 -10.034  0.036200
ATOM   2812 HB3  LYS   188     -17.408  -1.321  -9.405  0.036200
ATOM   2813 CG   LYS   188     -15.537  -1.043 -10.302  0.018700
ATOM   2814 HG2  LYS   188     -15.457  -0.053  -9.853  0.010300
ATOM   2815 HG3  LYS   188     -14.549  -1.504 -10.326  0.010300
ATOM   2816 CD   LYS   188     -16.054  -0.922 -11.732 -0.047900
ATOM   2817 HD2  LYS   188     -15.995  -1.899 -12.213  0.062100
ATOM   2818 HD3  LYS   188     -17.100  -0.616 -11.711  0.062100
ATOM   2819 CE   LYS   188     -15.279   0.104 -12.549 -0.014300
ATOM   2820 HE2  LYS   188     -15.535   1.098 -12.183  0.113500
ATOM   2821 HE3  LYS   188     -14.215  -0.054 -12.375  0.113500
ATOM   2822 NZ   LYS   188     -15.557  -0.007 -13.992 -0.385400
ATOM   2823 HZ1  LYS   188     -15.106   0.724 -14.522  0.340000
ATOM   2824 HZ2  LYS   188     -15.268  -0.898 -14.371  0.340000
ATOM   2825 HZ3  LYS   188     -16.546   0.108 -14.164  0.340000
ATOM   2826 C    LYS   188     -17.103  -3.029  -7.429  0.734100
ATOM   2827 O    LYS   188     -18.136  -3.328  -8.043 -0.589400
ATOM   2828 N    VAL   189     -16.814  -3.380  -6.184 -0.415700
ATOM   2829 H    VAL   189     -15.948  -3.027  -5.803  0.271900
ATOM   2830 CA   VAL   189     -17.696  -4.145  -5.300 -0.087500
ATOM   2831 HA   VAL   189     -17.682  -5.195  -5.591  0.096900
ATOM   2832 CB   VAL   189     -17.144  -4.013  -3.874  0.298500
ATOM   2833 HB   VAL   189     -17.019  -2.954  -3.646 -0.029700
ATOM   2834 CG1  VAL   189     -18.050  -4.630  -2.810 -0.319200
ATOM   2835 1HG1 VAL   189     -18.223  -5.684  -3.030  0.079100
ATOM   2836 2HG1 VAL   189     -17.583  -4.555  -1.828  0.079100
ATOM   2837 3HG1 VAL   189     -19.007  -4.110  -2.767  0.079100
ATOM   2838 CG2  VAL   189     -15.777  -4.687  -3.713 -0.319200
ATOM   2839 1HG2 VAL   189     -15.880  -5.763  -3.850  0.079100
ATOM   2840 2HG2 VAL   189     -15.065  -4.314  -4.449  0.079100
ATOM   2841 3HG2 VAL   189     -15.381  -4.493  -2.716  0.079100
ATOM   2842 C    VAL   189     -19.118  -3.594  -5.417  0.597300
ATOM   2843 O    VAL   189     -19.323  -2.391  -5.609 -0.567900
ATOM   2844 N    THR   190     -20.085  -4.483  -5.304 -0.415700
ATOM   2845 H    THR   190     -19.850  -5.454  -5.155  0.271900
ATOM   2846 CA   THR   190     -21.506  -4.153  -5.430 -0.038900
ATOM   2847 HA   THR   190     -21.644  -3.091  -5.635  0.100700
ATOM   2848 CB   THR   190     -22.088  -4.976  -6.583  0.365400
ATOM   2849 HB   THR   190     -23.124  -4.680  -6.747  0.004300
ATOM   2850 CG2  THR   190     -21.309  -4.808  -7.892 -0.243800
ATOM   2851 1HG2 THR   190     -21.268  -3.751  -8.155  0.064200
ATOM   2852 2HG2 THR   190     -20.293  -5.193  -7.805  0.064200
ATOM   2853 3HG2 THR   190     -21.823  -5.340  -8.693  0.064200
ATOM   2854 OG1  THR   190     -22.056  -6.352  -6.247 -0.676100
ATOM   2855 HG1  THR   190     -22.107  -6.846  -7.069  0.410200
ATOM   2856 C    THR   190     -22.224  -4.524  -4.127  0.597300
ATOM   2857 O    THR   190     -21.813  -5.480  -3.423 -0.567900
ATOM   2858 N    GLN   191     -23.300  -3.794  -3.814 -0.415700
ATOM   2859 H    GLN   191     -23.595  -3.061  -4.443  0.271900
ATOM   2860 CA   GLN   191     -24.045  -4.048  -2.572 -0.003100
ATOM   2861 HA   GLN   191     -23.341  -3.944  -1.746  0.085000
ATOM   2862 CB   GLN   191     -25.238  -3.146  -2.315 -0.003600
ATOM   2863 HB2  GLN   191     -26.155  -3.705  -2.130  0.017100
ATOM   2864 HB3  GLN   191     -24.945  -2.673  -1.377  0.017100
ATOM   2865 CG   GLN   191     -25.527  -2.071  -3.345 -0.064500
ATOM   2866 HG2  GLN   191     -24.599  -1.621  -3.698  0.035200
ATOM   2867 HG3  GLN   191     -26.103  -2.482  -4.174  0.035200
ATOM   2868 CD   GLN   191     -26.292  -0.960  -2.661  0.695100
ATOM   2869 OE1  GLN   191     -26.446   0.121  -3.218 -0.608600
ATOM   2870 NE2  GLN   191     -26.782  -1.153  -1.449 -0.940700
ATOM   2871 1HE2 GLN   191     -27.330  -0.411  -1.036  0.425100
ATOM   2872 2HE2 GLN   191     -26.686  -2.027  -0.952  0.425100
ATOM   2873 C    GLN   191     -24.658  -5.430  -2.530  0.597300
ATOM   2874 O    GLN   191     -25.221  -5.908  -3.524 -0.567900
ATOM   2875 N    GLY   192     -24.543  -6.016  -1.348 -0.415700
ATOM   2876 H    GLY   192     -24.161  -5.479  -0.584  0.271900
ATOM   2877 CA   GLY   192     -25.092  -7.334  -1.043 -0.025200
ATOM   2878 HA2  GLY   192     -25.525  -7.332  -0.043  0.069800
ATOM   2879 HA3  GLY   192     -25.918  -7.543  -1.724  0.069800
ATOM   2880 C    GLY   192     -24.069  -8.457  -1.229  0.597300
ATOM   2881 O    GLY   192     -24.272  -9.591  -0.782 -0.567900
ATOM   2882 N    SER   193     -22.964  -8.137  -1.894 -0.415700
ATOM   2883 H    SER   193     -22.865  -7.196  -2.248  0.271900
ATOM   2884 CA   SER   193     -21.926  -9.114  -2.247 -0.024900
ATOM   2885 HA   SER   193     -22.407  -9.959  -2.741  0.084300
ATOM   2886 CB   SER   193     -20.933  -8.516  -3.248  0.211700
ATOM   2887 HB2  SER   193     -20.193  -9.267  -3.524  0.035200
ATOM   2888 HB3  SER   193     -21.461  -8.203  -4.149  0.035200
ATOM   2889 OG   SER   193     -20.271  -7.401  -2.677 -0.654600
ATOM   2890 HG   SER   193     -20.790  -6.625  -2.900  0.427500
ATOM   2891 C    SER   193     -21.126  -9.641  -1.053  0.597300
ATOM   2892 O    SER   193     -21.145  -9.084   0.045 -0.567900
ATOM   2893 N    THR   194     -20.437 -10.736  -1.346 -0.415700
ATOM   2894 H    THR   194     -20.519 -11.115  -2.279  0.271900
ATOM   2895 CA   THR   194     -19.537 -11.414  -0.418 -0.038900
ATOM   2896 HA   THR   194     -19.609 -10.957   0.569  0.100700
ATOM   2897 CB   THR   194     -19.920 -12.889  -0.275  0.365400
ATOM   2898 HB   THR   194     -19.904 -13.355  -1.260  0.004300
ATOM   2899 CG2  THR   194     -18.975 -13.660   0.658 -0.243800
ATOM   2900 1HG2 THR   194     -19.158 -13.396   1.699  0.064200
ATOM   2901 2HG2 THR   194     -19.023 -14.736   0.495  0.064200
ATOM   2902 3HG2 THR   194     -17.938 -13.408   0.438  0.064200
ATOM   2903 OG1  THR   194     -21.236 -12.906   0.238 -0.676100
ATOM   2904 HG1  THR   194     -21.791 -12.453  -0.401  0.410200
ATOM   2905 C    THR   194     -18.115 -11.238  -0.929  0.597300
ATOM   2906 O    THR   194     -17.828 -11.480  -2.111 -0.567900
ATOM   2907 N    CYS   195     -17.220 -10.812  -0.054 -0.415700
ATOM   2908 H    CYS   195     -17.528 -10.596   0.884  0.271900
ATOM   2909 CA   CYS   195     -15.810 -10.576  -0.366  0.021300
ATOM   2910 HA   CYS   195     -15.655 -10.866  -1.405  0.112400
ATOM   2911 CB   CYS   195     -15.531  -9.082  -0.206 -0.123100
ATOM   2912 HB2  CYS   195     -15.619  -8.830   0.850  0.111200
ATOM   2913 HB3  CYS   195     -14.495  -8.903  -0.496  0.111200
ATOM   2914 SG   CYS   195     -16.539  -7.931  -1.114 -0.311900
ATOM   2915 HG   CYS   195     -17.708  -8.219  -0.536  0.193300
ATOM   2916 C    CYS   195     -14.840 -11.292   0.552  0.597300
ATOM   2917 O    CYS   195     -15.104 -11.480   1.742 -0.567900
ATOM   2918 N    ALA   196     -13.670 -11.655   0.063 -0.415700
ATOM   2919 H    ALA   196     -13.488 -11.485  -0.916  0.271900
ATOM   2920 CA   ALA   196     -12.627 -12.293   0.860  0.033700
ATOM   2921 HA   ALA   196     -12.888 -12.267   1.918  0.082300
ATOM   2922 CB   ALA   196     -12.388 -13.742   0.481 -0.182500
ATOM   2923 HB1  ALA   196     -13.287 -14.325   0.678  0.060300
ATOM   2924 HB2  ALA   196     -12.138 -13.819  -0.577  0.060300
ATOM   2925 HB3  ALA   196     -11.570 -14.147   1.077  0.060300
ATOM   2926 C    ALA   196     -11.361 -11.472   0.629  0.597300
ATOM   2927 O    ALA   196     -10.991 -11.211  -0.509 -0.567900
ATOM   2928 N    VAL   197     -10.748 -11.065   1.717 -0.415700
ATOM   2929 H    VAL   197     -11.158 -11.333   2.600  0.271900
ATOM   2930 CA   VAL   197      -9.530 -10.273   1.776 -0.087500
ATOM   2931 HA   VAL   197      -9.213  -9.984   0.774  0.096900
ATOM   2932 CB   VAL   197      -9.822  -8.995   2.600  0.298500
ATOM   2933 HB   VAL   197     -10.018  -9.302   3.627 -0.029700
ATOM   2934 CG1  VAL   197      -8.641  -8.023   2.642 -0.319200
ATOM   2935 1HG1 VAL   197      -7.757  -8.524   3.035  0.079100
ATOM   2936 2HG1 VAL   197      -8.429  -7.644   1.642  0.079100
ATOM   2937 3HG1 VAL   197      -8.879  -7.182   3.294  0.079100
ATOM   2938 CG2  VAL   197     -11.064  -8.214   2.145 -0.319200
ATOM   2939 1HG2 VAL   197     -10.950  -7.918   1.102  0.079100
ATOM   2940 2HG2 VAL   197     -11.961  -8.824   2.258  0.079100
ATOM   2941 3HG2 VAL   197     -11.188  -7.319   2.754  0.079100
ATOM   2942 C    VAL   197      -8.449 -11.148   2.408  0.597300
ATOM   2943 O    VAL   197      -8.624 -11.545   3.558 -0.567900
ATOM   2944 N    PHE   198      -7.406 -11.495   1.695 -0.415700
ATOM   2945 H    PHE   198      -7.324 -11.133   0.756  0.271900
ATOM   2946 CA   PHE   198      -6.294 -12.274   2.206 -0.002400
ATOM   2947 HA   PHE   198      -6.617 -12.858   3.068  0.097800
ATOM   2948 CB   PHE   198      -5.739 -13.261   1.166 -0.034300
ATOM   2949 HB2  PHE   198      -5.398 -12.704   0.294  0.029500
ATOM   2950 HB3  PHE   198      -4.867 -13.748   1.604  0.029500
ATOM   2951 CG   PHE   198      -6.722 -14.319   0.699  0.011800
ATOM   2952 CD1  PHE   198      -6.459 -15.664   0.977 -0.125600
ATOM   2953 HD1  PHE   198      -5.567 -15.935   1.523  0.133000
ATOM   2954 CE1  PHE   198      -7.328 -16.682   0.561 -0.170400
ATOM   2955 HE1  PHE   198      -7.116 -17.716   0.791  0.143000
ATOM   2956 CZ   PHE   198      -8.506 -16.313  -0.109 -0.107200
ATOM   2957 HZ   PHE   198      -9.202 -17.085  -0.403  0.129700
ATOM   2958 CE2  PHE   198      -8.787 -14.974  -0.398 -0.170400
ATOM   2959 HE2  PHE   198      -9.693 -14.709  -0.924  0.143000
ATOM   2960 CD2  PHE   198      -7.884 -13.984   0.010 -0.125600
ATOM   2961 HD2  PHE   198      -8.104 -12.957  -0.242  0.133000
ATOM   2962 C    PHE   198      -5.255 -11.225   2.687  0.597300
ATOM   2963 O    PHE   198      -4.760 -10.407   1.888 -0.567900
ATOM   2964 N    GLY   199      -4.960 -11.251   3.977 -0.415700
ATOM   2965 H    GLY   199      -5.449 -11.910   4.566  0.271900
ATOM   2966 CA   GLY   199      -3.985 -10.360   4.627 -0.025200
ATOM   2967 HA2  GLY   199      -3.389 -10.944   5.328  0.069800
ATOM   2968 HA3  GLY   199      -3.304  -9.912   3.902  0.069800
ATOM   2969 C    GLY   199      -4.702  -9.260   5.365  0.597300
ATOM   2970 O    GLY   199      -5.391  -8.439   4.758 -0.567900
ATOM   2971 N    LEU   200      -4.584  -9.264   6.679 -0.415700
ATOM   2972 H    LEU   200      -4.056 -10.003   7.120  0.271900
ATOM   2973 CA   LEU   200      -5.281  -8.284   7.519 -0.051800
ATOM   2974 HA   LEU   200      -5.982  -7.712   6.911  0.092200
ATOM   2975 CB   LEU   200      -6.116  -9.092   8.528 -0.110200
ATOM   2976 HB2  LEU   200      -5.473  -9.799   9.052  0.045700
ATOM   2977 HB3  LEU   200      -6.445  -8.362   9.268  0.045700
ATOM   2978 CG   LEU   200      -7.387  -9.835   8.040  0.353100
ATOM   2979 HG   LEU   200      -7.123 -10.769   7.544 -0.036100
ATOM   2980 CD1  LEU   200      -8.293 -10.114   9.235 -0.412100
ATOM   2981 1HD1 LEU   200      -9.339  -9.902   9.012  0.100000
ATOM   2982 2HD1 LEU   200      -8.228 -11.180   9.451  0.100000
ATOM   2983 3HD1 LEU   200      -7.996  -9.562  10.127  0.100000
ATOM   2984 CD2  LEU   200      -8.171  -8.984   7.057 -0.412100
ATOM   2985 1HD2 LEU   200      -9.116  -9.468   6.810  0.100000
ATOM   2986 2HD2 LEU   200      -8.361  -7.999   7.483  0.100000
ATOM   2987 3HD2 LEU   200      -7.616  -8.883   6.124  0.100000
ATOM   2988 C    LEU   200      -4.370  -7.178   8.083  0.597300
ATOM   2989 O    LEU   200      -4.556  -6.678   9.206 -0.567900
ATOM   2990 N    GLY   201      -3.383  -6.779   7.310 -0.415700
ATOM   2991 H    GLY   201      -3.271  -7.274   6.437  0.271900
ATOM   2992 CA   GLY   201      -2.433  -5.687   7.607 -0.025200
ATOM   2993 HA2  GLY   201      -2.124  -5.699   8.652  0.069800
ATOM   2994 HA3  GLY   201      -1.566  -5.756   6.949  0.069800
ATOM   2995 C    GLY   201      -3.193  -4.403   7.317  0.597300
ATOM   2996 O    GLY   201      -4.431  -4.480   7.154 -0.567900
ATOM   2997 N    GLY   202      -2.555  -3.274   7.175 -0.415700
ATOM   2998 H    GLY   202      -1.557  -3.312   7.329  0.271900
ATOM   2999 CA   GLY   202      -3.096  -1.949   6.928 -0.025200
ATOM   3000 HA2  GLY   202      -3.839  -1.726   7.694  0.069800
ATOM   3001 HA3  GLY   202      -2.288  -1.228   7.051  0.069800
ATOM   3002 C    GLY   202      -3.732  -1.697   5.592  0.597300
ATOM   3003 O    GLY   202      -4.763  -0.997   5.510 -0.567900
ATOM   3004 N    VAL   203      -3.128  -2.200   4.504 -0.415700
ATOM   3005 H    VAL   203      -2.216  -2.629   4.567  0.271900
ATOM   3006 CA   VAL   203      -3.773  -2.021   3.180 -0.087500
ATOM   3007 HA   VAL   203      -4.059  -0.980   3.031  0.096900
ATOM   3008 CB   VAL   203      -2.910  -2.483   2.011  0.298500
ATOM   3009 HB   VAL   203      -2.744  -3.555   2.112 -0.029700
ATOM   3010 CG1  VAL   203      -3.650  -2.246   0.706 -0.319200
ATOM   3011 1HG1 VAL   203      -3.891  -1.186   0.620  0.079100
ATOM   3012 2HG1 VAL   203      -2.980  -2.528  -0.106  0.079100
ATOM   3013 3HG1 VAL   203      -4.555  -2.850   0.640  0.079100
ATOM   3014 CG2  VAL   203      -1.529  -1.816   2.017 -0.319200
ATOM   3015 1HG2 VAL   203      -1.264  -1.378   2.979  0.079100
ATOM   3016 2HG2 VAL   203      -0.766  -2.477   1.607  0.079100
ATOM   3017 3HG2 VAL   203      -1.588  -0.948   1.360  0.079100
ATOM   3018 C    VAL   203      -5.026  -2.907   3.214  0.597300
ATOM   3019 O    VAL   203      -6.074  -2.541   2.704 -0.567900
ATOM   3020 N    GLY   204      -4.823  -4.047   3.851 -0.415700
ATOM   3021 H    GLY   204      -3.897  -4.208   4.219  0.271900
ATOM   3022 CA   GLY   204      -5.794  -5.072   4.084 -0.025200
ATOM   3023 HA2  GLY   204      -6.089  -5.522   3.136  0.069800
ATOM   3024 HA3  GLY   204      -5.373  -5.838   4.735  0.069800
ATOM   3025 C    GLY   204      -7.046  -4.506   4.743  0.597300
ATOM   3026 O    GLY   204      -8.156  -4.725   4.268 -0.567900
ATOM   3027 N    LEU   205      -6.865  -3.778   5.815 -0.415700
ATOM   3028 H    LEU   205      -5.933  -3.769   6.205  0.271900
ATOM   3029 CA   LEU   205      -7.914  -3.129   6.600 -0.051800
ATOM   3030 HA   LEU   205      -8.666  -3.847   6.927  0.092200
ATOM   3031 CB   LEU   205      -7.180  -2.506   7.781 -0.110200
ATOM   3032 HB2  LEU   205      -6.123  -2.407   7.535  0.045700
ATOM   3033 HB3  LEU   205      -7.557  -1.486   7.850  0.045700
ATOM   3034 CG   LEU   205      -7.338  -3.019   9.194  0.353100
ATOM   3035 HG   LEU   205      -8.303  -2.708   9.594 -0.036100
ATOM   3036 CD1  LEU   205      -7.285  -4.519   9.264 -0.412100
ATOM   3037 1HD1 LEU   205      -7.318  -4.843  10.304  0.100000
ATOM   3038 2HD1 LEU   205      -8.137  -4.958   8.745  0.100000
ATOM   3039 3HD1 LEU   205      -6.360  -4.876   8.811  0.100000
ATOM   3040 CD2  LEU   205      -6.229  -2.365  10.040 -0.412100
ATOM   3041 1HD2 LEU   205      -6.669  -1.569  10.641  0.100000
ATOM   3042 2HD2 LEU   205      -5.835  -3.093  10.749  0.100000
ATOM   3043 3HD2 LEU   205      -5.386  -1.998   9.455  0.100000
ATOM   3044 C    LEU   205      -8.599  -2.053   5.784  0.597300
ATOM   3045 O    LEU   205      -9.793  -1.766   5.957 -0.567900
ATOM   3046 N    SER   206      -7.828  -1.451   4.879 -0.415700
ATOM   3047 H    SER   206      -6.861  -1.731   4.797  0.271900
ATOM   3048 CA   SER   206      -8.369  -0.403   3.997 -0.024900
ATOM   3049 HA   SER   206      -9.021   0.238   4.591  0.084300
ATOM   3050 CB   SER   206      -7.324   0.489   3.377  0.211700
ATOM   3051 HB2  SER   206      -7.026   0.077   2.413  0.035200
ATOM   3052 HB3  SER   206      -7.744   1.481   3.206  0.035200
ATOM   3053 OG   SER   206      -6.172   0.584   4.173 -0.654600
ATOM   3054 HG   SER   206      -5.844  -0.259   4.495  0.427500
ATOM   3055 C    SER   206      -9.264  -1.010   2.922  0.597300
ATOM   3056 O    SER   206     -10.216  -0.334   2.517 -0.567900
ATOM   3057 N    VAL   207      -9.000  -2.239   2.486 -0.415700
ATOM   3058 H    VAL   207      -8.176  -2.706   2.837  0.271900
ATOM   3059 CA   VAL   207      -9.832  -2.928   1.472 -0.087500
ATOM   3060 HA   VAL   207     -10.014  -2.245   0.642  0.096900
ATOM   3061 CB   VAL   207      -9.242  -4.222   0.908  0.298500
ATOM   3062 HB   VAL   207      -9.065  -4.892   1.749 -0.029700
ATOM   3063 CG1  VAL   207     -10.256  -4.924  -0.006 -0.319200
ATOM   3064 1HG1 VAL   207      -9.796  -5.844  -0.367  0.079100
ATOM   3065 2HG1 VAL   207     -11.158  -5.211   0.535  0.079100
ATOM   3066 3HG1 VAL   207     -10.508  -4.291  -0.856  0.079100
ATOM   3067 CG2  VAL   207      -7.916  -4.079   0.178 -0.319200
ATOM   3068 1HG2 VAL   207      -7.594  -5.052  -0.192  0.079100
ATOM   3069 2HG2 VAL   207      -8.038  -3.409  -0.673  0.079100
ATOM   3070 3HG2 VAL   207      -7.152  -3.686   0.850  0.079100
ATOM   3071 C    VAL   207     -11.178  -3.210   2.135  0.597300
ATOM   3072 O    VAL   207     -12.190  -2.883   1.517 -0.567900
ATOM   3073 N    ILE   208     -11.143  -3.729   3.370 -0.415700
ATOM   3074 H    ILE   208     -10.246  -3.955   3.776  0.271900
ATOM   3075 CA   ILE   208     -12.360  -4.006   4.136 -0.059700
ATOM   3076 HA   ILE   208     -12.950  -4.737   3.583  0.086900
ATOM   3077 CB   ILE   208     -12.053  -4.609   5.548  0.130300
ATOM   3078 HB   ILE   208     -11.317  -3.977   6.044  0.018700
ATOM   3079 CG2  ILE   208     -13.348  -4.577   6.411 -0.320400
ATOM   3080 1HG2 ILE   208     -14.182  -5.053   5.894  0.088200
ATOM   3081 2HG2 ILE   208     -13.150  -5.109   7.341  0.088200
ATOM   3082 3HG2 ILE   208     -13.608  -3.558   6.699  0.088200
ATOM   3083 CG1  ILE   208     -11.433  -5.990   5.356 -0.043000
ATOM   3084 2HG1 ILE   208     -12.195  -6.628   4.908  0.023600
ATOM   3085 3HG1 ILE   208     -10.618  -5.920   4.636  0.023600
ATOM   3086 CD1  ILE   208     -10.867  -6.746   6.559 -0.066000
ATOM   3087 1HD1 ILE   208     -10.708  -7.790   6.287  0.018600
ATOM   3088 2HD1 ILE   208      -9.920  -6.292   6.852  0.018600
ATOM   3089 3HD1 ILE   208     -11.556  -6.682   7.401  0.018600
ATOM   3090 C    ILE   208     -13.260  -2.785   4.322  0.597300
ATOM   3091 O    ILE   208     -14.501  -2.889   4.379 -0.567900
ATOM   3092 N    MET   209     -12.633  -1.613   4.452 -0.415700
ATOM   3093 H    MET   209     -11.625  -1.614   4.510  0.271900
ATOM   3094 CA   MET   209     -13.327  -0.342   4.614 -0.023700
ATOM   3095 HA   MET   209     -14.126  -0.448   5.348  0.088000
ATOM   3096 CB   MET   209     -12.391   0.795   5.074  0.034200
ATOM   3097 HB2  MET   209     -11.495   0.813   4.453  0.024100
ATOM   3098 HB3  MET   209     -12.916   1.735   4.906  0.024100
ATOM   3099 CG   MET   209     -11.977   0.781   6.526  0.001800
ATOM   3100 HG2  MET   209     -12.791   0.637   7.237  0.044000
ATOM   3101 HG3  MET   209     -11.334  -0.085   6.684  0.044000
ATOM   3102 SD   MET   209     -11.023   2.344   6.908 -0.273700
ATOM   3103 CE   MET   209      -9.390   1.576   7.017 -0.053600
ATOM   3104 HE1  MET   209      -8.904   1.607   6.042  0.068400
ATOM   3105 HE2  MET   209      -8.796   2.162   7.718  0.068400
ATOM   3106 HE3  MET   209      -9.458   0.553   7.388  0.068400
ATOM   3107 C    MET   209     -13.974   0.011   3.268  0.597300
ATOM   3108 O    MET   209     -15.079   0.553   3.228 -0.567900
ATOM   3109 N    GLY   210     -13.253  -0.262   2.181 -0.415700
ATOM   3110 H    GLY   210     -12.324  -0.645   2.288  0.271900
ATOM   3111 CA   GLY   210     -13.754  -0.012   0.829 -0.025200
ATOM   3112 HA2  GLY   210     -14.011   1.041   0.716  0.069800
ATOM   3113 HA3  GLY   210     -12.966  -0.257   0.117  0.069800
ATOM   3114 C    GLY   210     -15.001  -0.858   0.536  0.597300
ATOM   3115 O    GLY   210     -16.043  -0.362   0.109 -0.567900
ATOM   3116 N    CYS   211     -14.881  -2.150   0.784 -0.415700
ATOM   3117 H    CYS   211     -13.978  -2.463   1.111  0.271900
ATOM   3118 CA   CYS   211     -15.923  -3.175   0.587  0.021300
ATOM   3119 HA   CYS   211     -16.192  -3.220  -0.468  0.112400
ATOM   3120 CB   CYS   211     -15.454  -4.546   1.031 -0.123100
ATOM   3121 HB2  CYS   211     -15.137  -4.486   2.072  0.111200
ATOM   3122 HB3  CYS   211     -16.323  -5.203   1.014  0.111200
ATOM   3123 SG   CYS   211     -14.193  -5.373   0.120 -0.311900
ATOM   3124 HG   CYS   211     -13.203  -4.529   0.424  0.193300
ATOM   3125 C    CYS   211     -17.175  -2.808   1.366  0.597300
ATOM   3126 O    CYS   211     -18.299  -3.050   0.916 -0.567900
ATOM   3127 N    LYS   212     -16.968  -2.181   2.505 -0.347900
ATOM   3128 H    LYS   212     -16.013  -2.088   2.819  0.274700
ATOM   3129 CA   LYS   212     -18.008  -1.699   3.395 -0.240000
ATOM   3130 HA   LYS   212     -18.790  -2.451   3.499  0.142600
ATOM   3131 CB   LYS   212     -17.427  -1.371   4.774 -0.009400
ATOM   3132 HB2  LYS   212     -17.008  -2.286   5.193  0.036200
ATOM   3133 HB3  LYS   212     -16.641  -0.616   4.730  0.036200
ATOM   3134 CG   LYS   212     -18.568  -0.882   5.675  0.018700
ATOM   3135 HG2  LYS   212     -18.753   0.166   5.444  0.010300
ATOM   3136 HG3  LYS   212     -19.480  -1.448   5.483  0.010300
ATOM   3137 CD   LYS   212     -18.237  -1.031   7.152 -0.047900
ATOM   3138 HD2  LYS   212     -18.549  -2.014   7.502  0.062100
ATOM   3139 HD3  LYS   212     -17.167  -0.898   7.315  0.062100
ATOM   3140 CE   LYS   212     -18.997   0.106   7.886 -0.014300
ATOM   3141 HE2  LYS   212     -18.680   1.080   7.512  0.113500
ATOM   3142 HE3  LYS   212     -20.068  -0.013   7.721  0.113500
ATOM   3143 NZ   LYS   212     -18.690  -0.023   9.329 -0.385400
ATOM   3144 HZ1  LYS   212     -17.731   0.229   9.525  0.340000
ATOM   3145 HZ2  LYS   212     -19.277   0.608   9.855  0.340000
ATOM   3146 HZ3  LYS   212     -18.864  -0.961   9.659  0.340000
ATOM   3147 C    LYS   212     -18.652  -0.441   2.865  0.734100
ATOM   3148 O    LYS   212     -19.896  -0.286   2.885 -0.589400
ATOM   3149 N    ALA   213     -17.801   0.461   2.385 -0.415700
ATOM   3150 H    ALA   213     -16.805   0.310   2.452  0.271900
ATOM   3151 CA   ALA   213     -18.310   1.736   1.858  0.033700
ATOM   3152 HA   ALA   213     -18.917   2.232   2.615  0.082300
ATOM   3153 CB   ALA   213     -17.139   2.655   1.479 -0.182500
ATOM   3154 HB1  ALA   213     -16.540   2.874   2.363  0.060300
ATOM   3155 HB2  ALA   213     -16.505   2.188   0.726  0.060300
ATOM   3156 HB3  ALA   213     -17.527   3.595   1.086  0.060300
ATOM   3157 C    ALA   213     -19.189   1.433   0.651  0.597300
ATOM   3158 O    ALA   213     -20.227   2.034   0.403 -0.567900
ATOM   3159 N    ALA   214     -18.686   0.458  -0.103 -0.415700
ATOM   3160 H    ALA   214     -17.771   0.118   0.154  0.271900
ATOM   3161 CA   ALA   214     -19.241  -0.101  -1.322  0.033700
ATOM   3162 HA   ALA   214     -19.466   0.725  -1.997  0.082300
ATOM   3163 CB   ALA   214     -18.249  -1.029  -2.017 -0.182500
ATOM   3164 HB1  ALA   214     -18.014  -1.882  -1.380  0.060300
ATOM   3165 HB2  ALA   214     -18.689  -1.391  -2.947  0.060300
ATOM   3166 HB3  ALA   214     -17.330  -0.493  -2.255  0.060300
ATOM   3167 C    ALA   214     -20.535  -0.827  -1.013  0.597300
ATOM   3168 O    ALA   214     -21.389  -0.906  -1.912 -0.567900
ATOM   3169 N    GLY   215     -20.633  -1.316   0.236 -0.415700
ATOM   3170 H    GLY   215     -19.901  -1.171   0.916  0.271900
ATOM   3171 CA   GLY   215     -21.892  -1.975   0.620 -0.025200
ATOM   3172 HA2  GLY   215     -22.142  -1.635   1.625  0.069800
ATOM   3173 HA3  GLY   215     -22.707  -1.651  -0.026  0.069800
ATOM   3174 C    GLY   215     -21.904  -3.483   0.656  0.597300
ATOM   3175 O    GLY   215     -23.012  -4.036   0.726 -0.567900
ATOM   3176 N    ALA   216     -20.777  -4.184   0.638 -0.415700
ATOM   3177 H    ALA   216     -19.896  -3.690   0.625  0.271900
ATOM   3178 CA   ALA   216     -20.758  -5.647   0.662  0.033700
ATOM   3179 HA   ALA   216     -21.094  -6.034  -0.300  0.082300
ATOM   3180 CB   ALA   216     -19.336  -6.144   0.944 -0.182500
ATOM   3181 HB1  ALA   216     -18.941  -5.645   1.829  0.060300
ATOM   3182 HB2  ALA   216     -19.328  -7.223   1.093  0.060300
ATOM   3183 HB3  ALA   216     -18.699  -5.898   0.094  0.060300
ATOM   3184 C    ALA   216     -21.687  -6.142   1.746  0.597300
ATOM   3185 O    ALA   216     -21.927  -5.366   2.679 -0.567900
ATOM   3186 N    ALA   217     -22.179  -7.376   1.649 -0.415700
ATOM   3187 H    ALA   217     -22.016  -7.919   0.813  0.271900
ATOM   3188 CA   ALA   217     -23.031  -7.909   2.713  0.033700
ATOM   3189 HA   ALA   217     -23.393  -7.103   3.351  0.082300
ATOM   3190 CB   ALA   217     -24.249  -8.636   2.181 -0.182500
ATOM   3191 HB1  ALA   217     -23.937  -9.460   1.541  0.060300
ATOM   3192 HB2  ALA   217     -24.795  -9.066   3.021  0.060300
ATOM   3193 HB3  ALA   217     -24.920  -7.927   1.696  0.060300
ATOM   3194 C    ALA   217     -22.189  -8.811   3.591  0.597300
ATOM   3195 O    ALA   217     -22.536  -9.097   4.751 -0.567900
ATOM   3196 N    ARG   218     -21.052  -9.252   3.070 -0.347900
ATOM   3197 H    ARG   218     -20.798  -9.057   2.112  0.274700
ATOM   3198 CA   ARG   218     -20.223 -10.131   3.938 -0.263700
ATOM   3199 HA   ARG   218     -20.368  -9.901   4.994  0.156000
ATOM   3200 CB   ARG   218     -20.704 -11.541   3.672 -0.000700
ATOM   3201 HB2  ARG   218     -21.784 -11.568   3.823  0.032700
ATOM   3202 HB3  ARG   218     -20.524 -11.763   2.620  0.032700
ATOM   3203 CG   ARG   218     -20.097 -12.639   4.505  0.039000
ATOM   3204 HG2  ARG   218     -19.022 -12.695   4.334  0.028500
ATOM   3205 HG3  ARG   218     -20.291 -12.458   5.562  0.028500
ATOM   3206 CD   ARG   218     -20.770 -13.925   4.059  0.048600
ATOM   3207 HD2  ARG   218     -21.838 -13.857   4.267  0.068700
ATOM   3208 HD3  ARG   218     -20.618 -14.076   2.991  0.068700
ATOM   3209 NE   ARG   218     -20.200 -15.033   4.819 -0.529500
ATOM   3210 HE   ARG   218     -19.659 -14.839   5.650  0.345600
ATOM   3211 CZ   ARG   218     -20.520 -16.280   4.574  0.807600
ATOM   3212 NH1  ARG   218     -21.354 -16.511   3.551 -0.862700
ATOM   3213 1HH1 ARG   218     -21.617 -15.761   2.928  0.447800
ATOM   3214 2HH1 ARG   218     -21.579 -17.468   3.319  0.447800
ATOM   3215 NH2  ARG   218     -20.023 -17.200   5.349 -0.862700
ATOM   3216 1HH2 ARG   218     -19.552 -16.866   6.178  0.447800
ATOM   3217 2HH2 ARG   218     -20.351 -18.155   5.323  0.447800
ATOM   3218 C    ARG   218     -18.774  -9.948   3.655  0.734100
ATOM   3219 O    ARG   218     -18.428  -9.800   2.477 -0.589400
ATOM   3220 N    ILE   219     -17.938  -9.954   4.688 -0.415700
ATOM   3221 H    ILE   219     -18.296 -10.013   5.631  0.271900
ATOM   3222 CA   ILE   219     -16.494  -9.731   4.450 -0.059700
ATOM   3223 HA   ILE   219     -16.267  -9.959   3.408  0.086900
ATOM   3224 CB   ILE   219     -16.163  -8.216   4.631  0.130300
ATOM   3225 HB   ILE   219     -16.276  -7.976   5.688  0.018700
ATOM   3226 CG2  ILE   219     -14.706  -7.852   4.179 -0.320400
ATOM   3227 1HG2 ILE   219     -14.562  -8.125   3.134  0.088200
ATOM   3228 2HG2 ILE   219     -14.545  -6.781   4.299  0.088200
ATOM   3229 3HG2 ILE   219     -13.986  -8.391   4.796  0.088200
ATOM   3230 CG1  ILE   219     -17.209  -7.371   3.871 -0.043000
ATOM   3231 2HG1 ILE   219     -16.982  -7.373   2.805  0.023600
ATOM   3232 3HG1 ILE   219     -18.235  -7.715   4.000  0.023600
ATOM   3233 CD1  ILE   219     -17.492  -5.939   4.337 -0.066000
ATOM   3234 1HD1 ILE   219     -17.666  -5.937   5.413  0.018600
ATOM   3235 2HD1 ILE   219     -16.637  -5.300   4.115  0.018600
ATOM   3236 3HD1 ILE   219     -18.381  -5.533   3.855  0.018600
ATOM   3237 C    ILE   219     -15.695 -10.700   5.279  0.597300
ATOM   3238 O    ILE   219     -15.588 -10.561   6.508 -0.567900
ATOM   3239 N    ILE   220     -15.159 -11.715   4.610 -0.415700
ATOM   3240 H    ILE   220     -15.224 -11.731   3.602  0.271900
ATOM   3241 CA   ILE   220     -14.350 -12.746   5.270 -0.059700
ATOM   3242 HA   ILE   220     -14.669 -12.844   6.307  0.086900
ATOM   3243 CB   ILE   220     -14.425 -14.169   4.614  0.130300
ATOM   3244 HB   ILE   220     -13.902 -14.110   3.660  0.018700
ATOM   3245 CG2  ILE   220     -13.691 -15.259   5.429 -0.320400
ATOM   3246 1HG2 ILE   220     -12.656 -14.967   5.606  0.088200
ATOM   3247 2HG2 ILE   220     -14.207 -15.374   6.382  0.088200
ATOM   3248 3HG2 ILE   220     -13.699 -16.207   4.890  0.088200
ATOM   3249 CG1  ILE   220     -15.870 -14.657   4.304 -0.043000
ATOM   3250 2HG1 ILE   220     -15.842 -15.722   4.074  0.023600
ATOM   3251 3HG1 ILE   220     -16.510 -14.511   5.174  0.023600
ATOM   3252 CD1  ILE   220     -16.480 -13.946   3.075 -0.066000
ATOM   3253 1HD1 ILE   220     -15.762 -13.922   2.255  0.018600
ATOM   3254 2HD1 ILE   220     -17.339 -14.535   2.751  0.018600
ATOM   3255 3HD1 ILE   220     -16.848 -12.948   3.310  0.018600
ATOM   3256 C    ILE   220     -12.938 -12.152   5.230  0.597300
ATOM   3257 O    ILE   220     -12.506 -11.773   4.135 -0.567900
ATOM   3258 N    GLY   221     -12.276 -12.047   6.353 -0.415700
ATOM   3259 H    GLY   221     -12.759 -12.292   7.206  0.271900
ATOM   3260 CA   GLY   221     -10.896 -11.509   6.461 -0.025200
ATOM   3261 HA2  GLY   221     -10.595 -10.992   5.550  0.069800
ATOM   3262 HA3  GLY   221     -10.817 -10.840   7.318  0.069800
ATOM   3263 C    GLY   221     -10.024 -12.723   6.686  0.597300
ATOM   3264 O    GLY   221     -10.354 -13.521   7.572 -0.567900
ATOM   3265 N    VAL   222      -8.974 -12.952   5.917 -0.415700
ATOM   3266 H    VAL   222      -8.745 -12.338   5.149  0.271900
ATOM   3267 CA   VAL   222      -8.174 -14.170   6.161 -0.087500
ATOM   3268 HA   VAL   222      -8.484 -14.599   7.114  0.096900
ATOM   3269 CB   VAL   222      -8.532 -15.302   5.190  0.298500
ATOM   3270 HB   VAL   222      -9.109 -16.028   5.763 -0.029700
ATOM   3271 CG1  VAL   222      -9.450 -14.818   4.080 -0.319200
ATOM   3272 1HG1 VAL   222      -8.952 -14.060   3.476  0.079100
ATOM   3273 2HG1 VAL   222      -9.683 -15.659   3.427  0.079100
ATOM   3274 3HG1 VAL   222     -10.399 -14.448   4.469  0.079100
ATOM   3275 CG2  VAL   222      -7.335 -16.065   4.644 -0.319200
ATOM   3276 1HG2 VAL   222      -6.738 -15.416   4.004  0.079100
ATOM   3277 2HG2 VAL   222      -6.720 -16.434   5.465  0.079100
ATOM   3278 3HG2 VAL   222      -7.682 -16.916   4.059  0.079100
ATOM   3279 C    VAL   222      -6.711 -13.832   6.397  0.597300
ATOM   3280 O    VAL   222      -5.999 -13.108   5.696 -0.567900
ATOM   3281 N    ASP   223      -6.280 -14.430   7.511 -0.516300
ATOM   3282 H    ASP   223      -6.900 -15.033   8.032  0.293600
ATOM   3283 CA   ASP   223      -4.925 -14.276   8.024  0.038100
ATOM   3284 HA   ASP   223      -4.215 -14.373   7.203  0.088000
ATOM   3285 CB   ASP   223      -4.803 -12.866   8.623 -0.030300
ATOM   3286 HB2  ASP   223      -5.489 -12.186   8.117 -0.012200
ATOM   3287 HB3  ASP   223      -5.113 -12.895   9.667 -0.012200
ATOM   3288 CG   ASP   223      -3.425 -12.246   8.551  0.799400
ATOM   3289 OD1  ASP   223      -2.439 -12.785   9.076 -0.801400
ATOM   3290 OD2  ASP   223      -3.313 -11.164   7.936 -0.801400
ATOM   3291 C    ASP   223      -4.708 -15.434   8.992  0.536600
ATOM   3292 O    ASP   223      -5.662 -15.934   9.563 -0.581900
ATOM   3293 N    ILE   224      -3.473 -15.828   9.126 -0.415700
ATOM   3294 H    ILE   224      -2.795 -15.315   8.582  0.271900
ATOM   3295 CA   ILE   224      -2.928 -16.862   9.966 -0.059700
ATOM   3296 HA   ILE   224      -3.715 -17.586  10.173  0.086900
ATOM   3297 CB   ILE   224      -1.713 -17.613   9.333  0.130300
ATOM   3298 HB   ILE   224      -1.370 -18.361  10.048  0.018700
ATOM   3299 CG2  ILE   224      -2.051 -18.421   8.058 -0.320400
ATOM   3300 1HG2 ILE   224      -2.250 -17.747   7.225  0.088200
ATOM   3301 2HG2 ILE   224      -1.231 -19.094   7.806  0.088200
ATOM   3302 3HG2 ILE   224      -2.936 -19.029   8.241  0.088200
ATOM   3303 CG1  ILE   224      -0.526 -16.644   9.064 -0.043000
ATOM   3304 2HG1 ILE   224      -0.821 -15.886   8.338  0.023600
ATOM   3305 3HG1 ILE   224      -0.234 -16.137   9.983  0.023600
ATOM   3306 CD1  ILE   224       0.750 -17.369   8.519 -0.066000
ATOM   3307 1HD1 ILE   224       1.561 -16.645   8.452  0.018600
ATOM   3308 2HD1 ILE   224       1.033 -18.171   9.201  0.018600
ATOM   3309 3HD1 ILE   224       0.567 -17.771   7.522  0.018600
ATOM   3310 C    ILE   224      -2.471 -16.264  11.297  0.597300
ATOM   3311 O    ILE   224      -1.711 -16.934  11.977 -0.567900
ATOM   3312 N    ASN   225      -2.910 -15.060  11.615 -0.415700
ATOM   3313 H    ASN   225      -3.493 -14.589  10.938  0.271900
ATOM   3314 CA   ASN   225      -2.601 -14.333  12.840  0.014300
ATOM   3315 HA   ASN   225      -2.103 -15.017  13.527  0.104800
ATOM   3316 CB   ASN   225      -1.686 -13.131  12.552 -0.204100
ATOM   3317 HB2  ASN   225      -1.060 -13.364  11.691  0.079700
ATOM   3318 HB3  ASN   225      -2.209 -12.207  12.304  0.079700
ATOM   3319 CG   ASN   225      -0.748 -13.013  13.746  0.713000
ATOM   3320 OD1  ASN   225       0.097 -13.920  13.810 -0.593100
ATOM   3321 ND2  ASN   225      -0.902 -12.007  14.594 -0.919100
ATOM   3322 1HD2 ASN   225      -0.292 -12.022  15.399  0.419600
ATOM   3323 2HD2 ASN   225      -1.542 -11.243  14.434  0.419600
ATOM   3324 C    ASN   225      -3.877 -13.830  13.509  0.597300
ATOM   3325 O    ASN   225      -4.308 -12.711  13.197 -0.567900
ATOM   3326 N    LYS   226      -4.391 -14.647  14.410 -0.347900
ATOM   3327 H    LYS   226      -3.842 -15.466  14.631  0.274700
ATOM   3328 CA   LYS   226      -5.621 -14.469  15.151 -0.240000
ATOM   3329 HA   LYS   226      -6.459 -14.586  14.464  0.142600
ATOM   3330 CB   LYS   226      -5.806 -15.429  16.330 -0.009400
ATOM   3331 HB2  LYS   226      -5.091 -15.138  17.099  0.036200
ATOM   3332 HB3  LYS   226      -6.794 -15.253  16.753  0.036200
ATOM   3333 CG   LYS   226      -5.645 -16.909  16.187  0.018700
ATOM   3334 HG2  LYS   226      -4.641 -17.072  15.794  0.010300
ATOM   3335 HG3  LYS   226      -5.651 -17.332  17.191  0.010300
ATOM   3336 CD   LYS   226      -6.585 -17.721  15.360 -0.047900
ATOM   3337 HD2  LYS   226      -6.782 -17.260  14.392  0.062100
ATOM   3338 HD3  LYS   226      -5.964 -18.611  15.255  0.062100
ATOM   3339 CE   LYS   226      -7.791 -18.378  15.971 -0.014300
ATOM   3340 HE2  LYS   226      -7.771 -19.436  15.708  0.113500
ATOM   3341 HE3  LYS   226      -7.723 -18.308  17.057  0.113500
ATOM   3342 NZ   LYS   226      -9.081 -17.810  15.498 -0.385400
ATOM   3343 HZ1  LYS   226      -9.181 -16.851  15.800  0.340000
ATOM   3344 HZ2  LYS   226      -9.233 -17.883  14.502  0.340000
ATOM   3345 HZ3  LYS   226      -9.830 -18.306  15.960  0.340000
ATOM   3346 C    LYS   226      -5.726 -13.079  15.734  0.734100
ATOM   3347 O    LYS   226      -6.788 -12.479  15.837 -0.589400
ATOM   3348 N    ASP   227      -4.570 -12.615  16.129 -0.516300
ATOM   3349 H    ASP   227      -3.794 -13.258  16.057  0.293600
ATOM   3350 CA   ASP   227      -4.310 -11.323  16.744  0.038100
ATOM   3351 HA   ASP   227      -4.838 -11.264  17.696  0.088000
ATOM   3352 CB   ASP   227      -2.812 -11.336  17.018 -0.030300
ATOM   3353 HB2  ASP   227      -2.364 -12.004  16.282 -0.012200
ATOM   3354 HB3  ASP   227      -2.435 -10.317  16.925 -0.012200
ATOM   3355 CG   ASP   227      -2.319 -11.909  18.330  0.799400
ATOM   3356 OD1  ASP   227      -1.205 -11.517  18.723 -0.801400
ATOM   3357 OD2  ASP   227      -2.959 -12.746  19.016 -0.801400
ATOM   3358 C    ASP   227      -4.775 -10.146  15.900  0.536600
ATOM   3359 O    ASP   227      -5.230  -9.124  16.446 -0.581900
ATOM   3360 N    LYS   228      -4.717 -10.265  14.579 -0.347900
ATOM   3361 H    LYS   228      -4.401 -11.149  14.208  0.274700
ATOM   3362 CA   LYS   228      -5.107  -9.225  13.622 -0.240000
ATOM   3363 HA   LYS   228      -4.741  -8.255  13.959  0.142600
ATOM   3364 CB   LYS   228      -4.547  -9.523  12.242 -0.009400
ATOM   3365 HB2  LYS   228      -5.146 -10.347  11.854  0.036200
ATOM   3366 HB3  LYS   228      -4.765  -8.701  11.560  0.036200
ATOM   3367 CG   LYS   228      -3.127 -10.024  12.125  0.018700
ATOM   3368 HG2  LYS   228      -2.742 -10.407  13.070  0.010300
ATOM   3369 HG3  LYS   228      -3.164 -10.768  11.329  0.010300
ATOM   3370 CD   LYS   228      -2.243  -8.913  11.634 -0.047900
ATOM   3371 HD2  LYS   228      -2.845  -8.126  11.179  0.062100
ATOM   3372 HD3  LYS   228      -1.753  -8.451  12.491  0.062100
ATOM   3373 CE   LYS   228      -1.217  -9.348  10.600 -0.014300
ATOM   3374 HE2  LYS   228      -0.358  -9.815  11.081  0.113500
ATOM   3375 HE3  LYS   228      -1.658 -10.045   9.887  0.113500
ATOM   3376 NZ   LYS   228      -0.842  -8.068   9.919 -0.385400
ATOM   3377 HZ1  LYS   228      -1.614  -7.677   9.398  0.340000
ATOM   3378 HZ2  LYS   228      -0.487  -7.396  10.585  0.340000
ATOM   3379 HZ3  LYS   228      -0.095  -8.246   9.263  0.340000
ATOM   3380 C    LYS   228      -6.605  -9.107  13.362  0.734100
ATOM   3381 O    LYS   228      -7.067  -8.140  12.745 -0.589400
ATOM   3382 N    PHE   229      -7.344 -10.108  13.788 -0.415700
ATOM   3383 H    PHE   229      -6.875 -10.862  14.270  0.271900
ATOM   3384 CA   PHE   229      -8.771 -10.243  13.588 -0.002400
ATOM   3385 HA   PHE   229      -8.984 -10.132  12.524  0.097800
ATOM   3386 CB   PHE   229      -9.196 -11.669  14.011 -0.034300
ATOM   3387 HB2  PHE   229      -8.951 -11.839  15.060  0.029500
ATOM   3388 HB3  PHE   229     -10.284 -11.700  13.962  0.029500
ATOM   3389 CG   PHE   229      -8.731 -12.815  13.160  0.011800
ATOM   3390 CD1  PHE   229      -8.115 -12.622  11.931 -0.125600
ATOM   3391 HD1  PHE   229      -7.894 -11.632  11.560  0.133000
ATOM   3392 CE1  PHE   229      -7.739 -13.711  11.152 -0.170400
ATOM   3393 HE1  PHE   229      -7.277 -13.556  10.188  0.143000
ATOM   3394 CZ   PHE   229      -7.977 -15.015  11.595 -0.107200
ATOM   3395 HZ   PHE   229      -7.713 -15.835  10.944  0.129700
ATOM   3396 CE2  PHE   229      -8.607 -15.244  12.820 -0.170400
ATOM   3397 HE2  PHE   229      -8.840 -16.250  13.136  0.143000
ATOM   3398 CD2  PHE   229      -8.994 -14.131  13.592 -0.125600
ATOM   3399 HD2  PHE   229      -9.514 -14.285  14.527  0.133000
ATOM   3400 C    PHE   229      -9.680  -9.229  14.253  0.597300
ATOM   3401 O    PHE   229     -10.782  -8.998  13.738 -0.567900
ATOM   3402 N    ALA   230      -9.324  -8.638  15.368 -0.415700
ATOM   3403 H    ALA   230      -8.418  -8.855  15.757  0.271900
ATOM   3404 CA   ALA   230     -10.166  -7.671  16.098  0.033700
ATOM   3405 HA   ALA   230     -11.143  -8.132  16.241  0.082300
ATOM   3406 CB   ALA   230      -9.555  -7.419  17.470 -0.182500
ATOM   3407 HB1  ALA   230      -8.564  -6.975  17.378  0.060300
ATOM   3408 HB2  ALA   230     -10.203  -6.745  18.032  0.060300
ATOM   3409 HB3  ALA   230      -9.485  -8.361  18.013  0.060300
ATOM   3410 C    ALA   230     -10.402  -6.373  15.356  0.597300
ATOM   3411 O    ALA   230     -11.556  -5.964  15.196 -0.567900
ATOM   3412 N    LYS   231      -9.356  -5.724  14.890 -0.347900
ATOM   3413 H    LYS   231      -8.448  -6.099  15.124  0.274700
ATOM   3414 CA   LYS   231      -9.397  -4.466  14.126 -0.240000
ATOM   3415 HA   LYS   231      -9.875  -3.692  14.726  0.142600
ATOM   3416 CB   LYS   231      -8.002  -4.015  13.702 -0.009400
ATOM   3417 HB2  LYS   231      -7.255  -4.685  14.126  0.036200
ATOM   3418 HB3  LYS   231      -7.881  -4.151  12.627  0.036200
ATOM   3419 CG   LYS   231      -7.638  -2.571  13.985  0.018700
ATOM   3420 HG2  LYS   231      -7.231  -2.104  13.089  0.010300
ATOM   3421 HG3  LYS   231      -8.534  -2.018  14.269  0.010300
ATOM   3422 CD   LYS   231      -6.594  -2.513  15.090 -0.047900
ATOM   3423 HD2  LYS   231      -6.663  -3.391  15.734  0.062100
ATOM   3424 HD3  LYS   231      -5.597  -2.516  14.651  0.062100
ATOM   3425 CE   LYS   231      -6.801  -1.309  15.989 -0.014300
ATOM   3426 HE2  LYS   231      -7.762  -0.846  15.764  0.113500
ATOM   3427 HE3  LYS   231      -6.834  -1.645  17.025  0.113500
ATOM   3428 NZ   LYS   231      -5.727  -0.322  15.833 -0.385400
ATOM   3429 HZ1  LYS   231      -5.920   0.525  16.350  0.340000
ATOM   3430 HZ2  LYS   231      -4.839  -0.682  16.151  0.340000
ATOM   3431 HZ3  LYS   231      -5.622  -0.050  14.866  0.340000
ATOM   3432 C    LYS   231     -10.197  -4.653  12.840  0.734100
ATOM   3433 O    LYS   231     -10.954  -3.795  12.393 -0.589400
ATOM   3434 N    ALA   232      -9.997  -5.816  12.242 -0.415700
ATOM   3435 H    ALA   232      -9.335  -6.450  12.666  0.271900
ATOM   3436 CA   ALA   232     -10.656  -6.223  10.999  0.033700
ATOM   3437 HA   ALA   232     -10.357  -5.555  10.191  0.082300
ATOM   3438 CB   ALA   232     -10.163  -7.638  10.691 -0.182500
ATOM   3439 HB1  ALA   232     -10.545  -8.361  11.412  0.060300
ATOM   3440 HB2  ALA   232     -10.515  -7.925   9.700  0.060300
ATOM   3441 HB3  ALA   232      -9.073  -7.651  10.690  0.060300
ATOM   3442 C    ALA   232     -12.171  -6.196  11.111  0.597300
ATOM   3443 O    ALA   232     -12.894  -5.730  10.232 -0.567900
ATOM   3444 N    LYS   233     -12.629  -6.691  12.263 -0.347900
ATOM   3445 H    LYS   233     -11.966  -7.104  12.903  0.274700
ATOM   3446 CA   LYS   233     -14.053  -6.754  12.602 -0.240000
ATOM   3447 HA   LYS   233     -14.623  -7.086  11.734  0.142600
ATOM   3448 CB   LYS   233     -14.268  -7.731  13.767 -0.009400
ATOM   3449 HB2  LYS   233     -13.674  -7.434  14.632  0.036200
ATOM   3450 HB3  LYS   233     -15.321  -7.704  14.044  0.036200
ATOM   3451 CG   LYS   233     -13.879  -9.165  13.369  0.018700
ATOM   3452 HG2  LYS   233     -14.428  -9.346  12.445  0.010300
ATOM   3453 HG3  LYS   233     -12.839  -9.322  13.082  0.010300
ATOM   3454 CD   LYS   233     -14.389 -10.198  14.359 -0.047900
ATOM   3455 HD2  LYS   233     -13.636 -10.321  15.137  0.062100
ATOM   3456 HD3  LYS   233     -15.323  -9.871  14.816  0.062100
ATOM   3457 CE   LYS   233     -14.629 -11.525  13.627 -0.014300
ATOM   3458 HE2  LYS   233     -15.613 -11.505  13.159  0.113500
ATOM   3459 HE3  LYS   233     -13.884 -11.608  12.836  0.113500
ATOM   3460 NZ   LYS   233     -14.488 -12.703  14.519 -0.385400
ATOM   3461 HZ1  LYS   233     -14.617 -13.556  13.996  0.340000
ATOM   3462 HZ2  LYS   233     -13.588 -12.721  14.977  0.340000
ATOM   3463 HZ3  LYS   233     -15.199 -12.696  15.236  0.340000
ATOM   3464 C    LYS   233     -14.564  -5.370  12.957  0.734100
ATOM   3465 O    LYS   233     -15.649  -4.917  12.554 -0.589400
ATOM   3466 N    GLU   234     -13.726  -4.678  13.723 -0.516300
ATOM   3467 H    GLU   234     -12.892  -5.137  14.062  0.293600
ATOM   3468 CA   GLU   234     -14.010  -3.305  14.172  0.039700
ATOM   3469 HA   GLU   234     -14.964  -3.274  14.697  0.110500
ATOM   3470 CB   GLU   234     -12.911  -2.895  15.129  0.056000
ATOM   3471 HB2  GLU   234     -13.187  -3.257  16.120 -0.017300
ATOM   3472 HB3  GLU   234     -12.028  -3.463  14.836 -0.017300
ATOM   3473 CG   GLU   234     -12.406  -1.476  15.270  0.013600
ATOM   3474 HG2  GLU   234     -12.322  -1.038  14.276 -0.042500
ATOM   3475 HG3  GLU   234     -13.142  -0.898  15.829 -0.042500
ATOM   3476 CD   GLU   234     -11.046  -1.366  15.951  0.805400
ATOM   3477 OE1  GLU   234     -10.603  -2.265  16.682 -0.818800
ATOM   3478 OE2  GLU   234     -10.454  -0.294  15.691 -0.818800
ATOM   3479 C    GLU   234     -14.131  -2.408  12.951  0.536600
ATOM   3480 O    GLU   234     -15.062  -1.585  12.845 -0.581900
ATOM   3481 N    VAL   235     -13.253  -2.620  11.991 -0.415700
ATOM   3482 H    VAL   235     -12.536  -3.312  12.154  0.271900
ATOM   3483 CA   VAL   235     -13.221  -1.853  10.733 -0.087500
ATOM   3484 HA   VAL   235     -13.519  -0.832  10.970  0.096900
ATOM   3485 CB   VAL   235     -11.728  -1.803  10.317  0.298500
ATOM   3486 HB   VAL   235     -11.030  -2.172  11.069 -0.029700
ATOM   3487 CG1  VAL   235     -11.400  -2.558   9.055 -0.319200
ATOM   3488 1HG1 VAL   235     -11.945  -2.140   8.209  0.079100
ATOM   3489 2HG1 VAL   235     -10.336  -2.471   8.838  0.079100
ATOM   3490 3HG1 VAL   235     -11.655  -3.611   9.174  0.079100
ATOM   3491 CG2  VAL   235     -11.219  -0.376  10.403 -0.319200
ATOM   3492 1HG2 VAL   235     -11.372   0.014  11.409  0.079100
ATOM   3493 2HG2 VAL   235     -10.154  -0.346  10.175  0.079100
ATOM   3494 3HG2 VAL   235     -11.754   0.247   9.686  0.079100
ATOM   3495 C    VAL   235     -14.229  -2.321   9.679  0.597300
ATOM   3496 O    VAL   235     -14.592  -1.588   8.741 -0.567900
ATOM   3497 N    GLY   236     -14.759  -3.537   9.800 -0.415700
ATOM   3498 H    GLY   236     -14.460  -4.121  10.567  0.271900
ATOM   3499 CA   GLY   236     -15.763  -4.042   8.873 -0.025200
ATOM   3500 HA2  GLY   236     -16.732  -3.752   9.278  0.069800
ATOM   3501 HA3  GLY   236     -15.660  -3.527   7.918  0.069800
ATOM   3502 C    GLY   236     -15.863  -5.500   8.523  0.597300
ATOM   3503 O    GLY   236     -16.908  -5.813   7.936 -0.567900
ATOM   3504 N    ALA   237     -14.910  -6.369   8.792 -0.415700
ATOM   3505 H    ALA   237     -14.045  -6.006   9.165  0.271900
ATOM   3506 CA   ALA   237     -14.982  -7.788   8.486  0.033700
ATOM   3507 HA   ALA   237     -15.151  -7.904   7.416  0.082300
ATOM   3508 CB   ALA   237     -13.711  -8.536   8.830 -0.182500
ATOM   3509 HB1  ALA   237     -13.519  -8.484   9.902  0.060300
ATOM   3510 HB2  ALA   237     -13.813  -9.579   8.533  0.060300
ATOM   3511 HB3  ALA   237     -12.864  -8.111   8.291  0.060300
ATOM   3512 C    ALA   237     -16.140  -8.435   9.253  0.597300
ATOM   3513 O    ALA   237     -16.197  -8.298  10.481 -0.567900
ATOM   3514 N    THR   238     -16.997  -9.153   8.536 -0.415700
ATOM   3515 H    THR   238     -16.813  -9.332   7.559  0.271900
ATOM   3516 CA   THR   238     -18.139  -9.825   9.184 -0.038900
ATOM   3517 HA   THR   238     -18.501  -9.198   9.999  0.100700
ATOM   3518 CB   THR   238     -19.340 -10.036   8.211  0.365400
ATOM   3519 HB   THR   238     -20.058 -10.702   8.691  0.004300
ATOM   3520 CG2  THR   238     -20.077  -8.733   7.900 -0.243800
ATOM   3521 1HG2 THR   238     -20.460  -8.301   8.824  0.064200
ATOM   3522 2HG2 THR   238     -19.397  -8.026   7.425  0.064200
ATOM   3523 3HG2 THR   238     -20.913  -8.934   7.230  0.064200
ATOM   3524 OG1  THR   238     -18.825 -10.709   7.054 -0.676100
ATOM   3525 HG1  THR   238     -18.660 -11.626   7.287  0.410200
ATOM   3526 C    THR   238     -17.720 -11.137   9.818  0.597300
ATOM   3527 O    THR   238     -18.384 -11.613  10.737 -0.567900
ATOM   3528 N    GLU   239     -16.646 -11.719   9.332 -0.516300
ATOM   3529 H    GLU   239     -16.169 -11.253   8.573  0.293600
ATOM   3530 CA   GLU   239     -16.056 -12.983   9.747  0.039700
ATOM   3531 HA   GLU   239     -16.257 -13.225  10.790  0.110500
ATOM   3532 CB   GLU   239     -16.421 -14.143   8.806  0.056000
ATOM   3533 HB2  GLU   239     -16.387 -13.778   7.779 -0.017300
ATOM   3534 HB3  GLU   239     -15.636 -14.900   8.832 -0.017300
ATOM   3535 CG   GLU   239     -17.665 -14.949   9.063  0.013600
ATOM   3536 HG2  GLU   239     -17.386 -15.972   9.316 -0.042500
ATOM   3537 HG3  GLU   239     -18.180 -14.528   9.927 -0.042500
ATOM   3538 CD   GLU   239     -18.607 -14.956   7.903  0.805400
ATOM   3539 OE1  GLU   239     -19.185 -15.989   7.570 -0.818800
ATOM   3540 OE2  GLU   239     -18.752 -13.838   7.365 -0.818800
ATOM   3541 C    GLU   239     -14.560 -12.891   9.477  0.536600
ATOM   3542 O    GLU   239     -14.170 -12.099   8.632 -0.581900
ATOM   3543 N    CYS   240     -13.835 -13.761  10.131 -0.415700
ATOM   3544 H    CYS   240     -14.310 -14.341  10.807  0.271900
ATOM   3545 CA   CYS   240     -12.392 -13.918  10.063  0.021300
ATOM   3546 HA   CYS   240     -12.045 -13.544   9.100  0.112400
ATOM   3547 CB   CYS   240     -11.706 -13.119  11.187 -0.123100
ATOM   3548 HB2  CYS   240     -12.243 -13.272  12.124  0.111200
ATOM   3549 HB3  CYS   240     -10.702 -13.520  11.323  0.111200
ATOM   3550 SG   CYS   240     -11.548 -11.338  10.848 -0.311900
ATOM   3551 HG   CYS   240     -12.796 -11.155  10.408  0.193300
ATOM   3552 C    CYS   240     -12.031 -15.397  10.185  0.597300
ATOM   3553 O    CYS   240     -12.376 -16.032  11.190 -0.567900
ATOM   3554 N    VAL   241     -11.310 -15.923   9.199 -0.415700
ATOM   3555 H    VAL   241     -10.945 -15.335   8.463  0.271900
ATOM   3556 CA   VAL   241     -10.927 -17.342   9.254 -0.087500
ATOM   3557 HA   VAL   241     -11.378 -17.769  10.150  0.096900
ATOM   3558 CB   VAL   241     -11.573 -18.240   8.177  0.298500
ATOM   3559 HB   VAL   241     -11.631 -19.241   8.602 -0.029700
ATOM   3560 CG1  VAL   241     -13.011 -17.823   7.852 -0.319200
ATOM   3561 1HG1 VAL   241     -13.442 -18.528   7.141  0.079100
ATOM   3562 2HG1 VAL   241     -13.616 -17.832   8.758  0.079100
ATOM   3563 3HG1 VAL   241     -13.004 -16.819   7.425  0.079100
ATOM   3564 CG2  VAL   241     -10.702 -18.374   6.928 -0.319200
ATOM   3565 1HG2 VAL   241      -9.740 -18.838   7.148  0.079100
ATOM   3566 2HG2 VAL   241     -11.216 -19.015   6.213  0.079100
ATOM   3567 3HG2 VAL   241     -10.570 -17.390   6.478  0.079100
ATOM   3568 C    VAL   241      -9.418 -17.460   9.265  0.597300
ATOM   3569 O    VAL   241      -8.750 -16.754   8.521 -0.567900
ATOM   3570 N    ASN   242      -8.921 -18.400  10.011 -0.415700
ATOM   3571 H    ASN   242      -9.575 -19.053  10.419  0.271900
ATOM   3572 CA   ASN   242      -7.536 -18.669  10.219  0.014300
ATOM   3573 HA   ASN   242      -6.961 -17.863   9.764  0.104800
ATOM   3574 CB   ASN   242      -7.184 -18.573  11.710 -0.204100
ATOM   3575 HB2  ASN   242      -7.287 -17.555  12.086  0.079700
ATOM   3576 HB3  ASN   242      -7.810 -19.248  12.293  0.079700
ATOM   3577 CG   ASN   242      -5.761 -18.997  11.892  0.713000
ATOM   3578 OD1  ASN   242      -5.098 -19.181  10.871 -0.593100
ATOM   3579 ND2  ASN   242      -5.306 -19.167  13.115 -0.919100
ATOM   3580 1HD2 ASN   242      -4.347 -19.469  13.210  0.419600
ATOM   3581 2HD2 ASN   242      -5.971 -19.393  13.841  0.419600
ATOM   3582 C    ASN   242      -7.277 -20.000   9.506  0.597300
ATOM   3583 O    ASN   242      -7.624 -21.069  10.013 -0.567900
ATOM   3584 N    PRO   243      -6.664 -19.905   8.320 -0.254800
ATOM   3585 CD   PRO   243      -6.234 -18.659   7.691  0.019200
ATOM   3586 HD2  PRO   243      -5.400 -18.234   8.250  0.039100
ATOM   3587 HD3  PRO   243      -7.045 -17.938   7.590  0.039100
ATOM   3588 CG   PRO   243      -5.769 -19.028   6.311  0.018900
ATOM   3589 HG2  PRO   243      -4.869 -18.477   6.035  0.021300
ATOM   3590 HG3  PRO   243      -6.561 -18.810   5.595  0.021300
ATOM   3591 CB   PRO   243      -5.518 -20.507   6.355 -0.007000
ATOM   3592 HB2  PRO   243      -4.470 -20.644   6.622  0.025300
ATOM   3593 HB3  PRO   243      -5.671 -20.992   5.391  0.025300
ATOM   3594 CA   PRO   243      -6.381 -21.054   7.489 -0.026600
ATOM   3595 HA   PRO   243      -7.324 -21.443   7.106  0.064100
ATOM   3596 C    PRO   243      -5.684 -22.148   8.253  0.589600
ATOM   3597 O    PRO   243      -5.721 -23.326   7.880 -0.574800
ATOM   3598 N    GLN   244      -5.029 -21.786   9.350 -0.415700
ATOM   3599 H    GLN   244      -5.038 -20.818   9.637  0.271900
ATOM   3600 CA   GLN   244      -4.287 -22.724  10.175 -0.003100
ATOM   3601 HA   GLN   244      -3.669 -23.322   9.505  0.085000
ATOM   3602 CB   GLN   244      -3.383 -21.913  11.103 -0.003600
ATOM   3603 HB2  GLN   244      -3.094 -20.989  10.602  0.017100
ATOM   3604 HB3  GLN   244      -3.925 -21.650  12.011  0.017100
ATOM   3605 CG   GLN   244      -2.166 -22.769  11.452 -0.064500
ATOM   3606 HG2  GLN   244      -2.031 -22.749  12.534  0.035200
ATOM   3607 HG3  GLN   244      -2.272 -23.809  11.147  0.035200
ATOM   3608 CD   GLN   244      -0.922 -22.196  10.820  0.695100
ATOM   3609 OE1  GLN   244      -0.209 -22.926  10.133 -0.608600
ATOM   3610 NE2  GLN   244      -0.664 -20.920  11.074 -0.940700
ATOM   3611 1HE2 GLN   244       0.224 -20.543  10.776  0.425100
ATOM   3612 2HE2 GLN   244      -1.253 -20.387  11.698  0.425100
ATOM   3613 C    GLN   244      -5.123 -23.684  11.015  0.597300
ATOM   3614 O    GLN   244      -4.590 -24.679  11.514 -0.567900
ATOM   3615 N    ASP   245      -6.401 -23.382  11.207 -0.516300
ATOM   3616 H    ASP   245      -6.752 -22.522  10.812  0.293600
ATOM   3617 CA   ASP   245      -7.315 -24.188  11.990  0.038100
ATOM   3618 HA   ASP   245      -6.763 -24.644  12.812  0.088000
ATOM   3619 CB   ASP   245      -8.486 -23.402  12.589 -0.030300
ATOM   3620 HB2  ASP   245      -9.192 -23.184  11.788 -0.012200
ATOM   3621 HB3  ASP   245      -8.991 -24.039  13.316 -0.012200
ATOM   3622 CG   ASP   245      -8.170 -22.118  13.285  0.799400
ATOM   3623 OD1  ASP   245      -9.009 -21.208  13.134 -0.801400
ATOM   3624 OD2  ASP   245      -7.148 -22.026  13.997 -0.801400
ATOM   3625 C    ASP   245      -8.015 -25.296  11.209  0.536600
ATOM   3626 O    ASP   245      -8.574 -26.151  11.921 -0.581900
ATOM   3627 N    TYR   246      -8.035 -25.231   9.887 -0.415700
ATOM   3628 H    TYR   246      -7.514 -24.499   9.425  0.271900
ATOM   3629 CA   TYR   246      -8.724 -26.227   9.067 -0.001400
ATOM   3630 HA   TYR   246      -9.562 -26.643   9.626  0.087600
ATOM   3631 CB   TYR   246      -9.302 -25.541   7.809 -0.015200
ATOM   3632 HB2  TYR   246      -8.493 -25.113   7.218  0.029500
ATOM   3633 HB3  TYR   246      -9.832 -26.271   7.197  0.029500
ATOM   3634 CG   TYR   246     -10.257 -24.447   8.231 -0.001100
ATOM   3635 CD1  TYR   246      -9.836 -23.144   8.513 -0.190600
ATOM   3636 HD1  TYR   246      -8.792 -22.888   8.418  0.169900
ATOM   3637 CE1  TYR   246     -10.748 -22.163   8.928 -0.234100
ATOM   3638 HE1  TYR   246     -10.418 -21.162   9.165  0.165600
ATOM   3639 CZ   TYR   246     -12.098 -22.501   9.063  0.322600
ATOM   3640 OH   TYR   246     -13.070 -21.631   9.457 -0.557900
ATOM   3641 HH   TYR   246     -13.904 -21.842   9.031  0.399200
ATOM   3642 CE2  TYR   246     -12.521 -23.798   8.786 -0.234100
ATOM   3643 HE2  TYR   246     -13.560 -24.067   8.905  0.165600
ATOM   3644 CD2  TYR   246     -11.604 -24.756   8.375 -0.190600
ATOM   3645 HD2  TYR   246     -11.948 -25.760   8.177  0.169900
ATOM   3646 C    TYR   246      -7.807 -27.362   8.682  0.597300
ATOM   3647 O    TYR   246      -6.582 -27.201   8.638 -0.567900
ATOM   3648 N    LYS   247      -8.423 -28.515   8.396 -0.347900
ATOM   3649 H    LYS   247      -9.428 -28.574   8.470  0.274700
ATOM   3650 CA   LYS   247      -7.664 -29.679   7.936 -0.240000
ATOM   3651 HA   LYS   247      -6.607 -29.562   8.175  0.142600
ATOM   3652 CB   LYS   247      -8.103 -30.994   8.490 -0.009400
ATOM   3653 HB2  LYS   247      -9.193 -30.989   8.513  0.036200
ATOM   3654 HB3  LYS   247      -7.770 -31.719   7.748  0.036200
ATOM   3655 CG   LYS   247      -7.554 -31.587   9.780  0.018700
ATOM   3656 HG2  LYS   247      -6.535 -31.944   9.633  0.010300
ATOM   3657 HG3  LYS   247      -7.568 -30.834  10.568  0.010300
ATOM   3658 CD   LYS   247      -8.502 -32.755  10.148 -0.047900
ATOM   3659 HD2  LYS   247      -8.106 -33.298  11.006  0.062100
ATOM   3660 HD3  LYS   247      -9.476 -32.343  10.411  0.062100
ATOM   3661 CE   LYS   247      -8.611 -33.698   8.928 -0.014300
ATOM   3662 HE2  LYS   247      -8.214 -33.334   7.980  0.113500
ATOM   3663 HE3  LYS   247      -7.985 -34.558   9.164  0.113500
ATOM   3664 NZ   LYS   247      -9.983 -34.193   8.705 -0.385400
ATOM   3665 HZ1  LYS   247     -10.567 -33.450   8.350  0.340000
ATOM   3666 HZ2  LYS   247     -10.009 -34.921   8.005  0.340000
ATOM   3667 HZ3  LYS   247     -10.384 -34.530   9.568  0.340000
ATOM   3668 C    LYS   247      -7.747 -29.740   6.405  0.734100
ATOM   3669 O    LYS   247      -7.351 -30.753   5.830 -0.589400
ATOM   3670 N    LYS   248      -8.229 -28.727   5.744 -0.347900
ATOM   3671 H    LYS   248      -8.469 -27.901   6.273  0.274700
ATOM   3672 CA   LYS   248      -8.368 -28.649   4.292 -0.240000
ATOM   3673 HA   LYS   248      -7.689 -29.376   3.847  0.142600
ATOM   3674 CB   LYS   248      -9.826 -28.949   3.858 -0.009400
ATOM   3675 HB2  LYS   248     -10.032 -28.671   2.825  0.036200
ATOM   3676 HB3  LYS   248      -9.987 -30.019   3.989  0.036200
ATOM   3677 CG   LYS   248     -10.796 -28.204   4.769  0.018700
ATOM   3678 HG2  LYS   248     -10.473 -28.154   5.809  0.010300
ATOM   3679 HG3  LYS   248     -10.858 -27.176   4.413  0.010300
ATOM   3680 CD   LYS   248     -12.184 -28.758   4.872 -0.047900
ATOM   3681 HD2  LYS   248     -12.128 -29.837   5.016  0.062100
ATOM   3682 HD3  LYS   248     -12.602 -28.349   5.792  0.062100
ATOM   3683 CE   LYS   248     -13.144 -28.466   3.752 -0.014300
ATOM   3684 HE2  LYS   248     -12.699 -27.727   3.085  0.113500
ATOM   3685 HE3  LYS   248     -13.306 -29.376   3.174  0.113500
ATOM   3686 NZ   LYS   248     -14.437 -27.961   4.290 -0.385400
ATOM   3687 HZ1  LYS   248     -15.108 -27.836   3.545  0.340000
ATOM   3688 HZ2  LYS   248     -14.848 -28.638   4.917  0.340000
ATOM   3689 HZ3  LYS   248     -14.358 -27.111   4.828  0.340000
ATOM   3690 C    LYS   248      -8.013 -27.253   3.792  0.734100
ATOM   3691 O    LYS   248      -8.007 -26.271   4.557 -0.589400
ATOM   3692 N    PRO   249      -7.768 -27.175   2.493 -0.254800
ATOM   3693 CD   PRO   249      -7.760 -28.308   1.557  0.019200
ATOM   3694 HD2  PRO   249      -8.767 -28.509   1.192  0.039100
ATOM   3695 HD3  PRO   249      -7.295 -29.215   1.945  0.039100
ATOM   3696 CG   PRO   249      -6.923 -27.816   0.398  0.018900
ATOM   3697 HG2  PRO   249      -7.203 -28.296  -0.539  0.021300
ATOM   3698 HG3  PRO   249      -5.868 -27.975   0.621  0.021300
ATOM   3699 CB   PRO   249      -7.219 -26.336   0.373 -0.007000
ATOM   3700 HB2  PRO   249      -8.141 -26.170  -0.184  0.025300
ATOM   3701 HB3  PRO   249      -6.397 -25.789  -0.090  0.025300
ATOM   3702 CA   PRO   249      -7.405 -25.925   1.838 -0.026600
ATOM   3703 HA   PRO   249      -6.452 -25.578   2.237  0.064100
ATOM   3704 C    PRO   249      -8.477 -24.868   2.025  0.589600
ATOM   3705 O    PRO   249      -9.659 -25.151   1.817 -0.574800
ATOM   3706 N    ILE   250      -8.113 -23.642   2.384 -0.415700
ATOM   3707 H    ILE   250      -7.151 -23.479   2.644  0.271900
ATOM   3708 CA   ILE   250      -9.116 -22.577   2.564 -0.059700
ATOM   3709 HA   ILE   250      -9.908 -22.949   3.214  0.086900
ATOM   3710 CB   ILE   250      -8.595 -21.254   3.232  0.130300
ATOM   3711 HB   ILE   250      -9.415 -20.537   3.258  0.018700
ATOM   3712 CG2  ILE   250      -8.169 -21.442   4.682 -0.320400
ATOM   3713 1HG2 ILE   250      -7.355 -22.164   4.751  0.088200
ATOM   3714 2HG2 ILE   250      -7.910 -20.470   5.100  0.088200
ATOM   3715 3HG2 ILE   250      -9.011 -21.836   5.252  0.088200
ATOM   3716 CG1  ILE   250      -7.504 -20.648   2.315 -0.043000
ATOM   3717 2HG1 ILE   250      -7.946 -20.280   1.389  0.023600
ATOM   3718 3HG1 ILE   250      -7.059 -19.793   2.825  0.023600
ATOM   3719 CD1  ILE   250      -6.379 -21.667   1.975 -0.066000
ATOM   3720 1HD1 ILE   250      -6.622 -22.279   1.106  0.018600
ATOM   3721 2HD1 ILE   250      -5.509 -21.088   1.666  0.018600
ATOM   3722 3HD1 ILE   250      -6.050 -22.233   2.846  0.018600
ATOM   3723 C    ILE   250      -9.848 -22.239   1.293  0.597300
ATOM   3724 O    ILE   250     -10.914 -21.639   1.410 -0.567900
ATOM   3725 N    GLN   251      -9.335 -22.563   0.123 -0.415700
ATOM   3726 H    GLN   251      -8.479 -23.098   0.102  0.271900
ATOM   3727 CA   GLN   251     -10.101 -22.213  -1.107 -0.003100
ATOM   3728 HA   GLN   251     -10.359 -21.155  -1.043  0.085000
ATOM   3729 CB   GLN   251      -9.375 -22.402  -2.422 -0.003600
ATOM   3730 HB2  GLN   251     -10.120 -22.313  -3.213  0.017100
ATOM   3731 HB3  GLN   251      -8.694 -21.561  -2.554  0.017100
ATOM   3732 CG   GLN   251      -8.595 -23.671  -2.674 -0.064500
ATOM   3733 HG2  GLN   251      -9.180 -24.542  -2.380  0.035200
ATOM   3734 HG3  GLN   251      -8.405 -23.739  -3.745  0.035200
ATOM   3735 CD   GLN   251      -7.264 -23.679  -1.942  0.695100
ATOM   3736 OE1  GLN   251      -7.161 -23.374  -0.756 -0.608600
ATOM   3737 NE2  GLN   251      -6.222 -24.046  -2.667 -0.940700
ATOM   3738 1HE2 GLN   251      -5.316 -24.103  -2.225  0.425100
ATOM   3739 2HE2 GLN   251      -6.358 -24.536  -3.540  0.425100
ATOM   3740 C    GLN   251     -11.431 -22.971  -1.034  0.597300
ATOM   3741 O    GLN   251     -12.501 -22.503  -1.436 -0.567900
ATOM   3742 N    GLU   252     -11.350 -24.158  -0.459 -0.516300
ATOM   3743 H    GLU   252     -10.452 -24.453  -0.104  0.293600
ATOM   3744 CA   GLU   252     -12.458 -25.059  -0.246  0.039700
ATOM   3745 HA   GLU   252     -13.050 -25.158  -1.155  0.110500
ATOM   3746 CB   GLU   252     -11.980 -26.454   0.145  0.056000
ATOM   3747 HB2  GLU   252     -11.235 -26.419   0.939 -0.017300
ATOM   3748 HB3  GLU   252     -12.855 -26.940   0.576 -0.017300
ATOM   3749 CG   GLU   252     -11.526 -27.383  -0.993  0.013600
ATOM   3750 HG2  GLU   252     -12.362 -27.576  -1.665 -0.042500
ATOM   3751 HG3  GLU   252     -10.726 -26.900  -1.554 -0.042500
ATOM   3752 CD   GLU   252     -11.019 -28.682  -0.413  0.805400
ATOM   3753 OE1  GLU   252     -10.409 -29.563  -1.018 -0.818800
ATOM   3754 OE2  GLU   252     -11.286 -28.785   0.798 -0.818800
ATOM   3755 C    GLU   252     -13.351 -24.580   0.874  0.536600
ATOM   3756 O    GLU   252     -14.562 -24.424   0.663 -0.581900
ATOM   3757 N    VAL   253     -12.738 -24.369   2.036 -0.415700
ATOM   3758 H    VAL   253     -11.747 -24.547   2.107  0.271900
ATOM   3759 CA   VAL   253     -13.501 -23.916   3.206 -0.087500
ATOM   3760 HA   VAL   253     -14.298 -24.643   3.359  0.096900
ATOM   3761 CB   VAL   253     -12.717 -23.872   4.525  0.298500
ATOM   3762 HB   VAL   253     -13.294 -24.493   5.210 -0.029700
ATOM   3763 CG1  VAL   253     -11.319 -24.487   4.511 -0.319200
ATOM   3764 1HG1 VAL   253     -11.076 -25.079   3.629  0.079100
ATOM   3765 2HG1 VAL   253     -10.554 -23.771   4.810  0.079100
ATOM   3766 3HG1 VAL   253     -11.300 -25.197   5.338  0.079100
ATOM   3767 CG2  VAL   253     -12.702 -22.491   5.186 -0.319200
ATOM   3768 1HG2 VAL   253     -13.713 -22.121   5.356  0.079100
ATOM   3769 2HG2 VAL   253     -12.212 -22.563   6.157  0.079100
ATOM   3770 3HG2 VAL   253     -12.138 -21.791   4.570  0.079100
ATOM   3771 C    VAL   253     -14.212 -22.625   2.815  0.597300
ATOM   3772 O    VAL   253     -15.365 -22.427   3.184 -0.567900
ATOM   3773 N    LEU   254     -13.547 -21.799   2.018 -0.415700
ATOM   3774 H    LEU   254     -12.595 -22.043   1.784  0.271900
ATOM   3775 CA   LEU   254     -14.043 -20.539   1.505 -0.051800
ATOM   3776 HA   LEU   254     -14.515 -19.981   2.314  0.092200
ATOM   3777 CB   LEU   254     -12.881 -19.723   0.940 -0.110200
ATOM   3778 HB2  LEU   254     -12.286 -20.314   0.243  0.045700
ATOM   3779 HB3  LEU   254     -13.375 -19.086   0.206  0.045700
ATOM   3780 CG   LEU   254     -12.017 -18.765   1.738  0.353100
ATOM   3781 HG   LEU   254     -10.984 -18.841   1.399 -0.036100
ATOM   3782 CD1  LEU   254     -12.507 -17.338   1.483 -0.412100
ATOM   3783 1HD1 LEU   254     -12.406 -17.087   0.427  0.100000
ATOM   3784 2HD1 LEU   254     -13.550 -17.233   1.782  0.100000
ATOM   3785 3HD1 LEU   254     -11.900 -16.636   2.056  0.100000
ATOM   3786 CD2  LEU   254     -12.072 -19.004   3.236 -0.412100
ATOM   3787 1HD2 LEU   254     -11.720 -20.016   3.439  0.100000
ATOM   3788 2HD2 LEU   254     -11.414 -18.302   3.747  0.100000
ATOM   3789 3HD2 LEU   254     -13.085 -18.877   3.618  0.100000
ATOM   3790 C    LEU   254     -15.111 -20.754   0.446  0.597300
ATOM   3791 O    LEU   254     -16.136 -20.045   0.461 -0.567900
ATOM   3792 N    THR   255     -14.868 -21.713  -0.465 -0.415700
ATOM   3793 H    THR   255     -14.002 -22.233  -0.458  0.271900
ATOM   3794 CA   THR   255     -15.912 -21.957  -1.487 -0.038900
ATOM   3795 HA   THR   255     -16.217 -20.987  -1.879  0.100700
ATOM   3796 CB   THR   255     -15.520 -22.795  -2.742  0.365400
ATOM   3797 HB   THR   255     -16.442 -23.057  -3.260  0.004300
ATOM   3798 CG2  THR   255     -14.609 -22.108  -3.766 -0.243800
ATOM   3799 1HG2 THR   255     -13.619 -21.898  -3.361  0.064200
ATOM   3800 2HG2 THR   255     -14.502 -22.743  -4.646  0.064200
ATOM   3801 3HG2 THR   255     -15.086 -21.166  -4.034  0.064200
ATOM   3802 OG1  THR   255     -14.909 -24.010  -2.259 -0.676100
ATOM   3803 HG1  THR   255     -14.108 -23.707  -1.825  0.410200
ATOM   3804 C    THR   255     -17.151 -22.513  -0.787  0.597300
ATOM   3805 O    THR   255     -18.252 -22.197  -1.217 -0.567900
ATOM   3806 N    GLU   256     -17.003 -23.281   0.289 -0.516300
ATOM   3807 H    GLU   256     -16.070 -23.560   0.559  0.293600
ATOM   3808 CA   GLU   256     -18.150 -23.851   1.015  0.039700
ATOM   3809 HA   GLU   256     -18.840 -24.269   0.281  0.110500
ATOM   3810 CB   GLU   256     -17.774 -24.993   1.972  0.056000
ATOM   3811 HB2  GLU   256     -17.091 -24.599   2.724 -0.017300
ATOM   3812 HB3  GLU   256     -18.690 -25.268   2.494 -0.017300
ATOM   3813 CG   GLU   256     -17.165 -26.282   1.414  0.013600
ATOM   3814 HG2  GLU   256     -17.730 -26.547   0.521 -0.042500
ATOM   3815 HG3  GLU   256     -16.144 -26.097   1.082 -0.042500
ATOM   3816 CD   GLU   256     -17.141 -27.505   2.306  0.805400
ATOM   3817 OE1  GLU   256     -16.203 -28.320   2.425 -0.818800
ATOM   3818 OE2  GLU   256     -18.161 -27.699   2.973 -0.818800
ATOM   3819 C    GLU   256     -18.932 -22.804   1.794  0.536600
ATOM   3820 O    GLU   256     -20.179 -22.846   1.841 -0.581900
ATOM   3821 N    MET   257     -18.227 -21.800   2.368 -0.415700
ATOM   3822 H    MET   257     -17.218 -21.829   2.344  0.271900
ATOM   3823 CA   MET   257     -18.904 -20.789   3.195 -0.023700
ATOM   3824 HA   MET   257     -19.550 -21.268   3.931  0.088000
ATOM   3825 CB   MET   257     -17.911 -19.883   3.892  0.034200
ATOM   3826 HB2  MET   257     -17.226 -19.467   3.153  0.024100
ATOM   3827 HB3  MET   257     -18.449 -19.058   4.359  0.024100
ATOM   3828 CG   MET   257     -17.091 -20.564   4.957  0.001800
ATOM   3829 HG2  MET   257     -17.752 -20.782   5.796  0.044000
ATOM   3830 HG3  MET   257     -16.708 -21.525   4.613  0.044000
ATOM   3831 SD   MET   257     -15.776 -19.515   5.558 -0.273700
ATOM   3832 CE   MET   257     -16.513 -17.986   6.139 -0.053600
ATOM   3833 HE1  MET   257     -15.738 -17.351   6.569  0.068400
ATOM   3834 HE2  MET   257     -16.999 -17.462   5.316  0.068400
ATOM   3835 HE3  MET   257     -17.251 -18.208   6.911  0.068400
ATOM   3836 C    MET   257     -19.741 -19.847   2.358  0.597300
ATOM   3837 O    MET   257     -20.846 -19.451   2.749 -0.567900
ATOM   3838 N    SER   258     -19.172 -19.485   1.213 -0.415700
ATOM   3839 H    SER   258     -18.277 -19.887   0.970  0.271900
ATOM   3840 CA   SER   258     -19.815 -18.561   0.277 -0.024900
ATOM   3841 HA   SER   258     -20.414 -17.839   0.834  0.084300
ATOM   3842 CB   SER   258     -18.786 -17.771  -0.533  0.211700
ATOM   3843 HB2  SER   258     -19.268 -17.244  -1.357  0.035200
ATOM   3844 HB3  SER   258     -18.345 -17.039   0.143  0.035200
ATOM   3845 OG   SER   258     -17.767 -18.628  -1.018 -0.654600
ATOM   3846 HG   SER   258     -17.204 -18.956  -0.314  0.427500
ATOM   3847 C    SER   258     -20.757 -19.300  -0.655  0.597300
ATOM   3848 O    SER   258     -21.357 -18.701  -1.553 -0.567900
ATOM   3849 N    ASN   259     -20.895 -20.600  -0.436 -0.415700
ATOM   3850 H    ASN   259     -20.355 -21.047   0.291  0.271900
ATOM   3851 CA   ASN   259     -21.813 -21.408  -1.223  0.014300
ATOM   3852 HA   ASN   259     -21.629 -22.468  -1.045  0.104800
ATOM   3853 CB   ASN   259     -23.261 -21.010  -0.866 -0.204100
ATOM   3854 HB2  ASN   259     -23.390 -19.930  -0.794  0.079700
ATOM   3855 HB3  ASN   259     -23.926 -21.365  -1.653  0.079700
ATOM   3856 CG   ASN   259     -23.799 -21.660   0.395  0.713000
ATOM   3857 OD1  ASN   259     -24.737 -21.163   1.007 -0.593100
ATOM   3858 ND2  ASN   259     -23.212 -22.732   0.843 -0.919100
ATOM   3859 1HD2 ASN   259     -23.407 -22.966   1.806  0.419600
ATOM   3860 2HD2 ASN   259     -22.377 -23.097   0.406  0.419600
ATOM   3861 C    ASN   259     -21.571 -21.192  -2.721  0.597300
ATOM   3862 O    ASN   259     -22.405 -20.600  -3.418 -0.567900
ATOM   3863 N    GLY   260     -20.414 -21.597  -3.246 -0.415700
ATOM   3864 H    GLY   260     -19.749 -22.070  -2.651  0.271900
ATOM   3865 CA   GLY   260     -20.099 -21.414  -4.675 -0.025200
ATOM   3866 HA2  GLY   260     -19.934 -22.395  -5.119  0.069800
ATOM   3867 HA3  GLY   260     -20.916 -20.939  -5.218  0.069800
ATOM   3868 C    GLY   260     -18.849 -20.598  -4.901  0.597300
ATOM   3869 O    GLY   260     -18.123 -20.824  -5.866 -0.567900
ATOM   3870 N    GLY   261     -18.601 -19.682  -3.996 -0.415700
ATOM   3871 H    GLY   261     -19.269 -19.586  -3.245  0.271900
ATOM   3872 CA   GLY   261     -17.485 -18.774  -3.983 -0.025200
ATOM   3873 HA2  GLY   261     -16.801 -19.031  -3.175  0.069800
ATOM   3874 HA3  GLY   261     -16.917 -18.864  -4.909  0.069800
ATOM   3875 C    GLY   261     -17.927 -17.327  -3.864  0.597300
ATOM   3876 O    GLY   261     -19.041 -16.882  -4.171 -0.567900
ATOM   3877 N    VAL   262     -16.976 -16.553  -3.419 -0.415700
ATOM   3878 H    VAL   262     -16.078 -16.981  -3.244  0.271900
ATOM   3879 CA   VAL   262     -17.107 -15.105  -3.161 -0.087500
ATOM   3880 HA   VAL   262     -18.018 -14.936  -2.586  0.096900
ATOM   3881 CB   VAL   262     -15.889 -14.811  -2.246  0.298500
ATOM   3882 HB   VAL   262     -16.022 -13.826  -1.799 -0.029700
ATOM   3883 CG1  VAL   262     -15.855 -15.864  -1.118 -0.319200
ATOM   3884 1HG1 VAL   262     -15.543 -16.853  -1.452  0.079100
ATOM   3885 2HG1 VAL   262     -15.130 -15.544  -0.370  0.079100
ATOM   3886 3HG1 VAL   262     -16.828 -15.896  -0.628  0.079100
ATOM   3887 CG2  VAL   262     -14.562 -14.832  -2.989 -0.319200
ATOM   3888 1HG2 VAL   262     -13.735 -14.779  -2.282  0.079100
ATOM   3889 2HG2 VAL   262     -14.461 -15.727  -3.604  0.079100
ATOM   3890 3HG2 VAL   262     -14.512 -13.965  -3.648  0.079100
ATOM   3891 C    VAL   262     -17.229 -14.349  -4.464  0.597300
ATOM   3892 O    VAL   262     -16.850 -14.771  -5.565 -0.567900
ATOM   3893 N    ASP   263     -17.802 -13.154  -4.381 -0.516300
ATOM   3894 H    ASP   263     -18.065 -12.799  -3.472  0.293600
ATOM   3895 CA   ASP   263     -18.007 -12.265  -5.535  0.038100
ATOM   3896 HA   ASP   263     -18.352 -12.842  -6.393  0.088000
ATOM   3897 CB   ASP   263     -19.074 -11.263  -5.130 -0.030300
ATOM   3898 HB2  ASP   263     -18.864 -10.829  -4.152 -0.012200
ATOM   3899 HB3  ASP   263     -19.072 -10.449  -5.855 -0.012200
ATOM   3900 CG   ASP   263     -20.446 -11.903  -5.164  0.799400
ATOM   3901 OD1  ASP   263     -21.145 -11.971  -4.158 -0.801400
ATOM   3902 OD2  ASP   263     -20.800 -12.258  -6.316 -0.801400
ATOM   3903 C    ASP   263     -16.710 -11.575  -5.937  0.536600
ATOM   3904 O    ASP   263     -16.450 -11.304  -7.135 -0.581900
ATOM   3905 N    PHE   264     -15.921 -11.284  -4.907 -0.415700
ATOM   3906 H    PHE   264     -16.253 -11.517  -3.982  0.271900
ATOM   3907 CA   PHE   264     -14.647 -10.578  -5.014 -0.002400
ATOM   3908 HA   PHE   264     -14.286 -10.824  -6.013  0.097800
ATOM   3909 CB   PHE   264     -14.785  -9.064  -4.895 -0.034300
ATOM   3910 HB2  PHE   264     -14.868  -8.806  -3.839  0.029500
ATOM   3911 HB3  PHE   264     -13.865  -8.605  -5.257  0.029500
ATOM   3912 CG   PHE   264     -15.958  -8.441  -5.605  0.011800
ATOM   3913 CD1  PHE   264     -17.150  -8.300  -4.932 -0.125600
ATOM   3914 HD1  PHE   264     -17.243  -8.636  -3.909  0.133000
ATOM   3915 CE1  PHE   264     -18.238  -7.712  -5.568 -0.170400
ATOM   3916 HE1  PHE   264     -19.181  -7.607  -5.053  0.143000
ATOM   3917 CZ   PHE   264     -18.133  -7.315  -6.905 -0.107200
ATOM   3918 HZ   PHE   264     -18.992  -6.912  -7.421  0.129700
ATOM   3919 CE2  PHE   264     -16.912  -7.425  -7.581 -0.170400
ATOM   3920 HE2  PHE   264     -16.809  -7.085  -8.601  0.143000
ATOM   3921 CD2  PHE   264     -15.835  -8.003  -6.921 -0.125600
ATOM   3922 HD2  PHE   264     -14.884  -8.093  -7.424  0.133000
ATOM   3923 C    PHE   264     -13.697 -11.043  -3.931  0.597300
ATOM   3924 O    PHE   264     -14.024 -11.233  -2.751 -0.567900
ATOM   3925 N    SER   265     -12.481 -11.265  -4.357 -0.415700
ATOM   3926 H    SER   265     -12.245 -11.082  -5.322  0.271900
ATOM   3927 CA   SER   265     -11.426 -11.691  -3.438 -0.024900
ATOM   3928 HA   SER   265     -11.826 -11.617  -2.427  0.084300
ATOM   3929 CB   SER   265     -11.073 -13.139  -3.653  0.211700
ATOM   3930 HB2  SER   265     -10.432 -13.483  -2.841  0.035200
ATOM   3931 HB3  SER   265     -11.976 -13.748  -3.684  0.035200
ATOM   3932 OG   SER   265     -10.363 -13.238  -4.894 -0.654600
ATOM   3933 HG   SER   265     -10.247 -14.172  -5.081  0.427500
ATOM   3934 C    SER   265     -10.302 -10.690  -3.645  0.597300
ATOM   3935 O    SER   265     -10.159 -10.128  -4.721 -0.567900
ATOM   3936 N    PHE   266      -9.549 -10.489  -2.571 -0.415700
ATOM   3937 H    PHE   266      -9.788 -10.956  -1.708  0.271900
ATOM   3938 CA   PHE   266      -8.410  -9.546  -2.569 -0.002400
ATOM   3939 HA   PHE   266      -8.187  -9.266  -3.599  0.097800
ATOM   3940 CB   PHE   266      -8.747  -8.260  -1.816 -0.034300
ATOM   3941 HB2  PHE   266      -8.975  -8.496  -0.776  0.029500
ATOM   3942 HB3  PHE   266      -7.866  -7.619  -1.816  0.029500
ATOM   3943 CG   PHE   266      -9.887  -7.481  -2.407  0.011800
ATOM   3944 CD1  PHE   266     -11.165  -7.627  -1.872 -0.125600
ATOM   3945 HD1  PHE   266     -11.333  -8.324  -1.064  0.133000
ATOM   3946 CE1  PHE   266     -12.243  -6.943  -2.402 -0.170400
ATOM   3947 HE1  PHE   266     -13.234  -7.106  -2.006  0.143000
ATOM   3948 CZ   PHE   266     -12.067  -6.082  -3.473 -0.107200
ATOM   3949 HZ   PHE   266     -12.925  -5.599  -3.918  0.129700
ATOM   3950 CE2  PHE   266     -10.787  -5.919  -4.014 -0.170400
ATOM   3951 HE2  PHE   266     -10.644  -5.316  -4.898  0.143000
ATOM   3952 CD2  PHE   266      -9.686  -6.608  -3.476 -0.125600
ATOM   3953 HD2  PHE   266      -8.697  -6.486  -3.893  0.133000
ATOM   3954 C    PHE   266      -7.188 -10.203  -1.994  0.597300
ATOM   3955 O    PHE   266      -7.290 -10.704  -0.865 -0.567900
ATOM   3956 N    GLH   267      -6.076 -10.209  -2.714 -0.415700
ATOM   3957 H    GLH   267      -6.091  -9.802  -3.639  0.271900
ATOM   3958 CA   GLH   267      -4.829 -10.751  -2.213  0.014500
ATOM   3959 HA   GLH   267      -5.022 -11.280  -1.280  0.077900
ATOM   3960 CB   GLH   267      -4.081 -11.708  -3.144 -0.007100
ATOM   3961 HB2  GLH   267      -4.826 -12.373  -3.582  0.025600
ATOM   3962 HB3  GLH   267      -3.590 -11.187  -3.966  0.025600
ATOM   3963 CG   GLH   267      -3.103 -12.594  -2.359 -0.017400
ATOM   3964 HG2  GLH   267      -3.540 -12.880  -1.403  0.043000
ATOM   3965 HG3  GLH   267      -2.952 -13.504  -2.939  0.043000
ATOM   3966 CD   GLH   267      -1.742 -11.996  -2.133  0.680100
ATOM   3967 OE1  GLH   267      -1.478 -10.866  -2.536 -0.583800
ATOM   3968 OE2  GLH   267      -0.865 -12.728  -1.542 -0.651100
ATOM   3969 HE2  GLH   267      -0.963 -13.648  -1.799  0.464100
ATOM   3970 C    GLH   267      -3.954  -9.528  -1.896  0.597300
ATOM   3971 O    GLH   267      -3.276  -8.949  -2.747 -0.567900
ATOM   3972 N    VAL   268      -4.001  -9.139  -0.631 -0.415700
ATOM   3973 H    VAL   268      -4.574  -9.647   0.028  0.271900
ATOM   3974 CA   VAL   268      -3.293  -7.983  -0.123 -0.087500
ATOM   3975 HA   VAL   268      -2.983  -7.372  -0.970  0.096900
ATOM   3976 CB   VAL   268      -4.163  -7.069   0.773  0.298500
ATOM   3977 HB   VAL   268      -3.846  -6.038   0.618 -0.029700
ATOM   3978 CG1  VAL   268      -5.654  -7.124   0.449 -0.319200
ATOM   3979 1HG1 VAL   268      -6.064  -8.104   0.696  0.079100
ATOM   3980 2HG1 VAL   268      -6.180  -6.367   1.032  0.079100
ATOM   3981 3HG1 VAL   268      -5.805  -6.925  -0.612  0.079100
ATOM   3982 CG2  VAL   268      -3.951  -7.399   2.238 -0.319200
ATOM   3983 1HG2 VAL   268      -3.289  -6.678   2.718  0.079100
ATOM   3984 2HG2 VAL   268      -4.910  -7.299   2.746  0.079100
ATOM   3985 3HG2 VAL   268      -3.614  -8.417   2.432  0.079100
ATOM   3986 C    VAL   268      -2.017  -8.336   0.604  0.597300
ATOM   3987 O    VAL   268      -1.539  -7.391   1.271 -0.567900
ATOM   3988 N    ILE   269      -1.472  -9.531   0.510 -0.415700
ATOM   3989 H    ILE   269      -1.946 -10.202  -0.078  0.271900
ATOM   3990 CA   ILE   269      -0.237  -9.931   1.177 -0.059700
ATOM   3991 HA   ILE   269      -0.076  -9.301   2.051  0.086900
ATOM   3992 CB   ILE   269      -0.244 -11.424   1.638  0.130300
ATOM   3993 HB   ILE   269      -0.116 -12.056   0.760  0.018700
ATOM   3994 CG2  ILE   269       0.974 -11.674   2.562 -0.320400
ATOM   3995 1HG2 ILE   269       0.883 -11.028   3.435  0.088200
ATOM   3996 2HG2 ILE   269       1.006 -12.703   2.920  0.088200
ATOM   3997 3HG2 ILE   269       1.922 -11.463   2.067  0.088200
ATOM   3998 CG1  ILE   269      -1.552 -11.866   2.305 -0.043000
ATOM   3999 2HG1 ILE   269      -1.700 -11.304   3.227  0.023600
ATOM   4000 3HG1 ILE   269      -2.384 -11.674   1.628  0.023600
ATOM   4001 CD1  ILE   269      -1.559 -13.390   2.622 -0.066000
ATOM   4002 1HD1 ILE   269      -0.978 -13.592   3.522  0.018600
ATOM   4003 2HD1 ILE   269      -2.585 -13.713   2.800  0.018600
ATOM   4004 3HD1 ILE   269      -1.145 -13.960   1.790  0.018600
ATOM   4005 C    ILE   269       0.978  -9.804   0.256  0.597300
ATOM   4006 O    ILE   269       2.048  -9.362   0.709 -0.567900
ATOM   4007 N    GLY   270       0.800 -10.233  -0.996 -0.415700
ATOM   4008 H    GLY   270      -0.135 -10.476  -1.289  0.271900
ATOM   4009 CA   GLY   270       1.821 -10.261  -2.034 -0.025200
ATOM   4010 HA2  GLY   270       1.358  -9.973  -2.978  0.069800
ATOM   4011 HA3  GLY   270       2.619  -9.556  -1.800  0.069800
ATOM   4012 C    GLY   270       2.428 -11.669  -2.229  0.597300
ATOM   4013 O    GLY   270       3.448 -11.841  -2.902 -0.567900
ATOM   4014 N    ARG   271       1.834 -12.705  -1.660 -0.347900
ATOM   4015 H    ARG   271       0.968 -12.526  -1.173  0.274700
ATOM   4016 CA   ARG   271       2.305 -14.097  -1.768 -0.263700
ATOM   4017 HA   ARG   271       3.392 -14.142  -1.701  0.156000
ATOM   4018 CB   ARG   271       1.676 -14.883  -0.630 -0.000700
ATOM   4019 HB2  ARG   271       0.597 -14.870  -0.779  0.032700
ATOM   4020 HB3  ARG   271       2.026 -15.915  -0.669  0.032700
ATOM   4021 CG   ARG   271       1.895 -14.235   0.743  0.039000
ATOM   4022 HG2  ARG   271       2.204 -13.191   0.683  0.028500
ATOM   4023 HG3  ARG   271       1.001 -14.329   1.359  0.028500
ATOM   4024 CD   ARG   271       3.055 -15.034   1.344  0.048600
ATOM   4025 HD2  ARG   271       3.828 -15.228   0.601  0.068700
ATOM   4026 HD3  ARG   271       3.484 -14.484   2.182  0.068700
ATOM   4027 NE   ARG   271       2.412 -16.255   1.829 -0.529500
ATOM   4028 HE   ARG   271       1.426 -16.206   2.041  0.345600
ATOM   4029 CZ   ARG   271       2.949 -17.429   2.028  0.807600
ATOM   4030 NH1  ARG   271       4.243 -17.577   1.840 -0.862700
ATOM   4031 1HH1 ARG   271       4.834 -16.773   1.686  0.447800
ATOM   4032 2HH1 ARG   271       4.639 -18.498   1.965  0.447800
ATOM   4033 NH2  ARG   271       2.162 -18.445   2.389 -0.862700
ATOM   4034 1HH2 ARG   271       1.170 -18.297   2.506  0.447800
ATOM   4035 2HH2 ARG   271       2.571 -19.365   2.468  0.447800
ATOM   4036 C    ARG   271       1.847 -14.748  -3.061  0.734100
ATOM   4037 O    ARG   271       0.657 -14.607  -3.362 -0.589400
ATOM   4038 N    LEU   272       2.687 -15.466  -3.775 -0.415700
ATOM   4039 H    LEU   272       3.645 -15.532  -3.462  0.271900
ATOM   4040 CA   LEU   272       2.310 -16.132  -5.034 -0.051800
ATOM   4041 HA   LEU   272       1.889 -15.372  -5.692  0.092200
ATOM   4042 CB   LEU   272       3.548 -16.764  -5.670 -0.110200
ATOM   4043 HB2  LEU   272       4.059 -17.339  -4.898  0.045700
ATOM   4044 HB3  LEU   272       3.218 -17.479  -6.423  0.045700
ATOM   4045 CG   LEU   272       4.550 -15.839  -6.328  0.353100
ATOM   4046 HG   LEU   272       4.851 -15.063  -5.623 -0.036100
ATOM   4047 CD1  LEU   272       5.771 -16.697  -6.701 -0.412100
ATOM   4048 1HD1 LEU   272       6.251 -17.095  -5.807  0.100000
ATOM   4049 2HD1 LEU   272       5.360 -17.507  -7.303  0.100000
ATOM   4050 3HD1 LEU   272       6.488 -16.114  -7.280  0.100000
ATOM   4051 CD2  LEU   272       3.898 -15.215  -7.528 -0.412100
ATOM   4052 1HD2 LEU   272       2.811 -15.151  -7.468  0.100000
ATOM   4053 2HD2 LEU   272       4.259 -14.188  -7.574  0.100000
ATOM   4054 3HD2 LEU   272       4.253 -15.686  -8.444  0.100000
ATOM   4055 C    LEU   272       1.230 -17.207  -4.898  0.597300
ATOM   4056 O    LEU   272       0.272 -17.278  -5.687 -0.567900
ATOM   4057 N    ASP   273       1.417 -18.063  -3.911 -0.516300
ATOM   4058 H    ASP   273       2.176 -17.911  -3.262  0.293600
ATOM   4059 CA   ASP   273       0.464 -19.142  -3.628  0.038100
ATOM   4060 HA   ASP   273       0.335 -19.748  -4.524  0.088000
ATOM   4061 CB   ASP   273       1.007 -20.052  -2.530 -0.030300
ATOM   4062 HB2  ASP   273       0.232 -20.772  -2.266 -0.012200
ATOM   4063 HB3  ASP   273       1.845 -20.608  -2.950 -0.012200
ATOM   4064 CG   ASP   273       1.490 -19.378  -1.265  0.799400
ATOM   4065 OD1  ASP   273       1.568 -18.135  -1.194 -0.801400
ATOM   4066 OD2  ASP   273       1.823 -20.146  -0.330 -0.801400
ATOM   4067 C    ASP   273      -0.888 -18.538  -3.295  0.536600
ATOM   4068 O    ASP   273      -1.930 -18.935  -3.823 -0.581900
ATOM   4069 N    THR   274      -0.880 -17.549  -2.418 -0.415700
ATOM   4070 H    THR   274      -0.016 -17.378  -1.924  0.271900
ATOM   4071 CA   THR   274      -2.092 -16.857  -1.952 -0.038900
ATOM   4072 HA   THR   274      -2.779 -17.607  -1.559  0.100700
ATOM   4073 CB   THR   274      -1.729 -15.900  -0.787  0.365400
ATOM   4074 HB   THR   274      -1.196 -15.074  -1.256  0.004300
ATOM   4075 CG2  THR   274      -2.903 -15.295  -0.006 -0.243800
ATOM   4076 1HG2 THR   274      -3.816 -15.316  -0.603  0.064200
ATOM   4077 2HG2 THR   274      -3.084 -15.848   0.915  0.064200
ATOM   4078 3HG2 THR   274      -2.678 -14.258   0.242  0.064200
ATOM   4079 OG1  THR   274      -0.935 -16.719   0.103 -0.676100
ATOM   4080 HG1  THR   274      -1.487 -17.472   0.326  0.410200
ATOM   4081 C    THR   274      -2.793 -16.164  -3.110  0.597300
ATOM   4082 O    THR   274      -4.012 -15.962  -3.056 -0.567900
ATOM   4083 N    MET   275      -2.033 -15.820  -4.147 -0.415700
ATOM   4084 H    MET   275      -1.043 -16.020  -4.112  0.271900
ATOM   4085 CA   MET   275      -2.556 -15.155  -5.333 -0.023700
ATOM   4086 HA   MET   275      -3.152 -14.292  -5.036  0.088000
ATOM   4087 CB   MET   275      -1.442 -14.688  -6.245  0.034200
ATOM   4088 HB2  MET   275      -0.514 -15.210  -6.011  0.024100
ATOM   4089 HB3  MET   275      -1.678 -14.867  -7.294  0.024100
ATOM   4090 CG   MET   275      -1.146 -13.227  -6.066  0.001800
ATOM   4091 HG2  MET   275      -1.849 -12.643  -6.661  0.044000
ATOM   4092 HG3  MET   275      -1.222 -12.962  -5.011  0.044000
ATOM   4093 SD   MET   275       0.550 -12.955  -6.628 -0.273700
ATOM   4094 CE   MET   275       1.061 -11.657  -5.473 -0.053600
ATOM   4095 HE1  MET   275       2.117 -11.427  -5.620  0.068400
ATOM   4096 HE2  MET   275       0.467 -10.759  -5.645  0.068400
ATOM   4097 HE3  MET   275       0.905 -11.999  -4.450  0.068400
ATOM   4098 C    MET   275      -3.496 -16.066  -6.111  0.597300
ATOM   4099 O    MET   275      -4.549 -15.627  -6.545 -0.567900
ATOM   4100 N    VAL   276      -3.058 -17.299  -6.254 -0.415700
ATOM   4101 H    VAL   276      -2.157 -17.517  -5.853  0.271900
ATOM   4102 CA   VAL   276      -3.769 -18.374  -6.943 -0.087500
ATOM   4103 HA   VAL   276      -4.193 -17.979  -7.866  0.096900
ATOM   4104 CB   VAL   276      -2.751 -19.462  -7.331  0.298500
ATOM   4105 HB   VAL   276      -2.243 -19.799  -6.428 -0.029700
ATOM   4106 CG1  VAL   276      -3.362 -20.680  -8.007 -0.319200
ATOM   4107 1HG1 VAL   276      -3.574 -20.443  -9.049  0.079100
ATOM   4108 2HG1 VAL   276      -2.690 -21.536  -7.938  0.079100
ATOM   4109 3HG1 VAL   276      -4.317 -20.921  -7.539  0.079100
ATOM   4110 CG2  VAL   276      -1.711 -18.850  -8.274 -0.319200
ATOM   4111 1HG2 VAL   276      -1.125 -18.085  -7.764  0.079100
ATOM   4112 2HG2 VAL   276      -1.023 -19.626  -8.607  0.079100
ATOM   4113 3HG2 VAL   276      -2.198 -18.413  -9.145  0.079100
ATOM   4114 C    VAL   276      -4.935 -18.775  -6.064  0.597300
ATOM   4115 O    VAL   276      -6.079 -18.827  -6.542 -0.567900
ATOM   4116 N    THR   277      -4.658 -18.974  -4.782 -0.415700
ATOM   4117 H    THR   277      -3.705 -18.955  -4.449  0.271900
ATOM   4118 CA   THR   277      -5.758 -19.363  -3.853 -0.038900
ATOM   4119 HA   THR   277      -6.118 -20.344  -4.166  0.100700
ATOM   4120 CB   THR   277      -5.181 -19.536  -2.426  0.365400
ATOM   4121 HB   THR   277      -4.714 -18.603  -2.111  0.004300
ATOM   4122 CG2  THR   277      -6.229 -19.912  -1.404 -0.243800
ATOM   4123 1HG2 THR   277      -5.743 -20.031  -0.435  0.064200
ATOM   4124 2HG2 THR   277      -6.987 -19.134  -1.318  0.064200
ATOM   4125 3HG2 THR   277      -6.692 -20.859  -1.684  0.064200
ATOM   4126 OG1  THR   277      -4.156 -20.543  -2.615 -0.676100
ATOM   4127 HG1  THR   277      -3.729 -20.699  -1.769  0.410200
ATOM   4128 C    THR   277      -6.955 -18.440  -3.909  0.597300
ATOM   4129 O    THR   277      -8.118 -18.895  -4.058 -0.567900
ATOM   4130 N    ALA   278      -6.711 -17.135  -3.791 -0.415700
ATOM   4131 H    ALA   278      -5.760 -16.828  -3.643  0.271900
ATOM   4132 CA   ALA   278      -7.736 -16.118  -3.866  0.033700
ATOM   4133 HA   ALA   278      -8.488 -16.328  -3.105  0.082300
ATOM   4134 CB   ALA   278      -7.148 -14.711  -3.586 -0.182500
ATOM   4135 HB1  ALA   278      -6.400 -14.460  -4.338  0.060300
ATOM   4136 HB2  ALA   278      -7.941 -13.963  -3.603  0.060300
ATOM   4137 HB3  ALA   278      -6.676 -14.698  -2.604  0.060300
ATOM   4138 C    ALA   278      -8.425 -16.164  -5.234  0.597300
ATOM   4139 O    ALA   278      -9.614 -15.843  -5.303 -0.567900
ATOM   4140 N    LEU   279      -7.733 -16.501  -6.305 -0.415700
ATOM   4141 H    LEU   279      -6.753 -16.728  -6.207  0.271900
ATOM   4142 CA   LEU   279      -8.340 -16.587  -7.652 -0.051800
ATOM   4143 HA   LEU   279      -8.815 -15.630  -7.871  0.092200
ATOM   4144 CB   LEU   279      -7.249 -16.900  -8.680 -0.110200
ATOM   4145 HB2  LEU   279      -6.319 -16.468  -8.310  0.045700
ATOM   4146 HB3  LEU   279      -7.088 -17.978  -8.679  0.045700
ATOM   4147 CG   LEU   279      -7.362 -16.412 -10.120  0.353100
ATOM   4148 HG   LEU   279      -6.572 -15.679 -10.283 -0.036100
ATOM   4149 CD1  LEU   279      -7.073 -17.581 -11.060 -0.412100
ATOM   4150 1HD1 LEU   279      -7.868 -18.316 -10.934  0.100000
ATOM   4151 2HD1 LEU   279      -7.069 -17.228 -12.091  0.100000
ATOM   4152 3HD1 LEU   279      -6.100 -18.014 -10.828  0.100000
ATOM   4153 CD2  LEU   279      -8.674 -15.721 -10.463 -0.412100
ATOM   4154 1HD2 LEU   279      -9.517 -16.389 -10.288  0.100000
ATOM   4155 2HD2 LEU   279      -8.781 -14.807  -9.879  0.100000
ATOM   4156 3HD2 LEU   279      -8.664 -15.439 -11.516  0.100000
ATOM   4157 C    LEU   279      -9.423 -17.688  -7.654  0.597300
ATOM   4158 O    LEU   279     -10.503 -17.519  -8.181 -0.567900
ATOM   4159 N    SER   280      -9.098 -18.820  -7.066 -0.415700
ATOM   4160 H    SER   280      -8.172 -18.848  -6.664  0.271900
ATOM   4161 CA   SER   280      -9.931 -20.006  -6.932 -0.024900
ATOM   4162 HA   SER   280     -10.230 -20.369  -7.915  0.084300
ATOM   4163 CB   SER   280      -9.083 -21.081  -6.224  0.211700
ATOM   4164 HB2  SER   280      -8.844 -20.817  -5.193  0.035200
ATOM   4165 HB3  SER   280      -9.622 -22.028  -6.226  0.035200
ATOM   4166 OG   SER   280      -7.928 -21.218  -6.976 -0.654600
ATOM   4167 HG   SER   280      -7.351 -20.468  -6.815  0.427500
ATOM   4168 C    SER   280     -11.147 -19.937  -6.041  0.597300
ATOM   4169 O    SER   280     -12.109 -20.642  -6.327 -0.567900
ATOM   4170 N    CYS   281     -11.048 -19.214  -4.923 -0.415700
ATOM   4171 H    CYS   281     -10.164 -18.769  -4.720  0.271900
ATOM   4172 CA   CYS   281     -12.119 -19.139  -3.939  0.021300
ATOM   4173 HA   CYS   281     -12.582 -20.126  -3.897  0.112400
ATOM   4174 CB   CYS   281     -11.510 -18.896  -2.550 -0.123100
ATOM   4175 HB2  CYS   281     -12.218 -19.245  -1.798  0.111200
ATOM   4176 HB3  CYS   281     -10.576 -19.448  -2.443  0.111200
ATOM   4177 SG   CYS   281     -11.233 -17.127  -2.319 -0.311900
ATOM   4178 HG   CYS   281     -10.421 -16.951  -3.366  0.193300
ATOM   4179 C    CYS   281     -13.220 -18.209  -4.401  0.597300
ATOM   4180 O    CYS   281     -14.233 -18.014  -3.744 -0.567900
ATOM   4181 N    CYS   282     -13.087 -17.706  -5.595 -0.415700
ATOM   4182 H    CYS   282     -12.254 -17.978  -6.096  0.271900
ATOM   4183 CA   CYS   282     -13.972 -16.835  -6.334  0.021300
ATOM   4184 HA   CYS   282     -14.434 -16.081  -5.697  0.112400
ATOM   4185 CB   CYS   282     -12.994 -16.215  -7.379 -0.123100
ATOM   4186 HB2  CYS   282     -11.963 -16.319  -7.043  0.111200
ATOM   4187 HB3  CYS   282     -13.122 -16.596  -8.393  0.111200
ATOM   4188 SG   CYS   282     -13.273 -14.496  -7.330 -0.311900
ATOM   4189 HG   CYS   282     -12.687 -14.250  -6.155  0.193300
ATOM   4190 C    CYS   282     -15.016 -17.535  -7.189  0.597300
ATOM   4191 O    CYS   282     -14.643 -18.515  -7.832 -0.567900
ATOM   4192 N    GLN   283     -16.245 -17.036  -7.269 -0.415700
ATOM   4193 H    GLN   283     -16.465 -16.199  -6.748  0.271900
ATOM   4194 CA   GLN   283     -17.298 -17.622  -8.076 -0.003100
ATOM   4195 HA   GLN   283     -17.573 -18.518  -7.520  0.085000
ATOM   4196 CB   GLN   283     -18.667 -16.957  -8.135 -0.003600
ATOM   4197 HB2  GLN   283     -18.832 -16.466  -7.176  0.017100
ATOM   4198 HB3  GLN   283     -18.690 -16.182  -8.901  0.017100
ATOM   4199 CG   GLN   283     -19.834 -17.956  -8.338 -0.064500
ATOM   4200 HG2  GLN   283     -19.719 -18.778  -7.632  0.035200
ATOM   4201 HG3  GLN   283     -20.756 -17.453  -8.046  0.035200
ATOM   4202 CD   GLN   283     -20.079 -18.530  -9.721  0.695100
ATOM   4203 OE1  GLN   283     -19.920 -17.849 -10.728 -0.608600
ATOM   4204 NE2  GLN   283     -20.502 -19.808  -9.826 -0.940700
ATOM   4205 1HE2 GLN   283     -20.728 -20.167 -10.742  0.425100
ATOM   4206 2HE2 GLN   283     -20.799 -20.295  -8.992  0.425100
ATOM   4207 C    GLN   283     -16.722 -17.780  -9.488  0.597300
ATOM   4208 O    GLN   283     -16.317 -16.823 -10.149 -0.567900
ATOM   4209 N    GLU   284     -16.727 -19.007  -9.909 -0.516300
ATOM   4210 H    GLU   284     -17.257 -19.670  -9.363  0.293600
ATOM   4211 CA   GLU   284     -16.220 -19.510 -11.155  0.039700
ATOM   4212 HA   GLU   284     -15.146 -19.335 -11.200  0.110500
ATOM   4213 CB   GLU   284     -16.446 -21.038 -11.129  0.056000
ATOM   4214 HB2  GLU   284     -15.499 -21.543 -10.937 -0.017300
ATOM   4215 HB3  GLU   284     -17.121 -21.281 -10.308 -0.017300
ATOM   4216 CG   GLU   284     -17.115 -21.643 -12.360  0.013600
ATOM   4217 HG2  GLU   284     -17.725 -20.942 -12.930 -0.042500
ATOM   4218 HG3  GLU   284     -16.313 -22.001 -13.006 -0.042500
ATOM   4219 CD   GLU   284     -17.986 -22.836 -12.078  0.805400
ATOM   4220 OE1  GLU   284     -17.467 -23.854 -11.586 -0.818800
ATOM   4221 OE2  GLU   284     -19.184 -22.684 -12.410 -0.818800
ATOM   4222 C    GLU   284     -16.797 -18.838 -12.366  0.536600
ATOM   4223 O    GLU   284     -16.084 -18.611 -13.337 -0.581900
ATOM   4224 N    ALA   285     -18.068 -18.480 -12.401 -0.415700
ATOM   4225 H    ALA   285     -18.614 -18.653 -11.569  0.271900
ATOM   4226 CA   ALA   285     -18.795 -17.864 -13.489  0.033700
ATOM   4227 HA   ALA   285     -18.411 -18.282 -14.420  0.082300
ATOM   4228 CB   ALA   285     -20.304 -18.240 -13.381 -0.182500
ATOM   4229 HB1  ALA   285     -20.881 -17.494 -12.835  0.060300
ATOM   4230 HB2  ALA   285     -20.723 -18.271 -14.387  0.060300
ATOM   4231 HB3  ALA   285     -20.423 -19.225 -12.931  0.060300
ATOM   4232 C    ALA   285     -18.724 -16.350 -13.607  0.597300
ATOM   4233 O    ALA   285     -18.832 -15.803 -14.720 -0.567900
ATOM   4234 N    TYR   286     -18.582 -15.653 -12.490 -0.415700
ATOM   4235 H    TYR   286     -18.637 -16.153 -11.613  0.271900
ATOM   4236 CA   TYR   286     -18.553 -14.189 -12.509 -0.001400
ATOM   4237 HA   TYR   286     -18.088 -13.860 -13.438  0.087600
ATOM   4238 CB   TYR   286     -20.016 -13.714 -12.506 -0.015200
ATOM   4239 HB2  TYR   286     -20.067 -12.626 -12.523  0.029500
ATOM   4240 HB3  TYR   286     -20.514 -14.074 -13.407  0.029500
ATOM   4241 CG   TYR   286     -20.749 -14.234 -11.275 -0.001100
ATOM   4242 CD1  TYR   286     -20.396 -13.757 -10.000 -0.190600
ATOM   4243 HD1  TYR   286     -19.663 -12.977  -9.856  0.169900
ATOM   4244 CE1  TYR   286     -21.038 -14.210  -8.860 -0.234100
ATOM   4245 HE1  TYR   286     -20.706 -13.894  -7.881  0.165600
ATOM   4246 CZ   TYR   286     -22.071 -15.155  -8.984  0.322600
ATOM   4247 OH   TYR   286     -22.717 -15.649  -7.894 -0.557900
ATOM   4248 HH   TYR   286     -22.602 -15.057  -7.147  0.399200
ATOM   4249 CE2  TYR   286     -22.430 -15.646 -10.251 -0.234100
ATOM   4250 HE2  TYR   286     -23.210 -16.387 -10.338  0.165600
ATOM   4251 CD2  TYR   286     -21.763 -15.185 -11.386 -0.190600
ATOM   4252 HD2  TYR   286     -22.042 -15.564 -12.358  0.169900
ATOM   4253 C    TYR   286     -17.742 -13.547 -11.389  0.597300
ATOM   4254 O    TYR   286     -17.910 -12.325 -11.161 -0.567900
ATOM   4255 N    GLY   287     -16.884 -14.295 -10.719 -0.415700
ATOM   4256 H    GLY   287     -16.791 -15.271 -10.961  0.271900
ATOM   4257 CA   GLY   287     -16.040 -13.812  -9.639 -0.025200
ATOM   4258 HA2  GLY   287     -16.637 -13.200  -8.963  0.069800
ATOM   4259 HA3  GLY   287     -15.647 -14.651  -9.066  0.069800
ATOM   4260 C    GLY   287     -14.858 -12.992 -10.152  0.597300
ATOM   4261 O    GLY   287     -14.272 -13.275 -11.199 -0.567900
ATOM   4262 N    VAL   288     -14.530 -11.954  -9.399 -0.415700
ATOM   4263 H    VAL   288     -15.046 -11.798  -8.545  0.271900
ATOM   4264 CA   VAL   288     -13.431 -11.032  -9.703 -0.087500
ATOM   4265 HA   VAL   288     -12.942 -11.326 -10.631  0.096900
ATOM   4266 CB   VAL   288     -14.032  -9.646  -9.915  0.298500
ATOM   4267 HB   VAL   288     -14.609  -9.419  -9.018 -0.029700
ATOM   4268 CG1  VAL   288     -12.983  -8.551 -10.056 -0.319200
ATOM   4269 1HG1 VAL   288     -12.326  -8.775 -10.896  0.079100
ATOM   4270 2HG1 VAL   288     -13.479  -7.599 -10.243  0.079100
ATOM   4271 3HG1 VAL   288     -12.399  -8.464  -9.139  0.079100
ATOM   4272 CG2  VAL   288     -15.037  -9.625 -11.066 -0.319200
ATOM   4273 1HG2 VAL   288     -15.794 -10.403 -10.967  0.079100
ATOM   4274 2HG2 VAL   288     -15.556  -8.666 -11.067  0.079100
ATOM   4275 3HG2 VAL   288     -14.502  -9.718 -12.011  0.079100
ATOM   4276 C    VAL   288     -12.397 -11.083  -8.577  0.597300
ATOM   4277 O    VAL   288     -12.738 -10.949  -7.413 -0.567900
ATOM   4278 N    SER   289     -11.138 -11.291  -8.920 -0.415700
ATOM   4279 H    SER   289     -10.934 -11.419  -9.901  0.271900
ATOM   4280 CA   SER   289     -10.024 -11.337  -7.983 -0.024900
ATOM   4281 HA   SER   289     -10.418 -11.220  -6.974  0.084300
ATOM   4282 CB   SER   289      -9.270 -12.643  -7.986  0.211700
ATOM   4283 HB2  SER   289      -9.985 -13.464  -7.948  0.035200
ATOM   4284 HB3  SER   289      -8.688 -12.723  -8.905  0.035200
ATOM   4285 OG   SER   289      -8.399 -12.728  -6.851 -0.654600
ATOM   4286 HG   SER   289      -8.973 -12.764  -6.083  0.427500
ATOM   4287 C    SER   289      -9.061 -10.156  -8.247  0.597300
ATOM   4288 O    SER   289      -8.663  -9.897  -9.396 -0.567900
ATOM   4289 N    VAL   290      -8.728  -9.472  -7.161 -0.415700
ATOM   4290 H    VAL   290      -9.097  -9.721  -6.255  0.271900
ATOM   4291 CA   VAL   290      -7.801  -8.314  -7.304 -0.087500
ATOM   4292 HA   VAL   290      -7.476  -8.243  -8.342  0.096900
ATOM   4293 CB   VAL   290      -8.539  -6.987  -7.030  0.298500
ATOM   4294 HB   VAL   290      -8.875  -7.004  -5.993 -0.029700
ATOM   4295 CG1  VAL   290      -7.636  -5.749  -7.215 -0.319200
ATOM   4296 1HG1 VAL   290      -6.786  -5.809  -6.535  0.079100
ATOM   4297 2HG1 VAL   290      -7.272  -5.707  -8.242  0.079100
ATOM   4298 3HG1 VAL   290      -8.190  -4.839  -6.987  0.079100
ATOM   4299 CG2  VAL   290      -9.768  -6.788  -7.902 -0.319200
ATOM   4300 1HG2 VAL   290     -10.531  -7.519  -7.635  0.079100
ATOM   4301 2HG2 VAL   290     -10.170  -5.786  -7.755  0.079100
ATOM   4302 3HG2 VAL   290      -9.500  -6.913  -8.951  0.079100
ATOM   4303 C    VAL   290      -6.543  -8.531  -6.485  0.597300
ATOM   4304 O    VAL   290      -6.570  -8.918  -5.308 -0.567900
ATOM   4305 N    ILE   291      -5.426  -8.316  -7.135 -0.415700
ATOM   4306 H    ILE   291      -5.514  -8.051  -8.106  0.271900
ATOM   4307 CA   ILE   291      -4.029  -8.382  -6.616 -0.059700
ATOM   4308 HA   ILE   291      -3.956  -9.047  -5.755  0.086900
ATOM   4309 CB   ILE   291      -3.171  -8.904  -7.780  0.130300
ATOM   4310 HB   ILE   291      -3.664  -8.620  -8.709  0.018700
ATOM   4311 CG2  ILE   291      -1.745  -8.325  -7.925 -0.320400
ATOM   4312 1HG2 ILE   291      -1.732  -7.235  -7.901  0.088200
ATOM   4313 2HG2 ILE   291      -1.105  -8.698  -7.126  0.088200
ATOM   4314 3HG2 ILE   291      -1.309  -8.567  -8.894  0.088200
ATOM   4315 CG1  ILE   291      -3.099 -10.467  -7.755 -0.043000
ATOM   4316 2HG1 ILE   291      -2.618 -10.791  -6.832  0.023600
ATOM   4317 3HG1 ILE   291      -4.109 -10.870  -7.825  0.023600
ATOM   4318 CD1  ILE   291      -2.277 -10.898  -9.027 -0.066000
ATOM   4319 1HD1 ILE   291      -2.630 -10.371  -9.913  0.018600
ATOM   4320 2HD1 ILE   291      -1.208 -10.749  -8.879  0.018600
ATOM   4321 3HD1 ILE   291      -2.428 -11.966  -9.189  0.018600
ATOM   4322 C    ILE   291      -3.676  -6.948  -6.209  0.597300
ATOM   4323 O    ILE   291      -3.628  -6.073  -7.073 -0.567900
ATOM   4324 N    VAL   292      -3.509  -6.706  -4.917 -0.415700
ATOM   4325 H    VAL   292      -3.559  -7.475  -4.264  0.271900
ATOM   4326 CA   VAL   292      -3.264  -5.341  -4.413 -0.087500
ATOM   4327 HA   VAL   292      -3.720  -4.640  -5.111  0.096900
ATOM   4328 CB   VAL   292      -4.022  -5.143  -3.101  0.298500
ATOM   4329 HB   VAL   292      -3.621  -5.846  -2.372 -0.029700
ATOM   4330 CG1  VAL   292      -3.882  -3.747  -2.498 -0.319200
ATOM   4331 1HG1 VAL   292      -4.233  -2.998  -3.208  0.079100
ATOM   4332 2HG1 VAL   292      -4.479  -3.681  -1.589  0.079100
ATOM   4333 3HG1 VAL   292      -2.835  -3.555  -2.266  0.079100
ATOM   4334 CG2  VAL   292      -5.521  -5.470  -3.288 -0.319200
ATOM   4335 1HG2 VAL   292      -5.927  -4.879  -4.109  0.079100
ATOM   4336 2HG2 VAL   292      -5.665  -6.530  -3.497  0.079100
ATOM   4337 3HG2 VAL   292      -6.066  -5.230  -2.375  0.079100
ATOM   4338 C    VAL   292      -1.797  -4.989  -4.441  0.597300
ATOM   4339 O    VAL   292      -1.454  -3.817  -4.661 -0.567900
ATOM   4340 N    GLY   293      -0.937  -5.984  -4.280 -0.415700
ATOM   4341 H    GLY   293      -1.256  -6.933  -4.153  0.271900
ATOM   4342 CA   GLY   293       0.506  -5.737  -4.365 -0.025200
ATOM   4343 HA2  GLY   293       0.725  -5.062  -5.193  0.069800
ATOM   4344 HA3  GLY   293       0.878  -5.301  -3.437  0.069800
ATOM   4345 C    GLY   293       1.193  -7.067  -4.613  0.597300
ATOM   4346 O    GLY   293       0.645  -8.133  -4.311 -0.567900
ATOM   4347 N    VAL   294       2.380  -6.957  -5.139 -0.415700
ATOM   4348 H    VAL   294       2.692  -6.019  -5.344  0.271900
ATOM   4349 CA   VAL   294       3.328  -7.997  -5.517 -0.087500
ATOM   4350 HA   VAL   294       3.126  -8.852  -4.873  0.096900
ATOM   4351 CB   VAL   294       3.100  -8.465  -6.968  0.298500
ATOM   4352 HB   VAL   294       2.225  -9.115  -6.952 -0.029700
ATOM   4353 CG1  VAL   294       2.757  -7.310  -7.900 -0.319200
ATOM   4354 1HG1 VAL   294       1.829  -6.820  -7.607  0.079100
ATOM   4355 2HG1 VAL   294       3.567  -6.581  -7.921  0.079100
ATOM   4356 3HG1 VAL   294       2.608  -7.703  -8.905  0.079100
ATOM   4357 CG2  VAL   294       4.253  -9.294  -7.538 -0.319200
ATOM   4358 1HG2 VAL   294       5.151  -8.681  -7.599  0.079100
ATOM   4359 2HG2 VAL   294       4.414 -10.160  -6.895  0.079100
ATOM   4360 3HG2 VAL   294       3.992  -9.637  -8.539  0.079100
ATOM   4361 C    VAL   294       4.706  -7.390  -5.257  0.597300
ATOM   4362 O    VAL   294       4.980  -6.273  -5.727 -0.567900
ATOM   4363 N    PRO   295       5.507  -8.117  -4.486 -0.254800
ATOM   4364 CD   PRO   295       5.218  -9.416  -3.900  0.019200
ATOM   4365 HD2  PRO   295       4.739 -10.101  -4.599  0.039100
ATOM   4366 HD3  PRO   295       4.620  -9.287  -2.997  0.039100
ATOM   4367 CG   PRO   295       6.595  -9.955  -3.543  0.018900
ATOM   4368 HG2  PRO   295       7.013 -10.487  -4.398  0.021300
ATOM   4369 HG3  PRO   295       6.544 -10.614  -2.676  0.021300
ATOM   4370 CB   PRO   295       7.441  -8.719  -3.258 -0.007000
ATOM   4371 HB2  PRO   295       8.494  -8.804  -3.524  0.025300
ATOM   4372 HB3  PRO   295       7.347  -8.452  -2.205  0.025300
ATOM   4373 CA   PRO   295       6.847  -7.649  -4.138 -0.026600
ATOM   4374 HA   PRO   295       6.745  -6.723  -3.571  0.064100
ATOM   4375 C    PRO   295       7.589  -7.427  -5.440  0.589600
ATOM   4376 O    PRO   295       7.350  -8.180  -6.396 -0.574800
ATOM   4377 N    PRO   296       8.450  -6.410  -5.461 -0.254800
ATOM   4378 CD   PRO   296       8.750  -5.522  -4.319  0.019200
ATOM   4379 HD2  PRO   296       8.957  -6.082  -3.408  0.039100
ATOM   4380 HD3  PRO   296       7.930  -4.819  -4.168  0.039100
ATOM   4381 CG   PRO   296       9.977  -4.796  -4.769  0.018900
ATOM   4382 HG2  PRO   296      10.790  -5.522  -4.777  0.021300
ATOM   4383 HG3  PRO   296      10.076  -3.878  -4.189  0.021300
ATOM   4384 CB   PRO   296       9.841  -4.681  -6.260 -0.007000
ATOM   4385 HB2  PRO   296      10.831  -4.585  -6.705  0.025300
ATOM   4386 HB3  PRO   296       9.312  -3.774  -6.554  0.025300
ATOM   4387 CA   PRO   296       9.216  -6.035  -6.648 -0.026600
ATOM   4388 HA   PRO   296       8.546  -5.888  -7.496  0.064100
ATOM   4389 C    PRO   296      10.238  -7.080  -7.034  0.589600
ATOM   4390 O    PRO   296      10.954  -6.924  -8.025 -0.574800
ATOM   4391 N    ASP   297      10.327  -8.139  -6.259 -0.516300
ATOM   4392 H    ASP   297       9.797  -8.189  -5.401  0.293600
ATOM   4393 CA   ASP   297      11.269  -9.244  -6.514  0.038100
ATOM   4394 HA   ASP   297      11.860  -9.050  -7.410  0.088000
ATOM   4395 CB   ASP   297      12.228  -9.386  -5.343 -0.030300
ATOM   4396 HB2  ASP   297      13.037 -10.049  -5.650 -0.012200
ATOM   4397 HB3  ASP   297      12.678  -8.416  -5.127 -0.012200
ATOM   4398 CG   ASP   297      11.572  -9.942  -4.092  0.799400
ATOM   4399 OD1  ASP   297      12.219 -10.753  -3.387 -0.801400
ATOM   4400 OD2  ASP   297      10.413  -9.570  -3.807 -0.801400
ATOM   4401 C    ASP   297      10.483 -10.538  -6.753  0.536600
ATOM   4402 O    ASP   297      11.011 -11.637  -6.532 -0.581900
ATOM   4403 N    SER   298       9.227 -10.395  -7.166 -0.415700
ATOM   4404 H    SER   298       8.828  -9.470  -7.234  0.271900
ATOM   4405 CA   SER   298       8.397 -11.576  -7.371 -0.024900
ATOM   4406 HA   SER   298       8.567 -12.225  -6.512  0.084300
ATOM   4407 CB   SER   298       6.895 -11.316  -7.394  0.211700
ATOM   4408 HB2  SER   298       6.364 -12.258  -7.254  0.035200
ATOM   4409 HB3  SER   298       6.619 -10.636  -6.589  0.035200
ATOM   4410 OG   SER   298       6.549 -10.763  -8.666 -0.654600
ATOM   4411 HG   SER   298       6.852  -9.853  -8.703  0.427500
ATOM   4412 C    SER   298       8.820 -12.331  -8.625  0.597300
ATOM   4413 O    SER   298       9.336 -11.842  -9.635 -0.567900
ATOM   4414 N    GLN   299       8.589 -13.613  -8.462 -0.415700
ATOM   4415 H    GLN   299       8.161 -13.912  -7.598  0.271900
ATOM   4416 CA   GLN   299       8.798 -14.626  -9.471 -0.003100
ATOM   4417 HA   GLN   299       9.340 -14.192 -10.311  0.085000
ATOM   4418 CB   GLN   299       9.561 -15.867  -8.945 -0.003600
ATOM   4419 HB2  GLN   299       9.554 -15.839  -7.856  0.017100
ATOM   4420 HB3  GLN   299       9.139 -16.810  -9.295  0.017100
ATOM   4421 CG   GLN   299      10.988 -15.694  -9.498 -0.064500
ATOM   4422 HG2  GLN   299      10.980 -15.945 -10.559  0.035200
ATOM   4423 HG3  GLN   299      11.311 -14.662  -9.362  0.035200
ATOM   4424 CD   GLN   299      12.002 -16.553  -8.820  0.695100
ATOM   4425 OE1  GLN   299      13.189 -16.387  -9.094 -0.608600
ATOM   4426 NE2  GLN   299      11.528 -17.454  -7.961 -0.940700
ATOM   4427 1HE2 GLN   299      12.206 -18.023  -7.475  0.425100
ATOM   4428 2HE2 GLN   299      10.544 -17.545  -7.750  0.425100
ATOM   4429 C    GLN   299       7.436 -14.990 -10.028  0.597300
ATOM   4430 O    GLN   299       6.394 -14.482  -9.595 -0.567900
ATOM   4431 N    ASN   300       7.524 -15.863 -11.004 -0.415700
ATOM   4432 H    ASN   300       8.436 -16.215 -11.260  0.271900
ATOM   4433 CA   ASN   300       6.396 -16.380 -11.735  0.014300
ATOM   4434 HA   ASN   300       5.773 -15.547 -12.061  0.104800
ATOM   4435 CB   ASN   300       6.918 -17.107 -12.965 -0.204100
ATOM   4436 HB2  ASN   300       7.634 -17.875 -12.669  0.079700
ATOM   4437 HB3  ASN   300       6.067 -17.626 -13.405  0.079700
ATOM   4438 CG   ASN   300       7.549 -16.245 -14.023  0.713000
ATOM   4439 OD1  ASN   300       8.213 -15.222 -13.786 -0.593100
ATOM   4440 ND2  ASN   300       7.335 -16.692 -15.254 -0.919100
ATOM   4441 1HD2 ASN   300       7.734 -16.196 -16.038  0.419600
ATOM   4442 2HD2 ASN   300       6.816 -17.548 -15.390  0.419600
ATOM   4443 C    ASN   300       5.575 -17.278 -10.856  0.597300
ATOM   4444 O    ASN   300       6.117 -17.992 -10.111 -0.567900
ATOM   4445 N    LEU   301       4.277 -17.212 -11.029 -0.415700
ATOM   4446 H    LEU   301       3.891 -16.596 -11.730  0.271900
ATOM   4447 CA   LEU   301       3.376 -18.086 -10.261 -0.051800
ATOM   4448 HA   LEU   301       3.926 -18.592  -9.467  0.092200
ATOM   4449 CB   LEU   301       2.288 -17.283  -9.577 -0.110200
ATOM   4450 HB2  LEU   301       1.551 -18.024  -9.267  0.045700
ATOM   4451 HB3  LEU   301       2.623 -16.912  -8.608  0.045700
ATOM   4452 CG   LEU   301       1.498 -16.266 -10.359  0.353100
ATOM   4453 HG   LEU   301       2.160 -15.491 -10.746 -0.036100
ATOM   4454 CD1  LEU   301       0.752 -16.954 -11.509 -0.412100
ATOM   4455 1HD1 LEU   301       0.257 -17.865 -11.171  0.100000
ATOM   4456 2HD1 LEU   301      -0.000 -16.274 -11.909  0.100000
ATOM   4457 3HD1 LEU   301       1.435 -17.168 -12.331  0.100000
ATOM   4458 CD2  LEU   301       0.486 -15.606  -9.425 -0.412100
ATOM   4459 1HD2 LEU   301      -0.080 -14.858  -9.980  0.100000
ATOM   4460 2HD2 LEU   301      -0.201 -16.347  -9.018  0.100000
ATOM   4461 3HD2 LEU   301       0.998 -15.096  -8.609  0.100000
ATOM   4462 C    LEU   301       2.938 -19.170 -11.234  0.597300
ATOM   4463 O    LEU   301       3.050 -18.979 -12.461 -0.567900
ATOM   4464 N    SER   302       2.497 -20.269 -10.679 -0.415700
ATOM   4465 H    SER   302       2.439 -20.323  -9.672  0.271900
ATOM   4466 CA   SER   302       2.037 -21.410 -11.487 -0.024900
ATOM   4467 HA   SER   302       2.306 -21.246 -12.531  0.084300
ATOM   4468 CB   SER   302       2.705 -22.690 -11.079  0.211700
ATOM   4469 HB2  SER   302       3.786 -22.552 -11.104  0.035200
ATOM   4470 HB3  SER   302       2.407 -22.944 -10.062  0.035200
ATOM   4471 OG   SER   302       2.375 -23.747 -11.936 -0.654600
ATOM   4472 HG   SER   302       3.001 -23.739 -12.664  0.427500
ATOM   4473 C    SER   302       0.525 -21.449 -11.379  0.597300
ATOM   4474 O    SER   302      -0.048 -21.373 -10.307 -0.567900
ATOM   4475 N    MET   303      -0.101 -21.534 -12.541 -0.415700
ATOM   4476 H    MET   303       0.416 -21.599 -13.406  0.271900
ATOM   4477 CA   MET   303      -1.561 -21.519 -12.552 -0.023700
ATOM   4478 HA   MET   303      -1.573 -22.176 -11.682  0.088000
ATOM   4479 CB   MET   303      -1.822 -19.998 -12.511  0.034200
ATOM   4480 HB2  MET   303      -1.500 -19.640 -11.533  0.024100
ATOM   4481 HB3  MET   303      -1.187 -19.490 -13.237  0.024100
ATOM   4482 CG   MET   303      -3.190 -19.515 -12.675  0.001800
ATOM   4483 HG2  MET   303      -3.910 -20.265 -12.349  0.044000
ATOM   4484 HG3  MET   303      -3.320 -18.610 -12.081  0.044000
ATOM   4485 SD   MET   303      -3.428 -19.089 -14.448 -0.273700
ATOM   4486 CE   MET   303      -5.034 -18.312 -14.227 -0.053600
ATOM   4487 HE1  MET   303      -4.954 -17.483 -13.525  0.068400
ATOM   4488 HE2  MET   303      -5.373 -17.934 -15.191  0.068400
ATOM   4489 HE3  MET   303      -5.747 -19.047 -13.853  0.068400
ATOM   4490 C    MET   303      -2.176 -22.281 -13.687  0.597300
ATOM   4491 O    MET   303      -1.546 -22.450 -14.741 -0.567900
ATOM   4492 N    ASN   304      -3.422 -22.718 -13.511 -0.415700
ATOM   4493 H    ASN   304      -3.850 -22.561 -12.610  0.271900
ATOM   4494 CA   ASN   304      -4.169 -23.422 -14.549  0.014300
ATOM   4495 HA   ASN   304      -3.432 -23.805 -15.256  0.104800
ATOM   4496 CB   ASN   304      -4.920 -24.669 -14.056 -0.204100
ATOM   4497 HB2  ASN   304      -4.254 -25.264 -13.432  0.079700
ATOM   4498 HB3  ASN   304      -5.791 -24.388 -13.464  0.079700
ATOM   4499 CG   ASN   304      -5.372 -25.501 -15.267  0.713000
ATOM   4500 OD1  ASN   304      -5.673 -24.943 -16.326 -0.593100
ATOM   4501 ND2  ASN   304      -5.392 -26.804 -15.131 -0.919100
ATOM   4502 1HD2 ASN   304      -5.665 -27.398 -15.900  0.419600
ATOM   4503 2HD2 ASN   304      -5.071 -27.205 -14.261  0.419600
ATOM   4504 C    ASN   304      -5.138 -22.409 -15.159  0.597300
ATOM   4505 O    ASN   304      -6.055 -21.966 -14.449 -0.567900
ATOM   4506 N    PRO   305      -4.938 -22.105 -16.438 -0.254800
ATOM   4507 CD   PRO   305      -3.854 -22.633 -17.282  0.019200
ATOM   4508 HD2  PRO   305      -3.649 -23.696 -17.156  0.039100
ATOM   4509 HD3  PRO   305      -2.950 -22.040 -17.145  0.039100
ATOM   4510 CG   PRO   305      -4.387 -22.451 -18.673  0.018900
ATOM   4511 HG2  PRO   305      -5.014 -23.304 -18.935  0.021300
ATOM   4512 HG3  PRO   305      -3.581 -22.342 -19.398  0.021300
ATOM   4513 CB   PRO   305      -5.244 -21.215 -18.611 -0.007000
ATOM   4514 HB2  PRO   305      -6.043 -21.267 -19.350  0.025300
ATOM   4515 HB3  PRO   305      -4.620 -20.341 -18.799  0.025300
ATOM   4516 CA   PRO   305      -5.753 -21.158 -17.176 -0.026600
ATOM   4517 HA   PRO   305      -5.604 -20.156 -16.773  0.064100
ATOM   4518 C    PRO   305      -7.228 -21.474 -17.154  0.589600
ATOM   4519 O    PRO   305      -8.049 -20.598 -17.485 -0.574800
ATOM   4520 N    MET   306      -7.521 -22.717 -16.787 -0.415700
ATOM   4521 H    MET   306      -6.772 -23.369 -16.600  0.271900
ATOM   4522 CA   MET   306      -8.892 -23.191 -16.709 -0.023700
ATOM   4523 HA   MET   306      -9.361 -23.037 -17.681  0.088000
ATOM   4524 CB   MET   306      -8.883 -24.677 -16.369  0.034200
ATOM   4525 HB2  MET   306      -7.981 -25.153 -16.754  0.024100
ATOM   4526 HB3  MET   306      -8.910 -24.812 -15.288  0.024100
ATOM   4527 CG   MET   306     -10.081 -25.342 -17.010  0.001800
ATOM   4528 HG2  MET   306     -10.444 -26.137 -16.358  0.044000
ATOM   4529 HG3  MET   306     -10.888 -24.628 -17.176  0.044000
ATOM   4530 SD   MET   306      -9.544 -26.078 -18.577 -0.273700
ATOM   4531 CE   MET   306      -8.641 -27.549 -18.001 -0.053600
ATOM   4532 HE1  MET   306      -7.824 -27.269 -17.336  0.068400
ATOM   4533 HE2  MET   306      -9.325 -28.211 -17.470  0.068400
ATOM   4534 HE3  MET   306      -8.228 -28.074 -18.862  0.068400
ATOM   4535 C    MET   306      -9.667 -22.389 -15.666  0.597300
ATOM   4536 O    MET   306     -10.898 -22.292 -15.729 -0.567900
ATOM   4537 N    LEU   307      -8.922 -21.786 -14.719 -0.415700
ATOM   4538 H    LEU   307      -7.923 -21.936 -14.701  0.271900
ATOM   4539 CA   LEU   307      -9.528 -20.971 -13.680 -0.051800
ATOM   4540 HA   LEU   307     -10.282 -21.564 -13.163  0.092200
ATOM   4541 CB   LEU   307      -8.445 -20.554 -12.699 -0.110200
ATOM   4542 HB2  LEU   307      -7.647 -20.060 -13.252  0.045700
ATOM   4543 HB3  LEU   307      -8.902 -19.813 -12.043  0.045700
ATOM   4544 CG   LEU   307      -7.844 -21.643 -11.817  0.353100
ATOM   4545 HG   LEU   307      -7.361 -22.420 -12.408 -0.036100
ATOM   4546 CD1  LEU   307      -6.814 -20.950 -10.900 -0.412100
ATOM   4547 1HD1 LEU   307      -7.317 -20.311 -10.174  0.100000
ATOM   4548 2HD1 LEU   307      -6.263 -21.713 -10.351  0.100000
ATOM   4549 3HD1 LEU   307      -6.102 -20.376 -11.493  0.100000
ATOM   4550 CD2  LEU   307      -9.009 -22.259 -11.036 -0.412100
ATOM   4551 1HD2 LEU   307      -8.603 -22.902 -10.255  0.100000
ATOM   4552 2HD2 LEU   307      -9.611 -21.485 -10.561  0.100000
ATOM   4553 3HD2 LEU   307      -9.630 -22.882 -11.679  0.100000
ATOM   4554 C    LEU   307     -10.260 -19.764 -14.254  0.597300
ATOM   4555 O    LEU   307     -11.261 -19.340 -13.694 -0.567900
ATOM   4556 N    LEU   308      -9.788 -19.222 -15.349 -0.415700
ATOM   4557 H    LEU   308      -8.980 -19.662 -15.765  0.271900
ATOM   4558 CA   LEU   308     -10.338 -18.078 -16.036 -0.051800
ATOM   4559 HA   LEU   308     -10.790 -17.390 -15.321  0.092200
ATOM   4560 CB   LEU   308      -9.149 -17.375 -16.758 -0.110200
ATOM   4561 HB2  LEU   308      -8.698 -18.072 -17.464  0.045700
ATOM   4562 HB3  LEU   308      -9.565 -16.563 -17.354  0.045700
ATOM   4563 CG   LEU   308      -8.033 -16.781 -15.895  0.353100
ATOM   4564 HG   LEU   308      -7.535 -17.586 -15.354 -0.036100
ATOM   4565 CD1  LEU   308      -7.015 -16.037 -16.752 -0.412100
ATOM   4566 1HD1 LEU   308      -7.498 -15.212 -17.277  0.100000
ATOM   4567 2HD1 LEU   308      -6.220 -15.636 -16.123  0.100000
ATOM   4568 3HD1 LEU   308      -6.571 -16.715 -17.481  0.100000
ATOM   4569 CD2  LEU   308      -8.658 -15.802 -14.878 -0.412100
ATOM   4570 1HD2 LEU   308      -7.865 -15.289 -14.336  0.100000
ATOM   4571 2HD2 LEU   308      -9.269 -15.062 -15.394  0.100000
ATOM   4572 3HD2 LEU   308      -9.264 -16.342 -14.150  0.100000
ATOM   4573 C    LEU   308     -11.412 -18.427 -17.056  0.597300
ATOM   4574 O    LEU   308     -12.302 -17.605 -17.322 -0.567900
ATOM   4575 N    LEU   309     -11.324 -19.608 -17.649 -0.415700
ATOM   4576 H    LEU   309     -10.549 -20.201 -17.389  0.271900
ATOM   4577 CA   LEU   309     -12.213 -20.085 -18.691 -0.051800
ATOM   4578 HA   LEU   309     -12.117 -19.327 -19.468  0.092200
ATOM   4579 CB   LEU   309     -11.662 -21.421 -19.264 -0.110200
ATOM   4580 HB2  LEU   309     -10.578 -21.379 -19.377  0.045700
ATOM   4581 HB3  LEU   309     -11.911 -22.228 -18.575  0.045700
ATOM   4582 CG   LEU   309     -12.327 -21.655 -20.639  0.353100
ATOM   4583 HG   LEU   309     -13.394 -21.447 -20.565 -0.036100
ATOM   4584 CD1  LEU   309     -11.762 -20.717 -21.694 -0.412100
ATOM   4585 1HD1 LEU   309     -12.042 -19.681 -21.507  0.100000
ATOM   4586 2HD1 LEU   309     -10.676 -20.804 -21.732  0.100000
ATOM   4587 3HD1 LEU   309     -12.159 -20.994 -22.671  0.100000
ATOM   4588 CD2  LEU   309     -12.245 -23.125 -21.000 -0.412100
ATOM   4589 1HD2 LEU   309     -11.201 -23.414 -21.120  0.100000
ATOM   4590 2HD2 LEU   309     -12.706 -23.740 -20.227  0.100000
ATOM   4591 3HD2 LEU   309     -12.764 -23.297 -21.943  0.100000
ATOM   4592 C    LEU   309     -13.687 -20.062 -18.321  0.597300
ATOM   4593 O    LEU   309     -14.490 -19.608 -19.152 -0.567900
ATOM   4594 N    SER   310     -14.051 -20.429 -17.105 -0.415700
ATOM   4595 H    SER   310     -13.341 -20.757 -16.466  0.271900
ATOM   4596 CA   SER   310     -15.427 -20.420 -16.642 -0.024900
ATOM   4597 HA   SER   310     -16.006 -21.037 -17.329  0.084300
ATOM   4598 CB   SER   310     -15.662 -20.947 -15.247  0.211700
ATOM   4599 HB2  SER   310     -16.279 -20.279 -14.646  0.035200
ATOM   4600 HB3  SER   310     -16.298 -21.823 -15.368  0.035200
ATOM   4601 OG   SER   310     -14.505 -21.408 -14.623 -0.654600
ATOM   4602 HG   SER   310     -14.233 -22.197 -15.097  0.427500
ATOM   4603 C    SER   310     -16.034 -19.036 -16.677  0.597300
ATOM   4604 O    SER   310     -17.219 -18.999 -17.020 -0.567900
ATOM   4605 N    GLY   311     -15.294 -17.981 -16.335 -0.415700
ATOM   4606 H    GLY   311     -14.307 -18.117 -16.175  0.271900
ATOM   4607 CA   GLY   311     -15.836 -16.621 -16.357 -0.025200
ATOM   4608 HA2  GLY   311     -15.735 -16.222 -17.366  0.069800
ATOM   4609 HA3  GLY   311     -16.898 -16.657 -16.112  0.069800
ATOM   4610 C    GLY   311     -15.190 -15.613 -15.401  0.597300
ATOM   4611 O    GLY   311     -15.575 -14.427 -15.412 -0.567900
ATOM   4612 N    ARG   312     -14.262 -16.052 -14.572 -0.347900
ATOM   4613 H    ARG   312     -14.103 -17.049 -14.565  0.274700
ATOM   4614 CA   ARG   312     -13.512 -15.243 -13.641 -0.263700
ATOM   4615 HA   ARG   312     -14.211 -14.764 -12.956  0.156000
ATOM   4616 CB   ARG   312     -12.516 -16.142 -12.858 -0.000700
ATOM   4617 HB2  ARG   312     -12.006 -16.802 -13.559  0.032700
ATOM   4618 HB3  ARG   312     -11.767 -15.521 -12.366  0.032700
ATOM   4619 CG   ARG   312     -13.211 -16.959 -11.792  0.039000
ATOM   4620 HG2  ARG   312     -13.562 -16.277 -11.017  0.028500
ATOM   4621 HG3  ARG   312     -14.079 -17.456 -12.225  0.028500
ATOM   4622 CD   ARG   312     -12.337 -17.995 -11.172  0.048600
ATOM   4623 HD2  ARG   312     -12.245 -18.743 -11.960  0.068700
ATOM   4624 HD3  ARG   312     -11.366 -17.578 -10.905  0.068700
ATOM   4625 NE   ARG   312     -12.969 -18.629  -9.995 -0.529500
ATOM   4626 HE   ARG   312     -13.484 -18.086  -9.316  0.345600
ATOM   4627 CZ   ARG   312     -12.928 -19.930  -9.802  0.807600
ATOM   4628 NH1  ARG   312     -12.357 -20.673 -10.728 -0.862700
ATOM   4629 1HH1 ARG   312     -12.070 -20.305 -11.624  0.447800
ATOM   4630 2HH1 ARG   312     -12.382 -21.671 -10.575  0.447800
ATOM   4631 NH2  ARG   312     -13.413 -20.514  -8.739 -0.862700
ATOM   4632 1HH2 ARG   312     -13.872 -19.961  -8.029  0.447800
ATOM   4633 2HH2 ARG   312     -13.208 -21.478  -8.520  0.447800
ATOM   4634 C    ARG   312     -12.684 -14.153 -14.340  0.734100
ATOM   4635 O    ARG   312     -12.256 -14.328 -15.489 -0.589400
ATOM   4636 N    THR   313     -12.466 -13.067 -13.618 -0.415700
ATOM   4637 H    THR   313     -12.893 -13.054 -12.703  0.271900
ATOM   4638 CA   THR   313     -11.626 -11.904 -13.964 -0.038900
ATOM   4639 HA   THR   313     -11.163 -12.085 -14.933  0.100700
ATOM   4640 CB   THR   313     -12.355 -10.534 -14.033  0.365400
ATOM   4641 HB   THR   313     -12.621 -10.207 -13.028  0.004300
ATOM   4642 CG2  THR   313     -11.666  -9.374 -14.778 -0.243800
ATOM   4643 1HG2 THR   313     -11.334  -9.691 -15.766  0.064200
ATOM   4644 2HG2 THR   313     -12.356  -8.537 -14.879  0.064200
ATOM   4645 3HG2 THR   313     -10.796  -9.050 -14.206  0.064200
ATOM   4646 OG1  THR   313     -13.531 -10.813 -14.756 -0.676100
ATOM   4647 HG1  THR   313     -14.206 -11.164 -14.171  0.410200
ATOM   4648 C    THR   313     -10.507 -11.789 -12.904  0.597300
ATOM   4649 O    THR   313     -10.813 -11.935 -11.711 -0.567900
ATOM   4650 N    TRP   314      -9.293 -11.527 -13.360 -0.415700
ATOM   4651 H    TRP   314      -9.177 -11.509 -14.363  0.271900
ATOM   4652 CA   TRP   314      -8.076 -11.309 -12.594 -0.027500
ATOM   4653 HA   TRP   314      -8.347 -11.363 -11.540  0.112300
ATOM   4654 CB   TRP   314      -6.909 -12.269 -12.897 -0.005000
ATOM   4655 HB2  TRP   314      -7.341 -13.190 -13.290  0.033900
ATOM   4656 HB3  TRP   314      -6.239 -11.893 -13.671  0.033900
ATOM   4657 CG   TRP   314      -6.104 -12.669 -11.702 -0.141500
ATOM   4658 CD1  TRP   314      -6.235 -12.249 -10.432 -0.163800
ATOM   4659 HD1  TRP   314      -6.932 -11.495 -10.097  0.206200
ATOM   4660 NE1  TRP   314      -5.388 -12.887  -9.586 -0.341800
ATOM   4661 HE1  TRP   314      -5.304 -12.688  -8.599  0.341200
ATOM   4662 CE2  TRP   314      -4.630 -13.749 -10.296  0.138000
ATOM   4663 CZ2  TRP   314      -3.616 -14.608  -9.898 -0.260100
ATOM   4664 HZ2  TRP   314      -3.319 -14.676  -8.863  0.157200
ATOM   4665 CH2  TRP   314      -3.021 -15.376 -10.892 -0.113400
ATOM   4666 HH2  TRP   314      -2.230 -16.065 -10.634  0.141700
ATOM   4667 CZ3  TRP   314      -3.430 -15.268 -12.226 -0.197200
ATOM   4668 HZ3  TRP   314      -2.938 -15.878 -12.969  0.144700
ATOM   4669 CE3  TRP   314      -4.435 -14.426 -12.625 -0.238700
ATOM   4670 HE3  TRP   314      -4.735 -14.355 -13.660  0.170000
ATOM   4671 CD2  TRP   314      -5.051 -13.636 -11.657  0.124300
ATOM   4672 C    TRP   314      -7.519  -9.905 -12.919  0.597300
ATOM   4673 O    TRP   314      -7.145  -9.658 -14.075 -0.567900
ATOM   4674 N    LYS   315      -7.446  -9.047 -11.906 -0.347900
ATOM   4675 H    LYS   315      -7.759  -9.338 -10.990  0.274700
ATOM   4676 CA   LYS   315      -6.938  -7.683 -12.070 -0.240000
ATOM   4677 HA   LYS   315      -6.455  -7.596 -13.043  0.142600
ATOM   4678 CB   LYS   315      -7.990  -6.614 -11.964 -0.009400
ATOM   4679 HB2  LYS   315      -8.130  -6.347 -10.916  0.036200
ATOM   4680 HB3  LYS   315      -7.581  -5.729 -12.452  0.036200
ATOM   4681 CG   LYS   315      -9.351  -6.969 -12.476  0.018700
ATOM   4682 HG2  LYS   315      -9.263  -7.792 -13.184  0.010300
ATOM   4683 HG3  LYS   315     -10.019  -7.267 -11.668  0.010300
ATOM   4684 CD   LYS   315      -9.895  -5.810 -13.255 -0.047900
ATOM   4685 HD2  LYS   315      -9.112  -5.174 -13.669  0.062100
ATOM   4686 HD3  LYS   315     -10.408  -6.238 -14.116  0.062100
ATOM   4687 CE   LYS   315     -10.918  -4.989 -12.497 -0.014300
ATOM   4688 HE2  LYS   315     -11.800  -5.577 -12.244  0.113500
ATOM   4689 HE3  LYS   315     -10.464  -4.564 -11.602  0.113500
ATOM   4690 NZ   LYS   315     -11.237  -3.928 -13.494 -0.385400
ATOM   4691 HZ1  LYS   315     -11.916  -3.285 -13.113  0.340000
ATOM   4692 HZ2  LYS   315     -10.425  -3.404 -13.789  0.340000
ATOM   4693 HZ3  LYS   315     -11.669  -4.332 -14.313  0.340000
ATOM   4694 C    LYS   315      -5.893  -7.253 -11.030  0.734100
ATOM   4695 O    LYS   315      -5.783  -7.783  -9.935 -0.589400
ATOM   4696 N    GLY   316      -5.187  -6.206 -11.435 -0.415700
ATOM   4697 H    GLY   316      -5.366  -5.841 -12.360  0.271900
ATOM   4698 CA   GLY   316      -4.137  -5.560 -10.674 -0.025200
ATOM   4699 HA2  GLY   316      -4.204  -5.840  -9.623  0.069800
ATOM   4700 HA3  GLY   316      -3.164  -5.870 -11.053  0.069800
ATOM   4701 C    GLY   316      -4.241  -4.055 -10.790  0.597300
ATOM   4702 O    GLY   316      -4.948  -3.535 -11.676 -0.567900
ATOM   4703 N    ALA   317      -3.555  -3.350  -9.904 -0.415700
ATOM   4704 H    ALA   317      -3.006  -3.805  -9.189  0.271900
ATOM   4705 CA   ALA   317      -3.558  -1.872  -9.979  0.033700
ATOM   4706 HA   ALA   317      -3.335  -1.584 -11.006  0.082300
ATOM   4707 CB   ALA   317      -4.945  -1.342  -9.641 -0.182500
ATOM   4708 HB1  ALA   317      -4.953  -0.258  -9.749  0.060300
ATOM   4709 HB2  ALA   317      -5.723  -1.736 -10.295  0.060300
ATOM   4710 HB3  ALA   317      -5.191  -1.590  -8.608  0.060300
ATOM   4711 C    ALA   317      -2.483  -1.261  -9.097  0.597300
ATOM   4712 O    ALA   317      -1.960  -1.899  -8.188 -0.567900
ATOM   4713 N    ILE   318      -2.186   0.000  -9.361 -0.415700
ATOM   4714 H    ILE   318      -2.622   0.435 -10.161  0.271900
ATOM   4715 CA   ILE   318      -1.213   0.796  -8.602 -0.059700
ATOM   4716 HA   ILE   318      -0.852   0.228  -7.745  0.086900
ATOM   4717 CB   ILE   318       0.023   1.189  -9.460  0.130300
ATOM   4718 HB   ILE   318      -0.312   1.404 -10.474  0.018700
ATOM   4719 CG2  ILE   318       0.825   2.419  -8.942 -0.320400
ATOM   4720 1HG2 ILE   318       1.753   2.537  -9.501  0.088200
ATOM   4721 2HG2 ILE   318       0.212   3.303  -9.116  0.088200
ATOM   4722 3HG2 ILE   318       1.052   2.305  -7.882  0.088200
ATOM   4723 CG1  ILE   318       0.951  -0.038  -9.494 -0.043000
ATOM   4724 2HG1 ILE   318       1.450  -0.142  -8.530  0.023600
ATOM   4725 3HG1 ILE   318       0.340  -0.930  -9.631  0.023600
ATOM   4726 CD1  ILE   318       2.005  -0.092 -10.599 -0.066000
ATOM   4727 1HD1 ILE   318       2.480  -1.073 -10.596  0.018600
ATOM   4728 2HD1 ILE   318       1.539   0.077 -11.570  0.018600
ATOM   4729 3HD1 ILE   318       2.771   0.662 -10.417  0.018600
ATOM   4730 C    ILE   318      -2.013   1.953  -8.063  0.597300
ATOM   4731 O    ILE   318      -2.702   2.596  -8.859 -0.567900
ATOM   4732 N    PHE   319      -1.958   2.203  -6.764 -0.415700
ATOM   4733 H    PHE   319      -1.321   1.660  -6.199  0.271900
ATOM   4734 CA   PHE   319      -2.645   3.322  -6.126 -0.002400
ATOM   4735 HA   PHE   319      -2.310   3.262  -5.091  0.097800
ATOM   4736 CB   PHE   319      -2.239   4.704  -6.780 -0.034300
ATOM   4737 HB2  PHE   319      -1.150   4.690  -6.823  0.029500
ATOM   4738 HB3  PHE   319      -2.671   4.849  -7.770  0.029500
ATOM   4739 CG   PHE   319      -2.622   5.840  -5.850  0.011800
ATOM   4740 CD1  PHE   319      -2.322   5.669  -4.484 -0.125600
ATOM   4741 HD1  PHE   319      -1.716   4.847  -4.131  0.133000
ATOM   4742 CE1  PHE   319      -2.657   6.631  -3.550 -0.170400
ATOM   4743 HE1  PHE   319      -2.350   6.517  -2.521  0.143000
ATOM   4744 CZ   PHE   319      -3.335   7.789  -3.953 -0.107200
ATOM   4745 HZ   PHE   319      -3.594   8.547  -3.229  0.129700
ATOM   4746 CE2  PHE   319      -3.664   7.941  -5.303 -0.170400
ATOM   4747 HE2  PHE   319      -4.216   8.815  -5.614  0.143000
ATOM   4748 CD2  PHE   319      -3.291   6.975  -6.258 -0.125600
ATOM   4749 HD2  PHE   319      -3.564   7.091  -7.296  0.133000
ATOM   4750 C    PHE   319      -4.140   3.240  -6.045  0.597300
ATOM   4751 O    PHE   319      -4.797   4.256  -6.137 -0.567900
ATOM   4752 N    GLY   320      -4.704   2.059  -5.876 -0.415700
ATOM   4753 H    GLY   320      -4.081   1.268  -5.801  0.271900
ATOM   4754 CA   GLY   320      -6.100   1.730  -5.804 -0.025200
ATOM   4755 HA2  GLY   320      -6.209   0.663  -5.611  0.069800
ATOM   4756 HA3  GLY   320      -6.559   2.286  -4.987  0.069800
ATOM   4757 C    GLY   320      -6.851   2.066  -7.068  0.597300
ATOM   4758 O    GLY   320      -8.066   2.218  -6.993 -0.567900
ATOM   4759 N    GLY   321      -6.171   2.197  -8.189 -0.415700
ATOM   4760 H    GLY   321      -5.166   2.095  -8.166  0.271900
ATOM   4761 CA   GLY   321      -6.810   2.517  -9.468 -0.025200
ATOM   4762 HA2  GLY   321      -6.108   2.280 -10.267  0.069800
ATOM   4763 HA3  GLY   321      -7.701   1.901  -9.594  0.069800
ATOM   4764 C    GLY   321      -7.224   3.976  -9.617  0.597300
ATOM   4765 O    GLY   321      -7.702   4.415 -10.679 -0.567900
ATOM   4766 N    PHE   322      -6.974   4.773  -8.585 -0.415700
ATOM   4767 H    PHE   322      -6.548   4.384  -7.756  0.271900
ATOM   4768 CA   PHE   322      -7.320   6.183  -8.576 -0.002400
ATOM   4769 HA   PHE   322      -8.348   6.244  -8.933  0.097800
ATOM   4770 CB   PHE   322      -7.309   6.782  -7.164 -0.034300
ATOM   4771 HB2  PHE   322      -6.291   6.699  -6.784  0.029500
ATOM   4772 HB3  PHE   322      -7.506   7.850  -7.257  0.029500
ATOM   4773 CG   PHE   322      -8.250   6.251  -6.121  0.011800
ATOM   4774 CD1  PHE   322      -9.627   6.444  -6.254 -0.125600
ATOM   4775 HD1  PHE   322      -9.998   6.990  -7.109  0.133000
ATOM   4776 CE1  PHE   322     -10.526   5.970  -5.310 -0.170400
ATOM   4777 HE1  PHE   322     -11.587   6.125  -5.440  0.143000
ATOM   4778 CZ   PHE   322     -10.040   5.280  -4.220 -0.107200
ATOM   4779 HZ   PHE   322     -10.758   4.869  -3.526  0.129700
ATOM   4780 CE2  PHE   322      -8.669   5.079  -4.052 -0.170400
ATOM   4781 HE2  PHE   322      -8.310   4.568  -3.171  0.143000
ATOM   4782 CD2  PHE   322      -7.771   5.557  -5.021 -0.125600
ATOM   4783 HD2  PHE   322      -6.711   5.393  -4.895  0.133000
ATOM   4784 C    PHE   322      -6.442   7.042  -9.465  0.597300
ATOM   4785 O    PHE   322      -5.211   6.937  -9.541 -0.567900
ATOM   4786 N    LYS   323      -7.163   7.936 -10.102 -0.347900
ATOM   4787 H    LYS   323      -8.167   7.905 -10.000  0.274700
ATOM   4788 CA   LYS   323      -6.562   9.009 -10.926 -0.240000
ATOM   4789 HA   LYS   323      -5.658   8.664 -11.429  0.142600
ATOM   4790 CB   LYS   323      -7.545   9.528 -11.935 -0.009400
ATOM   4791 HB2  LYS   323      -8.374   8.879 -11.649  0.036200
ATOM   4792 HB3  LYS   323      -7.747  10.596 -11.863  0.036200
ATOM   4793 CG   LYS   323      -7.417   9.024 -13.365  0.018700
ATOM   4794 HG2  LYS   323      -6.623   9.596 -13.845  0.010300
ATOM   4795 HG3  LYS   323      -7.128   7.973 -13.350  0.010300
ATOM   4796 CD   LYS   323      -8.696   9.172 -14.176 -0.047900
ATOM   4797 HD2  LYS   323      -9.419   8.452 -13.792  0.062100
ATOM   4798 HD3  LYS   323      -9.100  10.171 -14.014  0.062100
ATOM   4799 CE   LYS   323      -8.624   8.971 -15.680 -0.014300
ATOM   4800 HE2  LYS   323      -9.500   8.399 -15.985  0.113500
ATOM   4801 HE3  LYS   323      -8.678   9.945 -16.166  0.113500
ATOM   4802 NZ   LYS   323      -7.407   8.292 -16.117 -0.385400
ATOM   4803 HZ1  LYS   323      -7.061   7.689 -15.384  0.340000
ATOM   4804 HZ2  LYS   323      -7.550   7.736 -16.949  0.340000
ATOM   4805 HZ3  LYS   323      -6.679   8.959 -16.328  0.340000
ATOM   4806 C    LYS   323      -6.183   9.909  -9.726  0.734100
ATOM   4807 O    LYS   323      -7.025  10.439  -8.997 -0.589400
ATOM   4808 N    SER   324      -4.898   9.905  -9.462 -0.415700
ATOM   4809 H    SER   324      -4.301   9.430 -10.123  0.271900
ATOM   4810 CA   SER   324      -4.249  10.522  -8.309 -0.024900
ATOM   4811 HA   SER   324      -4.559   9.927  -7.449  0.084300
ATOM   4812 CB   SER   324      -2.716  10.380  -8.384  0.211700
ATOM   4813 HB2  SER   324      -2.276  10.684  -7.434  0.035200
ATOM   4814 HB3  SER   324      -2.461   9.336  -8.562  0.035200
ATOM   4815 OG   SER   324      -2.177  11.184  -9.424 -0.654600
ATOM   4816 HG   SER   324      -1.267  10.890  -9.504  0.427500
ATOM   4817 C    SER   324      -4.641  11.935  -7.972  0.597300
ATOM   4818 O    SER   324      -5.169  12.146  -6.872 -0.567900
ATOM   4819 N    LYS   325      -4.418  12.871  -8.870 -0.347900
ATOM   4820 H    LYS   325      -3.956  12.589  -9.723  0.274700
ATOM   4821 CA   LYS   325      -4.693  14.298  -8.644 -0.240000
ATOM   4822 HA   LYS   325      -4.245  14.556  -7.684  0.142600
ATOM   4823 CB   LYS   325      -3.943  15.068  -9.738 -0.009400
ATOM   4824 HB2  LYS   325      -2.967  14.594  -9.844  0.036200
ATOM   4825 HB3  LYS   325      -4.478  15.067 -10.688  0.036200
ATOM   4826 CG   LYS   325      -3.667  16.500  -9.322  0.018700
ATOM   4827 HG2  LYS   325      -4.590  17.078  -9.369  0.010300
ATOM   4828 HG3  LYS   325      -3.313  16.501  -8.291  0.010300
ATOM   4829 CD   LYS   325      -2.609  17.160 -10.178 -0.047900
ATOM   4830 HD2  LYS   325      -1.725  16.525 -10.237  0.062100
ATOM   4831 HD3  LYS   325      -3.006  17.307 -11.183  0.062100
ATOM   4832 CE   LYS   325      -2.210  18.496  -9.538 -0.014300
ATOM   4833 HE2  LYS   325      -3.112  19.056  -9.290  0.113500
ATOM   4834 HE3  LYS   325      -1.632  18.352  -8.625  0.113500
ATOM   4835 NZ   LYS   325      -1.404  19.259 -10.478 -0.385400
ATOM   4836 HZ1  LYS   325      -1.874  19.404 -11.360  0.340000
ATOM   4837 HZ2  LYS   325      -1.147  20.154 -10.087  0.340000
ATOM   4838 HZ3  LYS   325      -0.524  18.809 -10.685  0.340000
ATOM   4839 C    LYS   325      -6.153  14.638  -8.496  0.734100
ATOM   4840 O    LYS   325      -6.591  15.545  -7.731 -0.589400
ATOM   4841 N    ASP   326      -6.977  13.880  -9.209 -0.516300
ATOM   4842 H    ASP   326      -6.558  13.272  -9.898  0.293600
ATOM   4843 CA   ASP   326      -8.430  14.020  -9.182  0.038100
ATOM   4844 HA   ASP   326      -8.715  15.065  -9.305  0.088000
ATOM   4845 CB   ASP   326      -8.972  13.148 -10.332 -0.030300
ATOM   4846 HB2  ASP   326      -8.447  12.194 -10.379 -0.012200
ATOM   4847 HB3  ASP   326     -10.034  12.953 -10.185 -0.012200
ATOM   4848 CG   ASP   326      -8.803  13.928 -11.610  0.799400
ATOM   4849 OD1  ASP   326      -8.552  15.153 -11.555 -0.801400
ATOM   4850 OD2  ASP   326      -8.954  13.287 -12.659 -0.801400
ATOM   4851 C    ASP   326      -9.108  13.537  -7.917  0.536600
ATOM   4852 O    ASP   326     -10.083  14.101  -7.434 -0.581900
ATOM   4853 N    SER   327      -8.601  12.417  -7.455 -0.415700
ATOM   4854 H    SER   327      -7.826  12.035  -7.979  0.271900
ATOM   4855 CA   SER   327      -9.079  11.613  -6.355 -0.024900
ATOM   4856 HA   SER   327     -10.165  11.698  -6.339  0.084300
ATOM   4857 CB   SER   327      -8.748  10.130  -6.655  0.211700
ATOM   4858 HB2  SER   327      -7.668   9.979  -6.639  0.035200
ATOM   4859 HB3  SER   327      -9.199   9.501  -5.888  0.035200
ATOM   4860 OG   SER   327      -9.276   9.776  -7.891 -0.654600
ATOM   4861 HG   SER   327      -8.592   9.984  -8.532  0.427500
ATOM   4862 C    SER   327      -8.626  11.867  -4.945  0.597300
ATOM   4863 O    SER   327      -9.465  11.751  -4.029 -0.567900
ATOM   4864 N    VAL   328      -7.336  12.157  -4.786 -0.415700
ATOM   4865 H    VAL   328      -6.712  12.210  -5.579  0.271900
ATOM   4866 CA   VAL   328      -6.820  12.418  -3.424 -0.087500
ATOM   4867 HA   VAL   328      -6.918  11.500  -2.844  0.096900
ATOM   4868 CB   VAL   328      -5.312  12.751  -3.514  0.298500
ATOM   4869 HB   VAL   328      -5.067  13.456  -4.308 -0.029700
ATOM   4870 CG1  VAL   328      -4.804  13.310  -2.193 -0.319200
ATOM   4871 1HG1 VAL   328      -5.219  14.302  -2.017  0.079100
ATOM   4872 2HG1 VAL   328      -5.077  12.648  -1.371  0.079100
ATOM   4873 3HG1 VAL   328      -3.718  13.398  -2.233  0.079100
ATOM   4874 CG2  VAL   328      -4.558  11.491  -3.871 -0.319200
ATOM   4875 1HG2 VAL   328      -4.608  10.786  -3.041  0.079100
ATOM   4876 2HG2 VAL   328      -4.974  11.001  -4.751  0.079100
ATOM   4877 3HG2 VAL   328      -3.509  11.723  -4.054  0.079100
ATOM   4878 C    VAL   328      -7.678  13.449  -2.705  0.597300
ATOM   4879 O    VAL   328      -8.181  13.228  -1.584 -0.567900
ATOM   4880 N    PRO   329      -7.899  14.584  -3.350 -0.254800
ATOM   4881 CD   PRO   329      -7.355  14.928  -4.677  0.019200
ATOM   4882 HD2  PRO   329      -7.904  14.434  -5.478  0.039100
ATOM   4883 HD3  PRO   329      -6.275  14.834  -4.794  0.039100
ATOM   4884 CG   PRO   329      -7.652  16.402  -4.769  0.018900
ATOM   4885 HG2  PRO   329      -7.794  16.729  -5.799  0.021300
ATOM   4886 HG3  PRO   329      -6.832  16.961  -4.318  0.021300
ATOM   4887 CB   PRO   329      -8.904  16.621  -3.960 -0.007000
ATOM   4888 HB2  PRO   329      -9.772  16.342  -4.558  0.025300
ATOM   4889 HB3  PRO   329      -8.992  17.657  -3.630  0.025300
ATOM   4890 CA   PRO   329      -8.724  15.662  -2.775 -0.026600
ATOM   4891 HA   PRO   329      -8.190  16.171  -1.972  0.064100
ATOM   4892 C    PRO   329     -10.068  15.203  -2.271  0.589600
ATOM   4893 O    PRO   329     -10.667  15.666  -1.281 -0.574800
ATOM   4894 N    LYS   330     -10.615  14.233  -3.004 -0.347900
ATOM   4895 H    LYS   330     -10.084  13.856  -3.775  0.274700
ATOM   4896 CA   LYS   330     -11.944  13.640  -2.728 -0.240000
ATOM   4897 HA   LYS   330     -12.608  14.451  -2.430  0.142600
ATOM   4898 CB   LYS   330     -12.489  13.033  -4.030 -0.009400
ATOM   4899 HB2  LYS   330     -11.689  12.635  -4.655  0.036200
ATOM   4900 HB3  LYS   330     -13.210  12.246  -3.809  0.036200
ATOM   4901 CG   LYS   330     -13.223  14.207  -4.741  0.018700
ATOM   4902 HG2  LYS   330     -14.072  14.550  -4.150  0.010300
ATOM   4903 HG3  LYS   330     -12.522  15.028  -4.896  0.010300
ATOM   4904 CD   LYS   330     -13.708  13.714  -6.086 -0.047900
ATOM   4905 HD2  LYS   330     -12.940  13.085  -6.537  0.062100
ATOM   4906 HD3  LYS   330     -14.604  13.110  -5.943  0.062100
ATOM   4907 CE   LYS   330     -13.989  14.854  -7.051 -0.014300
ATOM   4908 HE2  LYS   330     -14.702  15.540  -6.594  0.113500
ATOM   4909 HE3  LYS   330     -13.071  15.392  -7.286  0.113500
ATOM   4910 NZ   LYS   330     -14.576  14.222  -8.288 -0.385400
ATOM   4911 HZ1  LYS   330     -14.880  14.934  -8.937  0.340000
ATOM   4912 HZ2  LYS   330     -13.895  13.661  -8.779  0.340000
ATOM   4913 HZ3  LYS   330     -15.380  13.653  -8.062  0.340000
ATOM   4914 C    LYS   330     -11.995  12.692  -1.564  0.734100
ATOM   4915 O    LYS   330     -12.981  12.669  -0.822 -0.589400
ATOM   4916 N    LEU   331     -10.937  11.950  -1.352 -0.415700
ATOM   4917 H    LEU   331     -10.184  12.009  -2.023  0.271900
ATOM   4918 CA   LEU   331     -10.795  11.019  -0.218 -0.051800
ATOM   4919 HA   LEU   331     -11.720  10.456  -0.094  0.092200
ATOM   4920 CB   LEU   331      -9.698  10.043  -0.617 -0.110200
ATOM   4921 HB2  LEU   331      -8.913  10.622  -1.103  0.045700
ATOM   4922 HB3  LEU   331      -9.251   9.731   0.327  0.045700
ATOM   4923 CG   LEU   331      -9.876   8.740  -1.371  0.353100
ATOM   4924 HG   LEU   331      -9.832   7.919  -0.656 -0.036100
ATOM   4925 CD1  LEU   331     -11.193   8.610  -2.127 -0.412100
ATOM   4926 1HD1 LEU   331     -12.032   8.648  -1.432  0.100000
ATOM   4927 2HD1 LEU   331     -11.285   9.417  -2.853  0.100000
ATOM   4928 3HD1 LEU   331     -11.226   7.654  -2.650  0.100000
ATOM   4929 CD2  LEU   331      -8.736   8.549  -2.391 -0.412100
ATOM   4930 1HD2 LEU   331      -8.822   7.569  -2.858  0.100000
ATOM   4931 2HD2 LEU   331      -8.796   9.314  -3.165  0.100000
ATOM   4932 3HD2 LEU   331      -7.770   8.611  -1.889  0.100000
ATOM   4933 C    LEU   331     -10.640  11.867   1.075  0.597300
ATOM   4934 O    LEU   331     -11.169  11.512   2.144 -0.567900
ATOM   4935 N    VAL   332      -9.982  13.022   1.017 -0.415700
ATOM   4936 H    VAL   332      -9.513  13.276   0.160  0.271900
ATOM   4937 CA   VAL   332      -9.872  13.905   2.227 -0.087500
ATOM   4938 HA   VAL   332      -9.555  13.310   3.084  0.096900
ATOM   4939 CB   VAL   332      -8.791  15.012   1.993  0.298500
ATOM   4940 HB   VAL   332      -8.985  15.466   1.021 -0.029700
ATOM   4941 CG1  VAL   332      -8.857  16.121   3.033 -0.319200
ATOM   4942 1HG1 VAL   332      -8.695  15.702   4.025  0.079100
ATOM   4943 2HG1 VAL   332      -8.098  16.871   2.811  0.079100
ATOM   4944 3HG1 VAL   332      -9.825  16.622   3.000  0.079100
ATOM   4945 CG2  VAL   332      -7.375  14.431   1.946 -0.319200
ATOM   4946 1HG2 VAL   332      -7.261  13.798   1.066  0.079100
ATOM   4947 2HG2 VAL   332      -6.637  15.233   1.911  0.079100
ATOM   4948 3HG2 VAL   332      -7.189  13.838   2.842  0.079100
ATOM   4949 C    VAL   332     -11.254  14.461   2.572  0.597300
ATOM   4950 O    VAL   332     -11.736  14.500   3.714 -0.567900
ATOM   4951 N    ALA   333     -11.960  14.883   1.535 -0.415700
ATOM   4952 H    ALA   333     -11.528  14.871   0.623  0.271900
ATOM   4953 CA   ALA   333     -13.301  15.456   1.642  0.033700
ATOM   4954 HA   ALA   333     -13.220  16.326   2.294  0.082300
ATOM   4955 CB   ALA   333     -13.765  15.945   0.266 -0.182500
ATOM   4956 HB1  ALA   333     -14.780  16.338   0.333  0.060300
ATOM   4957 HB2  ALA   333     -13.102  16.735  -0.086  0.060300
ATOM   4958 HB3  ALA   333     -13.742  15.131  -0.458  0.060300
ATOM   4959 C    ALA   333     -14.283  14.481   2.277  0.597300
ATOM   4960 O    ALA   333     -15.158  14.881   3.079 -0.567900
ATOM   4961 N    ASP   334     -14.123  13.199   1.929 -0.516300
ATOM   4962 H    ASP   334     -13.455  12.966   1.208  0.293600
ATOM   4963 CA   ASP   334     -14.996  12.139   2.454  0.038100
ATOM   4964 HA   ASP   334     -16.022  12.507   2.465  0.088000
ATOM   4965 CB   ASP   334     -14.989  10.821   1.665 -0.030300
ATOM   4966 HB2  ASP   334     -13.940  10.539   1.574 -0.012200
ATOM   4967 HB3  ASP   334     -15.459  10.007   2.216 -0.012200
ATOM   4968 CG   ASP   334     -15.531  10.928   0.234  0.799400
ATOM   4969 OD1  ASP   334     -15.171  10.070  -0.630 -0.801400
ATOM   4970 OD2  ASP   334     -16.331  11.868  -0.068 -0.801400
ATOM   4971 C    ASP   334     -14.624  11.830   3.895  0.536600
ATOM   4972 O    ASP   334     -15.471  11.493   4.716 -0.581900
ATOM   4973 N    PHE   335     -13.346  11.973   4.202 -0.415700
ATOM   4974 H    PHE   335     -12.687  12.181   3.466  0.271900
ATOM   4975 CA   PHE   335     -12.832  11.747   5.552 -0.002400
ATOM   4976 HA   PHE   335     -13.251  10.827   5.960  0.097800
ATOM   4977 CB   PHE   335     -11.303  11.610   5.503 -0.034300
ATOM   4978 HB2  PHE   335     -11.045  10.645   5.067  0.029500
ATOM   4979 HB3  PHE   335     -10.889  12.374   4.845  0.029500
ATOM   4980 CG   PHE   335     -10.620  11.741   6.861  0.011800
ATOM   4981 CD1  PHE   335     -10.082  12.975   7.250 -0.125600
ATOM   4982 HD1  PHE   335     -10.161  13.832   6.597  0.133000
ATOM   4983 CE1  PHE   335      -9.447  13.104   8.492 -0.170400
ATOM   4984 HE1  PHE   335      -9.043  14.061   8.791  0.143000
ATOM   4985 CZ   PHE   335      -9.347  12.001   9.350 -0.107200
ATOM   4986 HZ   PHE   335      -8.860  12.100  10.309  0.129700
ATOM   4987 CE2  PHE   335      -9.886  10.767   8.964 -0.170400
ATOM   4988 HE2  PHE   335      -9.822   9.913   9.622  0.143000
ATOM   4989 CD2  PHE   335     -10.522  10.636   7.722 -0.125600
ATOM   4990 HD2  PHE   335     -10.933   9.683   7.425  0.133000
ATOM   4991 C    PHE   335     -13.257  12.901   6.453  0.597300
ATOM   4992 O    PHE   335     -13.642  12.708   7.612 -0.567900
ATOM   4993 N    MET   336     -13.201  14.100   5.901 -0.415700
ATOM   4994 H    MET   336     -12.828  14.182   4.966  0.271900
ATOM   4995 CA   MET   336     -13.618  15.303   6.606 -0.023700
ATOM   4996 HA   MET   336     -13.099  15.369   7.562  0.088000
ATOM   4997 CB   MET   336     -13.303  16.536   5.755  0.034200
ATOM   4998 HB2  MET   336     -13.662  16.356   4.741  0.024100
ATOM   4999 HB3  MET   336     -13.810  17.410   6.164  0.024100
ATOM   5000 CG   MET   336     -11.806  16.830   5.667  0.001800
ATOM   5001 HG2  MET   336     -11.255  15.968   5.292  0.044000
ATOM   5002 HG3  MET   336     -11.625  17.671   4.997  0.044000
ATOM   5003 SD   MET   336     -11.064  17.173   7.255 -0.273700
ATOM   5004 CE   MET   336     -11.344  18.890   7.662 -0.053600
ATOM   5005 HE1  MET   336     -12.355  19.185   7.379  0.068400
ATOM   5006 HE2  MET   336     -11.196  19.043   8.731  0.068400
ATOM   5007 HE3  MET   336     -10.605  19.477   7.117  0.068400
ATOM   5008 C    MET   336     -15.114  15.217   6.898  0.597300
ATOM   5009 O    MET   336     -15.612  15.796   7.869 -0.567900
ATOM   5010 N    ALA   337     -15.813  14.472   6.050 -0.415700
ATOM   5011 H    ALA   337     -15.352  14.101   5.232  0.271900
ATOM   5012 CA   ALA   337     -17.262  14.293   6.152  0.033700
ATOM   5013 HA   ALA   337     -17.733  15.262   6.316  0.082300
ATOM   5014 CB   ALA   337     -17.804  13.697   4.850 -0.182500
ATOM   5015 HB1  ALA   337     -17.455  14.272   3.992  0.060300
ATOM   5016 HB2  ALA   337     -17.525  12.649   4.738  0.060300
ATOM   5017 HB3  ALA   337     -18.892  13.746   4.862  0.060300
ATOM   5018 C    ALA   337     -17.666  13.361   7.300  0.597300
ATOM   5019 O    ALA   337     -18.825  13.363   7.709 -0.567900
ATOM   5020 N    LYS   338     -16.721  12.573   7.802 -0.347900
ATOM   5021 H    LYS   338     -15.769  12.698   7.487  0.274700
ATOM   5022 CA   LYS   338     -17.009  11.568   8.839 -0.240000
ATOM   5023 HA   LYS   338     -16.132  11.404   9.465  0.142600
ATOM   5024 CB   LYS   338     -18.226  11.981   9.708 -0.009400
ATOM   5025 HB2  LYS   338     -18.640  12.989   9.704  0.036200
ATOM   5026 HB3  LYS   338     -19.066  11.289   9.638  0.036200
ATOM   5027 CG   LYS   338     -17.896  12.233  11.145  0.018700
ATOM   5028 HG2  LYS   338     -18.858  12.297  11.653  0.010300
ATOM   5029 HG3  LYS   338     -17.357  11.369  11.534  0.010300
ATOM   5030 CD   LYS   338     -17.052  13.503  11.370 -0.047900
ATOM   5031 HD2  LYS   338     -16.060  13.370  10.938  0.062100
ATOM   5032 HD3  LYS   338     -17.517  14.362  10.885  0.062100
ATOM   5033 CE   LYS   338     -16.911  13.843  12.851 -0.014300
ATOM   5034 HE2  LYS   338     -15.870  13.703  13.140  0.113500
ATOM   5035 HE3  LYS   338     -17.155  14.896  12.991  0.113500
ATOM   5036 NZ   LYS   338     -17.766  13.007  13.715 -0.385400
ATOM   5037 HZ1  LYS   338     -17.735  13.312  14.678  0.340000
ATOM   5038 HZ2  LYS   338     -18.735  13.109  13.450  0.340000
ATOM   5039 HZ3  LYS   338     -17.504  12.032  13.685  0.340000
ATOM   5040 C    LYS   338     -17.381  10.255   8.205  0.734100
ATOM   5041 O    LYS   338     -17.903   9.349   8.868 -0.589400
ATOM   5042 N    LYS   339     -17.116  10.218   6.909 -0.347900
ATOM   5043 H    LYS   339     -16.678  11.025   6.488  0.274700
ATOM   5044 CA   LYS   339     -17.376   9.075   6.053 -0.240000
ATOM   5045 HA   LYS   339     -18.446   8.867   6.052  0.142600
ATOM   5046 CB   LYS   339     -16.894   9.377   4.638 -0.009400
ATOM   5047 HB2  LYS   339     -17.279  10.389   4.511  0.036200
ATOM   5048 HB3  LYS   339     -15.826   9.247   4.462  0.036200
ATOM   5049 CG   LYS   339     -17.688   8.693   3.547  0.018700
ATOM   5050 HG2  LYS   339     -17.039   7.972   3.050  0.010300
ATOM   5051 HG3  LYS   339     -18.530   8.144   3.969  0.010300
ATOM   5052 CD   LYS   339     -18.227   9.678   2.497 -0.047900
ATOM   5053 HD2  LYS   339     -17.463  10.330   2.073  0.062100
ATOM   5054 HD3  LYS   339     -18.633   9.078   1.683  0.062100
ATOM   5055 CE   LYS   339     -19.339  10.575   3.040 -0.014300
ATOM   5056 HE2  LYS   339     -19.904  10.010   3.780  0.113500
ATOM   5057 HE3  LYS   339     -18.904  11.442   3.539  0.113500
ATOM   5058 NZ   LYS   339     -20.263  11.024   1.983 -0.385400
ATOM   5059 HZ1  LYS   339     -21.027  11.551   2.382  0.340000
ATOM   5060 HZ2  LYS   339     -19.778  11.648   1.355  0.340000
ATOM   5061 HZ3  LYS   339     -20.647  10.252   1.457  0.340000
ATOM   5062 C    LYS   339     -16.665   7.855   6.612  0.734100
ATOM   5063 O    LYS   339     -17.282   6.999   7.254 -0.589400
ATOM   5064 N    PHE   340     -15.360   7.779   6.368 -0.415700
ATOM   5065 H    PHE   340     -14.902   8.536   5.881  0.271900
ATOM   5066 CA   PHE   340     -14.521   6.699   6.909 -0.002400
ATOM   5067 HA   PHE   340     -15.141   5.945   7.393  0.097800
ATOM   5068 CB   PHE   340     -13.736   5.977   5.801 -0.034300
ATOM   5069 HB2  PHE   340     -13.061   5.250   6.252  0.029500
ATOM   5070 HB3  PHE   340     -14.445   5.414   5.195  0.029500
ATOM   5071 CG   PHE   340     -12.930   6.877   4.883  0.011800
ATOM   5072 CD1  PHE   340     -13.496   7.342   3.686 -0.125600
ATOM   5073 HD1  PHE   340     -14.499   7.054   3.409  0.133000
ATOM   5074 CE1  PHE   340     -12.746   8.157   2.829 -0.170400
ATOM   5075 HE1  PHE   340     -13.164   8.479   1.887  0.143000
ATOM   5076 CZ   PHE   340     -11.431   8.503   3.166 -0.107200
ATOM   5077 HZ   PHE   340     -10.837   9.100   2.490  0.129700
ATOM   5078 CE2  PHE   340     -10.865   8.037   4.362 -0.170400
ATOM   5079 HE2  PHE   340      -9.841   8.277   4.605  0.143000
ATOM   5080 CD2  PHE   340     -11.615   7.223   5.220 -0.125600
ATOM   5081 HD2  PHE   340     -11.170   6.841   6.127  0.133000
ATOM   5082 C    PHE   340     -13.620   7.278   8.003  0.597300
ATOM   5083 O    PHE   340     -13.520   8.502   8.086 -0.567900
ATOM   5084 N    ALA   341     -13.021   6.417   8.813 -0.415700
ATOM   5085 H    ALA   341     -13.174   5.435   8.631  0.271900
ATOM   5086 CA   ALA   341     -12.103   6.736   9.884  0.033700
ATOM   5087 HA   ALA   341     -12.075   7.812  10.056  0.082300
ATOM   5088 CB   ALA   341     -12.442   6.035  11.196 -0.182500
ATOM   5089 HB1  ALA   341     -13.461   6.284  11.490  0.060300
ATOM   5090 HB2  ALA   341     -12.360   4.954  11.077  0.060300
ATOM   5091 HB3  ALA   341     -11.760   6.358  11.983  0.060300
ATOM   5092 C    ALA   341     -10.719   6.249   9.479  0.597300
ATOM   5093 O    ALA   341     -10.634   5.276   8.709 -0.567900
ATOM   5094 N    LEU   342      -9.699   6.915   9.998 -0.415700
ATOM   5095 H    LEU   342      -9.889   7.862  10.292  0.271900
ATOM   5096 CA   LEU   342      -8.333   6.547   9.665 -0.051800
ATOM   5097 HA   LEU   342      -8.353   5.680   9.005  0.092200
ATOM   5098 CB   LEU   342      -7.683   7.737   8.945 -0.110200
ATOM   5099 HB2  LEU   342      -7.991   8.661   9.433  0.045700
ATOM   5100 HB3  LEU   342      -6.607   7.675   9.105  0.045700
ATOM   5101 CG   LEU   342      -7.892   7.857   7.448  0.353100
ATOM   5102 HG   LEU   342      -8.959   7.831   7.229 -0.036100
ATOM   5103 CD1  LEU   342      -7.298   9.132   6.867 -0.412100
ATOM   5104 1HD1 LEU   342      -7.773  10.006   7.312  0.100000
ATOM   5105 2HD1 LEU   342      -6.227   9.167   7.068  0.100000
ATOM   5106 3HD1 LEU   342      -7.461   9.144   5.789  0.100000
ATOM   5107 CD2  LEU   342      -7.207   6.653   6.799 -0.412100
ATOM   5108 1HD2 LEU   342      -7.513   5.694   7.219  0.100000
ATOM   5109 2HD2 LEU   342      -7.497   6.634   5.749  0.100000
ATOM   5110 3HD2 LEU   342      -6.129   6.809   6.823  0.100000
ATOM   5111 C    LEU   342      -7.520   6.069  10.831  0.597300
ATOM   5112 O    LEU   342      -6.533   5.362  10.617 -0.567900
ATOM   5113 N    ASP   343      -7.933   6.450  12.022 -0.516300
ATOM   5114 H    ASP   343      -8.695   7.113  12.042  0.293600
ATOM   5115 CA   ASP   343      -7.280   6.156  13.292  0.038100
ATOM   5116 HA   ASP   343      -6.336   6.701  13.286  0.088000
ATOM   5117 CB   ASP   343      -8.131   6.738  14.458 -0.030300
ATOM   5118 HB2  ASP   343      -9.168   6.407  14.415 -0.012200
ATOM   5119 HB3  ASP   343      -7.705   6.416  15.409 -0.012200
ATOM   5120 CG   ASP   343      -8.105   8.258  14.406  0.799400
ATOM   5121 OD1  ASP   343      -8.139   8.957  15.428 -0.801400
ATOM   5122 OD2  ASP   343      -8.043   8.800  13.283 -0.801400
ATOM   5123 C    ASP   343      -6.917   4.724  13.572  0.536600
ATOM   5124 O    ASP   343      -5.790   4.473  14.056 -0.581900
ATOM   5125 N    PRO   344      -7.833   3.798  13.285 -0.254800
ATOM   5126 CD   PRO   344      -9.164   4.053  12.734  0.019200
ATOM   5127 HD2  PRO   344      -9.099   4.209  11.657  0.039100
ATOM   5128 HD3  PRO   344      -9.702   4.874  13.207  0.039100
ATOM   5129 CG   PRO   344      -9.929   2.774  12.960  0.018900
ATOM   5130 HG2  PRO   344     -10.637   2.589  12.153  0.021300
ATOM   5131 HG3  PRO   344     -10.471   2.851  13.903  0.021300
ATOM   5132 CB   PRO   344      -8.902   1.665  13.068 -0.007000
ATOM   5133 HB2  PRO   344      -8.729   1.251  12.075  0.025300
ATOM   5134 HB3  PRO   344      -9.219   0.878  13.753  0.025300
ATOM   5135 CA   PRO   344      -7.639   2.373  13.562 -0.026600
ATOM   5136 HA   PRO   344      -7.571   2.253  14.643  0.064100
ATOM   5137 C    PRO   344      -6.402   1.772  12.955  0.589600
ATOM   5138 O    PRO   344      -5.981   0.700  13.406 -0.574800
ATOM   5139 N    LEU   345      -5.865   2.426  11.942 -0.415700
ATOM   5140 H    LEU   345      -6.315   3.289  11.674  0.271900
ATOM   5141 CA   LEU   345      -4.693   2.064  11.192 -0.051800
ATOM   5142 HA   LEU   345      -4.632   0.977  11.145  0.092200
ATOM   5143 CB   LEU   345      -4.888   2.610   9.768 -0.110200
ATOM   5144 HB2  LEU   345      -4.879   3.698   9.827  0.045700
ATOM   5145 HB3  LEU   345      -4.002   2.331   9.198  0.045700
ATOM   5146 CG   LEU   345      -6.112   2.205   8.939  0.353100
ATOM   5147 HG   LEU   345      -7.034   2.492   9.444 -0.036100
ATOM   5148 CD1  LEU   345      -6.061   2.890   7.575 -0.412100
ATOM   5149 1HD1 LEU   345      -6.710   2.393   6.854  0.100000
ATOM   5150 2HD1 LEU   345      -6.397   3.919   7.699  0.100000
ATOM   5151 3HD1 LEU   345      -5.044   2.885   7.185  0.100000
ATOM   5152 CD2  LEU   345      -6.114   0.699   8.709 -0.412100
ATOM   5153 1HD2 LEU   345      -6.273   0.230   9.680  0.100000
ATOM   5154 2HD2 LEU   345      -6.938   0.464   8.035  0.100000
ATOM   5155 3HD2 LEU   345      -5.173   0.377   8.265  0.100000
ATOM   5156 C    LEU   345      -3.382   2.584  11.815  0.597300
ATOM   5157 O    LEU   345      -2.331   1.918  11.694 -0.567900
ATOM   5158 N    ILE   346      -3.458   3.762  12.448 -0.415700
ATOM   5159 H    ILE   346      -4.366   4.179  12.591  0.271900
ATOM   5160 CA   ILE   346      -2.286   4.406  13.064 -0.059700
ATOM   5161 HA   ILE   346      -1.427   4.263  12.408  0.086900
ATOM   5162 CB   ILE   346      -2.490   5.935  13.212  0.130300
ATOM   5163 HB   ILE   346      -3.308   6.073  13.919  0.018700
ATOM   5164 CG2  ILE   346      -1.265   6.696  13.779 -0.320400
ATOM   5165 1HG2 ILE   346      -1.411   7.776  13.760  0.088200
ATOM   5166 2HG2 ILE   346      -1.118   6.405  14.819  0.088200
ATOM   5167 3HG2 ILE   346      -0.365   6.426  13.227  0.088200
ATOM   5168 CG1  ILE   346      -2.947   6.550  11.848 -0.043000
ATOM   5169 2HG1 ILE   346      -2.110   6.599  11.150  0.023600
ATOM   5170 3HG1 ILE   346      -3.747   5.966  11.394  0.023600
ATOM   5171 CD1  ILE   346      -3.525   7.952  12.085 -0.066000
ATOM   5172 1HD1 ILE   346      -2.739   8.675  12.303  0.018600
ATOM   5173 2HD1 ILE   346      -4.032   8.267  11.173  0.018600
ATOM   5174 3HD1 ILE   346      -4.251   7.937  12.898  0.018600
ATOM   5175 C    ILE   346      -2.029   3.701  14.372  0.597300
ATOM   5176 O    ILE   346      -2.797   3.772  15.360 -0.567900
ATOM   5177 N    THR   347      -0.954   2.965  14.387 -0.415700
ATOM   5178 H    THR   347      -0.375   2.901  13.562  0.271900
ATOM   5179 CA   THR   347      -0.631   2.179  15.607 -0.038900
ATOM   5180 HA   THR   347      -1.436   2.206  16.340  0.100700
ATOM   5181 CB   THR   347      -0.512   0.704  15.152  0.365400
ATOM   5182 HB   THR   347      -1.408   0.451  14.585  0.004300
ATOM   5183 CG2  THR   347       0.705   0.469  14.267 -0.243800
ATOM   5184 1HG2 THR   347       1.418   1.294  14.256  0.064200
ATOM   5185 2HG2 THR   347       1.140  -0.464  14.626  0.064200
ATOM   5186 3HG2 THR   347       0.201   0.426  13.302  0.064200
ATOM   5187 OG1  THR   347      -0.511  -0.136  16.296 -0.676100
ATOM   5188 HG1  THR   347      -0.174  -1.004  16.063  0.410200
ATOM   5189 C    THR   347       0.587   2.745  16.290  0.597300
ATOM   5190 O    THR   347       0.925   2.356  17.414 -0.567900
ATOM   5191 N    HIP   348       1.256   3.676  15.594 -0.347900
ATOM   5192 H    HIP   348       0.957   3.933  14.664  0.274700
ATOM   5193 CA   HIP   348       2.479   4.240  16.121 -0.135400
ATOM   5194 HA   HIP   348       2.387   4.364  17.200  0.121200
ATOM   5195 CB   HIP   348       3.616   3.239  15.840 -0.041400
ATOM   5196 HB2  HIP   348       3.604   3.019  14.773  0.081000
ATOM   5197 HB3  HIP   348       4.569   3.725  16.047  0.081000
ATOM   5198 CG   HIP   348       3.632   1.938  16.574 -0.001200
ATOM   5199 ND1  HIP   348       3.064   0.759  16.163 -0.151300
ATOM   5200 HD1  HIP   348       2.593   0.627  15.279  0.386600
ATOM   5201 CE1  HIP   348       3.319  -0.202  17.044 -0.017000
ATOM   5202 HE1  HIP   348       3.008  -1.234  16.982  0.268100
ATOM   5203 NE2  HIP   348       4.055   0.314  18.030 -0.171800
ATOM   5204 HE2  HIP   348       4.411  -0.211  18.816  0.391100
ATOM   5205 CD2  HIP   348       4.261   1.648  17.757 -0.114100
ATOM   5206 HD2  HIP   348       4.848   2.338  18.345  0.231700
ATOM   5207 C    HIP   348       2.809   5.577  15.504  0.734100
ATOM   5208 O    HIP   348       2.761   5.730  14.272 -0.589400
ATOM   5209 N    VAL   349       3.136   6.524  16.370 -0.415700
ATOM   5210 H    VAL   349       3.174   6.272  17.347  0.271900
ATOM   5211 CA   VAL   349       3.571   7.876  16.007 -0.087500
ATOM   5212 HA   VAL   349       3.720   7.890  14.928  0.096900
ATOM   5213 CB   VAL   349       2.644   9.022  16.338  0.298500
ATOM   5214 HB   VAL   349       2.607   9.142  17.421 -0.029700
ATOM   5215 CG1  VAL   349       3.239  10.322  15.743 -0.319200
ATOM   5216 1HG1 VAL   349       4.199  10.563  16.199  0.079100
ATOM   5217 2HG1 VAL   349       3.368  10.213  14.666  0.079100
ATOM   5218 3HG1 VAL   349       2.559  11.153  15.931  0.079100
ATOM   5219 CG2  VAL   349       1.200   8.844  15.883 -0.319200
ATOM   5220 1HG2 VAL   349       0.621   9.730  16.141  0.079100
ATOM   5221 2HG2 VAL   349       1.164   8.678  14.806  0.079100
ATOM   5222 3HG2 VAL   349       0.757   7.989  16.393  0.079100
ATOM   5223 C    VAL   349       4.924   8.092  16.739  0.597300
ATOM   5224 O    VAL   349       4.972   8.070  17.985 -0.567900
ATOM   5225 N    LEU   350       5.957   8.243  15.930 -0.415700
ATOM   5226 H    LEU   350       5.794   8.343  14.939  0.271900
ATOM   5227 CA   LEU   350       7.301   8.433  16.422 -0.051800
ATOM   5228 HA   LEU   350       7.287   8.500  17.509  0.092200
ATOM   5229 CB   LEU   350       8.219   7.283  16.014 -0.110200
ATOM   5230 HB2  LEU   350       8.521   7.468  14.984  0.045700
ATOM   5231 HB3  LEU   350       9.131   7.429  16.593  0.045700
ATOM   5232 CG   LEU   350       7.921   5.793  16.073  0.353100
ATOM   5233 HG   LEU   350       7.565   5.488  15.089 -0.036100
ATOM   5234 CD1  LEU   350       9.142   4.937  16.408 -0.412100
ATOM   5235 1HD1 LEU   350       8.897   3.901  16.176  0.100000
ATOM   5236 2HD1 LEU   350       9.979   5.236  15.777  0.100000
ATOM   5237 3HD1 LEU   350       9.414   5.057  17.457  0.100000
ATOM   5238 CD2  LEU   350       6.846   5.421  17.088 -0.412100
ATOM   5239 1HD2 LEU   350       5.861   5.684  16.701  0.100000
ATOM   5240 2HD2 LEU   350       6.844   4.344  17.256  0.100000
ATOM   5241 3HD2 LEU   350       7.025   5.926  18.037  0.100000
ATOM   5242 C    LEU   350       7.780   9.757  15.828  0.597300
ATOM   5243 O    LEU   350       7.302  10.092  14.735 -0.567900
ATOM   5244 N    PRO   351       8.636  10.475  16.565 -0.254800
ATOM   5245 CD   PRO   351       9.201  10.157  17.857  0.019200
ATOM   5246 HD2  PRO   351       9.493   9.110  17.940  0.039100
ATOM   5247 HD3  PRO   351       8.477  10.426  18.626  0.039100
ATOM   5248 CG   PRO   351      10.409  11.114  17.925  0.018900
ATOM   5249 HG2  PRO   351      11.256  10.676  17.397  0.021300
ATOM   5250 HG3  PRO   351      10.674  11.371  18.950  0.021300
ATOM   5251 CB   PRO   351       9.987  12.331  17.123 -0.007000
ATOM   5252 HB2  PRO   351      10.844  12.898  16.760  0.025300
ATOM   5253 HB3  PRO   351       9.342  12.955  17.743  0.025300
ATOM   5254 CA   PRO   351       9.179  11.715  15.996 -0.026600
ATOM   5255 HA   PRO   351       8.396  12.388  15.646  0.064100
ATOM   5256 C    PRO   351      10.066  11.237  14.840  0.589600
ATOM   5257 O    PRO   351      10.677  10.166  14.951 -0.574800
ATOM   5258 N    PHE   352      10.201  11.992  13.796 -0.415700
ATOM   5259 H    PHE   352       9.627  12.822  13.757  0.271900
ATOM   5260 CA   PHE   352      10.992  11.712  12.618 -0.002400
ATOM   5261 HA   PHE   352      10.549  10.873  12.082  0.097800
ATOM   5262 CB   PHE   352      10.887  12.935  11.680 -0.034300
ATOM   5263 HB2  PHE   352       9.905  12.934  11.208  0.029500
ATOM   5264 HB3  PHE   352      10.956  13.855  12.261  0.029500
ATOM   5265 CG   PHE   352      11.937  12.992  10.606  0.011800
ATOM   5266 CD1  PHE   352      13.019  13.858  10.725 -0.125600
ATOM   5267 HD1  PHE   352      13.090  14.501  11.590  0.133000
ATOM   5268 CE1  PHE   352      13.997  13.938   9.730 -0.170400
ATOM   5269 HE1  PHE   352      14.822  14.628   9.834  0.143000
ATOM   5270 CZ   PHE   352      13.884  13.132   8.589 -0.107200
ATOM   5271 HZ   PHE   352      14.632  13.186   7.812  0.129700
ATOM   5272 CE2  PHE   352      12.808  12.226   8.469 -0.170400
ATOM   5273 HE2  PHE   352      12.729  11.581   7.606  0.143000
ATOM   5274 CD2  PHE   352      11.843  12.169   9.481 -0.125600
ATOM   5275 HD2  PHE   352      11.014  11.483   9.387  0.133000
ATOM   5276 C    PHE   352      12.446  11.344  12.786  0.597300
ATOM   5277 O    PHE   352      13.012  10.697  11.871 -0.567900
ATOM   5278 N    GLU   353      13.120  11.718  13.856 -0.516300
ATOM   5279 H    GLU   353      12.648  12.294  14.539  0.293600
ATOM   5280 CA   GLU   353      14.560  11.448  14.011  0.039700
ATOM   5281 HA   GLU   353      15.068  11.655  13.070  0.110500
ATOM   5282 CB   GLU   353      15.239  12.246  15.111  0.056000
ATOM   5283 HB2  GLU   353      14.701  11.999  16.025 -0.017300
ATOM   5284 HB3  GLU   353      16.235  11.825  15.243 -0.017300
ATOM   5285 CG   GLU   353      15.437  13.738  15.153  0.013600
ATOM   5286 HG2  GLU   353      14.804  14.177  14.381 -0.042500
ATOM   5287 HG3  GLU   353      15.123  14.114  16.127 -0.042500
ATOM   5288 CD   GLU   353      16.802  14.298  14.844  0.805400
ATOM   5289 OE1  GLU   353      17.738  14.436  15.664 -0.818800
ATOM   5290 OE2  GLU   353      16.870  14.645  13.650 -0.818800
ATOM   5291 C    GLU   353      14.774   9.978  14.331  0.536600
ATOM   5292 O    GLU   353      15.902   9.484  14.148 -0.581900
ATOM   5293 N    LYS   354      13.701   9.334  14.791 -0.347900
ATOM   5294 H    LYS   354      12.839   9.856  14.860  0.274700
ATOM   5295 CA   LYS   354      13.656   7.909  15.134 -0.240000
ATOM   5296 HA   LYS   354      14.652   7.548  15.389  0.142600
ATOM   5297 CB   LYS   354      12.737   7.663  16.324 -0.009400
ATOM   5298 HB2  LYS   354      11.860   8.296  16.189  0.036200
ATOM   5299 HB3  LYS   354      12.351   6.646  16.398  0.036200
ATOM   5300 CG   LYS   354      13.288   7.845  17.719  0.018700
ATOM   5301 HG2  LYS   354      13.559   6.866  18.116  0.010300
ATOM   5302 HG3  LYS   354      14.198   8.444  17.676  0.010300
ATOM   5303 CD   LYS   354      12.308   8.535  18.665 -0.047900
ATOM   5304 HD2  LYS   354      12.493   9.609  18.630  0.062100
ATOM   5305 HD3  LYS   354      11.301   8.279  18.336  0.062100
ATOM   5306 CE   LYS   354      12.452   8.088  20.137 -0.014300
ATOM   5307 HE2  LYS   354      12.635   7.014  20.163  0.113500
ATOM   5308 HE3  LYS   354      13.284   8.604  20.617  0.113500
ATOM   5309 NZ   LYS   354      11.146   8.395  20.812 -0.385400
ATOM   5310 HZ1  LYS   354      10.331   8.066  20.316  0.340000
ATOM   5311 HZ2  LYS   354      11.085   7.995  21.737  0.340000
ATOM   5312 HZ3  LYS   354      11.041   9.393  20.929  0.340000
ATOM   5313 C    LYS   354      13.114   7.023  13.990  0.734100
ATOM   5314 O    LYS   354      12.379   6.082  14.271 -0.589400
ATOM   5315 N    ILE   355      13.457   7.327  12.743 -0.415700
ATOM   5316 H    ILE   355      14.032   8.150  12.634  0.271900
ATOM   5317 CA   ILE   355      13.068   6.626  11.524 -0.059700
ATOM   5318 HA   ILE   355      11.982   6.702  11.463  0.086900
ATOM   5319 CB   ILE   355      13.665   7.295  10.233  0.130300
ATOM   5320 HB   ILE   355      13.320   8.329  10.225  0.018700
ATOM   5321 CG2  ILE   355      15.204   7.303  10.154 -0.320400
ATOM   5322 1HG2 ILE   355      15.600   6.316   9.914  0.088200
ATOM   5323 2HG2 ILE   355      15.517   7.987   9.365  0.088200
ATOM   5324 3HG2 ILE   355      15.633   7.656  11.092  0.088200
ATOM   5325 CG1  ILE   355      13.088   6.588   8.974 -0.043000
ATOM   5326 2HG1 ILE   355      13.637   5.662   8.798  0.023600
ATOM   5327 3HG1 ILE   355      12.053   6.298   9.156  0.023600
ATOM   5328 CD1  ILE   355      13.111   7.402   7.678 -0.066000
ATOM   5329 1HD1 ILE   355      14.140   7.625   7.399  0.018600
ATOM   5330 2HD1 ILE   355      12.670   6.768   6.908  0.018600
ATOM   5331 3HD1 ILE   355      12.536   8.321   7.791  0.018600
ATOM   5332 C    ILE   355      13.371   5.131  11.551  0.597300
ATOM   5333 O    ILE   355      12.475   4.304  11.443 -0.567900
ATOM   5334 N    ASN   356      14.635   4.798  11.706 -0.415700
ATOM   5335 H    ASN   356      15.273   5.548  11.930  0.271900
ATOM   5336 CA   ASN   356      15.170   3.443  11.730  0.014300
ATOM   5337 HA   ASN   356      15.006   2.989  10.753  0.104800
ATOM   5338 CB   ASN   356      16.676   3.425  12.022 -0.204100
ATOM   5339 HB2  ASN   356      16.870   3.895  12.986  0.079700
ATOM   5340 HB3  ASN   356      17.020   2.392  12.081  0.079700
ATOM   5341 CG   ASN   356      17.465   4.120  10.950  0.713000
ATOM   5342 OD1  ASN   356      17.329   3.827   9.763 -0.593100
ATOM   5343 ND2  ASN   356      18.297   5.102  11.291 -0.919100
ATOM   5344 1HD2 ASN   356      18.846   5.540  10.565  0.419600
ATOM   5345 2HD2 ASN   356      18.367   5.437  12.241  0.419600
ATOM   5346 C    ASN   356      14.430   2.592  12.734  0.597300
ATOM   5347 O    ASN   356      14.410   1.373  12.591 -0.567900
ATOM   5348 N    GLU   357      13.856   3.250  13.731 -0.516300
ATOM   5349 H    GLU   357      13.949   4.254  13.780  0.293600
ATOM   5350 CA   GLU   357      13.102   2.566  14.786  0.039700
ATOM   5351 HA   GLU   357      13.628   1.668  15.112  0.110500
ATOM   5352 CB   GLU   357      12.860   3.502  15.979  0.056000
ATOM   5353 HB2  GLU   357      12.752   4.555  15.720 -0.017300
ATOM   5354 HB3  GLU   357      11.925   3.199  16.449 -0.017300
ATOM   5355 CG   GLU   357      13.912   3.456  17.053  0.013600
ATOM   5356 HG2  GLU   357      14.155   2.412  17.252 -0.042500
ATOM   5357 HG3  GLU   357      14.808   3.929  16.652 -0.042500
ATOM   5358 CD   GLU   357      13.554   4.090  18.377  0.805400
ATOM   5359 OE1  GLU   357      14.521   4.480  19.052 -0.818800
ATOM   5360 OE2  GLU   357      12.370   4.187  18.744 -0.818800
ATOM   5361 C    GLU   357      11.722   2.154  14.310  0.536600
ATOM   5362 O    GLU   357      11.131   1.174  14.773 -0.581900
ATOM   5363 N    GLY   358      11.213   2.982  13.419 -0.415700
ATOM   5364 H    GLY   358      11.781   3.767  13.135  0.271900
ATOM   5365 CA   GLY   358       9.929   2.827  12.774 -0.025200
ATOM   5366 HA2  GLY   358       9.151   2.652  13.517  0.069800
ATOM   5367 HA3  GLY   358       9.701   3.728  12.205  0.069800
ATOM   5368 C    GLY   358      10.018   1.621  11.830  0.597300
ATOM   5369 O    GLY   358       9.083   0.818  11.793 -0.567900
ATOM   5370 N    PHE   359      11.144   1.531  11.155 -0.415700
ATOM   5371 H    PHE   359      11.811   2.278  11.284  0.271900
ATOM   5372 CA   PHE   359      11.478   0.496  10.212 -0.002400
ATOM   5373 HA   PHE   359      10.634   0.375   9.533  0.097800
ATOM   5374 CB   PHE   359      12.702   0.845   9.341 -0.034300
ATOM   5375 HB2  PHE   359      13.435   1.412   9.914  0.029500
ATOM   5376 HB3  PHE   359      13.164  -0.087   9.017  0.029500
ATOM   5377 CG   PHE   359      12.287   1.600   8.106  0.011800
ATOM   5378 CD1  PHE   359      12.018   2.968   8.175 -0.125600
ATOM   5379 HD1  PHE   359      12.139   3.494   9.111  0.133000
ATOM   5380 CE1  PHE   359      11.614   3.660   7.041 -0.170400
ATOM   5381 HE1  PHE   359      11.399   4.717   7.091  0.143000
ATOM   5382 CZ   PHE   359      11.465   2.961   5.831 -0.107200
ATOM   5383 HZ   PHE   359      11.113   3.479   4.951  0.129700
ATOM   5384 CE2  PHE   359      11.738   1.597   5.729 -0.170400
ATOM   5385 HE2  PHE   359      11.635   1.103   4.774  0.143000
ATOM   5386 CD2  PHE   359      12.144   0.902   6.878 -0.125600
ATOM   5387 HD2  PHE   359      12.353  -0.156   6.821  0.133000
ATOM   5388 C    PHE   359      11.628  -0.836  10.911  0.597300
ATOM   5389 O    PHE   359      11.411  -1.852  10.261 -0.567900
ATOM   5390 N    ASP   360      11.981  -0.829  12.179 -0.516300
ATOM   5391 H    ASP   360      12.256   0.045  12.603  0.293600
ATOM   5392 CA   ASP   360      12.115  -2.053  12.966  0.038100
ATOM   5393 HA   ASP   360      12.608  -2.821  12.371  0.088000
ATOM   5394 CB   ASP   360      12.931  -1.787  14.226 -0.030300
ATOM   5395 HB2  ASP   360      12.515  -0.928  14.753 -0.012200
ATOM   5396 HB3  ASP   360      12.868  -2.666  14.868 -0.012200
ATOM   5397 CG   ASP   360      14.394  -1.562  13.878  0.799400
ATOM   5398 OD1  ASP   360      15.147  -1.103  14.741 -0.801400
ATOM   5399 OD2  ASP   360      14.770  -1.890  12.731 -0.801400
ATOM   5400 C    ASP   360      10.725  -2.584  13.294  0.536600
ATOM   5401 O    ASP   360      10.428  -3.758  13.191 -0.581900
ATOM   5402 N    LEU   361       9.851  -1.685  13.684 -0.415700
ATOM   5403 H    LEU   361      10.181  -0.735  13.780  0.271900
ATOM   5404 CA   LEU   361       8.461  -1.941  14.031 -0.051800
ATOM   5405 HA   LEU   361       8.422  -2.661  14.849  0.092200
ATOM   5406 CB   LEU   361       7.792  -0.604  14.443 -0.110200
ATOM   5407 HB2  LEU   361       8.087   0.188  13.754  0.045700
ATOM   5408 HB3  LEU   361       6.718  -0.720  14.302  0.045700
ATOM   5409 CG   LEU   361       7.965  -0.064  15.832  0.353100
ATOM   5410 HG   LEU   361       9.013   0.237  15.840 -0.036100
ATOM   5411 CD1  LEU   361       7.216   1.238  16.058 -0.412100
ATOM   5412 1HD1 LEU   361       6.157   1.026  16.210  0.100000
ATOM   5413 2HD1 LEU   361       7.649   1.803  16.884  0.100000
ATOM   5414 3HD1 LEU   361       7.311   1.871  15.176  0.100000
ATOM   5415 CD2  LEU   361       7.434  -1.098  16.834 -0.412100
ATOM   5416 1HD2 LEU   361       7.463  -0.677  17.839  0.100000
ATOM   5417 2HD2 LEU   361       6.409  -1.380  16.596  0.100000
ATOM   5418 3HD2 LEU   361       8.063  -1.989  16.839  0.100000
ATOM   5419 C    LEU   361       7.747  -2.575  12.820  0.597300
ATOM   5420 O    LEU   361       6.879  -3.414  12.949 -0.567900
ATOM   5421 N    LEU   362       8.149  -2.130  11.643 -0.415700
ATOM   5422 H    LEU   362       8.832  -1.387  11.675  0.271900
ATOM   5423 CA   LEU   362       7.690  -2.538  10.343 -0.051800
ATOM   5424 HA   LEU   362       6.602  -2.594  10.347  0.092200
ATOM   5425 CB   LEU   362       8.134  -1.531   9.270 -0.110200
ATOM   5426 HB2  LEU   362       7.609  -0.587   9.413  0.045700
ATOM   5427 HB3  LEU   362       9.195  -1.329   9.415  0.045700
ATOM   5428 CG   LEU   362       7.941  -1.972   7.805  0.353100
ATOM   5429 HG   LEU   362       8.277  -2.997   7.649 -0.036100
ATOM   5430 CD1  LEU   362       6.490  -1.864   7.358 -0.412100
ATOM   5431 1HD1 LEU   362       6.391  -2.203   6.327  0.100000
ATOM   5432 2HD1 LEU   362       5.866  -2.498   7.988  0.100000
ATOM   5433 3HD1 LEU   362       6.148  -0.832   7.429  0.100000
ATOM   5434 CD2  LEU   362       8.784  -1.092   6.901 -0.412100
ATOM   5435 1HD2 LEU   362       9.840  -1.249   7.120  0.100000
ATOM   5436 2HD2 LEU   362       8.608  -1.352   5.857  0.100000
ATOM   5437 3HD2 LEU   362       8.542  -0.041   7.061  0.100000
ATOM   5438 C    LEU   362       8.224  -3.930   9.968  0.597300
ATOM   5439 O    LEU   362       7.441  -4.824   9.654 -0.567900
ATOM   5440 N    ARG   363       9.532  -4.041   9.993 -0.347900
ATOM   5441 H    ARG   363      10.059  -3.221  10.256  0.274700
ATOM   5442 CA   ARG   363      10.303  -5.193   9.586 -0.263700
ATOM   5443 HA   ARG   363      10.028  -5.411   8.554  0.156000
ATOM   5444 CB   ARG   363      11.828  -4.889   9.617 -0.000700
ATOM   5445 HB2  ARG   363      12.105  -4.377  10.539  0.032700
ATOM   5446 HB3  ARG   363      12.390  -5.820   9.553  0.032700
ATOM   5447 CG   ARG   363      12.164  -4.055   8.416  0.039000
ATOM   5448 HG2  ARG   363      11.789  -4.626   7.566  0.028500
ATOM   5449 HG3  ARG   363      11.597  -3.126   8.361  0.028500
ATOM   5450 CD   ARG   363      13.556  -3.799   8.056  0.048600
ATOM   5451 HD2  ARG   363      14.018  -4.785   8.072  0.068700
ATOM   5452 HD3  ARG   363      13.735  -3.528   7.016  0.068700
ATOM   5453 NE   ARG   363      14.287  -3.046   9.055 -0.529500
ATOM   5454 HE   ARG   363      14.323  -3.386  10.006  0.345600
ATOM   5455 CZ   ARG   363      14.944  -1.939   8.740  0.807600
ATOM   5456 NH1  ARG   363      14.966  -1.496   7.482 -0.862700
ATOM   5457 1HH1 ARG   363      14.436  -1.960   6.758  0.447800
ATOM   5458 2HH1 ARG   363      15.503  -0.667   7.268  0.447800
ATOM   5459 NH2  ARG   363      15.499  -1.271   9.743 -0.862700
ATOM   5460 1HH2 ARG   363      15.315  -1.550  10.696  0.447800
ATOM   5461 2HH2 ARG   363      16.029  -0.432   9.556  0.447800
ATOM   5462 C    ARG   363      10.031  -6.489  10.294  0.734100
ATOM   5463 O    ARG   363      10.037  -7.560   9.682 -0.589400
ATOM   5464 N    SER   364       9.798  -6.441  11.572 -0.415700
ATOM   5465 H    SER   364       9.864  -5.553  12.050  0.271900
ATOM   5466 CA   SER   364       9.565  -7.671  12.340 -0.024900
ATOM   5467 HA   SER   364       9.237  -8.492  11.704  0.084300
ATOM   5468 CB   SER   364      10.874  -8.085  13.010  0.211700
ATOM   5469 HB2  SER   364      11.621  -8.311  12.248  0.035200
ATOM   5470 HB3  SER   364      11.226  -7.266  13.636  0.035200
ATOM   5471 OG   SER   364      10.819  -9.137  13.955 -0.654600
ATOM   5472 HG   SER   364      11.706  -9.491  14.049  0.427500
ATOM   5473 C    SER   364       8.422  -7.278  13.233  0.597300
ATOM   5474 O    SER   364       8.635  -6.800  14.359 -0.567900
ATOM   5475 N    GLY   365       7.245  -7.400  12.610 -0.415700
ATOM   5476 H    GLY   365       7.231  -7.748  11.662  0.271900
ATOM   5477 CA   GLY   365       6.029  -7.181  13.217 -0.025200
ATOM   5478 HA2  GLY   365       5.696  -8.202  13.400  0.069800
ATOM   5479 HA3  GLY   365       6.306  -6.842  14.215  0.069800
ATOM   5480 C    GLY   365       4.740  -6.518  13.006  0.597300
ATOM   5481 O    GLY   365       4.181  -6.293  11.940 -0.567900
ATOM   5482 N    GLU   366       4.146  -6.265  14.184 -0.516300
ATOM   5483 H    GLU   366       4.637  -6.532  15.025  0.293600
ATOM   5484 CA   GLU   366       2.838  -5.630  14.343  0.039700
ATOM   5485 HA   GLU   366       2.370  -5.581  13.359  0.110500
ATOM   5486 CB   GLU   366       1.893  -6.476  15.103  0.056000
ATOM   5487 HB2  GLU   366       1.833  -7.336  14.436 -0.017300
ATOM   5488 HB3  GLU   366       2.530  -6.824  15.916 -0.017300
ATOM   5489 CG   GLU   366       0.559  -6.572  15.775  0.013600
ATOM   5490 HG2  GLU   366       0.341  -7.628  15.937 -0.042500
ATOM   5491 HG3  GLU   366       0.655  -6.120  16.763 -0.042500
ATOM   5492 CD   GLU   366      -0.605  -5.909  15.105  0.805400
ATOM   5493 OE1  GLU   366      -1.697  -6.477  14.860 -0.818800
ATOM   5494 OE2  GLU   366      -0.320  -4.725  14.821 -0.818800
ATOM   5495 C    GLU   366       3.051  -4.179  14.839  0.536600
ATOM   5496 O    GLU   366       3.308  -3.701  15.935 -0.581900
ATOM   5497 N    SER   367       2.904  -3.430  13.793 -0.415700
ATOM   5498 H    SER   367       2.801  -3.978  12.951  0.271900
ATOM   5499 CA   SER   367       2.899  -2.073  13.491 -0.024900
ATOM   5500 HA   SER   367       2.619  -1.528  14.392  0.084300
ATOM   5501 CB   SER   367       4.273  -1.605  13.042  0.211700
ATOM   5502 HB2  SER   367       4.953  -1.709  13.887  0.035200
ATOM   5503 HB3  SER   367       4.639  -2.235  12.231  0.035200
ATOM   5504 OG   SER   367       4.252  -0.282  12.618 -0.654600
ATOM   5505 HG   SER   367       4.990  -0.144  12.020  0.427500
ATOM   5506 C    SER   367       1.940  -2.072  12.296  0.597300
ATOM   5507 O    SER   367       2.411  -2.428  11.210 -0.567900
ATOM   5508 N    ILE   368       0.674  -1.747  12.547 -0.415700
ATOM   5509 H    ILE   368       0.345  -1.680  13.499  0.271900
ATOM   5510 CA   ILE   368      -0.251  -1.652  11.383 -0.059700
ATOM   5511 HA   ILE   368      -0.186  -2.561  10.785  0.086900
ATOM   5512 CB   ILE   368      -1.718  -1.428  11.823  0.130300
ATOM   5513 HB   ILE   368      -1.733  -0.614  12.548  0.018700
ATOM   5514 CG2  ILE   368      -2.692  -1.006  10.686 -0.320400
ATOM   5515 1HG2 ILE   368      -2.708  -1.775   9.914  0.088200
ATOM   5516 2HG2 ILE   368      -3.699  -0.899  11.090  0.088200
ATOM   5517 3HG2 ILE   368      -2.376  -0.070  10.225  0.088200
ATOM   5518 CG1  ILE   368      -2.285  -2.685  12.545 -0.043000
ATOM   5519 2HG1 ILE   368      -1.782  -2.786  13.506  0.023600
ATOM   5520 3HG1 ILE   368      -3.349  -2.553  12.737  0.023600
ATOM   5521 CD1  ILE   368      -2.063  -4.005  11.735 -0.066000
ATOM   5522 1HD1 ILE   368      -1.004  -4.259  11.698  0.018600
ATOM   5523 2HD1 ILE   368      -2.581  -4.819  12.242  0.018600
ATOM   5524 3HD1 ILE   368      -2.466  -3.912  10.726  0.018600
ATOM   5525 C    ILE   368       0.402  -0.565  10.521  0.597300
ATOM   5526 O    ILE   368       0.882  -0.776   9.419 -0.567900
ATOM   5527 N    ARG   369       0.513   0.630  11.076 -0.347900
ATOM   5528 H    ARG   369      -0.086   0.782  11.875  0.274700
ATOM   5529 CA   ARG   369       1.097   1.832  10.515 -0.263700
ATOM   5530 HA   ARG   369       1.841   1.489   9.796  0.156000
ATOM   5531 CB   ARG   369       0.001   2.696   9.885 -0.000700
ATOM   5532 HB2  ARG   369      -0.867   2.058   9.718  0.032700
ATOM   5533 HB3  ARG   369      -0.342   3.474  10.568  0.032700
ATOM   5534 CG   ARG   369       0.273   3.306   8.566  0.039000
ATOM   5535 HG2  ARG   369      -0.375   2.822   7.834  0.028500
ATOM   5536 HG3  ARG   369      -0.040   4.347   8.649  0.028500
ATOM   5537 CD   ARG   369       1.651   3.385   8.021  0.048600
ATOM   5538 HD2  ARG   369       2.150   4.242   8.474  0.068700
ATOM   5539 HD3  ARG   369       2.264   2.514   8.251  0.068700
ATOM   5540 NE   ARG   369       1.612   3.586   6.551 -0.529500
ATOM   5541 HE   ARG   369       1.656   4.505   6.134  0.345600
ATOM   5542 CZ   ARG   369       1.509   2.517   5.759  0.807600
ATOM   5543 NH1  ARG   369       1.440   1.325   6.322 -0.862700
ATOM   5544 1HH1 ARG   369       1.724   1.218   7.285  0.447800
ATOM   5545 2HH1 ARG   369       1.482   0.492   5.752  0.447800
ATOM   5546 NH2  ARG   369       1.481   2.584   4.438 -0.862700
ATOM   5547 1HH2 ARG   369       1.418   3.504   4.026  0.447800
ATOM   5548 2HH2 ARG   369       1.406   1.768   3.846  0.447800
ATOM   5549 C    ARG   369       1.775   2.776  11.515  0.734100
ATOM   5550 O    ARG   369       1.187   3.171  12.525 -0.589400
ATOM   5551 N    THR   370       2.999   3.144  11.134 -0.415700
ATOM   5552 H    THR   370       3.376   2.716  10.301  0.271900
ATOM   5553 CA   THR   370       3.874   4.065  11.833 -0.038900
ATOM   5554 HA   THR   370       3.432   4.227  12.817  0.100700
ATOM   5555 CB   THR   370       5.326   3.582  12.123  0.365400
ATOM   5556 HB   THR   370       5.804   3.293  11.188  0.004300
ATOM   5557 CG2  THR   370       6.220   4.630  12.846 -0.243800
ATOM   5558 1HG2 THR   370       7.182   4.179  13.091  0.064200
ATOM   5559 2HG2 THR   370       6.391   5.487  12.194  0.064200
ATOM   5560 3HG2 THR   370       5.725   4.969  13.756  0.064200
ATOM   5561 OG1  THR   370       5.260   2.467  13.022 -0.676100
ATOM   5562 HG1  THR   370       5.531   1.709  12.498  0.410200
ATOM   5563 C    THR   370       3.947   5.393  11.080  0.597300
ATOM   5564 O    THR   370       4.423   5.435   9.947 -0.567900
ATOM   5565 N    ILE   371       3.499   6.430  11.752 -0.415700
ATOM   5566 H    ILE   371       3.172   6.281  12.696  0.271900
ATOM   5567 CA   ILE   371       3.542   7.813  11.271 -0.059700
ATOM   5568 HA   ILE   371       3.761   7.805  10.203  0.086900
ATOM   5569 CB   ILE   371       2.184   8.517  11.436  0.130300
ATOM   5570 HB   ILE   371       1.937   8.504  12.497  0.018700
ATOM   5571 CG2  ILE   371       2.144  10.009  10.990 -0.320400
ATOM   5572 1HG2 ILE   371       2.280  10.086   9.912  0.088200
ATOM   5573 2HG2 ILE   371       1.206  10.478  11.286  0.088200
ATOM   5574 3HG2 ILE   371       2.945  10.563  11.480  0.088200
ATOM   5575 CG1  ILE   371       1.145   7.618  10.704 -0.043000
ATOM   5576 2HG1 ILE   371       1.628   6.841  10.112  0.023600
ATOM   5577 3HG1 ILE   371       0.548   7.107  11.459  0.023600
ATOM   5578 CD1  ILE   371       0.195   8.313   9.759 -0.066000
ATOM   5579 1HD1 ILE   371       0.732   8.345   8.811  0.018600
ATOM   5580 2HD1 ILE   371      -0.686   7.687   9.623  0.018600
ATOM   5581 3HD1 ILE   371      -0.147   9.286  10.111  0.018600
ATOM   5582 C    ILE   371       4.701   8.544  11.967  0.597300
ATOM   5583 O    ILE   371       4.874   8.504  13.182 -0.567900
ATOM   5584 N    LEU   372       5.505   9.170  11.131 -0.415700
ATOM   5585 H    LEU   372       5.293   9.113  10.146  0.271900
ATOM   5586 CA   LEU   372       6.688   9.945  11.463 -0.051800
ATOM   5587 HA   LEU   372       7.010   9.718  12.479  0.092200
ATOM   5588 CB   LEU   372       7.779   9.533  10.472 -0.110200
ATOM   5589 HB2  LEU   372       7.337   8.978   9.644  0.045700
ATOM   5590 HB3  LEU   372       8.185  10.447  10.039  0.045700
ATOM   5591 CG   LEU   372       8.973   8.713  10.928  0.353100
ATOM   5592 HG   LEU   372       9.636   9.341  11.523 -0.036100
ATOM   5593 CD1  LEU   372       8.587   7.588  11.843 -0.412100
ATOM   5594 1HD1 LEU   372       7.880   6.938  11.327  0.100000
ATOM   5595 2HD1 LEU   372       9.475   7.013  12.108  0.100000
ATOM   5596 3HD1 LEU   372       8.141   7.969  12.762  0.100000
ATOM   5597 CD2  LEU   372       9.765   8.232   9.704 -0.412100
ATOM   5598 1HD2 LEU   372      10.665   7.720  10.043  0.100000
ATOM   5599 2HD2 LEU   372       9.160   7.553   9.102  0.100000
ATOM   5600 3HD2 LEU   372      10.056   9.085   9.092  0.100000
ATOM   5601 C    LEU   372       6.277  11.416  11.398  0.597300
ATOM   5602 O    LEU   372       5.735  11.857  10.374 -0.567900
ATOM   5603 N    THR   373       6.470  12.134  12.491 -0.415700
ATOM   5604 H    THR   373       6.814  11.688  13.330  0.271900
ATOM   5605 CA   THR   373       6.109  13.572  12.530 -0.038900
ATOM   5606 HA   THR   373       5.541  13.823  11.634  0.100700
ATOM   5607 CB   THR   373       5.167  13.920  13.714  0.365400
ATOM   5608 HB   THR   373       4.972  14.992  13.700  0.004300
ATOM   5609 CG2  THR   373       3.810  13.204  13.562 -0.243800
ATOM   5610 1HG2 THR   373       3.189  13.425  14.430  0.064200
ATOM   5611 2HG2 THR   373       3.302  13.560  12.666  0.064200
ATOM   5612 3HG2 THR   373       3.958  12.126  13.493  0.064200
ATOM   5613 OG1  THR   373       5.827  13.579  14.960 -0.676100
ATOM   5614 HG1  THR   373       6.394  14.327  15.159  0.410200
ATOM   5615 C    THR   373       7.361  14.436  12.507  0.597300
ATOM   5616 O    THR   373       8.391  14.119  13.123 -0.567900
ATOM   5617 N    PHE   374       7.273  15.531  11.766 -0.382100
ATOM   5618 H    PHE   374       6.402  15.758  11.307  0.268100
ATOM   5619 CA   PHE   374       8.407  16.469  11.647 -0.182500
ATOM   5620 HA   PHE   374       9.322  15.941  11.918  0.109800
ATOM   5621 CB   PHE   374       8.592  16.947  10.226 -0.095900
ATOM   5622 HB2  PHE   374       7.669  17.432   9.906  0.044300
ATOM   5623 HB3  PHE   374       9.369  17.711  10.206  0.044300
ATOM   5624 CG   PHE   374       8.941  15.890   9.236  0.055200
ATOM   5625 CD1  PHE   374       7.964  14.949   8.877 -0.130000
ATOM   5626 HD1  PHE   374       6.972  15.004   9.299  0.140800
ATOM   5627 CE1  PHE   374       8.251  13.970   7.962 -0.184700
ATOM   5628 HE1  PHE   374       7.472  13.285   7.660  0.146100
ATOM   5629 CZ   PHE   374       9.522  13.919   7.369 -0.094400
ATOM   5630 HZ   PHE   374       9.744  13.158   6.635  0.128000
ATOM   5631 CE2  PHE   374      10.508  14.867   7.697 -0.184700
ATOM   5632 HE2  PHE   374      11.495  14.799   7.265  0.146100
ATOM   5633 CD2  PHE   374      10.213  15.856   8.665 -0.130000
ATOM   5634 HD2  PHE   374      10.966  16.568   8.968  0.140800
ATOM   5635 C    PHE   374       8.289  17.652  12.603  0.766000
ATOM   5636 O    PHE   374       7.213  17.905  13.162 -0.802600
ATOM   5637 OXT  PHE   374       9.327  18.327  12.803 -0.802600
ATOM   5638 ZN   ZN    375       3.345   2.680  -0.405  2.000000
ATOM   5639 ZN   ZN    376      -0.156  10.931 -17.014  2.000000
ATOM   5640 O1   XOH   377       4.029   1.476  -1.775 -1.183505
ATOM   5641 H1   XOH   377       4.734   0.831  -1.718  0.183505
HETATM 5642 O    WAT   378       4.381   1.831  -5.082 -0.834000
HETATM 5643 H1   WAT   378       5.306   1.835  -4.835  0.417000
HETATM 5644 H2   WAT   378       4.109   2.745  -5.005  0.417000
HETATM 5645 O    WAT   379      17.053  -0.245  -3.463 -0.834000
HETATM 5646 H1   WAT   379      16.992  -0.319  -2.511  0.417000
HETATM 5647 H2   WAT   379      16.181  -0.485  -3.778  0.417000
HETATM 5648 O    WAT   380      18.897  -0.670  -5.532 -0.834000
HETATM 5649 H1   WAT   380      19.448   0.106  -5.634  0.417000
HETATM 5650 H2   WAT   380      18.356  -0.481  -4.765  0.417000
HETATM 5651 O    WAT   381       6.373   6.451   2.553 -0.834000
HETATM 5652 H1   WAT   381       6.963   5.699   2.492  0.417000
HETATM 5653 H2   WAT   381       6.201   6.544   3.490  0.417000
HETATM 5654 O    WAT   382      -2.935   9.033 -11.724 -0.834000
HETATM 5655 H1   WAT   382      -2.688   8.129 -11.916  0.417000
HETATM 5656 H2   WAT   382      -2.105   9.511 -11.713  0.417000
HETATM 5657 O    WAT   383      -3.907   8.757 -14.279 -0.834000
HETATM 5658 H1   WAT   383      -3.451   9.355 -14.872  0.417000
HETATM 5659 H2   WAT   383      -3.565   8.973 -13.412  0.417000
HETATM 5660 O    WAT   384      -0.089   1.160  -4.644 -0.834000
HETATM 5661 H1   WAT   384      -0.225   0.258  -4.934  0.417000
HETATM 5662 H2   WAT   384      -0.801   1.322  -4.025  0.417000
HETATM 5663 O    WAT   385     -11.218  -4.116  18.002 -0.834000
HETATM 5664 H1   WAT   385     -12.089  -4.385  17.710  0.417000
HETATM 5665 H2   WAT   385     -11.013  -3.347  17.470  0.417000
HETATM 5666 O    WAT   386      -5.548 -12.553  -6.486 -0.834000
HETATM 5667 H1   WAT   386      -5.390 -13.496  -6.444  0.417000
HETATM 5668 H2   WAT   386      -6.499 -12.473  -6.565  0.417000
HETATM 5669 O    WAT   387     -14.793 -12.867 -17.335 -0.834000
HETATM 5670 H1   WAT   387     -14.998 -13.333 -16.524  0.417000
HETATM 5671 H2   WAT   387     -15.638 -12.534 -17.639  0.417000
HETATM 5672 O    WAT   388       2.527  -1.140   3.936 -0.834000
HETATM 5673 H1   WAT   388       1.909  -1.379   4.627  0.417000
HETATM 5674 H2   WAT   388       2.005  -0.633   3.314  0.417000
HETATM 5675 O    WAT   389       1.739  10.702  -0.375 -0.834000
HETATM 5676 H1   WAT   389       1.702  11.290  -1.130  0.417000
HETATM 5677 H2   WAT   389       2.429  10.075  -0.593  0.417000
HETATM 5678 O    WAT   390      -8.416   0.440 -23.183 -0.834000
HETATM 5679 H1   WAT   390      -8.486  -0.455 -22.851  0.417000
HETATM 5680 H2   WAT   390      -9.305   0.662 -23.461  0.417000
HETATM 5681 O    WAT   391      -8.305  -1.853 -22.191 -0.834000
HETATM 5682 H1   WAT   391      -8.150  -2.111 -21.282  0.417000
HETATM 5683 H2   WAT   391      -8.020  -2.607 -22.706  0.417000
HETATM 5684 O    WAT   392     -10.554   1.326 -23.640 -0.834000
HETATM 5685 H1   WAT   392     -11.030   1.707 -24.377  0.417000
HETATM 5686 H2   WAT   392     -11.237   0.961 -23.077  0.417000
HETATM 5687 O    WAT   393       4.241   2.162 -20.863 -0.834000
HETATM 5688 H1   WAT   393       4.219   2.864 -21.513  0.417000
HETATM 5689 H2   WAT   393       5.172   1.985 -20.733  0.417000
HETATM 5690 O    WAT   394       1.236   3.288 -17.919 -0.834000
HETATM 5691 H1   WAT   394       0.362   2.937 -18.088  0.417000
HETATM 5692 H2   WAT   394       1.093   3.993 -17.288  0.417000
HETATM 5693 O    WAT   395      -5.766  -2.851  -6.546 -0.834000
HETATM 5694 H1   WAT   395      -5.886  -3.798  -6.615  0.417000
HETATM 5695 H2   WAT   395      -6.226  -2.609  -5.742  0.417000
HETATM 5696 O    WAT   396      -3.728  -0.882  -5.591 -0.834000
HETATM 5697 H1   WAT   396      -4.356  -1.485  -5.990  0.417000
HETATM 5698 H2   WAT   396      -2.897  -1.357  -5.606  0.417000
HETATM 5699 O    WAT   397     -10.225 -18.461  11.844 -0.834000
HETATM 5700 H1   WAT   397     -10.080 -19.300  12.280  0.417000
HETATM 5701 H2   WAT   397     -10.757 -17.959  12.462  0.417000
HETATM 5702 O    WAT   398       6.212   7.915  -9.605 -0.834000
HETATM 5703 H1   WAT   398       6.404   8.853  -9.593  0.417000
HETATM 5704 H2   WAT   398       5.448   7.819  -9.037  0.417000
HETATM 5705 O    WAT   399       5.121  10.901  -8.498 -0.834000
HETATM 5706 H1   WAT   399       5.787  10.559  -7.902  0.417000
HETATM 5707 H2   WAT   399       4.367  11.082  -7.937  0.417000
HETATM 5708 O    WAT   400       7.569  14.724  -8.006 -0.834000
HETATM 5709 H1   WAT   400       7.588  14.347  -7.126  0.417000
HETATM 5710 H2   WAT   400       6.750  14.405  -8.386  0.417000
HETATM 5711 O    WAT   401       1.213   0.507   2.341 -0.834000
HETATM 5712 H1   WAT   401       2.087   0.747   2.033  0.417000
HETATM 5713 H2   WAT   401       0.726   0.300   1.544  0.417000
HETATM 5714 O    WAT   402       0.196  -0.029  -0.132 -0.834000
HETATM 5715 H1   WAT   402      -0.197   0.536  -0.797  0.417000
HETATM 5716 H2   WAT   402       0.610  -0.734  -0.630  0.417000
HETATM 5717 O    WAT   403      11.814   6.783  -7.913 -0.834000
HETATM 5718 H1   WAT   403      11.348   6.002  -8.210  0.417000
HETATM 5719 H2   WAT   403      12.085   7.222  -8.719  0.417000
HETATM 5720 O    WAT   404      20.734  17.346  -6.563 -0.834000
HETATM 5721 H1   WAT   404      21.137  17.181  -5.710  0.417000
HETATM 5722 H2   WAT   404      20.032  16.697  -6.626  0.417000
HETATM 5723 O    WAT   405      20.232  20.438  -3.626 -0.834000
HETATM 5724 H1   WAT   405      19.332  20.333  -3.317  0.417000
HETATM 5725 H2   WAT   405      20.759  20.450  -2.827  0.417000
HETATM 5726 O    WAT   406      10.606  14.079  -4.680 -0.834000
HETATM 5727 H1   WAT   406      10.336  14.112  -3.762  0.417000
HETATM 5728 H2   WAT   406      10.241  14.875  -5.066  0.417000
HETATM 5729 O    WAT   407      -2.028  18.673  10.217 -0.834000
HETATM 5730 H1   WAT   407      -2.729  19.282  10.449  0.417000
HETATM 5731 H2   WAT   407      -2.021  18.034  10.930  0.417000
HETATM 5732 O    WAT   408      11.896  -5.671   1.982 -0.834000
HETATM 5733 H1   WAT   408      12.649  -5.222   2.367  0.417000
HETATM 5734 H2   WAT   408      11.138  -5.171   2.287  0.417000
HETATM 5735 O    WAT   409      11.147  28.603  -4.801 -0.834000
HETATM 5736 H1   WAT   409      10.473  28.148  -4.296  0.417000
HETATM 5737 H2   WAT   409      11.241  29.450  -4.365  0.417000
HETATM 5738 O    WAT   410       6.482   0.903  11.056 -0.834000
HETATM 5739 H1   WAT   410       6.382   1.058  10.117  0.417000
HETATM 5740 H2   WAT   410       7.429   0.858  11.191  0.417000
HETATM 5741 O    WAT   411       4.419   1.492   8.529 -0.834000
HETATM 5742 H1   WAT   411       4.027   0.657   8.273  0.417000
HETATM 5743 H2   WAT   411       4.647   1.913   7.700  0.417000
HETATM 5744 O    WAT   412      -9.605   5.263 -13.188 -0.834000
HETATM 5745 H1   WAT   412      -9.022   5.554 -12.486  0.417000
HETATM 5746 H2   WAT   412      -9.046   4.740 -13.762  0.417000
HETATM 5747 O    WAT   413       9.424  19.000   7.813 -0.834000
HETATM 5748 H1   WAT   413       9.621  19.313   6.931  0.417000
HETATM 5749 H2   WAT   413       8.500  18.752   7.779  0.417000
HETATM 5750 O    WAT   414       5.282  18.351 -13.777 -0.834000
HETATM 5751 H1   WAT   414       6.110  18.671 -13.419  0.417000
HETATM 5752 H2   WAT   414       4.724  19.127 -13.823  0.417000
HETATM 5753 O    WAT   415      10.963  21.777 -14.021 -0.834000
HETATM 5754 H1   WAT   415      10.276  22.264 -13.566  0.417000
HETATM 5755 H2   WAT   415      11.028  20.950 -13.543  0.417000
HETATM 5756 O    WAT   416      16.725   0.951   7.547 -0.834000
HETATM 5757 H1   WAT   416      17.057   1.270   8.386  0.417000
HETATM 5758 H2   WAT   416      16.933   1.650   6.926  0.417000
HETATM 5759 O    WAT   417      17.025   0.567  14.552 -0.834000
HETATM 5760 H1   WAT   417      16.266  -0.015  14.538  0.417000
HETATM 5761 H2   WAT   417      17.011   0.958  15.426  0.417000
HETATM 5762 O    WAT   418       6.755  -2.163  -3.067 -0.834000
HETATM 5763 H1   WAT   418       6.715  -1.632  -3.862  0.417000
HETATM 5764 H2   WAT   418       6.223  -2.934  -3.267  0.417000
HETATM 5765 O    WAT   419      -0.292  -3.273   3.944 -0.834000
HETATM 5766 H1   WAT   419       0.250  -3.040   3.190  0.417000
HETATM 5767 H2   WAT   419      -0.384  -4.224   3.888  0.417000
HETATM 5768 O    WAT   420       4.306  -4.997  -2.134 -0.834000
HETATM 5769 H1   WAT   420       4.945  -5.655  -1.858  0.417000
HETATM 5770 H2   WAT   420       3.603  -5.061  -1.488  0.417000
HETATM 5771 O    WAT   421       2.286  -8.923  10.772 -0.834000
HETATM 5772 H1   WAT   421       2.515  -9.838  10.610  0.417000
HETATM 5773 H2   WAT   421       1.926  -8.919  11.659  0.417000
HETATM 5774 O    WAT   422       2.207  -7.503   6.634 -0.834000
HETATM 5775 H1   WAT   422       2.142  -8.365   6.221  0.417000
HETATM 5776 H2   WAT   422       2.831  -7.627   7.349  0.417000
HETATM 5777 O    WAT   423       3.690  -7.028   0.722 -0.834000
HETATM 5778 H1   WAT   423       4.486  -7.391   1.109  0.417000
HETATM 5779 H2   WAT   423       3.100  -7.778   0.642  0.417000
HETATM 5780 O    WAT   424       1.392  -4.788   1.673 -0.834000
HETATM 5781 H1   WAT   424       0.603  -5.248   1.960  0.417000
HETATM 5782 H2   WAT   424       1.636  -5.217   0.853  0.417000
HETATM 5783 O    WAT   425       1.414  -1.599  -1.886 -0.834000
HETATM 5784 H1   WAT   425       1.907  -2.197  -2.447  0.417000
HETATM 5785 H2   WAT   425       1.443  -0.760  -2.345  0.417000
HETATM 5786 O    WAT   426       6.479  -6.165   6.487 -0.834000
HETATM 5787 H1   WAT   426       6.345  -6.552   7.352  0.417000
HETATM 5788 H2   WAT   426       7.225  -6.643   6.124  0.417000
HETATM 5789 O    WAT   427      12.486  -6.970  -0.013 -0.834000
HETATM 5790 H1   WAT   427      13.157  -7.558   0.334  0.417000
HETATM 5791 H2   WAT   427      12.226  -6.435   0.737  0.417000
HETATM 5792 O    WAT   428       1.348   0.803  -2.931 -0.834000
HETATM 5793 H1   WAT   428       1.150   1.594  -2.429  0.417000
HETATM 5794 H2   WAT   428       0.879   0.920  -3.757  0.417000
HETATM 5795 O    WAT   429     -11.583   0.412 -21.261 -0.834000
HETATM 5796 H1   WAT   429     -12.098   0.964 -20.672  0.417000
HETATM 5797 H2   WAT   429     -11.817  -0.483 -21.015  0.417000
HETATM 5798 O    WAT   430      -9.146  -1.051 -18.026 -0.834000
HETATM 5799 H1   WAT   430      -8.860  -1.740 -18.627  0.417000
HETATM 5800 H2   WAT   430     -10.098  -1.030 -18.121  0.417000
HETATM 5801 O    WAT   431     -17.453   0.994  -6.050 -0.834000
HETATM 5802 H1   WAT   431     -17.920   1.620  -6.603  0.417000
HETATM 5803 H2   WAT   431     -16.536   1.082  -6.310  0.417000
HETATM 5804 O    WAT   432     -12.507  -5.374 -19.646 -0.834000
HETATM 5805 H1   WAT   432     -12.484  -4.431 -19.810  0.417000
HETATM 5806 H2   WAT   432     -13.312  -5.672 -20.070  0.417000
HETATM 5807 O    WAT   433       7.121  11.321 -10.602 -0.834000
HETATM 5808 H1   WAT   433       6.772  11.426  -9.717  0.417000
HETATM 5809 H2   WAT   433       8.046  11.553 -10.524  0.417000
HETATM 5810 O    WAT   434     -15.600 -20.148   9.208 -0.834000
HETATM 5811 H1   WAT   434     -15.526 -20.808   8.519  0.417000
HETATM 5812 H2   WAT   434     -16.541 -20.070   9.366  0.417000
HETATM 5813 O    WAT   435      11.388  17.189  11.781 -0.834000
HETATM 5814 H1   WAT   435      11.840  17.023  12.609  0.417000
HETATM 5815 H2   WAT   435      10.577  17.629  12.034  0.417000
HETATM 5816 O    WAT   436      23.831  25.908  -2.176 -0.834000
HETATM 5817 H1   WAT   436      23.354  25.415  -2.844  0.417000
HETATM 5818 H2   WAT   436      23.838  25.332  -1.412  0.417000
HETATM 5819 O    WAT   437      25.815  22.611  -2.860 -0.834000
HETATM 5820 H1   WAT   437      26.732  22.397  -3.029  0.417000
HETATM 5821 H2   WAT   437      25.779  22.783  -1.919  0.417000
HETATM 5822 O    WAT   438      22.826  22.971  -3.059 -0.834000
HETATM 5823 H1   WAT   438      23.753  23.039  -2.833  0.417000
HETATM 5824 H2   WAT   438      22.607  22.053  -2.903  0.417000
HETATM 5825 O    WAT   439       9.429  30.633  -9.615 -0.834000
HETATM 5826 H1   WAT   439       9.460  31.394 -10.196  0.417000
HETATM 5827 H2   WAT   439       8.675  30.794  -9.049  0.417000
HETATM 5828 O    WAT   440       6.861  31.294  -7.890 -0.834000
HETATM 5829 H1   WAT   440       6.919  31.899  -7.151  0.417000
HETATM 5830 H2   WAT   440       6.937  30.425  -7.495  0.417000
HETATM 5831 O    WAT   441       7.073  17.348 -15.499 -0.834000
HETATM 5832 H1   WAT   441       7.723  18.028 -15.325  0.417000
HETATM 5833 H2   WAT   441       6.317  17.598 -14.967  0.417000
HETATM 5834 O    WAT   442      18.269  -2.045   8.068 -0.834000
HETATM 5835 H1   WAT   442      18.429  -2.300   8.977  0.417000
HETATM 5836 H2   WAT   442      18.056  -1.113   8.114  0.417000
HETATM 5837 O    WAT   443      10.287  14.925  14.616 -0.834000
HETATM 5838 H1   WAT   443      11.119  14.507  14.391  0.417000
HETATM 5839 H2   WAT   443       9.699  14.689  13.899  0.417000
HETATM 5840 O    WAT   444      12.603  14.055  14.367 -0.834000
HETATM 5841 H1   WAT   444      12.804  14.560  15.155  0.417000
HETATM 5842 H2   WAT   444      13.276  14.315  13.738  0.417000
HETATM 5843 O    WAT   445      11.985  -5.273  13.136 -0.834000
HETATM 5844 H1   WAT   445      11.333  -4.579  13.042  0.417000
HETATM 5845 H2   WAT   445      11.796  -5.666  13.989  0.417000
HETATM 5846 O    WAT   446      14.001  -0.259  16.673 -0.834000
HETATM 5847 H1   WAT   446      14.518  -0.427  15.885  0.417000
HETATM 5848 H2   WAT   446      13.720  -1.126  16.965  0.417000
HETATM 5849 O    WAT   447       9.918   2.409  17.852 -0.834000
HETATM 5850 H1   WAT   447      10.420   2.442  18.666  0.417000
HETATM 5851 H2   WAT   447      10.312   3.085  17.300  0.417000
HETATM 5852 O    WAT   448      15.574   6.558  20.189 -0.834000
HETATM 5853 H1   WAT   448      15.130   5.854  19.717  0.417000
HETATM 5854 H2   WAT   448      16.080   6.110  20.867  0.417000
HETATM 5855 O    WAT   449      16.023   6.429  13.701 -0.834000
HETATM 5856 H1   WAT   449      16.272   7.352  13.748  0.417000
HETATM 5857 H2   WAT   449      16.417   6.034  14.479  0.417000
HETATM 5858 O    WAT   450       8.572   8.851  20.561 -0.834000
HETATM 5859 H1   WAT   450       8.242   9.642  20.989  0.417000
HETATM 5860 H2   WAT   450       7.795   8.305  20.437  0.417000
HETATM 5861 O    WAT   451       7.470   1.700  19.204 -0.834000
HETATM 5862 H1   WAT   451       7.797   0.974  19.735  0.417000
HETATM 5863 H2   WAT   451       8.211   1.946  18.651  0.417000
HETATM 5864 O    WAT   452      -9.878   8.711  11.655 -0.834000
HETATM 5865 H1   WAT   452      -9.162   8.856  12.274  0.417000
HETATM 5866 H2   WAT   452     -10.594   9.254  11.986  0.417000
HETATM 5867 O    WAT   453     -21.026  13.731   6.596 -0.834000
HETATM 5868 H1   WAT   453     -20.269  13.592   7.165  0.417000
HETATM 5869 H2   WAT   453     -20.889  14.602   6.223  0.417000
HETATM 5870 O    WAT   454     -15.335  17.187   3.186 -0.834000
HETATM 5871 H1   WAT   454     -15.205  16.239   3.226  0.417000
HETATM 5872 H2   WAT   454     -14.466  17.554   3.353  0.417000
HETATM 5873 O    WAT   455     -10.710  16.273  -7.118 -0.834000
HETATM 5874 H1   WAT   455     -10.509  15.338  -7.137  0.417000
HETATM 5875 H2   WAT   455     -10.078  16.667  -7.719  0.417000
HETATM 5876 O    WAT   456      -9.340  17.160  -8.833 -0.834000
HETATM 5877 H1   WAT   456      -9.332  18.112  -8.737  0.417000
HETATM 5878 H2   WAT   456      -9.515  17.014  -9.762  0.417000
HETATM 5879 O    WAT   457     -12.907   9.243  -6.427 -0.834000
HETATM 5880 H1   WAT   457     -13.815   9.453  -6.646  0.417000
HETATM 5881 H2   WAT   457     -12.394   9.935  -6.844  0.417000
HETATM 5882 O    WAT   458     -13.810   8.089  -4.034 -0.834000
HETATM 5883 H1   WAT   458     -13.295   8.385  -4.785  0.417000
HETATM 5884 H2   WAT   458     -14.308   8.861  -3.766  0.417000
HETATM 5885 O    WAT   459     -10.332   9.644 -11.603 -0.834000
HETATM 5886 H1   WAT   459     -11.203   9.631 -11.206  0.417000
HETATM 5887 H2   WAT   459     -10.398  10.294 -12.303  0.417000
HETATM 5888 O    WAT   460     -12.300   7.335 -12.055 -0.834000
HETATM 5889 H1   WAT   460     -12.227   7.769 -12.906  0.417000
HETATM 5890 H2   WAT   460     -12.547   8.035 -11.451  0.417000
HETATM 5891 O    WAT   461      -0.510  19.386 -12.812 -0.834000
HETATM 5892 H1   WAT   461      -0.964  18.743 -13.357  0.417000
HETATM 5893 H2   WAT   461      -0.581  20.206 -13.301  0.417000
HETATM 5894 O    WAT   462     -11.964  11.423  -8.622 -0.834000
HETATM 5895 H1   WAT   462     -11.026  11.232  -8.613  0.417000
HETATM 5896 H2   WAT   462     -12.045  12.198  -9.177  0.417000
HETATM 5897 O    WAT   463      -8.373  -0.175 -12.273 -0.834000
HETATM 5898 H1   WAT   463      -7.977   0.696 -12.231  0.417000
HETATM 5899 H2   WAT   463      -9.313  -0.007 -12.343  0.417000
HETATM 5900 O    WAT   464      -6.960  -0.593 -14.549 -0.834000
HETATM 5901 H1   WAT   464      -6.444  -1.394 -14.459  0.417000
HETATM 5902 H2   WAT   464      -7.482  -0.553 -13.748  0.417000
HETATM 5903 O    WAT   465     -11.936  -3.350 -16.834 -0.834000
HETATM 5904 H1   WAT   465     -12.548  -3.924 -16.373  0.417000
HETATM 5905 H2   WAT   465     -11.170  -3.901 -16.998  0.417000
HETATM 5906 O    WAT   466     -15.307 -11.492 -13.557 -0.834000
HETATM 5907 H1   WAT   466     -15.407 -12.069 -12.800  0.417000
HETATM 5908 H2   WAT   466     -16.111 -11.618 -14.062  0.417000
HETATM 5909 O    WAT   467     -13.029 -22.935  -9.147 -0.834000
HETATM 5910 H1   WAT   467     -12.451 -23.566  -8.717  0.417000
HETATM 5911 H2   WAT   467     -13.606 -23.471  -9.691  0.417000
HETATM 5912 O    WAT   468     -16.773 -20.392  -7.971 -0.834000
HETATM 5913 H1   WAT   468     -15.936 -20.065  -7.642  0.417000
HETATM 5914 H2   WAT   468     -17.269 -20.616  -7.183  0.417000
HETATM 5915 O    WAT   469     -12.524 -22.237 -12.949 -0.834000
HETATM 5916 H1   WAT   469     -13.158 -22.805 -12.510  0.417000
HETATM 5917 H2   WAT   469     -13.054 -21.690 -13.529  0.417000
HETATM 5918 O    WAT   470      -3.268 -22.372 -10.651 -0.834000
HETATM 5919 H1   WAT   470      -3.881 -23.072 -10.427  0.417000
HETATM 5920 H2   WAT   470      -2.666 -22.333  -9.908  0.417000
HETATM 5921 O    WAT   471      -0.503 -22.481  -8.422 -0.834000
HETATM 5922 H1   WAT   471       0.122 -22.209  -7.750  0.417000
HETATM 5923 H2   WAT   471      -0.285 -21.945  -9.184  0.417000
HETATM 5924 O    WAT   472      -5.540 -29.939 -16.002 -0.834000
HETATM 5925 H1   WAT   472      -5.093 -30.132 -15.178  0.417000
HETATM 5926 H2   WAT   472      -4.839 -29.897 -16.652  0.417000
HETATM 5927 O    WAT   473       6.692 -19.020  -8.361 -0.834000
HETATM 5928 H1   WAT   473       5.901 -19.471  -8.067  0.417000
HETATM 5929 H2   WAT   473       6.417 -18.539  -9.142  0.417000
HETATM 5930 O    WAT   474     -22.385 -13.792  -5.813 -0.834000
HETATM 5931 H1   WAT   474     -21.673 -13.189  -6.026  0.417000
HETATM 5932 H2   WAT   474     -23.128 -13.222  -5.611  0.417000
HETATM 5933 O    WAT   475     -23.966 -12.350  -5.530 -0.834000
HETATM 5934 H1   WAT   475     -24.423 -12.094  -4.729  0.417000
HETATM 5935 H2   WAT   475     -23.851 -11.531  -6.012  0.417000
HETATM 5936 O    WAT   476     -22.676 -12.509  -2.567 -0.834000
HETATM 5937 H1   WAT   476     -23.487 -12.074  -2.830  0.417000
HETATM 5938 H2   WAT   476     -22.055 -12.302  -3.265  0.417000
HETATM 5939 O    WAT   477     -21.686 -15.103  -2.490 -0.834000
HETATM 5940 H1   WAT   477     -21.489 -15.556  -3.310  0.417000
HETATM 5941 H2   WAT   477     -21.845 -14.196  -2.749  0.417000
HETATM 5942 O    WAT   478     -23.794 -10.252  -6.685 -0.834000
HETATM 5943 H1   WAT   478     -23.028 -10.053  -7.224  0.417000
HETATM 5944 H2   WAT   478     -23.871  -9.504  -6.093  0.417000
HETATM 5945 O    WAT   479     -14.408 -20.408  -6.283 -0.834000
HETATM 5946 H1   WAT   479     -14.776 -21.251  -6.020  0.417000
HETATM 5947 H2   WAT   479     -13.461 -20.551  -6.291  0.417000
HETATM 5948 O    WAT   480      -4.284 -23.043  -6.342 -0.834000
HETATM 5949 H1   WAT   480      -3.837 -23.887  -6.399  0.417000
HETATM 5950 H2   WAT   480      -3.707 -22.501  -5.804  0.417000
HETATM 5951 O    WAT   481      -2.363 -21.390  -4.161 -0.834000
HETATM 5952 H1   WAT   481      -3.121 -21.357  -3.578  0.417000
HETATM 5953 H2   WAT   481      -2.039 -20.490  -4.185  0.417000
HETATM 5954 O    WAT   482     -26.733 -19.110   3.946 -0.834000
HETATM 5955 H1   WAT   482     -26.726 -20.025   3.666  0.417000
HETATM 5956 H2   WAT   482     -26.048 -18.694   3.422  0.417000
HETATM 5957 O    WAT   483     -22.782 -20.321   4.404 -0.834000
HETATM 5958 H1   WAT   483     -23.405 -19.624   4.608  0.417000
HETATM 5959 H2   WAT   483     -22.275 -19.982   3.667  0.417000
HETATM 5960 O    WAT   484     -24.532 -24.590   0.824 -0.834000
HETATM 5961 H1   WAT   484     -24.027 -23.808   0.602  0.417000
HETATM 5962 H2   WAT   484     -24.477 -24.647   1.778  0.417000
HETATM 5963 O    WAT   485      -5.339 -26.404  -3.393 -0.834000
HETATM 5964 H1   WAT   485      -5.686 -27.292  -3.301  0.417000
HETATM 5965 H2   WAT   485      -4.821 -26.267  -2.600  0.417000
HETATM 5966 O    WAT   486     -14.871   1.359   7.193 -0.834000
HETATM 5967 H1   WAT   486     -15.227   1.018   8.014  0.417000
HETATM 5968 H2   WAT   486     -14.393   2.148   7.449  0.417000
HETATM 5969 O    WAT   487      -1.921 -19.158  12.879 -0.834000
HETATM 5970 H1   WAT   487      -1.727 -19.038  13.809  0.417000
HETATM 5971 H2   WAT   487      -1.836 -18.283  12.501  0.417000
HETATM 5972 O    WAT   488     -21.321 -15.033   0.786 -0.834000
HETATM 5973 H1   WAT   488     -21.620 -15.389  -0.051  0.417000
HETATM 5974 H2   WAT   488     -21.293 -14.086   0.647  0.417000
HETATM 5975 O    WAT   489      -4.280  20.236  11.325 -0.834000
HETATM 5976 H1   WAT   489      -4.972  20.760  10.921  0.417000
HETATM 5977 H2   WAT   489      -4.747  19.599  11.865  0.417000
HETATM 5978 O    WAT   490       9.386  20.572  10.054 -0.834000
HETATM 5979 H1   WAT   490       9.537  19.860   9.433  0.417000
HETATM 5980 H2   WAT   490       9.845  20.297  10.848  0.417000
HETATM 5981 O    WAT   491       9.905   8.922 -15.188 -0.834000
HETATM 5982 H1   WAT   491      10.651   8.334 -15.065  0.417000
HETATM 5983 H2   WAT   491       9.143   8.393 -14.954  0.417000
HETATM 5984 O    WAT   492      10.191  11.671 -11.213 -0.834000
HETATM 5985 H1   WAT   492      11.032  11.949 -10.851  0.417000
HETATM 5986 H2   WAT   492      10.423  11.096 -11.943  0.417000
HETATM 5987 O    WAT   493      26.237  17.931  -6.380 -0.834000
HETATM 5988 H1   WAT   493      26.752  17.835  -7.182  0.417000
HETATM 5989 H2   WAT   493      26.840  17.688  -5.678  0.417000
HETATM 5990 O    WAT   494       0.649  23.921 -13.913 -0.834000
HETATM 5991 H1   WAT   494       1.149  23.480 -13.225  0.417000
HETATM 5992 H2   WAT   494       0.110  24.559 -13.445  0.417000
HETATM 5993 O    WAT   495      27.039  18.076  11.165 -0.834000
HETATM 5994 H1   WAT   495      26.489  17.419  10.738  0.417000
HETATM 5995 H2   WAT   495      26.540  18.889  11.093  0.417000
HETATM 5996 O    WAT   496      25.821  13.756  10.472 -0.834000
HETATM 5997 H1   WAT   496      26.320  13.622   9.666  0.417000
HETATM 5998 H2   WAT   496      25.238  12.998  10.521  0.417000
HETATM 5999 O    WAT   497      24.156  14.993   7.756 -0.834000
HETATM 6000 H1   WAT   497      24.666  14.419   7.183  0.417000
HETATM 6001 H2   WAT   497      24.812  15.516   8.216  0.417000
HETATM 6002 O    WAT   498      22.730  14.941  10.179 -0.834000
HETATM 6003 H1   WAT   498      22.479  14.021  10.260  0.417000
HETATM 6004 H2   WAT   498      23.162  14.998   9.327  0.417000
HETATM 6005 O    WAT   499      19.054  21.628 -11.269 -0.834000
HETATM 6006 H1   WAT   499      19.330  22.459 -10.883  0.417000
HETATM 6007 H2   WAT   499      18.871  21.064 -10.518  0.417000
HETATM 6008 O    WAT   500      19.125   7.962 -12.784 -0.834000
HETATM 6009 H1   WAT   500      19.004   7.025 -12.943  0.417000
HETATM 6010 H2   WAT   500      18.464   8.181 -12.128  0.417000
HETATM 6011 O    WAT   501      12.541  -1.580 -13.244 -0.834000
HETATM 6012 H1   WAT   501      12.034  -0.833 -13.562  0.417000
HETATM 6013 H2   WAT   501      12.023  -2.345 -13.493  0.417000
HETATM 6014 O    WAT   502      11.379  -1.462 -10.568 -0.834000
HETATM 6015 H1   WAT   502      11.861  -1.336 -11.385  0.417000
HETATM 6016 H2   WAT   502      10.466  -1.289 -10.799  0.417000
HETATM 6017 O    WAT   503      12.319  -3.022  -8.761 -0.834000
HETATM 6018 H1   WAT   503      11.798  -3.778  -9.031  0.417000
HETATM 6019 H2   WAT   503      12.020  -2.310  -9.326  0.417000
HETATM 6020 O    WAT   504       8.797   4.597 -17.809 -0.834000
HETATM 6021 H1   WAT   504       9.073   4.814 -16.919  0.417000
HETATM 6022 H2   WAT   504       7.849   4.733 -17.805  0.417000
HETATM 6023 O    WAT   505      -6.712   6.660 -23.781 -0.834000
HETATM 6024 H1   WAT   505      -5.900   6.786 -23.290  0.417000
HETATM 6025 H2   WAT   505      -6.489   6.903 -24.679  0.417000
HETATM 6026 O    WAT   506       1.036   8.808 -23.236 -0.834000
HETATM 6027 H1   WAT   506       1.482   8.245 -22.603  0.417000
HETATM 6028 H2   WAT   506       1.427   8.578 -24.078  0.417000
HETATM 6029 O    WAT   507      -0.014   8.709  -5.811 -0.834000
HETATM 6030 H1   WAT   507      -0.961   8.661  -5.942  0.417000
HETATM 6031 H2   WAT   507       0.146   8.193  -5.021  0.417000
HETATM 6032 O    WAT   508      -3.984  26.399  -4.608 -0.834000
HETATM 6033 H1   WAT   508      -3.710  25.729  -5.235  0.417000
HETATM 6034 H2   WAT   508      -3.486  26.202  -3.815  0.417000
HETATM 6035 O    WAT   509      -2.124  25.530   7.285 -0.834000
HETATM 6036 H1   WAT   509      -1.949  26.308   6.755  0.417000
HETATM 6037 H2   WAT   509      -2.942  25.180   6.934  0.417000
HETATM 6038 O    WAT   510       3.257  30.236 -10.160 -0.834000
HETATM 6039 H1   WAT   510       2.613  29.527 -10.178  0.417000
HETATM 6040 H2   WAT   510       2.743  31.030 -10.307  0.417000
HETATM 6041 O    WAT   511      -5.453  24.439 -11.385 -0.834000
HETATM 6042 H1   WAT   511      -5.512  25.394 -11.415  0.417000
HETATM 6043 H2   WAT   511      -5.127  24.192 -12.251  0.417000
HETATM 6044 O    WAT   512      10.432  28.319 -10.386 -0.834000
HETATM 6045 H1   WAT   512      10.770  27.770  -9.679  0.417000
HETATM 6046 H2   WAT   512      10.175  29.134  -9.954  0.417000
HETATM 6047 O    WAT   513      15.442   7.545   2.396 -0.834000
HETATM 6048 H1   WAT   513      15.200   7.044   3.175  0.417000
HETATM 6049 H2   WAT   513      15.913   8.305   2.737  0.417000
HETATM 6050 O    WAT   514      13.915  -6.705  -7.444 -0.834000
HETATM 6051 H1   WAT   514      13.808  -5.918  -6.911  0.417000
HETATM 6052 H2   WAT   514      13.043  -6.875  -7.799  0.417000
HETATM 6053 O    WAT   515       9.254  -4.983   4.957 -0.834000
HETATM 6054 H1   WAT   515       9.244  -4.824   4.014  0.417000
HETATM 6055 H2   WAT   515      10.078  -4.598   5.256  0.417000
HETATM 6056 O    WAT   516      10.586  -8.105   7.475 -0.834000
HETATM 6057 H1   WAT   516      10.343  -7.874   8.371  0.417000
HETATM 6058 H2   WAT   516      10.917  -9.001   7.540  0.417000
HETATM 6059 O    WAT   517       4.681  20.975  10.596 -0.834000
HETATM 6060 H1   WAT   517       3.756  21.007  10.840  0.417000
HETATM 6061 H2   WAT   517       5.123  20.641  11.377  0.417000
HETATM 6062 O    WAT   518      16.295  25.419  -8.015 -0.834000
HETATM 6063 H1   WAT   518      16.025  26.097  -8.635  0.417000
HETATM 6064 H2   WAT   518      15.497  25.206  -7.531  0.417000
HETATM 6065 O    WAT   519      22.352   5.807  10.645 -0.834000
HETATM 6066 H1   WAT   519      21.525   5.843  10.165  0.417000
HETATM 6067 H2   WAT   519      22.240   6.432  11.361  0.417000
HETATM 6068 O    WAT   520      25.401  14.844  14.776 -0.834000
HETATM 6069 H1   WAT   520      25.926  14.617  14.009  0.417000
HETATM 6070 H2   WAT   520      24.513  14.567  14.549  0.417000
HETATM 6071 O    WAT   521      17.199  26.542   5.557 -0.834000
HETATM 6072 H1   WAT   521      16.374  26.582   6.041  0.417000
HETATM 6073 H2   WAT   521      17.371  27.449   5.303  0.417000
HETATM 6074 O    WAT   522      -0.239  20.891   9.835 -0.834000
HETATM 6075 H1   WAT   522      -0.791  20.117   9.951  0.417000
HETATM 6076 H2   WAT   522      -0.854  21.624   9.834  0.417000
HETATM 6077 O    WAT   523     -13.474  -6.008  16.867 -0.834000
HETATM 6078 H1   WAT   523     -13.395  -6.926  17.126  0.417000
HETATM 6079 H2   WAT   523     -12.814  -5.896  16.182  0.417000
HETATM 6080 O    WAT   524       6.593  30.585  -3.900 -0.834000
HETATM 6081 H1   WAT   524       7.457  30.720  -4.290  0.417000
HETATM 6082 H2   WAT   524       6.615  31.088  -3.086  0.417000
HETATM 6083 O    WAT   525      10.513  -0.349  17.255 -0.834000
HETATM 6084 H1   WAT   525      10.861   0.019  16.442  0.417000
HETATM 6085 H2   WAT   525      10.169   0.406  17.732  0.417000
HETATM 6086 O    WAT   526      15.130   1.219  20.468 -0.834000
HETATM 6087 H1   WAT   526      14.324   1.089  19.968  0.417000
HETATM 6088 H2   WAT   526      15.541   0.355  20.489  0.417000
HETATM 6089 O    WAT   527      10.094   5.320  20.918 -0.834000
HETATM 6090 H1   WAT   527      10.283   4.771  20.157  0.417000
HETATM 6091 H2   WAT   527       9.138   5.335  20.971  0.417000
HETATM 6092 O    WAT   528      -0.288  31.782  -0.072 -0.834000
HETATM 6093 H1   WAT   528      -0.605  32.251   0.700  0.417000
HETATM 6094 H2   WAT   528      -0.120  30.893   0.239  0.417000
HETATM 6095 O    WAT   529       2.887  20.225 -14.532 -0.834000
HETATM 6096 H1   WAT   529       2.285  20.598 -13.888  0.417000
HETATM 6097 H2   WAT   529       2.916  20.874 -15.236  0.417000
HETATM 6098 O    WAT   530     -20.386 -27.842   2.153 -0.834000
HETATM 6099 H1   WAT   530     -19.483 -27.794   2.469  0.417000
HETATM 6100 H2   WAT   530     -20.706 -26.941   2.206  0.417000
HETATM 6101 O    WAT   531      16.971  20.852  10.256 -0.834000
HETATM 6102 H1   WAT   531      16.766  20.847  11.191  0.417000
HETATM 6103 H2   WAT   531      16.184  20.506   9.836  0.417000
HETATM 6104 O    WAT   532      10.221   2.117 -18.581 -0.834000
HETATM 6105 H1   WAT   532       9.724   2.893 -18.323  0.417000
HETATM 6106 H2   WAT   532      10.752   2.409 -19.323  0.417000
HETATM 6107 O    WAT   533      10.252  -0.148 -18.838 -0.834000
HETATM 6108 H1   WAT   533       9.321  -0.361 -18.768  0.417000
HETATM 6109 H2   WAT   533      10.289   0.802 -18.724  0.417000
HETATM 6110 O    WAT   534      20.109  19.884  -6.194 -0.834000
HETATM 6111 H1   WAT   534      20.284  19.993  -5.259  0.417000
HETATM 6112 H2   WAT   534      20.329  18.970  -6.374  0.417000
HETATM 6113 O    WAT   535      24.791  20.188   0.158 -0.834000
HETATM 6114 H1   WAT   535      24.435  19.895   0.997  0.417000
HETATM 6115 H2   WAT   535      25.028  21.104   0.304  0.417000
HETATM 6116 O    WAT   536       4.279  -0.282  -5.969 -0.834000
HETATM 6117 H1   WAT   536       3.484  -0.720  -5.667  0.417000
HETATM 6118 H2   WAT   536       4.171   0.628  -5.692  0.417000
HETATM 6119 O    WAT   537       2.998  -2.119  -4.461 -0.834000
HETATM 6120 H1   WAT   537       3.907  -2.416  -4.507  0.417000
HETATM 6121 H2   WAT   537       2.531  -2.681  -5.079  0.417000
HETATM 6122 O    WAT   538       6.404  -0.219  -5.183 -0.834000
HETATM 6123 H1   WAT   538       6.887  -0.665  -5.879  0.417000
HETATM 6124 H2   WAT   538       5.523  -0.102  -5.539  0.417000
HETATM 6125 O    WAT   539       5.450  -2.254  -5.600 -0.834000
HETATM 6126 H1   WAT   539       5.065  -1.378  -5.637  0.417000
HETATM 6127 H2   WAT   539       5.237  -2.646  -6.447  0.417000
HETATM 6128 O    WAT   540       7.177  -1.656  -7.787 -0.834000
HETATM 6129 H1   WAT   540       7.354  -2.506  -7.383  0.417000
HETATM 6130 H2   WAT   540       7.868  -1.556  -8.443  0.417000
HETATM 6131 O    WAT   541       7.077  -3.705  -6.686 -0.834000
HETATM 6132 H1   WAT   541       6.465  -4.324  -7.083  0.417000
HETATM 6133 H2   WAT   541       6.556  -3.237  -6.034  0.417000
HETATM 6134 O    WAT   542       5.143  -2.975  -7.715 -0.834000
HETATM 6135 H1   WAT   542       4.892  -3.296  -8.581  0.417000
HETATM 6136 H2   WAT   542       5.838  -2.341  -7.886  0.417000
HETATM 6137 O    WAT   543      -0.643  -1.714  -5.735 -0.834000
HETATM 6138 H1   WAT   543      -0.839  -2.523  -5.264  0.417000
HETATM 6139 H2   WAT   543      -0.971  -1.867  -6.621  0.417000
HETATM 6140 O    WAT   544     -21.814 -22.462   4.828 -0.834000
HETATM 6141 H1   WAT   544     -22.207 -22.681   5.673  0.417000
HETATM 6142 H2   WAT   544     -22.229 -21.637   4.577  0.417000
HETATM 6143 O    WAT   545     -35.784  12.193 -17.063 -0.834000
HETATM 6144 H1   WAT   545     -35.060  11.941 -17.636  0.417000
HETATM 6145 H2   WAT   545     -35.753  11.559 -16.346  0.417000
HETATM 6146 O    WAT   546      -8.361  28.774  26.764 -0.834000
HETATM 6147 H1   WAT   546      -8.820  28.278  27.442  0.417000
HETATM 6148 H2   WAT   546      -9.052  29.257  26.312  0.417000
HETATM 6149 O    WAT   547      -7.004 -30.192 -20.042 -0.834000
HETATM 6150 H1   WAT   547      -6.646 -31.015 -19.710  0.417000
HETATM 6151 H2   WAT   547      -6.322 -29.545 -19.863  0.417000
HETATM 6152 O    WAT   548       0.455 -28.972  -0.004 -0.834000
HETATM 6153 H1   WAT   548      -0.190 -28.955  -0.711  0.417000
[truncated: 1,732,645 more chars]
