# Supplementary material for: Benchmark Study for Calculations of pK a Values of Metal Ligands in Proteins
Source: J Chem Theory Comput. 2026 Jul 6;22(14):7420–35. doi: 10.1021/acs.jctc.6c00884 (PMC13421986; doi:10.1021/acs.jctc.6c00884)
Supplement: Supplementary file 1 [file ct6c00884_si_001.zip › coords/Mb-CmpII/1-Min_AH/control]

$title
08-Mb(II), AH, HIE-64, CH=-1, u=2
REMARK default_name
$operating system unix
$path
$symmetry c1
$coord   file=coord
$scfintunit
 unit=30       size=0        file=twoint
$scfiterlimit   30000
$mvd
$moments
$pop
$statistics off
$optimize
 internal   off
 redundant  off
 cartesian  on
 global     off
 basis      off
$forceapprox    file=forceapprox
$interconversion  off
   qconv=1.d-10
   maxiter=25
$coordinateupdate
   dqmax=0.3
   interpolate  on
   statistics    5
$forceinit off
   diag=default
$forceupdate
   ahlrichs numgeo=90  mingeo=3 maxgeo=4 mode=<g|dq> dynamic fail=0.3
   threig=0.005  reseig=0.005  thrbig=3.0 scale=1.00  damping=0.0
$grad   file=gradient
$suspend off
$lock off
$dft
    functional   tpss
    gridsize   m3
$point_charges  file=pointcharges
$atoms
h  1,3-4,7,9,12,18-19,21-22,26,30-32,35,40-42,45-47,51,56-58,61-63,67,71-73,   \
   78-79,81-82,87                                                              \
   basis =h def2-SV(P)                                                         \
   jbas  =h def2-SV(P)
c  2,5,8,11,15,17,20,23-25,28-29,33-34,36-39,43-44,49-50,52-55,59-60,65-66,    \
   68-70,75-77,80,83                                                           \
   basis =c def2-SV(P)                                                         \
   jbas  =c def2-SV(P)
n  6,10,27,48,64,74                                                            \
   basis =n def2-SV(P)                                                         \
   jbas  =n def2-SV(P)
fe 13                                                                          \
   basis =fe def2-SV(P)                                                        \
   jbas  =fe def2-SV(P)
o  14,16,84-86                                                                 \
   basis =o def2-SV(P)                                                         \
   jbas  =o def2-SV(P)
$basis    file=basis
$uhfmo_alpha    file=alpha
$uhfmo_beta    file=beta
$uhf
$alpha shells
 a       1-188                                  ( 1 )
$beta shells
 a       1-186                                  ( 1 )
$thize     0.10000000E-04
$thime        5
$scfdamp   start=1.000  step=0.050  min=0.100
$scfdiis
$maxcor    500 MiB  per_core
$drvopt
   cartesian  on
   basis      off
   global     off
   hessian    on
   dipole     on
   nuclear polarizability
$energy    file=energy
$scfconv   6
$scforbitalshift  closedshell=.05
$arh
$oldvshift
$ricore     2500
$rij
$jbas    file=auxbasis
$disp3 bj
$rundimensions
   natoms=87
   nbf(CAO)=835
   nbf(AO)=784
$last step     ridft
$xctype MGGA (not to be modified here)
$last SCF energy change = 0.38700682E-06
$ssquare from ridft
          2.020 (not to be modified here)
$charge from ridft
         -0.026 (not to be modified here)
$dipole from ridft
  x    27.62673130606139    y    31.07640790628966    z   -14.02292684178099
   | dipole | =  111.5375288425  debye
$maximum norm of cartesian gradient = 0.41477899E-03
$subenergy  Etot         E1                  Ej                Ex
-3438.068908055    -19936.57784040     9207.641179792    -347.5921286991    -12.
$end
