# Supplementary material for: Benchmark Study for Calculations of pK a Values of Metal Ligands in Proteins
Source: J Chem Theory Comput. 2026 Jul 6;22(14):7420–35. doi: 10.1021/acs.jctc.6c00884 (PMC13421986; doi:10.1021/acs.jctc.6c00884)
Supplement: Supplementary file 1 [file ct6c00884_si_001.zip › coords/Mb-CmpII/5-Big_AH/pdb.in1]

Big QM system, radius = 3.5 A, nresi = 0, natom =  457
REMARK default_name
ATOM    477 HB   LEU    32       1.694   5.016  -0.310  0.0000
ATOM    480 CG   LEU    32       2.302   4.681   0.545  0.0000
ATOM    481 HG   LEU    32       2.819   5.538   0.978  0.0000
ATOM    482 CD1  LEU    32       1.428   4.037   1.616  0.0000
ATOM    483 HD11 LEU    32       0.795   4.800   2.069  0.0000
ATOM    484 HD12 LEU    32       0.809   3.253   1.179  0.0000
ATOM    485 HD13 LEU    32       2.059   3.600   2.390  0.0000
ATOM    486 CD2  LEU    32       3.355   3.706   0.052  0.0000
ATOM    487 HD21 LEU    32       2.879   2.824  -0.377  0.0000
ATOM    488 HD22 LEU    32       3.977   4.188  -0.703  0.0000
ATOM    489 HD23 LEU    32       3.995   3.418   0.886  0.0000
TER              TER
ATOM    579 H    THR    39       5.939   7.649   4.543  0.0000
ATOM    581 CA   THR    39       6.214   6.767   3.944  0.0000
ATOM    582 HA   THR    39       6.652   6.024   4.612  0.0000
ATOM    583 CB   THR    39       4.986   6.102   3.271  0.0000
ATOM    584 HB   THR    39       5.328   5.234   2.708  0.0000
ATOM    585 CG2  THR    39       3.960   5.641   4.311  0.0000
ATOM    586 HG21 THR    39       3.108   5.189   3.803  0.0000
ATOM    587 HG22 THR    39       4.416   4.907   4.975  0.0000
ATOM    588 HG23 THR    39       3.606   6.483   4.906  0.0000
ATOM    589 OG1  THR    39       4.378   6.976   2.330  0.0000
ATOM    590 HG1  THR    39       3.903   7.652   2.819  0.0000
ATOM    591 C    THR    39       7.275   7.100   2.894  0.0000
ATOM    592 O    THR    39       8.131   6.267   2.581  0.0000
ATOM    593 N    LEU    40       7.238   8.330   2.371  0.0000
ATOM    594 H    LEU    40       6.531   8.975   2.696  0.0000
ATOM    595 CA   LEU    40       8.208   8.786   1.380  0.0000
ATOM    596 HA   LEU    40       8.167   8.114   0.523  0.0000
ATOM    597 HB   LEU    40       7.961   9.810   1.060  0.0000
ATOM    610 H    LEU    40       9.226   8.753   1.799  0.0000
TER              TER
ATOM    627 H    LYS    42      11.117   6.320   3.795  0.0000
ATOM    629 CA   LYS    42      11.565   5.315   3.763  0.0000
ATOM    630 HA   LYS    42      12.348   5.251   4.518  0.0000
ATOM    631 CB   LYS    42      10.513   4.229   4.023  0.0000
ATOM    632 HB2  LYS    42       9.690   4.348   3.317  0.0000
ATOM    633 HB3  LYS    42      10.957   3.252   3.831  0.0000
ATOM    634 CG   LYS    42       9.953   4.216   5.443  0.0000
ATOM    635 HG2  LYS    42       9.538   5.199   5.660  0.0000
ATOM    636 HG3  LYS    42       9.154   3.476   5.494  0.0000
ATOM    637 HD   LYS    42      10.724   3.964   6.187  0.0000
ATOM    647 C    LYS    42      12.274   5.059   2.446  0.0000
ATOM    648 O    LYS    42      13.042   4.107   2.344  0.0000
ATOM    649 N    PHE    43      12.006   5.899   1.449  0.0000
ATOM    650 H    PHE    43      11.388   6.680   1.618  0.0000
ATOM    651 CA   PHE    43      12.597   5.799   0.122  0.0000
ATOM    652 HA   PHE    43      13.088   4.836  -0.013  0.0000
ATOM    653 CB   PHE    43      11.541   5.930  -0.973  0.0000
ATOM    654 HB2  PHE    43      10.935   6.817  -0.788  0.0000
ATOM    655 HB3  PHE    43      12.049   6.072  -1.927  0.0000
ATOM    656 CG   PHE    43      10.630   4.750  -1.108  0.0000
ATOM    657 CD1  PHE    43       9.438   4.684  -0.389  0.0000
ATOM    658 HD1  PHE    43       9.177   5.477   0.297  0.0000
ATOM    659 CE1  PHE    43       8.572   3.596  -0.555  0.0000
ATOM    660 HE1  PHE    43       7.650   3.557   0.006  0.0000
ATOM    661 CZ   PHE    43       8.897   2.577  -1.449  0.0000
ATOM    662 HZ   PHE    43       8.212   1.755  -1.596  0.0000
ATOM    663 CE2  PHE    43      10.087   2.639  -2.165  0.0000
ATOM    664 HE2  PHE    43      10.367   1.860  -2.860  0.0000
ATOM    665 CD2  PHE    43      10.942   3.726  -2.004  0.0000
ATOM    666 HD2  PHE    43      11.862   3.776  -2.568  0.0000
ATOM    667 H    PHE    43      13.322   6.617  -0.010  0.0000
TER              TER
ATOM    685 HB   LYS    45      15.321   6.094  -4.784  0.0000
ATOM    688 CG   LYS    45      14.457   5.420  -4.892  0.0000
ATOM    689 HG2  LYS    45      14.123   5.022  -3.933  0.0000
ATOM    690 HG3  LYS    45      13.622   5.963  -5.334  0.0000
ATOM    691 CD   LYS    45      14.848   4.303  -5.839  0.0000
ATOM    692 HD2  LYS    45      15.171   4.757  -6.776  0.0000
ATOM    693 HD3  LYS    45      15.685   3.737  -5.429  0.0000
ATOM    694 CE   LYS    45      13.707   3.358  -6.125  0.0000
ATOM    695 HE2  LYS    45      13.476   2.773  -5.235  0.0000
ATOM    696 HE3  LYS    45      12.833   3.943  -6.411  0.0000
ATOM    697 NZ   LYS    45      14.102   2.474  -7.245  0.0000
ATOM    698 HZ1  LYS    45      14.858   1.854  -6.994  0.0000
ATOM    699 HZ2  LYS    45      13.325   1.921  -7.577  0.0000
ATOM    700 HZ3  LYS    45      14.390   3.020  -8.046  0.0000
TER              TER
ATOM   1011 HB   HIE    64       9.608   1.737  -7.291  0.0000
ATOM   1014 CG   HIE    64       9.706   1.143  -6.369  0.0000
ATOM   1015 ND1  HIE    64      10.696   0.194  -6.205  0.0000
ATOM   1016 CE1  HIE    64      10.531  -0.392  -5.025  0.0000
ATOM   1017 HE1  HIE    64      11.152  -1.191  -4.647  0.0000
ATOM   1018 NE2  HIE    64       9.460   0.131  -4.434  0.0000
ATOM   1019 HE2  HIE    64       9.021  -0.195  -3.585  0.0000
ATOM   1020 CD2  HIE    64       8.921   1.093  -5.261  0.0000
ATOM   1021 HD2  HIE    64       8.031   1.680  -5.092  0.0000
TER              TER
ATOM   1045 H    VAL    67       7.707  -2.933 -10.066  0.0000
ATOM   1047 CA   VAL    67       8.207  -3.707  -9.463  0.0000
ATOM   1048 HA   VAL    67       8.385  -4.580 -10.092  0.0000
ATOM   1049 CB   VAL    67       9.573  -3.194  -8.945  0.0000
ATOM   1050 HB   VAL    67       9.442  -2.215  -8.486  0.0000
ATOM   1051 CG1  VAL    67      10.152  -4.130  -7.880  0.0000
ATOM   1052 HG11 VAL    67      10.228  -5.146  -8.268  0.0000
ATOM   1053 HG12 VAL    67      11.150  -3.790  -7.606  0.0000
ATOM   1054 HG13 VAL    67       9.535  -4.118  -6.982  0.0000
ATOM   1055 HG2  VAL    67      10.294  -3.095  -9.771  0.0000
ATOM   1059 C    VAL    67       7.271  -4.155  -8.325  0.0000
ATOM   1060 O    VAL    67       7.084  -5.355  -8.088  0.0000
ATOM   1061 N    VAL    68       6.656  -3.191  -7.638  0.0000
ATOM   1062 H    VAL    68       6.836  -2.228  -7.887  0.0000
ATOM   1063 CA   VAL    68       5.770  -3.492  -6.509  0.0000
ATOM   1064 HA   VAL    68       6.310  -4.104  -5.787  0.0000
ATOM   1065 CB   VAL    68       5.314  -2.199  -5.806  0.0000
ATOM   1066 HB   VAL    68       4.913  -1.510  -6.550  0.0000
ATOM   1067 CG1  VAL    68       4.209  -2.482  -4.790  0.0000
ATOM   1068 HG11 VAL    68       4.503  -3.296  -4.128  0.0000
ATOM   1069 HG12 VAL    68       4.009  -1.587  -4.199  0.0000
ATOM   1070 HG13 VAL    68       3.281  -2.751  -5.293  0.0000
ATOM   1071 CG2  VAL    68       6.502  -1.523  -5.123  0.0000
ATOM   1072 HG21 VAL    68       6.906  -2.214  -4.383  0.0000
ATOM   1073 HG22 VAL    68       7.289  -1.298  -5.842  0.0000
ATOM   1074 HG23 VAL    68       6.182  -0.594  -4.650  0.0000
ATOM   1075 C    VAL    68       4.560  -4.314  -6.957  0.0000
ATOM   1076 O    VAL    68       4.271  -5.362  -6.378  0.0000
ATOM   1077 N    LEU    69       3.849  -3.864  -7.990  0.0000
ATOM   1078 H    LEU    69       4.101  -3.003  -8.453  0.0000
ATOM   1079 CA   LEU    69       2.636  -4.582  -8.384  0.0000
ATOM   1080 HA   LEU    69       2.101  -4.873  -7.480  0.0000
ATOM   1081 HB   LEU    69       1.961  -3.950  -8.982  0.0000
ATOM   1094 H    LEU    69       2.842  -5.543  -8.880  0.0000
TER              TER
ATOM   1110 H    ALA    71       5.427  -8.147  -7.851  0.0000
ATOM   1112 CA   ALA    71       5.611  -8.821  -7.000  0.0000
ATOM   1113 HA   ALA    71       6.098  -9.731  -7.353  0.0000
ATOM   1114 CB   ALA    71       6.526  -8.148  -5.985  0.0000
ATOM   1115 HB1  ALA    71       7.496  -7.970  -6.450  0.0000
ATOM   1116 HB2  ALA    71       6.103  -7.198  -5.658  0.0000
ATOM   1117 HB3  ALA    71       6.665  -8.802  -5.125  0.0000
ATOM   1118 C    ALA    71       4.285  -9.222  -6.339  0.0000
ATOM   1119 O    ALA    71       4.036 -10.404  -6.068  0.0000
ATOM   1120 N    LEU    72       3.415  -8.238  -6.102  0.0000
ATOM   1121 H    LEU    72       3.673  -7.281  -6.299  0.0000
ATOM   1122 CA   LEU    72       2.115  -8.535  -5.499  0.0000
ATOM   1123 HA   LEU    72       2.297  -9.055  -4.558  0.0000
ATOM   1124 CB   LEU    72       1.350  -7.242  -5.198  0.0000
ATOM   1125 HB2  LEU    72       1.946  -6.631  -4.519  0.0000
ATOM   1126 HB3  LEU    72       1.235  -6.686  -6.129  0.0000
ATOM   1127 CG   LEU    72      -0.040  -7.438  -4.576  0.0000
ATOM   1128 HG   LEU    72      -0.662  -8.008  -5.266  0.0000
ATOM   1129 CD1  LEU    72       0.029  -8.197  -3.243  0.0000
ATOM   1130 HD11 LEU    72       0.373  -9.219  -3.399  0.0000
ATOM   1131 HD12 LEU    72       0.702  -7.682  -2.557  0.0000
ATOM   1132 HD13 LEU    72      -0.967  -8.233  -2.800  0.0000
ATOM   1133 CD2  LEU    72      -0.708  -6.079  -4.384  0.0000
ATOM   1134 HD21 LEU    72      -0.138  -5.480  -3.673  0.0000
ATOM   1135 HD22 LEU    72      -0.765  -5.554  -5.337  0.0000
ATOM   1136 HD23 LEU    72      -1.719  -6.224  -4.002  0.0000
ATOM   1137 H    LEU    72       1.508  -9.201  -6.131  0.0000
TER              TER
ATOM   1394 H    LEU    89       9.950 -10.812   0.950  0.0000
ATOM   1396 CA   LEU    89       9.548  -9.787   0.919  0.0000
ATOM   1397 HA   LEU    89      10.271  -9.150   0.411  0.0000
ATOM   1398 CB   LEU    89       8.214  -9.802   0.158  0.0000
ATOM   1399 HB2  LEU    89       8.333 -10.447  -0.713  0.0000
ATOM   1400 HB3  LEU    89       7.463 -10.274   0.790  0.0000
ATOM   1401 CG   LEU    89       7.645  -8.472  -0.346  0.0000
ATOM   1402 HG   LEU    89       7.575  -7.774   0.489  0.0000
ATOM   1403 CD1  LEU    89       8.541  -7.869  -1.420  0.0000
ATOM   1404 HD11 LEU    89       8.637  -8.562  -2.255  0.0000
ATOM   1405 HD12 LEU    89       8.088  -6.943  -1.775  0.0000
ATOM   1406 HD13 LEU    89       9.534  -7.667  -1.019  0.0000
ATOM   1407 CD2  LEU    89       6.244  -8.697  -0.901  0.0000
ATOM   1408 HD21 LEU    89       6.293  -9.335  -1.782  0.0000
ATOM   1409 HD22 LEU    89       5.619  -9.173  -0.146  0.0000
ATOM   1410 HD23 LEU    89       5.797  -7.739  -1.166  0.0000
ATOM   1411 C    LEU    89       9.340  -9.261   2.336  0.0000
ATOM   1412 O    LEU    89       9.681  -8.121   2.655  0.0000
ATOM   1413 N    ALA    90       8.778 -10.108   3.195  0.0000
ATOM   1414 H    ALA    90       8.502 -11.028   2.882  0.0000
ATOM   1415 CA   ALA    90       8.556  -9.722   4.571  0.0000
ATOM   1416 HA   ALA    90       7.954  -8.814   4.606  0.0000
ATOM   1417 CB   ALA    90       7.827 -10.828   5.300  0.0000
ATOM   1418 HB1  ALA    90       6.881 -11.041   4.801  0.0000
ATOM   1419 HB2  ALA    90       8.429 -11.736   5.326  0.0000
ATOM   1420 HB3  ALA    90       7.625 -10.505   6.321  0.0000
ATOM   1421 C    ALA    90       9.899  -9.436   5.228  0.0000
ATOM   1422 O    ALA    90      10.062  -8.430   5.913  0.0000
ATOM   1423 N    GLN    91      10.882 -10.298   4.982  0.0000
ATOM   1424 H    GLN    91      10.696 -11.127   4.437  0.0000
ATOM   1425 CA   GLN    91      12.178 -10.130   5.614  0.0000
ATOM   1426 HA   GLN    91      12.011  -9.907   6.668  0.0000
ATOM   1427 HB   GLN    91      12.741 -11.076   5.582  0.0000
ATOM   1438 C    GLN    91      12.953  -8.921   5.075  0.0000
ATOM   1439 O    GLN    91      13.569  -8.194   5.859  0.0000
ATOM   1440 N    SER    92      12.888  -8.643   3.769  0.0000
ATOM   1441 H    SER    92      12.397  -9.251   3.129  0.0000
ATOM   1442 CA   SER    92      13.555  -7.441   3.265  0.0000
ATOM   1443 HA   SER    92      14.578  -7.424   3.641  0.0000
ATOM   1444 CB   SER    92      13.642  -7.427   1.737  0.0000
ATOM   1445 HB2  SER    92      14.375  -6.676   1.444  0.0000
ATOM   1446 HB3  SER    92      13.975  -8.399   1.372  0.0000
ATOM   1447 OG   SER    92      12.396  -7.089   1.165  0.0000
ATOM   1448 HG   SER    92      12.515  -7.069   0.213  0.0000
ATOM   1449 C    SER    92      12.870  -6.185   3.789  0.0000
ATOM   1450 O    SER    92      13.533  -5.215   4.150  0.0000
ATOM   1451 N    HID    93      11.540  -6.197   3.875  0.0000
ATOM   1452 H    HID    93      11.028  -7.012   3.571  0.0000
ATOM   1453 CA   HID    93      10.826  -5.013   4.334  0.0000
ATOM   1454 HA   HID    93      11.296  -4.158   3.849  0.0000
ATOM   1455 CB   HID    93       9.377  -5.015   3.837  0.0000
ATOM   1456 HB2  HID    93       8.916  -5.984   4.031  0.0000
ATOM   1457 HB3  HID    93       8.815  -4.261   4.388  0.0000
ATOM   1458 CG   HID    93       9.285  -4.686   2.369  0.0000
ATOM   1459 ND1  HID    93       9.820  -5.474   1.381  0.0000
ATOM   1460 HD1  HID    93      10.314  -6.341   1.536  0.0000
ATOM   1461 CE1  HID    93       9.631  -4.900   0.204  0.0000
ATOM   1462 HE1  HID    93       9.999  -5.332  -0.715  0.0000
ATOM   1463 NE2  HID    93       8.976  -3.729   0.370  0.0000
ATOM   1464 CD2  HID    93       8.770  -3.590   1.753  0.0000
ATOM   1465 HD2  HID    93       8.282  -2.780   2.276  0.0000
ATOM   1466 C    HID    93      10.997  -4.736   5.829  0.0000
ATOM   1467 O    HID    93      11.048  -3.572   6.229  0.0000
ATOM   1468 N    ALA    94      11.156  -5.776   6.644  0.0000
ATOM   1469 H    ALA    94      11.038  -6.716   6.293  0.0000
ATOM   1470 CA   ALA    94      11.446  -5.568   8.057  0.0000
ATOM   1471 HA   ALA    94      10.845  -4.743   8.438  0.0000
ATOM   1472 CB   ALA    94      11.073  -6.809   8.867  0.0000
ATOM   1473 HB1  ALA    94      11.500  -7.702   8.410  0.0000
ATOM   1474 HB2  ALA    94      11.453  -6.715   9.884  0.0000
ATOM   1475 HB3  ALA    94       9.988  -6.905   8.918  0.0000
ATOM   1476 H    ALA    94      12.501  -5.301   8.221  0.0000
TER              TER
ATOM   1516 HA   HIE    97      13.444  -1.318   4.221  0.0000
ATOM   1518 CB   HIE    97      12.718  -1.487   3.411  0.0000
ATOM   1519 HB2  HIE    97      11.942  -2.153   3.787  0.0000
ATOM   1520 HB3  HIE    97      12.264  -0.539   3.123  0.0000
ATOM   1521 CG   HIE    97      13.311  -2.129   2.188  0.0000
ATOM   1522 ND1  HIE    97      14.501  -1.730   1.631  0.0000
ATOM   1523 CE1  HIE    97      14.765  -2.491   0.582  0.0000
ATOM   1524 HE1  HIE    97      15.723  -2.585   0.091  0.0000
ATOM   1525 NE2  HIE    97      13.780  -3.362   0.432  0.0000
ATOM   1526 HE2  HIE    97      13.774  -4.095  -0.264  0.0000
ATOM   1527 CD2  HIE    97      12.855  -3.162   1.432  0.0000
ATOM   1528 HD2  HIE    97      11.979  -3.763   1.627  0.0000
TER              TER
ATOM   1555 HA   ILE    99       8.571  -0.865   6.588  0.0000
ATOM   1557 CB   ILE    99       8.272  -1.204   5.584  0.0000
ATOM   1558 HB   ILE    99       8.216  -2.292   5.585  0.0000
ATOM   1559 CG2  ILE    99       6.883  -0.676   5.217  0.0000
ATOM   1560 HG21 ILE    99       6.860   0.411   5.290  0.0000
ATOM   1561 HG22 ILE    99       6.619  -0.970   4.201  0.0000
ATOM   1562 HG23 ILE    99       6.136  -1.097   5.891  0.0000
ATOM   1563 CG1  ILE    99       9.300  -0.811   4.512  0.0000
ATOM   1564 HG12 ILE    99      10.203  -1.396   4.687  0.0000
ATOM   1565 HG13 ILE    99       8.913  -1.079   3.529  0.0000
ATOM   1566 CD1  ILE    99       9.683   0.664   4.495  0.0000
ATOM   1567 HD11 ILE    99      10.214   0.936   5.407  0.0000
ATOM   1568 HD12 ILE    99      10.333   0.863   3.643  0.0000
ATOM   1569 HD13 ILE    99       8.791   1.286   4.425  0.0000
TER              TER
ATOM   1627 H    TYR   103       2.426   0.807   7.129  0.0000
ATOM   1629 CA   TYR   103       2.565   1.192   6.107  0.0000
ATOM   1630 HA   TYR   103       1.980   2.104   5.992  0.0000
ATOM   1631 CB   TYR   103       4.029   1.547   5.820  0.0000
ATOM   1632 HB2  TYR   103       4.632   0.652   5.968  0.0000
ATOM   1633 HB3  TYR   103       4.099   1.841   4.772  0.0000
ATOM   1634 CG   TYR   103       4.624   2.682   6.638  0.0000
ATOM   1635 CD1  TYR   103       3.910   3.308   7.673  0.0000
ATOM   1636 HD1  TYR   103       2.880   3.063   7.885  0.0000
ATOM   1637 CE1  TYR   103       4.489   4.331   8.431  0.0000
ATOM   1638 HE1  TYR   103       3.918   4.822   9.206  0.0000
ATOM   1639 CZ   TYR   103       5.797   4.735   8.164  0.0000
ATOM   1640 OH   TYR   103       6.373   5.725   8.901  0.0000
ATOM   1641 HH   TYR   103       5.836   5.934   9.669  0.0000
ATOM   1642 CE2  TYR   103       6.520   4.118   7.143  0.0000
ATOM   1643 HE2  TYR   103       7.539   4.411   6.938  0.0000
ATOM   1644 CD2  TYR   103       5.933   3.102   6.386  0.0000
ATOM   1645 HD2  TYR   103       6.497   2.638   5.591  0.0000
ATOM   1646 C    TYR   103       2.030   0.203   5.066  0.0000
ATOM   1647 O    TYR   103       1.619   0.609   3.979  0.0000
ATOM   1648 N    LEU   104       2.028  -1.095   5.394  0.0000
ATOM   1649 H    LEU   104       2.345  -1.363   6.315  0.0000
ATOM   1650 CA   LEU   104       1.436  -2.123   4.531  0.0000
ATOM   1651 HA   LEU   104       1.765  -1.952   3.506  0.0000
ATOM   1652 CB   LEU   104       1.857  -3.538   4.967  0.0000
ATOM   1653 HB2  LEU   104       1.873  -3.609   6.054  0.0000
ATOM   1654 HB3  LEU   104       1.069  -4.221   4.648  0.0000
ATOM   1655 CG   LEU   104       3.167  -4.140   4.439  0.0000
ATOM   1656 HG   LEU   104       3.233  -5.152   4.838  0.0000
ATOM   1657 CD1  LEU   104       3.170  -4.255   2.915  0.0000
ATOM   1658 HD11 LEU   104       4.034  -4.836   2.594  0.0000
ATOM   1659 HD12 LEU   104       2.264  -4.770   2.594  0.0000
ATOM   1660 HD13 LEU   104       3.208  -3.264   2.463  0.0000
ATOM   1661 CD2  LEU   104       4.395  -3.384   4.927  0.0000
ATOM   1662 HD21 LEU   104       4.403  -2.376   4.513  0.0000
ATOM   1663 HD22 LEU   104       4.382  -3.323   6.015  0.0000
ATOM   1664 HD23 LEU   104       5.298  -3.914   4.625  0.0000
ATOM   1665 H    LEU   104       0.338  -2.043   4.537  0.0000
TER              TER
ATOM   1704 HA   ILE   107      -0.244   0.510   0.615  0.0000
ATOM   1706 CB   ILE   107       0.748   0.129   0.326  0.0000
ATOM   1707 HB   ILE   107       1.493   0.683   0.897  0.0000
ATOM   1708 CG2  ILE   107       0.910  -1.365   0.665  0.0000
ATOM   1709 HG21 ILE   107       1.943  -1.678   0.514  0.0000
ATOM   1710 HG22 ILE   107       0.655  -1.527   1.713  0.0000
ATOM   1711 HG23 ILE   107       0.263  -1.979   0.039  0.0000
ATOM   1712 CG1  ILE   107       1.014   0.389  -1.166  0.0000
ATOM   1713 HG12 ILE   107       0.290  -0.159  -1.769  0.0000
ATOM   1714 HG13 ILE   107       0.884   1.453  -1.364  0.0000
ATOM   1715 CD1  ILE   107       2.419  -0.007  -1.617  0.0000
ATOM   1716 HD11 ILE   107       3.168   0.447  -0.967  0.0000
ATOM   1717 HD12 ILE   107       2.535  -1.091  -1.610  0.0000
ATOM   1718 HD13 ILE   107       2.579   0.348  -2.636  0.0000
TER              TER
ATOM   1764 HG1  ILE   111      -2.528  -1.901  -3.661  0.0000
ATOM   1767 CD1  ILE   111      -2.023  -2.802  -3.279  0.0000
ATOM   1768 HD11 ILE   111      -2.293  -2.966  -2.236  0.0000
ATOM   1769 HD12 ILE   111      -2.298  -3.677  -3.868  0.0000
ATOM   1770 HD13 ILE   111      -0.943  -2.665  -3.345  0.0000
TER              TER
ATOM   2157 HB   PHE   138      -0.745  -9.753   1.097  0.0000
ATOM   2160 CG   PHE   138       0.160  -9.169   0.870  0.0000
ATOM   2161 CD1  PHE   138       1.271  -9.770   0.280  0.0000
ATOM   2162 HD1  PHE   138       1.268 -10.833   0.088  0.0000
ATOM   2163 CE1  PHE   138       2.396  -9.004  -0.050  0.0000
ATOM   2164 HE1  PHE   138       3.259  -9.468  -0.504  0.0000
ATOM   2165 CZ   PHE   138       2.403  -7.627   0.202  0.0000
ATOM   2166 HZ   PHE   138       3.262  -7.030  -0.067  0.0000
ATOM   2167 CE2  PHE   138       1.289  -7.022   0.778  0.0000
ATOM   2168 HE2  PHE   138       1.271  -5.954   0.936  0.0000
ATOM   2169 CD2  PHE   138       0.168  -7.792   1.095  0.0000
ATOM   2170 HD2  PHE   138      -0.698  -7.308   1.522  0.0000
TER              TER
ATOM   2288 HB   TYR   146       6.623  -8.115  10.894  0.0000
ATOM   2291 CG   TYR   146       6.818  -7.458  10.032  0.0000
ATOM   2292 CD1  TYR   146       7.466  -7.915   8.882  0.0000
ATOM   2293 HD1  TYR   146       7.790  -8.942   8.795  0.0000
ATOM   2294 CE1  TYR   146       7.694  -7.053   7.800  0.0000
ATOM   2295 HE1  TYR   146       8.176  -7.397   6.897  0.0000
ATOM   2296 CZ   TYR   146       7.280  -5.725   7.872  0.0000
ATOM   2297 OH   TYR   146       7.514  -4.867   6.833  0.0000
ATOM   2298 HH   TYR   146       7.444  -3.969   7.166  0.0000
ATOM   2299 CE2  TYR   146       6.629  -5.267   9.015  0.0000
ATOM   2300 HE2  TYR   146       6.277  -4.248   9.080  0.0000
ATOM   2301 CD2  TYR   146       6.398  -6.132  10.072  0.0000
ATOM   2302 HD2  TYR   146       5.892  -5.730  10.938  0.0000
TER              TER
ATOM   2413 FE   FE4   154       8.300  -2.327  -1.149  0.0000
TER              TER
ATOM   2414 O3   HEM   155      15.360   1.982  -2.939  0.0000
ATOM   2415 C34  HEM   155      14.675   1.108  -3.475  0.0000
ATOM   2416 O4   HEM   155      14.963   0.577  -4.554  0.0000
ATOM   2417 C33  HEM   155      13.393   0.695  -2.786  0.0000
ATOM   2418 H29  HEM   155      12.910   1.598  -2.391  0.0000
ATOM   2419 H30  HEM   155      12.709   0.286  -3.539  0.0000
ATOM   2420 C32  HEM   155      13.574  -0.329  -1.654  0.0000
ATOM   2421 H27  HEM   155      14.014  -1.267  -2.015  0.0000
ATOM   2422 H28  HEM   155      14.233   0.072  -0.874  0.0000
ATOM   2423 C29  HEM   155      12.159  -0.531  -1.086  0.0000
ATOM   2424 C30  HEM   155      11.227  -1.535  -1.474  0.0000
ATOM   2425 C1   HEM   155      11.439  -2.532  -2.375  0.0000
ATOM   2426 H1   HEM   155      12.460  -2.599  -2.747  0.0000
ATOM   2427 N4   HEM   155      10.006  -1.349  -0.787  0.0000
ATOM   2428 C28  HEM   155      11.481   0.313  -0.129  0.0000
ATOM   2429 C31  HEM   155      12.045   1.553   0.608  0.0000
ATOM   2430 H24  HEM   155      12.397   1.289   1.613  0.0000
ATOM   2431 H25  HEM   155      12.895   1.983   0.064  0.0000
ATOM   2432 H26  HEM   155      11.290   2.342   0.709  0.0000
ATOM   2433 C27  HEM   155      10.167  -0.248   0.032  0.0000
ATOM   2434 C4   HEM   155       9.143   0.264   0.848  0.0000
ATOM   2435 H4   HEM   155       9.422   1.161   1.397  0.0000
ATOM   2436 C23  HEM   155       7.826  -0.093   0.908  0.0000
ATOM   2437 C22  HEM   155       6.797   0.601   1.620  0.0000
ATOM   2438 C21  HEM   155       5.645  -0.112   1.419  0.0000
ATOM   2439 C24  HEM   155       4.240   0.175   1.962  0.0000
ATOM   2440 H18  HEM   155       3.555  -0.677   1.869  0.0000
ATOM   2441 H19  HEM   155       4.284   0.403   3.034  0.0000
ATOM   2442 H20  HEM   155       3.788   1.032   1.446  0.0000
ATOM   2443 C25  HEM   155       7.025   1.860   2.406  0.0000
ATOM   2444 C26  HEM   155       6.061   2.658   2.881  0.0000
ATOM   2445 H22  HEM   155       4.997   2.482   2.742  0.0000
ATOM   2446 H23  HEM   155       6.336   3.553   3.435  0.0000
ATOM   2447 H21  HEM   155       8.056   2.171   2.560  0.0000
ATOM   2448 N3   HEM   155       7.307  -1.208   0.266  0.0000
ATOM   2449 C20  HEM   155       5.979  -1.226   0.581  0.0000
ATOM   2450 C3   HEM   155       5.091  -2.214   0.098  0.0000
ATOM   2451 H3   HEM   155       4.064  -2.172   0.455  0.0000
ATOM   2452 C16  HEM   155       5.347  -3.192  -0.827  0.0000
ATOM   2453 C15  HEM   155       4.377  -4.127  -1.317  0.0000
ATOM   2454 C14  HEM   155       5.032  -4.908  -2.220  0.0000
ATOM   2455 C17  HEM   155       4.465  -6.090  -3.022  0.0000
ATOM   2456 H12  HEM   155       3.688  -6.617  -2.454  0.0000
ATOM   2457 H13  HEM   155       5.232  -6.827  -3.287  0.0000
ATOM   2458 H14  HEM   155       4.001  -5.731  -3.949  0.0000
ATOM   2459 C18  HEM   155       2.940  -4.219  -0.912  0.0000
ATOM   2460 C19  HEM   155       1.959  -4.419  -1.808  0.0000
ATOM   2461 H16  HEM   155       2.170  -4.547  -2.868  0.0000
ATOM   2462 H17  HEM   155       0.915  -4.445  -1.505  0.0000
ATOM   2463 H15  HEM   155       2.704  -4.037   0.135  0.0000
ATOM   2464 N2   HEM   155       6.575  -3.400  -1.434  0.0000
ATOM   2465 C13  HEM   155       6.379  -4.447  -2.283  0.0000
ATOM   2466 C2   HEM   155       7.381  -4.976  -3.114  0.0000
ATOM   2467 H2   HEM   155       7.094  -5.805  -3.757  0.0000
ATOM   2468 C8   HEM   155       8.678  -4.577  -3.217  0.0000
ATOM   2469 C7   HEM   155       9.678  -5.191  -4.034  0.0000
ATOM   2470 C9   HEM   155       9.452  -6.377  -4.967  0.0000
ATOM   2471 H5   HEM   155      10.366  -6.663  -5.501  0.0000
ATOM   2472 H6   HEM   155       8.697  -6.131  -5.724  0.0000
ATOM   2473 H7   HEM   155       9.108  -7.256  -4.408  0.0000
ATOM   2474 N1   HEM   155       9.232  -3.526  -2.484  0.0000
ATOM   2475 C5   HEM   155      10.547  -3.486  -2.870  0.0000
ATOM   2476 C6   HEM   155      10.827  -4.505  -3.819  0.0000
ATOM   2477 C10  HEM   155      12.200  -4.778  -4.439  0.0000
ATOM   2478 H8   HEM   155      12.874  -3.918  -4.341  0.0000
ATOM   2479 H9   HEM   155      12.092  -4.951  -5.517  0.0000
ATOM   2480 C11  HEM   155      12.828  -6.022  -3.779  0.0000
ATOM   2481 H10  HEM   155      13.807  -6.226  -4.230  0.0000
ATOM   2482 H11  HEM   155      12.213  -6.900  -4.013  0.0000
ATOM   2483 C12  HEM   155      12.984  -5.923  -2.258  0.0000
ATOM   2484 O2   HEM   155      12.413  -6.761  -1.530  0.0000
ATOM   2485 O1   HEM   155      13.709  -5.022  -1.793  0.0000
TER              TER
ATOM   2486 O1   XOH   156       7.847  -1.182  -2.362  0.0000
ATOM   2487 H1   XOH   156       7.360  -0.623  -3.004  0.0000
TER              TER
ATOM   2638 O    WAT   207      14.982   3.722   0.898  0.0000
ATOM   2639 H1   WAT   207      14.228   3.749   1.487  0.0000
ATOM   2640 H2   WAT   207      15.729   3.552   1.472  0.0000
TER              TER
ATOM   2740 O    WAT   241       8.407  -7.348  -9.039  0.0000
ATOM   2741 H1   WAT   241       8.777  -7.009  -9.854  0.0000
ATOM   2742 H2   WAT   241       7.980  -6.591  -8.637  0.0000
TER              TER
ATOM   2815 O    WAT   266      16.829  -1.435  -1.395  0.0000
ATOM   2816 H1   WAT   266      16.636  -0.603  -0.962  0.0000
ATOM   2817 H2   WAT   266      17.376  -1.194  -2.143  0.0000
TER              TER
ATOM   2818 O    WAT   267      13.737   2.312   4.129  0.0000
ATOM   2819 H1   WAT   267      13.069   1.869   4.652  0.0000
ATOM   2820 H2   WAT   267      13.241   2.870   3.530  0.0000
TER              TER
ATOM   2821 O    WAT   268      15.631   0.466   2.052  0.0000
ATOM   2822 H1   WAT   268      15.721   0.823   1.168  0.0000
ATOM   2823 H2   WAT   268      15.171  -0.365   1.929  0.0000
TER              TER
ATOM   2998 O    WAT   327      17.377   2.748  -4.005  0.0000
ATOM   2999 H1   WAT   327      16.543   2.432  -3.657  0.0000
ATOM   3000 H2   WAT   327      17.703   3.351  -3.337  0.0000
TER              TER
ATOM   3001 O    WAT   328      15.358  -2.075  -4.074  0.0000
ATOM   3002 H1   WAT   328      15.216  -1.196  -4.424  0.0000
ATOM   3003 H2   WAT   328      15.808  -1.931  -3.241  0.0000
TER              TER
ATOM   3004 O    WAT   329      14.574   4.139  -1.816  0.0000
ATOM   3005 H1   WAT   329      14.735   3.924  -0.897  0.0000
ATOM   3006 H2   WAT   329      14.871   3.367  -2.298  0.0000
TER              TER
ATOM   3007 O    WAT   330      15.716  -4.540  -3.577  0.0000
ATOM   3008 H1   WAT   330      15.562  -3.647  -3.883  0.0000
ATOM   3009 H2   WAT   330      15.005  -4.708  -2.959  0.0000
TER              TER
ATOM   3010 O    WAT   331      15.956  -6.102  -0.505  0.0000
ATOM   3011 H1   WAT   331      16.631  -5.486  -0.791  0.0000
ATOM   3012 H2   WAT   331      15.153  -5.789  -0.922  0.0000
TER              TER
ATOM   3013 O    WAT   332      16.587   1.054  -0.603  0.0000
ATOM   3014 H1   WAT   332      16.155   1.440  -1.365  0.0000
ATOM   3015 H2   WAT   332      17.204   1.726  -0.313  0.0000
TER              TER
ATOM   4144 O    WAT   709      11.499  -9.087  -2.323  0.0000
ATOM   4145 H1   WAT   709      11.862  -8.257  -2.013  0.0000
ATOM   4146 H2   WAT   709      12.254  -9.672  -2.382  0.0000
TER              TER
ATOM   7759 O    WAT  1914      14.504  -5.382  -8.336  0.0000
ATOM   7760 H1   WAT  1914      14.737  -5.026  -9.194  0.0000
ATOM   7761 H2   WAT  1914      14.501  -4.622  -7.754  0.0000
TER              TER
ATOM   7813 O    WAT  1932       8.352 -10.875  -6.410  0.0000
ATOM   7814 H1   WAT  1932       8.985 -10.309  -5.969  0.0000
ATOM   7815 H2   WAT  1932       8.337 -10.559  -7.313  0.0000
TER              TER
ATOM  10246 O    WAT  2743      17.116  -6.665  -4.605  0.0000
ATOM  10247 H1   WAT  2743      16.537  -5.973  -4.285  0.0000
ATOM  10248 H2   WAT  2743      16.744  -6.918  -5.450  0.0000
TER              TER
ATOM  10384 O    WAT  2789      18.120  -0.260  -3.547  0.0000
ATOM  10385 H1   WAT  2789      18.225  -0.539  -4.456  0.0000
ATOM  10386 H2   WAT  2789      17.858   0.659  -3.607  0.0000
TER              TER
ATOM  10522 O    WAT  2835      14.703  -3.159  -6.636  0.0000
ATOM  10523 H1   WAT  2835      14.875  -2.890  -5.733  0.0000
ATOM  10524 H2   WAT  2835      14.050  -2.535  -6.952  0.0000
TER              TER
ATOM  10762 O    WAT  2915      10.249  -9.897  -4.597  0.0000
ATOM  10763 H1   WAT  2915       9.893 -10.660  -4.142  0.0000
ATOM  10764 H2   WAT  2915      10.700  -9.400  -3.914  0.0000
TER              TER
ATOM  11503 O    WAT  3162      16.427   0.912  -6.622  0.0000
ATOM  11504 H1   WAT  3162      17.131   0.268  -6.553  0.0000
ATOM  11505 H2   WAT  3162      15.919   0.797  -5.818  0.0000
END
