# Supplementary material for: Benchmark Study for Calculations of pK a Values of Metal Ligands in Proteins
Source: J Chem Theory Comput. 2026 Jul 6;22(14):7420–35. doi: 10.1021/acs.jctc.6c00884 (PMC13421986; doi:10.1021/acs.jctc.6c00884)
Supplement: Supplementary file 1 [file ct6c00884_si_001.zip › coords/Mb-CmpII/5-Big_AH/comqum.dat]

$title
Big QM system, radius = 3.5 A, nresi = 0, natom =  457
REMARK default_name
$protein fixed
$junction=-1
$junctions
     1      2     1.10100000000000 HC
    12     13     1.10100000000000 HC
    29     27     1.10100000000000 HC
    30     27     1.10100000000000 HC
    31     32     1.10100000000000 HC
    40     37     1.10100000000000 HC
    61     45     1.10100000000000 HC
    62     63     1.10100000000000 HC
    76     77     1.10100000000000 HC
    85     86     1.10100000000000 HC
    94     88     1.10100000000000 HC
   117    115     1.10100000000000 HC
   118    115     1.10100000000000 HC
   119    120     1.10100000000000 HC
   145    130     1.10100000000000 HC
   146    147     1.10100000000000 HC
   178    176     1.10100000000000 HC
   217    211     1.10100000000000 HC
   218    219     1.10100000000000 HC
   230    231     1.10100000000000 HC
   244    245     1.10100000000000 HC
   281    266     1.10100000000000 HC
   282    283     1.10100000000000 HC
   296    297     1.10100000000000 HC
   301    302     1.10100000000000 HC
   313    314     1.10100000000000 HC
$correspondance_list
    457
    477    480    481    482    483    484    485    486    487    488    489    579
    581    582    583    584    585    586    587    588    589    590    591    592
    593    594    595    596    597    610    627    629    630    631    632    633
    634    635    636    637    647    648    649    650    651    652    653    654
    655    656    657    658    659    660    661    662    663    664    665    666
    667    685    688    689    690    691    692    693    694    695    696    697
    698    699    700   1011   1014   1015   1016   1017   1018   1019   1020   1021
   1045   1047   1048   1049   1050   1051   1052   1053   1054   1055   1059   1060
   1061   1062   1063   1064   1065   1066   1067   1068   1069   1070   1071   1072
   1073   1074   1075   1076   1077   1078   1079   1080   1081   1094   1110   1112
   1113   1114   1115   1116   1117   1118   1119   1120   1121   1122   1123   1124
   1125   1126   1127   1128   1129   1130   1131   1132   1133   1134   1135   1136
   1137   1394   1396   1397   1398   1399   1400   1401   1402   1403   1404   1405
   1406   1407   1408   1409   1410   1411   1412   1413   1414   1415   1416   1417
   1418   1419   1420   1421   1422   1423   1424   1425   1426   1427   1438   1439
   1440   1441   1442   1443   1444   1445   1446   1447   1448   1449   1450   1451
   1452   1453   1454   1455   1456   1457   1458   1459   1460   1461   1462   1463
   1464   1465   1466   1467   1468   1469   1470   1471   1472   1473   1474   1475
   1476   1516   1518   1519   1520   1521   1522   1523   1524   1525   1526   1527
   1528   1555   1557   1558   1559   1560   1561   1562   1563   1564   1565   1566
   1567   1568   1569   1627   1629   1630   1631   1632   1633   1634   1635   1636
   1637   1638   1639   1640   1641   1642   1643   1644   1645   1646   1647   1648
   1649   1650   1651   1652   1653   1654   1655   1656   1657   1658   1659   1660
   1661   1662   1663   1664   1665   1704   1706   1707   1708   1709   1710   1711
   1712   1713   1714   1715   1716   1717   1718   1764   1767   1768   1769   1770
   2157   2160   2161   2162   2163   2164   2165   2166   2167   2168   2169   2170
   2288   2291   2292   2293   2294   2295   2296   2297   2298   2299   2300   2301
   2302   2413   2414   2415   2416   2417   2418   2419   2420   2421   2422   2423
   2424   2425   2426   2427   2428   2429   2430   2431   2432   2433   2434   2435
   2436   2437   2438   2439   2440   2441   2442   2443   2444   2445   2446   2447
   2448   2449   2450   2451   2452   2453   2454   2455   2456   2457   2458   2459
   2460   2461   2462   2463   2464   2465   2466   2467   2468   2469   2470   2471
   2472   2473   2474   2475   2476   2477   2478   2479   2480   2481   2482   2483
   2484   2485   2486   2487   2638   2639   2640   2740   2741   2742   2815   2816
   2817   2818   2819   2820   2821   2822   2823   2998   2999   3000   3001   3002
   3003   3004   3005   3006   3007   3008   3009   3010   3011   3012   3013   3014
   3015   4144   4145   4146   7759   7760   7761   7813   7814   7815  10246  10247
  10248  10384  10385  10386  10522  10523  10524  10762  10763  10764  11503  11504
  11505
$junction_atoms
     1     2    1.38601271571299
    12    13    1.31607629427793
    29    27    1.38601271571299
    30    27    1.38237965485922
    31    32    1.31607629427793
    40    37    1.38601271571299
    61    45    1.38237965485922
    62    63    1.38601271571299
    76    77    1.36603088101726
    85    86    1.31607629427793
    94    88    1.38601271571299
   117   115    1.38601271571299
   118   115    1.38237965485922
   119   120    1.31607629427793
   145   130    1.38237965485922
   146   147    1.31607629427793
   178   176    1.38601271571299
   217   211    1.38237965485922
   218   219    1.38601271571299
   230   231    1.38601271571299
   244   245    1.31607629427793
   281   266    1.38237965485922
   282   283    1.38601271571299
   296   297    1.38601271571299
   301   302    1.37148047229791
   313   314    1.37148047229791
$end
