# Supplementary material for: Benchmark Study for Calculations of pK a Values of Metal Ligands in Proteins
Source: J Chem Theory Comput. 2026 Jul 6;22(14):7420–35. doi: 10.1021/acs.jctc.6c00884 (PMC13421986; doi:10.1021/acs.jctc.6c00884)
Supplement: Supplementary file 1 [file ct6c00884_si_001.zip › coords/Mb-CmpII/3-Int_AH/comqum.dat]

$title
08-Mb(II), AH, HID-64, CH=0, u=2
REMARK default_name
$protein fixed
$junction=12
$junctions
     1      2     1.09300000000000 H1 
    18     19     1.10590000000000 HC 
    30     31     1.10650000000000 H1 
    33     31     1.10680000000000 H1 
    40     38     1.10680000000000 H1 
    41     38     1.10700000000000 H1 
    42     43     1.10510000000000 H1 
    48     49     1.10480000000000 HC 
    60     61     1.10590000000000 HC 
$correspondance_list
    170
    683    685    686    687    688    689    690    691    692    693    694    695
    696    697    698    699    700   1009   1011   1012   1013   1014   1015   1016
   1017   1018   1019   1020   1021   1394   1396   1397   1398   1411   1412   1413
   1414   1415   1416   1417   1421   1442   1444   1445   1446   1447   1448   1453
   1455   1456   1457   1458   1459   1460   1461   1462   1463   1464   1465   1516
   1518   1519   1520   1521   1522   1523   1524   1525   1526   1527   1528   2413
   2414   2415   2416   2417   2418   2419   2420   2421   2422   2423   2424   2425
   2426   2427   2428   2429   2430   2431   2432   2433   2434   2435   2436   2437
   2438   2439   2440   2441   2442   2443   2444   2445   2446   2447   2448   2449
   2450   2451   2452   2453   2454   2455   2456   2457   2458   2459   2460   2461
   2462   2463   2464   2465   2466   2467   2468   2469   2470   2471   2472   2473
   2474   2475   2476   2477   2478   2479   2480   2481   2482   2483   2484   2485
   2486   2487   2998   2999   3000   3001   3002   3003   3004   3005   3006   3007
   3008   3009   3010   3011   3012   3013   3014   3015   4144   4145   4146  11503
  11504  11505
$junction_atoms
     1     2    1.39615736505032
    18    19    1.37987159779365
    30    31    1.30953456845911
    33    31    1.37874954824720
    40    38    1.37874954824720
    41    38    1.37488708220416
    42    43    1.38087050945616
    48    49    1.38124547429399
    60    61    1.37987159779365
$end
