# Supplementary material for: Benchmark Study for Calculations of pK a Values of Metal Ligands in Proteins
Source: J Chem Theory Comput. 2026 Jul 6;22(14):7420–35. doi: 10.1021/acs.jctc.6c00884 (PMC13421986; doi:10.1021/acs.jctc.6c00884)
Supplement: Supplementary file 1 [file ct6c00884_si_001.zip › coords/Mb-CmpII/3-Int_AH/control]

$title
08-Mb(II), AH, HID-64, CH=0, u=2
REMARK default_name
$operating system unix
$path
$symmetry c1
$coord   file=coord
$scfintunit
 unit=30       size=0        file=twoint
$scfiterlimit   30000
$mvd
$moments
$pop
$statistics off
$optimize
 internal   off
 redundant  off
 cartesian  on
 global     off
 basis      off
$forceapprox    file=forceapprox
$interconversion  off
   qconv=1.d-10
   maxiter=25
$coordinateupdate
   dqmax=0.3
   interpolate  on
   statistics    5
$forceinit on
   diag=default
$forceupdate
   ahlrichs numgeo=0  mingeo=3 maxgeo=4 mode=<g|dq> dynamic fail=0.3
   threig=0.005  reseig=0.005  thrbig=3.0 scale=1.00  damping=0.0
$grad   file=gradient
$suspend off
$lock off
$dft
    functional   tpss
    gridsize   m3
$point_charges  file=pointcharges
$atoms
h  1,3-4,6-7,9-10,12-13,15-18,20-21,25,27,29-30,32-33,37,39-42,44-45,47-48,    \
   50-51,54,56,59-60,62-63,67,69,71,77-78,80-81,85,89-91,94,99-101,104-106,110 \
   115-117,120-122,126,130-132,137-138,140-141,146,148-149,151-152,154-155,    \
   157-158,160-161,163-164,166-167,169-170                                     \
   basis =h def2-SV(P)                                                         \
   jbas  =h def2-SV(P)
c  2,5,8,11,19,22,24,28,31,34,38,43,49,52,55,58,61,64,66,70,74,76,79,82-84,    \
   87-88,92-93,95-98,102-103,108-109,111-114,118-119,124-125,127-129,134-136,  \
   139,142                                                                     \
   basis =c def2-SV(P)                                                         \
   jbas  =c def2-SV(P)
n  14,23,26,36,53,57,65,68,86,107,123,133                                      \
   basis =n def2-SV(P)                                                         \
   jbas  =n def2-SV(P)
o  35,46,73,75,143-145,147,150,153,156,159,162,165,168                         \
   basis =o def2-SV(P)                                                         \
   jbas  =o def2-SV(P)
fe 72                                                                          \
   basis =fe def2-SV(P)                                                        \
   jbas  =fe def2-SV(P)
$basis    file=basis
$uhfmo_alpha   file=alpha
$uhfmo_beta   file=beta
$uhf
$alpha shells
 a       1-322                                  ( 1 )
$beta shells
 a       1-320                                  ( 1 )
$thize     0.10000000E-04
$thime        5
$scfdamp   start=1.000  step=0.050  min=0.100
$scfdiis
$maxcor    500 MiB  per_core
$drvopt
   cartesian  on
   basis      off
   global     off
   hessian    on
   dipole     on
   nuclear polarizability
$energy    file=energy
$scfconv   6
$scforbitalshift  closedshell=.05
$arh
$oldvshift
$ricore    25000
$rij
$jbas    file=auxbasis
$disp3 bj
$rundimensions
   natoms=170
   nbf(CAO)=1417
   nbf(AO)=1334
$last step     define
$end
