# Supplementary material for: Benchmark Study for Calculations of pK a Values of Metal Ligands in Proteins
Source: J Chem Theory Comput. 2026 Jul 6;22(14):7420–35. doi: 10.1021/acs.jctc.6c00884 (PMC13421986; doi:10.1021/acs.jctc.6c00884)
Supplement: Supplementary file 1 [file ct6c00884_si_001.zip › coords/Mb-CmpII/6-Big_A-/control]

$title
Big QM system, radius = 3.5 A, nresi = 0, natom =  456
REMARK default_name
$operating system unix
$path
$symmetry c1
$coord   file=coord
$scfintunit
 unit=30       size=0        file=twoint
$scfiterlimit   30000
$mvd
$moments
$pop
$statistics off
$optimize
 internal   off
 redundant  off
 cartesian  on
 global     off
 basis      off
$forceapprox    file=forceapprox
$interconversion  off
   qconv=1.d-10
   maxiter=25
$coordinateupdate
   dqmax=0.3
   interpolate  on
   statistics    5
$forceinit on
   diag=default
$forceupdate
   ahlrichs numgeo=0  mingeo=3 maxgeo=4 mode=<g|dq> dynamic fail=0.3
   threig=0.005  reseig=0.005  thrbig=3.0 scale=1.00  damping=0.0
$grad   file=gradient
$suspend off
$lock off
$dft
    functional   tpss
    gridsize   m3
$point_charges  file=pointcharges
$atoms
h  1,3,5-7,9-12,14,16,18-20,22,26,28-31,33,35-36,38-40,44,46,48-49,52,54,56,58 \
   60-62,64-65,67-68,70-71,73-76,80,82,84-85,87,89,91-94,98,100,102,104-106,   \
   108-110,114,116-119,121,123-125,129,131,133-134,136,138-140,142-146,148,    \
   150-151,153,155-157,159-161,165,167,169-171,175,177-178,182,184,186-187,189 \
   193,195,197-198,201,203,206,210,212,214-218,220-221,225,227,229-230,232,    \
   234-236,238-239,241-244,246,248-249,252,254,257,259,261,265,267,269-270,272 \
   274-276,278-282,284,286-288,290-291,293-296,298-301,304,306,308,310,312-313 \
   316,318,321,323,325,331-332,334-335,339,343-345,348,353-355,358-360,364,    \
   369-371,374-376,380,384-386,391-392,394-395,401-402,404-405,407-408,410-411 \
   413-414,416-417,419-420,422-423,425-426,428-429,431-432,434-435,437-438,    \
   440-441,443-444,446-447,449-450,452-453,455-456                             \
   basis =h def2-SV(P)                                                         \
   jbas  =h def2-SV(P)
c  2,4,8,13,15,17,23,27,32,34,37,41,45,47,50-51,53,55,57,59,63,66,69,77,79,83, \
   86,88,90,95,99,101,103,107,111,115,120,122,126,130,132,135,137,141,147,149, \
   152,154,158,162,166,168,172,176,179,183,185,190,194,196,199,202,205,207,211 \
   213,219,222,224,228,231,233,237,240,245,247,250-251,253,255,258,260,262,266 \
   268,271,273,277,283,285,289,292,297,302-303,305,307,309,311,314-315,317,319 \
   322,324,328,330,333,336-338,341-342,346-347,349-352,356-357,362-363,365-368 \
   372-373,378-379,381-383,388-390,393,396                                     \
   basis =c def2-SV(P)                                                         \
   jbas  =c def2-SV(P)
o  21,24,42,96,112,127,163,173,180,188,191,208,256,263,320,327,329,397-400,403 \
   406,409,412,415,418,421,424,427,430,433,436,439,442,445,448,451,454         \
   basis =o def2-SV(P)                                                         \
   jbas  =o def2-SV(P)
n  25,43,72,78,81,97,113,128,164,174,181,192,200,204,209,223,226,264,340,361,  \
   377,387                                                                     \
   basis =n def2-SV(P)                                                         \
   jbas  =n def2-SV(P)
fe 326                                                                         \
   basis =fe def2-SV(P)                                                        \
   jbas  =fe def2-SV(P)
$basis    file=basis
$uhfmo_alpha   file=alpha
$uhfmo_beta   file=beta
$uhf
$alpha shells
 a       1-792                                  ( 1 )
$beta shells
 a       1-790                                  ( 1 )
$thize     0.10000000E-04
$thime        5
$scfdamp   start=1.000  step=0.050  min=0.100
$scfdiis
$maxcor    500 MiB  per_core
$drvopt
   cartesian  on
   basis      off
   global     off
   hessian    on
   dipole     on
   nuclear polarizability
$energy    file=energy
$scfconv   6
$scforbitalshift  closedshell=.05
$arh
$oldvshift
$ricore    25000
$rij
$jbas    file=auxbasis
$disp3 bj
$rundimensions
   natoms=456
   nbf(CAO)=3536
   nbf(AO)=3334
$last step     define
$end
