# Supplementary material for: Benchmark Study for Calculations of pK a Values of Metal Ligands in Proteins
Source: J Chem Theory Comput. 2026 Jul 6;22(14):7420–35. doi: 10.1021/acs.jctc.6c00884 (PMC13421986; doi:10.1021/acs.jctc.6c00884)
Supplement: Supplementary file 1 [file ct6c00884_si_001.zip › coords/Mb-CmpII/4-Int_A-/pdb.in1]

08-Mb(II), AH, HID-64, CH=-1, u=2
REMARK default_name
ATOM    683 HA   LYS    45      15.492   7.239  -4.119  0.0000
ATOM    685 CB   LYS    45      15.658   6.356  -4.742  0.0000
ATOM    686 HB2  LYS    45      15.948   6.702  -5.734  0.0000
ATOM    687 HB3  LYS    45      16.502   5.796  -4.342  0.0000
ATOM    688 CG   LYS    45      14.457   5.420  -4.892  0.0000
ATOM    689 HG2  LYS    45      14.123   5.022  -3.933  0.0000
ATOM    690 HG3  LYS    45      13.622   5.963  -5.334  0.0000
ATOM    691 CD   LYS    45      14.848   4.303  -5.839  0.0000
ATOM    692 HD2  LYS    45      15.171   4.757  -6.776  0.0000
ATOM    693 HD3  LYS    45      15.685   3.737  -5.429  0.0000
ATOM    694 CE   LYS    45      13.707   3.358  -6.125  0.0000
ATOM    695 HE2  LYS    45      13.476   2.773  -5.235  0.0000
ATOM    696 HE3  LYS    45      12.833   3.943  -6.411  0.0000
ATOM    697 NZ   LYS    45      14.102   2.474  -7.245  0.0000
ATOM    698 HZ1  LYS    45      14.858   1.854  -6.994  0.0000
ATOM    699 HZ2  LYS    45      13.325   1.921  -7.577  0.0000
ATOM    700 HZ3  LYS    45      14.390   3.020  -8.046  0.0000
TER              TER
ATOM   1009 HA   HIE    64       9.273   1.327  -8.487  0.0000
ATOM   1011 CB   HIE    64       9.572   1.953  -7.626  0.0000
ATOM   1012 HB2  HIE    64      10.534   2.429  -7.816  0.0000
ATOM   1013 HB3  HIE    64       8.834   2.740  -7.470  0.0000
ATOM   1014 CG   HIE    64       9.706   1.143  -6.369  0.0000
ATOM   1015 ND1  HIE    64      10.696   0.194  -6.205  0.0000
ATOM   1016 CE1  HIE    64      10.531  -0.392  -5.025  0.0000
ATOM   1017 HE1  HIE    64      11.152  -1.191  -4.647  0.0000
ATOM   1018 NE2  HIE    64       9.460   0.131  -4.434  0.0000
ATOM   1019 HE2  HIE    64       9.021  -0.195  -3.585  0.0000
ATOM   1020 CD2  HIE    64       8.921   1.093  -5.261  0.0000
ATOM   1021 HD2  HIE    64       8.031   1.680  -5.092  0.0000
TER              TER
ATOM   1394 H    LEU    89       9.952 -10.817   0.950  0.0000
ATOM   1396 CA   LEU    89       9.548  -9.787   0.919  0.0000
ATOM   1397 HA   LEU    89      10.271  -9.150   0.411  0.0000
ATOM   1398 HB   LEU    89       8.587  -9.798   0.371  0.0000
ATOM   1411 C    LEU    89       9.340  -9.261   2.336  0.0000
ATOM   1412 O    LEU    89       9.681  -8.121   2.655  0.0000
ATOM   1413 N    ALA    90       8.778 -10.108   3.195  0.0000
ATOM   1414 H    ALA    90       8.502 -11.028   2.882  0.0000
ATOM   1415 CA   ALA    90       8.556  -9.722   4.571  0.0000
ATOM   1416 HA   ALA    90       7.954  -8.814   4.606  0.0000
ATOM   1417 HB   ALA    90       8.022 -10.532   5.105  0.0000
ATOM   1421 H    ALA    90       9.533  -9.514   5.049  0.0000
TER              TER
ATOM   1442 HA   SER    92      13.579  -7.437   2.840  0.0000
ATOM   1444 CB   SER    92      13.642  -7.427   1.737  0.0000
ATOM   1445 HB2  SER    92      14.375  -6.676   1.444  0.0000
ATOM   1446 HB3  SER    92      13.975  -8.399   1.372  0.0000
ATOM   1447 OG   SER    92      12.396  -7.089   1.165  0.0000
ATOM   1448 HG   SER    92      12.515  -7.069   0.213  0.0000
TER              TER
ATOM   1453 HA   HID    93      10.422  -5.014   4.195  0.0000
ATOM   1455 CB   HID    93       9.377  -5.015   3.837  0.0000
ATOM   1456 HB2  HID    93       8.916  -5.984   4.031  0.0000
ATOM   1457 HB3  HID    93       8.815  -4.261   4.388  0.0000
ATOM   1458 CG   HID    93       9.285  -4.686   2.369  0.0000
ATOM   1459 ND1  HID    93       9.820  -5.474   1.381  0.0000
ATOM   1460 HD1  HID    93      10.314  -6.341   1.536  0.0000
ATOM   1461 CE1  HID    93       9.631  -4.900   0.204  0.0000
ATOM   1462 HE1  HID    93       9.999  -5.332  -0.715  0.0000
ATOM   1463 NE2  HID    93       8.976  -3.729   0.370  0.0000
ATOM   1464 CD2  HID    93       8.770  -3.590   1.753  0.0000
ATOM   1465 HD2  HID    93       8.282  -2.780   2.276  0.0000
TER              TER
ATOM   1516 HA   HIE    97      13.447  -1.317   4.225  0.0000
ATOM   1518 CB   HIE    97      12.718  -1.487   3.411  0.0000
ATOM   1519 HB2  HIE    97      11.942  -2.153   3.787  0.0000
ATOM   1520 HB3  HIE    97      12.264  -0.539   3.123  0.0000
ATOM   1521 CG   HIE    97      13.311  -2.129   2.188  0.0000
ATOM   1522 ND1  HIE    97      14.501  -1.730   1.631  0.0000
ATOM   1523 CE1  HIE    97      14.765  -2.491   0.582  0.0000
ATOM   1524 HE1  HIE    97      15.723  -2.585   0.091  0.0000
ATOM   1525 NE2  HIE    97      13.780  -3.362   0.432  0.0000
ATOM   1526 HE2  HIE    97      13.774  -4.095  -0.264  0.0000
ATOM   1527 CD2  HIE    97      12.855  -3.162   1.432  0.0000
ATOM   1528 HD2  HIE    97      11.979  -3.763   1.627  0.0000
TER              TER
ATOM   2413 FE   FE4   154       8.300  -2.327  -1.149  0.0000
TER              TER
ATOM   2414 O3   HEM   155      15.360   1.982  -2.939  0.0000
ATOM   2415 C34  HEM   155      14.675   1.108  -3.475  0.0000
ATOM   2416 O4   HEM   155      14.963   0.577  -4.554  0.0000
ATOM   2417 C33  HEM   155      13.393   0.695  -2.786  0.0000
ATOM   2418 H29  HEM   155      12.910   1.598  -2.391  0.0000
ATOM   2419 H30  HEM   155      12.709   0.286  -3.539  0.0000
ATOM   2420 C32  HEM   155      13.574  -0.329  -1.654  0.0000
ATOM   2421 H27  HEM   155      14.014  -1.267  -2.015  0.0000
ATOM   2422 H28  HEM   155      14.233   0.072  -0.874  0.0000
ATOM   2423 C29  HEM   155      12.159  -0.531  -1.086  0.0000
ATOM   2424 C30  HEM   155      11.227  -1.535  -1.474  0.0000
ATOM   2425 C1   HEM   155      11.439  -2.532  -2.375  0.0000
ATOM   2426 H1   HEM   155      12.460  -2.599  -2.747  0.0000
ATOM   2427 N4   HEM   155      10.006  -1.349  -0.787  0.0000
ATOM   2428 C28  HEM   155      11.481   0.313  -0.129  0.0000
ATOM   2429 C31  HEM   155      12.045   1.553   0.608  0.0000
ATOM   2430 H24  HEM   155      12.397   1.289   1.613  0.0000
ATOM   2431 H25  HEM   155      12.895   1.983   0.064  0.0000
ATOM   2432 H26  HEM   155      11.290   2.342   0.709  0.0000
ATOM   2433 C27  HEM   155      10.167  -0.248   0.032  0.0000
ATOM   2434 C4   HEM   155       9.143   0.264   0.848  0.0000
ATOM   2435 H4   HEM   155       9.422   1.161   1.397  0.0000
ATOM   2436 C23  HEM   155       7.826  -0.093   0.908  0.0000
ATOM   2437 C22  HEM   155       6.797   0.601   1.620  0.0000
ATOM   2438 C21  HEM   155       5.645  -0.112   1.419  0.0000
ATOM   2439 C24  HEM   155       4.240   0.175   1.962  0.0000
ATOM   2440 H18  HEM   155       3.555  -0.677   1.869  0.0000
ATOM   2441 H19  HEM   155       4.284   0.403   3.034  0.0000
ATOM   2442 H20  HEM   155       3.788   1.032   1.446  0.0000
ATOM   2443 C25  HEM   155       7.025   1.860   2.406  0.0000
ATOM   2444 C26  HEM   155       6.061   2.658   2.881  0.0000
ATOM   2445 H22  HEM   155       4.997   2.482   2.742  0.0000
ATOM   2446 H23  HEM   155       6.336   3.553   3.435  0.0000
ATOM   2447 H21  HEM   155       8.056   2.171   2.560  0.0000
ATOM   2448 N3   HEM   155       7.307  -1.208   0.266  0.0000
ATOM   2449 C20  HEM   155       5.979  -1.226   0.581  0.0000
ATOM   2450 C3   HEM   155       5.091  -2.214   0.098  0.0000
ATOM   2451 H3   HEM   155       4.064  -2.172   0.455  0.0000
ATOM   2452 C16  HEM   155       5.347  -3.192  -0.827  0.0000
ATOM   2453 C15  HEM   155       4.377  -4.127  -1.317  0.0000
ATOM   2454 C14  HEM   155       5.032  -4.908  -2.220  0.0000
ATOM   2455 C17  HEM   155       4.465  -6.090  -3.022  0.0000
ATOM   2456 H12  HEM   155       3.688  -6.617  -2.454  0.0000
ATOM   2457 H13  HEM   155       5.232  -6.827  -3.287  0.0000
ATOM   2458 H14  HEM   155       4.001  -5.731  -3.949  0.0000
ATOM   2459 C18  HEM   155       2.940  -4.219  -0.912  0.0000
ATOM   2460 C19  HEM   155       1.959  -4.419  -1.808  0.0000
ATOM   2461 H16  HEM   155       2.170  -4.547  -2.868  0.0000
ATOM   2462 H17  HEM   155       0.915  -4.445  -1.505  0.0000
ATOM   2463 H15  HEM   155       2.704  -4.037   0.135  0.0000
ATOM   2464 N2   HEM   155       6.575  -3.400  -1.434  0.0000
ATOM   2465 C13  HEM   155       6.379  -4.447  -2.283  0.0000
ATOM   2466 C2   HEM   155       7.381  -4.976  -3.114  0.0000
ATOM   2467 H2   HEM   155       7.094  -5.805  -3.757  0.0000
ATOM   2468 C8   HEM   155       8.678  -4.577  -3.217  0.0000
ATOM   2469 C7   HEM   155       9.678  -5.191  -4.034  0.0000
ATOM   2470 C9   HEM   155       9.452  -6.377  -4.967  0.0000
ATOM   2471 H5   HEM   155      10.366  -6.663  -5.501  0.0000
ATOM   2472 H6   HEM   155       8.697  -6.131  -5.724  0.0000
ATOM   2473 H7   HEM   155       9.108  -7.256  -4.408  0.0000
ATOM   2474 N1   HEM   155       9.232  -3.526  -2.484  0.0000
ATOM   2475 C5   HEM   155      10.547  -3.486  -2.870  0.0000
ATOM   2476 C6   HEM   155      10.827  -4.505  -3.819  0.0000
ATOM   2477 C10  HEM   155      12.200  -4.778  -4.439  0.0000
ATOM   2478 H8   HEM   155      12.874  -3.918  -4.341  0.0000
ATOM   2479 H9   HEM   155      12.092  -4.951  -5.517  0.0000
ATOM   2480 C11  HEM   155      12.828  -6.022  -3.779  0.0000
ATOM   2481 H10  HEM   155      13.807  -6.226  -4.230  0.0000
ATOM   2482 H11  HEM   155      12.213  -6.900  -4.013  0.0000
ATOM   2483 C12  HEM   155      12.984  -5.923  -2.258  0.0000
ATOM   2484 O2   HEM   155      12.413  -6.761  -1.530  0.0000
ATOM   2485 O1   HEM   155      13.709  -5.022  -1.793  0.0000
TER              TER
ATOM   2486 O1   O2X   156       7.847  -1.182  -2.362  0.0000
TER              TER
ATOM   2997 O    WAT   327      17.377   2.748  -4.005  0.0000
ATOM   2998 H1   WAT   327      16.543   2.432  -3.657  0.0000
ATOM   2999 H2   WAT   327      17.703   3.351  -3.337  0.0000
TER              TER
ATOM   3000 O    WAT   328      15.358  -2.075  -4.074  0.0000
ATOM   3001 H1   WAT   328      15.216  -1.196  -4.424  0.0000
ATOM   3002 H2   WAT   328      15.808  -1.931  -3.241  0.0000
TER              TER
ATOM   3003 O    WAT   329      14.574   4.139  -1.816  0.0000
ATOM   3004 H1   WAT   329      14.735   3.924  -0.897  0.0000
ATOM   3005 H2   WAT   329      14.871   3.367  -2.298  0.0000
TER              TER
ATOM   3006 O    WAT   330      15.716  -4.540  -3.577  0.0000
ATOM   3007 H1   WAT   330      15.562  -3.647  -3.883  0.0000
ATOM   3008 H2   WAT   330      15.005  -4.708  -2.959  0.0000
TER              TER
ATOM   3009 O    WAT   331      15.956  -6.102  -0.505  0.0000
ATOM   3010 H1   WAT   331      16.631  -5.486  -0.791  0.0000
ATOM   3011 H2   WAT   331      15.153  -5.789  -0.922  0.0000
TER              TER
ATOM   3012 O    WAT   332      16.587   1.054  -0.603  0.0000
ATOM   3013 H1   WAT   332      16.155   1.440  -1.365  0.0000
ATOM   3014 H2   WAT   332      17.204   1.726  -0.313  0.0000
TER              TER
ATOM   4143 O    WAT   709      11.499  -9.087  -2.323  0.0000
ATOM   4144 H1   WAT   709      11.862  -8.257  -2.013  0.0000
ATOM   4145 H2   WAT   709      12.254  -9.672  -2.382  0.0000
TER              TER
ATOM  11502 O    WAT  3162      16.427   0.912  -6.622  0.0000
ATOM  11503 H1   WAT  3162      17.131   0.268  -6.553  0.0000
ATOM  11504 H2   WAT  3162      15.919   0.797  -5.818  0.0000
END
