# Supplementary material for: Benchmark Study for Calculations of pK a Values of Metal Ligands in Proteins
Source: J Chem Theory Comput. 2026 Jul 6;22(14):7420–35. doi: 10.1021/acs.jctc.6c00884 (PMC13421986; doi:10.1021/acs.jctc.6c00884)
Supplement: Supplementary file 1 [file ct6c00884_si_001.zip › coords/Mb-CmpII/2-Min_A-/comqum.dat]

$title
08-Mb(II), A-, HIE-64, CH=-2, u=2
REMARK default_name
$protein fixed
$junction=12
$junctions
     1      2     1.10480000000000 HC 
$correspondance_list
     86
   1453   1455   1456   1457   1458   1459   1460   1461   1462   1463   1464   1465
   2413   2414   2415   2416   2417   2418   2419   2420   2421   2422   2423   2424
   2425   2426   2427   2428   2429   2430   2431   2432   2433   2434   2435   2436
   2437   2438   2439   2440   2441   2442   2443   2444   2445   2446   2447   2448
   2449   2450   2451   2452   2453   2454   2455   2456   2457   2458   2459   2460
   2461   2462   2463   2464   2465   2466   2467   2468   2469   2470   2471   2472
   2473   2474   2475   2476   2477   2478   2479   2480   2481   2482   2483   2484
   2485   2486
$junction_atoms
     1     2    1.38124547429399
$end
