# Supplementary material for: Benchmark Study for Calculations of pK a Values of Metal Ligands in Proteins
Source: J Chem Theory Comput. 2026 Jul 6;22(14):7420–35. doi: 10.1021/acs.jctc.6c00884 (PMC13421986; doi:10.1021/acs.jctc.6c00884)
Supplement: Supplementary file 1 [file ct6c00884_si_001.zip › coords/CA-E106Q/1-Min_AH/comqum.dat]

$title
07-CABII E106Q, AH, CH=+2
REMARK default_name
2ILI
$protein fixed
$junction=12
$junctions
     1      2     1.10480000000000 HC 
    13     14     1.10480000000000 HC 
    25     26     1.10590000000000 HC 
$correspondance_list
    40
  1424  1426  1427  1428  1429  1430  1431  1432  1433  1434  1435  1436
  1461  1463  1464  1465  1466  1467  1468  1469  1470  1471  1472  1473
  1811  1813  1814  1815  1816  1817  1818  1819  1820  1821  1822  1823
  4075  4076  4077  4078
$junction_atoms
     1     2    1.38124547429399
    13    14    1.38124547429399
    25    26    1.37987159779365
$end
