# Supplementary material for: Benchmark Study for Calculations of pK a Values of Metal Ligands in Proteins
Source: J Chem Theory Comput. 2026 Jul 6;22(14):7420–35. doi: 10.1021/acs.jctc.6c00884 (PMC13421986; doi:10.1021/acs.jctc.6c00884)
Supplement: Supplementary file 1 [file ct6c00884_si_001.zip › coords/CA-E106Q/5-Big_AH/comqum.dat]

$title
Big QM system, radius = 3.5 A, nresi = 0, natom =  358
REMARK default_name
$protein fixed
$junction=-1
$junctions
     1      2     1.09630000000000 HC
    14     15     1.10650000000000 HC
    27     25     1.10680000000000 HC
    42     32     1.10700000000000 HC
    43     44     1.10190000000000 HC
    52     53     1.10650000000000 HC
    92     90     1.10680000000000 HC
   134    114     1.10700000000000 HC
   135    136     1.10650000000000 HC
   145    143     1.10680000000000 HC
   163    150     1.10700000000000 HC
   164    165     1.09040000000000 HC
   174    175     1.10650000000000 HC
   202    200     1.10680000000000 HC
   226    224     1.10680000000000 HC
   227    224     1.10700000000000 HC
   228    229     1.10100000000000 HC
   233    234     1.10100000000000 HC
   238    239     1.10100000000000 HC
   241    239     1.10100000000000 HC
   255    253     1.10100000000000 HC
   256    253     1.10100000000000 HC
   257    258     1.10100000000000 HC
   260    258     1.10100000000000 HC
   289    279     1.10100000000000 HC
   290    291     1.10100000000000 HC
   306    307     1.10100000000000 HC
   326    323     1.10100000000000 HC
   327    321     1.10100000000000 HC
$correspondance_list
   358
    72    75    76    77    78    79    80    81    82    83    84    85
    86   974   976   977   978   979   980   981   982   983   984   985
   986   987   988  1002  1003  1004  1005  1006  1007  1008  1009  1010
  1011  1012  1013  1014  1015  1016  1389  1392  1393  1394  1395  1396
  1397  1398  1399  1402  1404  1405  1406  1407  1408  1409  1410  1411
  1412  1413  1414  1415  1416  1417  1418  1419  1420  1421  1422  1423
  1424  1425  1426  1427  1428  1429  1430  1431  1432  1433  1434  1435
  1436  1437  1438  1439  1440  1441  1442  1443  1457  1458  1459  1460
  1461  1462  1463  1464  1465  1466  1467  1468  1469  1470  1471  1472
  1473  1474  1475  1476  1477  1478  1479  1480  1481  1482  1483  1484
  1485  1486  1487  1488  1489  1490  1491  1492  1493  1494  1495  1496
  1497  1498  1573  1575  1576  1577  1578  1579  1580  1581  1582  1583
  1584  1589  1590  1591  1592  1593  1594  1595  1596  1597  1598  1599
  1600  1601  1602  1603  1604  1605  1606  1612  1615  1616  1617  1618
  1619  1620  1621  1622  1623  1765  1767  1768  1769  1770  1771  1772
  1773  1774  1775  1776  1777  1778  1779  1780  1781  1782  1783  1784
  1785  1786  1787  1788  1789  1790  1791  1792  1793  1794  1807  1808
  1809  1810  1811  1812  1813  1814  1815  1816  1817  1818  1819  1820
  1821  1822  1823  1824  1825  1826  1827  1828  1829  1830  1843  1849
  1855  1856  1857  1858  2167  2169  2170  2171  2172  2179  2181  2182
  2183  2196  2197  2198  2199  2200  2201  2202  2203  2204  2205  2206
  2207  2208  2209  2222  3017  3019  3020  3021  3034  3035  3036  3037
  3038  3039  3040  3041  3042  3043  3044  3045  3046  3047  3048  3049
  3050  3051  3052  3053  3054  3055  3056  3057  3058  3059  3060  3061
  3062  3190  3193  3194  3195  3196  3197  3198  3199  3200  3201  3202
  3203  3204  3205  3206  3207  3757  3759  3760  3761  3762  3763  3764
  3765  3766  3767  3768  3769  3770  3771  3772  3773  3774  3775  3776
  3777  3778  3793  4075  4076  4077  4078  4079  4080  4081  4082  4083
  4084  4085  4086  4087  4088  4089  4090  4091  4092  4093  4094  4095
  4096  4187  4188  4189  4799  4800  4801  4862  4863  4864
$junction_atoms
     1     2    1.37736021162091
    14    15    1.30953456845911
    27    25    1.37874954824720
    42    32    1.37488708220416
    43    44    1.38488066067701
    52    53    1.30953456845911
    92    90    1.37874954824720
   134   114    1.37488708220416
   135   136    1.30953456845911
   145   143    1.37874954824720
   163   150    1.37488708220416
   164   165    1.37931034482759
   174   175    1.30953456845911
   202   200    1.37874954824720
   226   224    1.37874954824720
   227   224    1.37488708220416
   228   229    1.38601271571299
   233   234    1.38601271571299
   238   239    1.31607629427793
   241   239    1.38601271571299
   255   253    1.38601271571299
   256   253    1.38237965485922
   257   258    1.31607629427793
   260   258    1.38601271571299
   289   279    1.38237965485922
   290   291    1.35785649409628
   306   307    1.31607629427793
   326   323    1.35785649409628
   327   321    1.38237965485922
$end
