# Supplementary material for: Benchmark Study for Calculations of pK a Values of Metal Ligands in Proteins
Source: J Chem Theory Comput. 2026 Jul 6;22(14):7420–35. doi: 10.1021/acs.jctc.6c00884 (PMC13421986; doi:10.1021/acs.jctc.6c00884)
Supplement: Supplementary file 1 [file ct6c00884_si_001.zip › coords/CA-E106Q/5-Big_AH/control]

$title
Big QM system, radius = 3.5 A, nresi = 0, natom =  358
REMARK default_name
$operating system unix
$path
$symmetry c1
$coord   file=coord
$scfintunit
 unit=30       size=0        file=twoint
$scfiterlimit   300
$mvd
$moments
$pop
$statistics off
$optimize
 internal   off
 redundant  off
 cartesian  on
 global     off
 basis      off
$forceapprox    file=forceapprox
$interconversion  off
   qconv=1.d-10
   maxiter=25
$coordinateupdate
   dqmax=0.3
   interpolate  on
   statistics    5
$forceinit off
   diag=default
$forceupdate
   ahlrichs numgeo=196  mingeo=3 maxgeo=4 mode=<g|dq> dynamic fail=0.3
   threig=0.005  reseig=0.005  thrbig=3.0 scale=1.00  damping=0.0
$grad   file=gradient
$suspend off
$lock off
$dft
   functional tpss
   gridsize   m3
$point_charges  file=pointcharges
$atoms
h  1,4,6,9,11,13-14,16,18-20,24,26-27,31,33,35-36,40-43,45-46,50-52,54,56-57,  \
   60,62,64,66,68,72,74,76-77,80,82,85,89,91-92,96,98,100-101,104,106,109,113, \
   115,117-118,121,123,126,128,130,132,134-135,137-138,142,144-145,149,151,    \
   153-154,156-157,161-164,167,169,171,173-174,176,178-180,184,186,188-189,    \
   191-192,199,201-202,206,208,210-211,215,217,219,223,225-228,230-233,235-238 \
   240-241,245,247-248,252,254-257,259-260,264,266,268,270-272,274,278,280,282 \
   284-286,288-290,293,295,298,300,302,304,306,308,310-311,315-316,320,322,    \
   324-327,330-331,333-334,336-337,339-340,342-343,345-346,348-349,351-352,    \
   354-355,357-358                                                             \
   basis =h def2-SV(P)                                                         \
   jbas  =h def2-SV(P)
c  2-3,5,7,10,12,15,17,21,25,28,32,34,37,44,47,53,55,58-59,61,63,65,67,69,73,  \
   75,78,81,84,86,90,93,97,99,102,105,108,110,114,116,119-120,124-125,127,129, \
   131,133,136,139,143,146,150,152,155,158,165,168,172,175,177,181,185,187,190 \
   193,196,200,203,207,209,212,214,218,220,224,229,234,239,242,246,249,253,258 \
   261,265,267,269,275,279,281,283,291-292,296-297,299,301,303,305,307,309,312 \
   317,321,323                                                                 \
   basis =c def2-SV(P)                                                         \
   jbas  =c def2-SV(P)
o  8,22,29,38,48,70,87,94,111,140,147,159,182,194-195,197,204,221,243,250,262, \
   273,276,287,313,318,329,332,335,338,341,344,347,350,353,356                 \
   basis =o def2-SV(P)                                                         \
   jbas  =o def2-SV(P)
n  23,30,39,49,71,79,83,88,95,103,107,112,122,141,148,160,166,170,183,198,205, \
   213,216,222,244,251,263,277,294,314,319                                     \
   basis =n def2-SV(P)                                                         \
   jbas  =n def2-SV(P)
zn 328                                                                         \
   basis =zn def2-SV(P)                                                        \
   jbas  =zn def2-SV(P)
$basis    file=basis
$rundimensions
   dim(fock,dens)=4511196
   natoms=358
   nshell=1420
   nbf(CAO)=3002
   dim(trafo[SAO<-->AO/CAO])=3354
   rhfshells=1
   nbf(AO)=2826
$scfmo   file=mos
$closed shells
 a       1-679                                  ( 2 )
$thize     0.10000000E-04
$thime        5
$scfdump
$scfdiis
$maxcor    500 MiB  per_core
$scforbitalshift  automatic=.1
$drvopt
   cartesian  on
   basis      off
   global     off
   hessian    on
   dipole     on
   nuclear polarizability
$energy    file=energy
$scfconv   6
$scfdamp   start=0.700  step=0.050  min=0.050
$ricore     2500
$rij
$jbas    file=auxbasis
$disp3 bj
$last step     ridft
$last SCF energy change =-0.74573290E-06
$charge from ridft
          1.537 (not to be modified here)
$dipole from ridft
  x    50.84495980524675    y   -88.26951550331377    z   108.16333366313793
   | dipole | =  377.6556102023  debye
$maximum norm of cartesian gradient = 0.21360265E-03
$orbital_max_rnorm 0.13453322757427E-03
$subenergy  Etot         E1                  Ej                Ex
-10368.60809418    -139447.6770990     67575.32102935    -1197.496812192    -46.
$end
