# Supplementary material for: Benchmark Study for Calculations of pK a Values of Metal Ligands in Proteins
Source: J Chem Theory Comput. 2026 Jul 6;22(14):7420–35. doi: 10.1021/acs.jctc.6c00884 (PMC13421986; doi:10.1021/acs.jctc.6c00884)
Supplement: Supplementary file 1 [file ct6c00884_si_001.zip › coords/CA-E106Q/3-Int_AH/pdb.in1]

07-CABII E106Q, AH, CH=+1
REMARK default_name
ATOM   1387 HA   GLN    90      -5.097   7.681   0.670  0.0000
ATOM   1389 CB   GLN    90      -4.466   8.142   1.454  0.0000
ATOM   1390 HB2  GLN    90      -3.486   8.401   1.053  0.0000
ATOM   1391 HB3  GLN    90      -4.935   9.086   1.732  0.0000
ATOM   1392 CG   GLN    90      -4.320   7.321   2.734  0.0000
ATOM   1393 HG2  GLN    90      -4.288   8.023   3.567  0.0000
ATOM   1394 HG3  GLN    90      -5.184   6.678   2.902  0.0000
ATOM   1395 CD   GLN    90      -3.065   6.473   2.842  0.0000
ATOM   1396 OE1  GLN    90      -2.353   6.224   1.881  0.0000
ATOM   1397 NE2  GLN    90      -2.823   5.992   4.046  0.0000
ATOM   1398 HE21 GLN    90      -1.996   5.434   4.202  0.0000
ATOM   1399 HE22 GLN    90      -3.447   6.216   4.808  0.0000
TER              TER
ATOM   1424 HA   HID    92       1.166   5.769  -0.418  0.0000
ATOM   1426 CB   HID    92       1.368   6.024   0.638  0.0000
ATOM   1427 HB2  HID    92       2.414   6.343   0.771  0.0000
ATOM   1428 HB3  HID    92       0.722   6.884   0.854  0.0000
ATOM   1429 CG   HID    92       1.080   4.871   1.528  0.0000
ATOM   1430 ND1  HID    92      -0.165   4.632   2.078  0.0000
ATOM   1431 HD1  HID    92      -0.975   5.266   1.979  0.0000
ATOM   1432 CE1  HID    92      -0.151   3.447   2.716  0.0000
ATOM   1433 HE1  HID    92      -0.995   3.028   3.262  0.0000
ATOM   1434 NE2  HID    92       1.064   2.902   2.603  0.0000
ATOM   1435 CD2  HID    92       1.846   3.783   1.876  0.0000
ATOM   1436 HD2  HID    92       2.895   3.579   1.659  0.0000
TER              TER
ATOM   1461 HA   HID    94       7.011   1.537   0.315  0.0000
ATOM   1463 CB   HID    94       6.894   0.659   0.976  0.0000
ATOM   1464 HB2  HID    94       6.729  -0.222   0.329  0.0000
ATOM   1465 HB3  HID    94       7.842   0.514   1.522  0.0000
ATOM   1466 CG   HID    94       5.751   0.855   1.905  0.0000
ATOM   1467 ND1  HID    94       5.879   1.286   3.216  0.0000
ATOM   1468 HD1  HID    94       6.762   1.624   3.638  0.0000
ATOM   1469 CE1  HID    94       4.650   1.498   3.730  0.0000
ATOM   1470 HE1  HID    94       4.461   1.852   4.743  0.0000
ATOM   1471 NE2  HID    94       3.730   1.185   2.817  0.0000
ATOM   1472 CD2  HID    94       4.396   0.772   1.679  0.0000
ATOM   1473 HD2  HID    94       3.871   0.484   0.766  0.0000
TER              TER
ATOM   1593 HA   GLN   104       6.441  -4.694   2.202  0.0000
ATOM   1595 CB   GLN   104       5.576  -4.088   2.534  0.0000
ATOM   1596 HB2  GLN   104       4.738  -4.195   1.847  0.0000
ATOM   1597 HB3  GLN   104       5.239  -4.450   3.505  0.0000
ATOM   1598 CG   GLN   104       5.940  -2.607   2.628  0.0000
ATOM   1599 HG2  GLN   104       7.020  -2.466   2.601  0.0000
ATOM   1600 HG3  GLN   104       5.495  -2.067   1.793  0.0000
ATOM   1601 CD   GLN   104       5.425  -2.057   3.932  0.0000
ATOM   1602 OE1  GLN   104       4.379  -1.451   3.999  0.0000
ATOM   1603 NE2  GLN   104       6.031  -2.359   5.049  0.0000
ATOM   1604 HE21 GLN   104       5.799  -1.799   5.856  0.0000
ATOM   1605 HE22 GLN   104       6.767  -3.051   5.054  0.0000
TER              TER
ATOM   1777 HA   GLU   115       4.842  -1.793  -3.019  0.0000
ATOM   1779 CB   GLU   115       4.839  -2.501  -2.157  0.0000
ATOM   1780 HB2  GLU   115       5.614  -3.241  -2.356  0.0000
ATOM   1781 HB3  GLU   115       5.102  -1.968  -1.242  0.0000
ATOM   1782 CG   GLU   115       3.519  -3.230  -1.946  0.0000
ATOM   1783 HG2  GLU   115       2.755  -2.503  -1.670  0.0000
ATOM   1784 HG3  GLU   115       3.218  -3.703  -2.881  0.0000
ATOM   1785 CD   GLU   115       3.630  -4.295  -0.872  0.0000
ATOM   1786 OE1  GLU   115       4.724  -4.862  -0.674  0.0000
ATOM   1787 OE2  GLU   115       2.605  -4.578  -0.194  0.0000
TER              TER
ATOM   1811 HA   HIE   117      -0.791   0.592  -0.615  0.0000
ATOM   1813 CB   HIE   117      -0.458   0.651   0.438  0.0000
ATOM   1814 HB2  HIE   117       0.050   1.625   0.560  0.0000
ATOM   1815 HB3  HIE   117      -1.338   0.656   1.112  0.0000
ATOM   1816 CG   HIE   117       0.454  -0.479   0.772  0.0000
ATOM   1817 ND1  HIE   117       1.252  -0.456   1.910  0.0000
ATOM   1818 CE1  HIE   117       1.943  -1.603   1.933  0.0000
ATOM   1819 HE1  HIE   117       2.656  -1.903   2.690  0.0000
ATOM   1820 NE2  HIE   117       1.597  -2.360   0.877  0.0000
ATOM   1821 HE2  HIE   117       1.997  -3.272   0.600  0.0000
ATOM   1822 CD2  HIE   117       0.671  -1.677   0.125  0.0000
ATOM   1823 HD2  HIE   117       0.285  -2.089  -0.802  0.0000
TER              TER
ATOM   3052 HA   THR   197       3.298   1.693   9.861  0.0000
ATOM   3054 CB   THR   197       3.189   2.664   9.345  0.0000
ATOM   3055 HB   THR   197       3.458   3.485  10.010  0.0000
ATOM   3056 CG2  THR   197       4.080   2.698   8.117  0.0000
ATOM   3057 HG21 THR   197       3.991   3.669   7.629  0.0000
ATOM   3058 HG22 THR   197       5.112   2.563   8.441  0.0000
ATOM   3059 HG23 THR   197       3.804   1.906   7.421  0.0000
ATOM   3060 OG1  THR   197       1.821   2.803   8.931  0.0000
ATOM   3061 HG1  THR   197       1.332   3.354   9.547  0.0000
TER              TER
ATOM   3757 H    ASN   241      11.487   2.785   3.392  0.0000
ATOM   3759 CA   ASN   241      10.637   2.949   4.081  0.0000
ATOM   3760 HA   ASN   241      11.026   3.027   5.096  0.0000
ATOM   3761 HB   ASN   241      10.124   3.905   3.860  0.0000
ATOM   3769 C    ASN   241       9.668   1.762   4.079  0.0000
ATOM   3770 O    ASN   241       8.445   1.937   4.015  0.0000
ATOM   3771 N    TRP   242      10.222   0.559   4.177  0.0000
ATOM   3772 H    TRP   242      11.225   0.509   4.290  0.0000
ATOM   3773 CA   TRP   242       9.477  -0.698   4.175  0.0000
ATOM   3774 HA   TRP   242       8.410  -0.476   4.147  0.0000
ATOM   3775 HB   TRP   242       9.707  -1.314   3.285  0.0000
ATOM   3793 H    TRP   242       9.680  -1.268   5.102  0.0000
TER              TER
ATOM   4075 ZN   ZN    259       1.780   1.129   3.005  0.0000
TER              TER
ATOM   4076 O    WAT   260       1.497   0.943   4.923  0.0000
ATOM   4077 H1   WAT   260       1.380   1.818   5.446  0.0000
ATOM   4078 H2   WAT   260       0.892   0.232   5.292  0.0000
TER              TER
ATOM   4079 O    WAT   261       1.207   3.100   6.142  0.0000
ATOM   4080 H1   WAT   261       1.370   3.124   7.084  0.0000
ATOM   4081 H2   WAT   261       0.402   3.604   6.025  0.0000
TER              TER
ATOM   4082 O    WAT   262       6.434   4.037   2.992  0.0000
ATOM   4083 H1   WAT   262       5.940   4.037   2.172  0.0000
ATOM   4084 H2   WAT   262       7.258   4.473   2.774  0.0000
TER              TER
ATOM   4187 O    WAT   297      -0.315  -0.744   5.607  0.0000
ATOM   4188 H1   WAT   297      -1.062  -0.301   6.009  0.0000
ATOM   4189 H2   WAT   297      -0.647  -1.610   5.372  0.0000
END
