# Supplementary material for: Benchmark Study for Calculations of pK a Values of Metal Ligands in Proteins
Source: J Chem Theory Comput. 2026 Jul 6;22(14):7420–35. doi: 10.1021/acs.jctc.6c00884 (PMC13421986; doi:10.1021/acs.jctc.6c00884)
Supplement: Supplementary file 1 [file ct6c00884_si_001.zip › coords/CA-E106Q/3-Int_AH/comqum.dat]

$title
07-CABII E106Q, AH, CH=+1
REMARK default_name
$protein fixed
$junction=12
$junctions
     1      2     1.10660000000000 HC 
    13     14     1.10480000000000 HC 
    25     26     1.10480000000000 HC 
    37     38     1.10660000000000 HC 
    49     50     1.11550000000000 HC 
    59     60     1.10590000000000 HC 
    71     72     1.10500000000000 H1 
    80     81     1.10650000000000 H1 
    83     81     1.10680000000000 H1 
    90     88     1.10680000000000 H1 
    91     88     1.10700000000000 H1 
$correspondance_list
   104
  1387  1389  1390  1391  1392  1393  1394  1395  1396  1397  1398  1399
  1424  1426  1427  1428  1429  1430  1431  1432  1433  1434  1435  1436
  1461  1463  1464  1465  1466  1467  1468  1469  1470  1471  1472  1473
  1593  1595  1596  1597  1598  1599  1600  1601  1602  1603  1604  1605
  1777  1779  1780  1781  1782  1783  1784  1785  1786  1787  1811  1813
  1814  1815  1816  1817  1818  1819  1820  1821  1822  1823  3052  3054
  3055  3056  3057  3058  3059  3060  3061  3757  3759  3760  3761  3769
  3770  3771  3772  3773  3774  3775  3793  4075  4076  4077  4078  4079
  4080  4081  4082  4083  4084  4187  4188  4189
$junction_atoms
     1     2    1.37899873486355
    13    14    1.38124547429399
    25    26    1.38124547429399
    37    38    1.37899873486355
    49    50    1.36799641416405
    59    60    1.37987159779365
    71    72    1.38099547511312
    80    81    1.30953456845911
    83    81    1.37874954824720
    90    88    1.37874954824720
    91    88    1.37488708220416
$end
