# Supplementary material for: Benchmark Study for Calculations of pK a Values of Metal Ligands in Proteins
Source: J Chem Theory Comput. 2026 Jul 6;22(14):7420–35. doi: 10.1021/acs.jctc.6c00884 (PMC13421986; doi:10.1021/acs.jctc.6c00884)
Supplement: Supplementary file 1 [file ct6c00884_si_001.zip › coords/CA-E106Q/4-Int_A-/comqum.dat]

$title
07-CABII E106Q, A-, CH=0
REMARK default_name
$protein fixed
$junction=12
$junctions
     1      2     1.10660000000000 HC 
    13     14     1.10480000000000 HC 
    25     26     1.10480000000000 HC 
    37     38     1.10660000000000 HC 
    49     50     1.11550000000000 HC 
    59     60     1.10590000000000 HC 
    71     72     1.10500000000000 H1 
    80     81     1.10650000000000 H1 
    83     81     1.10680000000000 H1 
    90     88     1.10680000000000 H1 
    91     88     1.10700000000000 H1 
$correspondance_list
    103
   1387   1389   1390   1391   1392   1393   1394   1395   1396   1397   1398   1399
   1424   1426   1427   1428   1429   1430   1431   1432   1433   1434   1435   1436
   1461   1463   1464   1465   1466   1467   1468   1469   1470   1471   1472   1473
   1593   1595   1596   1597   1598   1599   1600   1601   1602   1603   1604   1605
   1777   1779   1780   1781   1782   1783   1784   1785   1786   1787   1811   1813
   1814   1815   1816   1817   1818   1819   1820   1821   1822   1823   3052   3054
   3055   3056   3057   3058   3059   3060   3061   3757   3759   3760   3761   3769
   3770   3771   3772   3773   3774   3775   3793   4075   4076   4077   4078   4079
   4080   4081   4082   4083   4186   4187   4188
$junction_atoms
     1     2    1.37899873486355
    13    14    1.38124547429399
    25    26    1.38124547429399
    37    38    1.37899873486355
    49    50    1.36799641416405
    59    60    1.37987159779365
    71    72    1.38099547511312
    80    81    1.30953456845911
    83    81    1.37874954824720
    90    88    1.37874954824720
    91    88    1.37488708220416
$end
