# Supplementary material for: Benchmark Study for Calculations of pK a Values of Metal Ligands in Proteins
Source: J Chem Theory Comput. 2026 Jul 6;22(14):7420–35. doi: 10.1021/acs.jctc.6c00884 (PMC13421986; doi:10.1021/acs.jctc.6c00884)
Supplement: Supplementary file 1 [file ct6c00884_si_001.zip › coords/TLF-C55S/1-Min_AH/pdb.in1]

06-TrxFd C55S, AH, CH=-2
REMARK default_name
1M2B
ATOM    116 HA   CYM     7       0.288   1.432   6.463  0.0000
ATOM    118 CB   CYM     7      -0.581   2.120   6.279  0.0000
ATOM    119 HB3  CYM     7      -1.339   1.564   5.727  0.0000
ATOM    120 HB2  CYM     7      -0.230   2.945   5.659  0.0000
ATOM    121 SG   CYM     7      -1.234   2.762   7.857  0.0000
TER              TER
ATOM    296 HA   CYM    20      -4.813  -0.140   8.109  0.0000
ATOM    298 CB   CYM    20      -3.926   0.190   7.503  0.0000
ATOM    299 HB3  CYM    20      -3.585  -0.664   6.918  0.0000
ATOM    300 HB2  CYM    20      -3.112   0.450   8.179  0.0000
ATOM    301 SG   CYM    20      -4.312   1.549   6.320  0.0000
TER              TER
ATOM    812 HA   SER    53      -1.147   6.440   9.019  0.0000
ATOM    814 CB   SER    53      -1.944   6.917   9.618  0.0000
ATOM    815 HB2  SER    53      -2.220   6.260  10.443  0.0000
ATOM    816 HB3  SER    53      -1.578   7.856  10.032  0.0000
ATOM    817 OG   SER    53      -3.093   7.141   8.805  0.0000
ATOM    818 HG   SER    53      -3.410   8.025   9.005  0.0000
TER              TER
ATOM    864 HA   CYM    57      -7.480   5.530   6.734  0.0000
ATOM    866 CB   CYM    57      -7.603   5.959   7.766  0.0000
ATOM    867 HB3  CYM    57      -7.727   5.148   8.484  0.0000
ATOM    868 HB2  CYM    57      -8.515   6.556   7.782  0.0000
ATOM    869 SG   CYM    57      -6.216   7.000   8.243  0.0000
TER              TER
ATOM   1568 FE   FE3   102      -3.259   3.225   7.110  0.0000
TER              TER
ATOM   1569 FE   FE2   103      -4.155   5.597   7.780  0.0000
TER              TER
ATOM   1570 S    SU2   104      -4.113   3.847   8.897  0.0000
TER              TER
ATOM   1571 S    SU2   105      -3.416   4.858   5.884  0.0000
END
