# Supplementary material for: Benchmark Study for Calculations of pK a Values of Metal Ligands in Proteins
Source: J Chem Theory Comput. 2026 Jul 6;22(14):7420–35. doi: 10.1021/acs.jctc.6c00884 (PMC13421986; doi:10.1021/acs.jctc.6c00884)
Supplement: Supplementary file 1 [file ct6c00884_si_001.zip › coords/TLF-C55S/1-Min_AH/comqum.dat]

$title
06-TrxFd C55S, AH, CH=-2
REMARK default_name
1M2B
$protein fixed
$junction=12
$junctions
     1      2     1.12380000000000 H1 
     6      7     1.12380000000000 H1 
    11     12     1.10510000000000 H1 
    17     18     1.12380000000000 H1 
$correspondance_list
    25
   116   118   119   120   121   296   298   299   300   301   812   814
   815   816   817   818   864   866   867   868   869  1568  1569  1570
  1571
$junction_atoms
     1     2    1.35789286349884
     6     7    1.35789286349884
    11    12    1.38087050945616
    17    18    1.35789286349884
$end
