# Supplementary material for: Benchmark Study for Calculations of pK a Values of Metal Ligands in Proteins
Source: J Chem Theory Comput. 2026 Jul 6;22(14):7420–35. doi: 10.1021/acs.jctc.6c00884 (PMC13421986; doi:10.1021/acs.jctc.6c00884)
Supplement: Supplementary file 1 [file ct6c00884_si_001.zip › coords/TLF-C55S/1-Min_AH/control]

$title
06-TrxFd C55S, AH, CH=-2
REMARK default_name
1M2B
$operating system unix
$path
$symmetry c1
$coord   file=coord
$scfintunit
 unit=30       size=0        file=twoint
$scfiterlimit   300
$mvd
$moments
$pop
$statistics off
$optimize
 internal   off
 redundant  off
 cartesian  on
 global     off
 basis      off
$forceapprox    file=forceapprox
$interconversion  off
   qconv=1.d-10
   maxiter=25
$coordinateupdate
   dqmax=0.3
   interpolate  on
   statistics    5
$forceinit off
   diag=default
$forceupdate
   ahlrichs numgeo=43  mingeo=3 maxgeo=4 mode=<g|dq> dynamic fail=0.3
   threig=0.005  reseig=0.005  thrbig=3.0 scale=1.00  damping=0.0
$grad   file=gradient
$suspend off
$lock off
$dft
   functional tpss
   gridsize   m3
$point_charges  file=pointcharges
$atoms
h  1,3-4,6,8-9,11,13-14,16-17,19-20                                            \
   basis =h def2-SV(P)                                                         \
   jbas  =h def2-SV(P)
c  2,7,12,18                                                                   \
   basis =c def2-SV(P)                                                         \
   jbas  =c def2-SV(P)
s  5,10,21,24-25                                                               \
   basis =s def2-SV(P)                                                         \
   jbas  =s def2-SV(P)
o  15                                                                          \
   basis =o def2-SV(P)                                                         \
   jbas  =o def2-SV(P)
fe 22-23                                                                       \
   basis =fe def2-SV(P)                                                        \
   jbas  =fe def2-SV(P)
$basis    file=basis
$rundimensions
   dim(fock,dens)=31179
   natoms=25
   nshell=116
   nbf(CAO)=248
   dim(trafo[SAO<-->AO/CAO])=276
   rhfshells=2
   nbf(AO)=234
$uhfmo_alpha   file=alpha
$uhfmo_beta   file=beta
$uhf
$alpha shells
 a       1-90                                   ( 1 )
$beta shells
 a       1-89                                   ( 1 )
$thize     0.10000000E-04
$thime        5
$scfdump
$scfdiis
$maxcor    500 MiB  per_core
$drvopt
   cartesian  on
   basis      off
   global     off
   hessian    on
   dipole     on
   nuclear polarizability
$energy    file=energy
$scfconv   6
$scfdamp   start=0.700  step=0.050  min=0.050
$scforbitalshift  closedshell=.3
$ricore     2500
$rij
$jbas    file=auxbasis
$disp3 bj
$last step     ridft
$last SCF energy change =-0.20910466E-06
$ssquare from ridft
          3.768 (not to be modified here)
$charge from ridft
         -4.221 (not to be modified here)
$dipole from ridft
  x    60.48711262498772    y    60.55767757821653    z   169.63041251600450
   | dipole | =  482.9381544526  debye
$maximum norm of cartesian gradient = 0.45775607E-03
$orbital_max_rnorm 0.22756295521094E-03
$subenergy  Etot         E1                  Ej                Ex
-4753.647457538    -11135.77994726     4378.171136044    -268.6505330777    -7.0
$end
