# Supplementary material for: Benchmark Study for Calculations of pK a Values of Metal Ligands in Proteins
Source: J Chem Theory Comput. 2026 Jul 6;22(14):7420–35. doi: 10.1021/acs.jctc.6c00884 (PMC13421986; doi:10.1021/acs.jctc.6c00884)
Supplement: Supplementary file 1 [file ct6c00884_si_001.zip › coords/TLF-C55S/5-Big_AH/pdb.in1]

Big QM system, radius = 3.5 A, nresi = 0, natom =  315
REMARK default_name
ATOM     98 H    VAL     6       3.512  -0.245   3.547  0.0000
ATOM    100 CA   VAL     6       2.567  -0.689   3.913  0.0000
ATOM    101 HA   VAL     6       1.762  -0.496   3.204  0.0000
ATOM    102 HB   VAL     6       2.650  -1.785   4.039  0.0000
ATOM    112 C    VAL     6       2.228  -0.038   5.229  0.0000
ATOM    113 O    VAL     6       2.981  -0.119   6.207  0.0000
ATOM    114 N    CYM     7       1.075   0.625   5.269  0.0000
ATOM    115 H    CYM     7       0.508   0.716   4.438  0.0000
ATOM    116 CA   CYM     7       0.596   1.194   6.524  0.0000
ATOM    117 HA   CYM     7       1.399   1.761   6.998  0.0000
ATOM    118 CB   CYM     7      -0.584   2.107   6.273  0.0000
ATOM    119 HB3  CYM     7      -1.387   1.553   5.748  0.0000
ATOM    120 HB2  CYM     7      -0.236   2.940   5.633  0.0000
ATOM    121 SG   CYM     7      -1.267   2.758   7.857  0.0000
ATOM    122 C    CYM     7       0.224   0.062   7.477  0.0000
ATOM    123 O    CYM     7      -0.610  -0.765   7.125  0.0000
ATOM    124 N    VAL     8       0.840   0.052   8.655  0.0000
ATOM    125 H    VAL     8       1.514   0.785   8.825  0.0000
ATOM    126 CA   VAL     8       0.582  -0.918   9.726  0.0000
ATOM    127 HA   VAL     8      -0.221  -1.581   9.404  0.0000
ATOM    128 HB   VAL     8       1.448  -1.574   9.939  0.0000
ATOM    138 C    VAL     8       0.050  -0.269  10.987  0.0000
ATOM    139 O    VAL     8       0.038  -0.900  12.046  0.0000
ATOM    140 N    GLN     9      -0.409   0.971  10.854  0.0000
ATOM    141 H    GLN     9      -0.396   1.384   9.932  0.0000
ATOM    142 CA   GLN     9      -0.981   1.761  11.934  0.0000
ATOM    143 HA   GLN     9      -0.201   1.973  12.666  0.0000
ATOM    144 CB   GLN     9      -1.518   3.079  11.374  0.0000
ATOM    145 HB2  GLN     9      -0.720   3.580  10.827  0.0000
ATOM    146 HB3  GLN     9      -2.301   2.839  10.655  0.0000
ATOM    147 CG   GLN     9      -2.105   4.038  12.395  0.0000
ATOM    148 HG2  GLN     9      -2.702   4.781  11.867  0.0000
ATOM    149 HG3  GLN     9      -2.795   3.520  13.062  0.0000
ATOM    150 CD   GLN     9      -1.056   4.767  13.205  0.0000
ATOM    151 OE1  GLN     9      -0.213   5.448  12.615  0.0000
ATOM    152 NE2  GLN     9      -1.073   4.663  14.521  0.0000
ATOM    153 HE21 GLN     9      -0.342   5.115  15.051  0.0000
ATOM    154 HE22 GLN     9      -1.739   4.052  14.971  0.0000
ATOM    155 H    GLN     9      -1.825   1.229  12.413  0.0000
TER              TER
ATOM    176 HG   ARG    11      -5.704   4.806  14.699  0.0000
ATOM    179 CD   ARG    11      -5.596   5.898  14.827  0.0000
ATOM    180 HD2  ARG    11      -6.575   6.355  14.978  0.0000
ATOM    181 HD3  ARG    11      -4.998   6.077  15.720  0.0000
ATOM    182 NE   ARG    11      -4.967   6.481  13.644  0.0000
ATOM    183 HE   ARG    11      -5.405   6.259  12.762  0.0000
ATOM    184 CZ   ARG    11      -3.939   7.304  13.613  0.0000
ATOM    185 NH1  ARG    11      -3.283   7.737  14.671  0.0000
ATOM    186 HH11 ARG    11      -3.579   7.467  15.598  0.0000
ATOM    187 HH12 ARG    11      -2.468   8.325  14.571  0.0000
ATOM    188 NH2  ARG    11      -3.548   7.724  12.435  0.0000
ATOM    189 HH21 ARG    11      -4.118   7.470  11.641  0.0000
ATOM    190 HH22 ARG    11      -2.922   8.517  12.414  0.0000
TER              TER
ATOM    259 H    GLN    17     -12.050   6.538  11.515  0.0000
ATOM    261 CA   GLN    17     -11.649   6.201  10.540  0.0000
ATOM    262 HA   GLN    17     -12.460   6.176   9.812  0.0000
ATOM    263 CB   GLN    17     -10.582   7.167  10.024  0.0000
ATOM    264 HB2  GLN    17      -9.783   7.286  10.755  0.0000
ATOM    265 HB3  GLN    17     -10.135   6.696   9.148  0.0000
ATOM    266 CG   GLN    17     -11.092   8.514   9.547  0.0000
ATOM    267 HG2  GLN    17     -10.408   8.862   8.773  0.0000
ATOM    268 HG3  GLN    17     -12.056   8.371   9.058  0.0000
ATOM    269 CD   GLN    17     -11.216   9.638  10.536  0.0000
ATOM    270 OE1  GLN    17     -11.694  10.710  10.143  0.0000
ATOM    271 NE2  GLN    17     -10.851   9.449  11.756  0.0000
ATOM    272 HE21 GLN    17     -11.244  10.106  12.415  0.0000
ATOM    273 HE22 GLN    17     -10.136   8.790  12.030  0.0000
ATOM    274 C    GLN    17     -11.070   4.783  10.592  0.0000
ATOM    275 O    GLN    17     -10.624   4.208   9.580  0.0000
ATOM    276 N    GLY    18     -11.046   4.188  11.789  0.0000
ATOM    277 H    GLY    18     -11.446   4.630  12.605  0.0000
ATOM    278 CA   GLY    18     -10.410   2.891  11.925  0.0000
ATOM    279 HA2  GLY    18     -10.688   2.393  12.853  0.0000
ATOM    280 HA3  GLY    18     -10.832   2.242  11.157  0.0000
ATOM    281 C    GLY    18      -8.926   2.993  11.662  0.0000
ATOM    282 O    GLY    18      -8.282   4.013  11.903  0.0000
ATOM    283 N    SER    19      -8.375   1.899  11.162  0.0000
ATOM    284 H    SER    19      -8.933   1.081  10.966  0.0000
ATOM    285 CA   SER    19      -6.940   1.837  10.921  0.0000
ATOM    286 HA   SER    19      -6.593   2.779  10.496  0.0000
ATOM    287 HB   SER    19      -6.387   1.650  11.862  0.0000
ATOM    292 C    SER    19      -6.642   0.734   9.925  0.0000
ATOM    293 O    SER    19      -7.439  -0.196   9.704  0.0000
ATOM    294 N    CYM    20      -5.463   0.792   9.300  0.0000
ATOM    295 H    CYM    20      -4.884   1.614   9.393  0.0000
ATOM    296 CA   CYM    20      -5.121  -0.247   8.328  0.0000
ATOM    297 HA   CYM    20      -5.966  -0.410   7.642  0.0000
ATOM    298 CB   CYM    20      -3.879   0.161   7.536  0.0000
ATOM    299 HB3  CYM    20      -3.505  -0.702   6.965  0.0000
ATOM    300 HB2  CYM    20      -3.083   0.495   8.228  0.0000
ATOM    301 SG   CYM    20      -4.212   1.512   6.318  0.0000
ATOM    302 C    CYM    20      -4.934  -1.582   9.059  0.0000
ATOM    303 O    CYM    20      -5.297  -2.626   8.536  0.0000
ATOM    304 N    ALA    21      -4.373  -1.547  10.268  0.0000
ATOM    305 H    ALA    21      -4.025  -0.678  10.646  0.0000
ATOM    306 CA   ALA    21      -4.161  -2.797  10.994  0.0000
ATOM    307 HA   ALA    21      -3.566  -3.463  10.368  0.0000
ATOM    308 CB   ALA    21      -3.372  -2.532  12.270  0.0000
ATOM    309 HB1  ALA    21      -3.989  -2.005  12.998  0.0000
ATOM    310 HB2  ALA    21      -3.008  -3.467  12.695  0.0000
ATOM    311 HB3  ALA    21      -2.491  -1.934  12.035  0.0000
ATOM    312 C    ALA    21      -5.501  -3.483  11.260  0.0000
ATOM    313 O    ALA    21      -5.687  -4.685  11.094  0.0000
ATOM    314 N    GLN    22      -6.517  -2.715  11.624  0.0000
ATOM    315 H    GLN    22      -6.381  -1.717  11.696  0.0000
ATOM    316 CA   GLN    22      -7.853  -3.262  11.859  0.0000
ATOM    317 HA   GLN    22      -7.795  -4.056  12.603  0.0000
ATOM    318 HB   GLN    22      -8.562  -2.490  12.214  0.0000
ATOM    329 C    GLN    22      -8.420  -3.861  10.588  0.0000
ATOM    330 O    GLN    22      -9.250  -4.761  10.633  0.0000
ATOM    331 N    ARG    23      -7.966  -3.388   9.429  0.0000
ATOM    332 H    ARG    23      -7.296  -2.632   9.428  0.0000
ATOM    333 CA   ARG    23      -8.463  -3.879   8.160  0.0000
ATOM    334 HA   ARG    23      -9.436  -4.356   8.285  0.0000
ATOM    335 CB   ARG    23      -8.660  -2.682   7.226  0.0000
ATOM    336 HB2  ARG    23      -7.729  -2.118   7.169  0.0000
ATOM    337 HB3  ARG    23      -8.891  -3.063   6.231  0.0000
ATOM    338 CG   ARG    23      -9.802  -1.739   7.594  0.0000
ATOM    339 HG2  ARG    23     -10.741  -2.291   7.553  0.0000
ATOM    340 HG3  ARG    23      -9.663  -1.366   8.609  0.0000
ATOM    341 CD   ARG    23      -9.868  -0.561   6.637  0.0000
ATOM    342 HD2  ARG    23      -8.928  -0.012   6.681  0.0000
ATOM    343 HD3  ARG    23      -9.981  -0.955   5.627  0.0000
ATOM    344 NE   ARG    23     -10.988   0.325   6.904  0.0000
ATOM    345 HE   ARG    23     -11.873   0.050   6.504  0.0000
ATOM    346 CZ   ARG    23     -11.070   1.342   7.727  0.0000
ATOM    347 NH1  ARG    23     -10.054   1.691   8.475  0.0000
ATOM    348 HH11 ARG    23      -9.152   1.276   8.292  0.0000
ATOM    349 HH12 ARG    23     -10.120   2.584   8.943  0.0000
ATOM    350 NH2  ARG    23     -12.194   2.010   7.800  0.0000
ATOM    351 HH21 ARG    23     -12.976   1.738   7.222  0.0000
ATOM    352 HH22 ARG    23     -12.344   2.666   8.554  0.0000
ATOM    353 H    ARG    23      -7.808  -4.661   7.730  0.0000
TER              TER
ATOM    364 HA   SER    25      -2.654  -4.259   6.931  0.0000
ATOM    366 CB   SER    25      -2.503  -3.164   6.915  0.0000
ATOM    367 HB2  SER    25      -1.673  -2.947   6.242  0.0000
ATOM    368 HB3  SER    25      -3.413  -2.684   6.554  0.0000
ATOM    369 OG   SER    25      -2.201  -2.668   8.202  0.0000
ATOM    370 HG   SER    25      -1.657  -1.894   8.039  0.0000
TER              TER
ATOM    789 H    THR    51       4.729   1.722   7.950  0.0000
ATOM    791 CA   THR    51       4.600   2.794   8.194  0.0000
ATOM    792 HA   THR    51       5.509   3.174   8.659  0.0000
ATOM    793 CB   THR    51       4.349   3.659   6.941  0.0000
ATOM    794 HB   THR    51       4.491   4.709   7.196  0.0000
ATOM    795 CG2  THR    51       5.279   3.294   5.804  0.0000
ATOM    796 HG21 THR    51       6.309   3.288   6.163  0.0000
ATOM    797 HG22 THR    51       5.024   2.315   5.398  0.0000
ATOM    798 HG23 THR    51       5.176   4.048   5.024  0.0000
ATOM    799 OG1  THR    51       3.013   3.465   6.492  0.0000
ATOM    800 HG1  THR    51       2.421   3.951   7.071  0.0000
ATOM    801 C    THR    51       3.465   3.055   9.183  0.0000
ATOM    802 O    THR    51       2.580   2.221   9.381  0.0000
ATOM    803 N    GLY    52       3.482   4.251   9.775  0.0000
ATOM    804 H    GLY    52       4.278   4.857   9.631  0.0000
ATOM    805 CA   GLY    52       2.299   4.849  10.352  0.0000
ATOM    806 HA2  GLY    52       1.777   4.140  10.995  0.0000
ATOM    807 HA3  GLY    52       2.634   5.697  10.949  0.0000
ATOM    808 C    GLY    52       1.354   5.336   9.260  0.0000
ATOM    809 O    GLY    52       1.622   5.257   8.053  0.0000
ATOM    810 N    SER    53       0.229   5.891   9.715  0.0000
ATOM    811 H    SER    53       0.053   5.884  10.710  0.0000
ATOM    812 CA   SER    53      -0.846   6.246   8.811  0.0000
ATOM    813 HA   SER    53      -1.236   5.349   8.340  0.0000
ATOM    814 CB   SER    53      -2.021   6.808   9.574  0.0000
ATOM    815 HB2  SER    53      -2.370   6.029  10.272  0.0000
ATOM    816 HB3  SER    53      -1.710   7.725  10.106  0.0000
ATOM    817 OG   SER    53      -3.055   7.087   8.622  0.0000
ATOM    818 HG   SER    53      -3.479   7.989   8.835  0.0000
ATOM    819 C    SER    53      -0.350   7.191   7.713  0.0000
ATOM    820 O    SER    53       0.407   8.134   7.963  0.0000
ATOM    821 N    MET    54      -0.801   6.943   6.496  0.0000
ATOM    822 H    MET    54      -1.375   6.126   6.339  0.0000
ATOM    823 CA   MET    54      -0.585   7.779   5.317  0.0000
ATOM    824 HA   MET    54       0.160   8.540   5.551  0.0000
ATOM    825 CB   MET    54      -0.032   6.932   4.169  0.0000
ATOM    826 HB2  MET    54      -0.648   6.044   4.022  0.0000
ATOM    827 HB3  MET    54      -0.017   7.517   3.249  0.0000
ATOM    828 CG   MET    54       1.418   6.536   4.490  0.0000
ATOM    829 HG2  MET    54       1.983   7.448   4.689  0.0000
ATOM    830 HG3  MET    54       1.441   5.926   5.393  0.0000
ATOM    831 SD   MET    54       2.257   5.645   3.165  0.0000
ATOM    832 CE   MET    54       1.500   4.025   3.359  0.0000
ATOM    833 HE1  MET    54       1.698   3.634   4.356  0.0000
ATOM    834 HE2  MET    54       0.422   4.098   3.216  0.0000
ATOM    835 HE3  MET    54       1.913   3.337   2.622  0.0000
ATOM    836 C    MET    54      -1.815   8.552   4.872  0.0000
ATOM    837 O    MET    54      -1.983   9.043   3.781  0.0000
ATOM    838 N    ASN    55      -2.741   8.763   5.755  0.0000
ATOM    839 H    ASN    55      -2.522   8.310   6.631  0.0000
ATOM    840 CA   ASN    55      -3.917   9.606   5.853  0.0000
ATOM    841 HA   ASN    55      -4.382   9.440   6.825  0.0000
ATOM    842 CB   ASN    55      -3.486  11.076   5.751  0.0000
ATOM    843 HB2  ASN    55      -3.190  11.304   4.727  0.0000
ATOM    844 HB3  ASN    55      -4.332  11.712   6.012  0.0000
ATOM    845 CG   ASN    55      -2.334  11.427   6.673  0.0000
ATOM    846 OD1  ASN    55      -1.274  11.909   6.295  0.0000
ATOM    847 ND2  ASN    55      -2.511  11.176   7.938  0.0000
ATOM    848 HD21 ASN    55      -1.762  11.315   8.601  0.0000
ATOM    849 HD22 ASN    55      -3.441  10.930   8.245  0.0000
ATOM    850 C    ASN    55      -4.973   9.250   4.843  0.0000
ATOM    851 O    ASN    55      -5.692  10.158   4.431  0.0000
ATOM    852 N    ALA    56      -5.077   7.990   4.451  0.0000
ATOM    853 H    ALA    56      -4.417   7.299   4.778  0.0000
ATOM    854 CA   ALA    56      -6.132   7.538   3.552  0.0000
ATOM    855 HA   ALA    56      -6.887   8.315   3.436  0.0000
ATOM    856 CB   ALA    56      -5.567   7.221   2.155  0.0000
ATOM    857 HB1  ALA    56      -5.253   8.145   1.669  0.0000
ATOM    858 HB2  ALA    56      -4.706   6.558   2.244  0.0000
ATOM    859 HB3  ALA    56      -6.317   6.727   1.538  0.0000
ATOM    860 C    ALA    56      -6.856   6.350   4.171  0.0000
ATOM    861 O    ALA    56      -7.207   5.362   3.514  0.0000
ATOM    862 N    CYM    57      -7.114   6.465   5.467  0.0000
ATOM    863 H    CYM    57      -6.936   7.353   5.912  0.0000
ATOM    864 CA   CYM    57      -7.431   5.359   6.368  0.0000
ATOM    865 HA   CYM    57      -6.599   4.678   6.371  0.0000
ATOM    866 CB   CYM    57      -7.604   5.875   7.772  0.0000
ATOM    867 HB3  CYM    57      -7.696   5.022   8.472  0.0000
ATOM    868 HB2  CYM    57      -8.528   6.480   7.806  0.0000
ATOM    869 SG   CYM    57      -6.199   6.957   8.252  0.0000
ATOM    870 C    CYM    57      -8.692   4.600   5.978  0.0000
ATOM    871 O    CYM    57      -8.751   3.366   6.043  0.0000
ATOM    872 N    MET    58      -9.712   5.328   5.529  0.0000
ATOM    873 H    MET    58      -9.622   6.333   5.479  0.0000
ATOM    874 CA   MET    58     -10.959   4.640   5.212  0.0000
ATOM    875 HA   MET    58     -11.190   3.918   5.996  0.0000
ATOM    876 CB   MET    58     -12.064   5.664   5.160  0.0000
ATOM    877 HB2  MET    58     -11.837   6.398   4.387  0.0000
ATOM    878 HB3  MET    58     -12.997   5.164   4.902  0.0000
ATOM    879 CG   MET    58     -12.104   6.364   6.529  0.0000
ATOM    880 HG2  MET    58     -11.273   6.102   7.184  0.0000
ATOM    881 HG3  MET    58     -12.125   7.446   6.398  0.0000
ATOM    882 SD   MET    58     -13.604   5.818   7.293  0.0000
ATOM    883 CE   MET    58     -14.768   6.649   6.230  0.0000
ATOM    884 HE1  MET    58     -14.439   7.668   6.028  0.0000
ATOM    885 HE2  MET    58     -14.878   6.115   5.286  0.0000
ATOM    886 HE3  MET    58     -15.742   6.684   6.718  0.0000
ATOM    887 C    MET    58     -10.832   3.897   3.908  0.0000
ATOM    888 O    MET    58     -11.773   3.170   3.636  0.0000
ATOM    889 N    MET    59      -9.726   4.051   3.162  0.0000
ATOM    890 H    MET    59      -8.988   4.668   3.471  0.0000
ATOM    891 CA   MET    59      -9.517   3.285   1.950  0.0000
ATOM    892 HA   MET    59     -10.442   2.794   1.648  0.0000
ATOM    893 HB   MET    59      -9.226   3.965   1.126  0.0000
ATOM    904 C    MET    59      -8.500   2.169   2.128  0.0000
ATOM    905 O    MET    59      -8.022   1.609   1.143  0.0000
ATOM    906 N    GLY    60      -8.176   1.849   3.374  0.0000
ATOM    907 H    GLY    60      -8.565   2.406   4.122  0.0000
ATOM    908 CA   GLY    60      -7.176   0.892   3.735  0.0000
ATOM    909 HA2  GLY    60      -6.343   1.097   3.063  0.0000
ATOM    910 HA3  GLY    60      -6.797   1.060   4.743  0.0000
ATOM    911 C    GLY    60      -7.533  -0.567   3.585  0.0000
ATOM    912 O    GLY    60      -8.712  -0.879   3.404  0.0000
ATOM    913 N    PRO    61      -6.577  -1.492   3.683  0.0000
ATOM    914 CD   PRO    61      -6.878  -2.911   3.835  0.0000
ATOM    915 HD2  PRO    61      -6.953  -3.387   2.857  0.0000
ATOM    916 HD3  PRO    61      -7.784  -3.088   4.415  0.0000
ATOM    917 CG   PRO    61      -5.655  -3.409   4.584  0.0000
ATOM    918 HG2  PRO    61      -5.494  -4.483   4.482  0.0000
ATOM    919 HG3  PRO    61      -5.719  -3.137   5.638  0.0000
ATOM    920 CB   PRO    61      -4.564  -2.626   3.911  0.0000
ATOM    921 HB2  PRO    61      -4.394  -3.035   2.915  0.0000
ATOM    922 HB3  PRO    61      -3.634  -2.660   4.479  0.0000
ATOM    923 CA   PRO    61      -5.154  -1.222   3.822  0.0000
ATOM    924 HA   PRO    61      -4.970  -0.700   4.762  0.0000
ATOM    925 C    PRO    61      -4.505  -0.479   2.657  0.0000
ATOM    926 O    PRO    61      -4.753  -0.794   1.491  0.0000
ATOM    927 N    VAL    62      -3.728   0.524   3.030  0.0000
ATOM    928 H    VAL    62      -3.600   0.680   4.020  0.0000
ATOM    929 CA   VAL    62      -3.039   1.398   2.095  0.0000
ATOM    930 HA   VAL    62      -3.577   1.382   1.148  0.0000
ATOM    931 CB   VAL    62      -3.050   2.860   2.597  0.0000
ATOM    932 HB   VAL    62      -2.566   2.897   3.573  0.0000
ATOM    933 HG1  VAL    62      -2.474   3.500   1.911  0.0000
ATOM    937 CG2  VAL    62      -4.480   3.385   2.747  0.0000
ATOM    938 HG21 VAL    62      -5.017   3.315   1.802  0.0000
ATOM    939 HG22 VAL    62      -5.006   2.832   3.525  0.0000
ATOM    940 HG23 VAL    62      -4.444   4.423   3.079  0.0000
ATOM    941 C    VAL    62      -1.605   0.921   1.850  0.0000
ATOM    942 O    VAL    62      -0.853   0.679   2.800  0.0000
ATOM    943 N    VAL    63      -1.243   0.784   0.585  0.0000
ATOM    944 H    VAL    63      -1.918   1.020  -0.128  0.0000
ATOM    945 CA   VAL    63       0.082   0.368   0.152  0.0000
ATOM    946 HA   VAL    63       0.767   0.419   0.999  0.0000
ATOM    947 HB   VAL    63       0.083  -0.664  -0.232  0.0000
ATOM    957 H    VAL    63       0.410   1.071  -0.629  0.0000
TER              TER
ATOM   1568 FE   FE3   102      -3.337   3.422   7.281  0.0000
TER              TER
ATOM   1569 FE   FE2   103      -4.373   5.600   7.873  0.0000
TER              TER
ATOM   1570 S    SU2   104      -4.409   3.869   9.252  0.0000
TER              TER
ATOM   1571 S    SU2   105      -3.456   5.217   5.894  0.0000
TER              TER
ATOM   1575 O    WAT   107       1.283   8.734  10.153  0.0000
ATOM   1576 H1   WAT   107       1.842   9.502  10.031  0.0000
ATOM   1577 H2   WAT   107       1.057   8.459   9.264  0.0000
TER              TER
ATOM   1584 O    WAT   110      -1.681  -1.151   4.492  0.0000
ATOM   1585 H1   WAT   110      -1.318  -0.508   3.883  0.0000
ATOM   1586 H2   WAT   110      -1.243  -0.967   5.323  0.0000
TER              TER
ATOM   1611 O    WAT   119      -7.162   1.605   6.904  0.0000
ATOM   1612 H1   WAT   119      -7.533   2.398   6.519  0.0000
ATOM   1613 H2   WAT   119      -6.227   1.658   6.708  0.0000
TER              TER
ATOM   1614 O    WAT   120      -6.091   5.749  11.112  0.0000
ATOM   1615 H1   WAT   120      -6.550   6.200  10.403  0.0000
ATOM   1616 H2   WAT   120      -5.724   4.967  10.700  0.0000
TER              TER
ATOM   1626 O    WAT   124       1.631   7.284  12.296  0.0000
ATOM   1627 H1   WAT   124       0.887   6.688  12.382  0.0000
ATOM   1628 H2   WAT   124       1.431   7.805  11.519  0.0000
TER              TER
ATOM   1725 O    WAT   157      -3.785   9.385   9.191  0.0000
ATOM   1726 H1   WAT   157      -3.050   9.859   9.579  0.0000
ATOM   1727 H2   WAT   157      -4.557   9.892   9.443  0.0000
TER              TER
ATOM   1797 O    WAT   181      -8.860   8.375   5.697  0.0000
ATOM   1798 H1   WAT   181      -8.790   9.173   5.172  0.0000
ATOM   1799 H2   WAT   181      -8.683   8.662   6.593  0.0000
TER              TER
ATOM   1800 O    WAT   182      -1.311  10.280  10.303  0.0000
ATOM   1801 H1   WAT   182      -0.422   9.925  10.292  0.0000
ATOM   1802 H2   WAT   182      -1.531  10.344  11.233  0.0000
TER              TER
ATOM   8061 O    WAT  2269      -7.845   9.326   8.324  0.0000
ATOM   8062 H1   WAT  2269      -7.803   9.495   9.265  0.0000
ATOM   8063 H2   WAT  2269      -7.336   8.525   8.202  0.0000
END
