# Supplementary material for: Benchmark Study for Calculations of pK a Values of Metal Ligands in Proteins
Source: J Chem Theory Comput. 2026 Jul 6;22(14):7420–35. doi: 10.1021/acs.jctc.6c00884 (PMC13421986; doi:10.1021/acs.jctc.6c00884)
Supplement: Supplementary file 1 [file ct6c00884_si_001.zip › coords/TLF-C55S/5-Big_AH/comqum.dat]

$title
Big QM system, radius = 3.5 A, nresi = 0, natom =  315
REMARK default_name
$protein fixed
$junction=-1
$junctions
     1      2     1.10650000000000 HC
     4      2     1.10680000000000 HC
    21     19     1.10680000000000 HC
    39     26     1.10700000000000 HC
    40     41     1.10500000000000 HC
    53     54     1.10650000000000 HC
    80     78     1.10680000000000 HC
   107    105     1.10680000000000 HC
   132    112     1.10700000000000 HC
   133    134     1.10510000000000 HC
   139    140     1.10650000000000 HC
   242    240     1.10680000000000 HC
   272    270     1.10100000000000 HC
   283    281     1.10100000000000 HC
   284    281     1.10100000000000 HC
$correspondance_list
   315
    98   100   101   102   112   113   114   115   116   117   118   119
   120   121   122   123   124   125   126   127   128   138   139   140
   141   142   143   144   145   146   147   148   149   150   151   152
   153   154   155   176   179   180   181   182   183   184   185   186
   187   188   189   190   259   261   262   263   264   265   266   267
   268   269   270   271   272   273   274   275   276   277   278   279
   280   281   282   283   284   285   286   287   292   293   294   295
   296   297   298   299   300   301   302   303   304   305   306   307
   308   309   310   311   312   313   314   315   316   317   318   329
   330   331   332   333   334   335   336   337   338   339   340   341
   342   343   344   345   346   347   348   349   350   351   352   353
   364   366   367   368   369   370   789   791   792   793   794   795
   796   797   798   799   800   801   802   803   804   805   806   807
   808   809   810   811   812   813   814   815   816   817   818   819
   820   821   822   823   824   825   826   827   828   829   830   831
   832   833   834   835   836   837   838   839   840   841   842   843
   844   845   846   847   848   849   850   851   852   853   854   855
   856   857   858   859   860   861   862   863   864   865   866   867
   868   869   870   871   872   873   874   875   876   877   878   879
   880   881   882   883   884   885   886   887   888   889   890   891
   892   893   904   905   906   907   908   909   910   911   912   913
   914   915   916   917   918   919   920   921   922   923   924   925
   926   927   928   929   930   931   932   933   937   938   939   940
   941   942   943   944   945   946   947   957  1568  1569  1570  1571
  1575  1576  1577  1584  1585  1586  1611  1612  1613  1614  1615  1616
  1626  1627  1628  1725  1726  1727  1797  1798  1799  1800  1801  1802
  8061  8062  8063
$junction_atoms
     1     2    1.30953456845911
     4     2    1.37874954824720
    21    19    1.37874954824720
    39    26    1.37488708220416
    40    41    1.38099547511312
    53    54    1.30953456845911
    80    78    1.37874954824720
   107   105    1.37874954824720
   132   112    1.37488708220416
   133   134    1.38087050945616
   139   140    1.30953456845911
   242   240    1.37874954824720
   272   270    1.38601271571299
   283   281    1.38601271571299
   284   281    1.38237965485922
$end
