# Supplementary material for: Benchmark Study for Calculations of pK a Values of Metal Ligands in Proteins
Source: J Chem Theory Comput. 2026 Jul 6;22(14):7420–35. doi: 10.1021/acs.jctc.6c00884 (PMC13421986; doi:10.1021/acs.jctc.6c00884)
Supplement: Supplementary file 1 [file ct6c00884_si_001.zip › coords/TLF-C55S/5-Big_AH/control]

$title
Big QM system, radius = 3.5 A, nresi = 0, natom =  315
REMARK default_name
$operating system unix
$path
$symmetry c1
$coord   file=coord
$scfintunit
 unit=30       size=0        file=twoint
$scfiterlimit   300
$mvd
$moments
$pop
$statistics off
$optimize
 internal   off
 redundant  off
 cartesian  on
 global     off
 basis      off
$forceapprox    file=forceapprox
$interconversion  off
   qconv=1.d-10
   maxiter=25
$coordinateupdate
   dqmax=0.3
   interpolate  on
   statistics    5
$forceinit on
   diag=default
$forceupdate
   ahlrichs numgeo=0  mingeo=3 maxgeo=4 mode=<g|dq> dynamic fail=0.3
   threig=0.005  reseig=0.005  thrbig=3.0 scale=1.00  damping=0.0
$grad   file=gradient
$suspend off
$lock off
$dft
   functional tpss
   gridsize   m3
$point_charges  file=pointcharges
$atoms
h  1,3-4,8,10,12-13,18,20-21,25,27,29-30,32-33,37-40,42-43,45,48-49,51-53,55,  \
   57-58,60-61,65-66,70,72-73,77,79-80,84,86,88-89,94,96,98-100,104,106-107,   \
   111,113,115-116,118-119,121-122,124,127-128,130-133,135-136,138-139,141,143 \
   145-147,149,153,155-156,160,162,164-165,167,171,173,175-176,178-179,182-184 \
   188,190,192-193,197-198,202,204,206-208,212,214,216-217,222,224,226-227,    \
   229-230,233-235,239,241-242,246,248-249,254-255,257-258,260-261,263,267,269 \
   271-272,274-276,280,282-284,290-291,293-294,296-297,299-300,302-303,305-306 \
   308-309,311-312,314-315                                                     \
   basis =h def2-SV(P)                                                         \
   jbas  =h def2-SV(P)
c  2,5,9,11,15,19,22,26,28,31,34,41,46,54,56,59,62,67,71,74,78,81,85,87,91,95, \
   97,101,105,108,112,114,117,120,125,134,140,142,144,150,154,157,161,163,168, \
   172,174,177,181,185,189,191,194,199,203,205,209,213,215,219,223,225,228,232 \
   236,240,243,247,250,253,256,259,262,264,268,270,273,277,281                 \
   basis =c def2-SV(P)                                                         \
   jbas  =c def2-SV(P)
o  6,16,23,35,63,68,75,82,92,102,109,137,148,151,158,166,169,186,195,200,210,  \
   220,237,244,251,265,278,289,292,295,298,301,304,307,310,313                 \
   basis =o def2-SV(P)                                                         \
   jbas  =o def2-SV(P)
n  7,17,24,36,44,47,50,64,69,76,83,93,103,110,123,126,129,152,159,170,187,196, \
   201,211,221,238,245,252,266,279                                             \
   basis =n def2-SV(P)                                                         \
   jbas  =n def2-SV(P)
s  14,90,180,218,231,287-288                                                   \
   basis =s def2-SV(P)                                                         \
   jbas  =s def2-SV(P)
fe 285-286                                                                     \
   basis =fe def2-SV(P)                                                        \
   jbas  =fe def2-SV(P)
$basis    file=basis
$rundimensions
   dim(fock,dens)=3601194
   natoms=315
   nshell=1268
   nbf(CAO)=2682
   dim(trafo[SAO<-->AO/CAO])=2994
   rhfshells=2
   nbf(AO)=2526
$uhfmo_alpha   file=alpha
$uhfmo_beta   file=beta
$uhf
$alpha shells
 a       1-649                                  ( 1 )
$beta shells
 a       1-648                                  ( 1 )
$thize     0.10000000E-04
$thime        5
$scfdump
$scfdiis
$maxcor    500 MiB  per_core
$drvopt
   cartesian  on
   basis      off
   global     off
   hessian    on
   dipole     on
   nuclear polarizability
$energy    file=energy
$scfconv   6
$scfdamp   start=0.700  step=0.050  min=0.050
$scforbitalshift  closedshell=.05
$ricore     2500
$rij
$jbas    file=auxbasis
$disp3 bj
$last step     define
$end
