# Supplementary material for: Benchmark Study for Calculations of pK a Values of Metal Ligands in Proteins
Source: J Chem Theory Comput. 2026 Jul 6;22(14):7420–35. doi: 10.1021/acs.jctc.6c00884 (PMC13421986; doi:10.1021/acs.jctc.6c00884)
Supplement: Supplementary file 1 [file ct6c00884_si_001.zip › coords/TLF-C55S/3-Int_AH/comqum.dat]

$title
06-TrxFd C55S, AH, CH=-1, u=1
REMARK default_name
$protein fixed
$junction=12
$junctions
     1      2     1.12380000000000 H1 
     6      7     1.10490000000000 HC 
    25     26     1.12380000000000 H1 
    30     31     1.10510000000000 H1 
    36     37     1.10650000000000 H1 
    39     37     1.10680000000000 H1 
    46     44     1.10680000000000 H1 
    47     44     1.10700000000000 H1 
    48     49     1.12380000000000 H1 
$correspondance_list
    59
   116   118   119   120   121   171   173   174   175   176   177   178
   179   180   181   182   183   184   185   186   187   188   189   190
   296   298   299   300   301   812   814   815   816   817   818   821
   823   824   825   836   837   838   839   840   841   842   850   864
   866   867   868   869  1568  1569  1570  1571  1725  1726  1727
$junction_atoms
     1     2    1.35789286349884
     6     7    1.38112046339035
    25    26    1.35789286349884
    30    31    1.38087050945616
    36    37    1.30953456845911
    39    37    1.37874954824720
    46    44    1.37874954824720
    47    44    1.37488708220416
    48    49    1.35789286349884
$end
