# Supplementary material for: Benchmark Study for Calculations of pK a Values of Metal Ligands in Proteins
Source: J Chem Theory Comput. 2026 Jul 6;22(14):7420–35. doi: 10.1021/acs.jctc.6c00884 (PMC13421986; doi:10.1021/acs.jctc.6c00884)
Supplement: Supplementary file 1 [file ct6c00884_si_001.zip › coords/TLF-C55S/6-Big_A-/comqum.dat]

$title
Big QM system, radius = 3.5 A, nresi = 0, natom =  315
REMARK default_name
$protein fixed
$junction=-1
$junctions
     1      2     1.10650000000000 HC
     4      2     1.10680000000000 HC
    21     19     1.10680000000000 HC
    39     26     1.10700000000000 HC
    40     41     1.10500000000000 HC
    53     54     1.10650000000000 HC
    80     78     1.10680000000000 HC
   107    105     1.10680000000000 HC
   132    112     1.10700000000000 HC
   133    134     1.10510000000000 HC
   139    140     1.10650000000000 HC
   241    239     1.10680000000000 HC
   271    269     1.10100000000000 HC
   282    280     1.10100000000000 HC
   283    280     1.10100000000000 HC
$correspondance_list
    314
     98    100    101    102    112    113    114    115    116    117    118    119
    120    121    122    123    124    125    126    127    128    138    139    140
    141    142    143    144    145    146    147    148    149    150    151    152
    153    154    155    176    179    180    181    182    183    184    185    186
    187    188    189    190    259    261    262    263    264    265    266    267
    268    269    270    271    272    273    274    275    276    277    278    279
    280    281    282    283    284    285    286    287    292    293    294    295
    296    297    298    299    300    301    302    303    304    305    306    307
    308    309    310    311    312    313    314    315    316    317    318    329
    330    331    332    333    334    335    336    337    338    339    340    341
    342    343    344    345    346    347    348    349    350    351    352    353
    364    366    367    368    369    370    789    791    792    793    794    795
    796    797    798    799    800    801    802    803    804    805    806    807
    808    809    810    811    812    813    814    815    816    817    818    819
    820    821    822    823    824    825    826    827    828    829    830    831
    832    833    834    835    836    837    838    839    840    841    842    843
    844    845    846    847    848    849    850    851    852    853    854    855
    856    857    858    859    860    861    862    863    864    865    866    867
    868    869    870    871    872    873    874    875    876    877    878    879
    880    881    882    883    884    885    886    887    888    889    890    891
    892    903    904    905    906    907    908    909    910    911    912    913
    914    915    916    917    918    919    920    921    922    923    924    925
    926    927    928    929    930    931    932    936    937    938    939    940
    941    942    943    944    945    946    956   1567   1568   1569   1570   1574
   1575   1576   1583   1584   1585   1610   1611   1612   1613   1614   1615   1625
   1626   1627   1724   1725   1726   1796   1797   1798   1799   1800   1801   8060
   8061   8062
$junction_atoms
     1     2    1.30953456845911
     4     2    1.37874954824720
    21    19    1.37874954824720
    39    26    1.37488708220416
    40    41    1.38099547511312
    53    54    1.30953456845911
    80    78    1.37874954824720
   107   105    1.37874954824720
   132   112    1.37488708220416
   133   134    1.38087050945616
   139   140    1.30953456845911
   241   239    1.37874954824720
   271   269    1.38601271571299
   282   280    1.38601271571299
   283   280    1.38237965485922
$end
