# Supplementary material for: Benchmark Study for Calculations of pK a Values of Metal Ligands in Proteins
Source: J Chem Theory Comput. 2026 Jul 6;22(14):7420–35. doi: 10.1021/acs.jctc.6c00884 (PMC13421986; doi:10.1021/acs.jctc.6c00884)
Supplement: Supplementary file 1 [file ct6c00884_si_001.zip › coords/TLF-C55S/6-Big_A-/control]

$operating system unix
$path
$symmetry c1
$coord   file=coord
$scfintunit
 unit=30       size=0        file=twoint
$scfiterlimit   300
$mvd
$moments
$pop
$statistics off
$optimize
 internal   off
 redundant  off
 cartesian  on
 global     off
 basis      off
$forceapprox    file=forceapprox
$interconversion  off
   qconv=1.d-10
   maxiter=25
$coordinateupdate
   dqmax=0.3
   interpolate  on
   statistics    5
$forceinit on
   diag=default
$forceupdate
   ahlrichs numgeo=0  mingeo=3 maxgeo=4 mode=<g|dq> dynamic fail=0.3
   threig=0.005  reseig=0.005  thrbig=3.0 scale=1.00  damping=0.0
$grad   file=gradient
$suspend off
$lock off
$dft
    functional   tpss
    gridsize   m3
$point_charges  file=pointcharges
$title
bb all def2-SV(P)
$atoms
h  1,3-4,8,10,12-13,18,20-21,25,27,29-30,32-33,37-40,42-43,45,48-49,51-53,55,  \
   57-58,60-61,65-66,70,72-73,77,79-80,84,86,88-89,94,96,98-100,104,106-107,   \
   111,113,115-116,118-119,121-122,124,127-128,130-133,135-136,138-139,141,143 \
   145-147,149,153,155-156,160,162,164-165,170,172,174-175,177-178,181-183,187 \
   189,191-192,196-197,201,203,205-207,211,213,215-216,221,223,225-226,228-229 \
   232-234,238,240-241,245,247-248,253-254,256-257,259-260,262,266,268,270-271 \
   273-275,279,281-283,289-290,292-293,295-296,298-299,301-302,304-305,307-308 \
   310-311,313-314                                                             \
   basis =h def2-SV(P)                                                         \
   jbas  =h def2-SV(P)
c  2,5,9,11,15,19,22,26,28,31,34,41,46,54,56,59,62,67,71,74,78,81,85,87,91,95, \
   97,101,105,108,112,114,117,120,125,134,140,142,144,150,154,157,161,163,167, \
   171,173,176,180,184,188,190,193,198,202,204,208,212,214,218,222,224,227,231 \
   235,239,242,246,249,252,255,258,261,263,267,269,272,276,280                 \
   basis =c def2-SV(P)                                                         \
   jbas  =c def2-SV(P)
o  6,16,23,35,63,68,75,82,92,102,109,137,148,151,158,166,168,185,194,199,209,  \
   219,236,243,250,264,277,288,291,294,297,300,303,306,309,312                 \
   basis =o def2-SV(P)                                                         \
   jbas  =o def2-SV(P)
n  7,17,24,36,44,47,50,64,69,76,83,93,103,110,123,126,129,152,159,169,186,195, \
   200,210,220,237,244,251,265,278                                             \
   basis =n def2-SV(P)                                                         \
   jbas  =n def2-SV(P)
s  14,90,179,217,230,286-287                                                   \
   basis =s def2-SV(P)                                                         \
   jbas  =s def2-SV(P)
fe 284-285                                                                     \
   basis =fe def2-SV(P)                                                        \
   jbas  =fe def2-SV(P)
$basis    file=basis
$uhfmo_alpha   file=alpha
$uhfmo_beta   file=beta
$uhf
$alpha shells
 a       1-649                                  ( 1 )
$beta shells
 a       1-648                                  ( 1 )
$thize     0.10000000E-04
$thime        5
$scfdamp   start=1.000  step=0.050  min=0.100
$scfdiis
$maxcor    500 MiB  per_core
$drvopt
   cartesian  on
   basis      off
   global     off
   hessian    on
   dipole     on
   nuclear polarizability
$energy    file=energy
$scfconv   6
$scforbitalshift  closedshell=.3
$ricore     2500
$rij
$jbas    file=auxbasis
$disp3 bj
$rundimensions
   natoms=314
   nbf(CAO)=2680
   nbf(AO)=2524
$last step     define
$end
