# Supplementary material for: Benchmark Study for Calculations of pK a Values of Metal Ligands in Proteins
Source: J Chem Theory Comput. 2026 Jul 6;22(14):7420–35. doi: 10.1021/acs.jctc.6c00884 (PMC13421986; doi:10.1021/acs.jctc.6c00884)
Supplement: Supplementary file 1 [file ct6c00884_si_001.zip › coords/TLF-C55S/4-Int_A-/pdb.in1]

06-TrxFd C55S, A-, CH=-2, u=1
REMARK default_name
ATOM    116 HA   CYM     7       0.288   1.426   6.462  0.0000
ATOM    118 CB   CYM     7      -0.595   2.097   6.283  0.0000
ATOM    119 HB3  CYM     7      -1.374   1.544   5.716  0.0000
ATOM    120 HB2  CYM     7      -0.237   2.944   5.662  0.0000
ATOM    121 SG   CYM     7      -1.299   2.697   7.873  0.0000
TER              TER
ATOM    171 HA   ARG    11      -5.979   3.008  16.318  0.0000
ATOM    173 CB   ARG    11      -6.572   3.684  15.676  0.0000
ATOM    174 HB2  ARG    11      -7.330   3.098  15.157  0.0000
ATOM    175 HB3  ARG    11      -7.096   4.410  16.298  0.0000
ATOM    176 CG   ARG    11      -5.743   4.417  14.654  0.0000
ATOM    177 HG2  ARG    11      -4.748   3.989  14.535  0.0000
ATOM    178 HG3  ARG    11      -6.245   4.281  13.696  0.0000
ATOM    179 CD   ARG    11      -5.596   5.898  14.827  0.0000
ATOM    180 HD2  ARG    11      -6.575   6.355  14.978  0.0000
ATOM    181 HD3  ARG    11      -4.998   6.077  15.720  0.0000
ATOM    182 NE   ARG    11      -4.967   6.481  13.644  0.0000
ATOM    183 HE   ARG    11      -5.405   6.259  12.762  0.0000
ATOM    184 CZ   ARG    11      -3.939   7.304  13.613  0.0000
ATOM    185 NH1  ARG    11      -3.283   7.737  14.671  0.0000
ATOM    186 HH11 ARG    11      -3.579   7.467  15.598  0.0000
ATOM    187 HH12 ARG    11      -2.468   8.325  14.571  0.0000
ATOM    188 NH2  ARG    11      -3.548   7.724  12.435  0.0000
ATOM    189 HH21 ARG    11      -4.118   7.470  11.641  0.0000
ATOM    190 HH22 ARG    11      -2.922   8.517  12.414  0.0000
TER              TER
ATOM    296 HA   CYM    20      -4.796  -0.139   8.108  0.0000
ATOM    298 CB   CYM    20      -3.897   0.162   7.505  0.0000
ATOM    299 HB3  CYM    20      -3.480  -0.724   6.999  0.0000
ATOM    300 HB2  CYM    20      -3.113   0.588   8.163  0.0000
ATOM    301 SG   CYM    20      -4.297   1.411   6.197  0.0000
TER              TER
ATOM    812 HA   SEO    53      -1.017   6.332   8.932  0.0000
ATOM    814 CB   SEO    53      -1.937   6.778   9.540  0.0000
ATOM    815 HB2  SEO    53      -2.064   6.092  10.414  0.0000
ATOM    816 HB3  SEO    53      -1.648   7.780   9.944  0.0000
ATOM    817 OG   SEO    53      -3.072   6.847   8.764  0.0000
TER              TER
ATOM    820 H    MET    54      -0.749   7.146   6.210  0.0000
ATOM    822 CA   MET    54      -0.585   7.779   5.317  0.0000
ATOM    823 HA   MET    54       0.160   8.540   5.551  0.0000
ATOM    824 HB   MET    54      -0.185   7.166   4.487  0.0000
ATOM    835 C    MET    54      -1.815   8.552   4.872  0.0000
ATOM    836 O    MET    54      -1.983   9.043   3.781  0.0000
ATOM    837 N    ASN    55      -2.741   8.763   5.755  0.0000
ATOM    838 H    ASN    55      -2.522   8.310   6.631  0.0000
ATOM    839 CA   ASN    55      -3.917   9.606   5.853  0.0000
ATOM    840 HA   ASN    55      -4.382   9.440   6.825  0.0000
ATOM    841 HB   ASN    55      -3.606  10.666   5.779  0.0000
ATOM    849 H    ASN    55      -4.694   9.344   5.110  0.0000
TER              TER
ATOM    863 HA   CYM    57      -7.478   5.476   6.720  0.0000
ATOM    865 CB   CYM    57      -7.613   5.837   7.775  0.0000
ATOM    866 HB3  CYM    57      -7.657   4.954   8.445  0.0000
ATOM    867 HB2  CYM    57      -8.572   6.388   7.826  0.0000
ATOM    868 SG   CYM    57      -6.262   6.955   8.277  0.0000
TER              TER
ATOM   1567 FE   FE3   102      -3.461   3.376   7.217  0.0000
TER              TER
ATOM   1568 FE   FE2   103      -4.260   5.700   7.982  0.0000
TER              TER
ATOM   1569 S    SU2   104      -4.571   3.815   9.192  0.0000
TER              TER
ATOM   1570 S    SU2   105      -3.516   5.270   5.876  0.0000
TER              TER
ATOM   1724 O    WAT   157      -3.785   9.385   9.191  0.0000
ATOM   1725 H1   WAT   157      -3.050   9.859   9.579  0.0000
ATOM   1726 H2   WAT   157      -4.557   9.892   9.443  0.0000
END
