# Supplementary material for: Benchmark Study for Calculations of pK a Values of Metal Ligands in Proteins
Source: J Chem Theory Comput. 2026 Jul 6;22(14):7420–35. doi: 10.1021/acs.jctc.6c00884 (PMC13421986; doi:10.1021/acs.jctc.6c00884)
Supplement: Supplementary file 1 [file ct6c00884_si_001.zip › coords/TLF-C55S/4-Int_A-/comqum.dat]

$title
06-TrxFd C55S, A-, CH=-2, u=1
REMARK default_name
$protein fixed
$junction=12
$junctions
     1      2     1.12380000000000 H1 
     6      7     1.10490000000000 HC 
    25     26     1.12380000000000 H1 
    30     31     1.18930000000000 H1 
    35     36     1.10650000000000 H1 
    38     36     1.10680000000000 H1 
    45     43     1.10680000000000 H1 
    46     43     1.10700000000000 H1 
    47     48     1.12380000000000 H1 
$correspondance_list
     58
    116    118    119    120    121    171    173    174    175    176    177    178
    179    180    181    182    183    184    185    186    187    188    189    190
    296    298    299    300    301    812    814    815    816    817    820    822
    823    824    835    836    837    838    839    840    841    849    863    865
    866    867    868   1567   1568   1569   1570   1724   1725   1726
$junction_atoms
     1     2    1.35789286349884
     6     7    1.38112046339035
    25    26    1.35789286349884
    30    31    1.28310771041789
    35    36    1.30953456845911
    38    36    1.37874954824720
    45    43    1.37874954824720
    46    43    1.37488708220416
    47    48    1.35789286349884
$end
