# Supplementary material for: Benchmark Study for Calculations of pK a Values of Metal Ligands in Proteins
Source: J Chem Theory Comput. 2026 Jul 6;22(14):7420–35. doi: 10.1021/acs.jctc.6c00884 (PMC13421986; doi:10.1021/acs.jctc.6c00884)
Supplement: Supplementary file 1 [file ct6c00884_si_001.zip › coords/ADH-NADH/5-Big_AH/comqum.dat]

$title
Big QM system, radius = 3.5 A, nresi = 3, natom =  481
REMARK default_name
1AXE
$protein fixed
$junction=-1
$junctions
     1      2     1.10650000000000 HC
     4      2     1.10680000000000 HC
    18     16     1.10680000000000 HC
    76     68     1.10700000000000 HC
    77     78     1.10650000000000 HC
    80     78     1.10680000000000 HC
   150    144     1.10700000000000 HC
   151    152     1.10100000000000 HC
   170    171     1.10100000000000 HC
   182    183     1.10100000000000 HC
   192    186     1.10100000000000 HC
   193    194     1.10100000000000 HC
   202    203     1.10100000000000 HC
   211    212     1.10100000000000 HC
   214    212     1.10100000000000 HC
   221    219     1.10100000000000 HC
   252    250     1.10100000000000 HC
   259    257     1.10100000000000 HC
   274    264     1.10100000000000 HC
   275    276     1.10100000000000 HC
   287    285     1.10100000000000 HC
   292    283     1.10100000000000 HC
   293    294     1.10100000000000 HC
   302    296     1.10100000000000 HC
   318    316     1.10100000000000 HC
   323    314     1.10100000000000 HC
   324    325     1.10100000000000 HC
   370    354     1.10100000000000 HC
   371    372     1.10100000000000 HC
$correspondance_list
    481
    678    680    681    682    690    691    692    693    694    695    696    697
    698    699    700    701    702    703    716    717    718    719    720    721
    722    723    724    725    726    727    728    729    730    731    732    733
    734    735    736    737    738    739    740    741    742    743    744    745
    746    747    748    749    750    751    752    753    754    755    756    757
    758    759    760    761    762    763    764    765    766    767    768    769
    770    771    772    773    980    982    983    984    997    998    999   1000
   1001   1002   1003   1004   1005   1006   1007   1008   1009   1010   1011   1012
   1013   1014   1015   1016   1017   1018   1019   1020   1021   1022   1023   1024
   1025   1026   1027   1028   1029   1030   1031   1032   1033   1034   1035   1036
   1037   1038   1039   1040   1041   1042   1043   1044   1045   1046   1047   1048
   1049   1050   1051   1052   1053   1054   1055   1056   1057   1058   1059   1060
   1061   1062   1063   1064   1065   1066   1393   1395   1396   1397   1398   1399
   1400   1401   1402   1403   1404   1405   1406   1407   1408   1409   1410   1411
   1412   2123   2126   2127   2128   2129   2130   2131   2132   2133   2134   2135
   2136   2141   2143   2144   2145   2146   2147   2148   2149   2150   2151   2152
   2167   2169   2170   2171   2172   2173   2174   2175   2176   2192   2194   2195
   2196   2197   2198   2199   2200   2201   2583   2585   2586   2587   2600   2601
   2602   2603   2604   2605   2606   2619   2620   2621   2622   2623   2624   2625
   2626   2627   2628   2629   2630   2631   2632   2633   2634   2635   2636   2637
   2638   2639   2640   2641   2642   2643   2644   2645   2646   2647   2648   2649
   2663   2664   2665   2666   2667   2668   2669   2674   2675   2676   2677   2678
   2679   2680   2681   2682   2683   2684   2685   2686   2687   2688   3001   3003
   3004   3005   3006   3007   3008   3009   3010   3011   3012   3013   3014   3018
   3019   3020   3021   3022   4328   4330   4331   4332   4333   4334   4335   4336
   4337   4338   4342   4343   4344   4345   4346   4347   4348   4349   4350   4351
   4352   4353   4354   4355   4356   4357   4361   4362   4363   4364   4365   4707
   4709   4710   4711   4712   4713   4714   4715   4716   4717   4718   4719   4720
   4721   4722   4723   4724   4725   4726   4727   4728   4729   4730   4731   4732
   4733   4734   4735   4736   4737   4738   4739   4740   4741   4742   4743   4744
   4745   4746   4747   4748   4749   4750   4751   4752   4753   4754   5538   5541
   5542   5543   5544   5545   5546   5547   5548   5549   5550   5551   5552   5642
   5644   5645   5646   5647   5648   5649   5650   5651   5652   5653   5654   5655
   5656   5657   5658   5659   5660   5661   5662   5663   5664   5665   5666   5667
   5668   5669   5670   5671   5672   5673   5674   5675   5676   5677   5678   5679
   5680   5681   5682   5683   5684   5685   5686   5687   5688   5689   5690   5691
   5692   5693   5694   5695   5696   5697   5698   5699   5700   5701   5702   5703
   5704   5705   5706   5707   5708   5709   5710   5711   5712   5713   5714   5715
   5716   5717   5718   5719   5726   5727   5728   5756   5757   5758   5765   5766
   5767   5828   5829   5830   5900   5901   5902  35594  35595  35596  36059  36060
  36061
$junction_atoms
     1     2    1.30953456845911
     4     2    1.37874954824720
    18    16    1.37874954824720
    76    68    1.37488708220416
    77    78    1.30953456845911
    80    78    1.37874954824720
   150   144    1.37488708220416
   151   152    1.38601271571299
   170   171    1.37148047229791
   182   183    1.38601271571299
   192   186    1.38601271571299
   193   194    1.38601271571299
   202   203    1.38601271571299
   211   212    1.31607629427793
   214   212    1.38601271571299
   221   219    1.38601271571299
   252   250    1.38601271571299
   259   257    1.38601271571299
   274   264    1.38237965485922
   275   276    1.31607629427793
   287   285    1.38601271571299
   292   283    1.38237965485922
   293   294    1.31607629427793
   302   296    1.38601271571299
   318   316    1.38601271571299
   323   314    1.38237965485922
   324   325    1.31607629427793
   370   354    1.38237965485922
   371   372    1.38601271571299
$end
