# Supplementary material for: Benchmark Study for Calculations of pK a Values of Metal Ligands in Proteins
Source: J Chem Theory Comput. 2026 Jul 6;22(14):7420–35. doi: 10.1021/acs.jctc.6c00884 (PMC13421986; doi:10.1021/acs.jctc.6c00884)
Supplement: Supplementary file 1 [file ct6c00884_si_001.zip › coords/ADH-NADH/3-Int_AH/comqum.dat]

$title
DH NAH, AH, CH=-1
REMARK default_name
$protein fixed
$junction=12
$junctions
     1      2     1.12380000000000 H1 
     6      7     1.10510000000000 H1 
    12     13     1.11090000000000 HC 
    19     20     1.10590000000000 HC 
    31     32     1.10480000000000 HC 
    43     44     1.12380000000000 H1 
    49     50     1.11110000000000 HC 
$correspondance_list
     81
    720    722    723    724    725    754    756    757    758    759    760    765
    767    768    769    770    771    772    789    791    792    793    794    795
    796    797    798    799    800    801   1018   1020   1021   1022   1023   1024
   1025   1026   1027   1028   1029   1030   2630   2632   2633   2634   2635   5642
   5685   5688   5689   5690   5691   5692   5693   5694   5695   5696   5697   5698
   5699   5700   5701   5702   5703   5704   5705   5706   5707   5708   5709   5710
   5711   5712   5713   5714   5715   5716   5717   5718   5719
$junction_atoms
     1     2    1.35789286349884
     6     7    1.38087050945616
    12    13    1.37366099558916
    19    20    1.37987159779365
    31    32    1.38124547429399
    43    44    1.35789286349884
    49    50    1.38376383763838
$end
