# Supplementary material for: Benchmark Study for Calculations of pK a Values of Metal Ligands in Proteins
Source: J Chem Theory Comput. 2026 Jul 6;22(14):7420–35. doi: 10.1021/acs.jctc.6c00884 (PMC13421986; doi:10.1021/acs.jctc.6c00884)
Supplement: Supplementary file 1 [file ct6c00884_si_001.zip › coords/ADH-NADH/3-Int_AH/control]

$title
DH NAH, AH, CH=-1
REMARK default_name
$operating system unix
$path
$symmetry c1
$coord   file=coord
$scfintunit
 unit=30       size=0        file=twoint
$scfiterlimit   30000
$mvd
$moments
$pop
$statistics off
$optimize
 internal   off
 redundant  off
 cartesian  on
 global     off
 basis      off
$forceapprox    file=forceapprox
$interconversion  off
   qconv=1.d-10
   maxiter=25
$coordinateupdate
   dqmax=0.3
   interpolate  on
   statistics    5
$forceinit on
   diag=default
$forceupdate
   ahlrichs numgeo=0  mingeo=3 maxgeo=4 mode=<g|dq> dynamic fail=0.3
   threig=0.005  reseig=0.005  thrbig=3.0 scale=1.00  damping=0.0
$grad   file=gradient
$suspend off
$lock off
$dft
    functional   tpss
    gridsize   m3
$point_charges  file=pointcharges
$atoms
h  1,3-4,6,8-9,11-12,14-15,19,21-22,26,28,30-31,33-34,37,39,42-43,45-46,49,53, \
   56-59,62,65,70-71,73-74,76,78,80-81                                         \
   basis =h def2-SV(P)                                                         \
   jbas  =h def2-SV(P)
c  2,7,13,16,20,23,25,29,32,35,38,41,44,50-51,54,61,64,66-67,72,75,77          \
   basis =c def2-SV(P)                                                         \
   jbas  =c def2-SV(P)
s  5,47                                                                        \
   basis =s def2-SV(P)                                                         \
   jbas  =s def2-SV(P)
o  10,17-18,52,55,60,68,79                                                     \
   basis =o def2-SV(P)                                                         \
   jbas  =o def2-SV(P)
n  24,27,36,40,63,69                                                           \
   basis =n def2-SV(P)                                                         \
   jbas  =n def2-SV(P)
zn 48                                                                          \
   basis =zn def2-SV(P)                                                        \
   jbas  =zn def2-SV(P)
$basis    file=basis
$scfmo   file=mos
$closed shells
 a       1-174                                  ( 2 )
$thize     0.10000000E-04
$thime        5
$scfdamp   start=1.000  step=0.050  min=0.100
$scfdiis
$maxcor    500 MiB  per_core
$scforbitalshift  automatic=.1
$drvopt
   cartesian  on
   basis      off
   global     off
   hessian    on
   dipole     on
   nuclear polarizability
$energy    file=energy
$scfconv   6
$ricore     2500
$rij
$jbas    file=auxbasis
$disp3 bj
$rundimensions
   natoms=81
   nbf(CAO)=701
   nbf(AO)=660
$last step     define
$end
