# Supplementary material for: Benchmark Study for Calculations of pK a Values of Metal Ligands in Proteins
Source: J Chem Theory Comput. 2026 Jul 6;22(14):7420–35. doi: 10.1021/acs.jctc.6c00884 (PMC13421986; doi:10.1021/acs.jctc.6c00884)
Supplement: Supplementary file 1 [file ct6c00884_si_001.zip › coords/ADH-NADH/6-Big_A-/pdb.in1]

Big QM system, radius = 3.5 A, nresi = 3, natom =  481
REMARK default_name
1AXE
ATOM    678 H    THR    43       1.509 -11.352  -0.031  0.0000
ATOM    680 CA   THR    43       1.228 -10.503   0.621  0.0000
ATOM    681 HA   THR    43       0.668  -9.788   0.018  0.0000
ATOM    682 HB   THR    43       0.552 -10.816   1.439  0.0000
ATOM    690 C    THR    43       2.478  -9.781   1.114  0.0000
ATOM    691 O    THR    43       3.487 -10.404   1.432  0.0000
ATOM    692 N    GLY    44       2.471  -8.458   1.037  0.0000
ATOM    693 H    GLY    44       1.632  -7.965   0.765  0.0000
ATOM    694 CA   GLY    44       3.607  -7.683   1.494  0.0000
ATOM    695 HA2  GLY    44       4.527  -8.259   1.397  0.0000
ATOM    696 HA3  GLY    44       3.731  -6.804   0.861  0.0000
ATOM    697 C    GLY    44       3.436  -7.276   2.939  0.0000
ATOM    698 O    GLY    44       2.322  -7.249   3.471  0.0000
ATOM    699 N    ILE    45       4.561  -6.996   3.588  0.0000
ATOM    700 H    ILE    45       5.436  -7.106   3.096  0.0000
ATOM    701 CA   ILE    45       4.583  -6.564   4.979  0.0000
ATOM    702 HA   ILE    45       3.630  -6.776   5.464  0.0000
ATOM    703 HB   ILE    45       5.384  -7.091   5.531  0.0000
ATOM    716 C    ILE    45       4.801  -5.054   4.974  0.0000
ATOM    717 O    ILE    45       5.895  -4.569   4.702  0.0000
ATOM    718 N    CYM    46       3.733  -4.306   5.205  0.0000
ATOM    719 H    CYM    46       2.853  -4.759   5.407  0.0000
ATOM    720 CA   CYM    46       3.779  -2.852   5.260  0.0000
ATOM    721 HA   CYM    46       4.586  -2.470   4.635  0.0000
ATOM    722 CB   CYM    46       2.443  -2.316   4.741  0.0000
ATOM    723 HB3  CYM    46       1.663  -2.830   5.303  0.0000
ATOM    724 HB2  CYM    46       2.343  -2.649   3.708  0.0000
ATOM    725 SG   CYM    46       2.211  -0.502   4.833  0.0000
ATOM    726 C    CYM    46       4.026  -2.446   6.712  0.0000
ATOM    727 O    CYM    46       3.700  -3.183   7.648  0.0000
ATOM    728 N    ARG    47       4.601  -1.267   6.933  0.0000
ATOM    729 H    ARG    47       4.884  -0.723   6.131  0.0000
ATOM    730 CA   ARG    47       4.816  -0.808   8.310  0.0000
ATOM    731 HA   ARG    47       5.317  -1.590   8.882  0.0000
ATOM    732 CB   ARG    47       5.646   0.471   8.348  0.0000
ATOM    733 HB2  ARG    47       6.648   0.225   7.996  0.0000
ATOM    734 HB3  ARG    47       5.200   1.190   7.661  0.0000
ATOM    735 CG   ARG    47       5.727   1.132   9.726  0.0000
ATOM    736 HG2  ARG    47       6.239   2.087   9.608  0.0000
ATOM    737 HG3  ARG    47       4.734   1.374  10.106  0.0000
ATOM    738 CD   ARG    47       6.509   0.309  10.733  0.0000
ATOM    739 HD2  ARG    47       6.404   0.774  11.713  0.0000
ATOM    740 HD3  ARG    47       6.112  -0.706  10.777  0.0000
ATOM    741 NE   ARG    47       7.923   0.264  10.368  0.0000
ATOM    742 HE   ARG    47       8.208   0.711   9.508  0.0000
ATOM    743 CZ   ARG    47       8.905  -0.202  11.122  0.0000
ATOM    744 NH1  ARG    47       8.670  -0.712  12.309  0.0000
ATOM    745 HH11 ARG    47       7.740  -0.940  12.630  0.0000
ATOM    746 HH12 ARG    47       9.442  -0.899  12.932  0.0000
ATOM    747 NH2  ARG    47      10.147  -0.100  10.701  0.0000
ATOM    748 HH21 ARG    47      10.370   0.771  10.241  0.0000
ATOM    749 HH22 ARG    47      10.890  -0.464  11.279  0.0000
ATOM    750 C    ARG    47       3.490  -0.588   9.025  0.0000
ATOM    751 O    ARG    47       3.436  -0.642  10.246  0.0000
ATOM    752 N    SER    48       2.416  -0.335   8.294  0.0000
ATOM    753 H    SER    48       2.480  -0.329   7.286  0.0000
ATOM    754 CA   SER    48       1.124  -0.149   8.938  0.0000
ATOM    755 HA   SER    48       1.202   0.633   9.694  0.0000
ATOM    756 CB   SER    48       0.100   0.282   7.920  0.0000
ATOM    757 HB2  SER    48      -0.058  -0.521   7.200  0.0000
ATOM    758 HB3  SER    48      -0.842   0.490   8.427  0.0000
ATOM    759 OG   SER    48       0.532   1.437   7.259  0.0000
ATOM    760 HG   SER    48       0.976   2.065   7.834  0.0000
ATOM    761 C    SER    48       0.650  -1.418   9.643  0.0000
ATOM    762 O    SER    48      -0.097  -1.344  10.618  0.0000
ATOM    763 N    ASP    49       1.088  -2.580   9.146  0.0000
ATOM    764 H    ASP    49       1.727  -2.595   8.364  0.0000
ATOM    765 CA   ASP    49       0.745  -3.872   9.744  0.0000
ATOM    766 HA   ASP    49      -0.326  -3.918   9.937  0.0000
ATOM    767 CB   ASP    49       1.131  -5.021   8.812  0.0000
ATOM    768 HB2  ASP    49       2.170  -4.937   8.493  0.0000
ATOM    769 HB3  ASP    49       1.031  -5.946   9.380  0.0000
ATOM    770 CG   ASP    49       0.202  -5.126   7.628  0.0000
ATOM    771 OD1  ASP    49      -1.021  -5.200   7.862  0.0000
ATOM    772 OD2  ASP    49       0.672  -5.119   6.472  0.0000
ATOM    773 H    ASP    49       1.260  -3.962  10.719  0.0000
TER              TER
ATOM    980 H    ILE    64      -6.621 -10.687  11.918  0.0000
ATOM    982 CA   ILE    64      -5.990 -11.104  11.110  0.0000
ATOM    983 HA   ILE    64      -5.081 -11.568  11.494  0.0000
ATOM    984 HB   ILE    64      -6.542 -11.846  10.502  0.0000
ATOM    997 C    ILE    64      -5.600  -9.863  10.299  0.0000
ATOM    998 O    ILE    64      -6.413  -9.317   9.559  0.0000
ATOM    999 N    ALA    65      -4.409  -9.341  10.525  0.0000
ATOM   1000 H    ALA    65      -3.823  -9.745  11.241  0.0000
ATOM   1001 CA   ALA    65      -3.919  -8.166   9.823  0.0000
ATOM   1002 HA   ALA    65      -4.693  -7.398   9.837  0.0000
ATOM   1003 CB   ALA    65      -2.705  -7.604  10.564  0.0000
ATOM   1004 HB1  ALA    65      -2.434  -6.627  10.165  0.0000
ATOM   1005 HB2  ALA    65      -2.942  -7.482  11.621  0.0000
ATOM   1006 HB3  ALA    65      -1.851  -8.274  10.463  0.0000
ATOM   1007 C    ALA    65      -3.598  -8.463   8.338  0.0000
ATOM   1008 O    ALA    65      -4.045  -9.471   7.778  0.0000
ATOM   1009 N    GLY    66      -2.860  -7.560   7.688  0.0000
ATOM   1010 H    GLY    66      -2.481  -6.762   8.177  0.0000
ATOM   1011 CA   GLY    66      -2.474  -7.720   6.294  0.0000
ATOM   1012 HA2  GLY    66      -1.466  -7.323   6.176  0.0000
ATOM   1013 HA3  GLY    66      -2.443  -8.775   6.021  0.0000
ATOM   1014 C    GLY    66      -3.404  -7.000   5.353  0.0000
ATOM   1015 O    GLY    66      -4.613  -7.230   5.377  0.0000
ATOM   1016 N    HID    67      -2.860  -6.189   4.458  0.0000
ATOM   1017 H    HID    67      -1.867  -6.004   4.493  0.0000
ATOM   1018 CA   HID    67      -3.727  -5.438   3.558  0.0000
ATOM   1019 HA   HID    67      -4.636  -6.006   3.363  0.0000
ATOM   1020 CB   HID    67      -4.112  -4.117   4.230  0.0000
ATOM   1021 HB2  HID    67      -4.775  -3.580   3.551  0.0000
ATOM   1022 HB3  HID    67      -4.653  -4.316   5.155  0.0000
ATOM   1023 CG   HID    67      -2.936  -3.238   4.522  0.0000
ATOM   1024 ND1  HID    67      -1.979  -3.504   5.470  0.0000
ATOM   1025 HD1  HID    67      -1.934  -4.287   6.107  0.0000
ATOM   1026 CE1  HID    67      -1.049  -2.548   5.423  0.0000
ATOM   1027 HE1  HID    67      -0.196  -2.535   6.085  0.0000
ATOM   1028 NE2  HID    67      -1.334  -1.648   4.483  0.0000
ATOM   1029 CD2  HID    67      -2.541  -2.087   3.907  0.0000
ATOM   1030 HD2  HID    67      -3.051  -1.609   3.084  0.0000
ATOM   1031 C    HID    67      -3.144  -5.174   2.182  0.0000
ATOM   1032 O    HID    67      -3.850  -4.669   1.320  0.0000
ATOM   1033 N    GLU    68      -1.866  -5.486   1.974  0.0000
ATOM   1034 H    GLU    68      -1.356  -5.947   2.714  0.0000
ATOM   1035 CA   GLU    68      -1.158  -5.305   0.693  0.0000
ATOM   1036 HA   GLU    68      -1.716  -4.678  -0.002  0.0000
ATOM   1037 CB   GLU    68       0.174  -4.605   0.977  0.0000
ATOM   1038 HB2  GLU    68      -0.041  -3.618   1.386  0.0000
ATOM   1039 HB3  GLU    68       0.687  -5.162   1.761  0.0000
ATOM   1040 CG   GLU    68       1.125  -4.481  -0.183  0.0000
ATOM   1041 HG2  GLU    68       1.315  -5.450  -0.645  0.0000
ATOM   1042 HG3  GLU    68       0.678  -3.828  -0.932  0.0000
ATOM   1043 CD   GLU    68       2.436  -3.891   0.288  0.0000
ATOM   1044 OE1  GLU    68       2.517  -2.656   0.443  0.0000
ATOM   1045 OE2  GLU    68       3.401  -4.645   0.509  0.0000
ATOM   1046 C    GLU    68      -0.922  -6.692   0.076  0.0000
ATOM   1047 O    GLU    68       0.047  -7.369   0.412  0.0000
ATOM   1048 N    ALA    69      -1.786  -7.138  -0.823  0.0000
ATOM   1049 H    ALA    69      -2.535  -6.548  -1.156  0.0000
ATOM   1050 CA   ALA    69      -1.628  -8.483  -1.354  0.0000
ATOM   1051 HA   ALA    69      -0.570  -8.716  -1.478  0.0000
ATOM   1052 CB   ALA    69      -2.160  -9.494  -0.327  0.0000
ATOM   1053 HB1  ALA    69      -3.235  -9.338  -0.249  0.0000
ATOM   1054 HB2  ALA    69      -2.044 -10.547  -0.586  0.0000
ATOM   1055 HB3  ALA    69      -1.745  -9.281   0.658  0.0000
ATOM   1056 C    ALA    69      -2.308  -8.705  -2.686  0.0000
ATOM   1057 O    ALA    69      -2.900  -7.802  -3.276  0.0000
ATOM   1058 N    ALA    70      -2.199  -9.942  -3.153  0.0000
ATOM   1059 H    ALA    70      -1.698 -10.629  -2.608  0.0000
ATOM   1060 CA   ALA    70      -2.799 -10.366  -4.405  0.0000
ATOM   1061 HA   ALA    70      -3.719  -9.808  -4.577  0.0000
ATOM   1062 CB   ALA    70      -1.831 -10.094  -5.557  0.0000
ATOM   1063 HB1  ALA    70      -0.912 -10.663  -5.419  0.0000
ATOM   1064 HB2  ALA    70      -2.342 -10.388  -6.474  0.0000
ATOM   1065 HB3  ALA    70      -1.599  -9.031  -5.608  0.0000
ATOM   1066 H    ALA    70      -3.040 -11.444  -4.333  0.0000
TER              TER
ATOM   1393 HA   TRP    93      -7.623  -1.620   2.298  0.0000
ATOM   1395 CB   TRP    93      -6.670  -1.621   2.849  0.0000
ATOM   1396 HB2  TRP    93      -6.841  -1.360   3.893  0.0000
ATOM   1397 HB3  TRP    93      -6.332  -2.655   2.794  0.0000
ATOM   1398 CG   TRP    93      -5.619  -0.717   2.285  0.0000
ATOM   1399 CD1  TRP    93      -4.688  -1.030   1.334  0.0000
ATOM   1400 HD1  TRP    93      -4.577  -1.998   0.869  0.0000
ATOM   1401 NE1  TRP    93      -3.864   0.046   1.089  0.0000
ATOM   1402 HE1  TRP    93      -3.054   0.003   0.486  0.0000
ATOM   1403 CE2  TRP    93      -4.246   1.090   1.887  0.0000
ATOM   1404 CZ2  TRP    93      -3.725   2.360   2.002  0.0000
ATOM   1405 HZ2  TRP    93      -2.872   2.678   1.422  0.0000
ATOM   1406 CH2  TRP    93      -4.330   3.203   2.916  0.0000
ATOM   1407 HH2  TRP    93      -3.969   4.200   3.122  0.0000
ATOM   1408 CZ3  TRP    93      -5.434   2.797   3.687  0.0000
ATOM   1409 HZ3  TRP    93      -5.887   3.489   4.382  0.0000
ATOM   1410 CE3  TRP    93      -5.954   1.520   3.564  0.0000
ATOM   1411 HE3  TRP    93      -6.806   1.213   4.152  0.0000
ATOM   1412 CD2  TRP    93      -5.365   0.643   2.650  0.0000
TER              TER
ATOM   2123 HB   PHE   140      -6.792  -5.582   9.592  0.0000
ATOM   2126 CG   PHE   140      -6.109  -4.718   9.584  0.0000
ATOM   2127 CD1  PHE   140      -6.142  -3.774  10.608  0.0000
ATOM   2128 HD1  PHE   140      -6.885  -3.876  11.385  0.0000
ATOM   2129 CE1  PHE   140      -5.250  -2.686  10.609  0.0000
ATOM   2130 HE1  PHE   140      -5.293  -1.953  11.401  0.0000
ATOM   2131 CZ   PHE   140      -4.318  -2.548   9.576  0.0000
ATOM   2132 HZ   PHE   140      -3.624  -1.720   9.572  0.0000
ATOM   2133 CE2  PHE   140      -4.288  -3.490   8.551  0.0000
ATOM   2134 HE2  PHE   140      -3.564  -3.397   7.755  0.0000
ATOM   2135 CD2  PHE   140      -5.179  -4.568   8.556  0.0000
ATOM   2136 HD2  PHE   140      -5.149  -5.288   7.751  0.0000
TER              TER
ATOM   2141 HA   LEU   141      -8.978  -2.565   6.739  0.0000
ATOM   2143 CB   LEU   141      -8.027  -2.193   6.329  0.0000
ATOM   2144 HB2  LEU   141      -7.440  -3.034   5.960  0.0000
ATOM   2145 HB3  LEU   141      -8.271  -1.549   5.484  0.0000
ATOM   2146 CG   LEU   141      -7.173  -1.371   7.281  0.0000
ATOM   2147 HG   LEU   141      -6.907  -1.973   8.150  0.0000
ATOM   2148 CD1  LEU   141      -5.893  -0.901   6.595  0.0000
ATOM   2149 HD11 LEU   141      -6.131  -0.215   5.781  0.0000
ATOM   2150 HD12 LEU   141      -5.262  -0.388   7.321  0.0000
ATOM   2151 HD13 LEU   141      -5.349  -1.760   6.204  0.0000
ATOM   2152 HD2  LEU   141      -7.763  -0.503   7.614  0.0000
TER              TER
ATOM   2167 HA   THR   143      -8.614  -6.837   3.577  0.0000
ATOM   2169 CB   THR   143      -7.828  -6.228   3.104  0.0000
ATOM   2170 HB   THR   143      -7.204  -6.877   2.490  0.0000
ATOM   2171 CG2  THR   143      -8.454  -5.185   2.198  0.0000
ATOM   2172 HG21 THR   143      -9.092  -5.669   1.458  0.0000
ATOM   2173 HG22 THR   143      -9.055  -4.487   2.781  0.0000
ATOM   2174 HG23 THR   143      -7.659  -4.646   1.684  0.0000
ATOM   2175 OG1  THR   143      -7.010  -5.589   4.082  0.0000
ATOM   2176 HG1  THR   143      -6.459  -6.236   4.528  0.0000
TER              TER
ATOM   2192 HA   THR   145      -4.412 -10.541   3.519  0.0000
ATOM   2194 CB   THR   145      -3.995  -9.925   2.707  0.0000
ATOM   2195 HB   THR   145      -3.577 -10.572   1.936  0.0000
ATOM   2196 CG2  THR   145      -5.083  -9.052   2.098  0.0000
ATOM   2197 HG21 THR   145      -5.444  -8.322   2.823  0.0000
ATOM   2198 HG22 THR   145      -4.671  -8.501   1.252  0.0000
ATOM   2199 HG23 THR   145      -5.911  -9.672   1.755  0.0000
ATOM   2200 OG1  THR   145      -2.982  -9.076   3.215  0.0000
ATOM   2201 HG1  THR   145      -2.131  -9.438   2.956  0.0000
TER              TER
ATOM   2583 H    LEU   171       2.594  -4.976  -4.137  0.0000
ATOM   2585 CA   LEU   171       2.938  -4.017  -3.720  0.0000
ATOM   2586 HA   LEU   171       2.846  -4.041  -2.635  0.0000
ATOM   2587 HB   LEU   171       3.985  -3.820  -3.999  0.0000
ATOM   2600 C    LEU   171       2.073  -2.855  -4.224  0.0000
ATOM   2601 O    LEU   171       2.087  -1.763  -3.655  0.0000
ATOM   2602 N    ILE   172       1.340  -3.072  -5.315  0.0000
ATOM   2603 H    ILE   172       1.326  -3.993  -5.730  0.0000
ATOM   2604 CA   ILE   172       0.439  -2.062  -5.857  0.0000
ATOM   2605 HA   ILE   172       0.943  -1.096  -5.864  0.0000
ATOM   2606 HB   ILE   172       0.166  -2.307  -6.895  0.0000
ATOM   2619 C    ILE   172      -0.794  -1.901  -4.953  0.0000
ATOM   2620 O    ILE   172      -1.470  -0.870  -4.974  0.0000
ATOM   2621 N    GLY   173      -1.059  -2.906  -4.122  0.0000
ATOM   2622 H    GLY   173      -0.463  -3.722  -4.109  0.0000
ATOM   2623 CA   GLY   173      -2.182  -2.878  -3.208  0.0000
ATOM   2624 HA2  GLY   173      -3.097  -2.623  -3.743  0.0000
ATOM   2625 HA3  GLY   173      -2.279  -3.873  -2.775  0.0000
ATOM   2626 C    GLY   173      -1.977  -1.882  -2.083  0.0000
ATOM   2627 O    GLY   173      -2.925  -1.611  -1.345  0.0000
ATOM   2628 N    CYM   174      -0.755  -1.351  -1.931  0.0000
ATOM   2629 H    CYM   174      -0.004  -1.655  -2.534  0.0000
ATOM   2630 CA   CYM   174      -0.477  -0.348  -0.902  0.0000
ATOM   2631 HA   CYM   174      -1.292   0.376  -0.899  0.0000
ATOM   2632 CB   CYM   174      -0.496  -0.983   0.492  0.0000
ATOM   2633 HB3  CYM   174       0.279  -1.748   0.523  0.0000
ATOM   2634 HB2  CYM   174      -1.445  -1.498   0.641  0.0000
ATOM   2635 SG   CYM   174      -0.225   0.192   1.873  0.0000
ATOM   2636 C    CYM   174       0.795   0.473  -1.060  0.0000
ATOM   2637 O    CYM   174       0.751   1.627  -1.469  0.0000
ATOM   2638 N    GLY   175       1.928  -0.111  -0.714  0.0000
ATOM   2639 H    GLY   175       1.893  -1.054  -0.356  0.0000
ATOM   2640 CA   GLY   175       3.198   0.582  -0.724  0.0000
ATOM   2641 HA2  GLY   175       3.191   1.244   0.142  0.0000
ATOM   2642 HA3  GLY   175       3.989  -0.155  -0.587  0.0000
ATOM   2643 C    GLY   175       3.542   1.396  -1.954  0.0000
ATOM   2644 O    GLY   175       3.889   2.568  -1.818  0.0000
ATOM   2645 N    PHE   176       3.460   0.798  -3.137  0.0000
ATOM   2646 H    PHE   176       3.122  -0.152  -3.198  0.0000
ATOM   2647 CA   PHE   176       3.799   1.524  -4.356  0.0000
ATOM   2648 HA   PHE   176       4.758   2.021  -4.215  0.0000
ATOM   2649 HB   PHE   176       3.900   0.849  -5.220  0.0000
ATOM   2663 C    PHE   176       2.796   2.605  -4.729  0.0000
ATOM   2664 O    PHE   176       3.178   3.741  -4.996  0.0000
ATOM   2665 N    SER   177       1.528   2.218  -4.847  0.0000
ATOM   2666 H    SER   177       1.292   1.249  -4.688  0.0000
ATOM   2667 CA   SER   177       0.472   3.139  -5.227  0.0000
ATOM   2668 HA   SER   177       0.657   3.510  -6.235  0.0000
ATOM   2669 HB   SER   177      -0.499   2.620  -5.218  0.0000
ATOM   2674 C    SER   177       0.436   4.318  -4.283  0.0000
ATOM   2675 O    SER   177       0.271   5.461  -4.707  0.0000
ATOM   2676 N    THR   178       0.653   4.047  -3.004  0.0000
ATOM   2677 H    THR   178       0.780   3.089  -2.709  0.0000
ATOM   2678 CA   THR   178       0.641   5.090  -2.003  0.0000
ATOM   2679 HA   THR   178      -0.309   5.622  -2.060  0.0000
ATOM   2680 CB   THR   178       0.768   4.520  -0.595  0.0000
ATOM   2681 HB   THR   178       1.584   3.799  -0.556  0.0000
ATOM   2682 CG2  THR   178       1.074   5.630   0.415  0.0000
ATOM   2683 HG21 THR   178       1.879   6.309   0.133  0.0000
ATOM   2684 HG22 THR   178       0.168   6.206   0.605  0.0000
ATOM   2685 HG23 THR   178       1.420   5.187   1.348  0.0000
ATOM   2686 OG1  THR   178      -0.458   3.889  -0.256  0.0000
ATOM   2687 HG1  THR   178      -0.364   2.983  -0.559  0.0000
ATOM   2688 H    THR   178       1.436   5.833  -2.174  0.0000
TER              TER
ATOM   3001 H    GLY   202       9.635   1.235   1.648  0.0000
ATOM   3003 CA   GLY   202       9.074   0.952   0.744  0.0000
ATOM   3004 HA2  GLY   202       9.773   0.663  -0.040  0.0000
ATOM   3005 HA3  GLY   202       8.430   0.103   0.972  0.0000
ATOM   3006 C    GLY   202       8.206   2.071   0.205  0.0000
ATOM   3007 O    GLY   202       8.202   2.336  -0.993  0.0000
ATOM   3008 N    VAL   203       7.456   2.721   1.085  0.0000
ATOM   3009 H    VAL   203       7.529   2.493   2.066  0.0000
ATOM   3010 CA   VAL   203       6.579   3.817   0.674  0.0000
ATOM   3011 HA   VAL   203       6.030   3.509  -0.217  0.0000
ATOM   3012 CB   VAL   203       5.538   4.098   1.776  0.0000
ATOM   3013 HB   VAL   203       6.047   4.415   2.686  0.0000
ATOM   3014 HG1  VAL   203       4.848   4.899   1.469  0.0000
ATOM   3018 CG2  VAL   203       4.723   2.822   2.055  0.0000
ATOM   3019 HG21 VAL   203       4.108   2.988   2.939  0.0000
ATOM   3020 HG22 VAL   203       4.063   2.652   1.204  0.0000
ATOM   3021 HG23 VAL   203       5.349   1.946   2.221  0.0000
ATOM   3022 H    VAL   203       7.157   4.710   0.391  0.0000
TER              TER
ATOM   4328 H    VAL   292       2.253  11.152   4.554  0.0000
ATOM   4330 CA   VAL   292       2.021  10.141   4.184  0.0000
ATOM   4331 HA   VAL   292       1.011  10.114   3.775  0.0000
ATOM   4332 CB   VAL   292       2.984   9.703   3.055  0.0000
ATOM   4333 HB   VAL   292       3.965   9.494   3.480  0.0000
ATOM   4334 CG1  VAL   292       2.463   8.428   2.379  0.0000
ATOM   4335 HG11 VAL   292       1.459   8.596   1.987  0.0000
ATOM   4336 HG12 VAL   292       3.120   8.155   1.553  0.0000
ATOM   4337 HG13 VAL   292       2.437   7.599   3.086  0.0000
ATOM   4338 HG2  VAL   292       3.098  10.496   2.300  0.0000
ATOM   4342 C    VAL   292       2.047   9.151   5.339  0.0000
ATOM   4343 O    VAL   292       1.251   8.219   5.375  0.0000
ATOM   4344 N    GLY   293       2.917   9.405   6.317  0.0000
ATOM   4345 H    GLY   293       3.534  10.196   6.200  0.0000
ATOM   4346 CA   GLY   293       3.061   8.547   7.483  0.0000
ATOM   4347 HA2  GLY   293       3.233   7.531   7.129  0.0000
ATOM   4348 HA3  GLY   293       3.940   8.853   8.051  0.0000
ATOM   4349 C    GLY   293       1.872   8.522   8.441  0.0000
ATOM   4350 O    GLY   293       1.239   9.549   8.707  0.0000
ATOM   4351 N    VAL   294       1.594   7.331   8.978  0.0000
ATOM   4352 H    VAL   294       2.204   6.550   8.781  0.0000
ATOM   4353 CA   VAL   294       0.492   7.115   9.914  0.0000
ATOM   4354 HA   VAL   294      -0.360   7.720   9.603  0.0000
ATOM   4355 CB   VAL   294       0.022   5.643   9.881  0.0000
ATOM   4356 HB   VAL   294       0.878   4.998  10.077  0.0000
ATOM   4357 HG1  VAL   294      -0.742   5.466  10.654  0.0000
ATOM   4361 CG2  VAL   294      -0.549   5.290   8.500  0.0000
ATOM   4362 HG21 VAL   294      -0.785   4.227   8.450  0.0000
ATOM   4363 HG22 VAL   294      -1.469   5.852   8.339  0.0000
ATOM   4364 HG23 VAL   294       0.144   5.554   7.701  0.0000
ATOM   4365 H    VAL   294       0.826   7.401  10.923  0.0000
TER              TER
ATOM   4707 H    ALA   317      -2.978  12.121   2.548  0.0000
ATOM   4709 CA   ALA   317      -3.553  11.497   1.847  0.0000
ATOM   4710 HA   ALA   317      -4.607  11.758   1.942  0.0000
ATOM   4711 CB   ALA   317      -3.123  11.762   0.396  0.0000
ATOM   4712 HB1  ALA   317      -3.602  11.042  -0.268  0.0000
ATOM   4713 HB2  ALA   317      -3.420  12.757   0.064  0.0000
ATOM   4714 HB3  ALA   317      -2.043  11.650   0.304  0.0000
ATOM   4715 C    ALA   317      -3.420  10.029   2.200  0.0000
ATOM   4716 O    ALA   317      -2.442   9.591   2.810  0.0000
ATOM   4717 N    ILE   318      -4.447   9.290   1.820  0.0000
ATOM   4718 H    ILE   318      -5.170   9.737   1.274  0.0000
ATOM   4719 CA   ILE   318      -4.571   7.864   2.024  0.0000
ATOM   4720 HA   ILE   318      -3.774   7.479   2.661  0.0000
ATOM   4721 CB   ILE   318      -5.960   7.505   2.608  0.0000
ATOM   4722 HB   ILE   318      -6.737   7.892   1.948  0.0000
ATOM   4723 CG2  ILE   318      -6.147   5.978   2.721  0.0000
ATOM   4724 HG21 ILE   318      -6.061   5.484   1.753  0.0000
ATOM   4725 HG22 ILE   318      -5.414   5.578   3.421  0.0000
ATOM   4726 HG23 ILE   318      -7.142   5.759   3.111  0.0000
ATOM   4727 CG1  ILE   318      -6.147   8.150   3.985  0.0000
ATOM   4728 HG12 ILE   318      -6.117   9.235   3.884  0.0000
ATOM   4729 HG13 ILE   318      -7.133   7.886   4.367  0.0000
ATOM   4730 CD1  ILE   318      -5.102   7.742   5.010  0.0000
ATOM   4731 HD11 ILE   318      -5.158   6.675   5.228  0.0000
ATOM   4732 HD12 ILE   318      -4.096   8.019   4.693  0.0000
ATOM   4733 HD13 ILE   318      -5.312   8.271   5.939  0.0000
ATOM   4734 C    ILE   318      -4.474   7.256   0.650  0.0000
ATOM   4735 O    ILE   318      -5.158   7.698  -0.270  0.0000
ATOM   4736 N    PHE   319      -3.661   6.233   0.491  0.0000
ATOM   4737 H    PHE   319      -3.301   5.773   1.315  0.0000
ATOM   4738 CA   PHE   319      -3.511   5.512  -0.761  0.0000
ATOM   4739 HA   PHE   319      -2.677   4.827  -0.608  0.0000
ATOM   4740 CB   PHE   319      -4.787   4.691  -1.029  0.0000
ATOM   4741 HB2  PHE   319      -5.133   4.267  -0.087  0.0000
ATOM   4742 HB3  PHE   319      -5.577   5.342  -1.403  0.0000
ATOM   4743 CG   PHE   319      -4.577   3.534  -1.977  0.0000
ATOM   4744 CD1  PHE   319      -3.532   2.628  -1.765  0.0000
ATOM   4745 HD1  PHE   319      -2.889   2.727  -0.903  0.0000
ATOM   4746 CE1  PHE   319      -3.313   1.572  -2.648  0.0000
ATOM   4747 HE1  PHE   319      -2.500   0.877  -2.495  0.0000
ATOM   4748 CZ   PHE   319      -4.136   1.413  -3.751  0.0000
ATOM   4749 HZ   PHE   319      -3.957   0.603  -4.442  0.0000
ATOM   4750 CE2  PHE   319      -5.184   2.311  -3.967  0.0000
ATOM   4751 HE2  PHE   319      -5.797   2.201  -4.849  0.0000
ATOM   4752 CD2  PHE   319      -5.403   3.369  -3.083  0.0000
ATOM   4753 HD2  PHE   319      -6.194   4.079  -3.276  0.0000
ATOM   4754 H    PHE   319      -3.245   6.131  -1.632  0.0000
TER              TER
ATOM   5538 HG   ARG   369       7.548  -3.413   0.672  0.0000
ATOM   5541 CD   ARG   369       6.863  -3.606   1.512  0.0000
ATOM   5542 HD2  ARG   369       6.515  -4.636   1.444  0.0000
ATOM   5543 HD3  ARG   369       7.384  -3.504   2.464  0.0000
ATOM   5544 NE   ARG   369       5.663  -2.766   1.492  0.0000
ATOM   5545 HE   ARG   369       4.840  -3.158   1.055  0.0000
ATOM   5546 CZ   ARG   369       5.514  -1.634   2.156  0.0000
ATOM   5547 NH1  ARG   369       6.458  -1.163   2.898  0.0000
ATOM   5548 HH11 ARG   369       7.309  -1.691   3.032  0.0000
ATOM   5549 HH12 ARG   369       6.327  -0.333   3.457  0.0000
ATOM   5550 NH2  ARG   369       4.388  -0.969   2.072  0.0000
ATOM   5551 HH21 ARG   369       3.659  -1.435   1.551  0.0000
ATOM   5552 HH22 ARG   369       4.126  -0.339   2.817  0.0000
TER              TER
ATOM   5642 ZN   ZN    375       0.170  -0.095   3.987  0.0000
TER              TER
ATOM   5644 N5   NAH   377      13.526   8.805   8.835  0.0000
ATOM   5645 C10  NAH   377      13.068   7.908   9.746  0.0000
ATOM   5646 C9   NAH   377      13.836  10.044   9.268  0.0000
ATOM   5647 H11  NAH   377      14.207  10.760   8.542  0.0000
ATOM   5648 N4   NAH   377      13.705  10.436  10.560  0.0000
ATOM   5649 C8   NAH   377      13.269   9.560  11.488  0.0000
ATOM   5650 N3   NAH   377      13.150   9.896  12.790  0.0000
ATOM   5651 H10  NAH   377      13.049   9.152  13.472  0.0000
ATOM   5652 H25  NAH   377      13.347  10.848  13.076  0.0000
ATOM   5653 C7   NAH   377      12.941   8.287  11.063  0.0000
ATOM   5654 N2   NAH   377      12.453   7.328  11.850  0.0000
ATOM   5655 C6   NAH   377      12.271   6.305  10.996  0.0000
ATOM   5656 H9   NAH   377      11.894   5.330  11.262  0.0000
ATOM   5657 N1   NAH   377      12.644   6.628   9.720  0.0000
ATOM   5658 C5   NAH   377      12.608   5.758   8.551  0.0000
ATOM   5659 C4   NAH   377      12.926   4.283   8.719  0.0000
ATOM   5660 C3   NAH   377      12.441   3.717   7.404  0.0000
ATOM   5661 O5   NAH   377      13.468   3.656   6.380  0.0000
ATOM   5662 H5   NAH   377      13.966   4.493   6.364  0.0000
ATOM   5663 H4   NAH   377      12.104   2.694   7.590  0.0000
ATOM   5664 O6   NAH   377      14.327   4.056   8.705  0.0000
ATOM   5665 H7   NAH   377      14.827   4.840   8.418  0.0000
ATOM   5666 H6   NAH   377      12.429   3.834   9.583  0.0000
ATOM   5667 H8   NAH   377      13.331   6.198   7.848  0.0000
ATOM   5668 O4   NAH   377      11.357   5.783   7.892  0.0000
ATOM   5669 C2   NAH   377      11.229   4.596   7.106  0.0000
ATOM   5670 H3   NAH   377      11.235   4.877   6.050  0.0000
ATOM   5671 C1   NAH   377       9.918   3.923   7.449  0.0000
ATOM   5672 H1   NAH   377       9.954   3.493   8.453  0.0000
ATOM   5673 H2   NAH   377       9.097   4.641   7.376  0.0000
ATOM   5674 O3   NAH   377       9.795   2.938   6.415  0.0000
ATOM   5675 P1   NAH   377       9.033   1.569   6.600  0.0000
ATOM   5676 O1   NAH   377       9.486   0.620   5.610  0.0000
ATOM   5677 O2   NAH   377       9.214   1.169   8.053  0.0000
ATOM   5678 H26  NAH   377      10.167   0.974   8.106  0.0000
ATOM   5679 O7   NAH   377       7.539   1.884   6.321  0.0000
ATOM   5680 P2   NAH   377       6.700   2.035   5.017  0.0000
ATOM   5681 O8   NAH   377       5.887   0.764   4.727  0.0000
ATOM   5682 H29  NAH   377       5.037   0.984   5.149  0.0000
ATOM   5683 O9   NAH   377       7.419   2.721   3.925  0.0000
ATOM   5684 O10  NAH   377       5.514   2.926   5.610  0.0000
ATOM   5685 C11  NAH   377       5.811   4.286   6.007  0.0000
ATOM   5686 H12  NAH   377       6.116   4.858   5.127  0.0000
ATOM   5687 H13  NAH   377       6.637   4.293   6.724  0.0000
ATOM   5688 C12  NAH   377       4.584   4.953   6.628  0.0000
ATOM   5689 C13  NAH   377       3.969   4.135   7.762  0.0000
ATOM   5690 O12  NAH   377       3.719   4.970   8.909  0.0000
ATOM   5691 H16  NAH   377       4.573   5.284   9.255  0.0000
ATOM   5692 C14  NAH   377       2.763   3.447   7.120  0.0000
ATOM   5693 O13  NAH   377       1.809   3.145   8.139  0.0000
ATOM   5694 H18  NAH   377       1.979   3.800   8.839  0.0000
ATOM   5695 H17  NAH   377       3.073   2.539   6.596  0.0000
ATOM   5696 H15  NAH   377       4.675   3.365   8.081  0.0000
ATOM   5697 H14  NAH   377       4.875   5.942   6.991  0.0000
ATOM   5698 O11  NAH   377       3.555   5.110   5.642  0.0000
ATOM   5699 C15  NAH   377       2.339   4.526   6.128  0.0000
ATOM   5700 H19  NAH   377       1.862   5.332   6.705  0.0000
ATOM   5701 N6   NAH   377       1.456   4.179   5.009  0.0000
ATOM   5702 C16  NAH   377       0.443   5.076   4.720  0.0000
ATOM   5703 H20  NAH   377       0.386   5.957   5.349  0.0000
ATOM   5704 C17  NAH   377      -0.428   4.873   3.696  0.0000
ATOM   5705 C18  NAH   377      -1.522   5.838   3.303  0.0000
ATOM   5706 O14  NAH   377      -2.428   5.527   2.574  0.0000
ATOM   5707 N7   NAH   377      -1.425   7.084   3.775  0.0000
ATOM   5708 H21  NAH   377      -0.629   7.354   4.332  0.0000
ATOM   5709 H27  NAH   377      -2.067   7.795   3.457  0.0000
ATOM   5710 C19  NAH   377      -0.294   3.674   2.918  0.0000
ATOM   5711 H22  NAH   377      -1.219   3.098   2.976  0.0000
ATOM   5712 H28  NAH   377      -0.188   3.999   1.881  0.0000
ATOM   5713 C20  NAH   377       0.800   2.781   3.233  0.0000
ATOM   5714 H23  NAH   377       1.138   2.101   2.455  0.0000
ATOM   5715 C21  NAH   377       1.625   3.027   4.257  0.0000
ATOM   5716 H24  NAH   377       2.531   2.460   4.438  0.0000
TER              TER
ATOM   5717 O1   XOH   378      -0.936   1.009   5.126  0.0000
ATOM   5718 H1   XOH   378      -0.549   1.311   5.947  0.0000
TER              TER
ATOM   5725 O    WAT   381       8.946   4.839   3.888  0.0000
ATOM   5726 H1   WAT   381       8.349   4.100   4.010  0.0000
ATOM   5727 H2   WAT   381       8.643   5.497   4.514  0.0000
TER              TER
ATOM   5755 O    WAT   391      -1.019   8.477   0.495  0.0000
ATOM   5756 H1   WAT   391      -1.307   8.754   1.365  0.0000
ATOM   5757 H2   WAT   391      -0.277   9.047   0.296  0.0000
TER              TER
ATOM   5764 O    WAT   394       8.626  -0.944   3.875  0.0000
ATOM   5765 H1   WAT   394       9.166  -1.732   3.935  0.0000
ATOM   5766 H2   WAT   394       8.932  -0.389   4.592  0.0000
TER              TER
ATOM   5827 O    WAT   415      12.543   0.358   8.753  0.0000
ATOM   5828 H1   WAT   415      13.405   0.757   8.876  0.0000
ATOM   5829 H2   WAT   415      12.520  -0.359   9.387  0.0000
TER              TER
ATOM   5899 O    WAT   439      11.876   0.113   5.254  0.0000
ATOM   5900 H1   WAT   439      12.052  -0.812   5.426  0.0000
ATOM   5901 H2   WAT   439      10.932   0.205   5.382  0.0000
TER              TER
ATOM  35593 O    WAT   337      -2.997   2.620   5.559  0.0000
ATOM  35594 H1   WAT   337      -3.769   2.566   4.995  0.0000
ATOM  35595 H2   WAT   337      -2.963   3.537   5.830  0.0000
TER              TER
ATOM  36058 O    WAT   492      -2.950   5.315   6.067  0.0000
ATOM  36059 H1   WAT   492      -2.744   5.965   5.395  0.0000
ATOM  36060 H2   WAT   492      -3.216   5.833   6.827  0.0000
END
