# Supplementary material for: Benchmark Study for Calculations of pK a Values of Metal Ligands in Proteins
Source: J Chem Theory Comput. 2026 Jul 6;22(14):7420–35. doi: 10.1021/acs.jctc.6c00884 (PMC13421986; doi:10.1021/acs.jctc.6c00884)
Supplement: Supplementary file 1 [file ct6c00884_si_001.zip › coords/ADH-NADH/2-Min_A-/pdb.in1]

02-ADH NAH, A-, CH=-1
REMARK default_name
1AXE
ATOM    720 HA   CYM    46       3.424  -2.710   5.122  0.0000
ATOM    722 CB   CYM    46       2.443  -2.316   4.741  0.0000
ATOM    723 HB3  CYM    46       1.663  -2.830   5.303  0.0000
ATOM    724 HB2  CYM    46       2.343  -2.649   3.708  0.0000
ATOM    725 SG   CYM    46       2.211  -0.502   4.833  0.0000
TER              TER
ATOM   1018 HA   HID    67      -3.834  -5.070   3.745  0.0000
ATOM   1020 CB   HID    67      -4.112  -4.117   4.230  0.0000
ATOM   1021 HB2  HID    67      -4.775  -3.580   3.551  0.0000
ATOM   1022 HB3  HID    67      -4.653  -4.316   5.155  0.0000
ATOM   1023 CG   HID    67      -2.936  -3.238   4.522  0.0000
ATOM   1024 ND1  HID    67      -1.979  -3.504   5.470  0.0000
ATOM   1025 HD1  HID    67      -1.934  -4.287   6.107  0.0000
ATOM   1026 CE1  HID    67      -1.049  -2.548   5.423  0.0000
ATOM   1027 HE1  HID    67      -0.196  -2.535   6.085  0.0000
ATOM   1028 NE2  HID    67      -1.334  -1.648   4.483  0.0000
ATOM   1029 CD2  HID    67      -2.541  -2.087   3.907  0.0000
ATOM   1030 HD2  HID    67      -3.051  -1.609   3.084  0.0000
TER              TER
ATOM   2630 HA   CYM   174      -0.482  -0.517  -0.531  0.0000
ATOM   2632 CB   CYM   174      -0.496  -0.983   0.492  0.0000
ATOM   2633 HB3  CYM   174       0.279  -1.748   0.523  0.0000
ATOM   2634 HB2  CYM   174      -1.445  -1.498   0.641  0.0000
ATOM   2635 SG   CYM   174      -0.225   0.192   1.873  0.0000
TER              TER
ATOM   5642 ZN   ZN    375       0.170  -0.095   3.987  0.0000
TER              TER
ATOM   5699 H15  NAH   377       2.068   4.419   5.784  0.0000
ATOM   5701 N6   NAH   377       1.456   4.179   5.009  0.0000
ATOM   5702 C16  NAH   377       0.443   5.076   4.720  0.0000
ATOM   5703 H20  NAH   377       0.386   5.957   5.349  0.0000
ATOM   5704 C17  NAH   377      -0.428   4.873   3.696  0.0000
ATOM   5705 C18  NAH   377      -1.522   5.838   3.303  0.0000
ATOM   5706 O14  NAH   377      -2.428   5.527   2.574  0.0000
ATOM   5707 N7   NAH   377      -1.425   7.084   3.775  0.0000
ATOM   5708 H21  NAH   377      -0.629   7.354   4.332  0.0000
ATOM   5709 H27  NAH   377      -2.067   7.795   3.457  0.0000
ATOM   5710 C19  NAH   377      -0.294   3.674   2.918  0.0000
ATOM   5711 H22  NAH   377      -1.219   3.098   2.976  0.0000
ATOM   5712 H28  NAH   377      -0.188   3.999   1.881  0.0000
ATOM   5713 C20  NAH   377       0.800   2.781   3.233  0.0000
ATOM   5714 H23  NAH   377       1.138   2.101   2.455  0.0000
ATOM   5715 C21  NAH   377       1.625   3.027   4.257  0.0000
ATOM   5716 H24  NAH   377       2.531   2.460   4.438  0.0000
TER              TER
ATOM   5717 O1   XOH   378      -0.936   1.009   5.126  0.0000
ATOM   5718 H1   XOH   378      -0.549   1.311   5.947  0.0000
END
