# Supplementary material for: Benchmark Study for Calculations of pK a Values of Metal Ligands in Proteins
Source: J Chem Theory Comput. 2026 Jul 6;22(14):7420–35. doi: 10.1021/acs.jctc.6c00884 (PMC13421986; doi:10.1021/acs.jctc.6c00884)
Supplement: Supplementary file 1 [file ct6c00884_si_001.zip › coords/ADH-TFE/1-Min_AH/pdb.in1]

01-ADH AH, CH=0
REMARK default_name
1AXE
ATOM    720 HA   CYM    46       3.502  -2.756   5.237  0.0000
ATOM    722 CB   CYM    46       2.521  -2.362   4.856  0.0000
ATOM    723 HB3  CYM    46       1.749  -2.882   5.423  0.0000
ATOM    724 HB2  CYM    46       2.424  -2.696   3.822  0.0000
ATOM    725 SG   CYM    46       2.281  -0.547   4.947  0.0000
TER              TER
ATOM   1018 HA   HID    67      -3.756  -5.115   3.862  0.0000
ATOM   1020 CB   HID    67      -4.035  -4.163   4.348  0.0000
ATOM   1021 HB2  HID    67      -4.699  -3.628   3.669  0.0000
ATOM   1022 HB3  HID    67      -4.576  -4.360   5.273  0.0000
ATOM   1023 CG   HID    67      -2.859  -3.285   4.638  0.0000
ATOM   1024 ND1  HID    67      -1.901  -3.551   5.586  0.0000
ATOM   1025 HD1  HID    67      -1.852  -4.338   6.218  0.0000
ATOM   1026 CE1  HID    67      -0.970  -2.596   5.539  0.0000
ATOM   1027 HE1  HID    67      -0.109  -2.599   6.191  0.0000
ATOM   1028 NE2  HID    67      -1.254  -1.694   4.598  0.0000
ATOM   1029 CD2  HID    67      -2.463  -2.133   4.023  0.0000
ATOM   1030 HD2  HID    67      -2.978  -1.658   3.201  0.0000
TER              TER
ATOM   2630 HA   CYM   174      -0.404  -0.564  -0.413  0.0000
ATOM   2632 CB   CYM   174      -0.418  -1.029   0.610  0.0000
ATOM   2633 HB3  CYM   174       0.359  -1.793   0.635  0.0000
ATOM   2634 HB2  CYM   174      -1.368  -1.543   0.757  0.0000
ATOM   2635 SG   CYM   174      -0.145   0.148   1.990  0.0000
TER              TER
ATOM   5642 ZN   ZN    375       0.257  -0.159   4.096  0.0000
TER              TER
ATOM   5698 H15  NAD   377       2.154   4.374   5.909  0.0000
ATOM   5700 N6   NAD   377       1.536   4.135   5.124  0.0000
ATOM   5701 C16  NAD   377       0.523   5.026   4.839  0.0000
ATOM   5702 H20  NAD   377       0.444   5.905   5.474  0.0000
ATOM   5703 C17  NAD   377      -0.358   4.806   3.786  0.0000
ATOM   5704 C18  NAD   377      -1.451   5.793   3.419  0.0000
ATOM   5705 O14  NAD   377      -2.355   5.476   2.688  0.0000
ATOM   5706 N7   NAD   377      -1.350   7.037   3.888  0.0000
ATOM   5707 H21  NAD   377      -0.662   7.301   4.578  0.0000
ATOM   5708 H27  NAD   377      -2.027   7.737   3.623  0.0000
ATOM   5709 C19  NAD   377      -0.187   3.641   3.034  0.0000
ATOM   5710 H22  NAD   377      -0.831   3.460   2.178  0.0000
ATOM   5711 C20  NAD   377       0.849   2.744   3.325  0.0000
ATOM   5712 H23  NAD   377       1.184   2.068   2.542  0.0000
ATOM   5713 C21  NAD   377       1.709   2.980   4.380  0.0000
ATOM   5714 H24  NAD   377       2.625   2.419   4.550  0.0000
TER              TER
ATOM   5715 O1   ETF   378      -0.794   0.907   5.217  0.0000
ATOM   5716 H3   ETF   378      -0.522   1.016   6.145  0.0000
ATOM   5717 C2   ETF   378      -1.581   2.063   5.035  0.0000
ATOM   5718 H1   ETF   378      -0.894   2.909   5.118  0.0000
ATOM   5719 H2   ETF   378      -2.133   2.041   4.092  0.0000
ATOM   5720 C1   ETF   378      -2.455   2.332   6.206  0.0000
ATOM   5721 F2   ETF   378      -1.799   2.284   7.365  0.0000
ATOM   5722 F3   ETF   378      -2.893   3.559   6.016  0.0000
ATOM   5723 F1   ETF   378      -3.522   1.557   6.300  0.0000
END
