# Supplementary material for: Benchmark Study for Calculations of pK a Values of Metal Ligands in Proteins
Source: J Chem Theory Comput. 2026 Jul 6;22(14):7420–35. doi: 10.1021/acs.jctc.6c00884 (PMC13421986; doi:10.1021/acs.jctc.6c00884)
Supplement: Supplementary file 1 [file ct6c00884_si_001.zip › coords/ADH-TFE/1-Min_AH/comqum.dat]

$title
01-ADH AH, CH=0
REMARK default_name
1AXE
$protein fixed
$junction=12
$junctions
     1      2     1.12380000000000 H1 
     6      7     1.10480000000000 HC 
    18     19     1.12380000000000 H1 
    24     25     1.02730000000000 HC 
$correspondance_list
     48
    720    722    723    724    725   1018   1020   1021   1022   1023   1024   1025
   1026   1027   1028   1029   1030   2630   2632   2633   2634   2635   5642   5698
   5700   5701   5702   5703   5704   5705   5706   5707   5708   5709   5710   5711
   5712   5713   5714   5715   5716   5717   5718   5719   5720   5721   5722   5723
$junction_atoms
     1     2    1.35789286349884
     6     7    1.38124547429399
    18    19    1.35789286349884
    24    25    1.42402414095201
$end
