# Supplementary material for: Benchmark Study for Calculations of pK a Values of Metal Ligands in Proteins
Source: J Chem Theory Comput. 2026 Jul 6;22(14):7420–35. doi: 10.1021/acs.jctc.6c00884 (PMC13421986; doi:10.1021/acs.jctc.6c00884)
Supplement: Supplementary file 1 [file ct6c00884_si_001.zip › coords/ADH-TFE/6-Big_A-/control]

$title
Big QM system, radius = 3.5 A, nresi = 3, natom =  485
REMARK default_name
1AXE
$operating system unix
$path
$symmetry c1
$coord   file=coord
$scfintunit
 unit=30       size=0        file=twoint
$scfiterlimit   300
$mvd
$moments
$pop
$statistics off
$optimize
 internal   off
 redundant  off
 cartesian  on
 global     off
 basis      off
$forceapprox    file=forceapprox
$interconversion  off
   qconv=1.d-10
   maxiter=25
$coordinateupdate
   dqmax=0.3
   interpolate  on
   statistics    5
$forceinit on
   diag=default
$forceupdate
   ahlrichs numgeo=0  mingeo=3 maxgeo=4 mode=<g|dq> dynamic fail=0.3
   threig=0.005  reseig=0.005  thrbig=3.0 scale=1.00  damping=0.0
$grad   file=gradient
$suspend off
$lock off
$dft
    functional   tpss
    gridsize   m3
$point_charges  file=pointcharges
$atoms
h  1,3-4,8,10-11,15,17-18,22,24,26-27,32,34,36-37,39-40,42-43,45,48-49,51-52,  \
   56,58,60-61,63,67,69,71-72,76-77,79-80,84,86,88-90,94,96-97,101,103,105-106 \
   109,111,114,118,120,122-123,125-126,133,135,137-139,143,145,147-151,153-154 \
   157,159,162,164,166,168,170,173,175,177,179,181-182,184-185,187,189-193,195 \
   197-199,201-202,204,206-208,210-211,213-214,218,220-221,225,227-228,232,234 \
   236-237,242,244-245,249,251-252,256,258-259,263,265,267,269-271,273-275,    \
   277-278,282,284,286-287,289-293,295,297,299-302,306,308-309,313,315,317-318 \
   320-324,326,328-330,334,336,338,340-342,344-345,347-349,353,355,357-358,361 \
   363,365,367,369-371,373-374,376,379-380,382-383,388,392-393,397,403-404,    \
   406-408,411,413-414,419,426-427,431,434-437,440,443,448-449,451,453,455,    \
   458-459,465-466,468-469,471-472,474-475,477-478,480-481,483-484             \
   basis =h def2-SV(P)                                                         \
   jbas  =h def2-SV(P)
c  2,5,9,12,16,19,23,25,29,33,35,38,41,46,53,57,59,64,68,70,73,78,81,85,87,91, \
   95,98,102,104,107,110,113,115,119,121,124,127,130,134,136,140,144,146,152,  \
   155-156,160-161,163,165,167,169,171-172,174,176,178,180,183,186,188,194,196 \
   203,205,212,215,219,222,226,229,233,235,239,243,246,250,253,257,260,264,266 \
   268,276,279,283,285,288,294,296,298,303,307,310,314,316,319,325,327,331,335 \
   337,339,343,346,350,354,356,359-360,362,364,366,368,372,377,386-387,390,394 \
   396,399-401,410,412,425,428-429,432,439,442,444-445,450,452,454,457,460     \
   basis =c def2-SV(P)                                                         \
   jbas  =c def2-SV(P)
o  6,13,20,30,54,62,65,74-75,82,92,99,116,128-129,131,141,200,209,216,223,230, \
   240,247,254,261,272,280,304,311,332,351,402,405,409,415,417-418,420,422-424 \
   430,433,438,446,456,464,467,470,473,476,479,482                             \
   basis =o def2-SV(P)                                                         \
   jbas  =o def2-SV(P)
n  7,14,21,31,44,47,50,55,66,83,93,100,108,112,117,132,142,158,217,224,231,241 \
   248,255,262,281,305,312,333,352,375,378,381,385,389,391,395,398,441,447     \
   basis =n def2-SV(P)                                                         \
   jbas  =n def2-SV(P)
s  28,238                                                                      \
   basis =s def2-SV(P)                                                         \
   jbas  =s def2-SV(P)
zn 384                                                                         \
   basis =zn def2-SV(P)                                                        \
   jbas  =zn def2-SV(P)
p  416,421                                                                     \
   basis =p def2-SV(P)                                                         \
   jbas  =p def2-SV(P)
f  461-463                                                                     \
   basis =f def2-SV(P)                                                         \
   jbas  =f def2-SV(P)
$basis    file=basis
$scfmo   file=mos
$closed shells
 a       1-957                                  ( 2 )
$thize     0.10000000E-04
$thime        5
$scfdamp   start=1.000  step=0.050  min=0.100
$scfdiis
$maxcor    500 MiB  per_core
$scforbitalshift  automatic=.1
$drvopt
   cartesian  on
   basis      off
   global     off
   hessian    on
   dipole     on
   nuclear polarizability
$energy    file=energy
$scfconv   6
$ricore    20000
$rij
$jbas    file=auxbasis
$disp3 bj
$rundimensions
   natoms=484
   nbf(CAO)=4141
   nbf(AO)=3898
$last step     define
$end
