# Supplementary material for: Benchmark Study for Calculations of pK a Values of Metal Ligands in Proteins
Source: J Chem Theory Comput. 2026 Jul 6;22(14):7420–35. doi: 10.1021/acs.jctc.6c00884 (PMC13421986; doi:10.1021/acs.jctc.6c00884)
Supplement: Supplementary file 1 [file ct6c00884_si_001.zip › coords/CA-WT/1-Min_AH/pdb.in1]

07-CABII WT-GLH106, AH, CH=+2
REMARK default_name
2ILI
ATOM   1424 HA   HID    92       0.907   5.427  -0.430  0.0000
ATOM   1426 CB   HID    92       1.127   5.665   0.626  0.0000
ATOM   1427 HB2  HID    92       2.166   5.965   0.763  0.0000
ATOM   1428 HB3  HID    92       0.476   6.492   0.910  0.0000
ATOM   1429 CG   HID    92       0.824   4.464   1.500  0.0000
ATOM   1430 ND1  HID    92      -0.409   4.232   2.053  0.0000
ATOM   1431 HD1  HID    92      -1.201   4.855   1.972  0.0000
ATOM   1432 CE1  HID    92      -0.357   3.062   2.709  0.0000
ATOM   1433 HE1  HID    92      -1.187   2.659   3.269  0.0000
ATOM   1434 NE2  HID    92       0.874   2.500   2.603  0.0000
ATOM   1435 CD2  HID    92       1.621   3.405   1.825  0.0000
ATOM   1436 HD2  HID    92       2.655   3.304   1.530  0.0000
TER              TER
ATOM   1461 HA   HID    94       6.726   1.213   0.293  0.0000
ATOM   1463 CB   HID    94       6.576   0.347   0.963  0.0000
ATOM   1464 HB2  HID    94       6.377  -0.541   0.363  0.0000
ATOM   1465 HB3  HID    94       7.495   0.176   1.524  0.0000
ATOM   1466 CG   HID    94       5.439   0.553   1.917  0.0000
ATOM   1467 ND1  HID    94       5.612   0.990   3.200  0.0000
ATOM   1468 HD1  HID    94       6.481   1.340   3.578  0.0000
ATOM   1469 CE1  HID    94       4.425   1.087   3.799  0.0000
ATOM   1470 HE1  HID    94       4.286   1.463   4.802  0.0000
ATOM   1471 NE2  HID    94       3.450   0.757   2.927  0.0000
ATOM   1472 CD2  HID    94       4.088   0.413   1.720  0.0000
ATOM   1473 HD2  HID    94       3.631   0.109   0.791  0.0000
TER              TER
ATOM   1810 HA   HIE   117      -1.056   0.250  -0.638  0.0000
ATOM   1812 CB   HIE   117      -0.728   0.315   0.416  0.0000
ATOM   1813 HB2  HIE   117      -0.231   1.274   0.560  0.0000
ATOM   1814 HB3  HIE   117      -1.600   0.268   1.068  0.0000
ATOM   1815 CG   HIE   117       0.215  -0.799   0.789  0.0000
ATOM   1816 ND1  HIE   117       1.044  -0.749   1.915  0.0000
ATOM   1817 CE1  HIE   117       1.724  -1.906   1.894  0.0000
ATOM   1818 HE1  HIE   117       2.369  -2.290   2.670  0.0000
ATOM   1819 NE2  HIE   117       1.366  -2.655   0.853  0.0000
ATOM   1820 HE2  HIE   117       1.736  -3.561   0.604  0.0000
ATOM   1821 CD2  HIE   117       0.412  -1.978   0.130  0.0000
ATOM   1822 HD2  HIE   117      -0.067  -2.319  -0.776  0.0000
TER              TER
ATOM   4074 ZN   ZN    259       1.468   0.712   3.125  0.0000
TER              TER
ATOM   4075 O    WAT   260       0.877   0.533   4.770  0.0000
ATOM   4076 H1   WAT   260       0.924   1.234   5.420  0.0000
ATOM   4077 H2   WAT   260       0.377  -0.160   5.201  0.0000
END
