# Supplementary material for: Benchmark Study for Calculations of pK a Values of Metal Ligands in Proteins
Source: J Chem Theory Comput. 2026 Jul 6;22(14):7420–35. doi: 10.1021/acs.jctc.6c00884 (PMC13421986; doi:10.1021/acs.jctc.6c00884)
Supplement: Supplementary file 1 [file ct6c00884_si_001.zip › coords/CA-WT/5-Big_AH/pdb.in1]

Big QM system, radius = 3.5 A, nresi = 0, natom =  357
REMARK default_name
ATOM     72 HB   TYR     5      12.109   3.075   7.807  0.0000
ATOM     75 CG   TYR     5      11.037   2.902   7.657  0.0000
ATOM     76 CD1  TYR     5      10.153   3.973   7.556  0.0000
ATOM     77 HD1  TYR     5      10.536   4.979   7.633  0.0000
ATOM     78 CE1  TYR     5       8.795   3.782   7.358  0.0000
ATOM     79 HE1  TYR     5       8.127   4.628   7.284  0.0000
ATOM     80 CZ   TYR     5       8.305   2.480   7.278  0.0000
ATOM     81 OH   TYR     5       6.972   2.299   7.074  0.0000
ATOM     82 HH   TYR     5       6.588   3.026   6.578  0.0000
ATOM     83 CE2  TYR     5       9.176   1.405   7.365  0.0000
ATOM     84 HE2  TYR     5       8.790   0.400   7.286  0.0000
ATOM     85 CD2  TYR     5      10.534   1.604   7.552  0.0000
ATOM     86 HD2  TYR     5      11.205   0.760   7.612  0.0000
TER              TER
ATOM    974 H    ALA    63       5.993   8.138   3.793  0.0000
ATOM    976 CA   ALA    63       5.728   7.931   2.739  0.0000
ATOM    977 HA   ALA    63       6.633   7.747   2.160  0.0000
ATOM    978 CB   ALA    63       4.802   6.716   2.619  0.0000
ATOM    979 HB1  ALA    63       3.790   6.986   2.918  0.0000
ATOM    980 HB2  ALA    63       4.790   6.354   1.591  0.0000
ATOM    981 HB3  ALA    63       5.146   5.919   3.279  0.0000
ATOM    982 C    ALA    63       5.054   9.199   2.213  0.0000
ATOM    983 O    ALA    63       5.043  10.223   2.895  0.0000
ATOM    984 N    PHE    64       4.508   9.142   1.008  0.0000
ATOM    985 H    PHE    64       4.535   8.274   0.491  0.0000
ATOM    986 CA   PHE    64       3.568  10.171   0.587  0.0000
ATOM    987 HA   PHE    64       3.469  10.889   1.402  0.0000
ATOM    988 HB   PHE    64       3.909  10.733  -0.303  0.0000
ATOM   1002 C    PHE    64       2.202   9.532   0.387  0.0000
ATOM   1003 O    PHE    64       2.084   8.445  -0.197  0.0000
ATOM   1004 N    ASN    65       1.163  10.218   0.829  0.0000
ATOM   1005 H    ASN    65       1.322  11.114   1.267  0.0000
ATOM   1006 CA   ASN    65      -0.207   9.752   0.649  0.0000
ATOM   1007 HA   ASN    65      -0.222   8.713   0.317  0.0000
ATOM   1008 CB   ASN    65      -1.010   9.845   1.951  0.0000
ATOM   1009 HB2  ASN    65      -0.889  10.834   2.393  0.0000
ATOM   1010 HB3  ASN    65      -2.069   9.703   1.736  0.0000
ATOM   1011 CG   ASN    65      -0.618   8.805   2.970  0.0000
ATOM   1012 OD1  ASN    65       0.218   7.959   2.710  0.0000
ATOM   1013 ND2  ASN    65      -1.210   8.916   4.142  0.0000
ATOM   1014 HD21 ASN    65      -0.950   8.278   4.880  0.0000
ATOM   1015 HD22 ASN    65      -1.838   9.689   4.309  0.0000
ATOM   1016 H    ASN    65      -0.725  10.374  -0.106  0.0000
TER              TER
ATOM   1389 HB   GLN    90      -4.690   7.572   1.793  0.0000
ATOM   1392 CG   GLN    90      -4.583   6.981   2.717  0.0000
ATOM   1393 HG2  GLN    90      -4.553   7.682   3.550  0.0000
ATOM   1394 HG3  GLN    90      -5.447   6.338   2.888  0.0000
ATOM   1395 CD   GLN    90      -3.330   6.135   2.825  0.0000
ATOM   1396 OE1  GLN    90      -2.617   5.885   1.863  0.0000
ATOM   1397 NE2  GLN    90      -3.088   5.652   4.030  0.0000
ATOM   1398 HE21 GLN    90      -2.256   5.102   4.188  0.0000
ATOM   1399 HE22 GLN    90      -3.707   5.880   4.794  0.0000
TER              TER
ATOM   1402 H    PHE    91      -3.665   6.084  -1.221  0.0000
ATOM   1404 CA   PHE    91      -2.897   5.330  -1.476  0.0000
ATOM   1405 HA   PHE    91      -3.019   4.485  -0.799  0.0000
ATOM   1406 CB   PHE    91      -3.043   4.815  -2.926  0.0000
ATOM   1407 HB2  PHE    91      -2.398   3.945  -3.046  0.0000
ATOM   1408 HB3  PHE    91      -4.071   4.473  -3.048  0.0000
ATOM   1409 CG   PHE    91      -2.703   5.793  -4.040  0.0000
ATOM   1410 CD1  PHE    91      -1.372   6.118  -4.366  0.0000
ATOM   1411 HD1  PHE    91      -0.560   5.670  -3.811  0.0000
ATOM   1412 CE1  PHE    91      -1.077   7.005  -5.400  0.0000
ATOM   1413 HE1  PHE    91      -0.056   7.266  -5.636  0.0000
ATOM   1414 CZ   PHE    91      -2.131   7.556  -6.131  0.0000
ATOM   1415 HZ   PHE    91      -1.920   8.246  -6.935  0.0000
ATOM   1416 CE2  PHE    91      -3.451   7.242  -5.820  0.0000
ATOM   1417 HE2  PHE    91      -4.249   7.681  -6.401  0.0000
ATOM   1418 CD2  PHE    91      -3.744   6.365  -4.769  0.0000
ATOM   1419 HD2  PHE    91      -4.770   6.114  -4.543  0.0000
ATOM   1420 C    PHE    91      -1.524   5.915  -1.168  0.0000
ATOM   1421 O    PHE    91      -1.288   7.126  -1.145  0.0000
ATOM   1422 N    HID    92      -0.577   4.995  -1.034  0.0000
ATOM   1423 H    HID    92      -0.835   4.021  -1.099  0.0000
ATOM   1424 CA   HID    92       0.821   5.329  -0.855  0.0000
ATOM   1425 HA   HID    92       1.073   6.200  -1.457  0.0000
ATOM   1426 CB   HID    92       1.101   5.678   0.622  0.0000
ATOM   1427 HB2  HID    92       2.145   6.004   0.757  0.0000
ATOM   1428 HB3  HID    92       0.449   6.533   0.843  0.0000
ATOM   1429 CG   HID    92       0.820   4.518   1.507  0.0000
ATOM   1430 ND1  HID    92      -0.421   4.268   2.062  0.0000
ATOM   1431 HD1  HID    92      -1.237   4.898   1.968  0.0000
ATOM   1432 CE1  HID    92      -0.395   3.080   2.697  0.0000
ATOM   1433 HE1  HID    92      -1.234   2.654   3.245  0.0000
ATOM   1434 NE2  HID    92       0.824   2.543   2.575  0.0000
ATOM   1435 CD2  HID    92       1.596   3.433   1.848  0.0000
ATOM   1436 HD2  HID    92       2.646   3.239   1.623  0.0000
ATOM   1437 C    HID    92       1.658   4.150  -1.321  0.0000
ATOM   1438 O    HID    92       1.127   3.087  -1.648  0.0000
ATOM   1439 N    PHE    93       2.964   4.312  -1.279  0.0000
ATOM   1440 H    PHE    93       3.341   5.186  -0.940  0.0000
ATOM   1441 CA   PHE    93       3.916   3.295  -1.685  0.0000
ATOM   1442 HA   PHE    93       3.386   2.366  -1.897  0.0000
ATOM   1443 HB   PHE    93       4.465   3.601  -2.596  0.0000
ATOM   1457 C    PHE    93       4.930   3.050  -0.583  0.0000
ATOM   1458 O    PHE    93       5.154   3.884   0.306  0.0000
ATOM   1459 N    HID    94       5.567   1.889  -0.674  0.0000
ATOM   1460 H    HID    94       5.284   1.260  -1.413  0.0000
ATOM   1461 CA   HID    94       6.792   1.544   0.038  0.0000
ATOM   1462 HA   HID    94       7.135   2.395   0.623  0.0000
ATOM   1463 CB   HID    94       6.639   0.315   0.953  0.0000
ATOM   1464 HB2  HID    94       6.483  -0.562   0.299  0.0000
ATOM   1465 HB3  HID    94       7.589   0.175   1.497  0.0000
ATOM   1466 CG   HID    94       5.497   0.477   1.889  0.0000
ATOM   1467 ND1  HID    94       5.620   0.935   3.190  0.0000
ATOM   1468 HD1  HID    94       6.497   1.299   3.604  0.0000
ATOM   1469 CE1  HID    94       4.391   1.067   3.730  0.0000
ATOM   1470 HE1  HID    94       4.197   1.440   4.736  0.0000
ATOM   1471 NE2  HID    94       3.474   0.678   2.840  0.0000
ATOM   1472 CD2  HID    94       4.145   0.302   1.691  0.0000
ATOM   1473 HD2  HID    94       3.625  -0.030   0.790  0.0000
ATOM   1474 C    HID    94       7.825   1.209  -1.013  0.0000
ATOM   1475 O    HID    94       7.483   0.548  -2.004  0.0000
ATOM   1476 N    TRP    95       9.071   1.630  -0.835  0.0000
ATOM   1477 H    TRP    95       9.330   2.145  -0.006  0.0000
ATOM   1478 CA   TRP    95      10.081   1.385  -1.845  0.0000
ATOM   1479 HA   TRP    95       9.899   0.424  -2.325  0.0000
ATOM   1480 CB   TRP    95      10.047   2.472  -2.930  0.0000
ATOM   1481 HB2  TRP    95      10.754   2.218  -3.720  0.0000
ATOM   1482 HB3  TRP    95       9.055   2.475  -3.382  0.0000
ATOM   1483 CG   TRP    95      10.333   3.862  -2.459  0.0000
ATOM   1484 CD1  TRP    95      11.549   4.458  -2.430  0.0000
ATOM   1485 HD1  TRP    95      12.474   3.995  -2.740  0.0000
ATOM   1486 NE1  TRP    95      11.418   5.732  -1.930  0.0000
ATOM   1487 HE1  TRP    95      12.177   6.350  -1.682  0.0000
ATOM   1488 CE2  TRP    95      10.099   5.980  -1.615  0.0000
ATOM   1489 CZ2  TRP    95       9.488   7.115  -1.098  0.0000
ATOM   1490 HZ2  TRP    95      10.065   8.003  -0.890  0.0000
ATOM   1491 CH2  TRP    95       8.120   7.058  -0.881  0.0000
ATOM   1492 HH2  TRP    95       7.621   7.929  -0.483  0.0000
ATOM   1493 CZ3  TRP    95       7.367   5.910  -1.177  0.0000
ATOM   1494 HZ3  TRP    95       6.304   5.902  -0.985  0.0000
ATOM   1495 CE3  TRP    95       7.988   4.770  -1.699  0.0000
ATOM   1496 HE3  TRP    95       7.424   3.882  -1.943  0.0000
ATOM   1497 CD2  TRP    95       9.381   4.806  -1.930  0.0000
ATOM   1498 H    TRP    95      11.093   1.336  -1.400  0.0000
TER              TER
ATOM   1573 H    GLY   102      12.009  -3.006  -1.451  0.0000
ATOM   1575 CA   GLY   102      11.277  -2.178  -1.398  0.0000
ATOM   1576 HA2  GLY   102      11.594  -1.475  -0.627  0.0000
ATOM   1577 HA3  GLY   102      11.227  -1.654  -2.352  0.0000
ATOM   1578 C    GLY   102       9.875  -2.640  -1.076  0.0000
ATOM   1579 O    GLY   102       9.132  -1.944  -0.385  0.0000
ATOM   1580 N    SER   103       9.482  -3.827  -1.558  0.0000
ATOM   1581 H    SER   103      10.089  -4.361  -2.163  0.0000
ATOM   1582 CA   SER   103       8.149  -4.312  -1.225  0.0000
ATOM   1583 HA   SER   103       7.451  -3.480  -1.321  0.0000
ATOM   1584 HB   SER   103       7.807  -5.089  -1.936  0.0000
ATOM   1589 C    SER   103       8.088  -4.795   0.220  0.0000
ATOM   1590 O    SER   103       9.098  -5.121   0.850  0.0000
ATOM   1591 N    GLH   104       6.868  -4.824   0.736  0.0000
ATOM   1592 H    GLH   104       6.088  -4.670   0.113  0.0000
ATOM   1593 CA   GLH   104       6.584  -5.301   2.079  0.0000
ATOM   1594 HA   GLH   104       7.469  -5.221   2.710  0.0000
ATOM   1595 CB   GLH   104       5.477  -4.438   2.683  0.0000
ATOM   1596 HB2  GLH   104       4.610  -4.411   2.024  0.0000
ATOM   1597 HB3  GLH   104       5.145  -4.826   3.646  0.0000
ATOM   1598 CG   GLH   104       5.999  -3.019   2.888  0.0000
ATOM   1599 HG2  GLH   104       7.040  -3.078   3.206  0.0000
ATOM   1600 HG3  GLH   104       5.944  -2.445   1.963  0.0000
ATOM   1601 CD   GLH   104       5.246  -2.326   3.973  0.0000
ATOM   1602 OE1  GLH   104       4.024  -2.268   3.955  0.0000
ATOM   1603 OE2  GLH   104       5.956  -1.763   4.908  0.0000
ATOM   1604 HE2  GLH   104       5.521  -1.185   5.539  0.0000
ATOM   1605 H    GLH   104       6.318  -6.374   2.022  0.0000
TER              TER
ATOM   1611 HB   HIP   105       3.259  -8.604   0.531  0.0000
ATOM   1614 CG   HIP   105       2.463  -8.371   1.239  0.0000
ATOM   1615 ND1  HIP   105       1.929  -7.109   1.383  0.0000
ATOM   1616 HD1  HIP   105       2.119  -6.331   0.767  0.0000
ATOM   1617 CE1  HIP   105       1.032  -7.150   2.375  0.0000
ATOM   1618 HE1  HIP   105       0.383  -6.329   2.644  0.0000
ATOM   1619 NE2  HIP   105       0.951  -8.396   2.870  0.0000
ATOM   1620 HE2  HIP   105       0.269  -8.728   3.538  0.0000
ATOM   1621 CD2  HIP   105       1.846  -9.176   2.167  0.0000
ATOM   1622 HD2  HIP   105       2.031 -10.233   2.290  0.0000
TER              TER
ATOM   1764 H    ALA   114       8.809  -1.823  -5.033  0.0000
ATOM   1766 CA   ALA   114       8.122  -1.177  -4.455  0.0000
ATOM   1767 HA   ALA   114       8.506  -1.080  -3.439  0.0000
ATOM   1768 CB   ALA   114       7.985   0.220  -5.086  0.0000
ATOM   1769 HB1  ALA   114       7.164   0.778  -4.634  0.0000
ATOM   1770 HB2  ALA   114       8.909   0.777  -4.933  0.0000
ATOM   1771 HB3  ALA   114       7.830   0.148  -6.162  0.0000
ATOM   1772 C    ALA   114       6.790  -1.897  -4.373  0.0000
ATOM   1773 O    ALA   114       6.542  -2.911  -5.025  0.0000
ATOM   1774 N    GLU   115       5.910  -1.333  -3.561  0.0000
ATOM   1775 H    GLU   115       6.202  -0.528  -3.026  0.0000
ATOM   1776 CA   GLU   115       4.578  -1.867  -3.359  0.0000
ATOM   1777 HA   GLU   115       4.262  -2.406  -4.252  0.0000
ATOM   1778 CB   GLU   115       4.576  -2.839  -2.175  0.0000
ATOM   1779 HB2  GLU   115       5.349  -3.580  -2.378  0.0000
ATOM   1780 HB3  GLU   115       4.842  -2.308  -1.261  0.0000
ATOM   1781 CG   GLU   115       3.253  -3.569  -1.964  0.0000
ATOM   1782 HG2  GLU   115       2.485  -2.845  -1.692  0.0000
ATOM   1783 HG3  GLU   115       2.957  -4.042  -2.901  0.0000
ATOM   1784 CD   GLU   115       3.366  -4.634  -0.889  0.0000
ATOM   1785 OE1  GLU   115       4.459  -5.201  -0.691  0.0000
ATOM   1786 OE2  GLU   115       2.340  -4.917  -0.211  0.0000
ATOM   1787 C    GLU   115       3.625  -0.696  -3.117  0.0000
ATOM   1788 O    GLU   115       3.887   0.155  -2.262  0.0000
ATOM   1789 N    LEU   116       2.540  -0.686  -3.856  0.0000
ATOM   1790 H    LEU   116       2.425  -1.437  -4.522  0.0000
ATOM   1791 CA   LEU   116       1.460   0.288  -3.791  0.0000
ATOM   1792 HA   LEU   116       1.823   1.238  -3.400  0.0000
ATOM   1793 HB   LEU   116       1.065   0.435  -4.815  0.0000
ATOM   1806 C    LEU   116       0.382  -0.275  -2.866  0.0000
ATOM   1807 O    LEU   116      -0.033  -1.427  -3.025  0.0000
ATOM   1808 N    HIE   117      -0.077   0.552  -1.932  0.0000
ATOM   1809 H    HIE   117       0.305   1.486  -1.894  0.0000
ATOM   1810 CA   HIE   117      -1.185   0.233  -1.039  0.0000
ATOM   1811 HA   HIE   117      -1.564  -0.774  -1.240  0.0000
ATOM   1812 CB   HIE   117      -0.729   0.324   0.413  0.0000
ATOM   1813 HB2  HIE   117      -0.208   1.292   0.529  0.0000
ATOM   1814 HB3  HIE   117      -1.607   0.341   1.090  0.0000
ATOM   1815 CG   HIE   117       0.166  -0.818   0.742  0.0000
ATOM   1816 ND1  HIE   117       0.950  -0.818   1.888  0.0000
ATOM   1817 CE1  HIE   117       1.623  -1.975   1.902  0.0000
ATOM   1818 HE1  HIE   117       2.302  -2.309   2.670  0.0000
ATOM   1819 NE2  HIE   117       1.282  -2.714   0.834  0.0000
ATOM   1820 HE2  HIE   117       1.679  -3.626   0.554  0.0000
ATOM   1821 CD2  HIE   117       0.374  -2.010   0.082  0.0000
ATOM   1822 HD2  HIE   117      -0.006  -2.407  -0.853  0.0000
ATOM   1823 C    HIE   117      -2.326   1.201  -1.252  0.0000
ATOM   1824 O    HIE   117      -2.164   2.385  -0.979  0.0000
ATOM   1825 N    LEU   118      -3.462   0.693  -1.726  0.0000
ATOM   1826 H    LEU   118      -3.490  -0.283  -1.983  0.0000
ATOM   1827 CA   LEU   118      -4.697   1.469  -1.839  0.0000
ATOM   1828 HA   LEU   118      -4.489   2.538  -1.806  0.0000
ATOM   1829 HB   LEU   118      -5.222   1.239  -2.786  0.0000
ATOM   1842 H    LEU   118      -5.291   1.196  -0.945  0.0000
TER              TER
ATOM   1848 HB   VAL   119      -5.147   2.515   2.649  0.0000
ATOM   1854 CG2  VAL   119      -4.072   2.277   2.641  0.0000
ATOM   1855 HG21 VAL   119      -3.927   1.202   2.750  0.0000
ATOM   1856 HG22 VAL   119      -3.613   2.622   1.714  0.0000
ATOM   1857 HG23 VAL   119      -3.591   2.796   3.470  0.0000
TER              TER
ATOM   2166 HB   VAL   140      -4.310  -2.403   2.133  0.0000
ATOM   2168 CG1  VAL   140      -3.548  -1.871   1.542  0.0000
ATOM   2169 HG11 VAL   140      -3.222  -2.479   0.699  0.0000
ATOM   2170 HG12 VAL   140      -3.949  -0.928   1.171  0.0000
ATOM   2171 HG13 VAL   140      -2.684  -1.660   2.172  0.0000
TER              TER
ATOM   2178 H    LEU   141      -5.508  -3.118  -1.207  0.0000
ATOM   2180 CA   LEU   141      -5.233  -3.567  -2.174  0.0000
ATOM   2181 HA   LEU   141      -5.411  -4.642  -2.138  0.0000
ATOM   2182 HB   LEU   141      -5.884  -3.134  -2.949  0.0000
ATOM   2195 C    LEU   141      -3.746  -3.275  -2.376  0.0000
ATOM   2196 O    LEU   141      -3.329  -2.109  -2.446  0.0000
ATOM   2197 N    GLY   142      -2.964  -4.343  -2.436  0.0000
ATOM   2198 H    GLY   142      -3.393  -5.257  -2.425  0.0000
ATOM   2199 CA   GLY   142      -1.518  -4.249  -2.606  0.0000
ATOM   2200 HA2  GLY   142      -1.184  -3.240  -2.363  0.0000
ATOM   2201 HA3  GLY   142      -1.027  -4.940  -1.922  0.0000
ATOM   2202 C    GLY   142      -1.118  -4.625  -4.007  0.0000
ATOM   2203 O    GLY   142      -1.599  -5.643  -4.524  0.0000
ATOM   2204 N    ILE   143      -0.242  -3.815  -4.597  0.0000
ATOM   2205 H    ILE   143       0.066  -2.984  -4.113  0.0000
ATOM   2206 CA   ILE   143       0.177  -4.014  -5.987  0.0000
ATOM   2207 HA   ILE   143      -0.095  -5.020  -6.307  0.0000
ATOM   2208 HB   ILE   143      -0.320  -3.295  -6.656  0.0000
ATOM   2221 H    ILE   143       1.274  -3.921  -6.005  0.0000
TER              TER
ATOM   3016 H    LEU   195      -1.984  -2.959   9.477  0.0000
ATOM   3018 CA   LEU   195      -1.406  -2.120   9.059  0.0000
ATOM   3019 HA   LEU   195      -1.644  -1.988   8.004  0.0000
ATOM   3020 HB   LEU   195      -1.594  -1.196   9.628  0.0000
ATOM   3033 C    LEU   195       0.078  -2.455   9.210  0.0000
ATOM   3034 O    LEU   195       0.506  -3.109  10.164  0.0000
ATOM   3035 N    THR   196       0.869  -1.993   8.236  0.0000
ATOM   3036 H    THR   196       0.491  -1.473   7.457  0.0000
ATOM   3037 CA   THR   196       2.300  -2.289   8.257  0.0000
ATOM   3038 HA   THR   196       2.494  -3.163   8.878  0.0000
ATOM   3039 CB   THR   196       2.831  -2.615   6.859  0.0000
ATOM   3040 HB   THR   196       3.880  -2.897   6.945  0.0000
ATOM   3041 CG2  THR   196       2.072  -3.782   6.206  0.0000
ATOM   3042 HG21 THR   196       2.618  -4.135   5.332  0.0000
ATOM   3043 HG22 THR   196       1.981  -4.599   6.922  0.0000
ATOM   3044 HG23 THR   196       1.077  -3.452   5.908  0.0000
ATOM   3045 OG1  THR   196       2.737  -1.446   6.068  0.0000
ATOM   3046 HG1  THR   196       3.240  -1.658   5.278  0.0000
ATOM   3047 C    THR   196       3.124  -1.155   8.857  0.0000
ATOM   3048 O    THR   196       4.352  -1.279   8.922  0.0000
ATOM   3049 N    THR   197       2.440  -0.095   9.291  0.0000
ATOM   3050 H    THR   197       1.432  -0.079   9.231  0.0000
ATOM   3051 CA   THR   197       3.075   0.986  10.038  0.0000
ATOM   3052 HA   THR   197       4.136   0.776  10.175  0.0000
ATOM   3053 CB   THR   197       2.925   2.325   9.329  0.0000
ATOM   3054 HB   THR   197       3.201   3.142   9.996  0.0000
ATOM   3055 CG2  THR   197       3.815   2.359   8.100  0.0000
ATOM   3056 HG21 THR   197       4.847   2.219   8.424  0.0000
ATOM   3057 HG22 THR   197       3.533   1.576   7.396  0.0000
ATOM   3058 HG23 THR   197       3.726   3.332   7.618  0.0000
ATOM   3059 OG1  THR   197       1.556   2.464   8.913  0.0000
ATOM   3060 HG1  THR   197       1.065   3.009   9.533  0.0000
ATOM   3061 H    THR   197       2.586   1.072  11.021  0.0000
TER              TER
ATOM   3189 HB   TRP   206      -3.608  -8.109   3.175  0.0000
ATOM   3192 CG   TRP   206      -3.102  -7.368   3.813  0.0000
ATOM   3193 CD1  TRP   206      -3.024  -7.323   5.172  0.0000
ATOM   3194 HD1  TRP   206      -3.506  -8.043   5.817  0.0000
ATOM   3195 NE1  TRP   206      -2.349  -6.193   5.570  0.0000
ATOM   3196 HE1  TRP   206      -2.319  -5.829   6.512  0.0000
ATOM   3197 CE2  TRP   206      -1.956  -5.489   4.467  0.0000
ATOM   3198 CZ2  TRP   206      -1.251  -4.306   4.326  0.0000
ATOM   3199 HZ2  TRP   206      -0.923  -3.781   5.211  0.0000
ATOM   3200 CH2  TRP   206      -1.010  -3.831   3.046  0.0000
ATOM   3201 HH2  TRP   206      -0.490  -2.893   2.917  0.0000
ATOM   3202 CZ3  TRP   206      -1.474  -4.516   1.909  0.0000
ATOM   3203 HZ3  TRP   206      -1.296  -4.110   0.925  0.0000
ATOM   3204 CE3  TRP   206      -2.180  -5.709   2.033  0.0000
ATOM   3205 HE3  TRP   206      -2.563  -6.222   1.163  0.0000
ATOM   3206 CD2  TRP   206      -2.430  -6.203   3.322  0.0000
TER              TER
ATOM   3756 H    ASN   241      11.218   2.447   3.375  0.0000
ATOM   3758 CA   ASN   241      10.374   2.610   4.063  0.0000
ATOM   3759 HA   ASN   241      10.762   2.690   5.079  0.0000
ATOM   3760 CB   ASN   241       9.664   3.932   3.756  0.0000
ATOM   3761 HB2  ASN   241       8.854   4.082   4.470  0.0000
ATOM   3762 HB3  ASN   241      10.373   4.751   3.873  0.0000
ATOM   3763 CG   ASN   241       9.118   3.988   2.364  0.0000
ATOM   3764 OD1  ASN   241       9.417   3.171   1.512  0.0000
ATOM   3765 ND2  ASN   241       8.279   4.986   2.129  0.0000
ATOM   3766 HD21 ASN   241       8.067   5.181   1.161  0.0000
ATOM   3767 HD22 ASN   241       8.114   5.670   2.854  0.0000
ATOM   3768 C    ASN   241       9.403   1.423   4.061  0.0000
ATOM   3769 O    ASN   241       8.181   1.599   3.996  0.0000
ATOM   3770 N    TRP   242       9.959   0.221   4.160  0.0000
ATOM   3771 H    TRP   242      10.960   0.170   4.285  0.0000
ATOM   3772 CA   TRP   242       9.213  -1.036   4.156  0.0000
ATOM   3773 HA   TRP   242       8.146  -0.814   4.126  0.0000
ATOM   3774 CB   TRP   242       9.537  -1.898   2.914  0.0000
ATOM   3775 HB2  TRP   242       9.076  -2.881   3.010  0.0000
ATOM   3776 HB3  TRP   242       9.115  -1.402   2.039  0.0000
ATOM   3777 HG   TRP   242      10.610  -2.069   2.735  0.0000
ATOM   3792 H    TRP   242       9.413  -1.603   5.078  0.0000
TER              TER
ATOM   4074 ZN   ZN    259       1.511   0.757   2.982  0.0000
TER              TER
ATOM   4075 O    WAT   260       1.229   0.603   4.907  0.0000
ATOM   4076 H1   WAT   260       1.113   1.482   5.424  0.0000
ATOM   4077 H2   WAT   260       0.616  -0.102   5.279  0.0000
TER              TER
ATOM   4078 O    WAT   261       0.942   2.761   6.124  0.0000
ATOM   4079 H1   WAT   261       1.104   2.783   7.067  0.0000
ATOM   4080 H2   WAT   261       0.137   3.264   6.007  0.0000
TER              TER
ATOM   4081 O    WAT   262       6.169   3.700   2.973  0.0000
ATOM   4082 H1   WAT   262       6.994   4.135   2.759  0.0000
ATOM   4083 H2   WAT   262       5.674   3.707   2.154  0.0000
TER              TER
ATOM   4084 O    WAT   263       2.846   4.242   4.923  0.0000
ATOM   4085 H1   WAT   263       2.151   3.776   5.387  0.0000
ATOM   4086 H2   WAT   263       2.459   5.089   4.701  0.0000
TER              TER
ATOM   4087 O    WAT   264       1.474   6.513   4.616  0.0000
ATOM   4088 H1   WAT   264       0.719   6.579   5.201  0.0000
ATOM   4089 H2   WAT   264       1.198   6.964   3.818  0.0000
TER              TER
ATOM   4090 O    WAT   265       3.973   6.809  -0.990  0.0000
ATOM   4091 H1   WAT   265       3.229   7.354  -0.738  0.0000
ATOM   4092 H2   WAT   265       4.404   7.300  -1.689  0.0000
TER              TER
ATOM   4093 O    WAT   266       5.871  -0.091   6.861  0.0000
ATOM   4094 H1   WAT   266       6.321   0.745   6.980  0.0000
ATOM   4095 H2   WAT   266       5.536  -0.309   7.730  0.0000
TER              TER
ATOM   4186 O    WAT   297      -0.579  -1.082   5.590  0.0000
ATOM   4187 H1   WAT   297      -0.917  -1.946   5.355  0.0000
ATOM   4188 H2   WAT   297      -1.318  -0.643   6.011  0.0000
TER              TER
ATOM   4798 O    WAT   501      -1.281   4.038   5.628  0.0000
ATOM   4799 H1   WAT   501      -1.040   4.949   5.797  0.0000
ATOM   4800 H2   WAT   501      -2.022   3.874   6.212  0.0000
TER              TER
ATOM   4861 O    WAT   522       5.504   3.981   5.341  0.0000
ATOM   4862 H1   WAT   522       5.889   3.905   4.467  0.0000
ATOM   4863 H2   WAT   522       4.565   4.076   5.181  0.0000
END
