# Supplementary material for: Benchmark Study for Calculations of pK a Values of Metal Ligands in Proteins
Source: J Chem Theory Comput. 2026 Jul 6;22(14):7420–35. doi: 10.1021/acs.jctc.6c00884 (PMC13421986; doi:10.1021/acs.jctc.6c00884)
Supplement: Supplementary file 1 [file ct6c00884_si_001.zip › coords/CA-WT/5-Big_AH/control]

$title
Big QM system, radius = 3.5 A, nresi = 0, natom =  357
REMARK default_name
$operating system unix
$path
$symmetry c1
$coord   file=coord
$scfintunit
 unit=30       size=0        file=twoint
$scfiterlimit   300
$mvd
$moments
$pop
$statistics off
$optimize
 internal   off
 redundant  off
 cartesian  on
 global     off
 basis      off
$forceapprox    file=forceapprox
$interconversion  off
   qconv=1.d-10
   maxiter=25
$coordinateupdate
   dqmax=0.3
   interpolate  on
   statistics    5
$forceinit off
   diag=default
$forceupdate
   ahlrichs numgeo=193  mingeo=3 maxgeo=4 mode=<g|dq> dynamic fail=0.3
   threig=0.005  reseig=0.005  thrbig=3.0 scale=1.00  damping=0.0
$grad   file=gradient
$suspend off
$lock off
$dft
   functional tpss
   gridsize   m3
$point_charges  file=pointcharges
$atoms
h  1,4,6,9,11,13-14,16,18-20,24,26-27,31,33,35-36,40-43,45-46,50-52,54,56-57,  \
   60,62,64,66,68,72,74,76-77,80,82,85,89,91-92,96,98,100-101,104,106,109,113, \
   115,117-118,121,123,126,128,130,132,134-135,137-138,142,144-145,149,151,    \
   153-154,156-157,161-163,166,168,170,172-173,175,177-179,183,185,187-188,    \
   190-191,198,200-201,205,207,209-210,214,216,218,222,224-227,229-232,234-237 \
   239-240,244,246-247,251,253-256,258-259,263,265,267,269-271,273,277,279,281 \
   283-285,287-289,292,294,297,299,301,303,305,307,309-310,314-315,319,321,    \
   323-326,329-330,332-333,335-336,338-339,341-342,344-345,347-348,350-351,    \
   353-354,356-357                                                             \
   basis =h def2-SV(P)                                                         \
   jbas  =h def2-SV(P)
c  2-3,5,7,10,12,15,17,21,25,28,32,34,37,44,47,53,55,58-59,61,63,65,67,69,73,  \
   75,78,81,84,86,90,93,97,99,102,105,108,110,114,116,119-120,124-125,127,129, \
   131,133,136,139,143,146,150,152,155,158,164,167,171,174,176,180,184,186,189 \
   192,195,199,202,206,208,211,213,217,219,223,228,233,238,241,245,248,252,257 \
   260,264,266,268,274,278,280,282,290-291,295-296,298,300,302,304,306,308,311 \
   316,320,322                                                                 \
   basis =c def2-SV(P)                                                         \
   jbas  =c def2-SV(P)
o  8,22,29,38,48,70,87,94,111,140,147,159-160,181,193-194,196,203,220,242,249, \
   261,272,275,286,312,317,328,331,334,337,340,343,346,349,352,355             \
   basis =o def2-SV(P)                                                         \
   jbas  =o def2-SV(P)
n  23,30,39,49,71,79,83,88,95,103,107,112,122,141,148,165,169,182,197,204,212, \
   215,221,243,250,262,276,293,313,318                                         \
   basis =n def2-SV(P)                                                         \
   jbas  =n def2-SV(P)
zn 327                                                                         \
   basis =zn def2-SV(P)                                                        \
   jbas  =zn def2-SV(P)
$basis    file=basis
$rundimensions
   dim(fock,dens)=4505193
   natoms=357
   nshell=1418
   nbf(CAO)=3000
   dim(trafo[SAO<-->AO/CAO])=3352
   rhfshells=1
   nbf(AO)=2824
$scfmo   file=mos
$closed shells
 a       1-679                                  ( 2 )
$thize     0.10000000E-04
$thime        5
$scfdump
$scfdiis
$maxcor    500 MiB  per_core
$scforbitalshift  automatic=.1
$drvopt
   cartesian  on
   basis      off
   global     off
   hessian    on
   dipole     on
   nuclear polarizability
$energy    file=energy
$scfconv   6
$scfdamp   start=0.700  step=0.050  min=0.050
$ricore     2500
$rij
$jbas    file=auxbasis
$disp3 bj
$last step     ridft
$last SCF energy change =-0.63832886E-06
$charge from ridft
          1.537 (not to be modified here)
$dipole from ridft
  x    45.41420859142796    y  -166.39263296394691    z   128.49113465559179
   | dipole | =  546.6801494149  debye
$maximum norm of cartesian gradient = 0.11361350E-03
$orbital_max_rnorm 0.76769539782131E-05
$subenergy  Etot         E1                  Ej                Ex
-10388.47992341    -139447.2960323     67571.16821035    -1198.782099885    -46.
$end
