# Supplementary material for: Benchmark Study for Calculations of pK a Values of Metal Ligands in Proteins
Source: J Chem Theory Comput. 2026 Jul 6;22(14):7420–35. doi: 10.1021/acs.jctc.6c00884 (PMC13421986; doi:10.1021/acs.jctc.6c00884)
Supplement: Supplementary file 1 [file ct6c00884_si_001.zip › coords/CA-WT/6-Big_A-/comqum.dat]

$title
Big QM system, radius = 3.5 A, nresi = 0, natom =  357
REMARK default_name
$protein fixed
$junction=-1
$junctions
     1      2     1.09630000000000 HC
    14     15     1.10650000000000 HC
    27     25     1.10680000000000 HC
    42     32     1.10700000000000 HC
    43     44     1.10190000000000 HC
    52     53     1.10650000000000 HC
    92     90     1.10680000000000 HC
   134    114     1.10700000000000 HC
   135    136     1.10650000000000 HC
   145    143     1.10680000000000 HC
   162    150     1.10700000000000 HC
   163    164     1.09040000000000 HC
   173    174     1.10650000000000 HC
   201    199     1.10680000000000 HC
   225    223     1.10680000000000 HC
   226    223     1.10700000000000 HC
   227    228     1.10100000000000 HC
   232    233     1.10100000000000 HC
   237    238     1.10100000000000 HC
   240    238     1.10100000000000 HC
   254    252     1.10100000000000 HC
   255    252     1.10100000000000 HC
   256    257     1.10100000000000 HC
   259    257     1.10100000000000 HC
   288    278     1.10100000000000 HC
   289    290     1.10100000000000 HC
   305    306     1.10100000000000 HC
   325    322     1.10100000000000 HC
   326    320     1.10100000000000 HC
$correspondance_list
    356
     72     75     76     77     78     79     80     81     82     83     84     85
     86    974    976    977    978    979    980    981    982    983    984    985
    986    987    988   1002   1003   1004   1005   1006   1007   1008   1009   1010
   1011   1012   1013   1014   1015   1016   1389   1392   1393   1394   1395   1396
   1397   1398   1399   1402   1404   1405   1406   1407   1408   1409   1410   1411
   1412   1413   1414   1415   1416   1417   1418   1419   1420   1421   1422   1423
   1424   1425   1426   1427   1428   1429   1430   1431   1432   1433   1434   1435
   1436   1437   1438   1439   1440   1441   1442   1443   1457   1458   1459   1460
   1461   1462   1463   1464   1465   1466   1467   1468   1469   1470   1471   1472
   1473   1474   1475   1476   1477   1478   1479   1480   1481   1482   1483   1484
   1485   1486   1487   1488   1489   1490   1491   1492   1493   1494   1495   1496
   1497   1498   1573   1575   1576   1577   1578   1579   1580   1581   1582   1583
   1584   1589   1590   1591   1592   1593   1594   1595   1596   1597   1598   1599
   1600   1601   1602   1603   1604   1605   1611   1614   1615   1616   1617   1618
   1619   1620   1621   1622   1764   1766   1767   1768   1769   1770   1771   1772
   1773   1774   1775   1776   1777   1778   1779   1780   1781   1782   1783   1784
   1785   1786   1787   1788   1789   1790   1791   1792   1793   1806   1807   1808
   1809   1810   1811   1812   1813   1814   1815   1816   1817   1818   1819   1820
   1821   1822   1823   1824   1825   1826   1827   1828   1829   1842   1848   1854
   1855   1856   1857   2166   2168   2169   2170   2171   2178   2180   2181   2182
   2195   2196   2197   2198   2199   2200   2201   2202   2203   2204   2205   2206
   2207   2208   2221   3016   3018   3019   3020   3033   3034   3035   3036   3037
   3038   3039   3040   3041   3042   3043   3044   3045   3046   3047   3048   3049
   3050   3051   3052   3053   3054   3055   3056   3057   3058   3059   3060   3061
   3189   3192   3193   3194   3195   3196   3197   3198   3199   3200   3201   3202
   3203   3204   3205   3206   3756   3758   3759   3760   3761   3762   3763   3764
   3765   3766   3767   3768   3769   3770   3771   3772   3773   3774   3775   3776
   3777   3792   4074   4075   4076   4077   4078   4079   4080   4081   4082   4083
   4084   4085   4086   4087   4088   4089   4090   4091   4092   4093   4094   4185
   4186   4187   4797   4798   4799   4860   4861   4862
$junction_atoms
     1     2    1.37736021162091
    14    15    1.30953456845911
    27    25    1.37874954824720
    42    32    1.37488708220416
    43    44    1.38488066067701
    52    53    1.30953456845911
    92    90    1.37874954824720
   134   114    1.37488708220416
   135   136    1.30953456845911
   145   143    1.37874954824720
   162   150    1.37488708220416
   163   164    1.37931034482759
   173   174    1.30953456845911
   201   199    1.37874954824720
   225   223    1.37874954824720
   226   223    1.37488708220416
   227   228    1.38601271571299
   232   233    1.38601271571299
   237   238    1.31607629427793
   240   238    1.38601271571299
   254   252    1.38601271571299
   255   252    1.38237965485922
   256   257    1.31607629427793
   259   257    1.38601271571299
   288   278    1.38237965485922
   289   290    1.35785649409628
   305   306    1.31607629427793
   325   322    1.35785649409628
   326   320    1.38237965485922
$end
