# Supplementary material for: Benchmark Study for Calculations of pK a Values of Metal Ligands in Proteins
Source: J Chem Theory Comput. 2026 Jul 6;22(14):7420–35. doi: 10.1021/acs.jctc.6c00884 (PMC13421986; doi:10.1021/acs.jctc.6c00884)
Supplement: Supplementary file 1 [file ct6c00884_si_001.zip › coords/CA-WT/4-Int_A-/comqum.dat]

$title
07-CABII WT-GLH106, A-, CH=0
REMARK default_name
$protein fixed
$junction=12
$junctions
     1      2     1.10660000000000 HC 
    13     14     1.10480000000000 HC 
    25     26     1.10480000000000 HC 
    37     38     1.10640000000000 HC 
    48     49     1.11550000000000 HC 
    58     59     1.10590000000000 HC 
    70     71     1.10500000000000 H1 
    79     80     1.10650000000000 H1 
    82     80     1.10680000000000 H1 
    89     87     1.10680000000000 H1 
    90     87     1.10700000000000 H1 
$correspondance_list
    102
   1387   1389   1390   1391   1392   1393   1394   1395   1396   1397   1398   1399
   1424   1426   1427   1428   1429   1430   1431   1432   1433   1434   1435   1436
   1461   1463   1464   1465   1466   1467   1468   1469   1470   1471   1472   1473
   1593   1595   1596   1597   1598   1599   1600   1601   1602   1603   1604   1776
   1778   1779   1780   1781   1782   1783   1784   1785   1786   1810   1812   1813
   1814   1815   1816   1817   1818   1819   1820   1821   1822   3051   3053   3054
   3055   3056   3057   3058   3059   3060   3756   3758   3759   3760   3768   3769
   3770   3771   3772   3773   3774   3792   4074   4075   4076   4077   4078   4079
   4080   4081   4082   4185   4186   4187
$junction_atoms
     1     2    1.37899873486355
    13    14    1.38124547429399
    25    26    1.38124547429399
    37    38    1.37924801156905
    48    49    1.36799641416405
    58    59    1.37987159779365
    70    71    1.38099547511312
    79    80    1.30953456845911
    82    80    1.37874954824720
    89    87    1.37874954824720
    90    87    1.37488708220416
$end
