# Supplementary material for: Benchmark Study for Calculations of pK a Values of Metal Ligands in Proteins
Source: J Chem Theory Comput. 2026 Jul 6;22(14):7420–35. doi: 10.1021/acs.jctc.6c00884 (PMC13421986; doi:10.1021/acs.jctc.6c00884)
Supplement: Supplementary file 1 [file ct6c00884_si_001.zip › coords/CA-WT/4-Int_A-/control]

$title
07-CABII WT-GLH106, A-, CH=0
REMARK default_name
$operating system unix
$path
$symmetry c1
$coord   file=coord
$scfintunit
 unit=30       size=0        file=twoint
$scfiterlimit   300
$mvd
$moments
$pop
$statistics off
$optimize
 internal   off
 redundant  off
 cartesian  on
 global     off
 basis      off
$forceapprox    file=forceapprox
$interconversion  off
   qconv=1.d-10
   maxiter=25
$coordinateupdate
   dqmax=0.3
   interpolate  on
   statistics    5
$forceinit off
   diag=default
$forceupdate
   ahlrichs numgeo=188  mingeo=3 maxgeo=4 mode=<g|dq> dynamic fail=0.3
   threig=0.005  reseig=0.005  thrbig=3.0 scale=1.00  damping=0.0
$grad   file=gradient
$suspend off
$lock off
$dft
    functional   tpss
    gridsize   m3
$point_charges  file=pointcharges
$atoms
h  1,3-4,6-7,11-13,15-16,19,21,24-25,27-28,31,33,36-37,39-40,42-43,47-48,50-51 \
   53-54,58,60-61,65,67,69-70,72,74-76,78-79,81-82,86,88-90,93,95-96,98-99,    \
   101-102                                                                     \
   basis =h def2-SV(P)                                                         \
   jbas  =h def2-SV(P)
c  2,5,8,14,17,20,23,26,29,32,35,38,41,44,49,52,55,59,62,64,68,71,73,80,83,87  \
   basis =c def2-SV(P)                                                         \
   jbas  =c def2-SV(P)
o  9,45-46,56-57,77,84,92,94,97,100                                            \
   basis =o def2-SV(P)                                                         \
   jbas  =o def2-SV(P)
n  10,18,22,30,34,63,66,85                                                     \
   basis =n def2-SV(P)                                                         \
   jbas  =n def2-SV(P)
zn 91                                                                          \
   basis =zn def2-SV(P)                                                        \
   jbas  =zn def2-SV(P)
$basis    file=basis
$scfmo    file=mos
$thize     0.10000000E-04
$thime        5
$scfdamp   start=1.000  step=0.050  min=0.100
$scfdiis
$maxcor    500 MiB  per_core
$scforbitalshift  automatic=.1
$drvopt
   cartesian  on
   basis      off
   global     off
   hessian    on
   dipole     on
   nuclear polarizability
$energy    file=energy
$rundimensions
   natoms=102
   nbf(CAO)=813
   nbf(AO)=766
$closed shells
 a       1-193                                  ( 2 )
$scfconv   6
$ricore     2500
$rij
$jbas    file=auxbasis
$disp3 bj
$last step     ridft
$xctype MGGA (not to be modified here)
$last SCF energy change = 0.44601347E-06
$charge from ridft
          1.670 (not to be modified here)
$dipole from ridft
  x    50.20085662915008    y  -167.81290315873733    z   127.06318505863821
   | dipole | =  550.0227617108  debye
$maximum norm of cartesian gradient = 0.18643279E-03
$orbital_max_rnorm 0.14562738903511E-02
$subenergy  Etot         E1                  Ej                Ex
-4068.287906624    -19967.14570555     9073.070585118    -369.7203511103    -13.
$end
