# Supplementary material for: Benchmark Study for Calculations of pK a Values of Metal Ligands in Proteins
Source: J Chem Theory Comput. 2026 Jul 6;22(14):7420–35. doi: 10.1021/acs.jctc.6c00884 (PMC13421986; doi:10.1021/acs.jctc.6c00884)
Supplement: Supplementary file 1 [file ct6c00884_si_001.zip › coords/CA-WT/2-Min_A-/control]

$title
07-CABII WT-GLH106, A-, CH=+1
REMARK default_name
2ILI
$operating system unix
$path
$symmetry c1
$coord   file=coord
$scfintunit
 unit=30       size=0        file=twoint
$scfiterlimit   300
$mvd
$moments
$pop
$statistics off
$optimize
 internal   off
 redundant  off
 cartesian  on
 global     off
 basis      off
$forceapprox    file=forceapprox
$interconversion  off
   qconv=1.d-10
   maxiter=25
$coordinateupdate
   dqmax=0.3
   interpolate  on
   statistics    5
$forceinit on
   diag=default
$forceupdate
   ahlrichs numgeo=0  mingeo=3 maxgeo=4 mode=<g|dq> dynamic fail=0.3
   threig=0.005  reseig=0.005  thrbig=3.0 scale=1.00  damping=0.0
$grad   file=gradient
$suspend off
$lock off
$dft
   functional tpss
   gridsize   m3
$point_charges  file=pointcharges
$atoms
h  1,3-4,7,9,12-13,15-16,19,21,24-25,27-28,32,34,36,39                         \
   basis =h def2-SV(P)                                                         \
   jbas  =h def2-SV(P)
c  2,5,8,11,14,17,20,23,26,29,31,35                                            \
   basis =c def2-SV(P)                                                         \
   jbas  =c def2-SV(P)
n  6,10,18,22,30,33                                                            \
   basis =n def2-SV(P)                                                         \
   jbas  =n def2-SV(P)
zn 37                                                                          \
   basis =zn def2-SV(P)                                                        \
   jbas  =zn def2-SV(P)
o  38                                                                          \
   basis =o def2-SV(P)                                                         \
   jbas  =o def2-SV(P)
$basis    file=basis
$rundimensions
   dim(fock,dens)=61513
   natoms=39
   nshell=162
   nbf(CAO)=349
   dim(trafo[SAO<-->AO/CAO])=391
   rhfshells=1
   nbf(AO)=328
$scfmo   file=mos
$closed shells
 a       1-85                                   ( 2 )
$thize     0.10000000E-04
$thime        5
$scfdump
$scfdiis
$maxcor    500 MiB  per_core
$scforbitalshift  automatic=.1
$drvopt
   cartesian  on
   basis      off
   global     off
   hessian    on
   dipole     on
   nuclear polarizability
$energy    file=energy
$scfconv   6
$scfdamp   start=0.700  step=0.050  min=0.050
$ricore     2500
$rij
$jbas    file=auxbasis
$disp3 bj
$last step     define
$end
