# Supplementary material for: Benchmark Study for Calculations of pK a Values of Metal Ligands in Proteins
Source: J Chem Theory Comput. 2026 Jul 6;22(14):7420–35. doi: 10.1021/acs.jctc.6c00884 (PMC13421986; doi:10.1021/acs.jctc.6c00884)
Supplement: Supplementary file 1 [file ct6c00884_si_001.zip › coords/HNOX-WT/1-Min_AH/pdb.in1]

11-HNOX WT, AH, CH=-1, u=5
REMARK default_name
ATOM   1660 HA   HID   102      -0.894   4.066   4.108  0.0000
ATOM   1662 CB   HID   102      -0.357   3.379   3.430  0.0000
ATOM   1663 HB2  HID   102       0.086   2.571   4.014  0.0000
ATOM   1664 HB3  HID   102      -1.066   2.941   2.728  0.0000
ATOM   1665 CG   HID   102       0.726   4.056   2.641  0.0000
ATOM   1666 ND1  HID   102       1.879   4.530   3.209  0.0000
ATOM   1667 HD1  HID   102       2.139   4.387   4.174  0.0000
ATOM   1668 CE1  HID   102       2.598   5.155   2.294  0.0000
ATOM   1669 HE1  HID   102       3.564   5.593   2.495  0.0000
ATOM   1670 NE2  HID   102       1.955   5.117   1.119  0.0000
ATOM   1671 CD2  HID   102       0.762   4.411   1.330  0.0000
ATOM   1672 HD2  HID   102      -0.017   4.204   0.611  0.0000
TER              TER
ATOM   3128 FE   FE3   189       2.602   6.380  -0.559  0.0000
TER              TER
ATOM   3129 O3   HEM   190       1.288   0.455  -5.015  0.0000
ATOM   3130 C34  HEM   190       0.172   0.872  -4.728  0.0000
ATOM   3131 O4   HEM   190      -0.746   0.118  -4.373  0.0000
ATOM   3132 C33  HEM   190      -0.107   2.378  -4.832  0.0000
ATOM   3133 H29  HEM   190      -0.739   2.551  -5.712  0.0000
ATOM   3134 H30  HEM   190      -0.690   2.701  -3.961  0.0000
ATOM   3135 C32  HEM   190       1.173   3.236  -4.955  0.0000
ATOM   3136 H27  HEM   190       1.868   2.801  -5.683  0.0000
ATOM   3137 H28  HEM   190       0.876   4.189  -5.409  0.0000
ATOM   3138 C29  HEM   190       1.885   3.591  -3.653  0.0000
ATOM   3139 C30  HEM   190       1.518   4.626  -2.753  0.0000
ATOM   3140 C1   HEM   190       0.324   5.292  -2.717  0.0000
ATOM   3141 H1   HEM   190      -0.421   4.960  -3.437  0.0000
ATOM   3142 N4   HEM   190       2.539   4.899  -1.832  0.0000
ATOM   3143 C28  HEM   190       3.113   3.171  -3.239  0.0000
ATOM   3144 C31  HEM   190       3.996   2.134  -3.906  0.0000
ATOM   3145 H24  HEM   190       3.488   1.585  -4.709  0.0000
ATOM   3146 H25  HEM   190       4.876   2.612  -4.354  0.0000
ATOM   3147 H26  HEM   190       4.351   1.397  -3.176  0.0000
ATOM   3148 C27  HEM   190       3.506   3.987  -2.134  0.0000
ATOM   3149 C4   HEM   190       4.729   3.895  -1.417  0.0000
ATOM   3150 H4   HEM   190       5.377   3.063  -1.687  0.0000
ATOM   3151 C23  HEM   190       5.233   4.839  -0.547  0.0000
ATOM   3152 C22  HEM   190       6.573   4.857  -0.010  0.0000
ATOM   3153 C21  HEM   190       6.698   6.079   0.622  0.0000
ATOM   3154 C24  HEM   190       7.978   6.744   1.140  0.0000
ATOM   3155 H18  HEM   190       7.925   7.839   1.097  0.0000
ATOM   3156 H19  HEM   190       8.189   6.458   2.177  0.0000
ATOM   3157 H20  HEM   190       8.843   6.458   0.530  0.0000
ATOM   3158 C25  HEM   190       7.552   3.821  -0.206  0.0000
ATOM   3159 C26  HEM   190       8.756   3.668   0.486  0.0000
ATOM   3160 H22  HEM   190       9.065   4.332   1.290  0.0000
ATOM   3161 H23  HEM   190       9.409   2.826   0.267  0.0000
ATOM   3162 H21  HEM   190       7.328   3.090  -0.980  0.0000
ATOM   3163 N3   HEM   190       4.518   5.977  -0.162  0.0000
ATOM   3164 C20  HEM   190       5.420   6.739   0.528  0.0000
ATOM   3165 C3   HEM   190       5.111   8.048   1.051  0.0000
ATOM   3166 H3   HEM   190       5.910   8.565   1.580  0.0000
ATOM   3167 C16  HEM   190       3.838   8.591   1.165  0.0000
ATOM   3168 C15  HEM   190       3.521   9.760   1.917  0.0000
ATOM   3169 C14  HEM   190       2.160   9.793   2.000  0.0000
ATOM   3170 C17  HEM   190       1.312  10.859   2.687  0.0000
ATOM   3171 H12  HEM   190       0.296  10.900   2.276  0.0000
ATOM   3172 H13  HEM   190       1.747  11.857   2.552  0.0000
ATOM   3173 H14  HEM   190       1.233  10.666   3.763  0.0000
ATOM   3174 C18  HEM   190       4.508  10.697   2.404  0.0000
ATOM   3175 C19  HEM   190       4.406  11.580   3.482  0.0000
ATOM   3176 H16  HEM   190       3.508  11.635   4.093  0.0000
ATOM   3177 H17  HEM   190       5.236  12.224   3.765  0.0000
ATOM   3178 H15  HEM   190       5.450  10.689   1.858  0.0000
ATOM   3179 N2   HEM   190       2.697   7.994   0.661  0.0000
ATOM   3180 C13  HEM   190       1.674   8.694   1.224  0.0000
ATOM   3181 C2   HEM   190       0.321   8.333   1.013  0.0000
ATOM   3182 H2   HEM   190      -0.429   8.858   1.601  0.0000
ATOM   3183 C8   HEM   190      -0.125   7.415   0.086  0.0000
ATOM   3184 C7   HEM   190      -1.476   7.089  -0.159  0.0000
ATOM   3185 C9   HEM   190      -2.629   7.474   0.748  0.0000
ATOM   3186 H5   HEM   190      -3.604   7.293   0.279  0.0000
ATOM   3187 H6   HEM   190      -2.593   8.530   1.041  0.0000
ATOM   3188 H7   HEM   190      -2.601   6.872   1.664  0.0000
ATOM   3189 N1   HEM   190       0.701   6.743  -0.805  0.0000
ATOM   3190 C5   HEM   190      -0.152   6.113  -1.662  0.0000
ATOM   3191 C6   HEM   190      -1.515   6.339  -1.295  0.0000
ATOM   3192 C10  HEM   190      -2.772   5.871  -2.031  0.0000
ATOM   3193 H8   HEM   190      -2.576   5.903  -3.110  0.0000
ATOM   3194 H9   HEM   190      -3.584   6.583  -1.845  0.0000
ATOM   3195 C11  HEM   190      -3.157   4.453  -1.582  0.0000
ATOM   3196 H10  HEM   190      -3.137   4.400  -0.487  0.0000
ATOM   3197 H11  HEM   190      -2.407   3.738  -1.942  0.0000
ATOM   3198 C12  HEM   190      -4.539   4.024  -2.050  0.0000
ATOM   3199 O2   HEM   190      -5.330   4.873  -2.483  0.0000
ATOM   3200 O1   HEM   190      -4.790   2.822  -1.975  0.0000
TER              TER
ATOM   3201 O    WAT   191       3.073   7.600  -2.100  0.0000
ATOM   3202 H1   WAT   191       3.201   8.542  -1.994  0.0000
ATOM   3203 H2   WAT   191       3.207   7.444  -3.035  0.0000
END
