# Supplementary material for: Benchmark Study for Calculations of pK a Values of Metal Ligands in Proteins
Source: J Chem Theory Comput. 2026 Jul 6;22(14):7420–35. doi: 10.1021/acs.jctc.6c00884 (PMC13421986; doi:10.1021/acs.jctc.6c00884)
Supplement: Supplementary file 1 [file ct6c00884_si_001.zip › coords/HNOX-WT/5-Big_AH/comqum.dat]

$title
Big QM system, radius = 3.5 A, nresi = 0, natom =  489
REMARK default_name
$protein fixed
$junction=-1
$junctions
     1      2     1.10650000000000 HC
    30     27     1.10100000000000 HC
    31     19     1.10100000000000 HC
    32     33     1.10100000000000 HC
    46     47     1.10100000000000 HC
    62     63     1.10100000000000 HC
    67     68     1.10100000000000 HC
    82     83     1.10100000000000 HC
    86     83     1.10100000000000 HC
    87     88     1.10100000000000 HC
   103    104     1.10100000000000 HC
   115    116     1.10100000000000 HC
   127    128     1.10100000000000 HC
   132    133     1.10100000000000 HC
   152    150     1.10100000000000 HC
   159    157     1.10100000000000 HC
   172    166     1.10100000000000 HC
   196    194     1.10100000000000 HC
   197    194     1.10100000000000 HC
   198    199     1.10100000000000 HC
   208    202     1.10100000000000 HC
   209    210     1.10100000000000 HC
   218    219     1.10100000000000 HC
   221    219     1.10100000000000 HC
   256    254     1.10100000000000 HC
   257    254     1.10100000000000 HC
   258    259     1.10100000000000 HC
   269    270     1.10100000000000 HC
   278    279     1.10100000000000 HC
   291    292     1.10100000000000 HC
   297    298     1.10100000000000 HC
   316    317     1.10100000000000 HC
   328    329     1.10100000000000 HC
   372    370     1.10100000000000 HC
   373    370     1.10100000000000 HC
   374    375     1.10100000000000 HC
   388    389     1.10100000000000 HC
   396    397     1.10100000000000 HC
$correspondance_list
   489
     1     5     6     7     8     9    10    11    12    13    14    15
    16    17    18    19    20    21    22    23    24    25    26    27
    28    29    30    31    32    33    40    65    67    68    69    70
    71    72    73    74    75    76    77    78    79   123   126   127
   128   129   130   131   132   133   134   135   136   137   138   139
   140  1210  1213  1214  1215  1216  1257  1259  1260  1261  1262  1263
  1264  1265  1266  1267  1268  1269  1270  1271  1272  1327  1329  1330
  1331  1332  1372  1374  1375  1376  1377  1378  1379  1380  1381  1382
  1383  1384  1385  1386  1387  1388  1395  1398  1399  1400  1401  1402
  1403  1404  1405  1406  1407  1408  1529  1532  1533  1534  1535  1536
  1537  1538  1539  1540  1541  1542  1552  1558  1559  1560  1561  1598
  1600  1601  1602  1603  1604  1605  1606  1607  1608  1609  1610  1611
  1612  1613  1614  1615  1616  1617  1618  1619  1625  1626  1627  1628
  1629  1630  1631  1640  1641  1642  1643  1644  1645  1646  1647  1648
  1649  1650  1651  1652  1656  1657  1658  1659  1660  1661  1662  1663
  1664  1665  1666  1667  1668  1669  1670  1671  1672  1673  1674  1675
  1676  1677  1678  1679  1692  1713  1715  1716  1717  1718  1719  1720
  1721  1722  1723  1724  1732  1734  1735  1736  1737  1738  1739  1740
  1741  1841  1843  1844  1845  1853  1854  1855  1856  1857  1858  1859
  1860  1861  1862  1863  1864  1865  1866  1867  1868  1869  1870  1871
  1872  1873  1874  1875  1876  1877  1878  1879  1880  1881  1882  1883
  1884  1885  1886  1887  1905  1911  1914  1915  1916  1917  1918  1919
  1920  1921  1922  1923  2099  2102  2103  2104  2105  2106  2107  2108
  2109  2131  2134  2135  2136  2137  2138  2139  2140  2141  2142  2143
  2144  2145  2166  2168  2169  2170  2171  2172  2199  2201  2202  2203
  2204  2205  2206  2207  2208  2209  2210  2211  2212  2213  2214  2215
  2216  2217  2218  2245  2247  2248  2249  2250  2251  2252  2253  2254
  2255  2256  2257  2293  2295  2296  2297  2298  2299  2300  2301  2302
  2303  2304  2305  2306  2307  2308  2309  2310  2311  2312  2313  2314
  2315  2316  2317  2318  2319  2320  2321  2322  2323  2324  2325  2326
  2327  2328  2329  2330  2331  2332  2333  2334  2335  2336  2337  2338
  2351  2362  2364  2365  2366  2367  2368  2369  2370  2371  2372  2373
  2374  2375  2376  2383  2389  2390  2391  2392  2393  2394  2395  2422
  2424  2425  2426  2427  2428  3128  3129  3130  3131  3132  3133  3134
  3135  3136  3137  3138  3139  3140  3141  3142  3143  3144  3145  3146
  3147  3148  3149  3150  3151  3152  3153  3154  3155  3156  3157  3158
  3159  3160  3161  3162  3163  3164  3165  3166  3167  3168  3169  3170
  3171  3172  3173  3174  3175  3176  3177  3178  3179  3180  3181  3182
  3183  3184  3185  3186  3187  3188  3189  3190  3191  3192  3193  3194
  3195  3196  3197  3198  3199  3200  3201  3202  3203  3231  3232  3233
  3324  3325  3326  3327  3328  3329  3495  3496  3497
$junction_atoms
     1     2    1.32941708088568
    30    27    1.38601271571299
    31    19    1.38237965485922
    32    33    1.38601271571299
    46    47    1.35785649409628
    62    63    1.38601271571299
    67    68    1.38601271571299
    82    83    1.38601271571299
    86    83    1.37148047229791
    87    88    1.38601271571299
   103   104    1.37148047229791
   115   116    1.37148047229791
   127   128    1.38601271571299
   132   133    1.31607629427793
   152   150    1.38601271571299
   159   157    1.38601271571299
   172   166    1.38601271571299
   196   194    1.38601271571299
   197   194    1.38237965485922
   198   199    1.38601271571299
   208   202    1.38601271571299
   209   210    1.38601271571299
   218   219    1.31607629427793
   221   219    1.38601271571299
   256   254    1.38601271571299
   257   254    1.38237965485922
   258   259    1.38601271571299
   269   270    1.38601271571299
   278   279    1.37148047229791
   291   292    1.38601271571299
   297   298    1.38601271571299
   316   317    1.38601271571299
   328   329    1.31607629427793
   372   370    1.38601271571299
   373   370    1.38237965485922
   374   375    1.38601271571299
   388   389    1.38601271571299
   396   397    1.38601271571299
$end
