# Supplementary material for: Benchmark Study for Calculations of pK a Values of Metal Ligands in Proteins
Source: J Chem Theory Comput. 2026 Jul 6;22(14):7420–35. doi: 10.1021/acs.jctc.6c00884 (PMC13421986; doi:10.1021/acs.jctc.6c00884)
Supplement: Supplementary file 1 [file ct6c00884_si_001.zip › coords/HNOX-WT/6-Big_A-/pdb.in1]

Big QM system, radius = 3.5 A, nresi = 0, natom =  489
REMARK default_name
ATOM      1 H    MET     1      -7.352   5.275  -5.985  0.0000
ATOM      5 CA   MET     1      -6.490   5.755  -5.483  0.0000
ATOM      6 HA   MET     1      -6.044   5.048  -4.784  0.0000
ATOM      7 CB   MET     1      -5.443   6.166  -6.525  0.0000
ATOM      8 HB2  MET     1      -5.392   5.404  -7.302  0.0000
ATOM      9 HB3  MET     1      -5.763   7.087  -7.013  0.0000
ATOM     10 CG   MET     1      -4.045   6.368  -5.962  0.0000
ATOM     11 HG2  MET     1      -3.430   6.838  -6.729  0.0000
ATOM     12 HG3  MET     1      -4.098   7.041  -5.107  0.0000
ATOM     13 SD   MET     1      -3.263   4.804  -5.448  0.0000
ATOM     14 CE   MET     1      -3.044   3.970  -7.017  0.0000
ATOM     15 HE1  MET     1      -3.999   3.583  -7.371  0.0000
ATOM     16 HE2  MET     1      -2.655   4.660  -7.765  0.0000
ATOM     17 HE3  MET     1      -2.343   3.142  -6.909  0.0000
ATOM     18 C    MET     1      -6.967   6.992  -4.741  0.0000
ATOM     19 O    MET     1      -7.741   7.779  -5.294  0.0000
ATOM     20 N    LYS     2      -6.522   7.178  -3.498  0.0000
ATOM     21 H    LYS     2      -5.947   6.470  -3.064  0.0000
ATOM     22 CA   LYS     2      -6.934   8.351  -2.727  0.0000
ATOM     23 HA   LYS     2      -7.998   8.273  -2.503  0.0000
ATOM     24 CB   LYS     2      -6.159   8.423  -1.412  0.0000
ATOM     25 HB2  LYS     2      -6.374   7.522  -0.837  0.0000
ATOM     26 HB3  LYS     2      -5.089   8.443  -1.620  0.0000
ATOM     27 CG   LYS     2      -6.527   9.640  -0.580  0.0000
ATOM     28 HG2  LYS     2      -6.173  10.533  -1.096  0.0000
ATOM     29 HG3  LYS     2      -7.611   9.661  -0.474  0.0000
ATOM     30 CD   LYS     2      -5.888   9.597   0.796  0.0000
ATOM     31 HD2  LYS     2      -6.403   8.804   1.339  0.0000
ATOM     32 HD3  LYS     2      -4.827   9.356   0.723  0.0000
ATOM     33 HE   LYS     2      -5.997  10.566   1.308  0.0000
ATOM     40 H    LYS     2      -6.774   9.262  -3.325  0.0000
TER              TER
ATOM     65 HA   ILE     5      -2.403  11.251  -3.376  0.0000
ATOM     67 CB   ILE     5      -2.274  10.203  -3.064  0.0000
ATOM     68 HB   ILE     5      -2.970   9.570  -3.614  0.0000
ATOM     69 CG2  ILE     5      -0.845   9.739  -3.391  0.0000
ATOM     70 HG21 ILE     5      -0.671   8.756  -2.953  0.0000
ATOM     71 HG22 ILE     5      -0.725   9.646  -4.471  0.0000
ATOM     72 HG23 ILE     5      -0.117  10.458  -3.016  0.0000
ATOM     73 CG1  ILE     5      -2.572  10.063  -1.567  0.0000
ATOM     74 HG12 ILE     5      -3.609  10.334  -1.368  0.0000
ATOM     75 HG13 ILE     5      -2.483   9.003  -1.325  0.0000
ATOM     76 CD1  ILE     5      -1.674  10.901  -0.632  0.0000
ATOM     77 HD11 ILE     5      -0.640  10.564  -0.707  0.0000
ATOM     78 HD12 ILE     5      -1.741  11.964  -0.867  0.0000
ATOM     79 HD13 ILE     5      -2.004  10.768   0.398  0.0000
TER              TER
ATOM    123 HB   TRP     9       0.618  11.562  -8.935  0.0000
ATOM    126 CG   TRP     9       0.818  10.771  -8.195  0.0000
ATOM    127 CD1  TRP     9       1.779  10.774  -7.230  0.0000
ATOM    128 HD1  TRP     9       2.473  11.583  -7.054  0.0000
ATOM    129 NE1  TRP     9       1.707   9.618  -6.492  0.0000
ATOM    130 HE1  TRP     9       2.256   9.416  -5.668  0.0000
ATOM    131 CE2  TRP     9       0.700   8.825  -6.971  0.0000
ATOM    132 CZ2  TRP     9       0.252   7.574  -6.558  0.0000
ATOM    133 HZ2  TRP     9       0.723   7.046  -5.742  0.0000
ATOM    134 CH2  TRP     9      -0.808   7.010  -7.247  0.0000
ATOM    135 HH2  TRP     9      -1.156   6.029  -6.960  0.0000
ATOM    136 CZ3  TRP     9      -1.417   7.683  -8.322  0.0000
ATOM    137 HZ3  TRP     9      -2.257   7.219  -8.818  0.0000
ATOM    138 CE3  TRP     9      -0.963   8.938  -8.737  0.0000
ATOM    139 HE3  TRP     9      -1.429   9.451  -9.565  0.0000
ATOM    140 CD2  TRP     9       0.112   9.529  -8.056  0.0000
TER              TER
ATOM   1210 HG1  ILE    75       9.660  10.759  -1.441  0.0000
ATOM   1213 CD1  ILE    75       8.923  10.308  -0.758  0.0000
ATOM   1214 HD11 ILE    75       9.134  10.559   0.282  0.0000
ATOM   1215 HD12 ILE    75       7.909  10.613  -1.012  0.0000
ATOM   1216 HD13 ILE    75       8.981   9.224  -0.853  0.0000
TER              TER
ATOM   1257 HA   PHE    78       4.772  15.030  -0.129  0.0000
ATOM   1259 CB   PHE    78       5.061  14.000   0.131  0.0000
ATOM   1260 HB2  PHE    78       6.112  13.834  -0.109  0.0000
ATOM   1261 HB3  PHE    78       4.944  13.867   1.206  0.0000
ATOM   1262 CG   PHE    78       4.214  12.937  -0.505  0.0000
ATOM   1263 CD1  PHE    78       4.804  11.788  -1.036  0.0000
ATOM   1264 HD1  PHE    78       5.879  11.687  -1.015  0.0000
ATOM   1265 CE1  PHE    78       4.018  10.767  -1.578  0.0000
ATOM   1266 HE1  PHE    78       4.512   9.899  -1.989  0.0000
ATOM   1267 CZ   PHE    78       2.626  10.897  -1.588  0.0000
ATOM   1268 HZ   PHE    78       1.990  10.139  -2.021  0.0000
ATOM   1269 CE2  PHE    78       2.032  12.047  -1.059  0.0000
ATOM   1270 HE2  PHE    78       0.958  12.166  -1.061  0.0000
ATOM   1271 CD2  PHE    78       2.824  13.058  -0.520  0.0000
ATOM   1272 HD2  PHE    78       2.335  13.906  -0.064  0.0000
TER              TER
ATOM   1327 HA   PHE    82       1.735  16.605   3.876  0.0000
ATOM   1329 CB   PHE    82       1.566  15.535   3.682  0.0000
ATOM   1330 HB2  PHE    82       2.458  15.022   3.323  0.0000
ATOM   1331 HB3  PHE    82       1.226  15.173   4.653  0.0000
ATOM   1332 HG   PHE    82       0.700  15.303   3.043  0.0000
TER              TER
ATOM   1372 HA   TYR    85       4.734  13.459   7.740  0.0000
ATOM   1374 CB   TYR    85       4.346  12.903   6.872  0.0000
ATOM   1375 HB2  TYR    85       4.546  13.469   5.963  0.0000
ATOM   1376 HB3  TYR    85       4.882  11.957   6.787  0.0000
ATOM   1377 CG   TYR    85       2.870  12.585   6.965  0.0000
ATOM   1378 CD1  TYR    85       1.929  13.378   6.317  0.0000
ATOM   1379 HD1  TYR    85       2.355  14.239   5.824  0.0000
ATOM   1380 CE1  TYR    85       0.551  13.133   6.462  0.0000
ATOM   1381 HE1  TYR    85      -0.188  13.840   6.115  0.0000
ATOM   1382 CZ   TYR    85       0.116  12.076   7.258  0.0000
ATOM   1383 OH   TYR    85      -1.218  11.846   7.400  0.0000
ATOM   1384 HH   TYR    85      -1.365  11.106   7.993  0.0000
ATOM   1385 CE2  TYR    85       1.049  11.282   7.925  0.0000
ATOM   1386 HE2  TYR    85       0.722  10.468   8.556  0.0000
ATOM   1387 CD2  TYR    85       2.420  11.535   7.768  0.0000
ATOM   1388 HD2  TYR    85       3.135  10.914   8.288  0.0000
TER              TER
ATOM   1395 HB   PHE    86       8.551  15.779   6.125  0.0000
ATOM   1398 CG   PHE    86       8.263  15.289   5.182  0.0000
ATOM   1399 CD1  PHE    86       9.181  14.521   4.466  0.0000
ATOM   1400 HD1  PHE    86      10.200  14.434   4.813  0.0000
ATOM   1401 CE1  PHE    86       8.783  13.828   3.315  0.0000
ATOM   1402 HE1  PHE    86       9.502  13.222   2.783  0.0000
ATOM   1403 CZ   PHE    86       7.458  13.899   2.879  0.0000
ATOM   1404 HZ   PHE    86       7.149  13.350   2.001  0.0000
ATOM   1405 CE2  PHE    86       6.535  14.658   3.594  0.0000
ATOM   1406 HE2  PHE    86       5.501  14.702   3.287  0.0000
ATOM   1407 CD2  PHE    86       6.939  15.348   4.739  0.0000
ATOM   1408 HD2  PHE    86       6.209  15.923   5.289  0.0000
TER              TER
ATOM   1529 HB   PHE    94      10.527   9.073   6.853  0.0000
ATOM   1532 CG   PHE    94       9.871   9.375   6.022  0.0000
ATOM   1533 CD1  PHE    94       8.827  10.284   6.231  0.0000
ATOM   1534 HD1  PHE    94       8.652  10.696   7.214  0.0000
ATOM   1535 CE1  PHE    94       8.003  10.681   5.165  0.0000
ATOM   1536 HE1  PHE    94       7.208  11.393   5.336  0.0000
ATOM   1537 CZ   PHE    94       8.224  10.174   3.885  0.0000
ATOM   1538 HZ   PHE    94       7.594  10.488   3.065  0.0000
ATOM   1539 CE2  PHE    94       9.260   9.270   3.670  0.0000
ATOM   1540 HE2  PHE    94       9.445   8.885   2.678  0.0000
ATOM   1541 CD2  PHE    94      10.082   8.873   4.736  0.0000
ATOM   1542 HD2  PHE    94      10.890   8.181   4.548  0.0000
TER              TER
ATOM   1552 HG   LEU    95      12.138   4.927   4.524  0.0000
ATOM   1558 CD2  LEU    95      11.522   5.071   3.623  0.0000
ATOM   1559 HD21 LEU    95      10.688   5.745   3.822  0.0000
ATOM   1560 HD22 LEU    95      12.126   5.528   2.840  0.0000
ATOM   1561 HD23 LEU    95      11.146   4.114   3.260  0.0000
TER              TER
ATOM   1598 H    MET    98       5.455   4.560   7.115  0.0000
ATOM   1600 CA   MET    98       4.818   4.507   6.219  0.0000
ATOM   1601 HA   MET    98       4.285   5.452   6.120  0.0000
ATOM   1602 CB   MET    98       5.685   4.298   4.975  0.0000
ATOM   1603 HB2  MET    98       6.313   3.416   5.104  0.0000
ATOM   1604 HB3  MET    98       5.039   4.123   4.115  0.0000
ATOM   1605 CG   MET    98       6.569   5.495   4.656  0.0000
ATOM   1606 HG2  MET    98       7.253   5.693   5.481  0.0000
ATOM   1607 HG3  MET    98       7.165   5.249   3.777  0.0000
ATOM   1608 SD   MET    98       5.588   6.976   4.290  0.0000
ATOM   1609 CE   MET    98       5.329   7.701   5.919  0.0000
ATOM   1610 HE1  MET    98       4.390   7.362   6.355  0.0000
ATOM   1611 HE2  MET    98       6.161   7.456   6.579  0.0000
ATOM   1612 HE3  MET    98       5.279   8.785   5.813  0.0000
ATOM   1613 C    MET    98       3.678   3.495   6.224  0.0000
ATOM   1614 O    MET    98       2.577   3.833   5.791  0.0000
ATOM   1615 N    ASP    99       3.901   2.272   6.685  0.0000
ATOM   1616 H    ASP    99       4.805   2.019   7.059  0.0000
ATOM   1617 CA   ASP    99       2.816   1.294   6.661  0.0000
ATOM   1618 HA   ASP    99       2.524   1.124   5.625  0.0000
ATOM   1619 HB   ASP    99       3.130   0.332   7.096  0.0000
ATOM   1625 C    ASP    99       1.595   1.816   7.404  0.0000
ATOM   1626 O    ASP    99       0.483   1.786   6.880  0.0000
ATOM   1627 N    GLU   100       1.802   2.326   8.613  0.0000
ATOM   1628 H    GLU   100       2.746   2.386   8.968  0.0000
ATOM   1629 CA   GLU   100       0.697   2.848   9.401  0.0000
ATOM   1630 HA   GLU   100      -0.061   2.071   9.501  0.0000
ATOM   1631 HB   GLU   100       1.055   3.144  10.399  0.0000
ATOM   1640 C    GLU   100       0.045   4.040   8.709  0.0000
ATOM   1641 O    GLU   100      -1.181   4.175   8.702  0.0000
ATOM   1642 N    VAL   101       0.864   4.904   8.114  0.0000
ATOM   1643 H    VAL   101       1.859   4.741   8.180  0.0000
ATOM   1644 CA   VAL   101       0.355   6.086   7.423  0.0000
ATOM   1645 HA   VAL   101      -0.204   6.690   8.138  0.0000
ATOM   1646 CB   VAL   101       1.510   6.947   6.866  0.0000
ATOM   1647 HB   VAL   101       2.234   6.314   6.351  0.0000
ATOM   1648 CG1  VAL   101       0.987   7.971   5.858  0.0000
ATOM   1649 HG11 VAL   101       1.788   8.664   5.598  0.0000
ATOM   1650 HG12 VAL   101       0.659   7.493   4.935  0.0000
ATOM   1651 HG13 VAL   101       0.169   8.544   6.295  0.0000
ATOM   1652 HG2  VAL   101       2.016   7.473   7.690  0.0000
ATOM   1656 C    VAL   101      -0.602   5.722   6.291  0.0000
ATOM   1657 O    VAL   101      -1.652   6.350   6.139  0.0000
ATOM   1658 N    HID   102      -0.249   4.720   5.489  0.0000
ATOM   1659 H    HID   102       0.559   4.165   5.730  0.0000
ATOM   1660 CA   HID   102      -1.093   4.329   4.359  0.0000
ATOM   1661 HA   HID   102      -1.365   5.224   3.803  0.0000
ATOM   1662 CB   HID   102      -0.315   3.392   3.397  0.0000
ATOM   1663 HB2  HID   102       0.098   2.567   4.005  0.0000
ATOM   1664 HB3  HID   102      -1.021   2.954   2.672  0.0000
ATOM   1665 CG   HID   102       0.751   4.131   2.644  0.0000
ATOM   1666 ND1  HID   102       1.893   4.640   3.250  0.0000
ATOM   1667 HD1  HID   102       2.152   4.486   4.230  0.0000
ATOM   1668 CE1  HID   102       2.634   5.286   2.309  0.0000
ATOM   1669 HE1  HID   102       3.579   5.792   2.516  0.0000
ATOM   1670 NE2  HID   102       2.033   5.226   1.132  0.0000
ATOM   1671 CD2  HID   102       0.867   4.513   1.318  0.0000
ATOM   1672 HD2  HID   102       0.178   4.330   0.492  0.0000
ATOM   1673 C    HID   102      -2.416   3.713   4.833  0.0000
ATOM   1674 O    HID   102      -3.450   3.883   4.179  0.0000
ATOM   1675 N    LEU   103      -2.399   3.014   5.962  0.0000
ATOM   1676 H    LEU   103      -1.527   2.843   6.442  0.0000
ATOM   1677 CA   LEU   103      -3.631   2.437   6.485  0.0000
ATOM   1678 HA   LEU   103      -4.158   1.908   5.690  0.0000
ATOM   1679 HB   LEU   103      -3.414   1.743   7.312  0.0000
ATOM   1692 H    LEU   103      -4.280   3.251   6.844  0.0000
TER              TER
ATOM   1713 HA   LEU   105      -4.844   7.929   4.756  0.0000
ATOM   1715 CB   LEU   105      -4.028   8.361   4.157  0.0000
ATOM   1716 HB2  LEU   105      -3.464   7.544   3.708  0.0000
ATOM   1717 HB3  LEU   105      -4.455   8.959   3.352  0.0000
ATOM   1718 CG   LEU   105      -3.052   9.243   4.950  0.0000
ATOM   1719 HG   LEU   105      -2.551   8.659   5.722  0.0000
ATOM   1720 CD1  LEU   105      -1.981   9.821   4.025  0.0000
ATOM   1721 HD11 LEU   105      -1.404   8.999   3.601  0.0000
ATOM   1722 HD12 LEU   105      -2.439  10.415   3.235  0.0000
ATOM   1723 HD13 LEU   105      -1.308  10.451   4.606  0.0000
ATOM   1724 HD2  LEU   105      -3.605  10.056   5.445  0.0000
TER              TER
ATOM   1732 HA   THR   106      -7.107   4.718   3.133  0.0000
ATOM   1734 CB   THR   106      -6.620   3.928   2.540  0.0000
ATOM   1735 HB   THR   106      -7.370   3.425   1.929  0.0000
ATOM   1736 CG2  THR   106      -5.545   4.515   1.619  0.0000
ATOM   1737 HG21 THR   106      -4.631   4.754   2.163  0.0000
ATOM   1738 HG22 THR   106      -5.336   3.817   0.809  0.0000
ATOM   1739 HG23 THR   106      -5.926   5.428   1.161  0.0000
ATOM   1740 OG1  THR   106      -6.011   2.985   3.401  0.0000
ATOM   1741 HG1  THR   106      -5.137   3.327   3.606  0.0000
TER              TER
ATOM   1841 H    THR   113      -7.561  -0.580  -0.571  0.0000
ATOM   1843 CA   THR   113      -6.802  -1.358  -0.750  0.0000
ATOM   1844 HA   THR   113      -6.784  -2.078   0.069  0.0000
ATOM   1845 HB   THR   113      -6.994  -1.912  -1.682  0.0000
ATOM   1853 C    THR   113      -5.429  -0.695  -0.814  0.0000
ATOM   1854 O    THR   113      -4.792  -0.666  -1.871  0.0000
ATOM   1855 N    PRO   114      -4.956  -0.133   0.307  0.0000
ATOM   1856 CD   PRO   114      -5.547  -0.141   1.652  0.0000
ATOM   1857 HD2  PRO   114      -5.919  -1.128   1.925  0.0000
ATOM   1858 HD3  PRO   114      -6.340   0.605   1.715  0.0000
ATOM   1859 CG   PRO   114      -4.376   0.252   2.542  0.0000
ATOM   1860 HG2  PRO   114      -3.745  -0.612   2.753  0.0000
ATOM   1861 HG3  PRO   114      -4.704   0.704   3.477  0.0000
ATOM   1862 CB   PRO   114      -3.661   1.259   1.659  0.0000
ATOM   1863 HB2  PRO   114      -2.652   1.452   2.026  0.0000
ATOM   1864 HB3  PRO   114      -4.228   2.187   1.590  0.0000
ATOM   1865 CA   PRO   114      -3.658   0.527   0.330  0.0000
ATOM   1866 HA   PRO   114      -3.580   1.244  -0.487  0.0000
ATOM   1867 C    PRO   114      -2.510  -0.475   0.268  0.0000
ATOM   1868 O    PRO   114      -2.656  -1.636   0.668  0.0000
ATOM   1869 N    PRO   115      -1.352  -0.041  -0.236  0.0000
ATOM   1870 CD   PRO   115      -0.986   1.300  -0.707  0.0000
ATOM   1871 HD2  PRO   115      -1.366   2.082  -0.050  0.0000
ATOM   1872 HD3  PRO   115      -1.340   1.445  -1.728  0.0000
ATOM   1873 CG   PRO   115       0.533   1.261  -0.675  0.0000
ATOM   1874 HG2  PRO   115       0.913   1.461   0.327  0.0000
ATOM   1875 HG3  PRO   115       0.961   1.969  -1.385  0.0000
ATOM   1876 CB   PRO   115       0.812  -0.173  -1.100  0.0000
ATOM   1877 HB2  PRO   115       1.831  -0.478  -0.861  0.0000
ATOM   1878 HB3  PRO   115       0.618  -0.295  -2.166  0.0000
ATOM   1879 CA   PRO   115      -0.215  -0.947  -0.293  0.0000
ATOM   1880 HA   PRO   115      -0.475  -1.889  -0.777  0.0000
ATOM   1881 C    PRO   115       0.267  -1.179   1.128  0.0000
ATOM   1882 O    PRO   115       0.156  -0.289   1.977  0.0000
ATOM   1883 N    ARG   116       0.784  -2.363   1.406  0.0000
ATOM   1884 H    ARG   116       0.862  -3.059   0.678  0.0000
ATOM   1885 CA   ARG   116       1.356  -2.628   2.717  0.0000
ATOM   1886 HA   ARG   116       0.997  -1.934   3.477  0.0000
ATOM   1887 HB   ARG   116       1.160  -3.663   3.038  0.0000
ATOM   1905 H    ARG   116       2.434  -2.440   2.596  0.0000
TER              TER
ATOM   1911 HB   LEU   117       4.769   0.258   2.793  0.0000
ATOM   1914 CG   LEU   117       4.182   0.596   1.925  0.0000
ATOM   1915 HG   LEU   117       3.155   0.233   1.965  0.0000
ATOM   1916 CD1  LEU   117       4.092   2.118   1.907  0.0000
ATOM   1917 HD11 LEU   117       3.606   2.448   2.824  0.0000
ATOM   1918 HD12 LEU   117       5.094   2.543   1.849  0.0000
ATOM   1919 HD13 LEU   117       3.502   2.437   1.047  0.0000
ATOM   1920 CD2  LEU   117       4.840   0.091   0.655  0.0000
ATOM   1921 HD21 LEU   117       4.914  -0.997   0.654  0.0000
ATOM   1922 HD22 LEU   117       4.242   0.417  -0.196  0.0000
ATOM   1923 HD23 LEU   117       5.839   0.517   0.567  0.0000
TER              TER
ATOM   2099 HB   MET   129      10.692  -1.588   3.105  0.0000
ATOM   2102 CG   MET   129       9.715  -1.097   2.979  0.0000
ATOM   2103 HG2  MET   129       9.213  -1.515   2.107  0.0000
ATOM   2104 HG3  MET   129       9.089  -1.279   3.852  0.0000
ATOM   2105 SD   MET   129       9.897   0.682   2.741  0.0000
ATOM   2106 CE   MET   129      10.005   1.230   4.430  0.0000
ATOM   2107 HE1  MET   129      10.948   0.915   4.877  0.0000
ATOM   2108 HE2  MET   129       9.905   2.315   4.425  0.0000
ATOM   2109 HE3  MET   129       9.158   0.830   4.988  0.0000
TER              TER
ATOM   2131 HB   TYR   131       6.051  -2.983  -2.195  0.0000
ATOM   2134 CG   TYR   131       5.242  -2.729  -2.897  0.0000
ATOM   2135 CD1  TYR   131       4.397  -1.650  -2.644  0.0000
ATOM   2136 HD1  TYR   131       4.542  -1.070  -1.745  0.0000
ATOM   2137 CE1  TYR   131       3.383  -1.306  -3.542  0.0000
ATOM   2138 HE1  TYR   131       2.738  -0.465  -3.335  0.0000
ATOM   2139 CZ   TYR   131       3.200  -2.049  -4.707  0.0000
ATOM   2140 OH   TYR   131       2.197  -1.721  -5.573  0.0000
ATOM   2141 HH   TYR   131       1.833  -0.861  -5.349  0.0000
ATOM   2142 CE2  TYR   131       4.035  -3.139  -4.973  0.0000
ATOM   2143 HE2  TYR   131       3.882  -3.723  -5.869  0.0000
ATOM   2144 CD2  TYR   131       5.050  -3.475  -4.066  0.0000
ATOM   2145 HD2  TYR   131       5.689  -4.323  -4.262  0.0000
TER              TER
ATOM   2166 HA   SER   133      -0.090  -4.271  -3.345  0.0000
ATOM   2168 CB   SER   133       0.136  -3.216  -3.566  0.0000
ATOM   2169 HB2  SER   133       0.315  -2.659  -2.646  0.0000
ATOM   2170 HB3  SER   133       1.043  -3.214  -4.171  0.0000
ATOM   2171 OG   SER   133      -0.914  -2.620  -4.298  0.0000
ATOM   2172 HG   SER   133      -0.677  -1.698  -4.420  0.0000
TER              TER
ATOM   2199 HA   ARG   135      -1.279  -2.330  -7.948  0.0000
ATOM   2201 CB   ARG   135      -1.391  -1.293  -7.596  0.0000
ATOM   2202 HB2  ARG   135      -0.677  -1.097  -6.796  0.0000
ATOM   2203 HB3  ARG   135      -1.153  -0.629  -8.426  0.0000
ATOM   2204 CG   ARG   135      -2.804  -0.953  -7.120  0.0000
ATOM   2205 HG2  ARG   135      -3.533  -1.342  -7.831  0.0000
ATOM   2206 HG3  ARG   135      -2.980  -1.412  -6.147  0.0000
ATOM   2207 CD   ARG   135      -2.975   0.556  -7.016  0.0000
ATOM   2208 HD2  ARG   135      -2.153   0.961  -6.426  0.0000
ATOM   2209 HD3  ARG   135      -2.893   0.979  -8.016  0.0000
ATOM   2210 NE   ARG   135      -4.266   0.954  -6.449  0.0000
ATOM   2211 HE   ARG   135      -5.047   1.056  -7.082  0.0000
ATOM   2212 CZ   ARG   135      -4.488   1.246  -5.179  0.0000
ATOM   2213 NH1  ARG   135      -3.509   1.181  -4.294  0.0000
ATOM   2214 HH11 ARG   135      -2.596   0.829  -4.544  0.0000
ATOM   2215 HH12 ARG   135      -3.727   1.473  -3.352  0.0000
ATOM   2216 NH2  ARG   135      -5.687   1.617  -4.781  0.0000
ATOM   2217 HH21 ARG   135      -6.438   1.716  -5.448  0.0000
ATOM   2218 HH22 ARG   135      -5.811   1.960  -3.839  0.0000
TER              TER
ATOM   2245 HA   MET   137       3.499   0.065  -8.506  0.0000
ATOM   2247 CB   MET   137       2.891   0.893  -8.110  0.0000
ATOM   2248 HB2  MET   137       2.701   0.735  -7.048  0.0000
ATOM   2249 HB3  MET   137       3.439   1.828  -8.225  0.0000
ATOM   2250 CG   MET   137       1.562   1.026  -8.877  0.0000
ATOM   2251 HG2  MET   137       1.782   1.207  -9.930  0.0000
ATOM   2252 HG3  MET   137       1.038   0.072  -8.819  0.0000
ATOM   2253 SD   MET   137       0.410   2.304  -8.313  0.0000
ATOM   2254 CE   MET   137       1.404   3.823  -8.668  0.0000
ATOM   2255 HE1  MET   137       0.806   4.708  -8.452  0.0000
ATOM   2256 HE2  MET   137       2.307   3.837  -8.057  0.0000
ATOM   2257 HE3  MET   137       1.688   3.836  -9.721  0.0000
TER              TER
ATOM   2293 H    TYR   140       7.193   3.345  -8.640  0.0000
ATOM   2295 CA   TYR   140       6.908   4.202  -8.011  0.0000
ATOM   2296 HA   TYR   140       7.329   5.116  -8.429  0.0000
ATOM   2297 CB   TYR   140       5.381   4.317  -7.919  0.0000
ATOM   2298 HB2  TYR   140       4.982   4.454  -8.924  0.0000
ATOM   2299 HB3  TYR   140       4.982   3.379  -7.531  0.0000
ATOM   2300 CG   TYR   140       4.880   5.463  -7.062  0.0000
ATOM   2301 CD1  TYR   140       5.302   6.788  -7.287  0.0000
ATOM   2302 HD1  TYR   140       5.991   6.993  -8.093  0.0000
ATOM   2303 CE1  TYR   140       4.817   7.841  -6.496  0.0000
ATOM   2304 HE1  TYR   140       5.152   8.852  -6.678  0.0000
ATOM   2305 CZ   TYR   140       3.905   7.564  -5.473  0.0000
ATOM   2306 OH   TYR   140       3.474   8.552  -4.640  0.0000
ATOM   2307 HH   TYR   140       3.855   9.384  -4.931  0.0000
ATOM   2308 CE2  TYR   140       3.474   6.258  -5.252  0.0000
ATOM   2309 HE2  TYR   140       2.719   6.053  -4.508  0.0000
ATOM   2310 CD2  TYR   140       3.969   5.217  -6.039  0.0000
ATOM   2311 HD2  TYR   140       3.623   4.206  -5.883  0.0000
ATOM   2312 C    TYR   140       7.504   3.968  -6.634  0.0000
ATOM   2313 O    TYR   140       8.138   4.854  -6.069  0.0000
ATOM   2314 N    PHE   141       7.317   2.756  -6.112  0.0000
ATOM   2315 H    PHE   141       6.795   2.075  -6.645  0.0000
ATOM   2316 CA   PHE   141       7.854   2.355  -4.809  0.0000
ATOM   2317 HA   PHE   141       7.357   2.921  -4.021  0.0000
ATOM   2318 CB   PHE   141       7.581   0.860  -4.602  0.0000
ATOM   2319 HB2  PHE   141       6.504   0.703  -4.533  0.0000
ATOM   2320 HB3  PHE   141       7.925   0.297  -5.469  0.0000
ATOM   2321 CG   PHE   141       8.224   0.282  -3.364  0.0000
ATOM   2322 CD1  PHE   141       7.753   0.617  -2.094  0.0000
ATOM   2323 HD1  PHE   141       6.905   1.279  -2.001  0.0000
ATOM   2324 CE1  PHE   141       8.337   0.058  -0.949  0.0000
ATOM   2325 HE1  PHE   141       7.988   0.334   0.036  0.0000
ATOM   2326 CZ   PHE   141       9.398  -0.840  -1.073  0.0000
ATOM   2327 HZ   PHE   141       9.856  -1.272  -0.195  0.0000
ATOM   2328 CE2  PHE   141       9.877  -1.174  -2.338  0.0000
ATOM   2329 HE2  PHE   141      10.698  -1.869  -2.439  0.0000
ATOM   2330 CD2  PHE   141       9.290  -0.613  -3.478  0.0000
ATOM   2331 HD2  PHE   141       9.668  -0.879  -4.454  0.0000
ATOM   2332 C    PHE   141       9.358   2.622  -4.682  0.0000
ATOM   2333 O    PHE   141       9.809   3.280  -3.739  0.0000
ATOM   2334 N    LEU   142      10.128   2.103  -5.640  0.0000
ATOM   2335 H    LEU   142       9.694   1.554  -6.368  0.0000
ATOM   2336 CA   LEU   142      11.579   2.263  -5.649  0.0000
ATOM   2337 HA   LEU   142      11.985   1.927  -4.695  0.0000
ATOM   2338 HB   LEU   142      12.013   1.674  -6.471  0.0000
ATOM   2351 H    LEU   142      11.863   3.321  -5.757  0.0000
TER              TER
ATOM   2362 HA   LEU   144       9.570   6.987  -3.405  0.0000
ATOM   2364 CB   LEU   144       8.602   6.658  -2.996  0.0000
ATOM   2365 HB2  LEU   144       8.606   5.568  -2.976  0.0000
ATOM   2366 HB3  LEU   144       8.519   6.989  -1.961  0.0000
ATOM   2367 CG   LEU   144       7.364   7.137  -3.769  0.0000
ATOM   2368 HG   LEU   144       7.530   7.064  -4.844  0.0000
ATOM   2369 CD1  LEU   144       6.171   6.270  -3.409  0.0000
ATOM   2370 HD11 LEU   144       5.252   6.856  -3.389  0.0000
ATOM   2371 HD12 LEU   144       6.101   5.452  -4.126  0.0000
ATOM   2372 HD13 LEU   144       6.367   5.851  -2.423  0.0000
ATOM   2373 CD2  LEU   144       7.074   8.591  -3.430  0.0000
ATOM   2374 HD21 LEU   144       7.948   9.206  -3.644  0.0000
ATOM   2375 HD22 LEU   144       6.243   8.947  -4.040  0.0000
ATOM   2376 HD23 LEU   144       6.837   8.687  -2.371  0.0000
TER              TER
ATOM   2383 HB   ILE   145      12.673   3.615  -1.441  0.0000
ATOM   2389 CG1  ILE   145      11.814   3.070  -1.019  0.0000
ATOM   2390 HG12 ILE   145      11.709   3.339   0.032  0.0000
ATOM   2391 HG13 ILE   145      10.897   3.372  -1.526  0.0000
ATOM   2392 CD1  ILE   145      11.921   1.557  -1.111  0.0000
ATOM   2393 HD11 ILE   145      12.002   1.248  -2.153  0.0000
ATOM   2394 HD12 ILE   145      12.772   1.180  -0.544  0.0000
ATOM   2395 HD13 ILE   145      11.018   1.127  -0.678  0.0000
TER              TER
ATOM   2422 HA   SER   148      13.221   9.526   0.571  0.0000
ATOM   2424 CB   SER   148      12.779   8.659   1.086  0.0000
ATOM   2425 HB2  SER   148      13.248   7.730   0.762  0.0000
ATOM   2426 HB3  SER   148      12.937   8.778   2.158  0.0000
ATOM   2427 OG   SER   148      11.383   8.604   0.854  0.0000
ATOM   2428 HG   SER   148      11.264   8.302  -0.050  0.0000
TER              TER
ATOM   3128 FE   FE3   189       2.709   6.630  -0.621  0.0000
TER              TER
ATOM   3129 O3   HEM   190       1.171   0.512  -4.928  0.0000
ATOM   3130 C34  HEM   190       0.008   0.841  -4.586  0.0000
ATOM   3131 O4   HEM   190      -0.967   0.054  -4.352  0.0000
ATOM   3132 C33  HEM   190      -0.266   2.363  -4.470  0.0000
ATOM   3133 H29  HEM   190      -1.071   2.610  -5.186  0.0000
ATOM   3134 H30  HEM   190      -0.691   2.582  -3.472  0.0000
ATOM   3135 C32  HEM   190       0.970   3.245  -4.765  0.0000
ATOM   3136 H27  HEM   190       1.583   2.696  -5.499  0.0000
ATOM   3137 H28  HEM   190       0.631   4.183  -5.248  0.0000
ATOM   3138 C29  HEM   190       1.815   3.624  -3.576  0.0000
ATOM   3139 C30  HEM   190       1.456   4.693  -2.642  0.0000
ATOM   3140 C1   HEM   190       0.209   5.335  -2.566  0.0000
ATOM   3141 H1   HEM   190      -0.561   5.009  -3.274  0.0000
ATOM   3142 N4   HEM   190       2.481   4.904  -1.757  0.0000
ATOM   3143 C28  HEM   190       3.059   3.164  -3.172  0.0000
ATOM   3144 C31  HEM   190       3.900   2.106  -3.823  0.0000
ATOM   3145 H24  HEM   190       3.277   1.492  -4.499  0.0000
ATOM   3146 H25  HEM   190       4.731   2.552  -4.408  0.0000
ATOM   3147 H26  HEM   190       4.365   1.434  -3.072  0.0000
ATOM   3148 C27  HEM   190       3.464   3.989  -2.026  0.0000
ATOM   3149 C4   HEM   190       4.685   3.908  -1.327  0.0000
ATOM   3150 H4   HEM   190       5.338   3.073  -1.602  0.0000
ATOM   3151 C23  HEM   190       5.229   4.852  -0.426  0.0000
ATOM   3152 C22  HEM   190       6.619   4.876   0.057  0.0000
ATOM   3153 C21  HEM   190       6.809   6.123   0.651  0.0000
ATOM   3154 C24  HEM   190       8.090   6.715   1.162  0.0000
ATOM   3155 H18  HEM   190       8.122   7.805   0.974  0.0000
ATOM   3156 H19  HEM   190       8.228   6.576   2.254  0.0000
ATOM   3157 H20  HEM   190       8.961   6.251   0.659  0.0000
ATOM   3158 C25  HEM   190       7.602   3.820  -0.144  0.0000
ATOM   3159 C26  HEM   190       8.618   3.499   0.689  0.0000
ATOM   3160 H22  HEM   190       8.763   4.011   1.651  0.0000
ATOM   3161 H23  HEM   190       9.312   2.686   0.444  0.0000
ATOM   3162 H21  HEM   190       7.499   3.233  -1.068  0.0000
ATOM   3163 N3   HEM   190       4.608   6.004  -0.037  0.0000
ATOM   3164 C20  HEM   190       5.525   6.806   0.596  0.0000
ATOM   3165 C3   HEM   190       5.237   8.070   1.151  0.0000
ATOM   3166 H3   HEM   190       6.079   8.598   1.611  0.0000
ATOM   3167 C16  HEM   190       3.963   8.650   1.309  0.0000
ATOM   3168 C15  HEM   190       3.637   9.847   2.088  0.0000
ATOM   3169 C14  HEM   190       2.244   9.914   2.149  0.0000
ATOM   3170 C17  HEM   190       1.396  10.976   2.786  0.0000
ATOM   3171 H12  HEM   190       0.377  10.991   2.360  0.0000
ATOM   3172 H13  HEM   190       1.841  11.978   2.629  0.0000
ATOM   3173 H14  HEM   190       1.298  10.834   3.884  0.0000
ATOM   3174 C18  HEM   190       4.628  10.758   2.633  0.0000
ATOM   3175 C19  HEM   190       4.473  11.640   3.648  0.0000
ATOM   3176 H16  HEM   190       3.535  11.732   4.208  0.0000
ATOM   3177 H17  HEM   190       5.308  12.281   3.958  0.0000
ATOM   3178 H15  HEM   190       5.610  10.712   2.140  0.0000
ATOM   3179 N2   HEM   190       2.807   8.063   0.884  0.0000
ATOM   3180 C13  HEM   190       1.752   8.783   1.382  0.0000
ATOM   3181 C2   HEM   190       0.402   8.439   1.171  0.0000
ATOM   3182 H2   HEM   190      -0.339   9.014   1.733  0.0000
ATOM   3183 C8   HEM   190      -0.101   7.506   0.254  0.0000
ATOM   3184 C7   HEM   190      -1.504   7.173   0.045  0.0000
ATOM   3185 C9   HEM   190      -2.631   7.470   0.985  0.0000
ATOM   3186 H5   HEM   190      -3.611   7.326   0.490  0.0000
ATOM   3187 H6   HEM   190      -2.586   8.499   1.393  0.0000
ATOM   3188 H7   HEM   190      -2.595   6.769   1.844  0.0000
ATOM   3189 N1   HEM   190       0.655   6.875  -0.702  0.0000
ATOM   3190 C5   HEM   190      -0.192   6.230  -1.554  0.0000
ATOM   3191 C6   HEM   190      -1.571   6.463  -1.140  0.0000
ATOM   3192 C10  HEM   190      -2.784   5.950  -1.841  0.0000
ATOM   3193 H8   HEM   190      -2.705   6.151  -2.927  0.0000
ATOM   3194 H9   HEM   190      -3.689   6.483  -1.496  0.0000
ATOM   3195 C11  HEM   190      -3.034   4.453  -1.629  0.0000
ATOM   3196 H10  HEM   190      -3.016   4.222  -0.542  0.0000
ATOM   3197 H11  HEM   190      -2.237   3.838  -2.086  0.0000
ATOM   3198 C12  HEM   190      -4.387   3.988  -2.180  0.0000
ATOM   3199 O2   HEM   190      -5.254   4.877  -2.446  0.0000
ATOM   3200 O1   HEM   190      -4.540   2.736  -2.281  0.0000
TER              TER
ATOM   3201 O1   XOH   191       3.222   7.748  -1.993  0.0000
ATOM   3202 H1   XOH   191       3.191   7.567  -2.957  0.0000
TER              TER
ATOM   3230 O    WAT   201      -7.383   3.622  -3.124  0.0000
ATOM   3231 H1   WAT   201      -6.595   4.072  -2.820  0.0000
ATOM   3232 H2   WAT   201      -8.106   4.139  -2.768  0.0000
TER              TER
ATOM   3323 O    WAT   232      -0.614   0.168   4.555  0.0000
ATOM   3324 H1   WAT   232       0.100   0.284   5.182  0.0000
ATOM   3325 H2   WAT   232      -0.175   0.017   3.718  0.0000
TER              TER
ATOM   3326 O    WAT   233      -6.815   2.132  -1.216  0.0000
ATOM   3327 H1   WAT   233      -5.902   2.348  -1.408  0.0000
ATOM   3328 H2   WAT   233      -7.311   2.531  -1.930  0.0000
TER              TER
ATOM   3494 O    WAT   289      -3.121  -1.785  -3.508  0.0000
ATOM   3495 H1   WAT   289      -2.251  -1.415  -3.661  0.0000
ATOM   3496 H2   WAT   289      -3.555  -1.150  -2.939  0.0000
END
