# Supplementary material for: Benchmark Study for Calculations of pK a Values of Metal Ligands in Proteins
Source: J Chem Theory Comput. 2026 Jul 6;22(14):7420–35. doi: 10.1021/acs.jctc.6c00884 (PMC13421986; doi:10.1021/acs.jctc.6c00884)
Supplement: Supplementary file 1 [file ct6c00884_si_001.zip › coords/HNOX-WT/6-Big_A-/comqum.dat]

$title
Big QM system, radius = 3.5 A, nresi = 0, natom =  489
REMARK default_name
$protein fixed
$junction=-1
$junctions
     1      2     1.10650000000000 HC
    30     27     1.10100000000000 HC
    31     19     1.10100000000000 HC
    32     33     1.10100000000000 HC
    46     47     1.10100000000000 HC
    62     63     1.10100000000000 HC
    67     68     1.10100000000000 HC
    82     83     1.10100000000000 HC
    86     83     1.10100000000000 HC
    87     88     1.10100000000000 HC
   103    104     1.10100000000000 HC
   115    116     1.10100000000000 HC
   127    128     1.10100000000000 HC
   132    133     1.10100000000000 HC
   152    150     1.10100000000000 HC
   159    157     1.10100000000000 HC
   172    166     1.10100000000000 HC
   196    194     1.10100000000000 HC
   197    194     1.10100000000000 HC
   198    199     1.10100000000000 HC
   208    202     1.10100000000000 HC
   209    210     1.10100000000000 HC
   218    219     1.10100000000000 HC
   221    219     1.10100000000000 HC
   256    254     1.10100000000000 HC
   257    254     1.10100000000000 HC
   258    259     1.10100000000000 HC
   269    270     1.10100000000000 HC
   278    279     1.10100000000000 HC
   291    292     1.10100000000000 HC
   297    298     1.10100000000000 HC
   316    317     1.10100000000000 HC
   328    329     1.10100000000000 HC
   372    370     1.10100000000000 HC
   373    370     1.10100000000000 HC
   374    375     1.10100000000000 HC
   388    389     1.10100000000000 HC
   396    397     1.10100000000000 HC
$correspondance_list
    488
      1      5      6      7      8      9     10     11     12     13     14     15
     16     17     18     19     20     21     22     23     24     25     26     27
     28     29     30     31     32     33     40     65     67     68     69     70
     71     72     73     74     75     76     77     78     79    123    126    127
    128    129    130    131    132    133    134    135    136    137    138    139
    140   1210   1213   1214   1215   1216   1257   1259   1260   1261   1262   1263
   1264   1265   1266   1267   1268   1269   1270   1271   1272   1327   1329   1330
   1331   1332   1372   1374   1375   1376   1377   1378   1379   1380   1381   1382
   1383   1384   1385   1386   1387   1388   1395   1398   1399   1400   1401   1402
   1403   1404   1405   1406   1407   1408   1529   1532   1533   1534   1535   1536
   1537   1538   1539   1540   1541   1542   1552   1558   1559   1560   1561   1598
   1600   1601   1602   1603   1604   1605   1606   1607   1608   1609   1610   1611
   1612   1613   1614   1615   1616   1617   1618   1619   1625   1626   1627   1628
   1629   1630   1631   1640   1641   1642   1643   1644   1645   1646   1647   1648
   1649   1650   1651   1652   1656   1657   1658   1659   1660   1661   1662   1663
   1664   1665   1666   1667   1668   1669   1670   1671   1672   1673   1674   1675
   1676   1677   1678   1679   1692   1713   1715   1716   1717   1718   1719   1720
   1721   1722   1723   1724   1732   1734   1735   1736   1737   1738   1739   1740
   1741   1841   1843   1844   1845   1853   1854   1855   1856   1857   1858   1859
   1860   1861   1862   1863   1864   1865   1866   1867   1868   1869   1870   1871
   1872   1873   1874   1875   1876   1877   1878   1879   1880   1881   1882   1883
   1884   1885   1886   1887   1905   1911   1914   1915   1916   1917   1918   1919
   1920   1921   1922   1923   2099   2102   2103   2104   2105   2106   2107   2108
   2109   2131   2134   2135   2136   2137   2138   2139   2140   2141   2142   2143
   2144   2145   2166   2168   2169   2170   2171   2172   2199   2201   2202   2203
   2204   2205   2206   2207   2208   2209   2210   2211   2212   2213   2214   2215
   2216   2217   2218   2245   2247   2248   2249   2250   2251   2252   2253   2254
   2255   2256   2257   2293   2295   2296   2297   2298   2299   2300   2301   2302
   2303   2304   2305   2306   2307   2308   2309   2310   2311   2312   2313   2314
   2315   2316   2317   2318   2319   2320   2321   2322   2323   2324   2325   2326
   2327   2328   2329   2330   2331   2332   2333   2334   2335   2336   2337   2338
   2351   2362   2364   2365   2366   2367   2368   2369   2370   2371   2372   2373
   2374   2375   2376   2383   2389   2390   2391   2392   2393   2394   2395   2422
   2424   2425   2426   2427   2428   3128   3129   3130   3131   3132   3133   3134
   3135   3136   3137   3138   3139   3140   3141   3142   3143   3144   3145   3146
   3147   3148   3149   3150   3151   3152   3153   3154   3155   3156   3157   3158
   3159   3160   3161   3162   3163   3164   3165   3166   3167   3168   3169   3170
   3171   3172   3173   3174   3175   3176   3177   3178   3179   3180   3181   3182
   3183   3184   3185   3186   3187   3188   3189   3190   3191   3192   3193   3194
   3195   3196   3197   3198   3199   3200   3201   3202   3230   3231   3232   3323
   3324   3325   3326   3327   3328   3494   3495   3496
$junction_atoms
     1     2    1.32941708088568
    30    27    1.38601271571299
    31    19    1.38237965485922
    32    33    1.38601271571299
    46    47    1.35785649409628
    62    63    1.38601271571299
    67    68    1.38601271571299
    82    83    1.38601271571299
    86    83    1.37148047229791
    87    88    1.38601271571299
   103   104    1.37148047229791
   115   116    1.37148047229791
   127   128    1.38601271571299
   132   133    1.31607629427793
   152   150    1.38601271571299
   159   157    1.38601271571299
   172   166    1.38601271571299
   196   194    1.38601271571299
   197   194    1.38237965485922
   198   199    1.38601271571299
   208   202    1.38601271571299
   209   210    1.38601271571299
   218   219    1.31607629427793
   221   219    1.38601271571299
   256   254    1.38601271571299
   257   254    1.38237965485922
   258   259    1.38601271571299
   269   270    1.38601271571299
   278   279    1.37148047229791
   291   292    1.38601271571299
   297   298    1.38601271571299
   316   317    1.38601271571299
   328   329    1.31607629427793
   372   370    1.38601271571299
   373   370    1.38237965485922
   374   375    1.38601271571299
   388   389    1.38601271571299
   396   397    1.38601271571299
$end
