# Supplementary material for: Benchmark Study for Calculations of pK a Values of Metal Ligands in Proteins
Source: J Chem Theory Comput. 2026 Jul 6;22(14):7420–35. doi: 10.1021/acs.jctc.6c00884 (PMC13421986; doi:10.1021/acs.jctc.6c00884)
Supplement: Supplementary file 1 [file ct6c00884_si_001.zip › coords/HNOX-WT/6-Big_A-/control]

$title
Big QM system, radius = 3.5 A, nresi = 0, natom =  489
REMARK default_name
$operating system unix
$path
$symmetry c1
$coord   file=coord
$scfintunit
 unit=30       size=0        file=twoint
$scfiterlimit   30000
$mvd
$moments
$pop
$statistics off
$optimize
 internal   off
 redundant  off
 cartesian  on
 global     off
 basis      off
$forceapprox    file=forceapprox
$interconversion  off
   qconv=1.d-10
   maxiter=25
$coordinateupdate
   dqmax=0.3
   interpolate  on
   statistics    5
$forceinit on
   diag=default
$forceupdate
   ahlrichs numgeo=0  mingeo=3 maxgeo=4 mode=<g|dq> dynamic fail=0.3
   threig=0.005  reseig=0.005  thrbig=3.0 scale=1.00  damping=0.0
$grad   file=gradient
$suspend off
$lock off
$dft
    functional   tpss
    gridsize   m3
$point_charges  file=pointcharges
$atoms
h  1,3,5-6,8-9,12-14,18,20,22-23,25-26,28-32,34,36-38,40-41,43-46,49,51,54,56, \
   58,60,62,64-67,69-70,73,75,77,79,81-82,84-87,89-90,93,95,98,100,102-103,106 \
   108,110,112,114-115,118,120,122,124,126-127,129-132,134,136-137,139-140,    \
   143-145,149,151-152,156,158-159,163,165,167,169-172,176,178,180-181,184,186 \
   189,193,195-198,200-201,203,205-209,211,213-215,217-218,220-221,226-227,    \
   229-230,232-233,235,240-241,243-244,246-247,249,253,255-258,260,262-264,    \
   266-269,271-272,275-278,281,283,286,288,290-291,293-294,296-297,299-300,    \
   302-303,305-306,308,311-312,314-316,318-319,321-322,325-328,330,332-333,336 \
   338,341,343,345,349,351,353-354,357,359,361,363,365,369,371-374,376-377,379 \
   381-383,385-388,390-391,393-396,398-399,401,407-408,410-411,415,419-421,424 \
   429-431,434-436,440,445-447,450-452,456,460-462,467-468,470-471,476,478-479 \
   481-482,484-485,487-488                                                     \
   basis =h def2-SV(P)                                                         \
   jbas  =h def2-SV(P)
c  2,4,7,11,15,19,21,24,27,33,35,39,42,47-48,52-53,55,57,59,61,63,68,71-72,74, \
   76,78,80,83,88,91-92,94,96,99,101,104-105,107,109,111,113,116-117,119,121,  \
   123,125,128,133,135,138,142,146,150,153,157,160,164,166,168,173,177,179,182 \
   185,188,190,194,199,202,204,210,212,219,222,225,228,231,234,236,239,242,245 \
   248,250,254,259,261,265,270,274,279-280,282,284,287,289,292,298,301,304,309 \
   317,320,324,329,331,334-335,337,339,342,344,346,350,352,355-356,358,360,362 \
   364,366,370,375,378,380,384,389,392,397,404,406,409,412-414,417-418,422-423 \
   425-428,432-433,438-439,441-444,448-449,454-455,457-459,464-466,469,472     \
   basis =c def2-SV(P)                                                         \
   jbas  =c def2-SV(P)
s  10,141,273,323                                                              \
   basis =s def2-SV(P)                                                         \
   jbas  =s def2-SV(P)
o  16,97,147,154,161,174,191,216,223,237,251,285,295,340,347,367,400,403,405,  \
   473-475,477,480,483,486                                                     \
   basis =o def2-SV(P)                                                         \
   jbas  =o def2-SV(P)
n  17,50,148,155,162,175,183,187,192,224,238,252,307,310,313,348,368,416,437,  \
   453,463                                                                     \
   basis =n def2-SV(P)                                                         \
   jbas  =n def2-SV(P)
fe 402                                                                         \
   basis =fe def2-SV(P)                                                        \
   jbas  =fe def2-SV(P)
$basis    file=basis
$uhfmo_alpha   file=alpha
$uhfmo_beta   file=beta
$uhf
$alpha shells
 a       1-861                                  ( 1 )
$beta shells
 a       1-856                                  ( 1 )
$thize     0.10000000E-04
$thime        5
$scfdamp   start=1.000  step=0.050  min=0.100
$scfdiis
$maxcor    500 MiB  per_core
$drvopt
   cartesian  on
   basis      off
   global     off
   hessian    on
   dipole     on
   nuclear polarizability
$energy    file=energy
$scfconv   6
$scforbitalshift  closedshell=.05
$ricore    20000
$rij
$jbas    file=auxbasis
$disp3 bj
$rundimensions
   natoms=488
   nbf(CAO)=3850
   nbf(AO)=3630
$last step     define
$end
