# Supplementary material for: Benchmark Study for Calculations of pK a Values of Metal Ligands in Proteins
Source: J Chem Theory Comput. 2026 Jul 6;22(14):7420–35. doi: 10.1021/acs.jctc.6c00884 (PMC13421986; doi:10.1021/acs.jctc.6c00884)
Supplement: Supplementary file 1 [file ct6c00884_si_001.zip › coords/HNOX-WT/4-Int_A-/comqum.dat]

$title
11-HNOX WT, AH, CH=-1, u=5
REMARK default_name
$protein fixed
$junction=12
$junctions
     1      2     1.10650000000000 H1 
     4      2     1.10680000000000 H1 
    11      9     1.10680000000000 H1 
    12      9     1.10700000000000 H1 
    13     14     1.10650000000000 H1 
    16     14     1.10680000000000 H1 
    23     21     1.10680000000000 H1 
    24     21     1.10700000000000 H1 
    25     26     1.10480000000000 HC 
    37     38     1.09320000000000 H1 
    53     54     1.10510000000000 H1 
    59     60     1.10490000000000 HC 
    78     79     1.09320000000000 H1 
$correspondance_list
   174
     1     5     6     7    18    19    20    21    22    23    24    40
  1598  1600  1601  1602  1613  1614  1615  1616  1617  1618  1619  1625
  1660  1662  1663  1664  1665  1666  1667  1668  1669  1670  1671  1672
  2129  2131  2132  2133  2134  2135  2136  2137  2138  2139  2140  2141
  2142  2143  2144  2145  2166  2168  2169  2170  2171  2172  2199  2201
  2202  2203  2204  2205  2206  2207  2208  2209  2210  2211  2212  2213
  2214  2215  2216  2217  2218  2295  2297  2298  2299  2300  2301  2302
  2303  2304  2305  2306  2307  2308  2309  2310  2311  3128  3129  3130
  3131  3132  3133  3134  3135  3136  3137  3138  3139  3140  3141  3142
  3143  3144  3145  3146  3147  3148  3149  3150  3151  3152  3153  3154
  3155  3156  3157  3158  3159  3160  3161  3162  3163  3164  3165  3166
  3167  3168  3169  3170  3171  3172  3173  3174  3175  3176  3177  3178
  3179  3180  3181  3182  3183  3184  3185  3186  3187  3188  3189  3190
  3191  3192  3193  3194  3195  3196  3197  3198  3199  3200  3201  3202
  3230  3231  3232  3326  3327  3328
$junction_atoms
     1     2    1.32941708088568
     4     2    1.37874954824720
    11     9    1.37874954824720
    12     9    1.37488708220416
    13    14    1.30953456845911
    16    14    1.37874954824720
    23    21    1.37874954824720
    24    21    1.37488708220416
    25    26    1.38124547429399
    37    38    1.39590193926089
    53    54    1.38087050945616
    59    60    1.38112046339035
    78    79    1.39590193926089
$end
