# Supplementary material for: Benchmark Study for Calculations of pK a Values of Metal Ligands in Proteins
Source: J Chem Theory Comput. 2026 Jul 6;22(14):7420–35. doi: 10.1021/acs.jctc.6c00884 (PMC13421986; doi:10.1021/acs.jctc.6c00884)
Supplement: Supplementary file 1 [file ct6c00884_si_001.zip › coords/HNOX-WT/2-Min_A-/comqum.dat]

$title
11-HNOX WT, A-, CH=-2, u=5
REMARK default_name
$protein fixed
$junction=12
$junctions
     1      2     1.10480000000000 HC 
$correspondance_list
    87
  1660  1662  1663  1664  1665  1666  1667  1668  1669  1670  1671  1672
  3128  3129  3130  3131  3132  3133  3134  3135  3136  3137  3138  3139
  3140  3141  3142  3143  3144  3145  3146  3147  3148  3149  3150  3151
  3152  3153  3154  3155  3156  3157  3158  3159  3160  3161  3162  3163
  3164  3165  3166  3167  3168  3169  3170  3171  3172  3173  3174  3175
  3176  3177  3178  3179  3180  3181  3182  3183  3184  3185  3186  3187
  3188  3189  3190  3191  3192  3193  3194  3195  3196  3197  3198  3199
  3200  3201  3202
$junction_atoms
     1     2    1.38124547429399
$end
