# Supplementary material for: Benchmark Study for Calculations of pK a Values of Metal Ligands in Proteins
Source: J Chem Theory Comput. 2026 Jul 6;22(14):7420–35. doi: 10.1021/acs.jctc.6c00884 (PMC13421986; doi:10.1021/acs.jctc.6c00884)
Supplement: Supplementary file 1 [file ct6c00884_si_001.zip › coords/HNOX-I5L/1-Min_AH/pdb.in1]

11-HNOX I5L, AH, CH=-1, u=5
REMARK default_name
ATOM   1660 HA   HID   102      -0.723   6.495  -0.128  0.0000
ATOM   1662 CB   HID   102      -0.377   5.840  -0.947  0.0000
ATOM   1663 HB2  HID   102      -0.619   6.368  -1.869  0.0000
ATOM   1664 HB3  HID   102       0.705   5.722  -0.879  0.0000
ATOM   1665 CG   HID   102      -0.954   4.473  -0.922  0.0000
ATOM   1666 ND1  HID   102      -2.288   4.217  -1.103  0.0000
ATOM   1667 HD1  HID   102      -2.925   4.965  -1.336  0.0000
ATOM   1668 CE1  HID   102      -2.519   2.942  -1.023  0.0000
ATOM   1669 HE1  HID   102      -3.468   2.425  -0.997  0.0000
ATOM   1670 NE2  HID   102      -1.355   2.283  -0.740  0.0000
ATOM   1671 CD2  HID   102      -0.365   3.259  -0.659  0.0000
ATOM   1672 HD2  HID   102       0.708   3.156  -0.596  0.0000
TER              TER
ATOM   2984 O3   HEM   181       6.096   0.733  -3.386  0.0000
ATOM   2985 C34  HEM   181       5.339  -0.262  -3.255  0.0000
ATOM   2986 O4   HEM   181       5.076  -1.007  -4.188  0.0000
ATOM   2987 C33  HEM   181       4.722  -0.474  -1.933  0.0000
ATOM   2988 H29  HEM   181       5.403  -0.717  -1.108  0.0000
ATOM   2989 H30  HEM   181       4.159   0.426  -1.657  0.0000
ATOM   2990 C32  HEM   181       3.714  -1.668  -1.988  0.0000
ATOM   2991 H27  HEM   181       3.865  -2.455  -2.736  0.0000
ATOM   2992 H28  HEM   181       3.825  -2.166  -1.017  0.0000
ATOM   2993 C29  HEM   181       2.282  -1.161  -2.016  0.0000
ATOM   2994 C30  HEM   181       1.633  -0.390  -0.977  0.0000
ATOM   2995 C1   HEM   181       2.148   0.030   0.231  0.0000
ATOM   2996 H1   HEM   181       3.219  -0.121   0.345  0.0000
ATOM   2997 N4   HEM   181       0.298  -0.135  -1.296  0.0000
ATOM   2998 C28  HEM   181       1.285  -1.340  -3.038  0.0000
ATOM   2999 C31  HEM   181       1.373  -2.090  -4.385  0.0000
ATOM   3000 H24  HEM   181       0.510  -2.767  -4.389  0.0000
ATOM   3001 H25  HEM   181       1.413  -1.384  -5.225  0.0000
ATOM   3002 H26  HEM   181       2.167  -2.841  -4.466  0.0000
ATOM   3003 C27  HEM   181       0.085  -0.664  -2.537  0.0000
ATOM   3004 C4   HEM   181      -1.130  -0.595  -3.189  0.0000
ATOM   3005 H4   HEM   181      -1.034  -0.745  -4.263  0.0000
ATOM   3006 C23  HEM   181      -2.397  -0.560  -2.688  0.0000
ATOM   3007 C22  HEM   181      -3.572  -0.827  -3.468  0.0000
ATOM   3008 C21  HEM   181      -4.587  -0.762  -2.548  0.0000
ATOM   3009 C24  HEM   181      -6.105  -0.964  -2.852  0.0000
ATOM   3010 H18  HEM   181      -6.499  -0.173  -3.502  0.0000
ATOM   3011 H19  HEM   181      -6.226  -2.004  -3.179  0.0000
ATOM   3012 H20  HEM   181      -6.779  -0.964  -1.986  0.0000
ATOM   3013 C25  HEM   181      -3.616  -1.231  -4.916  0.0000
ATOM   3014 C26  HEM   181      -4.699  -1.108  -5.677  0.0000
ATOM   3015 H22  HEM   181      -5.624  -0.666  -5.311  0.0000
ATOM   3016 H23  HEM   181      -4.646  -1.380  -6.729  0.0000
ATOM   3017 H21  HEM   181      -2.747  -1.675  -5.398  0.0000
ATOM   3018 N3   HEM   181      -2.712  -0.265  -1.386  0.0000
ATOM   3019 C20  HEM   181      -4.049  -0.386  -1.290  0.0000
ATOM   3020 C3   HEM   181      -4.729  -0.173  -0.087  0.0000
ATOM   3021 H3   HEM   181      -5.787  -0.398   0.034  0.0000
ATOM   3022 C16  HEM   181      -4.171   0.351   1.078  0.0000
ATOM   3023 C15  HEM   181      -4.886   0.689   2.315  0.0000
ATOM   3024 C14  HEM   181      -3.990   1.147   3.178  0.0000
ATOM   3025 C17  HEM   181      -4.219   1.651   4.632  0.0000
ATOM   3026 H12  HEM   181      -4.896   0.899   5.055  0.0000
ATOM   3027 H13  HEM   181      -4.708   2.619   4.801  0.0000
ATOM   3028 H14  HEM   181      -3.304   1.554   5.229  0.0000
ATOM   3029 C18  HEM   181      -6.414   0.562   2.499  0.0000
ATOM   3030 C19  HEM   181      -7.028   1.156   3.532  0.0000
ATOM   3031 H16  HEM   181      -6.587   1.813   4.278  0.0000
ATOM   3032 H17  HEM   181      -8.096   0.953   3.493  0.0000
ATOM   3033 H15  HEM   181      -7.006  -0.090   1.860  0.0000
ATOM   3034 N2   HEM   181      -2.841   0.576   1.229  0.0000
ATOM   3035 C13  HEM   181      -2.724   1.050   2.514  0.0000
ATOM   3036 C2   HEM   181      -1.477   1.443   3.050  0.0000
ATOM   3037 H2   HEM   181      -1.718   1.952   3.981  0.0000
ATOM   3038 C8   HEM   181      -0.198   1.301   2.553  0.0000
ATOM   3039 C7   HEM   181       0.970   1.740   3.203  0.0000
ATOM   3040 C9   HEM   181       1.055   2.565   4.467  0.0000
ATOM   3041 H5   HEM   181       1.846   2.145   5.100  0.0000
ATOM   3042 H6   HEM   181       0.169   2.723   5.094  0.0000
ATOM   3043 H7   HEM   181       1.358   3.584   4.199  0.0000
ATOM   3044 N1   HEM   181       0.073   0.612   1.352  0.0000
ATOM   3045 C5   HEM   181       1.455   0.646   1.269  0.0000
ATOM   3046 C6   HEM   181       1.994   1.396   2.377  0.0000
ATOM   3047 C10  HEM   181       3.456   1.703   2.690  0.0000
ATOM   3048 H8   HEM   181       4.053   0.784   2.651  0.0000
ATOM   3049 H9   HEM   181       3.545   2.098   3.710  0.0000
ATOM   3050 C11  HEM   181       4.096   2.629   1.685  0.0000
ATOM   3051 H10  HEM   181       3.603   3.582   1.914  0.0000
ATOM   3052 H11  HEM   181       3.888   2.381   0.638  0.0000
ATOM   3053 C12  HEM   181       5.581   2.863   2.006  0.0000
ATOM   3054 O2   HEM   181       6.311   3.332   1.119  0.0000
ATOM   3055 O1   HEM   181       6.000   2.597   3.137  0.0000
TER              TER
ATOM   3056 FE   FE3   182      -1.260   0.156  -0.034  0.0000
TER              TER
ATOM   3057 O    WAT   183      -1.467  -1.984   0.387  0.0000
ATOM   3058 H1   WAT   183      -1.781  -2.689  -0.180  0.0000
ATOM   3059 H2   WAT   183      -1.187  -2.427   1.188  0.0000
END
