# Supplementary material for: Benchmark Study for Calculations of pK a Values of Metal Ligands in Proteins
Source: J Chem Theory Comput. 2026 Jul 6;22(14):7420–35. doi: 10.1021/acs.jctc.6c00884 (PMC13421986; doi:10.1021/acs.jctc.6c00884)
Supplement: Supplementary file 1 [file ct6c00884_si_001.zip › coords/HNOX-I5L/5-Big_AH/pdb.in1]

Big QM system, radius = 3.5 A, nresi = 0, natom =  345
REMARK default_name
ATOM      7 HB   MET     1       8.100  -1.237   3.496  0.0000
ATOM     10 CG   MET     1       8.097  -1.426   2.407  0.0000
ATOM     11 HG2  MET     1       8.768  -0.745   1.884  0.0000
ATOM     12 HG3  MET     1       8.505  -2.429   2.279  0.0000
ATOM     13 SD   MET     1       6.458  -1.256   1.751  0.0000
ATOM     14 CE   MET     1       5.600  -1.480   3.254  0.0000
ATOM     15 HE1  MET     1       5.813  -0.647   3.924  0.0000
ATOM     16 HE2  MET     1       4.716  -1.156   2.703  0.0000
ATOM     17 HE3  MET     1       5.623  -2.513   3.601  0.0000
TER              TER
ATOM     22 HA   LYS     2       5.583   1.878   6.749  0.0000
ATOM     24 CB   LYS     2       4.675   2.450   6.544  0.0000
ATOM     25 HB2  LYS     2       4.987   3.278   5.907  0.0000
ATOM     26 HB3  LYS     2       3.953   1.851   5.988  0.0000
ATOM     27 CG   LYS     2       4.062   3.038   7.784  0.0000
ATOM     28 HG2  LYS     2       3.670   2.298   8.480  0.0000
ATOM     29 HG3  LYS     2       4.835   3.561   8.346  0.0000
ATOM     30 CD   LYS     2       3.029   4.144   7.522  0.0000
ATOM     31 HD2  LYS     2       3.420   4.857   6.796  0.0000
ATOM     32 HD3  LYS     2       2.108   3.673   7.180  0.0000
ATOM     33 HE   LYS     2       2.834   4.742   8.426  0.0000
TER              TER
ATOM     65 HA   LEU     5       2.022  -1.785   6.516  0.0000
ATOM     67 CB   LEU     5       2.405  -1.402   5.557  0.0000
ATOM     68 HB2  LEU     5       1.954  -0.414   5.463  0.0000
ATOM     69 HB3  LEU     5       3.491  -1.317   5.586  0.0000
ATOM     70 CG   LEU     5       2.017  -2.305   4.320  0.0000
ATOM     71 HG   LEU     5       2.422  -3.311   4.429  0.0000
ATOM     72 CD1  LEU     5       0.498  -2.458   4.165  0.0000
ATOM     73 HD11 LEU     5       0.130  -2.717   5.158  0.0000
ATOM     74 HD12 LEU     5       0.028  -1.530   3.839  0.0000
ATOM     75 HD13 LEU     5       0.276  -3.232   3.431  0.0000
ATOM     76 CD2  LEU     5       2.565  -1.757   3.072  0.0000
ATOM     77 HD21 LEU     5       3.295  -2.378   2.553  0.0000
ATOM     78 HD22 LEU     5       1.817  -1.631   2.289  0.0000
ATOM     79 HD23 LEU     5       3.025  -0.811   3.358  0.0000
TER              TER
ATOM   1210 HG1  ILE    75      -7.594  -5.136  -0.511  0.0000
ATOM   1213 CD1  ILE    75      -7.283  -4.082  -0.437  0.0000
ATOM   1214 HD11 ILE    75      -7.888  -3.484   0.245  0.0000
ATOM   1215 HD12 ILE    75      -6.306  -4.136   0.043  0.0000
ATOM   1216 HD13 ILE    75      -7.246  -3.498  -1.357  0.0000
TER              TER
ATOM   1257 HA   PHE    78      -7.006  -3.177   5.685  0.0000
ATOM   1259 CB   PHE    78      -6.876  -2.789   4.663  0.0000
ATOM   1260 HB2  PHE    78      -7.378  -3.374   3.892  0.0000
ATOM   1261 HB3  PHE    78      -7.223  -1.756   4.617  0.0000
ATOM   1262 CG   PHE    78      -5.427  -2.620   4.237  0.0000
ATOM   1263 CD1  PHE    78      -5.053  -2.831   2.914  0.0000
ATOM   1264 HD1  PHE    78      -5.838  -2.991   2.190  0.0000
ATOM   1265 CE1  PHE    78      -3.740  -2.693   2.549  0.0000
ATOM   1266 HE1  PHE    78      -3.391  -2.949   1.560  0.0000
ATOM   1267 CZ   PHE    78      -2.761  -2.268   3.445  0.0000
ATOM   1268 HZ   PHE    78      -1.727  -2.228   3.133  0.0000
ATOM   1269 CE2  PHE    78      -3.115  -2.037   4.777  0.0000
ATOM   1270 HE2  PHE    78      -2.316  -1.714   5.429  0.0000
ATOM   1271 CD2  PHE    78      -4.469  -2.174   5.181  0.0000
ATOM   1272 HD2  PHE    78      -4.780  -1.881   6.173  0.0000
TER              TER
ATOM   1374 HB   TYR    85      -9.416   3.761   4.406  0.0000
ATOM   1377 CG   TYR    85      -8.600   4.450   4.673  0.0000
ATOM   1378 CD1  TYR    85      -7.435   4.024   5.252  0.0000
ATOM   1379 HD1  TYR    85      -7.242   2.984   5.471  0.0000
ATOM   1380 CE1  TYR    85      -6.434   4.907   5.550  0.0000
ATOM   1381 HE1  TYR    85      -5.475   4.578   5.922  0.0000
ATOM   1382 CZ   TYR    85      -6.600   6.266   5.256  0.0000
ATOM   1383 OH   TYR    85      -5.622   7.128   5.568  0.0000
ATOM   1384 HH   TYR    85      -5.695   8.018   5.216  0.0000
ATOM   1385 CE2  TYR    85      -7.775   6.692   4.680  0.0000
ATOM   1386 HE2  TYR    85      -7.797   7.747   4.453  0.0000
ATOM   1387 CD2  TYR    85      -8.779   5.790   4.367  0.0000
ATOM   1388 HD2  TYR    85      -9.649   6.129   3.825  0.0000
TER              TER
ATOM   1529 HB   PHE    94     -12.016   1.735  -2.254  0.0000
ATOM   1532 CG   PHE    94     -11.238   1.243  -1.650  0.0000
ATOM   1533 CD1  PHE    94     -11.140   1.558  -0.275  0.0000
ATOM   1534 HD1  PHE    94     -11.813   2.269   0.179  0.0000
ATOM   1535 CE1  PHE    94     -10.097   0.901   0.453  0.0000
ATOM   1536 HE1  PHE    94     -10.035   1.020   1.525  0.0000
ATOM   1537 CZ   PHE    94      -9.244   0.010  -0.147  0.0000
ATOM   1538 HZ   PHE    94      -8.432  -0.410   0.427  0.0000
ATOM   1539 CE2  PHE    94      -9.388  -0.323  -1.514  0.0000
ATOM   1540 HE2  PHE    94      -8.894  -1.192  -1.923  0.0000
ATOM   1541 CD2  PHE    94     -10.368   0.342  -2.257  0.0000
ATOM   1542 HD2  PHE    94     -10.654  -0.045  -3.224  0.0000
TER              TER
ATOM   1598 H    MET    98      -6.702   5.937  -3.500  0.0000
ATOM   1600 CA   MET    98      -5.813   5.397  -3.139  0.0000
ATOM   1601 HA   MET    98      -5.854   5.320  -2.052  0.0000
ATOM   1602 CB   MET    98      -5.686   4.013  -3.820  0.0000
ATOM   1603 HB2  MET    98      -5.852   4.067  -4.896  0.0000
ATOM   1604 HB3  MET    98      -4.683   3.590  -3.768  0.0000
ATOM   1605 CG   MET    98      -6.557   2.964  -3.188  0.0000
ATOM   1606 HG2  MET    98      -7.540   3.394  -3.380  0.0000
ATOM   1607 HG3  MET    98      -6.412   2.027  -3.726  0.0000
ATOM   1608 SD   MET    98      -6.219   2.628  -1.436  0.0000
ATOM   1609 CE   MET    98      -7.477   3.655  -0.674  0.0000
ATOM   1610 HE1  MET    98      -8.371   3.752  -1.290  0.0000
ATOM   1611 HE2  MET    98      -7.711   3.346   0.345  0.0000
ATOM   1612 HE3  MET    98      -7.139   4.690  -0.726  0.0000
ATOM   1613 C    MET    98      -4.489   6.231  -3.275  0.0000
ATOM   1614 O    MET    98      -3.663   6.166  -2.371  0.0000
ATOM   1615 N    ASP    99      -4.342   6.908  -4.358  0.0000
ATOM   1616 H    ASP    99      -5.095   6.967  -5.029  0.0000
ATOM   1617 CA   ASP    99      -3.118   7.636  -4.576  0.0000
ATOM   1618 HA   ASP    99      -2.247   6.990  -4.466  0.0000
ATOM   1619 HB   ASP    99      -3.089   8.085  -5.581  0.0000
ATOM   1625 C    ASP    99      -2.930   8.679  -3.500  0.0000
ATOM   1626 O    ASP    99      -1.870   8.840  -2.897  0.0000
ATOM   1627 N    GLU   100      -4.013   9.438  -3.208  0.0000
ATOM   1628 H    GLU   100      -4.833   9.184  -3.740  0.0000
ATOM   1629 CA   GLU   100      -3.952  10.509  -2.216  0.0000
ATOM   1630 HA   GLU   100      -3.108  11.173  -2.401  0.0000
ATOM   1631 HB   GLU   100      -4.899  11.071  -2.231  0.0000
ATOM   1640 C    GLU   100      -3.713   9.897  -0.862  0.0000
ATOM   1641 O    GLU   100      -2.880  10.345  -0.087  0.0000
ATOM   1642 N    VAL   101      -4.473   8.850  -0.552  0.0000
ATOM   1643 H    VAL   101      -5.194   8.562  -1.198  0.0000
ATOM   1644 CA   VAL   101      -4.338   8.160   0.725  0.0000
ATOM   1645 HA   VAL   101      -4.641   8.914   1.452  0.0000
ATOM   1646 CB   VAL   101      -5.295   6.940   0.825  0.0000
ATOM   1647 HB   VAL   101      -5.257   6.408  -0.125  0.0000
ATOM   1648 CG1  VAL   101      -4.869   5.933   1.923  0.0000
ATOM   1649 HG11 VAL   101      -4.735   6.407   2.895  0.0000
ATOM   1650 HG12 VAL   101      -5.652   5.176   1.965  0.0000
ATOM   1651 HG13 VAL   101      -3.910   5.505   1.632  0.0000
ATOM   1652 HG2  VAL   101      -6.325   7.300   0.970  0.0000
ATOM   1656 C    VAL   101      -2.885   7.749   1.002  0.0000
ATOM   1657 O    VAL   101      -2.343   7.943   2.087  0.0000
ATOM   1658 N    HID   102      -2.233   7.172   0.008  0.0000
ATOM   1659 H    HID   102      -2.696   6.994  -0.871  0.0000
ATOM   1660 CA   HID   102      -0.864   6.729   0.172  0.0000
ATOM   1661 HA   HID   102      -0.939   6.048   1.020  0.0000
ATOM   1662 CB   HID   102      -0.388   5.885  -1.041  0.0000
ATOM   1663 HB2  HID   102      -0.671   6.415  -1.972  0.0000
ATOM   1664 HB3  HID   102       0.714   5.812  -1.020  0.0000
ATOM   1665 CG   HID   102      -0.949   4.496  -0.967  0.0000
ATOM   1666 ND1  HID   102      -2.299   4.217  -1.139  0.0000
ATOM   1667 HD1  HID   102      -2.992   4.904  -1.453  0.0000
ATOM   1668 CE1  HID   102      -2.512   2.895  -0.979  0.0000
ATOM   1669 HE1  HID   102      -3.482   2.405  -1.070  0.0000
ATOM   1670 NE2  HID   102      -1.362   2.296  -0.690  0.0000
ATOM   1671 CD2  HID   102      -0.380   3.270  -0.673  0.0000
ATOM   1672 HD2  HID   102       0.657   3.024  -0.442  0.0000
ATOM   1673 C    HID   102       0.100   7.920   0.439  0.0000
ATOM   1674 O    HID   102       1.014   7.804   1.244  0.0000
ATOM   1675 N    LEU   103      -0.048   9.012  -0.283  0.0000
ATOM   1676 H    LEU   103      -0.861   9.143  -0.868  0.0000
ATOM   1677 CA   LEU   103       0.723  10.191  -0.036  0.0000
ATOM   1678 HA   LEU   103       1.791  10.013  -0.159  0.0000
ATOM   1679 HB   LEU   103       0.454  11.025  -0.703  0.0000
ATOM   1692 H    LEU   103       0.578  10.482   1.016  0.0000
TER              TER
ATOM   1713 HA   LEU   105      -0.068   7.532   4.962  0.0000
ATOM   1715 CB   LEU   105      -0.414   6.525   4.683  0.0000
ATOM   1716 HB2  LEU   105      -0.196   6.313   3.636  0.0000
ATOM   1717 HB3  LEU   105       0.160   5.784   5.240  0.0000
ATOM   1718 CG   LEU   105      -1.901   6.235   4.904  0.0000
ATOM   1719 HG   LEU   105      -2.436   6.971   4.304  0.0000
ATOM   1720 CD1  LEU   105      -2.298   4.931   4.249  0.0000
ATOM   1721 HD11 LEU   105      -1.740   4.106   4.690  0.0000
ATOM   1722 HD12 LEU   105      -3.342   4.638   4.364  0.0000
ATOM   1723 HD13 LEU   105      -2.133   5.060   3.179  0.0000
ATOM   1724 HD2  LEU   105      -2.167   6.227   5.972  0.0000
TER              TER
ATOM   1841 H    THR   113       9.010   7.269  -0.556  0.0000
ATOM   1843 CA   THR   113       8.653   6.636  -1.383  0.0000
ATOM   1844 HA   THR   113       8.384   7.266  -2.230  0.0000
ATOM   1845 HB   THR   113       9.429   6.007  -1.847  0.0000
ATOM   1853 C    THR   113       7.453   5.747  -1.081  0.0000
ATOM   1854 O    THR   113       7.584   4.584  -0.734  0.0000
ATOM   1855 N    PRO   114       6.281   6.299  -1.277  0.0000
ATOM   1856 CD   PRO   114       5.998   7.742  -1.117  0.0000
ATOM   1857 HD2  PRO   114       6.597   8.323  -1.819  0.0000
ATOM   1858 HD3  PRO   114       6.330   7.989  -0.108  0.0000
ATOM   1859 CG   PRO   114       4.527   7.867  -1.358  0.0000
ATOM   1860 HG2  PRO   114       4.225   7.987  -2.398  0.0000
ATOM   1861 HG3  PRO   114       4.177   8.706  -0.755  0.0000
ATOM   1862 CB   PRO   114       3.979   6.548  -0.984  0.0000
ATOM   1863 HB2  PRO   114       2.998   6.452  -1.448  0.0000
ATOM   1864 HB3  PRO   114       3.863   6.461   0.096  0.0000
ATOM   1865 CA   PRO   114       5.048   5.573  -1.400  0.0000
ATOM   1866 HA   PRO   114       5.011   4.648  -0.825  0.0000
ATOM   1867 C    PRO   114       4.837   5.293  -2.901  0.0000
ATOM   1868 O    PRO   114       5.264   6.061  -3.712  0.0000
ATOM   1869 N    PRO   115       4.149   4.228  -3.187  0.0000
ATOM   1870 CD   PRO   115       3.396   3.454  -2.227  0.0000
ATOM   1871 HD2  PRO   115       2.733   4.088  -1.639  0.0000
ATOM   1872 HD3  PRO   115       4.008   2.796  -1.610  0.0000
ATOM   1873 CG   PRO   115       2.438   2.655  -3.058  0.0000
ATOM   1874 HG2  PRO   115       1.415   3.026  -3.119  0.0000
ATOM   1875 HG3  PRO   115       2.428   1.631  -2.685  0.0000
ATOM   1876 CB   PRO   115       2.942   2.668  -4.432  0.0000
ATOM   1877 HB2  PRO   115       2.177   2.539  -5.198  0.0000
ATOM   1878 HB3  PRO   115       3.627   1.830  -4.562  0.0000
ATOM   1879 CA   PRO   115       3.754   3.942  -4.568  0.0000
ATOM   1880 HA   PRO   115       4.547   3.808  -5.304  0.0000
ATOM   1881 H    PRO   115       3.072   4.741  -4.896  0.0000
TER              TER
ATOM   1911 HB   LEU   117      -1.900   3.885  -6.445  0.0000
ATOM   1914 CG   LEU   117      -1.160   3.375  -5.809  0.0000
ATOM   1915 HG   LEU   117      -0.335   4.069  -5.651  0.0000
ATOM   1916 CD1  LEU   117      -1.719   3.206  -4.398  0.0000
ATOM   1917 HD11 LEU   117      -1.924   4.172  -3.935  0.0000
ATOM   1918 HD12 LEU   117      -2.714   2.764  -4.455  0.0000
ATOM   1919 HD13 LEU   117      -1.040   2.699  -3.713  0.0000
ATOM   1920 CD2  LEU   117      -0.754   2.037  -6.435  0.0000
ATOM   1921 HD21 LEU   117       0.064   1.625  -5.844  0.0000
ATOM   1922 HD22 LEU   117      -1.530   1.271  -6.450  0.0000
ATOM   1923 HD23 LEU   117      -0.334   2.185  -7.430  0.0000
TER              TER
ATOM   2131 HB   TYR   131       1.506  -0.010  -9.749  0.0000
ATOM   2134 CG   TYR   131       2.351  -0.309  -9.109  0.0000
ATOM   2135 CD1  TYR   131       2.382  -0.001  -7.762  0.0000
ATOM   2136 HD1  TYR   131       1.638   0.660  -7.341  0.0000
ATOM   2137 CE1  TYR   131       3.425  -0.366  -6.924  0.0000
ATOM   2138 HE1  TYR   131       3.512  -0.052  -5.895  0.0000
ATOM   2139 CZ   TYR   131       4.496  -1.100  -7.497  0.0000
ATOM   2140 OH   TYR   131       5.554  -1.454  -6.715  0.0000
ATOM   2141 HH   TYR   131       5.444  -1.152  -5.811  0.0000
ATOM   2142 CE2  TYR   131       4.513  -1.378  -8.850  0.0000
ATOM   2143 HE2  TYR   131       5.387  -1.840  -9.284  0.0000
ATOM   2144 CD2  TYR   131       3.439  -0.993  -9.643  0.0000
ATOM   2145 HD2  TYR   131       3.554  -1.119 -10.709  0.0000
TER              TER
ATOM   2297 HB   TYR   140       1.702  -6.454  -3.277  0.0000
ATOM   2300 CG   TYR   140       1.269  -6.029  -2.358  0.0000
ATOM   2301 CD1  TYR   140       0.520  -6.867  -1.536  0.0000
ATOM   2302 HD1  TYR   140       0.394  -7.902  -1.819  0.0000
ATOM   2303 CE1  TYR   140      -0.022  -6.343  -0.320  0.0000
ATOM   2304 HE1  TYR   140      -0.594  -6.986   0.333  0.0000
ATOM   2305 CZ   TYR   140       0.178  -5.046   0.045  0.0000
ATOM   2306 OH   TYR   140      -0.373  -4.534   1.195  0.0000
ATOM   2307 HH   TYR   140      -0.862  -5.242   1.620  0.0000
ATOM   2308 CE2  TYR   140       0.957  -4.235  -0.788  0.0000
ATOM   2309 HE2  TYR   140       1.315  -3.264  -0.480  0.0000
ATOM   2310 CD2  TYR   140       1.492  -4.714  -1.990  0.0000
ATOM   2311 HD2  TYR   140       2.122  -4.015  -2.520  0.0000
TER              TER
ATOM   2314 H    PHE   141      -0.076  -5.237  -6.021  0.0000
ATOM   2316 CA   PHE   141      -0.778  -4.506  -6.450  0.0000
ATOM   2317 HA   PHE   141      -1.087  -3.747  -5.731  0.0000
ATOM   2318 CB   PHE   141      -0.017  -3.717  -7.513  0.0000
ATOM   2319 HB2  PHE   141       0.752  -3.136  -7.005  0.0000
ATOM   2320 HB3  PHE   141       0.477  -4.395  -8.209  0.0000
ATOM   2321 CG   PHE   141      -0.899  -2.797  -8.352  0.0000
ATOM   2322 CD1  PHE   141      -1.362  -1.581  -7.815  0.0000
ATOM   2323 HD1  PHE   141      -1.062  -1.215  -6.844  0.0000
ATOM   2324 CE1  PHE   141      -2.155  -0.720  -8.596  0.0000
ATOM   2325 HE1  PHE   141      -2.493   0.239  -8.230  0.0000
ATOM   2326 CZ   PHE   141      -2.431  -0.999  -9.958  0.0000
ATOM   2327 HZ   PHE   141      -2.866  -0.207 -10.549  0.0000
ATOM   2328 CE2  PHE   141      -1.905  -2.210 -10.500  0.0000
ATOM   2329 HE2  PHE   141      -1.950  -2.431 -11.556  0.0000
ATOM   2330 CD2  PHE   141      -1.155  -3.048  -9.683  0.0000
ATOM   2331 HD2  PHE   141      -0.810  -3.999 -10.061  0.0000
ATOM   2332 H    PHE   141      -1.639  -5.029  -6.895  0.0000
TER              TER
ATOM   2362 HA   LEU   144      -4.815  -5.421  -3.532  0.0000
ATOM   2364 CB   LEU   144      -4.181  -4.550  -3.304  0.0000
ATOM   2365 HB2  LEU   144      -3.851  -4.196  -4.281  0.0000
ATOM   2366 HB3  LEU   144      -4.838  -3.790  -2.884  0.0000
ATOM   2367 CG   LEU   144      -3.055  -4.876  -2.341  0.0000
ATOM   2368 HG   LEU   144      -2.672  -5.867  -2.583  0.0000
ATOM   2369 CD1  LEU   144      -1.916  -3.843  -2.389  0.0000
ATOM   2370 HD11 LEU   144      -1.724  -3.711  -3.454  0.0000
ATOM   2371 HD12 LEU   144      -2.204  -2.937  -1.855  0.0000
ATOM   2372 HD13 LEU   144      -1.003  -4.223  -1.932  0.0000
ATOM   2373 CD2  LEU   144      -3.599  -5.010  -0.931  0.0000
ATOM   2374 HD21 LEU   144      -3.774  -4.033  -0.482  0.0000
ATOM   2375 HD22 LEU   144      -4.576  -5.485  -0.842  0.0000
ATOM   2376 HD23 LEU   144      -2.941  -5.523  -0.230  0.0000
TER              TER
ATOM   2383 HB   ILE   145      -6.479  -4.239  -8.054  0.0000
ATOM   2389 CG1  ILE   145      -5.933  -3.284  -8.084  0.0000
ATOM   2390 HG12 ILE   145      -6.682  -2.524  -7.862  0.0000
ATOM   2391 HG13 ILE   145      -5.106  -3.305  -7.375  0.0000
ATOM   2392 HD1  ILE   145      -5.444  -3.129  -9.058  0.0000
TER              TER
ATOM   2984 O3   HEM   181       6.116   0.867  -3.278  0.0000
ATOM   2985 C34  HEM   181       5.347  -0.140  -3.242  0.0000
ATOM   2986 O4   HEM   181       5.043  -0.879  -4.215  0.0000
ATOM   2987 C33  HEM   181       4.786  -0.507  -1.849  0.0000
ATOM   2988 H29  HEM   181       5.625  -0.909  -1.248  0.0000
ATOM   2989 H30  HEM   181       4.473   0.424  -1.341  0.0000
ATOM   2990 C32  HEM   181       3.671  -1.576  -1.892  0.0000
ATOM   2991 H27  HEM   181       3.923  -2.253  -2.724  0.0000
ATOM   2992 H28  HEM   181       3.709  -2.168  -0.955  0.0000
ATOM   2993 C29  HEM   181       2.269  -1.071  -2.062  0.0000
ATOM   2994 C30  HEM   181       1.513  -0.399  -1.016  0.0000
ATOM   2995 C1   HEM   181       2.050   0.103   0.178  0.0000
ATOM   2996 H1   HEM   181       3.136   0.026   0.293  0.0000
ATOM   2997 N4   HEM   181       0.202  -0.232  -1.411  0.0000
ATOM   2998 C28  HEM   181       1.397  -1.225  -3.135  0.0000
ATOM   2999 C31  HEM   181       1.684  -1.877  -4.455  0.0000
ATOM   3000 H24  HEM   181       1.276  -2.908  -4.499  0.0000
ATOM   3001 H25  HEM   181       1.226  -1.314  -5.291  0.0000
ATOM   3002 H26  HEM   181       2.774  -1.924  -4.627  0.0000
ATOM   3003 C27  HEM   181       0.106  -0.705  -2.702  0.0000
ATOM   3004 C4   HEM   181      -1.091  -0.732  -3.438  0.0000
ATOM   3005 H4   HEM   181      -1.010  -1.034  -4.486  0.0000
ATOM   3006 C23  HEM   181      -2.391  -0.550  -2.934  0.0000
ATOM   3007 C22  HEM   181      -3.631  -0.774  -3.673  0.0000
ATOM   3008 C21  HEM   181      -4.668  -0.712  -2.743  0.0000
ATOM   3009 C24  HEM   181      -6.123  -0.991  -2.965  0.0000
ATOM   3010 H18  HEM   181      -6.714  -0.068  -3.123  0.0000
ATOM   3011 H19  HEM   181      -6.269  -1.639  -3.850  0.0000
ATOM   3012 H20  HEM   181      -6.560  -1.495  -2.085  0.0000
ATOM   3013 C25  HEM   181      -3.721  -1.059  -5.103  0.0000
ATOM   3014 C26  HEM   181      -4.708  -0.645  -5.927  0.0000
ATOM   3015 H22  HEM   181      -5.534  -0.013  -5.570  0.0000
ATOM   3016 H23  HEM   181      -4.703  -0.908  -6.992  0.0000
ATOM   3017 H21  HEM   181      -2.910  -1.665  -5.532  0.0000
ATOM   3018 N3   HEM   181      -2.687  -0.292  -1.611  0.0000
ATOM   3019 C20  HEM   181      -4.057  -0.403  -1.463  0.0000
ATOM   3020 C3   HEM   181      -4.750  -0.221  -0.255  0.0000
ATOM   3021 H3   HEM   181      -5.837  -0.350  -0.296  0.0000
ATOM   3022 C16  HEM   181      -4.221   0.218   0.970  0.0000
ATOM   3023 C15  HEM   181      -5.004   0.543   2.158  0.0000
ATOM   3024 C14  HEM   181      -4.118   1.086   3.085  0.0000
ATOM   3025 C17  HEM   181      -4.423   1.541   4.481  0.0000
ATOM   3026 H12  HEM   181      -5.271   0.966   4.900  0.0000
ATOM   3027 H13  HEM   181      -4.708   2.613   4.508  0.0000
ATOM   3028 H14  HEM   181      -3.557   1.419   5.158  0.0000
ATOM   3029 C18  HEM   181      -6.428   0.276   2.323  0.0000
ATOM   3030 C19  HEM   181      -7.304   1.054   2.993  0.0000
ATOM   3031 H16  HEM   181      -6.997   2.022   3.407  0.0000
ATOM   3032 H17  HEM   181      -8.356   0.767   3.106  0.0000
ATOM   3033 H15  HEM   181      -6.792  -0.657   1.866  0.0000
ATOM   3034 N2   HEM   181      -2.903   0.527   1.190  0.0000
ATOM   3035 C13  HEM   181      -2.808   1.059   2.461  0.0000
ATOM   3036 C2   HEM   181      -1.614   1.490   3.061  0.0000
ATOM   3037 H2   HEM   181      -1.704   1.941   4.053  0.0000
ATOM   3038 C8   HEM   181      -0.316   1.369   2.544  0.0000
ATOM   3039 C7   HEM   181       0.912   1.814   3.177  0.0000
ATOM   3040 C9   HEM   181       1.054   2.560   4.470  0.0000
ATOM   3041 H5   HEM   181       1.709   2.004   5.168  0.0000
ATOM   3042 H6   HEM   181       0.087   2.704   4.979  0.0000
ATOM   3043 H7   HEM   181       1.513   3.556   4.306  0.0000
ATOM   3044 N1   HEM   181      -0.020   0.722   1.360  0.0000
ATOM   3045 C5   HEM   181       1.350   0.721   1.227  0.0000
ATOM   3046 C6   HEM   181       1.954   1.393   2.362  0.0000
ATOM   3047 C10  HEM   181       3.424   1.556   2.565  0.0000
ATOM   3048 H8   HEM   181       3.957   0.766   2.007  0.0000
ATOM   3049 H9   HEM   181       3.698   1.436   3.630  0.0000
ATOM   3050 C11  HEM   181       4.002   2.895   2.090  0.0000
ATOM   3051 H10  HEM   181       3.655   3.705   2.761  0.0000
ATOM   3052 H11  HEM   181       3.670   3.131   1.063  0.0000
ATOM   3053 C12  HEM   181       5.542   2.800   2.117  0.0000
ATOM   3054 O2   HEM   181       6.137   3.175   1.074  0.0000
ATOM   3055 O1   HEM   181       6.086   2.346   3.163  0.0000
TER              TER
ATOM   3056 FE   FE3   182      -1.338   0.277  -0.146  0.0000
TER              TER
ATOM   3057 O    WAT   183      -1.255  -1.878   0.435  0.0000
ATOM   3058 H1   WAT   183      -1.077  -2.409  -0.375  0.0000
ATOM   3059 H2   WAT   183      -0.499  -2.071   1.034  0.0000
TER              TER
ATOM   8499 O    WAT  1997      -0.803   0.064   5.979  0.0000
ATOM   8500 H1   WAT  1997      -0.924   0.905   6.419  0.0000
ATOM   8501 H2   WAT  1997      -1.655  -0.128   5.588  0.0000
TER              TER
ATOM  14223 O    WAT  3905      -0.539   2.197   7.527  0.0000
ATOM  14224 H1   WAT  3905       0.229   1.781   7.920  0.0000
ATOM  14225 H2   WAT  3905      -0.776   2.892   8.141  0.0000
END
