# Supplementary material for: Benchmark Study for Calculations of pK a Values of Metal Ligands in Proteins
Source: J Chem Theory Comput. 2026 Jul 6;22(14):7420–35. doi: 10.1021/acs.jctc.6c00884 (PMC13421986; doi:10.1021/acs.jctc.6c00884)
Supplement: Supplementary file 1 [file ct6c00884_si_001.zip › coords/HNOX-I5L/5-Big_AH/control]

$title
Big QM system, radius = 3.5 A, nresi = 0, natom =  345
REMARK default_name
$operating system unix
$path
$symmetry c1
$coord   file=coord
$scfintunit
 unit=30       size=0        file=twoint
$scfiterlimit   30000
$mvd
$moments
$pop
$statistics off
$optimize
 internal   off
 redundant  off
 cartesian  on
 global     off
 basis      off
$forceapprox    file=forceapprox
$interconversion  off
   qconv=1.d-10
   maxiter=25
$coordinateupdate
   dqmax=0.3
   interpolate  on
   statistics    5
$forceinit on
   diag=default
$forceupdate
   ahlrichs numgeo=0  mingeo=3 maxgeo=4 mode=<g|dq> dynamic fail=0.3
   threig=0.005  reseig=0.005  thrbig=3.0 scale=1.00  damping=0.0
$grad   file=gradient
$suspend off
$lock off
$dft
    functional   tpss
    gridsize   m3
$point_charges  file=pointcharges
$atoms
h  1,3-4,7-10,12-13,15-16,18-21,23-24,26,28-30,32-35,37-40,42-43,46,48,50,52,  \
   54-55,58,60,63,65,67-68,71,73,75,77,79-80,82,84-85,87-88,91-93,97,99-100,   \
   104,106-107,111,113,115,117-120,124,126,128-129,132,134,137,141,143-146,    \
   148-149,151,153-157,159-160,165-166,168-169,171-172,174,179-180,182-183,    \
   185-186,188-190,192,194-196,198-201,204,206,209,211,213-214,217,219,222,224 \
   226-227,229,231-232,235,237,239,241,243-245,247-248,250,252-254,256-259,    \
   261-263,268-269,271-272,276,280-282,285,290-292,295-297,301,306-308,311-313 \
   317,321-323,328-329,331-332,338-339,341-342,344-345                         \
   basis =h def2-SV(P)                                                         \
   jbas  =h def2-SV(P)
c  2,6,11,14,17,22,25,27,31,36,41,44-45,47,49,51,53,56-57,59,61,64,66,69-70,72 \
   74,76,78,81,83,86,90,94,98,101,105,108,112,114,116,121,125,127,130,133,136, \
   138,142,147,150,152,158,161,164,167,170,173,175,178,181,184,187,191,193,197 \
   202-203,205,207,210,212,215-216,218,220,223,225,228,230,233-234,236,238,240 \
   242,246,249,251,255,260,265,267,270,273-275,278-279,283-284,286-289,293-294 \
   299-300,302-305,309-310,315-316,318-320,325-327,330,333                     \
   basis =c def2-SV(P)                                                         \
   jbas  =c def2-SV(P)
s  5,89                                                                        \
   basis =s def2-SV(P)                                                         \
   jbas  =s def2-SV(P)
o  62,95,102,109,122,139,162,176,208,221,264,266,334-335,337,340,343           \
   basis =o def2-SV(P)                                                         \
   jbas  =o def2-SV(P)
n  96,103,110,123,131,135,140,163,177,277,298,314,324                          \
   basis =n def2-SV(P)                                                         \
   jbas  =n def2-SV(P)
fe 336                                                                         \
   basis =fe def2-SV(P)                                                        \
   jbas  =fe def2-SV(P)
$basis    file=basis
$uhfmo_alpha   file=alpha
$uhfmo_beta   file=beta
$uhf
$alpha shells
 a       1-614                                  ( 1 )
$beta shells
 a       1-609                                  ( 1 )
$thize     0.10000000E-04
$thime        5
$scfdamp   start=1.000  step=0.050  min=0.100
$scfdiis
$maxcor    500 MiB  per_core
$drvopt
   cartesian  on
   basis      off
   global     off
   hessian    on
   dipole     on
   nuclear polarizability
$energy    file=energy
$scfconv   6
$scforbitalshift  closedshell=.05
$ricore    20000
$rij
$jbas    file=auxbasis
$disp3 bj
$rundimensions
   natoms=345
   nbf(CAO)=2763
   nbf(AO)=2604
$last step     define
$end
