# Supplementary material for: Benchmark Study for Calculations of pK a Values of Metal Ligands in Proteins
Source: J Chem Theory Comput. 2026 Jul 6;22(14):7420–35. doi: 10.1021/acs.jctc.6c00884 (PMC13421986; doi:10.1021/acs.jctc.6c00884)
Supplement: Supplementary file 1 [file ct6c00884_si_001.zip › coords/HNOX-I5L/3-Int_AH/comqum.dat]

$title
12-HNOX I5L, AH, CH=0, u=5
REMARK default_name
$protein fixed
$junction=12
$junctions
     1      2     1.10650000000000 H1 
     4      2     1.10680000000000 H1 
    11      9     1.10680000000000 H1 
    12      9     1.10700000000000 H1 
    13     14     1.10650000000000 H1 
    16     14     1.10680000000000 H1 
    23     21     1.10680000000000 H1 
    24     21     1.10700000000000 H1 
    25     26     1.10480000000000 HC 
    37     38     1.09320000000000 H1 
    53     54     1.10510000000000 H1 
    59     60     1.10490000000000 HC 
    78     79     1.09320000000000 H1 
$correspondance_list
   175
     1     5     6     7    18    19    20    21    22    23    24    40
  1598  1600  1601  1602  1613  1614  1615  1616  1617  1618  1619  1625
  1660  1662  1663  1664  1665  1666  1667  1668  1669  1670  1671  1672
  2129  2131  2132  2133  2134  2135  2136  2137  2138  2139  2140  2141
  2142  2143  2144  2145  2166  2168  2169  2170  2171  2172  2199  2201
  2202  2203  2204  2205  2206  2207  2208  2209  2210  2211  2212  2213
  2214  2215  2216  2217  2218  2295  2297  2298  2299  2300  2301  2302
  2303  2304  2305  2306  2307  2308  2309  2310  2311  2984  2985  2986
  2987  2988  2989  2990  2991  2992  2993  2994  2995  2996  2997  2998
  2999  3000  3001  3002  3003  3004  3005  3006  3007  3008  3009  3010
  3011  3012  3013  3014  3015  3016  3017  3018  3019  3020  3021  3022
  3023  3024  3025  3026  3027  3028  3029  3030  3031  3032  3033  3034
  3035  3036  3037  3038  3039  3040  3041  3042  3043  3044  3045  3046
  3047  3048  3049  3050  3051  3052  3053  3054  3055  3056  3057  3058
  3059  3102  3103  3104  3120  3121  3122
$junction_atoms
     1     2    1.32941708088568
     4     2    1.37874954824720
    11     9    1.37874954824720
    12     9    1.37488708220416
    13    14    1.30953456845911
    16    14    1.37874954824720
    23    21    1.37874954824720
    24    21    1.37488708220416
    25    26    1.38124547429399
    37    38    1.39590193926089
    53    54    1.38087050945616
    59    60    1.38112046339035
    78    79    1.39590193926089
$end
