# Supplementary material for: Benchmark Study for Calculations of pK a Values of Metal Ligands in Proteins
Source: J Chem Theory Comput. 2026 Jul 6;22(14):7420–35. doi: 10.1021/acs.jctc.6c00884 (PMC13421986; doi:10.1021/acs.jctc.6c00884)
Supplement: Supplementary file 1 [file ct6c00884_si_001.zip › coords/HNOX-I5L/3-Int_AH/control]

$title
12-HNOX I5L, AH, CH=0, u=5
REMARK default_name
$operating system unix
$path
$symmetry c1
$coord   file=coord
$scfintunit
 unit=30       size=0        file=twoint
$scfiterlimit   300
$mvd
$moments
$pop
$statistics off
$optimize
 internal   off
 redundant  off
 cartesian  on
$forceapprox   file=forceapprox
$interconversion  off
   qconv=1.d-10
   maxiter=25
$coordinateupdate
   dqmax=0.3
   interpolate  on
   statistics    5
$forceinit off
   diag=default
$forceupdate
   ahlrichs numgeo=136  mingeo=3 maxgeo=4 mode=<g|dq> dynamic fail=0.3
   threig=0.005  reseig=0.005  thrbig=3.0 scale=1.00  damping=0.0
$grad   file=gradient
$suspend off
$lock off
$dft
    functional   tpss
    gridsize   m3
$point_charges  file=pointcharges
$atoms
    basis =def2-SV(P)
    jbas  =def2-SV(P)
$basis    file=basis
$uhfmo_alpha   file=alpha
$uhfmo_beta   file=beta
$uhf
$alpha shells
 a       1-335                                  ( 1 )
$beta shells
 a       1-330                                  ( 1 )
$scfdamp   start=1.000  step=0.050  min=0.100
$scfdump
$scfdiis
$maxcor    500 MiB  per_core
$energy    file=energy
$scfconv   6
$scforbitalshift  closedshell=.3
$ricore     2500
$rij
$jbas    file=auxbasis
$disp3 bj
$rundimensions
   natoms=175
$last step     ridft
$ssquare from ridft
          8.760 (not to be modified here)
$charge from ridft
          0.021 (not to be modified here)
$dipole from ridft
  x  -105.03301250817903    y   232.83087952221632    z    57.96490961608168    a.u.
   | dipole | =  665.7392500318  debye
$last SCF energy change =-0.57360194E-06
$maximum norm of cartesian gradient = 0.28847311E-03
$orbital_max_rnorm 0.27840582219423E-03
$subenergy  Etot         E1                  Ej                Ex
-5220.587152489    -42329.13751186     20075.29415894    -587.1270484619    -22.
$end
