# Supplementary material for: Benchmark Study for Calculations of pK a Values of Metal Ligands in Proteins
Source: J Chem Theory Comput. 2026 Jul 6;22(14):7420–35. doi: 10.1021/acs.jctc.6c00884 (PMC13421986; doi:10.1021/acs.jctc.6c00884)
Supplement: Supplementary file 1 [file ct6c00884_si_001.zip › coords/HNOX-I5L/6-Big_A-/coord]

$coord
   15.30647031323979     -2.33703732483618      6.60641889332794      h b  
   15.30111133293300     -2.69474926031400      4.54857045552300      c g  
   16.56911747155200     -1.40784586180500      3.56024376327600      h g2 
   16.07211953644500     -4.59014442728100      4.30668552893100      h g3 
   12.20385043696200     -2.37349584218400      3.30891020673900      s d  
   10.58246553840000     -2.79679446372000      6.14916836820600      c e  
   10.98497717405700     -1.22265271488300      7.41528478083600      h e1 
    8.91194776412400     -2.18452324328400      5.10792934826700      h e2 
   10.62592923614700     -4.74888141035700      6.80490328638900      h e3 
   10.55099011625686      3.54814790524096     12.75326528266810      h a  
    8.83446899857500      4.62982867305000     12.36636687201600      c b  
    9.42406350714300      6.19452179194200     11.16261141702300      h b2 
    7.47008683451700      3.49788280563900     11.31567922213200      h b3 
    7.67606696731800      5.74098755458200     14.70962709837600      c g  
    6.93529437963000      4.34259032272200     16.02487638672000      h g2 
    9.13682515681500      6.72931424682900     15.77165310419400      h g3 
    5.72398002068100      7.83102449841600     14.21451888925800      c d  
    6.46286288238000      9.17839912857300     12.84257782124400      h d2 
    3.98354238481200      6.94096355759700     13.56823260102000      h d3 
    5.35564231036316      8.96059347672401     15.92251449413920      h e  
    3.82145534573674     -3.37273149438626     12.31295200050576      h a  
    4.54479100354500     -2.64939583657800     10.50120732087300      c b  
    3.69252458250600     -0.78234655944600     10.32357307790700      h b2 
    6.59703342759900     -2.48876912751300     10.55600937455400      h b3 
    3.81157731981300     -4.35581840464500      8.16361627248000      c g  
    4.57691634535800     -6.25688274957900      8.36959640528100      h g  
    0.94108354252200     -4.64494648096200      7.87070874418500      c d1 
    0.24566437857000     -5.13438551211300      9.74720665126200      h d11
    0.05291232769200     -2.89128076317000      7.25465807177100      h d12
    0.52156437296400     -6.10759439644800      6.48364986825900      h d13
    4.84714716178500     -3.32024856267300      5.80523823820800      c d2 
    6.22664713375500     -4.49376840184200      4.82447044991700      h d21
    3.43363212201300     -3.08214308805900      4.32558278882100      h d22
    5.71642111672500     -1.53256777707900      6.34569987106200      h d23
  -14.35067806343178     -9.70480945426582     -0.96531205353196      h g1 
  -13.76287437788700     -7.71386148709800     -0.82581025719300      c d1 
  -14.90615860123200     -6.58380534567600      0.46298286730500      h d11
  -11.91661208663400     -7.81590669050400      0.08125821752700      h d12
  -13.69295451629400     -6.61026150952200     -2.56435816707300      h d13
  -13.23880089555731     -6.00287308939606     10.74372161345211      h a  
  -12.99375590036400     -5.27044578332100      8.81179228670700      c b  
  -13.94239834684200     -6.37593548688600      7.35481354918800      h b2 
  -13.64949081854700     -3.31835883668400      8.72486489121300      h b3 
  -10.25554294230300     -4.95108209118000      8.00676901539300      c g  
   -9.54878542241700     -5.34981427485900      5.50666153194600      c d1 
  -11.03222032378200     -5.65217043309900      4.13849991591000      h d1 
   -7.06757519886000     -5.08903208837700      4.81691154596100      c e1 
   -6.40806082869900     -5.57280194156100      2.94797254284000      h e1 
   -5.21753345562900     -4.28589854305200      6.51010603210500      c z  
   -3.26355678300300     -4.21030950349200      5.92051152353700      h z  
   -5.88649645573500     -3.84937183959300      9.02722104945300      c e2 
   -4.37660539052400     -3.23899034514600     10.25932239428100      h e2 
   -8.44518544484100     -4.10826430008600      9.79067034900900      c d2 
   -9.03289022742000     -3.55457458530900     11.66527853009700      h d2 
  -17.79352216777083      7.10640000986154      8.32674514764675      h b  
  -16.25164350540000      8.40928065105000      8.83068954659700      c g  
  -14.05011272821500      7.60425737973600      9.92484089422800      c d1 
  -13.68539561233800      5.63894235117600     10.33869088581900      h d1 
  -12.15849701322600      9.27288542802300     10.48797923895000      c e1 
  -10.34624978977500      8.65116557764200     11.19095730685800      h e1 
  -12.47219152740000     11.84102304707400      9.93239979818400      c z  
  -10.62403951015800     13.46996684959200     10.52199430675200      o h  
  -10.76198950735500     15.15182297980200      9.85681075862400      h h  
  -14.69261956447500     12.64604631838800      8.84391762852000      c e2 
  -14.73419353623300     14.63970723678300      8.41494982901700      h e2 
  -16.58990445743100     10.94151347631000      8.25243339396300      c d2 
  -18.23396606786100     11.58213058658100      7.22820190792500      h d2 
  -22.70609206127835      3.27928649733814     -4.26010299602535      h b  
  -21.23674066438200      2.34892940432700     -3.11804788185000      c g  
  -21.05154751746000      2.94419309086200     -0.51967464697500      c d1 
  -22.32333310805700      4.28778826904100      0.33826095203100      h d1 
  -19.08056331093300      1.70264311608900      0.85604587301700      c e1 
  -18.96340029961500      1.92752050878000      2.88183213322500      h e1 
  -17.46862704231600      0.01889725989000     -0.27778972038300      c z  
  -15.93416953924800     -0.77478765549000      0.80691299730300      h z  
  -17.74074758473200     -0.61038149444700     -2.86104514734600      c e2 
  -16.80722294616600     -2.25255337888800     -3.63394307684700      h e2 
  -19.59267905395200      0.64628628823800     -4.26511155717300      c d2 
  -20.13314068680600     -0.08503766950500     -6.09247658853600      h d2 
  -12.66540702534132     11.21850181815807     -6.61399047164490      h    
  -10.98497717405700     10.19885116263300     -5.93184987947100      c a  
  -11.06245593960600     10.05334226148000     -3.87771772942800      h a  
  -10.74498197345400      7.58347039385700     -7.21875327798000      c b  
  -11.05867648762800      7.68551559726300     -9.25209844214400      h b2 
   -8.84958680648700      6.78411630051000     -7.12048752655200      h b3 
  -12.39093330987300      5.60114783139600     -6.02444645293200      c g  
  -14.24853395706000      6.41373000666600     -6.38727384282000      h g2 
  -12.11692304146800      3.83047457970300     -7.04111903501400      h g3 
  -11.75220592559100      4.96619989909200     -2.71364652020400      s d  
  -14.12948121975300      6.90694848979500     -1.27367531658600      c e  
  -15.81889625391900      7.09025191072800     -2.43774652581000      h e1 
  -14.57167710117900      6.32302315919400      0.65195546620500      h e2 
  -13.49075383547100      8.86281488841000     -1.37194106801400      h e3 
   -8.48297996462100     11.77488263745900     -6.18885261397500      c    
   -6.92206629770700     11.65205044817400     -4.48054031991900      o    
   -8.20519024423800     13.05422713201200     -8.23542586006200      n    
   -9.62815391395500     13.16572096536300     -9.50343199868100      h    
   -5.89216563370200     14.42994765200400     -8.64738612566400      c a  
   -4.24621429728300     13.20918466311000     -8.43951626687400      h a  
   -5.83643232527488     15.27818141928493    -10.54639665914391      h b  
   -5.53689714777000     16.40093185853100     -6.61404096150000      c    
   -3.53378759943000     16.70517774276000     -5.47453619013300      o    
   -7.58347039385700     17.83523388418200     -6.06224097271200      n    
   -9.13304570483700     17.35524348297600     -7.06757519886000      h    
   -7.46819710852800     19.85913041840100     -4.18763279162400      c a  
   -5.87326837381200     21.11390847509700     -4.53723209958900      h a  
   -9.25713647000422     20.92109597564095     -4.21543293710149      h b  
   -7.01655259715700     18.70261811313300     -1.62894380251800      c    
   -5.44241084832000     19.54921535620500     -0.16440616104300      o    
   -8.45274434879700     16.72407500265000     -1.04312874592800      n    
   -9.81523678686600     16.17983391781800     -2.26389173482200      h    
   -8.19763134028200     15.42016407024000      1.37005134202500      c a  
   -8.77021831494900     16.84501746594600      2.74388213602800      h a  
  -10.00609911175500     13.11469836366000      1.55902394092500      c b  
   -9.93428952417300     12.10936413751200     -0.23621574862500      h b  
   -9.20107584044100     11.21174429273700      3.63394307684700      c g1 
   -8.94785255791500     12.10747441152300      5.47075673815500      h g11
  -10.68073128982800      9.78122171906400      3.71331156838500      h g12
   -7.38882861699000     10.40294156944500      3.08403281404800      h g13
  -11.95340772137677     13.79424191984525      1.83299011772695      h g2 
   -5.45185947826500     14.64348668876100      1.89350544097800      c    
   -4.42762799222700     15.01009353062700      3.94385813904300      o    
   -4.21975813343700     13.55311479310800      0.01511780791200      n    
   -5.09470126634400     13.21674356706600     -1.64595133641900      h    
   -1.63272325449600     12.71029700201400      0.32503287010800      c a  
   -1.77445270367100     11.42906278147200      1.92752050878000      h a  
   -0.74077258768800     11.06434566559500     -1.94641776867000      c b  
   -1.26233696065200     12.05645180982000     -3.71520129437400      h b2 
    1.34170545219000     10.92639566839800     -1.89539516696700      h b3 
   -1.79712941553900      8.42817791094000     -1.80090886751700      c g  
   -4.34259032272200      7.88771627808600     -2.13916981954800      n d1 
   -5.65783961106600      9.17272995060600     -2.74766158800600      h d1 
   -4.70352798662100      5.36304235678200     -1.84059311328600      c e1 
   -6.53278274397300      4.42951771821600     -2.01822735625200      h e1 
   -2.53979172921600      4.23865539332700     -1.28879312449800      n e2 
   -0.71620614983100      6.10381494447000     -1.24910887872900      c d2 
    1.24910887872900      5.65972933705500     -0.80691299730300      h d2 
    0.18897259890000     14.96662983288000      0.82958970917100      c    
    1.91618215284600     14.74742161815600      2.35081913031600      o    
   -0.09070684747200     17.03021061286800     -0.53479245488700      n    
   -1.62705407652900     17.27776471742700     -1.64028215845200      h    
    1.36627189004700     19.25819755389900     -0.06803013560400      c a  
    3.38449924629900     18.92182632785700     -0.30046643225100      h a  
    0.85843069818665     20.83345830184116     -1.32878333577206      h b  
    1.09213051689397     19.80783075031913      1.91983243228400      h    
   -0.12844925223884     14.23381876289647      9.37731720587204      h a  
   -0.78234655944600     12.33046207822500      8.84958680648700      c b  
   -0.37038629384400     11.92984016855700      6.87104369600400      h b2 
    0.30235615824000     10.93017512037600      9.90216418236000      h b3 
   -3.59236910508900     11.78244154141500      9.26721625005600      c g  
   -4.60337250920400     13.17327986931900      8.13338065665600      h g  
   -4.34259032272200      9.31823885175900      8.02944572726100      c d1 
   -3.28812322086000      7.75921491083400      8.86281488841000      h d11
   -6.31546425523800      8.76454913698200      8.24676421599600      h d12
   -4.03078553453700      9.56201350434000      6.00743891903100      h d13
   -4.09471787324589     11.76738476634763     11.28619290681736      h d2 
   17.02684994702064     13.73586277756808     -1.05029039898494      h    
   16.35179898281700     12.54022166300400     -2.61349104278700      c a  
   15.84346269177600     13.73074903607400     -4.21408895547000      h a  
   17.81755329211406     11.35166258747621     -3.48969841587232      h b  
   14.08412779601700     10.86025525878300     -2.04279379410900      c    
   14.33168190057600      8.66250393357600     -1.38705887592600      o    
   11.86936893690900     11.90338400471100     -2.41318008795300      n    
   11.33457648202200     14.63025860683800     -2.11082392971300      c d  
   12.46652234943300     15.72818940644700     -3.43741157399100      h d2 
   11.96196551037000     15.09702092612100     -0.20409040681200      h d3 
    8.55478955220300     14.86647435546300     -2.56624789306200      c g  
    7.98409230352500     15.09324147414300     -4.53156292162200      h g2 
    7.89338545605300     16.45195446023400     -1.42674312169500      h g3 
    7.51921971023100     12.37392577597200     -1.85949037317600      c b  
    5.66539851502200     12.19251208102800     -2.73632323207200      h b2 
    7.30001149550700     12.20951961492900      0.18141369494400      h b3 
    9.53933679247200     10.53144293669700     -2.64561638460000      c a  
    9.46941693087900      8.78344639687200     -1.55902394092500      h a  
    9.14060460879300     10.00231965977700     -5.48209509408900      c    
    9.94751760609600     11.45362921932900     -7.01466287116800      o    
    7.84047312836100      7.98976148149200     -6.02255672694300      n    
    6.41750945864400      6.52711356600600     -4.20841977750300      c d  
    5.16462112793700      7.72519984303200     -3.09726089597100      h d2 
    7.57402176391200      5.28367386524400     -3.04245884229000      h d3 
    4.60715196118200      5.01722250079500     -5.77878207436200      c g  
    2.67396227443500      5.71831084271400     -5.89405535969100      h g2 
    4.58825470129200      3.08214308805900     -5.07391428046500      h g3 
    5.55957385963800      5.04178893865200     -8.37526558324800      c b  
    4.11393347805300      4.79801428607100     -9.82279569082200      h b2 
    6.85403616210300      3.45819855987000     -8.62092996181800      h b3 
    7.09403136270600      7.44929984863800     -8.63226831775200      c a  
    8.59258407198300      7.19607656611200    -10.02310664565600      h a  
    5.80470328366633      8.95969482940864     -9.25290334621412      h    
   -3.59109117889675      7.34167736549897    -12.17850548138769      h b  
   -2.19208214724000      6.37782521287500    -10.97741827010100      c g  
   -0.63305820631500      7.68929504924100    -10.67884156383900      h g  
   -3.24843897509100      6.05846152073400     -8.31101489962200      c d1 
   -3.63583280283600      7.88393682610800     -7.43607176671500      h d11
   -5.12871633414600      5.22320263359600     -8.41872928099500      h d12
   -1.96531502856000      5.10037044431100     -7.01655259715700      h d13
   -1.42485339570600      3.84937183959300    -12.16038673921500      c d2 
    0.12094246329600      3.07080473212500    -11.04355867971600      h d21
   -2.89128076317000      2.40184173201900    -12.18873262905000      h d22
   -0.63116848032600      4.12905128596500    -14.04066409827000      h d23
    2.84618046442154     -0.01930308311980    -18.42224418496219      h b  
    4.44274580013900     -0.58392533060100    -17.21351403380100      c g  
    4.50132730579800     -0.00188972598900    -14.66805312661800      c d1 
    3.09537116998200      1.24721915274000    -13.87247848524900      h d1 
    6.47231151232500     -0.69163971197400    -13.08446274783600      c e1 
    6.63671767336800     -0.09826575142800    -11.13993470515500      h e1 
    8.49620804654400     -2.07869858790000    -14.16727573953300      c z  
   10.49553814290600     -2.74766158800600    -12.68951001613500      o h  
   10.28766828411600     -2.17696433932800    -10.98119772207900      h h  
    8.52833338835700     -2.60404241284200    -16.72407500265000      c e2 
   10.17995390274300     -3.47709581976000    -17.54421608187600      h e2 
    6.49876767617100     -1.87649790707700    -18.22262771192700      c d2 
    6.71608616490600     -2.11460338169100    -20.23707561620100      h d2 
    3.21569728618201    -12.19592690280127     -6.19260360584911      h b  
    2.39806228004100    -11.39315798768100     -4.45597388206200      c g  
    0.98265751428000    -12.97674836646300     -2.90261911910400      c d1 
    0.74455203966600    -14.93261476507800     -3.43741157399100      h d1 
   -0.04157397175800    -11.98653194822700     -0.60471231648000      c e1 
   -1.12249723746600    -13.20162575915400      0.62927875433700      h e1 
    0.33637122604200     -9.53555734049400      0.08503766950500      c z  
   -0.70486779389700     -8.56801763412600      2.25822255685500      o h  
   -1.62894380251800     -9.90594363433800      3.06135610218000      h h  
    1.80846777147300     -8.00298956341500     -1.48910407933200      c e2 
    2.48498967553500     -6.16806562809600     -0.90706847472000      h e2 
    2.81947117558800     -8.90816831214600     -3.76055471811000      c d2 
    4.00999854865800     -7.58724984583500     -4.76210949228000      h d2 
   -0.14275088669693     -9.89722943493097    -11.37852193303452      h    
   -1.47020681944200     -8.51510530643400    -12.18873262905000      c a  
   -2.05413215004300     -7.08080328078300    -10.83001964295900      h a  
   -0.03212534181300     -7.02411150111300    -14.19751135535700      c b  
    1.42107394372800     -5.92618070150400    -13.23753055294500      h b2 
    0.90139929675300     -8.30534572165500    -15.51276064370100      h b3 
   -1.69886366411100     -5.28556359123300    -15.78299146012800      c g  
   -2.57380679701800     -2.98765678860900    -14.76820860403500      c d1 
   -2.00688900031800     -2.29601707663500    -12.93328466871600      h d1 
   -4.07235950629500     -1.36060271208000    -16.24408460144400      c e1 
   -4.71108689057700      0.45164451137100    -15.55244488947000      h e1 
   -4.59392387925900     -1.88783626301100    -18.81789139846200      c z  
   -5.41595468447400     -0.39117327972300    -19.93471945796100      h z  
   -3.59992800904500     -4.17629443569000    -19.84212288450000      c e2 
   -3.68496567855000     -4.59392387925900    -21.83767352888400      h e2 
   -2.18263351729500     -5.75988481447200    -18.29821675148700      c d2 
   -1.53067805109000     -7.55701423001100    -19.01253317532900      h d2 
   -3.09672269038311     -9.50369248172408    -13.02896429372356      h    
   -9.09988720599290    -10.24340898770844     -6.67359231717737      h a  
   -7.90094436000900     -8.59825324995000     -6.24365466765600      c b  
   -7.27733478363900     -7.92929024984400     -8.08991695890900      h b2 
   -9.14249433478200     -7.16206149831000     -5.44996975227600      h b3 
   -5.77311289639500     -9.21430392236400     -4.42384854024900      c g  
   -5.04934784260800    -11.08702237746300     -4.88116222958700      h g  
   -3.62071499492400     -7.26221697572700     -4.51455538772100      c d1 
   -3.25788760503600     -7.01277314517900     -6.52711356600600      h d11
   -4.16495607975600     -5.55012522969300     -3.50544170959500      h d12
   -1.89539516696700     -7.98031285154700     -3.65095061074800      h d13
   -6.80112383441100     -9.46752720489000     -1.75933489575900      c d2 
   -7.13182588248600     -7.62126491363700     -0.91084792669800      h d21
   -8.64738612566400    -10.36514704966500     -1.59114928273800      h d22
   -5.55768413364900    -10.43695663724700     -0.43463697747000      h d23
  -12.24434873291092     -8.01123505566376    -15.22000071451890      h b  
  -11.21174429273700     -6.20586014787600    -15.27654489507600      c g1 
  -12.62714905849800     -4.76966839623600    -14.85702572551800      h g12
   -9.64894089983400     -6.24554439364500    -13.93672916887500      h g13
  -10.28716851854003     -5.91381600363116    -17.11739187064781      h d1 
   11.64071209224000      1.66862804828700     -6.20397042188700      o 3  
   10.15916691686400     -0.21731848873500     -6.16617590210700      c 34 
    9.60169775010900     -1.62138489856200     -8.00487928940400      o 4  
    9.03855940538700     -0.89006094081900     -3.54323622937500      c 33 
   10.61081142823500     -1.62516435054000     -2.36971639020600      h 29 
    8.43384708890700      0.88250203686300     -2.61538076877600      h 30 
    6.93151492765200     -2.90261911910400     -3.61504581695700      c 32 
    7.39449779495700     -4.17629443569000     -5.19863619573900      h 27 
    7.01277314517900     -4.03267526052600     -1.85193146922000      h 28 
    4.27078073514000     -1.95208694663700     -3.90984307124100      c 29 
    2.84403761344500     -0.68974998598500     -1.90673352290100      c 30 
    3.85882046953800      0.26645136444900      0.34959930796500      c 1  
    5.90917316760300      0.10582465538400      0.57258697466700      h 1  
    0.37416574582200     -0.38739382774500     -2.63427802866600      n 4  
    2.60782186482000     -2.25255337888800     -5.90917316760300      c 28 
    3.11237870388300     -3.49221362767200     -8.40739092506100      c 31 
    2.28467872070100     -5.41784441046300     -8.49998749852200      h 24 
    2.27334036476700     -2.39806228004100     -9.98531212587600      h 25 
    5.16840057991500     -3.63394307684700     -8.74187242511400      h 26 
    0.16062670906500     -1.27556504257500     -5.05690674656400      c 27 
   -2.10893420372400     -1.31335956235500     -6.44018617051200      c 4  
   -1.95775612460400     -1.90295407092300     -8.41872928099500      h 4  
   -4.57502661936900     -0.94864244647800     -5.49910262799000      c 23 
   -6.92017657171800     -1.39839723186000     -6.91072794177300      c 22 
   -8.87793269632200     -1.27745476856400     -5.16084167595900      c 21 
  -11.62370455833900     -1.84248283927500     -5.56902248958300      c 24 
  -12.77454768564000     -0.12094246329600     -5.88271700375700      h 18 
  -11.89015592278800     -3.08970199201500     -7.22631218193600      h 19 
  -12.42683810366400     -2.78734583377500     -3.89094581135100      h 20 
   -7.07891355479400     -1.93129996075800     -9.60925665406500      c 25 
   -8.95919091384900     -1.20564518098200    -11.17961895092400      c 26 
  -10.55789910054300     -0.05858150565900    -10.51254567680700      h 22 
   -8.92706557203600     -1.70264311608900    -13.19406685519800      h 23 
   -5.50666153194600     -3.02167185641100    -10.42372855532400      h 21 
   -5.15328277200300     -0.41762944356900     -3.03678966432300      n 3  
   -7.72142039105400     -0.65762464417200     -2.74199241003900      c 20 
   -9.02155187148600     -0.31558424016300     -0.44597533340400      c 3  
  -11.07190456955100     -0.58392533060100     -0.51022601703000      h 3  
   -8.01621764533800      0.51778492098600      1.86893900312100      c 16 
   -9.48264501280200      1.10926915554300      4.13094101195400      c 15 
   -7.79700943061400      2.11649310768000      5.88271700375700      c 14 
   -8.35447859736900      2.92718555696100      8.54156147028000      c 17 
   -9.97964294790900      1.85571092119800      9.31067994780300      h 12 
   -8.84958680648700      4.96242044711400      8.65116557764200      h 13 
   -6.71986561688400      2.62860885069900      9.81145733488800      h 14 
  -12.16794564317100      0.58959450856800      4.45030470409500      c 18 
  -13.84035314343600      2.04468352009800      5.71453139073600      c 19 
  -13.27154562074700      3.88338690739500      6.47987041628100      h 16 
  -15.82645515787500      1.48721435334300      5.92996015348200      h 17 
  -12.84635727322200     -1.17729929114700      3.58292047514400      h 15 
   -5.53689714777000      1.11493833351000      2.28089926872300      n 2  
   -5.32335811101300      2.08436776586700      4.68085127475300      c 13 
   -3.05001774624600      2.88939103718100      5.80145878623000      c 2  
   -3.20875472932200      3.70764239041800      7.69496422720800      h 2  
   -0.59337396054600      2.67774172641300      4.81880127195000      c 8  
    1.74799653982500      3.49410335366100      6.03767453485500      c 7  
    2.01444790427400      4.90005948947700      8.48675941659900      c 9  
    3.28245404289300      3.87393827745000      9.79822925296500      h 5  
    0.18708287291100      5.12871633414600      9.45996830093400      h 6  
    2.83647870948900      6.80679301237800      8.18440325835900      h 7  
   -0.03023561582400      1.49477325729900      2.58325542696300      n 1  
    2.53979172921600      1.44186092960700      2.33759104839300      c 5  
    3.70197321245100      2.69096980833600      4.50132730579800      c 6  
    6.48931904622600      2.96498007674100      4.87927250359800      c 10 
    7.47575601248400      1.45697873751900      3.82102594975800      h 8  
    7.01088341919000      2.72687460212700      6.88994095589400      h 9  
    7.61748546165900      5.47642591612200      3.97976293283400      c 11 
    6.95608136550900      7.01088341919000      5.24021016749700      h 10 
    6.99954506325600      5.91862179754800      2.03523489015300      h 11 
   10.52010458076300      5.30446085112300      4.03834443849300      c 12 
   11.67661688603100      5.97909302919600      2.07491913592200      o 2  
   11.54622579279000      4.48809922387500      6.04145398683300      o 1  
   -2.56246844108400      0.00944862994500     -0.03968424576900      fe   
   -2.53412255124900     -3.36938143838700      0.93541436455500      o 1  
   -1.36627189004700     -4.57502661936900      0.15495753109800      h 1  
   -1.51744996916700      0.12094246329600     11.29867168823100      o    
   -1.74610681383600      1.71020202004500     12.13015112339100      h 1  
   -3.12749651179500     -0.24188492659200     10.55978882653200      h 2  
   -1.01856230807100      4.15172799783300     14.22396751920300      o    
    0.43274725148100      3.36560198640900     14.96662983288000      h 1  
   -1.46642736746400      5.46508756018800     15.38425927644900      h 2  
$end
