# Supplementary material for: Benchmark Study for Calculations of pK a Values of Metal Ligands in Proteins
Source: J Chem Theory Comput. 2026 Jul 6;22(14):7420–35. doi: 10.1021/acs.jctc.6c00884 (PMC13421986; doi:10.1021/acs.jctc.6c00884)
Supplement: Supplementary file 1 [file ct6c00884_si_001.zip › coords/HNOX-I5L/6-Big_A-/comqum.dat]

$title
Big QM system, radius = 3.5 A, nresi = 0, natom =  345
REMARK default_name
$protein fixed
$junction=-1
$junctions
     1      2     1.10530000000000 HC
    10     11     1.09300000000000 HC
    20     17     1.10100000000000 HC
    21     22     1.10100000000000 HC
    35     36     1.10100000000000 HC
    40     41     1.10100000000000 HC
    55     56     1.10100000000000 HC
    68     69     1.10100000000000 HC
    80     81     1.10100000000000 HC
   100     98     1.10100000000000 HC
   107    105     1.10100000000000 HC
   120    114     1.10100000000000 HC
   144    142     1.10100000000000 HC
   145    142     1.10100000000000 HC
   146    147     1.10100000000000 HC
   156    150     1.10100000000000 HC
   157    158     1.10100000000000 HC
   160    158     1.10100000000000 HC
   189    187     1.10100000000000 HC
   190    191     1.10100000000000 HC
   201    202     1.10100000000000 HC
   214    215     1.10100000000000 HC
   227    228     1.10100000000000 HC
   244    228     1.10100000000000 HC
   245    246     1.10100000000000 HC
   259    260     1.10100000000000 HC
   263    260     1.10100000000000 HC
$correspondance_list
    344
      7     10     11     12     13     14     15     16     17     22     24     25
     26     27     28     29     30     31     32     33     65     67     68     69
     70     71     72     73     74     75     76     77     78     79   1210   1213
   1214   1215   1216   1257   1259   1260   1261   1262   1263   1264   1265   1266
   1267   1268   1269   1270   1271   1272   1374   1377   1378   1379   1380   1381
   1382   1383   1384   1385   1386   1387   1388   1529   1532   1533   1534   1535
   1536   1537   1538   1539   1540   1541   1542   1598   1600   1601   1602   1603
   1604   1605   1606   1607   1608   1609   1610   1611   1612   1613   1614   1615
   1616   1617   1618   1619   1625   1626   1627   1628   1629   1630   1631   1640
   1641   1642   1643   1644   1645   1646   1647   1648   1649   1650   1651   1652
   1656   1657   1658   1659   1660   1661   1662   1663   1664   1665   1666   1667
   1668   1669   1670   1671   1672   1673   1674   1675   1676   1677   1678   1679
   1692   1713   1715   1716   1717   1718   1719   1720   1721   1722   1723   1724
   1841   1843   1844   1845   1853   1854   1855   1856   1857   1858   1859   1860
   1861   1862   1863   1864   1865   1866   1867   1868   1869   1870   1871   1872
   1873   1874   1875   1876   1877   1878   1879   1880   1881   1911   1914   1915
   1916   1917   1918   1919   1920   1921   1922   1923   2131   2134   2135   2136
   2137   2138   2139   2140   2141   2142   2143   2144   2145   2297   2300   2301
   2302   2303   2304   2305   2306   2307   2308   2309   2310   2311   2314   2316
   2317   2318   2319   2320   2321   2322   2323   2324   2325   2326   2327   2328
   2329   2330   2331   2332   2362   2364   2365   2366   2367   2368   2369   2370
   2371   2372   2373   2374   2375   2376   2383   2389   2390   2391   2392   2984
   2985   2986   2987   2988   2989   2990   2991   2992   2993   2994   2995   2996
   2997   2998   2999   3000   3001   3002   3003   3004   3005   3006   3007   3008
   3009   3010   3011   3012   3013   3014   3015   3016   3017   3018   3019   3020
   3021   3022   3023   3024   3025   3026   3027   3028   3029   3030   3031   3032
   3033   3034   3035   3036   3037   3038   3039   3040   3041   3042   3043   3044
   3045   3046   3047   3048   3049   3050   3051   3052   3053   3054   3055   3056
   3057   3058   8498   8499   8500  14222  14223  14224
$junction_atoms
     1     2    1.38062064597847
    10    11    1.39615736505032
    20    17    1.38601271571299
    21    22    1.38601271571299
    35    36    1.38601271571299
    40    41    1.38601271571299
    55    56    1.37148047229791
    68    69    1.37148047229791
    80    81    1.31607629427793
   100    98    1.38601271571299
   107   105    1.38601271571299
   120   114    1.38601271571299
   144   142    1.38601271571299
   145   142    1.38237965485922
   146   147    1.38601271571299
   156   150    1.38601271571299
   157   158    1.31607629427793
   160   158    1.38601271571299
   189   187    1.38237965485922
   190   191    1.38601271571299
   201   202    1.37148047229791
   214   215    1.37148047229791
   227   228    1.31607629427793
   244   228    1.38237965485922
   245   246    1.38601271571299
   259   260    1.38601271571299
   263   260    1.38601271571299
$end
