# Supplementary material for: Benchmark Study for Calculations of pK a Values of Metal Ligands in Proteins
Source: J Chem Theory Comput. 2026 Jul 6;22(14):7420–35. doi: 10.1021/acs.jctc.6c00884 (PMC13421986; doi:10.1021/acs.jctc.6c00884)
Supplement: Supplementary file 1 [file ct6c00884_si_001.zip › coords/HNOX-I5L/4-Int_A-/pdb.in1]

12-HNOX I5L, AH, CH=-1, u=5
REMARK default_name
ATOM      1 H    MET     1       9.455   0.433   4.397  0.0000
ATOM      5 CA   MET     1       8.363   0.264   4.349  0.0000
ATOM      6 HA   MET     1       7.904   0.810   3.525  0.0000
ATOM      7 HB   MET     1       8.170  -0.784   4.050  0.0000
ATOM     18 C    MET     1       7.719   0.638   5.676  0.0000
ATOM     19 O    MET     1       8.306   0.310   6.740  0.0000
ATOM     20 N    LYS     2       6.572   1.230   5.621  0.0000
ATOM     21 H    LYS     2       6.230   1.485   4.706  0.0000
ATOM     22 CA   LYS     2       5.935   1.656   6.828  0.0000
ATOM     23 HA   LYS     2       6.611   2.304   7.386  0.0000
ATOM     24 HB   LYS     2       5.015   2.236   6.621  0.0000
ATOM     40 H    LYS     2       5.708   0.831   7.530  0.0000
TER              TER
ATOM   1598 H    MET    98      -6.707   5.939  -3.502  0.0000
ATOM   1600 CA   MET    98      -5.813   5.397  -3.139  0.0000
ATOM   1601 HA   MET    98      -5.854   5.320  -2.052  0.0000
ATOM   1602 HB   MET    98      -5.722   4.407  -3.626  0.0000
ATOM   1613 C    MET    98      -4.489   6.231  -3.275  0.0000
ATOM   1614 O    MET    98      -3.663   6.166  -2.371  0.0000
ATOM   1615 N    ASP    99      -4.342   6.908  -4.358  0.0000
ATOM   1616 H    ASP    99      -5.095   6.967  -5.029  0.0000
ATOM   1617 CA   ASP    99      -3.118   7.636  -4.576  0.0000
ATOM   1618 HA   ASP    99      -2.247   6.990  -4.466  0.0000
ATOM   1619 HB   ASP    99      -3.088   8.087  -5.586  0.0000
ATOM   1625 H    ASP    99      -2.980   8.400  -3.787  0.0000
TER              TER
ATOM   1660 HA   HID   102      -0.727   6.473  -0.177  0.0000
ATOM   1662 CB   HID   102      -0.392   5.855  -1.030  0.0000
ATOM   1663 HB2  HID   102      -0.668   6.380  -1.966  0.0000
ATOM   1664 HB3  HID   102       0.710   5.782  -1.003  0.0000
ATOM   1665 CG   HID   102      -0.951   4.460  -0.953  0.0000
ATOM   1666 ND1  HID   102      -2.298   4.174  -1.132  0.0000
ATOM   1667 HD1  HID   102      -2.994   4.854  -1.454  0.0000
ATOM   1668 CE1  HID   102      -2.489   2.838  -0.974  0.0000
ATOM   1669 HE1  HID   102      -3.457   2.344  -1.068  0.0000
ATOM   1670 NE2  HID   102      -1.344   2.243  -0.682  0.0000
ATOM   1671 CD2  HID   102      -0.379   3.230  -0.661  0.0000
ATOM   1672 HD2  HID   102       0.661   2.995  -0.427  0.0000
TER              TER
ATOM   2129 HA   TYR   131       1.125   1.165 -10.242  0.0000
ATOM   2131 CB   TYR   131       1.186   0.103  -9.991  0.0000
ATOM   2132 HB2  TYR   131       0.201  -0.170  -9.611  0.0000
ATOM   2133 HB3  TYR   131       1.262  -0.404 -10.953  0.0000
ATOM   2134 CG   TYR   131       2.351  -0.309  -9.109  0.0000
ATOM   2135 CD1  TYR   131       2.382  -0.001  -7.762  0.0000
ATOM   2136 HD1  TYR   131       1.638   0.660  -7.341  0.0000
ATOM   2137 CE1  TYR   131       3.425  -0.366  -6.924  0.0000
ATOM   2138 HE1  TYR   131       3.512  -0.052  -5.895  0.0000
ATOM   2139 CZ   TYR   131       4.496  -1.100  -7.497  0.0000
ATOM   2140 OH   TYR   131       5.554  -1.454  -6.715  0.0000
ATOM   2141 HH   TYR   131       5.444  -1.152  -5.811  0.0000
ATOM   2142 CE2  TYR   131       4.513  -1.378  -8.850  0.0000
ATOM   2143 HE2  TYR   131       5.387  -1.840  -9.284  0.0000
ATOM   2144 CD2  TYR   131       3.439  -0.993  -9.643  0.0000
ATOM   2145 HD2  TYR   131       3.554  -1.119 -10.709  0.0000
TER              TER
ATOM   2166 HA   SER   133       6.962   2.343  -7.464  0.0000
ATOM   2168 CB   SER   133       6.427   1.679  -6.761  0.0000
ATOM   2169 HB2  SER   133       5.482   2.167  -6.523  0.0000
ATOM   2170 HB3  SER   133       6.335   0.757  -7.335  0.0000
ATOM   2171 OG   SER   133       7.227   1.403  -5.612  0.0000
ATOM   2172 HG   SER   133       6.717   1.127  -4.847  0.0000
TER              TER
ATOM   2199 HA   ARG   135       9.500  -1.429  -5.098  0.0000
ATOM   2201 CB   ARG   135       8.864  -1.347  -4.198  0.0000
ATOM   2202 HB2  ARG   135       7.837  -1.067  -4.433  0.0000
ATOM   2203 HB3  ARG   135       8.894  -2.294  -3.658  0.0000
ATOM   2204 CG   ARG   135       9.457  -0.444  -3.133  0.0000
ATOM   2205 HG2  ARG   135      10.472  -0.836  -3.061  0.0000
ATOM   2206 HG3  ARG   135       9.528   0.555  -3.563  0.0000
ATOM   2207 CD   ARG   135       8.737  -0.624  -1.802  0.0000
ATOM   2208 HD2  ARG   135       7.687  -0.454  -2.040  0.0000
ATOM   2209 HD3  ARG   135       8.917  -1.652  -1.487  0.0000
ATOM   2210 NE   ARG   135       9.197   0.228  -0.690  0.0000
ATOM   2211 HE   ARG   135      10.112   0.053  -0.299  0.0000
ATOM   2212 CZ   ARG   135       8.576   1.317  -0.315  0.0000
ATOM   2213 NH1  ARG   135       7.434   1.685  -0.907  0.0000
ATOM   2214 HH11 ARG   135       7.108   1.204  -1.732  0.0000
ATOM   2215 HH12 ARG   135       7.012   2.503  -0.489  0.0000
ATOM   2216 NH2  ARG   135       9.043   2.027   0.669  0.0000
ATOM   2217 HH21 ARG   135       9.959   1.804   1.032  0.0000
ATOM   2218 HH22 ARG   135       8.552   2.796   1.102  0.0000
TER              TER
ATOM   2295 HA   TYR   140       1.138  -7.148  -4.257  0.0000
ATOM   2297 CB   TYR   140       1.874  -6.623  -3.643  0.0000
ATOM   2298 HB2  TYR   140       2.693  -7.304  -3.413  0.0000
ATOM   2299 HB3  TYR   140       2.335  -5.851  -4.259  0.0000
ATOM   2300 CG   TYR   140       1.269  -6.029  -2.358  0.0000
ATOM   2301 CD1  TYR   140       0.520  -6.867  -1.536  0.0000
ATOM   2302 HD1  TYR   140       0.394  -7.902  -1.819  0.0000
ATOM   2303 CE1  TYR   140      -0.022  -6.343  -0.320  0.0000
ATOM   2304 HE1  TYR   140      -0.594  -6.986   0.333  0.0000
ATOM   2305 CZ   TYR   140       0.178  -5.046   0.045  0.0000
ATOM   2306 OH   TYR   140      -0.373  -4.534   1.195  0.0000
ATOM   2307 HH   TYR   140      -0.862  -5.242   1.620  0.0000
ATOM   2308 CE2  TYR   140       0.957  -4.235  -0.788  0.0000
ATOM   2309 HE2  TYR   140       1.315  -3.264  -0.480  0.0000
ATOM   2310 CD2  TYR   140       1.492  -4.714  -1.990  0.0000
ATOM   2311 HD2  TYR   140       2.122  -4.015  -2.520  0.0000
TER              TER
ATOM   2984 O3   HEM   181       6.160   0.883  -3.283  0.0000
ATOM   2985 C34  HEM   181       5.376  -0.115  -3.263  0.0000
ATOM   2986 O4   HEM   181       5.081  -0.858  -4.236  0.0000
ATOM   2987 C33  HEM   181       4.783  -0.471  -1.875  0.0000
ATOM   2988 H29  HEM   181       5.615  -0.860  -1.254  0.0000
ATOM   2989 H30  HEM   181       4.463   0.467  -1.384  0.0000
ATOM   2990 C32  HEM   181       3.668  -1.536  -1.913  0.0000
ATOM   2991 H27  HEM   181       3.913  -2.210  -2.751  0.0000
ATOM   2992 H28  HEM   181       3.711  -2.134  -0.980  0.0000
ATOM   2993 C29  HEM   181       2.260  -1.033  -2.069  0.0000
ATOM   2994 C30  HEM   181       1.505  -0.365  -1.009  0.0000
ATOM   2995 C1   HEM   181       2.042   0.141   0.185  0.0000
ATOM   2996 H1   HEM   181       3.127   0.056   0.303  0.0000
ATOM   2997 N4   HEM   181       0.198  -0.205  -1.394  0.0000
ATOM   2998 C28  HEM   181       1.380  -1.192  -3.127  0.0000
ATOM   2999 C31  HEM   181       1.647  -1.848  -4.449  0.0000
ATOM   3000 H24  HEM   181       1.209  -2.867  -4.498  0.0000
ATOM   3001 H25  HEM   181       1.203  -1.269  -5.284  0.0000
ATOM   3002 H26  HEM   181       2.735  -1.923  -4.626  0.0000
ATOM   3003 C27  HEM   181       0.085  -0.675  -2.676  0.0000
ATOM   3004 C4   HEM   181      -1.116  -0.695  -3.408  0.0000
ATOM   3005 H4   HEM   181      -1.036  -1.007  -4.455  0.0000
ATOM   3006 C23  HEM   181      -2.421  -0.502  -2.910  0.0000
ATOM   3007 C22  HEM   181      -3.662  -0.740  -3.657  0.0000
ATOM   3008 C21  HEM   181      -4.698  -0.676  -2.731  0.0000
ATOM   3009 C24  HEM   181      -6.151  -0.975  -2.947  0.0000
ATOM   3010 H18  HEM   181      -6.760  -0.064  -3.113  0.0000
ATOM   3011 H19  HEM   181      -6.292  -1.635  -3.824  0.0000
ATOM   3012 H20  HEM   181      -6.576  -1.475  -2.059  0.0000
ATOM   3013 C25  HEM   181      -3.746  -1.022  -5.085  0.0000
ATOM   3014 C26  HEM   181      -4.741  -0.638  -5.916  0.0000
ATOM   3015 H22  HEM   181      -5.587  -0.031  -5.563  0.0000
ATOM   3016 H23  HEM   181      -4.724  -0.901  -6.982  0.0000
ATOM   3017 H21  HEM   181      -2.914  -1.599  -5.516  0.0000
ATOM   3018 N3   HEM   181      -2.727  -0.221  -1.607  0.0000
ATOM   3019 C20  HEM   181      -4.086  -0.348  -1.451  0.0000
ATOM   3020 C3   HEM   181      -4.774  -0.167  -0.236  0.0000
ATOM   3021 H3   HEM   181      -5.859  -0.309  -0.270  0.0000
ATOM   3022 C16  HEM   181      -4.242   0.274   0.989  0.0000
ATOM   3023 C15  HEM   181      -5.018   0.587   2.186  0.0000
ATOM   3024 C14  HEM   181      -4.126   1.120   3.113  0.0000
ATOM   3025 C17  HEM   181      -4.421   1.549   4.520  0.0000
ATOM   3026 H12  HEM   181      -5.281   0.982   4.927  0.0000
ATOM   3027 H13  HEM   181      -4.683   2.626   4.578  0.0000
ATOM   3028 H14  HEM   181      -3.556   1.391   5.192  0.0000
ATOM   3029 C18  HEM   181      -6.439   0.312   2.355  0.0000
ATOM   3030 C19  HEM   181      -7.324   1.082   3.024  0.0000
ATOM   3031 H16  HEM   181      -7.023   2.055   3.429  0.0000
ATOM   3032 H17  HEM   181      -8.375   0.787   3.138  0.0000
ATOM   3033 H15  HEM   181      -6.798  -0.623   1.896  0.0000
ATOM   3034 N2   HEM   181      -2.930   0.590   1.207  0.0000
ATOM   3035 C13  HEM   181      -2.817   1.103   2.477  0.0000
ATOM   3036 C2   HEM   181      -1.614   1.529   3.070  0.0000
ATOM   3037 H2   HEM   181      -1.698   1.962   4.072  0.0000
ATOM   3038 C8   HEM   181      -0.314   1.417   2.550  0.0000
ATOM   3039 C7   HEM   181       0.925   1.849   3.195  0.0000
ATOM   3040 C9   HEM   181       1.066   2.593   4.491  0.0000
ATOM   3041 H5   HEM   181       1.737   2.050   5.185  0.0000
ATOM   3042 H6   HEM   181       0.099   2.714   5.006  0.0000
ATOM   3043 H7   HEM   181       1.501   3.602   4.331  0.0000
ATOM   3044 N1   HEM   181      -0.016   0.791   1.367  0.0000
ATOM   3045 C5   HEM   181       1.344   0.763   1.237  0.0000
ATOM   3046 C6   HEM   181       1.959   1.424   2.382  0.0000
ATOM   3047 C10  HEM   181       3.434   1.569   2.582  0.0000
ATOM   3048 H8   HEM   181       3.956   0.771   2.022  0.0000
ATOM   3049 H9   HEM   181       3.710   1.443   3.646  0.0000
ATOM   3050 C11  HEM   181       4.031   2.898   2.106  0.0000
ATOM   3051 H10  HEM   181       3.681   3.710   2.773  0.0000
ATOM   3052 H11  HEM   181       3.704   3.132   1.077  0.0000
ATOM   3053 C12  HEM   181       5.567   2.807   2.137  0.0000
ATOM   3054 O2   HEM   181       6.179   3.164   1.098  0.0000
ATOM   3055 O1   HEM   181       6.110   2.375   3.197  0.0000
TER              TER
ATOM   3056 FE   FE3   182      -1.356   0.005  -0.021  0.0000
TER              TER
ATOM   3057 O1   XOH   183      -1.341  -1.783   0.495  0.0000
ATOM   3058 H1   XOH   183      -0.723  -2.421   0.082  0.0000
TER              TER
ATOM   3101 O    WAT   198       8.636   3.113   3.205  0.0000
ATOM   3102 H1   WAT   198       7.720   2.862   3.084  0.0000
ATOM   3103 H2   WAT   198       8.595   3.983   3.600  0.0000
TER              TER
ATOM   3119 O    WAT   204       7.445   5.341   1.765  0.0000
ATOM   3120 H1   WAT   204       7.764   5.333   0.862  0.0000
ATOM   3121 H2   WAT   204       6.916   4.546   1.839  0.0000
END
