# Supplementary material for: Benchmark Study for Calculations of pK a Values of Metal Ligands in Proteins
Source: J Chem Theory Comput. 2026 Jul 6;22(14):7420–35. doi: 10.1021/acs.jctc.6c00884 (PMC13421986; doi:10.1021/acs.jctc.6c00884)
Supplement: Supplementary file 1 [file ct6c00884_si_001.zip › coords/HNOX-I5L/4-Int_A-/control]

$title
12-HNOX I5L, AH, CH=-1, u=5
REMARK default_name
$operating system unix
$path
$symmetry c1
$coord   file=coord
$scfintunit
 unit=30       size=0        file=twoint
$scfiterlimit   300
$mvd
$moments
$pop
$statistics off
$optimize
 internal   off
 redundant  off
 cartesian  on
$forceapprox   file=forceapprox
$interconversion  off
   qconv=1.d-10
   maxiter=25
$coordinateupdate
   dqmax=0.3
   interpolate  on
   statistics    5
$forceinit off
   diag=default
$forceupdate
   ahlrichs numgeo=203  mingeo=3 maxgeo=4 mode=<g|dq> dynamic fail=0.3
   threig=0.005  reseig=0.005  thrbig=3.0 scale=1.00  damping=0.0
$grad   file=gradient
$suspend off
$lock off
$dft
    functional   tpss
    gridsize   m3
$point_charges  file=pointcharges
$atoms
    basis =def2-SV(P)
    jbas  =def2-SV(P)
$basis    file=basis
$uhfmo_alpha   file=alpha
$uhfmo_beta   file=beta
$uhf
$alpha shells
 a       1-335                                  ( 1 )
$beta shells
 a       1-330                                  ( 1 )
$scfdamp   start=1.000  step=0.050  min=0.100
$scfdump
$scfdiis
$maxcor    500 MiB  per_core
$energy    file=energy
$scfconv   6
$scforbitalshift  closedshell=.3
$ricore     2500
$rij
$jbas    file=auxbasis
$disp3 bj
$rundimensions
   natoms=174
$last step     ridft
$last SCF energy change = 0.22873792E-08
$ssquare from ridft
          8.756 (not to be modified here)
$charge from ridft
         -0.979 (not to be modified here)
$dipole from ridft
  x  -106.50457894433261    y   235.42259376005978    z    57.10113753321746
   | dipole | =  672.6203729741  debye
$maximum norm of cartesian gradient = 0.45518864E-03
$orbital_max_rnorm 0.27718148434596E-03
$subenergy  Etot         E1                  Ej                Ex
-5220.089581902    -42304.95979953     20087.03317954    -587.0024276013    -22.
$end
