# Supplementary material for: Benchmark Study for Calculations of pK a Values of Metal Ligands in Proteins
Source: J Chem Theory Comput. 2026 Jul 6;22(14):7420–35. doi: 10.1021/acs.jctc.6c00884 (PMC13421986; doi:10.1021/acs.jctc.6c00884)
Supplement: Supplementary file 1 [file ct6c00884_si_001.zip › coords/HNOX-I5L/2-Min_A-/comqum.dat]

$title
11-HNOX I5L, A-, CH=-2, u=5
REMARK default_name
$protein fixed
$junction=12
$junctions
     1      2     1.10480000000000 HC 
$correspondance_list
    87
  1660  1662  1663  1664  1665  1666  1667  1668  1669  1670  1671  1672
  2984  2985  2986  2987  2988  2989  2990  2991  2992  2993  2994  2995
  2996  2997  2998  2999  3000  3001  3002  3003  3004  3005  3006  3007
  3008  3009  3010  3011  3012  3013  3014  3015  3016  3017  3018  3019
  3020  3021  3022  3023  3024  3025  3026  3027  3028  3029  3030  3031
  3032  3033  3034  3035  3036  3037  3038  3039  3040  3041  3042  3043
  3044  3045  3046  3047  3048  3049  3050  3051  3052  3053  3054  3055
  3056  3057  3058
$junction_atoms
     1     2    1.38124547429399
$end
