# Supplementary material for: Benchmark Study for Calculations of pK a Values of Metal Ligands in Proteins
Source: J Chem Theory Comput. 2026 Jul 6;22(14):7420–35. doi: 10.1021/acs.jctc.6c00884 (PMC13421986; doi:10.1021/acs.jctc.6c00884)
Supplement: Supplementary file 1 [file ct6c00884_si_001.zip › coords/P450-CmpII/1-Min_AH/comqum.dat]

$title
09-CPO-P450, AH, CH=-2, u=2
REMARK default_name
$protein fixed
$junction=12
$junctions
     1      2     1.12380000000000 H1 
$correspondance_list
     80
   5319   5321   5322   5323   5324   6142   6143   6144   6145   6146   6147   6148
   6149   6150   6151   6152   6153   6154   6155   6156   6157   6158   6159   6160
   6161   6162   6163   6164   6165   6166   6167   6168   6169   6170   6171   6172
   6173   6174   6175   6176   6177   6178   6179   6180   6181   6182   6183   6184
   6185   6186   6187   6188   6189   6190   6191   6192   6193   6194   6195   6196
   6197   6198   6199   6200   6201   6202   6203   6204   6205   6206   6207   6208
   6209   6210   6211   6212   6213   6214   6215   6216
$junction_atoms
     1     2    1.35789286349884
$end
