# Supplementary material for: Benchmark Study for Calculations of pK a Values of Metal Ligands in Proteins
Source: J Chem Theory Comput. 2026 Jul 6;22(14):7420–35. doi: 10.1021/acs.jctc.6c00884 (PMC13421986; doi:10.1021/acs.jctc.6c00884)
Supplement: Supplementary file 1 [file ct6c00884_si_001.zip › coords/P450-CmpII/5-Big_AH/comqum.dat]

$title
Big QM system, radius = 3.5 A, nresi = 0, natom =  438
REMARK default_name
$protein fixed
$junction=-1
$junctions
     1      2     1.10500000000000 HC
    14     15     1.10650000000000 HC
    19     17     1.10100000000000 HC
    31     28     1.10100000000000 HC
    32     33     1.10100000000000 HC
    41     42     1.10100000000000 HC
    54     55     1.10100000000000 HC
    66     67     1.10100000000000 HC
    71     72     1.10100000000000 HC
    77     74     1.10100000000000 HC
    89     87     1.10100000000000 HC
   100     98     1.10100000000000 HC
   101     98     1.10100000000000 HC
   102    103     1.10100000000000 HC
   119    117     1.10100000000000 HC
   138    136     1.10100000000000 HC
   143    134     1.10100000000000 HC
   144    145     1.10100000000000 HC
   153    154     1.10100000000000 HC
   158    159     1.10100000000000 HC
   167    168     1.10100000000000 HC
   180    181     1.10100000000000 HC
   193    194     1.10100000000000 HC
   228    225     1.10100000000000 HC
   229    230     1.10100000000000 HC
   249    247     1.10100000000000 HC
   288    285     1.10100000000000 HC
   289    290     1.10100000000000 HC
   297    295     1.10100000000000 HC
   312    306     1.10100000000000 HC
$correspondance_list
    438
    990    993    994    995    996    997    998    999   1000   1001   1002   1003
   1004   1337   1339   1340   1341   1342   1343   1347   1348   1349   1350   1351
   1352   1353   1354   1355   1356   1357   1358   1455   1458   1459   1460   1461
   1462   1463   1464   1465   1532   1535   1536   1537   1538   1539   1540   1541
   1542   1543   1544   1545   1546   1634   1637   1638   1639   1640   1641   1642
   1643   1644   1645   1646   1647   2335   2338   2339   2340   2341   3510   3512
   3513   3514   3515   3516   3517   3527   3528   3529   3530   3531   3532   3533
   3534   3535   3536   3537   3538   3542   3543   3544   3545   3546   3547   3548
   3549   3550   3551   3552   3563   3584   3586   3587   3588   3589   3590   3591
   3592   3593   3594   3595   3596   3597   3598   3599   3600   3601   3602   3611
   3612   3613   3614   3615   3616   3617   3618   3619   3620   3621   3622   3623
   3624   3625   3626   3627   3628   3629   3633   3634   3635   3636   3637   3669
   3671   3672   3673   3674   3675   3676   3677   3678   4220   4226   4227   4228
   4229   4317   4320   4321   4322   4323   4324   4325   4326   4327   4438   4441
   4442   4443   4444   4445   4446   4447   4448   4449   4450   4451   4452   4799
   4802   4803   4804   4805   4806   4807   4808   4809   4810   4811   4812   4813
   5200   5202   5203   5204   5205   5206   5207   5208   5209   5210   5211   5212
   5213   5214   5215   5216   5217   5218   5219   5220   5221   5222   5223   5224
   5225   5226   5227   5228   5229   5230   5231   5232   5233   5234   5235   5236
   5279   5281   5282   5283   5284   5285   5286   5287   5288   5289   5290   5291
   5292   5293   5294   5295   5296   5297   5298   5299   5300   5315   5316   5317
   5318   5319   5320   5321   5322   5323   5324   5325   5326   5327   5328   5329
   5330   5331   5332   5333   5334   5335   5336   5337   5338   5339   5340   5341
   5342   5343   5344   5345   5346   5347   5348   5349   5350   5351   5352   5353
   5372   5374   5375   5376   5377   5378   5379   5380   5381   5385   5386   5387
   5388   5389   5390   5391   5392   5393   5394   5395   5396   5397   5398   5399
   6142   6143   6144   6145   6146   6147   6148   6149   6150   6151   6152   6153
   6154   6155   6156   6157   6158   6159   6160   6161   6162   6163   6164   6165
   6166   6167   6168   6169   6170   6171   6172   6173   6174   6175   6176   6177
   6178   6179   6180   6181   6182   6183   6184   6185   6186   6187   6188   6189
   6190   6191   6192   6193   6194   6195   6196   6197   6198   6199   6200   6201
   6202   6203   6204   6205   6206   6207   6208   6209   6210   6211   6212   6213
   6214   6215   6216   6241   6242   6243   6334   6335   6336   6424   6425   6426
   6448   6449   6450   6616   6617   6618   6670   6671   6672   7180   7181   7182
   7867   7868   7869   9133   9134   9135  13255  13256  13257  13267  13268  13269
  13330  13331  13332  13339  13340  13341  18598  18599  18600  18676  18677  18678
  18709  18710  18711  18928  18929  18930
$junction_atoms
     1     2    1.38099547511312
    14    15    1.30953456845911
    19    17    1.38601271571299
    31    28    1.38237965485922
    32    33    1.36603088101726
    41    42    1.38601271571299
    54    55    1.37148047229791
    66    67    1.38601271571299
    71    72    1.31607629427793
    77    74    1.38601271571299
    89    87    1.38601271571299
   100    98    1.38601271571299
   101    98    1.38237965485922
   102   103    1.31607629427793
   119   117    1.38601271571299
   138   136    1.38601271571299
   143   134    1.38237965485922
   144   145    1.38601271571299
   153   154    1.38601271571299
   158   159    1.36603088101726
   167   168    1.38601271571299
   180   181    1.37148047229791
   193   194    1.31607629427793
   228   225    1.38237965485922
   229   230    1.31607629427793
   249   247    1.38601271571299
   288   285    1.38237965485922
   289   290    1.31607629427793
   297   295    1.38601271571299
   312   306    1.38237965485922
$end
