# Supplementary material for: Benchmark Study for Calculations of pK a Values of Metal Ligands in Proteins
Source: J Chem Theory Comput. 2026 Jul 6;22(14):7420–35. doi: 10.1021/acs.jctc.6c00884 (PMC13421986; doi:10.1021/acs.jctc.6c00884)
Supplement: Supplementary file 1 [file ct6c00884_si_001.zip › coords/P450-CmpII/5-Big_AH/control]

$title
Big QM system, radius = 3.5 A, nresi = 0, natom =  438
REMARK default_name
$operating system unix
$path
$symmetry c1
$coord   file=coord
$scfintunit
 unit=30       size=0        file=twoint
$scfiterlimit   30000
$mvd
$moments
$pop
$statistics off
$optimize
 internal   off
 redundant  off
 cartesian  on
 global     off
 basis      off
$forceapprox    file=forceapprox
$interconversion  off
   qconv=1.d-10
   maxiter=25
$coordinateupdate
   dqmax=0.3
   interpolate  on
   statistics    5
$forceinit on
   diag=default
$forceupdate
   ahlrichs numgeo=0  mingeo=3 maxgeo=4 mode=<g|dq> dynamic fail=0.3
   threig=0.005  reseig=0.005  thrbig=3.0 scale=1.00  damping=0.0
$grad   file=gradient
$suspend off
$lock off
$dft
    functional   tpss
    gridsize   m3
$point_charges  file=pointcharges
$atoms
h  1,3-4,6,9-10,12-14,16,18-19,21-23,27,29-32,36,38,40-41,43-44,46,49-50,52-54 \
   57,59,61,63,65-66,68-71,73,75-77,81,83,85-86,88-89,91-93,97,99-102,104-105, \
   109,111-112,116,118-119,123,125,127-129,133,135,137-138,140-144,146-147,    \
   151-153,155-158,162,164,166-167,169-170,172,175-176,178-180,183,185,188,190 \
   192-193,195,197-198,200,204,206,208-209,212,214,216,218,220,224,226-229,231 \
   233-234,237,239,242,246,248-249,253,255,257-258,264-265,267-268,270-271,273 \
   277,279-280,284,286-289,291,293-294,296-297,299-301,305,307,309-312,317-318 \
   320-321,325,329-331,334,339-341,344-346,350,355-357,360-362,366,370-372,    \
   377-378,380-381,387,389-390,392-393,395-396,398-399,401-402,404-405,407-408 \
   410-411,413-414,416-417,419-420,422-423,425-426,428-429,431-432,434-435,    \
   437-438                                                                     \
   basis =h def2-SV(P)                                                         \
   jbas  =h def2-SV(P)
c  2,7,15,17,20,24,28,33,35,39,42,47,55-56,58,60,62,64,67,72,74,78,82,84,87,90 \
   94,98,103,106,110,113,117,120,124,126,130,134,136,139,145,148,154,159,161,  \
   165,168,173,181-182,184,186,189,191,194,196,201,205,207,210-211,213,215,217 \
   219,221,225,230,232,235,238,241,243,247,250,254,256,260,263,266,269,272,274 \
   278,281,285,290,292,295,298,302,306,308,314,316,319,322-324,327-328,332-333 \
   335-338,342-343,348-349,351-354,358-359,364-365,367-369,374-376,379,382     \
   basis =c def2-SV(P)                                                         \
   jbas  =c def2-SV(P)
n  5,8,11,26,34,37,45,48,51,80,96,108,115,122,132,150,160,163,171,174,177,203, \
   223,236,240,245,252,262,276,283,304,326,347,363,373                         \
   basis =n def2-SV(P)                                                         \
   jbas  =n def2-SV(P)
o  25,79,95,107,114,121,131,149,187,199,202,222,244,251,261,275,282,303,313,   \
   315,383-384,386,388,391,394,397,400,403,406,409,412,415,418,421,424,427,430 \
   433,436                                                                     \
   basis =o def2-SV(P)                                                         \
   jbas  =o def2-SV(P)
s  259                                                                         \
   basis =s def2-SV(P)                                                         \
   jbas  =s def2-SV(P)
fe 385                                                                         \
   basis =fe def2-SV(P)                                                        \
   jbas  =fe def2-SV(P)
$basis    file=basis
$uhfmo_alpha   file=alpha
$uhfmo_beta   file=beta
$uhf
$alpha shells
 a       1-802                                  ( 1 )
$beta shells
 a       1-800                                  ( 1 )
$thize     0.10000000E-04
$thime        5
$scfdamp   start=1.000  step=0.050  min=0.100
$scfdiis
$maxcor    500 MiB  per_core
$drvopt
   cartesian  on
   basis      off
   global     off
   hessian    on
   dipole     on
   nuclear polarizability
$energy    file=energy
$scfconv   6
$scforbitalshift  closedshell=.05
$arh
$ricore    20000
$rij
$jbas    file=auxbasis
$disp3 bj
$rundimensions
   natoms=438
   nbf(CAO)=3543
   nbf(AO)=3338
$last step     define
$end
