# Supplementary material for: Benchmark Study for Calculations of pK a Values of Metal Ligands in Proteins
Source: J Chem Theory Comput. 2026 Jul 6;22(14):7420–35. doi: 10.1021/acs.jctc.6c00884 (PMC13421986; doi:10.1021/acs.jctc.6c00884)
Supplement: Supplementary file 1 [file ct6c00884_si_001.zip › coords/P450-CmpII/3-Int_AH/control]

$title
09-CPO-P450, AH, CH=1, u=2
REMARK default_name
$operating system unix
$path
$symmetry c1
$coord   file=coord
$scfintunit
 unit=30       size=0        file=twoint
$scfiterlimit   300
$mvd
$moments
$pop
$statistics off
$optimize
 internal   off
 redundant  off
 cartesian  on
 global     off
 basis      off
$forceapprox    file=forceapprox
$interconversion  off
   qconv=1.d-10
   maxiter=25
$coordinateupdate
   dqmax=0.3
   interpolate  on
   statistics    5
$forceinit on
   diag=default
$forceupdate
   ahlrichs numgeo=0  mingeo=3 maxgeo=4 mode=<g|dq> dynamic fail=0.3
   threig=0.005  reseig=0.005  thrbig=3.0 scale=1.00  damping=0.0
$grad   file=gradient
$suspend off
$lock off
$dft
    functional   tpss
    gridsize   m3
$point_charges  file=pointcharges
$atoms
h  1,3-4,6-7,9-10,12,15-16,18-20,22-23,27,29,31-32,34-35,37-38,40-41,43,46-47, \
   49-51,53-54,56-57,59-60,62,65-66,68-70,72-73,76,78,81,83,85-86,88-89,92,94, \
   97-98,100-101,107-108,110-111,115,119-121,124,129-131,134-136,140,145-147,  \
   150-152,156,160-162,167-168,170-171,177,179-180,182-183,185-186             \
   basis =h def2-SV(P)                                                         \
   jbas  =h def2-SV(P)
c  2,5,8,13,21,24,26,30,33,36,39,44,52,55,58,63,71,74-75,77,79,82,84,87,90,93, \
   96,99,104,106,109,112-114,117-118,122-123,125-128,132-133,138-139,141-144,  \
   148-149,154-155,157-159,164-166,169,172                                     \
   basis =c def2-SV(P)                                                         \
   jbas  =c def2-SV(P)
n  11,14,17,25,28,42,45,48,61,64,67,91,95,116,137,153,163                      \
   basis =n def2-SV(P)                                                         \
   jbas  =n def2-SV(P)
o  80,103,105,173-174,176,178,181,184                                          \
   basis =o def2-SV(P)                                                         \
   jbas  =o def2-SV(P)
s  102                                                                         \
   basis =s def2-SV(P)                                                         \
   jbas  =s def2-SV(P)
fe 175                                                                         \
   basis =fe def2-SV(P)                                                        \
   jbas  =fe def2-SV(P)
$basis    file=basis
$uhfmo_alpha   file=alpha
$uhfmo_beta   file=beta
$uhf
$alpha shells
 a       1-351                                  ( 1 )
$beta shells
 a       1-349                                  ( 1 )
$thize     0.10000000E-04
$thime        5
$scfdamp   start=1.000  step=0.050  min=0.100
$scfdiis
$maxcor    500 MiB  per_core
$drvopt
   cartesian  on
   basis      off
   global     off
   hessian    on
   dipole     on
   nuclear polarizability
$energy    file=energy
$scfconv   6
$scforbitalshift  closedshell=.05
$arh
$ricore    20000
$rij
$jbas    file=auxbasis
$disp3 bj
$rundimensions
   natoms=186
   nbf(CAO)=1557
   nbf(AO)=1466
$last step     define
$end
