# Supplementary material for: Benchmark Study for Calculations of pK a Values of Metal Ligands in Proteins
Source: J Chem Theory Comput. 2026 Jul 6;22(14):7420–35. doi: 10.1021/acs.jctc.6c00884 (PMC13421986; doi:10.1021/acs.jctc.6c00884)
Supplement: Supplementary file 1 [file ct6c00884_si_001.zip › coords/P450-CmpII/6-Big_A-/pdb.in1]

Big QM system, radius = 3.5 A, nresi = 0, natom =  437
REMARK default_name
ATOM    990 HG   ARG    64      -5.066   7.233 -10.258  0.0000
ATOM    993 CD   ARG    64      -5.842   7.076  -9.487  0.0000
ATOM    994 HD2  ARG    64      -5.568   7.616  -8.581  0.0000
ATOM    995 HD3  ARG    64      -6.783   7.501  -9.837  0.0000
ATOM    996 NE   ARG    64      -6.055   5.662  -9.164  0.0000
ATOM    997 HE   ARG    64      -6.961   5.285  -9.404  0.0000
ATOM    998 CZ   ARG    64      -5.190   4.892  -8.515  0.0000
ATOM    999 NH1  ARG    64      -4.033   5.375  -8.104  0.0000
ATOM   1000 HH11 ARG    64      -3.793   6.339  -8.287  0.0000
ATOM   1001 HH12 ARG    64      -3.376   4.779  -7.622  0.0000
ATOM   1002 NH2  ARG    64      -5.485   3.634  -8.268  0.0000
ATOM   1003 HH21 ARG    64      -6.418   3.281  -8.428  0.0000
ATOM   1004 HH22 ARG    64      -4.753   3.043  -7.901  0.0000
TER              TER
ATOM   1337 H    VAL    86       1.794  10.360  -5.821  0.0000
ATOM   1339 CA   VAL    86       1.872   9.627  -6.646  0.0000
ATOM   1340 HA   VAL    86       2.139  10.170  -7.553  0.0000
ATOM   1341 CB   VAL    86       2.968   8.569  -6.394  0.0000
ATOM   1342 HB   VAL    86       2.866   7.767  -7.126  0.0000
ATOM   1343 HG1  VAL    86       3.963   9.017  -6.540  0.0000
ATOM   1347 CG2  VAL    86       2.840   7.969  -4.999  0.0000
ATOM   1348 HG21 VAL    86       1.935   7.364  -4.954  0.0000
ATOM   1349 HG22 VAL    86       3.686   7.306  -4.815  0.0000
ATOM   1350 HG23 VAL    86       2.804   8.706  -4.197  0.0000
ATOM   1351 C    VAL    86       0.569   8.912  -6.960  0.0000
ATOM   1352 O    VAL    86       0.320   8.579  -8.111  0.0000
ATOM   1353 N    GLY    87      -0.270   8.686  -5.951  0.0000
ATOM   1354 H    GLY    87      -0.014   8.991  -5.023  0.0000
ATOM   1355 CA   GLY    87      -1.536   8.016  -6.190  0.0000
ATOM   1356 HA2  GLY    87      -1.354   7.029  -6.614  0.0000
ATOM   1357 HA3  GLY    87      -2.070   7.910  -5.245  0.0000
ATOM   1358 H    GLY    87      -2.174   8.581  -6.887  0.0000
TER              TER
ATOM   1455 HB   HIE    94       3.021   8.787 -12.170  0.0000
ATOM   1458 CG   HIE    94       2.951   7.853 -11.591  0.0000
ATOM   1459 ND1  HIE    94       3.431   6.652 -12.053  0.0000
ATOM   1460 CE1  HIE    94       3.238   5.728 -11.123  0.0000
ATOM   1461 HE1  HIE    94       3.805   4.810 -11.076  0.0000
ATOM   1462 NE2  HIE    94       2.648   6.290 -10.076  0.0000
ATOM   1463 HE2  HIE    94       2.446   5.832  -9.199  0.0000
ATOM   1464 CD2  HIE    94       2.461   7.627 -10.346  0.0000
ATOM   1465 HD2  HIE    94       2.014   8.371  -9.703  0.0000
TER              TER
ATOM   1532 HG   ARG    98       6.153   5.758  -8.890  0.0000
ATOM   1535 CD   ARG    98       6.064   5.298  -7.894  0.0000
ATOM   1536 HD2  ARG    98       6.704   5.829  -7.189  0.0000
ATOM   1537 HD3  ARG    98       5.037   5.412  -7.546  0.0000
ATOM   1538 NE   ARG    98       6.437   3.878  -7.911  0.0000
ATOM   1539 HE   ARG    98       7.407   3.647  -7.750  0.0000
ATOM   1540 CZ   ARG    98       5.622   2.857  -8.119  0.0000
ATOM   1541 NH1  ARG    98       4.333   3.058  -8.320  0.0000
ATOM   1542 HH11 ARG    98       3.882   3.948  -8.164  0.0000
ATOM   1543 HH12 ARG    98       3.747   2.240  -8.411  0.0000
ATOM   1544 NH2  ARG    98       6.085   1.622  -8.134  0.0000
ATOM   1545 HH21 ARG    98       7.077   1.444  -8.080  0.0000
ATOM   1546 HH22 ARG    98       5.433   0.875  -8.327  0.0000
TER              TER
ATOM   1634 HB   PHE   105      11.250  -0.167  -3.786  0.0000
ATOM   1637 CG   PHE   105      11.054   0.543  -2.968  0.0000
ATOM   1638 CD1  PHE   105      11.371   1.896  -3.106  0.0000
ATOM   1639 HD1  PHE   105      11.774   2.256  -4.041  0.0000
ATOM   1640 CE1  PHE   105      11.151   2.787  -2.045  0.0000
ATOM   1641 HE1  PHE   105      11.401   3.832  -2.156  0.0000
ATOM   1642 CZ   PHE   105      10.612   2.324  -0.842  0.0000
ATOM   1643 HZ   PHE   105      10.455   3.004  -0.018  0.0000
ATOM   1644 CE2  PHE   105      10.295   0.973  -0.704  0.0000
ATOM   1645 HE2  PHE   105       9.906   0.598   0.231  0.0000
ATOM   1646 CD2  PHE   105      10.515   0.090  -1.762  0.0000
ATOM   1647 HD2  PHE   105      10.286  -0.957  -1.630  0.0000
TER              TER
ATOM   2335 HG1  ILE   150       8.875   2.089   4.847  0.0000
ATOM   2338 CD1  ILE   150       9.307   1.797   3.877  0.0000
ATOM   2339 HD11 ILE   150      10.395   1.749   3.929  0.0000
ATOM   2340 HD12 ILE   150       8.909   0.831   3.568  0.0000
ATOM   2341 HD13 ILE   150       9.037   2.543   3.130  0.0000
TER              TER
ATOM   3510 H    LEU   231       3.717   8.573   1.629  0.0000
ATOM   3512 CA   LEU   231       3.119   7.718   1.278  0.0000
ATOM   3513 HA   LEU   231       2.267   7.627   1.952  0.0000
ATOM   3514 CB   LEU   231       2.699   7.924  -0.183  0.0000
ATOM   3515 HB2  LEU   231       3.454   8.489  -0.730  0.0000
ATOM   3516 HB3  LEU   231       2.658   6.947  -0.664  0.0000
ATOM   3517 HG   LEU   231       1.695   8.360  -0.306  0.0000
ATOM   3527 C    LEU   231       3.851   6.386   1.428  0.0000
ATOM   3528 O    LEU   231       3.224   5.363   1.736  0.0000
ATOM   3529 N    LEU   232       5.163   6.380   1.205  0.0000
ATOM   3530 H    LEU   232       5.623   7.231   0.914  0.0000
ATOM   3531 CA   LEU   232       5.945   5.157   1.379  0.0000
ATOM   3532 HA   LEU   232       5.486   4.338   0.825  0.0000
ATOM   3533 CB   LEU   232       7.390   5.365   0.899  0.0000
ATOM   3534 HB2  LEU   232       7.775   6.267   1.374  0.0000
ATOM   3535 HB3  LEU   232       7.997   4.532   1.256  0.0000
ATOM   3536 CG   LEU   232       7.591   5.486  -0.616  0.0000
ATOM   3537 HG   LEU   232       6.867   6.188  -1.030  0.0000
ATOM   3538 HD1  LEU   232       8.606   5.858  -0.826  0.0000
ATOM   3542 CD2  LEU   232       7.380   4.129  -1.283  0.0000
ATOM   3543 HD21 LEU   232       6.375   3.758  -1.086  0.0000
ATOM   3544 HD22 LEU   232       7.518   4.228  -2.360  0.0000
ATOM   3545 HD23 LEU   232       8.097   3.404  -0.899  0.0000
ATOM   3546 C    LEU   232       5.947   4.757   2.857  0.0000
ATOM   3547 O    LEU   232       5.809   3.580   3.196  0.0000
ATOM   3548 N    GLN   233       6.082   5.748   3.740  0.0000
ATOM   3549 H    GLN   233       6.210   6.693   3.407  0.0000
ATOM   3550 CA   GLN   233       6.103   5.509   5.180  0.0000
ATOM   3551 HA   GLN   233       6.905   4.808   5.411  0.0000
ATOM   3552 HB   GLN   233       6.284   6.458   5.708  0.0000
ATOM   3563 H    GLN   233       5.155   5.057   5.511  0.0000
TER              TER
ATOM   3584 H    GLY   235       2.515   3.085   3.483  0.0000
ATOM   3586 CA   GLY   235       2.395   2.118   2.970  0.0000
ATOM   3587 HA2  GLY   235       1.336   1.879   2.880  0.0000
ATOM   3588 HA3  GLY   235       2.820   2.210   1.971  0.0000
ATOM   3589 C    GLY   235       3.089   0.953   3.657  0.0000
ATOM   3590 O    GLY   235       2.580  -0.170   3.650  0.0000
ATOM   3591 N    GLY   236       4.250   1.215   4.245  0.0000
ATOM   3592 H    GLY   236       4.647   2.141   4.179  0.0000
ATOM   3593 CA   GLY   236       5.009   0.174   4.913  0.0000
ATOM   3594 HA2  GLY   236       5.491  -0.491   4.197  0.0000
ATOM   3595 HA3  GLY   236       5.819   0.671   5.447  0.0000
ATOM   3596 C    GLY   236       4.236  -0.613   5.959  0.0000
ATOM   3597 O    GLY   236       4.521  -1.786   6.206  0.0000
ATOM   3598 N    GLU   237       3.246   0.018   6.579  0.0000
ATOM   3599 H    GLU   237       3.050   0.984   6.358  0.0000
ATOM   3600 CA   GLU   237       2.478  -0.648   7.625  0.0000
ATOM   3601 HA   GLU   237       3.169  -1.190   8.270  0.0000
ATOM   3602 HB   GLU   237       1.968   0.100   8.251  0.0000
ATOM   3611 C    GLU   237       1.481  -1.701   7.147  0.0000
ATOM   3612 O    GLU   237       0.977  -2.483   7.956  0.0000
ATOM   3613 N    ALA   238       1.217  -1.764   5.841  0.0000
ATOM   3614 H    ALA   238       1.676  -1.125   5.208  0.0000
ATOM   3615 CA   ALA   238       0.253  -2.732   5.316  0.0000
ATOM   3616 HA   ALA   238      -0.710  -2.560   5.796  0.0000
ATOM   3617 CB   ALA   238       0.065  -2.520   3.810  0.0000
ATOM   3618 HB1  ALA   238       1.013  -2.669   3.293  0.0000
ATOM   3619 HB2  ALA   238      -0.668  -3.231   3.428  0.0000
ATOM   3620 HB3  ALA   238      -0.291  -1.508   3.613  0.0000
ATOM   3621 C    ALA   238       0.627  -4.189   5.600  0.0000
ATOM   3622 O    ALA   238      -0.249  -5.056   5.653  0.0000
ATOM   3623 N    VAL   239       1.914  -4.468   5.787  0.0000
ATOM   3624 H    VAL   239       2.594  -3.723   5.746  0.0000
ATOM   3625 CA   VAL   239       2.350  -5.839   6.058  0.0000
ATOM   3626 HA   VAL   239       1.982  -6.491   5.266  0.0000
ATOM   3627 CB   VAL   239       3.890  -5.938   6.080  0.0000
ATOM   3628 HB   VAL   239       4.287  -5.254   6.830  0.0000
ATOM   3629 HG1  VAL   239       4.215  -6.962   6.322  0.0000
ATOM   3633 CG2  VAL   239       4.441  -5.556   4.712  0.0000
ATOM   3634 HG21 VAL   239       4.020  -6.202   3.941  0.0000
ATOM   3635 HG22 VAL   239       4.211  -4.515   4.485  0.0000
ATOM   3636 HG23 VAL   239       5.526  -5.666   4.707  0.0000
ATOM   3637 H    VAL   239       1.931  -6.219   7.003  0.0000
TER              TER
ATOM   3669 HA   ASN   242      -1.469  -8.681   5.190  0.0000
ATOM   3671 CB   ASN   242      -0.916  -8.368   4.291  0.0000
ATOM   3672 HB2  ASN   242      -1.295  -7.405   3.949  0.0000
ATOM   3673 HB3  ASN   242       0.136  -8.223   4.537  0.0000
ATOM   3674 CG   ASN   242      -1.041  -9.382   3.155  0.0000
ATOM   3675 OD1  ASN   242      -0.265 -10.329   3.056  0.0000
ATOM   3676 ND2  ASN   242      -2.033  -9.207   2.296  0.0000
ATOM   3677 HD21 ASN   242      -2.105  -9.882   1.548  0.0000
ATOM   3678 HD22 ASN   242      -2.430  -8.289   2.153  0.0000
TER              TER
ATOM   4220 HG   LEU   275       1.619 -12.038  -0.474  0.0000
ATOM   4226 CD2  LEU   275       1.309 -11.193   0.161  0.0000
ATOM   4227 HD21 LEU   275       1.137 -10.301  -0.441  0.0000
ATOM   4228 HD22 LEU   275       0.401 -11.442   0.711  0.0000
ATOM   4229 HD23 LEU   275       2.094 -10.985   0.887  0.0000
TER              TER
ATOM   4317 HB   HIE   280      -4.975  -6.966   0.838  0.0000
ATOM   4320 CG   HIE   280      -4.293  -6.258   1.333  0.0000
ATOM   4321 ND1  HIE   280      -4.186  -4.932   0.963  0.0000
ATOM   4322 CE1  HIE   280      -3.237  -4.360   1.699  0.0000
ATOM   4323 HE1  HIE   280      -2.934  -3.325   1.635  0.0000
ATOM   4324 NE2  HIE   280      -2.738  -5.265   2.535  0.0000
ATOM   4325 HE2  HIE   280      -2.025  -5.098   3.230  0.0000
ATOM   4326 CD2  HIE   280      -3.388  -6.453   2.322  0.0000
ATOM   4327 HD2  HIE   280      -3.246  -7.359   2.893  0.0000
TER              TER
ATOM   4438 HG   ARG   288      -7.122   4.380 -12.986  0.0000
ATOM   4441 CD   ARG   288      -6.596   3.572 -13.518  0.0000
ATOM   4442 HD2  ARG   288      -7.269   2.723 -13.644  0.0000
ATOM   4443 HD3  ARG   288      -6.313   3.927 -14.509  0.0000
ATOM   4444 NE   ARG   288      -5.381   3.149 -12.804  0.0000
ATOM   4445 HE   ARG   288      -4.491   3.467 -13.160  0.0000
ATOM   4446 CZ   ARG   288      -5.356   2.450 -11.679  0.0000
ATOM   4447 NH1  ARG   288      -6.476   2.058 -11.107  0.0000
ATOM   4448 HH11 ARG   288      -7.360   2.212 -11.570  0.0000
ATOM   4449 HH12 ARG   288      -6.438   1.506 -10.262  0.0000
ATOM   4450 NH2  ARG   288      -4.204   2.149 -11.109  0.0000
ATOM   4451 HH21 ARG   288      -3.337   2.341 -11.589  0.0000
ATOM   4452 HH22 ARG   288      -4.146   1.591 -10.270  0.0000
TER              TER
ATOM   4799 HB   TYR   311      -6.186  -5.790  -7.395  0.0000
ATOM   4802 CG   TYR   311      -5.759  -4.943  -7.954  0.0000
ATOM   4803 CD1  TYR   311      -5.568  -3.702  -7.334  0.0000
ATOM   4804 HD1  TYR   311      -5.874  -3.569  -6.306  0.0000
ATOM   4805 CE1  TYR   311      -4.945  -2.646  -8.011  0.0000
ATOM   4806 HE1  TYR   311      -4.776  -1.705  -7.509  0.0000
ATOM   4807 CZ   TYR   311      -4.504  -2.820  -9.325  0.0000
ATOM   4808 OH   TYR   311      -3.826  -1.816  -9.953  0.0000
ATOM   4809 HH   TYR   311      -3.785  -1.001  -9.446  0.0000
ATOM   4810 CE2  TYR   311      -4.696  -4.049  -9.965  0.0000
ATOM   4811 HE2  TYR   311      -4.355  -4.180 -10.981  0.0000
ATOM   4812 CD2  TYR   311      -5.325  -5.098  -9.280  0.0000
ATOM   4813 HD2  TYR   311      -5.481  -6.039  -9.786  0.0000
TER              TER
ATOM   5200 H    SER   336      -2.115  -8.453  -6.413  0.0000
ATOM   5202 CA   SER   336      -2.258  -8.052  -5.398  0.0000
ATOM   5203 HA   SER   336      -3.308  -7.789  -5.269  0.0000
ATOM   5204 CB   SER   336      -1.908  -9.108  -4.351  0.0000
ATOM   5205 HB2  SER   336      -0.888  -9.463  -4.501  0.0000
ATOM   5206 HB3  SER   336      -1.984  -8.664  -3.358  0.0000
ATOM   5207 OG   SER   336      -2.820 -10.189  -4.437  0.0000
ATOM   5208 HG   SER   336      -2.692 -10.801  -3.709  0.0000
ATOM   5209 C    SER   336      -1.435  -6.782  -5.175  0.0000
ATOM   5210 O    SER   336      -1.766  -5.971  -4.310  0.0000
ATOM   5211 N    PHE   337      -0.368  -6.598  -5.949  0.0000
ATOM   5212 H    PHE   337      -0.073  -7.335  -6.574  0.0000
ATOM   5213 CA   PHE   337       0.440  -5.382  -5.863  0.0000
ATOM   5214 HA   PHE   337       0.217  -4.849  -4.939  0.0000
ATOM   5215 CB   PHE   337       1.936  -5.718  -5.871  0.0000
ATOM   5216 HB2  PHE   337       2.174  -6.294  -6.765  0.0000
ATOM   5217 HB3  PHE   337       2.523  -4.801  -5.929  0.0000
ATOM   5218 CG   PHE   337       2.390  -6.463  -4.647  0.0000
ATOM   5219 CD1  PHE   337       2.987  -7.719  -4.757  0.0000
ATOM   5220 HD1  PHE   337       3.163  -8.153  -5.730  0.0000
ATOM   5221 CE1  PHE   337       3.375  -8.422  -3.609  0.0000
ATOM   5222 HE1  PHE   337       3.847  -9.389  -3.702  0.0000
ATOM   5223 CZ   PHE   337       3.167  -7.868  -2.347  0.0000
ATOM   5224 HZ   PHE   337       3.469  -8.407  -1.461  0.0000
ATOM   5225 CE2  PHE   337       2.577  -6.611  -2.232  0.0000
ATOM   5226 HE2  PHE   337       2.429  -6.189  -1.249  0.0000
ATOM   5227 CD2  PHE   337       2.192  -5.912  -3.377  0.0000
ATOM   5228 HD2  PHE   337       1.742  -4.935  -3.276  0.0000
ATOM   5229 C    PHE   337       0.086  -4.420  -6.994  0.0000
ATOM   5230 O    PHE   337       0.860  -3.530  -7.338  0.0000
ATOM   5231 N    GLY   338      -1.089  -4.595  -7.581  0.0000
ATOM   5232 H    GLY   338      -1.693  -5.355  -7.305  0.0000
ATOM   5233 CA   GLY   338      -1.522  -3.726  -8.651  0.0000
ATOM   5234 HA2  GLY   338      -2.591  -3.931  -8.711  0.0000
ATOM   5235 HA3  GLY   338      -1.355  -2.679  -8.397  0.0000
ATOM   5236 H    GLY   338      -1.095  -3.940  -9.643  0.0000
TER              TER
ATOM   5279 H    HID   342       0.927   2.667 -11.345  0.0000
ATOM   5281 CA   HID   342       0.742   2.755 -10.263  0.0000
ATOM   5282 HA   HID   342       1.422   3.504  -9.857  0.0000
ATOM   5283 CB   HID   342      -0.677   3.272 -10.010  0.0000
ATOM   5284 HB2  HID   342      -1.464   2.605 -10.363  0.0000
ATOM   5285 HB3  HID   342      -0.829   3.298  -8.931  0.0000
ATOM   5286 CG   HID   342      -0.889   4.681 -10.461  0.0000
ATOM   5287 ND1  HID   342      -0.589   5.765  -9.672  0.0000
ATOM   5288 HD1  HID   342      -0.210   5.723  -8.737  0.0000
ATOM   5289 CE1  HID   342      -0.805   6.874 -10.360  0.0000
ATOM   5290 HE1  HID   342      -0.714   7.877  -9.970  0.0000
ATOM   5291 NE2  HID   342      -1.227   6.542 -11.558  0.0000
ATOM   5292 CD2  HID   342      -1.286   5.169 -11.659  0.0000
ATOM   5293 HD2  HID   342      -1.348   4.572 -12.556  0.0000
ATOM   5294 C    HID   342       0.988   1.491  -9.452  0.0000
ATOM   5295 O    HID   342       0.664   1.455  -8.265  0.0000
ATOM   5296 N    TYR   343       1.572   0.456 -10.056  0.0000
ATOM   5297 H    TYR   343       1.826   0.510 -11.032  0.0000
ATOM   5298 CA   TYR   343       1.845  -0.766  -9.309  0.0000
ATOM   5299 HA   TYR   343       0.888  -1.210  -9.035  0.0000
ATOM   5300 HB   TYR   343       2.392  -1.493  -9.929  0.0000
ATOM   5315 C    TYR   343       2.609  -0.416  -8.022  0.0000
ATOM   5316 O    TYR   343       3.421   0.517  -7.985  0.0000
ATOM   5317 N    CYM   344       2.336  -1.164  -6.959  0.0000
ATOM   5318 H    CYM   344       1.719  -1.956  -7.074  0.0000
ATOM   5319 CA   CYM   344       2.926  -0.916  -5.648  0.0000
ATOM   5320 HA   CYM   344       2.555   0.060  -5.337  0.0000
ATOM   5321 CB   CYM   344       2.384  -1.935  -4.647  0.0000
ATOM   5322 HB3  CYM   344       2.747  -2.912  -4.966  0.0000
ATOM   5323 HB2  CYM   344       1.298  -1.966  -4.733  0.0000
ATOM   5324 SG   CYM   344       2.954  -1.659  -2.945  0.0000
ATOM   5325 C    CYM   344       4.456  -0.938  -5.616  0.0000
ATOM   5326 O    CYM   344       5.073  -1.977  -5.877  0.0000
ATOM   5327 N    PRO   345       5.091   0.195  -5.271  0.0000
ATOM   5328 CD   PRO   345       4.550   1.528  -4.980  0.0000
ATOM   5329 HD2  PRO   345       3.667   1.476  -4.344  0.0000
ATOM   5330 HD3  PRO   345       4.330   2.058  -5.907  0.0000
ATOM   5331 CG   PRO   345       5.686   2.198  -4.227  0.0000
ATOM   5332 HG2  PRO   345       5.696   1.882  -3.184  0.0000
ATOM   5333 HG3  PRO   345       5.628   3.284  -4.305  0.0000
ATOM   5334 CB   PRO   345       6.903   1.662  -4.955  0.0000
ATOM   5335 HB2  PRO   345       7.796   1.759  -4.337  0.0000
ATOM   5336 HB3  PRO   345       7.061   2.202  -5.889  0.0000
ATOM   5337 CA   PRO   345       6.551   0.197  -5.206  0.0000
ATOM   5338 HA   PRO   345       6.985  -0.136  -6.148  0.0000
ATOM   5339 C    PRO   345       7.063  -0.703  -4.086  0.0000
ATOM   5340 O    PRO   345       8.189  -1.194  -4.133  0.0000
ATOM   5341 N    GLY   346       6.219  -0.929  -3.081  0.0000
ATOM   5342 H    GLY   346       5.278  -0.566  -3.144  0.0000
ATOM   5343 CA   GLY   346       6.581  -1.751  -1.939  0.0000
ATOM   5344 HA2  GLY   346       7.622  -1.568  -1.675  0.0000
ATOM   5345 HA3  GLY   346       5.970  -1.441  -1.091  0.0000
ATOM   5346 C    GLY   346       6.399  -3.250  -2.100  0.0000
ATOM   5347 O    GLY   346       6.593  -3.990  -1.136  0.0000
ATOM   5348 N    GLY   347       6.029  -3.710  -3.296  0.0000
ATOM   5349 H    GLY   347       5.863  -3.072  -4.061  0.0000
ATOM   5350 CA   GLY   347       5.817  -5.139  -3.497  0.0000
ATOM   5351 HA2  GLY   347       5.024  -5.407  -2.799  0.0000
ATOM   5352 HA3  GLY   347       5.394  -5.463  -4.448  0.0000
ATOM   5353 H    GLY   347       6.660  -5.792  -3.221  0.0000
TER              TER
ATOM   5372 H    LEU   349       9.545  -5.313  -0.794  0.0000
ATOM   5374 CA   LEU   349       9.744  -5.188   0.282  0.0000
ATOM   5375 HA   LEU   349      10.741  -5.573   0.493  0.0000
ATOM   5376 CB   LEU   349       9.654  -3.707   0.681  0.0000
ATOM   5377 HB2  LEU   349      10.293  -3.119   0.022  0.0000
ATOM   5378 HB3  LEU   349       8.628  -3.368   0.538  0.0000
ATOM   5379 CG   LEU   349      10.067  -3.434   2.135  0.0000
ATOM   5380 HG   LEU   349       9.505  -4.088   2.800  0.0000
ATOM   5381 HD1  LEU   349      11.142  -3.633   2.268  0.0000
ATOM   5385 CD2  LEU   349       9.747  -1.989   2.502  0.0000
ATOM   5386 HD21 LEU   349       8.670  -1.831   2.455  0.0000
ATOM   5387 HD22 LEU   349      10.078  -1.787   3.521  0.0000
ATOM   5388 HD23 LEU   349      10.234  -1.302   1.810  0.0000
ATOM   5389 C    LEU   349       8.729  -6.010   1.077  0.0000
ATOM   5390 O    LEU   349       9.080  -6.661   2.063  0.0000
ATOM   5391 N    ALA   350       7.469  -5.991   0.643  0.0000
ATOM   5392 H    ALA   350       7.228  -5.402  -0.141  0.0000
ATOM   5393 CA   ALA   350       6.421  -6.762   1.297  0.0000
ATOM   5394 HA   ALA   350       6.382  -6.489   2.351  0.0000
ATOM   5395 CB   ALA   350       5.063  -6.457   0.656  0.0000
ATOM   5396 HB1  ALA   350       4.287  -7.050   1.141  0.0000
ATOM   5397 HB2  ALA   350       4.832  -5.398   0.774  0.0000
ATOM   5398 HB3  ALA   350       5.082  -6.694  -0.407  0.0000
ATOM   5399 H    ALA   350       6.650  -7.837   1.228  0.0000
TER              TER
ATOM   6142 O3   HEM   398       2.286   4.927  -7.617  0.0000
ATOM   6143 C34  HEM   398       1.398   4.640  -6.799  0.0000
ATOM   6144 O4   HEM   398       0.228   5.037  -6.848  0.0000
ATOM   6145 C33  HEM   398       1.751   3.686  -5.661  0.0000
ATOM   6146 H29  HEM   398       1.567   2.658  -5.998  0.0000
ATOM   6147 H30  HEM   398       2.830   3.764  -5.478  0.0000
ATOM   6148 C32  HEM   398       1.015   3.926  -4.308  0.0000
ATOM   6149 H27  HEM   398       1.204   4.942  -3.940  0.0000
ATOM   6150 H28  HEM   398      -0.069   3.837  -4.445  0.0000
ATOM   6151 C29  HEM   398       1.493   2.870  -3.303  0.0000
ATOM   6152 C30  HEM   398       0.946   1.563  -3.110  0.0000
ATOM   6153 C1   HEM   398      -0.121   1.022  -3.779  0.0000
ATOM   6154 H1   HEM   398      -0.529   1.653  -4.567  0.0000
ATOM   6155 N4   HEM   398       1.651   0.852  -2.119  0.0000
ATOM   6156 C28  HEM   398       2.541   2.988  -2.438  0.0000
ATOM   6157 C31  HEM   398       3.464   4.203  -2.251  0.0000
ATOM   6158 H24  HEM   398       3.293   4.677  -1.277  0.0000
ATOM   6159 H25  HEM   398       4.518   3.901  -2.291  0.0000
ATOM   6160 H26  HEM   398       3.318   4.963  -3.029  0.0000
ATOM   6161 C27  HEM   398       2.634   1.738  -1.723  0.0000
ATOM   6162 C4   HEM   398       3.593   1.398  -0.741  0.0000
ATOM   6163 H4   HEM   398       4.339   2.160  -0.523  0.0000
ATOM   6164 C23  HEM   398       3.729   0.235  -0.030  0.0000
ATOM   6165 C22  HEM   398       4.746  -0.042   0.947  0.0000
ATOM   6166 C21  HEM   398       4.483  -1.308   1.404  0.0000
ATOM   6167 C24  HEM   398       5.251  -2.137   2.454  0.0000
ATOM   6168 H18  HEM   398       5.470  -3.137   2.060  0.0000
ATOM   6169 H19  HEM   398       6.224  -1.687   2.688  0.0000
ATOM   6170 H20  HEM   398       4.663  -2.272   3.370  0.0000
ATOM   6171 C25  HEM   398       5.874   0.891   1.296  0.0000
ATOM   6172 C26  HEM   398       7.170   0.616   0.757  0.0000
ATOM   6173 H22  HEM   398       7.400  -0.308   0.231  0.0000
ATOM   6174 H23  HEM   398       7.973   1.335   0.905  0.0000
ATOM   6175 H21  HEM   398       5.620   1.841   1.762  0.0000
ATOM   6176 N3   HEM   398       2.849  -0.838  -0.186  0.0000
ATOM   6177 C20  HEM   398       3.304  -1.771   0.701  0.0000
ATOM   6178 C3   HEM   398       2.692  -3.037   0.895  0.0000
ATOM   6179 H3   HEM   398       3.150  -3.673   1.650  0.0000
ATOM   6180 C16  HEM   398       1.598  -3.556   0.241  0.0000
ATOM   6181 C15  HEM   398       1.020  -4.852   0.487  0.0000
ATOM   6182 C14  HEM   398      -0.035  -4.955  -0.414  0.0000
ATOM   6183 C17  HEM   398      -1.026  -6.116  -0.632  0.0000
ATOM   6184 H12  HEM   398      -0.658  -6.816  -1.391  0.0000
ATOM   6185 H13  HEM   398      -2.015  -5.762  -0.947  0.0000
ATOM   6186 H14  HEM   398      -1.189  -6.677   0.297  0.0000
ATOM   6187 C18  HEM   398       1.545  -5.840   1.529  0.0000
ATOM   6188 C19  HEM   398       1.287  -7.253   1.432  0.0000
ATOM   6189 H16  HEM   398       0.735  -7.695   0.605  0.0000
ATOM   6190 H17  HEM   398       1.683  -7.943   2.174  0.0000
ATOM   6191 H15  HEM   398       2.138  -5.446   2.352  0.0000
ATOM   6192 N2   HEM   398       0.922  -2.864  -0.757  0.0000
ATOM   6193 C13  HEM   398      -0.065  -3.723  -1.160  0.0000
ATOM   6194 C2   HEM   398      -0.982  -3.418  -2.178  0.0000
ATOM   6195 H2   HEM   398      -1.690  -4.205  -2.429  0.0000
ATOM   6196 C8   HEM   398      -1.096  -2.275  -2.915  0.0000
ATOM   6197 C7   HEM   398      -2.071  -2.011  -3.931  0.0000
ATOM   6198 C9   HEM   398      -3.157  -2.977  -4.379  0.0000
ATOM   6199 H5   HEM   398      -2.799  -3.619  -5.193  0.0000
ATOM   6200 H6   HEM   398      -4.046  -2.448  -4.744  0.0000
ATOM   6201 H7   HEM   398      -3.490  -3.626  -3.559  0.0000
ATOM   6202 N1   HEM   398      -0.253  -1.170  -2.757  0.0000
ATOM   6203 C5   HEM   398      -0.722  -0.242  -3.656  0.0000
ATOM   6204 C6   HEM   398      -1.848  -0.753  -4.382  0.0000
ATOM   6205 C10  HEM   398      -2.666   0.021  -5.428  0.0000
ATOM   6206 H8   HEM   398      -2.690   1.066  -5.095  0.0000
ATOM   6207 H9   HEM   398      -3.712  -0.308  -5.385  0.0000
ATOM   6208 C11  HEM   398      -2.221  -0.004  -6.887  0.0000
ATOM   6209 H10  HEM   398      -2.280  -1.031  -7.268  0.0000
ATOM   6210 H11  HEM   398      -1.174   0.316  -6.959  0.0000
ATOM   6211 C12  HEM   398      -3.117   0.923  -7.722  0.0000
ATOM   6212 O2   HEM   398      -3.248   2.098  -7.365  0.0000
ATOM   6213 O1   HEM   398      -3.712   0.413  -8.692  0.0000
TER              TER
ATOM   6214 FE   FE4   399       1.259  -0.944  -1.446  0.0000
TER              TER
ATOM   6215 O1   O2X   400       0.021  -0.084  -0.100  0.0000
TER              TER
ATOM   6240 O    WAT   409      -2.164   4.047  -5.904  0.0000
ATOM   6241 H1   WAT   409      -1.342   4.365  -6.276  0.0000
ATOM   6242 H2   WAT   409      -2.400   3.297  -6.450  0.0000
TER              TER
ATOM   6264 O    WAT   417       7.064  -2.237   6.040  0.0000
ATOM   6265 H1   WAT   417       7.355  -1.903   6.889  0.0000
ATOM   6266 H2   WAT   417       6.109  -2.184   6.077  0.0000
TER              TER
ATOM   6333 O    WAT   440      -6.654   0.737  -8.212  0.0000
ATOM   6334 H1   WAT   440      -5.732   0.502  -8.316  0.0000
ATOM   6335 H2   WAT   440      -6.798   0.731  -7.266  0.0000
TER              TER
ATOM   6423 O    WAT   470       2.218  -9.532   4.038  0.0000
ATOM   6424 H1   WAT   470       2.949 -10.092   3.775  0.0000
ATOM   6425 H2   WAT   470       1.455  -9.916   3.607  0.0000
TER              TER
ATOM   6447 O    WAT   478       5.461  -4.691  -6.443  0.0000
ATOM   6448 H1   WAT   478       5.127  -3.800  -6.339  0.0000
ATOM   6449 H2   WAT   478       6.397  -4.620  -6.255  0.0000
TER              TER
ATOM   6615 O    WAT   534      -6.565  -4.100  -3.772  0.0000
ATOM   6616 H1   WAT   534      -6.238  -3.602  -3.022  0.0000
ATOM   6617 H2   WAT   534      -6.085  -4.928  -3.737  0.0000
TER              TER
ATOM   6669 O    WAT   552      -4.201   2.562  -3.494  0.0000
ATOM   6670 H1   WAT   552      -3.262   2.649  -3.656  0.0000
ATOM   6671 H2   WAT   552      -4.392   3.220  -2.826  0.0000
TER              TER
ATOM   7179 O    WAT   722      -4.766  -6.002  -2.792  0.0000
ATOM   7180 H1   WAT   722      -4.861  -6.932  -2.584  0.0000
ATOM   7181 H2   WAT   722      -3.897  -5.933  -3.186  0.0000
TER              TER
ATOM   7866 O    WAT   951      -1.048   3.199  -1.094  0.0000
ATOM   7867 H1   WAT   951      -0.285   3.520  -0.613  0.0000
ATOM   7868 H2   WAT   951      -1.137   3.803  -1.832  0.0000
TER              TER
ATOM   9132 O    WAT  1373      -2.415  -0.751   0.540  0.0000
ATOM   9133 H1   WAT  1373      -2.674  -0.239   1.306  0.0000
ATOM   9134 H2   WAT  1373      -1.528  -0.452   0.341  0.0000
TER              TER
ATOM  13254 O    WAT  2747      -6.090   0.278  -2.914  0.0000
ATOM  13255 H1   WAT  2747      -5.550   1.042  -3.121  0.0000
ATOM  13256 H2   WAT  2747      -5.523  -0.278  -2.380  0.0000
TER              TER
ATOM  13266 O    WAT  2751      -7.475   0.615  -5.387  0.0000
ATOM  13267 H1   WAT  2751      -6.743   1.212  -5.543  0.0000
ATOM  13268 H2   WAT  2751      -7.259   0.182  -4.561  0.0000
TER              TER
ATOM  13329 O    WAT  2772       1.032   4.009   0.597  0.0000
ATOM  13330 H1   WAT  2772       0.586   3.998   1.444  0.0000
ATOM  13331 H2   WAT  2772       1.866   4.445   0.771  0.0000
TER              TER
ATOM  13338 O    WAT  2775      -2.076   4.951  -3.269  0.0000
ATOM  13339 H1   WAT  2775      -1.534   5.734  -3.365  0.0000
ATOM  13340 H2   WAT  2775      -2.182   4.622  -4.161  0.0000
TER              TER
ATOM  18597 O    WAT  4528      -5.274  -3.791  -1.284  0.0000
ATOM  18598 H1   WAT  4528      -5.073  -4.564  -1.811  0.0000
ATOM  18599 H2   WAT  4528      -5.024  -4.036  -0.393  0.0000
TER              TER
ATOM  18675 O    WAT  4554      -5.344   2.075  -5.795  0.0000
ATOM  18676 H1   WAT  4554      -5.008   2.321  -4.933  0.0000
ATOM  18677 H2   WAT  4554      -4.573   2.080  -6.362  0.0000
TER              TER
ATOM  18708 O    WAT  4565      -4.499  -1.163  -1.294  0.0000
ATOM  18709 H1   WAT  4565      -4.696  -2.099  -1.256  0.0000
ATOM  18710 H2   WAT  4565      -3.812  -1.036  -0.640  0.0000
END
