# Supplementary material for: Benchmark Study for Calculations of pK a Values of Metal Ligands in Proteins
Source: J Chem Theory Comput. 2026 Jul 6;22(14):7420–35. doi: 10.1021/acs.jctc.6c00884 (PMC13421986; doi:10.1021/acs.jctc.6c00884)
Supplement: Supplementary file 1 [file ct6c00884_si_001.zip › coords/P450-CmpII/4-Int_A-/pdb.in1]

09-CPO-P450, AH, CH=0, u=2
REMARK default_name
ATOM    985 HA   ARG    64      -5.425   9.229 -11.438  0.0000
ATOM    987 CB   ARG    64      -4.611   8.783 -10.838  0.0000
ATOM    988 HB2  ARG    64      -3.649   8.963 -11.319  0.0000
ATOM    989 HB3  ARG    64      -4.603   9.282  -9.869  0.0000
ATOM    990 CG   ARG    64      -4.769   7.293 -10.553  0.0000
ATOM    991 HG2  ARG    64      -5.036   6.771 -11.472  0.0000
ATOM    992 HG3  ARG    64      -3.809   6.908 -10.208  0.0000
ATOM    993 CD   ARG    64      -5.842   7.076  -9.487  0.0000
ATOM    994 HD2  ARG    64      -5.568   7.616  -8.581  0.0000
ATOM    995 HD3  ARG    64      -6.783   7.501  -9.837  0.0000
ATOM    996 NE   ARG    64      -6.055   5.662  -9.164  0.0000
ATOM    997 HE   ARG    64      -6.961   5.285  -9.404  0.0000
ATOM    998 CZ   ARG    64      -5.190   4.892  -8.515  0.0000
ATOM    999 NH1  ARG    64      -4.033   5.375  -8.104  0.0000
ATOM   1000 HH11 ARG    64      -3.793   6.339  -8.287  0.0000
ATOM   1001 HH12 ARG    64      -3.376   4.779  -7.622  0.0000
ATOM   1002 NH2  ARG    64      -5.485   3.634  -8.268  0.0000
ATOM   1003 HH21 ARG    64      -6.418   3.281  -8.428  0.0000
ATOM   1004 HH22 ARG    64      -4.753   3.043  -7.901  0.0000
TER              TER
ATOM   1453 HA   HIE    94       3.945   9.729 -12.149  0.0000
ATOM   1455 CB   HIE    94       3.047   9.127 -12.381  0.0000
ATOM   1456 HB2  HIE    94       2.150   9.723 -12.211  0.0000
ATOM   1457 HB3  HIE    94       3.065   8.860 -13.438  0.0000
ATOM   1458 CG   HIE    94       2.951   7.853 -11.591  0.0000
ATOM   1459 ND1  HIE    94       3.431   6.652 -12.053  0.0000
ATOM   1460 CE1  HIE    94       3.238   5.728 -11.123  0.0000
ATOM   1461 HE1  HIE    94       3.805   4.810 -11.076  0.0000
ATOM   1462 NE2  HIE    94       2.648   6.290 -10.076  0.0000
ATOM   1463 HE2  HIE    94       2.446   5.832  -9.199  0.0000
ATOM   1464 CD2  HIE    94       2.461   7.627 -10.346  0.0000
ATOM   1465 HD2  HIE    94       2.014   8.371  -9.703  0.0000
TER              TER
ATOM   1527 HA   ARG    98       8.329   6.588  -9.279  0.0000
ATOM   1529 CB   ARG    98       7.629   5.920  -9.812  0.0000
ATOM   1530 HB2  ARG    98       7.608   6.203 -10.864  0.0000
ATOM   1531 HB3  ARG    98       8.004   4.897  -9.773  0.0000
ATOM   1532 CG   ARG    98       6.188   5.939  -9.282  0.0000
ATOM   1533 HG2  ARG    98       5.818   6.964  -9.243  0.0000
ATOM   1534 HG3  ARG    98       5.570   5.369  -9.976  0.0000
ATOM   1535 CD   ARG    98       6.064   5.298  -7.894  0.0000
ATOM   1536 HD2  ARG    98       6.704   5.829  -7.189  0.0000
ATOM   1537 HD3  ARG    98       5.037   5.412  -7.546  0.0000
ATOM   1538 NE   ARG    98       6.437   3.878  -7.911  0.0000
ATOM   1539 HE   ARG    98       7.407   3.647  -7.750  0.0000
ATOM   1540 CZ   ARG    98       5.622   2.857  -8.119  0.0000
ATOM   1541 NH1  ARG    98       4.333   3.058  -8.320  0.0000
ATOM   1542 HH11 ARG    98       3.882   3.948  -8.164  0.0000
ATOM   1543 HH12 ARG    98       3.747   2.240  -8.411  0.0000
ATOM   1544 NH2  ARG    98       6.085   1.622  -8.134  0.0000
ATOM   1545 HH21 ARG    98       7.077   1.444  -8.080  0.0000
ATOM   1546 HH22 ARG    98       5.433   0.875  -8.327  0.0000
TER              TER
ATOM   4433 HA   ARG   288      -9.219   5.837 -12.933  0.0000
ATOM   4435 CB   ARG   288      -8.594   5.131 -13.509  0.0000
ATOM   4436 HB2  ARG   288      -9.188   4.258 -13.779  0.0000
ATOM   4437 HB3  ARG   288      -8.278   5.643 -14.419  0.0000
ATOM   4438 CG   ARG   288      -7.326   4.693 -12.779  0.0000
ATOM   4439 HG2  ARG   288      -6.660   5.551 -12.684  0.0000
ATOM   4440 HG3  ARG   288      -7.597   4.354 -11.779  0.0000
ATOM   4441 CD   ARG   288      -6.596   3.572 -13.518  0.0000
ATOM   4442 HD2  ARG   288      -7.269   2.723 -13.644  0.0000
ATOM   4443 HD3  ARG   288      -6.313   3.927 -14.509  0.0000
ATOM   4444 NE   ARG   288      -5.381   3.149 -12.804  0.0000
ATOM   4445 HE   ARG   288      -4.491   3.467 -13.160  0.0000
ATOM   4446 CZ   ARG   288      -5.356   2.450 -11.679  0.0000
ATOM   4447 NH1  ARG   288      -6.476   2.058 -11.107  0.0000
ATOM   4448 HH11 ARG   288      -7.360   2.212 -11.570  0.0000
ATOM   4449 HH12 ARG   288      -6.438   1.506 -10.262  0.0000
ATOM   4450 NH2  ARG   288      -4.204   2.149 -11.109  0.0000
ATOM   4451 HH21 ARG   288      -3.337   2.341 -11.589  0.0000
ATOM   4452 HH22 ARG   288      -4.146   1.591 -10.270  0.0000
TER              TER
ATOM   4797 HA   TYR   311      -7.229  -6.558  -7.649  0.0000
ATOM   4799 CB   TYR   311      -6.347  -6.110  -7.184  0.0000
ATOM   4800 HB2  TYR   311      -6.600  -5.797  -6.171  0.0000
ATOM   4801 HB3  TYR   311      -5.577  -6.877  -7.103  0.0000
ATOM   4802 CG   TYR   311      -5.759  -4.943  -7.954  0.0000
ATOM   4803 CD1  TYR   311      -5.568  -3.702  -7.334  0.0000
ATOM   4804 HD1  TYR   311      -5.874  -3.569  -6.306  0.0000
ATOM   4805 CE1  TYR   311      -4.945  -2.646  -8.011  0.0000
ATOM   4806 HE1  TYR   311      -4.776  -1.705  -7.509  0.0000
ATOM   4807 CZ   TYR   311      -4.504  -2.820  -9.325  0.0000
ATOM   4808 OH   TYR   311      -3.826  -1.816  -9.953  0.0000
ATOM   4809 HH   TYR   311      -3.785  -1.001  -9.446  0.0000
ATOM   4810 CE2  TYR   311      -4.696  -4.049  -9.965  0.0000
ATOM   4811 HE2  TYR   311      -4.355  -4.180 -10.981  0.0000
ATOM   4812 CD2  TYR   311      -5.325  -5.098  -9.280  0.0000
ATOM   4813 HD2  TYR   311      -5.481  -6.039  -9.786  0.0000
TER              TER
ATOM   5281 HA   HID   342       0.347   2.899 -10.193  0.0000
ATOM   5283 CB   HID   342      -0.677   3.272 -10.010  0.0000
ATOM   5284 HB2  HID   342      -1.464   2.605 -10.363  0.0000
ATOM   5285 HB3  HID   342      -0.829   3.298  -8.931  0.0000
ATOM   5286 CG   HID   342      -0.889   4.681 -10.461  0.0000
ATOM   5287 ND1  HID   342      -0.589   5.765  -9.672  0.0000
ATOM   5288 HD1  HID   342      -0.210   5.723  -8.737  0.0000
ATOM   5289 CE1  HID   342      -0.805   6.874 -10.360  0.0000
ATOM   5290 HE1  HID   342      -0.714   7.877  -9.970  0.0000
ATOM   5291 NE2  HID   342      -1.227   6.542 -11.558  0.0000
ATOM   5292 CD2  HID   342      -1.286   5.169 -11.659  0.0000
ATOM   5293 HD2  HID   342      -1.348   4.572 -12.556  0.0000
TER              TER
ATOM   5319 HA   CYM   344       2.783  -1.185  -5.383  0.0000
ATOM   5321 CB   CYM   344       2.384  -1.935  -4.647  0.0000
ATOM   5322 HB3  CYM   344       2.747  -2.912  -4.966  0.0000
ATOM   5323 HB2  CYM   344       1.298  -1.966  -4.733  0.0000
ATOM   5324 SG   CYM   344       2.954  -1.659  -2.945  0.0000
TER              TER
ATOM   6142 O3   HEM   398       2.286   4.927  -7.617  0.0000
ATOM   6143 C34  HEM   398       1.398   4.640  -6.799  0.0000
ATOM   6144 O4   HEM   398       0.228   5.037  -6.848  0.0000
ATOM   6145 C33  HEM   398       1.751   3.686  -5.661  0.0000
ATOM   6146 H29  HEM   398       1.567   2.658  -5.998  0.0000
ATOM   6147 H30  HEM   398       2.830   3.764  -5.478  0.0000
ATOM   6148 C32  HEM   398       1.015   3.926  -4.308  0.0000
ATOM   6149 H27  HEM   398       1.204   4.942  -3.940  0.0000
ATOM   6150 H28  HEM   398      -0.069   3.837  -4.445  0.0000
ATOM   6151 C29  HEM   398       1.493   2.870  -3.303  0.0000
ATOM   6152 C30  HEM   398       0.946   1.563  -3.110  0.0000
ATOM   6153 C1   HEM   398      -0.121   1.022  -3.779  0.0000
ATOM   6154 H1   HEM   398      -0.529   1.653  -4.567  0.0000
ATOM   6155 N4   HEM   398       1.651   0.852  -2.119  0.0000
ATOM   6156 C28  HEM   398       2.541   2.988  -2.438  0.0000
ATOM   6157 C31  HEM   398       3.464   4.203  -2.251  0.0000
ATOM   6158 H24  HEM   398       3.293   4.677  -1.277  0.0000
ATOM   6159 H25  HEM   398       4.518   3.901  -2.291  0.0000
ATOM   6160 H26  HEM   398       3.318   4.963  -3.029  0.0000
ATOM   6161 C27  HEM   398       2.634   1.738  -1.723  0.0000
ATOM   6162 C4   HEM   398       3.593   1.398  -0.741  0.0000
ATOM   6163 H4   HEM   398       4.339   2.160  -0.523  0.0000
ATOM   6164 C23  HEM   398       3.729   0.235  -0.030  0.0000
ATOM   6165 C22  HEM   398       4.746  -0.042   0.947  0.0000
ATOM   6166 C21  HEM   398       4.483  -1.308   1.404  0.0000
ATOM   6167 C24  HEM   398       5.251  -2.137   2.454  0.0000
ATOM   6168 H18  HEM   398       5.470  -3.137   2.060  0.0000
ATOM   6169 H19  HEM   398       6.224  -1.687   2.688  0.0000
ATOM   6170 H20  HEM   398       4.663  -2.272   3.370  0.0000
ATOM   6171 C25  HEM   398       5.874   0.891   1.296  0.0000
ATOM   6172 C26  HEM   398       7.170   0.616   0.757  0.0000
ATOM   6173 H22  HEM   398       7.400  -0.308   0.231  0.0000
ATOM   6174 H23  HEM   398       7.973   1.335   0.905  0.0000
ATOM   6175 H21  HEM   398       5.620   1.841   1.762  0.0000
ATOM   6176 N3   HEM   398       2.849  -0.838  -0.186  0.0000
ATOM   6177 C20  HEM   398       3.304  -1.771   0.701  0.0000
ATOM   6178 C3   HEM   398       2.692  -3.037   0.895  0.0000
ATOM   6179 H3   HEM   398       3.150  -3.673   1.650  0.0000
ATOM   6180 C16  HEM   398       1.598  -3.556   0.241  0.0000
ATOM   6181 C15  HEM   398       1.020  -4.852   0.487  0.0000
ATOM   6182 C14  HEM   398      -0.035  -4.955  -0.414  0.0000
ATOM   6183 C17  HEM   398      -1.026  -6.116  -0.632  0.0000
ATOM   6184 H12  HEM   398      -0.658  -6.816  -1.391  0.0000
ATOM   6185 H13  HEM   398      -2.015  -5.762  -0.947  0.0000
ATOM   6186 H14  HEM   398      -1.189  -6.677   0.297  0.0000
ATOM   6187 C18  HEM   398       1.545  -5.840   1.529  0.0000
ATOM   6188 C19  HEM   398       1.287  -7.253   1.432  0.0000
ATOM   6189 H16  HEM   398       0.735  -7.695   0.605  0.0000
ATOM   6190 H17  HEM   398       1.683  -7.943   2.174  0.0000
ATOM   6191 H15  HEM   398       2.138  -5.446   2.352  0.0000
ATOM   6192 N2   HEM   398       0.922  -2.864  -0.757  0.0000
ATOM   6193 C13  HEM   398      -0.065  -3.723  -1.160  0.0000
ATOM   6194 C2   HEM   398      -0.982  -3.418  -2.178  0.0000
ATOM   6195 H2   HEM   398      -1.690  -4.205  -2.429  0.0000
ATOM   6196 C8   HEM   398      -1.096  -2.275  -2.915  0.0000
ATOM   6197 C7   HEM   398      -2.071  -2.011  -3.931  0.0000
ATOM   6198 C9   HEM   398      -3.157  -2.977  -4.379  0.0000
ATOM   6199 H5   HEM   398      -2.799  -3.619  -5.193  0.0000
ATOM   6200 H6   HEM   398      -4.046  -2.448  -4.744  0.0000
ATOM   6201 H7   HEM   398      -3.490  -3.626  -3.559  0.0000
ATOM   6202 N1   HEM   398      -0.253  -1.170  -2.757  0.0000
ATOM   6203 C5   HEM   398      -0.722  -0.242  -3.656  0.0000
ATOM   6204 C6   HEM   398      -1.848  -0.753  -4.382  0.0000
ATOM   6205 C10  HEM   398      -2.666   0.021  -5.428  0.0000
ATOM   6206 H8   HEM   398      -2.690   1.066  -5.095  0.0000
ATOM   6207 H9   HEM   398      -3.712  -0.308  -5.385  0.0000
ATOM   6208 C11  HEM   398      -2.221  -0.004  -6.887  0.0000
ATOM   6209 H10  HEM   398      -2.280  -1.031  -7.268  0.0000
ATOM   6210 H11  HEM   398      -1.174   0.316  -6.959  0.0000
ATOM   6211 C12  HEM   398      -3.117   0.923  -7.722  0.0000
ATOM   6212 O2   HEM   398      -3.248   2.098  -7.365  0.0000
ATOM   6213 O1   HEM   398      -3.712   0.413  -8.692  0.0000
TER              TER
ATOM   6214 FE   FE4   399       1.259  -0.944  -1.446  0.0000
TER              TER
ATOM   6215 O1   O2X   400       0.021  -0.084  -0.100  0.0000
TER              TER
ATOM   6240 O    WAT   409      -2.164   4.047  -5.904  0.0000
ATOM   6241 H1   WAT   409      -1.342   4.365  -6.276  0.0000
ATOM   6242 H2   WAT   409      -2.400   3.297  -6.450  0.0000
TER              TER
ATOM   9132 O    WAT  1373      -2.415  -0.751   0.540  0.0000
ATOM   9133 H1   WAT  1373      -2.674  -0.239   1.306  0.0000
ATOM   9134 H2   WAT  1373      -1.528  -0.452   0.341  0.0000
TER              TER
ATOM  18675 O    WAT  4554      -5.344   2.075  -5.795  0.0000
ATOM  18676 H1   WAT  4554      -5.008   2.321  -4.933  0.0000
ATOM  18677 H2   WAT  4554      -4.573   2.080  -6.362  0.0000
END
