# Supplementary material for: Benchmark Study for Calculations of pK a Values of Metal Ligands in Proteins
Source: J Chem Theory Comput. 2026 Jul 6;22(14):7420–35. doi: 10.1021/acs.jctc.6c00884 (PMC13421986; doi:10.1021/acs.jctc.6c00884)
Supplement: Supplementary file 1 [file ct6c00884_si_001.zip › coords/P450-CmpII/4-Int_A-/comqum.dat]

$title
09-CPO-P450, AH, CH=0, u=2
REMARK default_name
$protein fixed
$junction=12
$junctions
     1      2     1.10490000000000 HC 
    20     21     1.10590000000000 HC 
    32     33     1.10490000000000 HC 
    51     52     1.10490000000000 HC 
    70     71     1.09320000000000 H1 
    86     87     1.10480000000000 HC 
    98     99     1.12380000000000 H1 
$correspondance_list
    185
    985    987    988    989    990    991    992    993    994    995    996    997
    998    999   1000   1001   1002   1003   1004   1453   1455   1456   1457   1458
   1459   1460   1461   1462   1463   1464   1465   1527   1529   1530   1531   1532
   1533   1534   1535   1536   1537   1538   1539   1540   1541   1542   1543   1544
   1545   1546   4433   4435   4436   4437   4438   4439   4440   4441   4442   4443
   4444   4445   4446   4447   4448   4449   4450   4451   4452   4797   4799   4800
   4801   4802   4803   4804   4805   4806   4807   4808   4809   4810   4811   4812
   4813   5281   5283   5284   5285   5286   5287   5288   5289   5290   5291   5292
   5293   5319   5321   5322   5323   5324   6142   6143   6144   6145   6146   6147
   6148   6149   6150   6151   6152   6153   6154   6155   6156   6157   6158   6159
   6160   6161   6162   6163   6164   6165   6166   6167   6168   6169   6170   6171
   6172   6173   6174   6175   6176   6177   6178   6179   6180   6181   6182   6183
   6184   6185   6186   6187   6188   6189   6190   6191   6192   6193   6194   6195
   6196   6197   6198   6199   6200   6201   6202   6203   6204   6205   6206   6207
   6208   6209   6210   6211   6212   6213   6214   6215   6240   6241   6242   9132
   9133   9134  18675  18676  18677
$junction_atoms
     1     2    1.38112046339035
    20    21    1.37987159779365
    32    33    1.38112046339035
    51    52    1.38112046339035
    70    71    1.39590193926089
    86    87    1.38124547429399
    98    99    1.35789286349884
$end
