# Supplementary material for: Benchmark Study for Calculations of pK a Values of Metal Ligands in Proteins
Source: J Chem Theory Comput. 2026 Jul 6;22(14):7420–35. doi: 10.1021/acs.jctc.6c00884 (PMC13421986; doi:10.1021/acs.jctc.6c00884)
Supplement: Supplementary file 1 [file ct6c00884_si_001.zip › coords/P450-CmpII/2-Min_A-/pdb.in1]

09-CPO-P450, A-, CH=-3, u=2
REMARK default_name
ATOM   5319 HA   CYM   344       2.783  -1.185  -5.383  0.0000
ATOM   5321 CB   CYM   344       2.384  -1.935  -4.647  0.0000
ATOM   5322 HB3  CYM   344       2.747  -2.912  -4.966  0.0000
ATOM   5323 HB2  CYM   344       1.298  -1.966  -4.733  0.0000
ATOM   5324 SG   CYM   344       2.954  -1.659  -2.945  0.0000
TER              TER
ATOM   6142 O3   HEM   398       2.286   4.927  -7.617  0.0000
ATOM   6143 C34  HEM   398       1.398   4.640  -6.799  0.0000
ATOM   6144 O4   HEM   398       0.228   5.037  -6.848  0.0000
ATOM   6145 C33  HEM   398       1.751   3.686  -5.661  0.0000
ATOM   6146 H29  HEM   398       1.567   2.658  -5.998  0.0000
ATOM   6147 H30  HEM   398       2.830   3.764  -5.478  0.0000
ATOM   6148 C32  HEM   398       1.015   3.926  -4.308  0.0000
ATOM   6149 H27  HEM   398       1.204   4.942  -3.940  0.0000
ATOM   6150 H28  HEM   398      -0.069   3.837  -4.445  0.0000
ATOM   6151 C29  HEM   398       1.493   2.870  -3.303  0.0000
ATOM   6152 C30  HEM   398       0.946   1.563  -3.110  0.0000
ATOM   6153 C1   HEM   398      -0.121   1.022  -3.779  0.0000
ATOM   6154 H1   HEM   398      -0.529   1.653  -4.567  0.0000
ATOM   6155 N4   HEM   398       1.651   0.852  -2.119  0.0000
ATOM   6156 C28  HEM   398       2.541   2.988  -2.438  0.0000
ATOM   6157 C31  HEM   398       3.464   4.203  -2.251  0.0000
ATOM   6158 H24  HEM   398       3.293   4.677  -1.277  0.0000
ATOM   6159 H25  HEM   398       4.518   3.901  -2.291  0.0000
ATOM   6160 H26  HEM   398       3.318   4.963  -3.029  0.0000
ATOM   6161 C27  HEM   398       2.634   1.738  -1.723  0.0000
ATOM   6162 C4   HEM   398       3.593   1.398  -0.741  0.0000
ATOM   6163 H4   HEM   398       4.339   2.160  -0.523  0.0000
ATOM   6164 C23  HEM   398       3.729   0.235  -0.030  0.0000
ATOM   6165 C22  HEM   398       4.746  -0.042   0.947  0.0000
ATOM   6166 C21  HEM   398       4.483  -1.308   1.404  0.0000
ATOM   6167 C24  HEM   398       5.251  -2.137   2.454  0.0000
ATOM   6168 H18  HEM   398       5.470  -3.137   2.060  0.0000
ATOM   6169 H19  HEM   398       6.224  -1.687   2.688  0.0000
ATOM   6170 H20  HEM   398       4.663  -2.272   3.370  0.0000
ATOM   6171 C25  HEM   398       5.874   0.891   1.296  0.0000
ATOM   6172 C26  HEM   398       7.170   0.616   0.757  0.0000
ATOM   6173 H22  HEM   398       7.400  -0.308   0.231  0.0000
ATOM   6174 H23  HEM   398       7.973   1.335   0.905  0.0000
ATOM   6175 H21  HEM   398       5.620   1.841   1.762  0.0000
ATOM   6176 N3   HEM   398       2.849  -0.838  -0.186  0.0000
ATOM   6177 C20  HEM   398       3.304  -1.771   0.701  0.0000
ATOM   6178 C3   HEM   398       2.692  -3.037   0.895  0.0000
ATOM   6179 H3   HEM   398       3.150  -3.673   1.650  0.0000
ATOM   6180 C16  HEM   398       1.598  -3.556   0.241  0.0000
ATOM   6181 C15  HEM   398       1.020  -4.852   0.487  0.0000
ATOM   6182 C14  HEM   398      -0.035  -4.955  -0.414  0.0000
ATOM   6183 C17  HEM   398      -1.026  -6.116  -0.632  0.0000
ATOM   6184 H12  HEM   398      -0.658  -6.816  -1.391  0.0000
ATOM   6185 H13  HEM   398      -2.015  -5.762  -0.947  0.0000
ATOM   6186 H14  HEM   398      -1.189  -6.677   0.297  0.0000
ATOM   6187 C18  HEM   398       1.545  -5.840   1.529  0.0000
ATOM   6188 C19  HEM   398       1.287  -7.253   1.432  0.0000
ATOM   6189 H16  HEM   398       0.735  -7.695   0.605  0.0000
ATOM   6190 H17  HEM   398       1.683  -7.943   2.174  0.0000
ATOM   6191 H15  HEM   398       2.138  -5.446   2.352  0.0000
ATOM   6192 N2   HEM   398       0.922  -2.864  -0.757  0.0000
ATOM   6193 C13  HEM   398      -0.065  -3.723  -1.160  0.0000
ATOM   6194 C2   HEM   398      -0.982  -3.418  -2.178  0.0000
ATOM   6195 H2   HEM   398      -1.690  -4.205  -2.429  0.0000
ATOM   6196 C8   HEM   398      -1.096  -2.275  -2.915  0.0000
ATOM   6197 C7   HEM   398      -2.071  -2.011  -3.931  0.0000
ATOM   6198 C9   HEM   398      -3.157  -2.977  -4.379  0.0000
ATOM   6199 H5   HEM   398      -2.799  -3.619  -5.193  0.0000
ATOM   6200 H6   HEM   398      -4.046  -2.448  -4.744  0.0000
ATOM   6201 H7   HEM   398      -3.490  -3.626  -3.559  0.0000
ATOM   6202 N1   HEM   398      -0.253  -1.170  -2.757  0.0000
ATOM   6203 C5   HEM   398      -0.722  -0.242  -3.656  0.0000
ATOM   6204 C6   HEM   398      -1.848  -0.753  -4.382  0.0000
ATOM   6205 C10  HEM   398      -2.666   0.021  -5.428  0.0000
ATOM   6206 H8   HEM   398      -2.690   1.066  -5.095  0.0000
ATOM   6207 H9   HEM   398      -3.712  -0.308  -5.385  0.0000
ATOM   6208 C11  HEM   398      -2.221  -0.004  -6.887  0.0000
ATOM   6209 H10  HEM   398      -2.280  -1.031  -7.268  0.0000
ATOM   6210 H11  HEM   398      -1.174   0.316  -6.959  0.0000
ATOM   6211 C12  HEM   398      -3.117   0.923  -7.722  0.0000
ATOM   6212 O2   HEM   398      -3.248   2.098  -7.365  0.0000
ATOM   6213 O1   HEM   398      -3.712   0.413  -8.692  0.0000
TER              TER
ATOM   6214 FE   FE4   399       1.259  -0.944  -1.446  0.0000
TER              TER
ATOM   6215 O1   O2X   400       0.021  -0.084  -0.100  0.0000
END
