# Supplementary material for: Benchmark Study for Calculations of pK a Values of Metal Ligands in Proteins
Source: J Chem Theory Comput. 2026 Jul 6;22(14):7420–35. doi: 10.1021/acs.jctc.6c00884 (PMC13421986; doi:10.1021/acs.jctc.6c00884)
Supplement: Supplementary file 1 [file ct6c00884_si_001.zip › coords/ADH-NAD/3-Int_AH/pdb.in1]

02-ADH NAD, AH, CH=0
REMARK default_name
ATOM    720 HA   CYM    46       3.603  -2.662   5.364  0.0000
ATOM    722 CB   CYM    46       2.622  -2.269   4.983  0.0000
ATOM    723 HB3  CYM    46       1.844  -2.784   5.548  0.0000
ATOM    724 HB2  CYM    46       2.530  -2.597   3.948  0.0000
ATOM    725 SG   CYM    46       2.384  -0.453   5.074  0.0000
TER              TER
ATOM    754 HA   SER    48       1.031   0.013   8.911  0.0000
ATOM    756 CB   SER    48       0.281   0.328   8.163  0.0000
ATOM    757 HB2  SER    48       0.128  -0.472   7.439  0.0000
ATOM    758 HB3  SER    48      -0.664   0.533   8.666  0.0000
ATOM    759 OG   SER    48       0.712   1.484   7.504  0.0000
ATOM    760 HG   SER    48       1.145   2.113   8.085  0.0000
TER              TER
ATOM    765 HA   ASP    49       1.031  -4.138   9.731  0.0000
ATOM    767 CB   ASP    49       1.311  -4.974   9.055  0.0000
ATOM    768 HB2  ASP    49       2.349  -4.885   8.736  0.0000
ATOM    769 HB3  ASP    49       1.212  -5.900   9.622  0.0000
ATOM    770 CG   ASP    49       0.381  -5.078   7.871  0.0000
ATOM    771 OD1  ASP    49      -0.842  -5.153   8.106  0.0000
ATOM    772 OD2  ASP    49       0.850  -5.072   6.715  0.0000
TER              TER
ATOM    789 HA   HIE    51       1.598   0.082  13.742  0.0000
ATOM    791 CB   HIE    51       1.167   0.927  13.174  0.0000
ATOM    792 HB2  HIE    51       0.543   0.558  12.360  0.0000
ATOM    793 HB3  HIE    51       0.524   1.507  13.836  0.0000
ATOM    794 CG   HIE    51       2.192   1.879  12.620  0.0000
ATOM    795 ND1  HIE    51       3.430   2.039  13.152  0.0000
ATOM    796 CE1  HIE    51       4.149   2.883  12.434  0.0000
ATOM    797 HE1  HIE    51       5.143   3.234  12.669  0.0000
ATOM    798 NE2  HIE    51       3.378   3.314  11.451  0.0000
ATOM    799 HE2  HIE    51       3.626   4.083  10.844  0.0000
ATOM    800 CD2  HIE    51       2.140   2.706  11.549  0.0000
ATOM    801 HD2  HIE    51       1.275   2.850  10.918  0.0000
TER              TER
ATOM   1018 HA   HID    67      -3.656  -5.021   3.990  0.0000
ATOM   1020 CB   HID    67      -3.933  -4.068   4.475  0.0000
ATOM   1021 HB2  HID    67      -4.592  -3.527   3.796  0.0000
ATOM   1022 HB3  HID    67      -4.473  -4.264   5.401  0.0000
ATOM   1023 CG   HID    67      -2.758  -3.190   4.766  0.0000
ATOM   1024 ND1  HID    67      -1.801  -3.456   5.714  0.0000
ATOM   1025 HD1  HID    67      -1.747  -4.241   6.347  0.0000
ATOM   1026 CE1  HID    67      -0.870  -2.501   5.667  0.0000
ATOM   1027 HE1  HID    67      -0.012  -2.492   6.323  0.0000
ATOM   1028 NE2  HID    67      -1.155  -1.599   4.725  0.0000
ATOM   1029 CD2  HID    67      -2.363  -2.038   4.151  0.0000
ATOM   1030 HD2  HID    67      -2.874  -1.565   3.326  0.0000
TER              TER
ATOM   2630 HA   CYM   174      -0.305  -0.470  -0.286  0.0000
ATOM   2632 CB   CYM   174      -0.318  -0.934   0.737  0.0000
ATOM   2633 HB3  CYM   174       0.461  -1.697   0.770  0.0000
ATOM   2634 HB2  CYM   174      -1.264  -1.453   0.890  0.0000
ATOM   2635 SG   CYM   174      -0.047   0.241   2.117  0.0000
TER              TER
ATOM   5642 ZN   ZN    375       0.352  -0.053   4.234  0.0000
TER              TER
ATOM   5684 H11  NAD   377       5.649   4.515   6.421  0.0000
ATOM   5687 C12  NAD   377       4.759   4.998   6.868  0.0000
ATOM   5688 C13  NAD   377       4.146   4.181   8.002  0.0000
ATOM   5689 O12  NAD   377       3.896   5.016   9.150  0.0000
ATOM   5690 H16  NAD   377       4.752   5.340   9.483  0.0000
ATOM   5691 C14  NAD   377       2.940   3.494   7.362  0.0000
ATOM   5692 O13  NAD   377       1.985   3.192   8.381  0.0000
ATOM   5693 H18  NAD   377       2.220   3.789   9.113  0.0000
ATOM   5694 H17  NAD   377       3.254   2.584   6.844  0.0000
ATOM   5695 H15  NAD   377       4.855   3.411   8.318  0.0000
ATOM   5696 H14  NAD   377       5.054   5.984   7.234  0.0000
ATOM   5697 O11  NAD   377       3.728   5.157   5.882  0.0000
ATOM   5698 C15  NAD   377       2.515   4.569   6.368  0.0000
ATOM   5699 H19  NAD   377       2.022   5.373   6.935  0.0000
ATOM   5700 N6   NAD   377       1.635   4.230   5.251  0.0000
ATOM   5701 C16  NAD   377       0.623   5.120   4.966  0.0000
ATOM   5702 H20  NAD   377       0.537   5.990   5.613  0.0000
ATOM   5703 C17  NAD   377      -0.260   4.899   3.915  0.0000
ATOM   5704 C18  NAD   377      -1.351   5.885   3.548  0.0000
ATOM   5705 O14  NAD   377      -2.255   5.572   2.815  0.0000
ATOM   5706 N7   NAD   377      -1.248   7.132   4.014  0.0000
ATOM   5707 H21  NAD   377      -0.573   7.380   4.721  0.0000
ATOM   5708 H27  NAD   377      -1.934   7.824   3.752  0.0000
ATOM   5709 C19  NAD   377      -0.090   3.732   3.171  0.0000
ATOM   5710 H22  NAD   377      -0.740   3.540   2.321  0.0000
ATOM   5711 C20  NAD   377       0.947   2.839   3.455  0.0000
ATOM   5712 H23  NAD   377       1.277   2.154   2.678  0.0000
ATOM   5713 C21  NAD   377       1.808   3.076   4.507  0.0000
ATOM   5714 H24  NAD   377       2.716   2.503   4.684  0.0000
TER              TER
ATOM   5715 O    WAT   378      -0.757   1.053   5.365  0.0000
ATOM   5716 H1   WAT   378      -1.712   1.123   5.380  0.0000
ATOM   5717 H2   WAT   378      -0.469   1.549   6.131  0.0000
END
